# Supplementary material for: Rupturing aromaticity by periphery overcrowding
Source: Nat Chem. 2023 Mar 6;15(4):516–25. doi: 10.1038/s41557-023-01149-6 (PMC10070187; doi:10.1038/s41557-023-01149-6)
Supplement: Supplementary file 2 — Crystallographic data for compound 1·ICl2; CCDC reference 2141786. [file 41557_2023_1149_MOESM2_ESM.cif]

data_1_18srv178


_audit_creation_date               2018-04-18
_audit_creation_method
;
Olex2 1.2-beta
(compiled 2018.04.03 svn.r3497 for OlexSys, GUI svn.r5486)
;
_shelx_SHELXL_version_number       '2017/1'
loop_
  _audit_author_name
  _audit_author_email
  _audit_author_address
 'Yufit, D.' d.s.yufit@durham.ac.uk
;

Durham University
Chemistry
South Rd.
Durham
DH1 3LE
UK
;

_publ_requested_journal           'Nature'
_publ_section_title
;
Rupturing Aromaticity by Periphery Overcrowding
;
_publ_contact_author_name         'Dmitry Yufit'
_publ_contact_author_address
;
Department of Chemistry
Durham University
South Rd.
Durham
DH1 3LE
UK
;
_publ_contact_author_email        'd.s.yufit@durham.ac.uk'


_publ_contact_letter
;
The CIF file contains data for the structure 1 from
the paper 

"Rupturing Aromaticity by Periphery Overcrowding"

by P.Saha, A.Mallick, A.T.Turley, A.N. Bismillah, A.Danos, A.P.Monkman, 
A-J Avestro, D.S.Yufit and P.R.McGonigal

The paper will be submitted to Nature shortly. 
;
loop_
_publ_author_name
_publ_author_address

'Saha, Promeet'
;
Department of Chemistry
Durham University
South Rd.
Durham
DH1 3LE
UK
;

'Mallick, Abhijit'
;
Department of Chemistry
Durham University
South Rd.
Durham
DH1 3LE
UK
;

'Turley, Andrew T.'
;
Department of Chemistry
Durham University
South Rd.
Durham
DH1 3LE
UK
;

'Bismillah, Aisha N.'
;
Department of Chemistry
Durham University
South Rd.
Durham
DH1 3LE
UK
;

'Danos, Andrew'
;
Department of Physics
Durham University
South Rd.
Durham
DH1 3LE
UK
;

'Monkman, Andrew P.'
;
Department of Physics
Durham University
South Rd.
Durham
DH1 3LE
UK
;

'Avestro, Alyssa-Jennifer'
;
Department of Chemistry
University of York
Heslington
York
YO10 5DD
UK
;

'Yufit, Dmitry S.'
;
Department of Chemistry
Durham University
South Rd.
Durham
DH1 3LE
UK
;

'McGonigal, Paul R.'
;
Department of Chemistry
Durham University
South Rd.
Durham
DH1 3LE
UK
;


_publ_section_references
;
Dolomanov, O. V., Bourhis, L. J., Gildea, R. J., Howard, J. A. K. & Puschmann,
H. (2009). <i>J. Appl. Cryst.</i> <b>42</b>, 339--341.

Sheldrick, G. M. (2008). <i>Acta Cryst.</i> A<b>64</b>, 112--122.

Sheldrick, G. M. (2015). <i>Acta Cryst.</i> C<b>71</b>, 3--8.
;
_chemical_name_common              'Heptaphenyltropylium iodine dichloride DCM monosolvate'
_chemical_name_systematic          ?
_chemical_formula_moiety           'Cl2 I, C H2 Cl2, C49 H35'
_chemical_formula_sum              'C50 H37 Cl4 I'
_chemical_formula_weight           906.49
_chemical_melting_point            ?
loop_
  _atom_type_symbol
  _atom_type_description
  _atom_type_scat_dispersion_real
  _atom_type_scat_dispersion_imag
  _atom_type_scat_source
 'C' 'C' 0.0033 0.0016 'International Tables Vol C Tables 4.2.6.8 and 6.1.1.4'
 'H' 'H' 0.0000 0.0000 'International Tables Vol C Tables 4.2.6.8 and 6.1.1.4'
 'Cl' 'Cl' 0.1484 0.1585 'International Tables Vol C Tables 4.2.6.8 and 6.1.1.4'
 'I' 'I' -0.4742 1.8119 'International Tables Vol C Tables 4.2.6.8 and 6.1.1.4'

_shelx_space_group_comment
;
The symmetry employed for this shelxl refinement is uniquely defined
by the following loop, which should always be used as a source of
symmetry information in preference to the above space-group names.
They are only intended as comments.
;
_space_group_crystal_system        monoclinic
_space_group_IT_number             14
_space_group_name_H-M_alt          'P 1 21/c 1'
_space_group_name_Hall             '-P 2ybc'
loop_
  _space_group_symop_operation_xyz
 'x, y, z'
 '-x, y+1/2, -z+1/2'
 '-x, -y, -z'
 'x, -y-1/2, z-1/2'

_cell_length_a                     26.964(2)
_cell_length_b                     27.059(2)
_cell_length_c                     22.8873(17)
_cell_angle_alpha                  90
_cell_angle_beta                   94.601(3)
_cell_angle_gamma                  90
_cell_volume                       16645(2)
_cell_formula_units_Z              16
_cell_measurement_reflns_used      9055
_cell_measurement_temperature      120.0
_cell_measurement_theta_max        26.39
_cell_measurement_theta_min        2.27
_shelx_estimated_absorpt_T_max     0.892
_shelx_estimated_absorpt_T_min     0.741
_exptl_absorpt_coefficient_mu      1.061
_exptl_absorpt_correction_T_max    1.0000
_exptl_absorpt_correction_T_min    0.8656
_exptl_absorpt_correction_type     multi-scan
_exptl_absorpt_process_details
;    
SADABS-2016/2 (Bruker,2016/2) was used for absorption correction. 
wR2(int) was 0.0825 before and 0.0478 after correction. 
The Ratio of minimum to maximum transmission is 0.8656. 
The \l/2 correction factor is Not present.
;
_exptl_absorpt_special_details     ?
_exptl_crystal_colour              'clear orangish red'
_exptl_crystal_colour_lustre       clear
_exptl_crystal_colour_modifier     orangish
_exptl_crystal_colour_primary      red
_exptl_crystal_density_diffrn      1.447
_exptl_crystal_density_meas        ?
_exptl_crystal_density_method      ?
_exptl_crystal_description         prism
_exptl_crystal_F_000               7328
_exptl_crystal_size_max            0.3
_exptl_crystal_size_mid            0.21
_exptl_crystal_size_min            0.11
_exptl_transmission_factor_max     ?
_exptl_transmission_factor_min     ?
_diffrn_reflns_av_R_equivalents    0.0636
_diffrn_reflns_av_unetI/netI       0.0452
_diffrn_reflns_Laue_measured_fraction_full  0.999
_diffrn_reflns_Laue_measured_fraction_max  1.000
_diffrn_reflns_limit_h_max         36
_diffrn_reflns_limit_h_min         -36
_diffrn_reflns_limit_k_max         36
_diffrn_reflns_limit_k_min         -36
_diffrn_reflns_limit_l_max         30
_diffrn_reflns_limit_l_min         -30
_diffrn_reflns_number              314988
_diffrn_reflns_point_group_measured_fraction_full  0.999
_diffrn_reflns_point_group_measured_fraction_max  1.000
_diffrn_reflns_theta_full          25.242
_diffrn_reflns_theta_max           28.500
_diffrn_reflns_theta_min           1.937
_diffrn_ambient_temperature        120.0
_diffrn_detector                   'Bruker PHOTON 100 CMOS'
_diffrn_detector_area_resol_mean   10.4
_diffrn_detector_type              'CMOS sensor'
_diffrn_measured_fraction_theta_full  0.999
_diffrn_measured_fraction_theta_max  1.000
_diffrn_measurement_device         '3-circle diffractometer'
_diffrn_measurement_device_type    'Bruker D8 Venture'
_diffrn_measurement_method         '\f and \w scans'
_diffrn_radiation_monochromator    'focusing mirrors'
_diffrn_radiation_probe            x-ray
_diffrn_radiation_type             MoK\a
_diffrn_radiation_wavelength       0.71073
_diffrn_source                     'microfocus sealed X-ray tube'
_diffrn_source_type                'Incoatec I\mS microsource'
_diffrn_standards_number           0
_reflns_Friedel_coverage           0.000
_reflns_Friedel_fraction_full      .
_reflns_Friedel_fraction_max       .
_reflns_number_gt                  30112
_reflns_number_total               42199
_reflns_special_details
;
 Reflections were merged by SHELXL according to the crystal
 class for the calculation of statistics and refinement.
 
 _reflns_Friedel_fraction is defined as the number of unique
 Friedel pairs measured divided by the number that would be
 possible theoretically, ignoring centric projections and
 systematic absences.
;
_reflns_threshold_expression       'I > 2\s(I)'
_computing.bruker_data_scaling     'SADABS V2012/1 (Bruker AXS Inc.)'
_computing_cell_refinement         'SAINT V8.38A (Bruker AXS, 2016)'
_computing_data_collection         'APEX3 v.2017.3_0 (Bruker, 2017)'
_computing_data_reduction          'SAINT v8.38A (Bruker, 2016)'
_computing_molecular_graphics      'Olex2 (Dolomanov et al., 2009)'
_computing_publication_material    'Olex2 (Dolomanov et al., 2009)'
_computing_structure_refinement    'ShelXL (Sheldrick, 2015)'
_computing_structure_solution      'XS (Sheldrick, 2008)'
_refine_diff_density_max           3.072
_refine_diff_density_min           -1.324
_refine_diff_density_rms           0.125
_refine_ls_extinction_coef         .
_refine_ls_extinction_method       none
_refine_ls_goodness_of_fit_ref     1.033
_refine_ls_hydrogen_treatment      constr
_refine_ls_matrix_type             full
_refine_ls_number_parameters       1978
_refine_ls_number_reflns           42199
_refine_ls_number_restraints       6
_refine_ls_R_factor_all            0.0867
_refine_ls_R_factor_gt             0.0531
_refine_ls_restrained_S_all        1.033
_refine_ls_shift/su_max            0.003
_refine_ls_shift/su_mean           0.000
_refine_ls_structure_factor_coef   Fsqd
_refine_ls_weighting_details      
 'w=1/[\s^2^(Fo^2^)+(0.0640P)^2^+62.0000P] where P=(Fo^2^+2Fc^2^)/3'
_refine_ls_weighting_scheme        calc
_refine_ls_wR_factor_gt            0.1305
_refine_ls_wR_factor_ref           0.1495
_refine_special_details            ?
_olex2_refinement_description
;
1. Fixed Uiso
 At 1.2 times of:
  All C(H) groups, All C(H,H) groups
2. Restrained distances
 Cl7S-C4SA \\sim Cl8S-C4SA \\sim Cl7B-C4SB \\sim Cl8B-C4SB
 with sigma of 0.005
3. Others
 Fixed Sof: Cl7B(0.35) Cl8B(0.35) C4SB(0.35) H4SA(0.35) H4SB(0.35) Cl7S(0.65)
 Cl8S(0.65) C4SA(0.65) H4SC(0.65) H4SD(0.65)
4.a Secondary CH2 refined with riding coordinates:
 C1S(H1SA,H1SB), C2S(H2SA,H2SB), C3S(H3SA,H3SB), C4SB(H4SA,H4SB), C4SA(H4SC,
 H4SD)
4.b Aromatic/amide H refined with riding coordinates:
 C12(H12), C13(H13), C14(H14), C15(H15), C16(H16), C22(H22), C23(H23),
 C24(H24), C25(H25), C26(H26), C32(H32), C33(H33), C34(H34), C35(H35), C36(H36),
  C42(H42), C43(H43), C44(H44), C45(H45), C46(H46), C52(H52), C53(H53),
 C54(H54), C55(H55), C56(H56), C62(H62), C63(H63), C64(H64), C65(H65), C66(H66),
  C72(H72), C73(H73), C74(H74), C75(H75), C76(H76), C12A(H12A), C13A(H13A),
 C14A(H14A), C15A(H15A), C16A(H16A), C22A(H22A), C23A(H23A), C24A(H24A),
 C25A(H25A), C26A(H26A), C32A(H32A), C33A(H33A), C34A(H34A), C35A(H35A),
 C36A(H36A), C42A(H42A), C43A(H43A), C44A(H44A), C45A(H45A), C46A(H46A),
 C52A(H52A), C53A(H53A), C54A(H54A), C55A(H55A), C56A(H56A), C62A(H62A),
 C63A(H63A), C64A(H64A), C65A(H65A), C66A(H66A), C72A(H72A), C73A(H73A),
 C74A(H74A), C75A(H75A), C76A(H76A), C12B(H12B), C13B(H13B), C14B(H14B),
 C15B(H15B), C16B(H16B), C22B(H22B), C23B(H23B), C24B(H24B), C25B(H25B),
 C26B(H26B), C32B(H32B), C33B(H33B), C34B(H34B), C35B(H35B), C36B(H36B),
 C42B(H42B), C43B(H43B), C44B(H44B), C45B(H45B), C46B(H46B), C52B(H52B),
 C53B(H53B), C54B(H54B), C55B(H55B), C56B(H56B), C62B(H62B), C63B(H63B),
 C64B(H64B), C65B(H65B), C66B(H66B), C72B(H72B), C73B(H73B), C74B(H74B),
 C75B(H75B), C76B(H76B), C12C(H12C), C13C(H13C), C14C(H14C), C15C(H15C),
 C16C(H16C), C22C(H22C), C23C(H23C), C24C(H24C), C25C(H25C), C26C(H26C),
 C32C(H32C), C33C(H33C), C34C(H34C), C35C(H35C), C36C(H36C), C42C(H42C),
 C43C(H43C), C44C(H44C), C45C(H45C), C46C(H46C), C52C(H52C), C53C(H53C),
 C54C(H54C), C55C(H55C), C56C(H56C), C62C(H62C), C63C(H63C), C64C(H64C),
 C65C(H65C), C66C(H66C), C72C(H72C), C73C(H73C), C74C(H74C), C75C(H75C),
 C76C(H76C)
;
_atom_sites_solution_hydrogens     geom
_atom_sites_solution_primary       direct
_atom_sites_solution_secondary     ?
loop_
  _atom_site_label
  _atom_site_type_symbol
  _atom_site_fract_x
  _atom_site_fract_y
  _atom_site_fract_z
  _atom_site_U_iso_or_equiv
  _atom_site_adp_type
  _atom_site_occupancy
  _atom_site_site_symmetry_order
  _atom_site_calc_flag
  _atom_site_refinement_flags_posn
  _atom_site_refinement_flags_adp
  _atom_site_refinement_flags_occupancy
  _atom_site_disorder_assembly
  _atom_site_disorder_group
 I1 I 0.90062(2) 0.26619(2) 0.45223(2) 0.02301(6) Uani 1 1 d . . . . .
 Cl1 Cl 0.93306(4) 0.23676(4) 0.35696(5) 0.0291(2) Uani 1 1 d . . . . .
 Cl2 Cl 0.87020(4) 0.29419(4) 0.54850(5) 0.0345(2) Uani 1 1 d . . . . .
 I1A I 0.64140(2) 0.47025(2) 0.39672(2) 0.02202(6) Uani 1 1 d . . . . .
 Cl1A Cl 0.66483(4) 0.38041(4) 0.37348(5) 0.0317(2) Uani 1 1 d . . . . .
 Cl2A Cl 0.61592(5) 0.55737(4) 0.42395(6) 0.0401(3) Uani 1 1 d . . . A 1
 I1B I 0.42759(2) 0.43456(2) 0.11031(2) 0.02798(7) Uani 1 1 d . . . . .
 Cl1B Cl 0.41704(4) 0.39498(4) 0.21126(5) 0.0346(2) Uani 1 1 d . . . . .
 Cl2B Cl 0.43897(4) 0.47425(4) 0.01069(4) 0.0287(2) Uani 1 1 d . . . B 2
 I1C I 0.84866(2) 0.83232(2) 0.43118(2) 0.03227(7) Uani 1 1 d . . . . .
 Cl1C Cl 0.79960(5) 0.75301(5) 0.44167(8) 0.0570(4) Uani 1 1 d . . . . .
 Cl2C Cl 0.89811(5) 0.91114(4) 0.42610(7) 0.0432(3) Uani 1 1 d . . . . .
 Cl1S Cl 0.99362(8) 0.50543(7) 0.69810(10) 0.0796(6) Uani 1 1 d . . . . .
 Cl2S Cl 0.90741(7) 0.53657(8) 0.75637(9) 0.0731(5) Uani 1 1 d . . . . .
 C1S C 0.9707(3) 0.5199(3) 0.7658(3) 0.074(2) Uani 1 1 d . . . . .
 H1SA H 0.990134 0.547582 0.784323 0.089 Uiso 1 1 calc R . . . .
 H1SB H 0.974636 0.490947 0.792227 0.089 Uiso 1 1 calc R . . . .
 Cl3A Cl 0.39470(6) 0.89273(8) 0.57439(6) 0.0650(4) Uani 1 1 d . . . . .
 Cl3S Cl 0.46926(6) 0.86379(6) 0.49725(8) 0.0628(4) Uani 1 1 d . . . . .
 C2S C 0.4553(2) 0.9026(3) 0.5551(3) 0.0604(17) Uani 1 1 d . . . . .
 H2SA H 0.479067 0.896196 0.589545 0.072 Uiso 1 1 calc R . . . .
 H2SB H 0.459028 0.937478 0.543343 0.072 Uiso 1 1 calc R . . . .
 Cl5S Cl 0.92885(7) 0.36610(8) 0.69667(9) 0.0765(5) Uani 1 1 d . . . . .
 Cl6S Cl 0.83878(7) 0.35835(7) 0.75675(12) 0.0923(7) Uani 1 1 d . . . . .
 C3S C 0.8987(3) 0.3759(3) 0.7617(3) 0.076(2) Uani 1 1 d . . . . .
 H3SA H 0.916820 0.357462 0.794109 0.092 Uiso 1 1 calc R . . . .
 H3SB H 0.900591 0.411485 0.771721 0.092 Uiso 1 1 calc R . . . .
 Cl7B Cl 0.7776(4) 0.6228(4) 0.4188(5) 0.134(3) Uiso 0.35 1 d D . P C 2
 Cl8B Cl 0.7340(5) 0.5542(5) 0.3102(6) 0.195(5) Uiso 0.35 1 d D . P C 2
 C4SB C 0.7376(6) 0.5984(7) 0.3640(7) 0.065(5) Uiso 0.35 1 d D . P C 2
 H4SA H 0.708384 0.590053 0.385645 0.078 Uiso 0.35 1 calc R . P C 2
 H4SB H 0.727386 0.628436 0.341308 0.078 Uiso 0.35 1 calc R . P C 2
 Cl7S Cl 0.75951(16) 0.60272(17) 0.44280(19) 0.1014(11) Uiso 0.65 1 d D . P D 1
 Cl8S Cl 0.78659(16) 0.58178(16) 0.32333(19) 0.1065(12) Uiso 0.65 1 d D . P D 1
 C4SA C 0.7787(6) 0.6244(5) 0.3776(4) 0.106(5) Uiso 0.65 1 d D . P D 1
 H4SC H 0.754041 0.649154 0.361786 0.128 Uiso 0.65 1 calc R . P D 1
 H4SD H 0.810628 0.641979 0.386170 0.128 Uiso 0.65 1 calc R . P D 1
 C1 C 0.81420(14) 0.39416(13) 0.43827(16) 0.0170(7) Uani 1 1 d . . . . .
 C2 C 0.80723(14) 0.37125(14) 0.38278(17) 0.0187(7) Uani 1 1 d . . . . .
 C3 C 0.78138(13) 0.32742(13) 0.36717(15) 0.0145(7) Uani 1 1 d . . . . .
 C4 C 0.75776(13) 0.29513(13) 0.40455(16) 0.0153(7) Uani 1 1 d . . . . .
 C5 C 0.74558(13) 0.30418(13) 0.46224(16) 0.0158(7) Uani 1 1 d . . . . .
 C6 C 0.75420(13) 0.34687(13) 0.49713(16) 0.0157(7) Uani 1 1 d . . . . .
 C7 C 0.78667(14) 0.38639(14) 0.48754(17) 0.0185(7) Uani 1 1 d . . . . .
 C11 C 0.85445(14) 0.43294(14) 0.44460(16) 0.0200(8) Uani 1 1 d . . . . .
 C12 C 0.84522(17) 0.48244(15) 0.4362(2) 0.0290(9) Uani 1 1 d . . . . .
 H12 H 0.812194 0.493800 0.426907 0.035 Uiso 1 1 calc R . . . .
 C13 C 0.8847(2) 0.51601(17) 0.4415(2) 0.0386(11) Uani 1 1 d . . . . .
 H13 H 0.878574 0.550261 0.435298 0.046 Uiso 1 1 calc R . . . .
 C14 C 0.93250(19) 0.49963(19) 0.4555(2) 0.0395(12) Uani 1 1 d . . . . .
 H14 H 0.959095 0.522707 0.459767 0.047 Uiso 1 1 calc R . . . .
 C15 C 0.94192(18) 0.4505(2) 0.4634(3) 0.0445(13) Uani 1 1 d . . . . .
 H15 H 0.975006 0.439288 0.472728 0.053 Uiso 1 1 calc R . . . .
 C16 C 0.90275(17) 0.41664(17) 0.4578(2) 0.0362(11) Uani 1 1 d . . . . .
 H16 H 0.909234 0.382349 0.463009 0.043 Uiso 1 1 calc R . . . .
 C21 C 0.83211(18) 0.39715(16) 0.33507(19) 0.0305(10) Uani 1 1 d . . . . .
 C22 C 0.8773(2) 0.3807(2) 0.3168(3) 0.0491(14) Uani 1 1 d . . . . .
 H22 H 0.892480 0.351836 0.333878 0.059 Uiso 1 1 calc R . . . .
 C23 C 0.9002(3) 0.4061(2) 0.2740(3) 0.069(2) Uani 1 1 d . . . . .
 H23 H 0.930992 0.394756 0.261468 0.083 Uiso 1 1 calc R . . . .
 C24 C 0.8784(3) 0.4470(2) 0.2501(2) 0.0574(18) Uani 1 1 d . . . . .
 H24 H 0.894804 0.464649 0.221315 0.069 Uiso 1 1 calc R . . . .
 C25 C 0.8341(3) 0.4640(2) 0.2657(3) 0.0578(17) Uani 1 1 d . . . . .
 H25 H 0.819292 0.492659 0.247827 0.069 Uiso 1 1 calc R . . . .
 C26 C 0.8102(2) 0.4378(2) 0.3093(2) 0.0458(13) Uani 1 1 d . . . . .
 H26 H 0.778812 0.448763 0.320534 0.055 Uiso 1 1 calc R . . . .
 C31 C 0.78070(13) 0.31321(13) 0.30356(16) 0.0164(7) Uani 1 1 d . . . . .
 C32 C 0.81499(16) 0.28004(17) 0.28459(19) 0.0293(9) Uani 1 1 d . . . . .
 H32 H 0.838429 0.264789 0.312110 0.035 Uiso 1 1 calc R . . . .
 C33 C 0.81518(18) 0.26906(18) 0.2255(2) 0.0343(10) Uani 1 1 d . . . . .
 H33 H 0.839343 0.246916 0.212493 0.041 Uiso 1 1 calc R . . . .
 C34 C 0.78064(16) 0.28998(16) 0.18542(18) 0.0257(9) Uani 1 1 d . . . . .
 H34 H 0.780913 0.282427 0.144911 0.031 Uiso 1 1 calc R . . . .
 C35 C 0.74560(18) 0.32202(19) 0.20453(19) 0.0346(10) Uani 1 1 d . . . . .
 H35 H 0.721014 0.335821 0.177253 0.041 Uiso 1 1 calc R . . . .
 C36 C 0.74614(17) 0.33412(18) 0.26333(18) 0.0306(10) Uani 1 1 d . . . . .
 H36 H 0.722532 0.356994 0.276037 0.037 Uiso 1 1 calc R . . . .
 C41 C 0.73948(13) 0.24705(13) 0.37762(15) 0.0152(7) Uani 1 1 d . . . . .
 C42 C 0.76788(15) 0.20448(15) 0.3831(2) 0.0264(9) Uani 1 1 d . . . . .
 H42 H 0.800106 0.205623 0.403175 0.032 Uiso 1 1 calc R . . . .
 C43 C 0.74972(18) 0.16003(16) 0.3596(2) 0.0324(10) Uani 1 1 d . . . . .
 H43 H 0.769475 0.130978 0.363650 0.039 Uiso 1 1 calc R . . . .
 C44 C 0.70313(16) 0.15818(15) 0.3304(2) 0.0275(9) Uani 1 1 d . . . . .
 H44 H 0.690819 0.127987 0.313780 0.033 Uiso 1 1 calc R . . . .
 C45 C 0.67450(17) 0.20011(17) 0.3255(2) 0.0352(11) Uani 1 1 d . . . . .
 H45 H 0.642008 0.198705 0.306197 0.042 Uiso 1 1 calc R . . . .
 C46 C 0.69272(16) 0.24459(15) 0.3486(2) 0.0282(9) Uani 1 1 d . . . . .
 H46 H 0.672824 0.273536 0.344387 0.034 Uiso 1 1 calc R . . . .
 C51 C 0.71639(14) 0.26381(14) 0.48931(16) 0.0186(7) Uani 1 1 d . . . . .
 C52 C 0.74133(17) 0.22458(15) 0.51793(18) 0.0263(9) Uani 1 1 d . . . . .
 H52 H 0.776649 0.223340 0.520854 0.032 Uiso 1 1 calc R . . . .
 C53 C 0.7141(2) 0.18711(16) 0.54230(19) 0.0326(10) Uani 1 1 d . . . . .
 H53 H 0.730893 0.160034 0.561411 0.039 Uiso 1 1 calc R . . . .
 C54 C 0.66282(19) 0.18912(17) 0.5388(2) 0.0350(11) Uani 1 1 d . . . . .
 H54 H 0.644392 0.163798 0.556030 0.042 Uiso 1 1 calc R . . . .
 C55 C 0.63845(18) 0.22808(18) 0.5103(2) 0.0357(11) Uani 1 1 d . . . . .
 H55 H 0.603128 0.229308 0.507603 0.043 Uiso 1 1 calc R . . . .
 C56 C 0.66489(16) 0.26546(16) 0.48541(19) 0.0269(9) Uani 1 1 d . . . . .
 H56 H 0.647756 0.292113 0.465764 0.032 Uiso 1 1 calc R . . . .
 C61 C 0.72855(14) 0.34909(13) 0.55279(16) 0.0171(7) Uani 1 1 d . . . . .
 C62 C 0.74988(16) 0.32862(15) 0.60436(18) 0.0245(8) Uani 1 1 d . . . . .
 H62 H 0.781425 0.312927 0.604860 0.029 Uiso 1 1 calc R . . . .
 C63 C 0.72521(17) 0.33101(16) 0.65534(19) 0.0283(9) Uani 1 1 d . . . . .
 H63 H 0.739749 0.316536 0.690466 0.034 Uiso 1 1 calc R . . . .
 C64 C 0.67964(16) 0.35435(16) 0.65510(19) 0.0268(9) Uani 1 1 d . . . . .
 H64 H 0.663039 0.356351 0.690095 0.032 Uiso 1 1 calc R . . . .
 C65 C 0.65841(16) 0.37465(17) 0.60405(19) 0.0277(9) Uani 1 1 d . . . . .
 H65 H 0.626907 0.390414 0.603733 0.033 Uiso 1 1 calc R . . . .
 C66 C 0.68279(15) 0.37226(16) 0.55287(19) 0.0256(9) Uani 1 1 d . . . . .
 H66 H 0.667985 0.386585 0.517804 0.031 Uiso 1 1 calc R . . . .
 C71 C 0.79321(16) 0.42507(15) 0.53470(18) 0.0244(9) Uani 1 1 d . . . . .
 C72 C 0.8315(2) 0.42197(19) 0.5780(2) 0.0469(14) Uani 1 1 d . . . . .
 H72 H 0.853648 0.394624 0.579324 0.056 Uiso 1 1 calc R . . . .
 C73 C 0.8376(3) 0.4599(2) 0.6206(3) 0.0567(17) Uani 1 1 d . . . . .
 H73 H 0.864035 0.458419 0.650606 0.068 Uiso 1 1 calc R . . . .
 C74 C 0.8048(2) 0.4991(2) 0.6183(2) 0.0494(15) Uani 1 1 d . . . . .
 H74 H 0.808239 0.523914 0.647636 0.059 Uiso 1 1 calc R . . . .
 C75 C 0.76726(19) 0.50276(19) 0.5742(3) 0.0429(13) Uani 1 1 d . . . . .
 H75 H 0.745708 0.530586 0.572299 0.051 Uiso 1 1 calc R . . . .
 C76 C 0.76097(17) 0.46548(18) 0.5322(2) 0.0360(11) Uani 1 1 d . . . . .
 H76 H 0.734785 0.467587 0.501946 0.043 Uiso 1 1 calc R . . . .
 C1A C 0.50648(13) 0.40480(14) 0.34027(16) 0.0179(7) Uani 1 1 d . . . . .
 C2A C 0.49048(13) 0.45367(14) 0.32812(16) 0.0177(7) Uani 1 1 d . . . . .
 C3A C 0.50642(13) 0.48647(14) 0.28556(16) 0.0181(7) Uani 1 1 d . . . . .
 C4A C 0.54469(14) 0.47833(14) 0.24730(16) 0.0183(7) Uani 1 1 d . . . . .
 C5A C 0.56456(14) 0.43276(15) 0.23172(16) 0.0185(7) Uani 1 1 d . . . . .
 C6A C 0.55114(13) 0.38484(14) 0.24986(16) 0.0172(7) Uani 1 1 d . . . . .
 C7A C 0.52763(13) 0.37227(14) 0.30087(16) 0.0169(7) Uani 1 1 d . . . . .
 C11A C 0.49536(15) 0.38327(15) 0.39819(17) 0.0215(8) Uani 1 1 d . . . . .
 C12A C 0.44823(17) 0.36721(17) 0.4104(2) 0.0327(10) Uani 1 1 d . . . . .
 H12A H 0.421440 0.368513 0.380825 0.039 Uiso 1 1 calc R . . . .
 C13A C 0.4404(2) 0.3494(2) 0.4654(2) 0.0469(14) Uani 1 1 d . . . . .
 H13A H 0.408177 0.338714 0.473761 0.056 Uiso 1 1 calc R . . . .
 C14A C 0.4791(3) 0.3471(2) 0.5080(2) 0.0607(19) Uani 1 1 d . . . . .
 H14A H 0.473464 0.334853 0.545796 0.073 Uiso 1 1 calc R . . . .
 C15A C 0.5261(3) 0.3622(2) 0.4966(2) 0.0578(18) Uani 1 1 d . . . . .
 H15A H 0.552854 0.359871 0.526042 0.069 Uiso 1 1 calc R . . . .
 C16A C 0.53402(18) 0.38110(18) 0.44145(19) 0.0334(10) Uani 1 1 d . . . . .
 H16A H 0.566145 0.392503 0.433622 0.040 Uiso 1 1 calc R . . . .
 C21A C 0.45135(14) 0.47307(14) 0.36552(17) 0.0190(7) Uani 1 1 d . . . . .
 C22A C 0.46256(15) 0.49091(16) 0.42176(18) 0.0256(9) Uani 1 1 d . . . . .
 H22A H 0.496210 0.492408 0.437518 0.031 Uiso 1 1 calc R . . . .
 C23A C 0.42500(17) 0.50651(18) 0.45498(19) 0.0310(10) Uani 1 1 d . . . . .
 H23A H 0.432861 0.518792 0.493502 0.037 Uiso 1 1 calc R . . . .
 C24A C 0.37597(16) 0.50430(18) 0.43230(19) 0.0316(10) Uani 1 1 d . . . . .
 H24A H 0.350125 0.514385 0.455536 0.038 Uiso 1 1 calc R . . . .
 C25A C 0.36456(16) 0.48748(17) 0.37603(19) 0.0287(9) Uani 1 1 d . . . . .
 H25A H 0.330936 0.486490 0.360106 0.034 Uiso 1 1 calc R . . . .
 C26A C 0.40250(15) 0.47197(16) 0.34266(18) 0.0237(8) Uani 1 1 d . . . . .
 H26A H 0.394696 0.460513 0.303777 0.028 Uiso 1 1 calc R . . . .
 C31A C 0.48249(13) 0.53705(14) 0.28288(17) 0.0180(7) Uani 1 1 d . . . . .
 C32A C 0.49321(15) 0.57210(16) 0.32667(19) 0.0250(8) Uani 1 1 d . . . . .
 H32A H 0.515763 0.564322 0.359408 0.030 Uiso 1 1 calc R . . . .
 C33A C 0.47106(16) 0.61818(16) 0.3225(2) 0.0288(9) Uani 1 1 d . . . . .
 H33A H 0.478222 0.641826 0.352725 0.035 Uiso 1 1 calc R . . . .
 C34A C 0.43857(16) 0.63008(16) 0.2749(2) 0.0301(10) Uani 1 1 d . . . . .
 H34A H 0.423876 0.661985 0.271875 0.036 Uiso 1 1 calc R . . . .
 C35A C 0.42763(17) 0.59550(18) 0.2317(2) 0.0309(10) Uani 1 1 d . . . . .
 H35A H 0.405131 0.603576 0.199052 0.037 Uiso 1 1 calc R . . . .
 C36A C 0.44917(15) 0.54889(16) 0.23550(18) 0.0250(9) Uani 1 1 d . . . . .
 H36A H 0.441128 0.525111 0.205694 0.030 Uiso 1 1 calc R . . . .
 C41A C 0.56436(14) 0.52430(14) 0.22051(17) 0.0198(8) Uani 1 1 d . . . . .
 C42A C 0.59366(16) 0.55646(16) 0.25565(19) 0.0271(9) Uani 1 1 d . . . . .
 H42A H 0.601610 0.548905 0.295852 0.033 Uiso 1 1 calc R . . . .
 C43A C 0.61146(17) 0.59993(17) 0.2319(2) 0.0322(10) Uani 1 1 d . . . . .
 H43A H 0.631754 0.621631 0.256135 0.039 Uiso 1 1 calc R . . . .
 C44A C 0.60014(17) 0.61157(17) 0.1748(2) 0.0308(10) Uani 1 1 d . . . . .
 H44A H 0.612264 0.641348 0.159144 0.037 Uiso 1 1 calc R . . . .
 C45A C 0.57079(17) 0.57979(16) 0.13918(19) 0.0281(9) Uani 1 1 d . . . . .
 H45A H 0.563180 0.587704 0.099024 0.034 Uiso 1 1 calc R . . . .
 C46A C 0.55253(15) 0.53665(15) 0.16180(18) 0.0231(8) Uani 1 1 d . . . . .
 H46A H 0.531917 0.515405 0.137366 0.028 Uiso 1 1 calc R . . . .
 C51A C 0.60612(14) 0.43457(14) 0.19157(17) 0.0198(8) Uani 1 1 d . . . . .
 C52A C 0.65436(16) 0.43960(18) 0.21659(19) 0.0297(10) Uani 1 1 d . . . . .
 H52A H 0.660433 0.442109 0.257949 0.036 Uiso 1 1 calc R . . . .
 C53A C 0.69375(17) 0.44099(19) 0.1813(2) 0.0353(11) Uani 1 1 d . . . . .
 H53A H 0.726844 0.443460 0.198738 0.042 Uiso 1 1 calc R . . . .
 C54A C 0.68540(17) 0.43882(16) 0.1213(2) 0.0306(10) Uani 1 1 d . . . . .
 H54A H 0.712599 0.440007 0.097371 0.037 Uiso 1 1 calc R . . . .
 C55A C 0.63740(18) 0.43493(16) 0.09585(19) 0.0300(10) Uani 1 1 d . . . . .
 H55A H 0.631484 0.434084 0.054382 0.036 Uiso 1 1 calc R . . . .
 C56A C 0.59760(17) 0.43224(16) 0.13098(18) 0.0259(9) Uani 1 1 d . . . . .
 H56A H 0.564622 0.428814 0.113471 0.031 Uiso 1 1 calc R . . . .
 C61A C 0.56709(14) 0.34258(14) 0.21358(17) 0.0192(8) Uani 1 1 d . . . . .
 C62A C 0.60998(17) 0.31586(18) 0.2289(2) 0.0319(10) Uani 1 1 d . . . . .
 H62A H 0.630961 0.325300 0.262327 0.038 Uiso 1 1 calc R . . . .
 C63A C 0.62261(19) 0.27557(19) 0.1959(2) 0.0378(11) Uani 1 1 d . . . . .
 H63A H 0.652227 0.257655 0.206784 0.045 Uiso 1 1 calc R . . . .
 C64A C 0.59247(18) 0.26135(16) 0.1476(2) 0.0309(10) Uani 1 1 d . . . . .
 H64A H 0.600841 0.233285 0.125467 0.037 Uiso 1 1 calc R . . . .
 C65A C 0.54992(18) 0.28810(17) 0.1313(2) 0.0324(10) Uani 1 1 d . . . . .
 H65A H 0.529382 0.278717 0.097460 0.039 Uiso 1 1 calc R . . . .
 C66A C 0.53708(16) 0.32842(16) 0.16398(19) 0.0268(9) Uani 1 1 d . . . . .
 H66A H 0.507706 0.346543 0.152594 0.032 Uiso 1 1 calc R . . . .
 C71A C 0.52352(14) 0.31777(14) 0.31374(16) 0.0190(7) Uani 1 1 d . . . . .
 C72A C 0.55722(17) 0.29373(17) 0.3534(2) 0.0321(10) Uani 1 1 d . . . . .
 H72A H 0.583512 0.311701 0.373742 0.038 Uiso 1 1 calc R . . . .
 C73A C 0.55222(19) 0.24344(18) 0.3632(2) 0.0382(11) Uani 1 1 d . . . . .
 H73A H 0.575280 0.227092 0.390155 0.046 Uiso 1 1 calc R . . . .
 C74A C 0.51430(19) 0.21702(17) 0.3342(2) 0.0344(10) Uani 1 1 d . . . . .
 H74A H 0.511015 0.182645 0.341370 0.041 Uiso 1 1 calc R . . . .
 C75A C 0.48112(19) 0.24060(17) 0.2948(2) 0.0358(11) Uani 1 1 d . . . . .
 H75A H 0.454944 0.222417 0.274553 0.043 Uiso 1 1 calc R . . . .
 C76A C 0.48575(16) 0.29069(16) 0.2846(2) 0.0296(9) Uani 1 1 d . . . . .
 H76A H 0.462733 0.306664 0.257167 0.036 Uiso 1 1 calc R . . . .
 C1B C 0.72374(13) 0.58465(14) 0.85982(18) 0.0192(8) Uani 1 1 d . . . . .
 C2B C 0.72221(14) 0.58068(14) 0.92118(18) 0.0204(8) Uani 1 1 d . . . . .
 C3B C 0.70860(14) 0.61754(14) 0.96066(18) 0.0197(8) Uani 1 1 d . . . . .
 C4B C 0.68329(14) 0.66219(14) 0.94647(17) 0.0202(8) Uani 1 1 d . . . . .
 C5B C 0.67792(14) 0.68645(14) 0.89220(18) 0.0190(7) Uani 1 1 d . . . . .
 C6B C 0.70096(14) 0.67425(14) 0.84049(17) 0.0201(8) Uani 1 1 d . . . . .
 C7B C 0.72044(14) 0.62830(14) 0.82562(18) 0.0209(8) Uani 1 1 d . . . . .
 C11B C 0.73305(15) 0.53829(14) 0.82636(17) 0.0202(8) Uani 1 1 d . . . . .
 C12B C 0.78069(15) 0.51920(15) 0.8229(2) 0.0256(9) Uani 1 1 d . . . . .
 H12B H 0.808447 0.534649 0.843637 0.031 Uiso 1 1 calc R . . . .
 C13B C 0.78743(17) 0.47770(16) 0.7893(2) 0.0304(10) Uani 1 1 d . . . . .
 H13B H 0.819910 0.464576 0.787192 0.036 Uiso 1 1 calc R . . . .
 C14B C 0.74729(17) 0.45508(16) 0.7588(2) 0.0305(10) Uani 1 1 d . . . . .
 H14B H 0.752335 0.426856 0.735288 0.037 Uiso 1 1 calc R . . . .
 C15B C 0.69993(17) 0.47350(15) 0.76243(19) 0.0274(9) Uani 1 1 d . . . . .
 H15B H 0.672271 0.457671 0.741991 0.033 Uiso 1 1 calc R . . . .
 C16B C 0.69277(16) 0.51542(15) 0.79619(19) 0.0257(9) Uani 1 1 d . . . . .
 H16B H 0.660213 0.528310 0.798513 0.031 Uiso 1 1 calc R . . . .
 C21B C 0.73986(14) 0.53204(14) 0.94719(18) 0.0212(8) Uani 1 1 d . . . . .
 C22B C 0.70944(15) 0.49094(15) 0.94407(19) 0.0246(8) Uani 1 1 d . . . . .
 H22B H 0.676236 0.493412 0.926996 0.030 Uiso 1 1 calc R . . . .
 C23B C 0.72755(17) 0.44581(16) 0.9660(2) 0.0298(9) Uani 1 1 d . . . . .
 H23B H 0.706657 0.417492 0.963804 0.036 Uiso 1 1 calc R . . . .
 C24B C 0.77571(18) 0.44210(17) 0.9910(2) 0.0336(10) Uani 1 1 d . . . . .
 H24B H 0.788024 0.411255 1.005676 0.040 Uiso 1 1 calc R . . . .
 C25B C 0.80598(16) 0.48336(17) 0.9945(2) 0.0317(10) Uani 1 1 d . . . . .
 H25B H 0.839209 0.480812 1.011477 0.038 Uiso 1 1 calc R . . . .
 C26B C 0.78802(15) 0.52845(16) 0.97335(19) 0.0268(9) Uani 1 1 d . . . . .
 H26B H 0.808649 0.556934 0.976750 0.032 Uiso 1 1 calc R . . . .
 C31B C 0.71813(15) 0.60683(15) 1.02476(18) 0.0228(8) Uani 1 1 d . . . . .
 C32B C 0.68952(17) 0.57367(15) 1.0537(2) 0.0296(9) Uani 1 1 d . . . . .
 H32B H 0.662602 0.556926 1.032935 0.036 Uiso 1 1 calc R . . . .
 C33B C 0.7004(2) 0.56501(18) 1.1133(2) 0.0387(12) Uani 1 1 d . . . . .
 H33B H 0.680637 0.542381 1.133125 0.046 Uiso 1 1 calc R . . . .
 C34B C 0.7395(2) 0.58886(19) 1.1440(2) 0.0391(12) Uani 1 1 d . . . . .
 H34B H 0.746790 0.582516 1.184640 0.047 Uiso 1 1 calc R . . . .
 C35B C 0.76815(18) 0.62228(19) 1.1151(2) 0.0353(11) Uani 1 1 d . . . . .
 H35B H 0.795054 0.638962 1.135969 0.042 Uiso 1 1 calc R . . . .
 C36B C 0.75743(16) 0.63119(16) 1.05594(19) 0.0280(9) Uani 1 1 d . . . . .
 H36B H 0.777022 0.654103 1.036348 0.034 Uiso 1 1 calc R . . . .
 C41B C 0.65945(16) 0.68786(15) 0.99541(18) 0.0245(8) Uani 1 1 d . . . . .
 C42B C 0.61110(18) 0.67515(17) 1.0071(2) 0.0331(10) Uani 1 1 d . . . . .
 H42B H 0.594760 0.648372 0.986797 0.040 Uiso 1 1 calc R . . . .
 C43B C 0.5868(2) 0.70142(19) 1.0483(2) 0.0420(13) Uani 1 1 d . . . . .
 H43B H 0.553680 0.692874 1.055785 0.050 Uiso 1 1 calc R . . . .
 C44B C 0.6102(2) 0.7395(2) 1.0781(2) 0.0446(14) Uani 1 1 d . . . . .
 H44B H 0.593257 0.757559 1.105933 0.054 Uiso 1 1 calc R . . . .
 C45B C 0.6580(2) 0.7518(2) 1.0682(2) 0.0492(14) Uani 1 1 d . . . . .
 H45B H 0.674356 0.777913 1.089868 0.059 Uiso 1 1 calc R . . . .
 C46B C 0.6830(2) 0.72600(18) 1.0262(2) 0.0397(12) Uani 1 1 d . . . . .
 H46B H 0.716088 0.734840 1.019028 0.048 Uiso 1 1 calc R . . . .
 C51B C 0.64723(14) 0.73310(14) 0.88772(17) 0.0206(8) Uani 1 1 d . . . . .
 C52B C 0.59706(15) 0.72964(16) 0.87013(19) 0.0269(9) Uani 1 1 d . . . . .
 H52B H 0.581496 0.698223 0.865597 0.032 Uiso 1 1 calc R . . . .
 C53B C 0.56958(17) 0.77274(16) 0.8591(2) 0.0295(9) Uani 1 1 d . . . . .
 H53B H 0.535255 0.770634 0.846296 0.035 Uiso 1 1 calc R . . . .
 C54B C 0.59174(16) 0.81817(16) 0.8667(2) 0.0292(9) Uani 1 1 d . . . . .
 H54B H 0.572981 0.847397 0.858328 0.035 Uiso 1 1 calc R . . . .
 C55B C 0.64107(18) 0.82131(17) 0.8865(3) 0.0469(14) Uani 1 1 d . . . . .
 H55B H 0.656170 0.852795 0.892712 0.056 Uiso 1 1 calc R . . . .
 C56B C 0.66901(16) 0.77874(16) 0.8974(3) 0.0386(12) Uani 1 1 d . . . . .
 H56B H 0.703045 0.781073 0.911449 0.046 Uiso 1 1 calc R . . . .
 C61B C 0.70154(16) 0.71489(15) 0.79578(19) 0.0259(9) Uani 1 1 d . . . . .
 C62B C 0.6600(2) 0.72544(18) 0.7582(2) 0.0348(10) Uani 1 1 d . . . . .
 H62B H 0.631272 0.705040 0.757985 0.042 Uiso 1 1 calc R . . . .
 C63B C 0.6603(2) 0.7656(2) 0.7210(2) 0.0494(14) Uani 1 1 d . . . . .
 H63B H 0.631642 0.773054 0.695635 0.059 Uiso 1 1 calc R . . . .
 C64B C 0.7019(2) 0.7949(2) 0.7206(3) 0.0561(18) Uani 1 1 d . . . . .
 H64B H 0.702005 0.822206 0.694492 0.067 Uiso 1 1 calc R . . . .
 C65B C 0.7431(2) 0.7850(2) 0.7574(3) 0.0576(18) Uani 1 1 d . . . . .
 H65B H 0.771543 0.805758 0.757446 0.069 Uiso 1 1 calc R . . . .
 C66B C 0.74348(19) 0.74446(18) 0.7949(3) 0.0433(13) Uani 1 1 d . . . . .
 H66B H 0.772383 0.737084 0.819908 0.052 Uiso 1 1 calc R . . . .
 C71B C 0.73873(16) 0.62490(15) 0.76498(19) 0.0263(9) Uani 1 1 d . . . . .
 C72B C 0.70552(19) 0.61975(17) 0.7161(2) 0.0344(10) Uani 1 1 d . . . . .
 H72B H 0.670932 0.616490 0.720467 0.041 Uiso 1 1 calc R . . . .
 C73B C 0.7230(2) 0.6194(2) 0.6604(2) 0.0477(14) Uani 1 1 d . . . . .
 H73B H 0.700349 0.615553 0.626712 0.057 Uiso 1 1 calc R . . . .
 C74B C 0.7732(3) 0.6245(2) 0.6544(3) 0.0523(16) Uani 1 1 d . . . . .
 H74B H 0.785004 0.625081 0.616406 0.063 Uiso 1 1 calc R . . . .
 C75B C 0.8066(2) 0.62881(18) 0.7032(3) 0.0469(14) Uani 1 1 d . . . . .
 H75B H 0.841195 0.631622 0.698689 0.056 Uiso 1 1 calc R . . . .
 C76B C 0.78962(18) 0.62903(17) 0.7586(2) 0.0358(11) Uani 1 1 d . . . . .
 H76B H 0.812493 0.631976 0.792254 0.043 Uiso 1 1 calc R . . . .
 C1C C 0.98874(14) 0.78890(14) 0.43746(17) 0.0194(8) Uani 1 1 d . . . . .
 C2C C 1.01041(14) 0.82945(14) 0.46889(17) 0.0185(7) Uani 1 1 d . . . . .
 C3C C 1.00019(14) 0.84654(14) 0.52484(16) 0.0176(7) Uani 1 1 d . . . . .
 C4C C 0.96285(14) 0.82872(14) 0.55955(16) 0.0179(7) Uani 1 1 d . . . . .
 C5C C 0.94216(13) 0.78114(14) 0.55787(16) 0.0176(7) Uani 1 1 d . . . . .
 C6C C 0.95044(13) 0.74222(14) 0.51872(17) 0.0177(7) Uani 1 1 d . . . . .
 C7C C 0.96675(14) 0.74721(14) 0.46179(17) 0.0193(8) Uani 1 1 d . . . . .
 C11C C 0.99506(15) 0.78999(15) 0.37263(17) 0.0208(8) Uani 1 1 d . . . . .
 C12C C 1.02769(16) 0.75910(16) 0.34626(18) 0.0259(9) Uani 1 1 d . . . . .
 H12C H 1.044361 0.733332 0.368116 0.031 Uiso 1 1 calc R . . . .
 C13C C 1.03587(17) 0.76609(18) 0.28759(19) 0.0307(10) Uani 1 1 d . . . . .
 H13C H 1.058483 0.745197 0.269546 0.037 Uiso 1 1 calc R . . . .
 C14C C 1.01153(19) 0.80295(18) 0.25554(19) 0.0352(11) Uani 1 1 d . . . . .
 H14C H 1.017883 0.807878 0.215727 0.042 Uiso 1 1 calc R . . . .
 C15C C 0.9778(2) 0.83286(18) 0.2811(2) 0.0360(11) Uani 1 1 d . . . . .
 H15C H 0.960061 0.857480 0.258407 0.043 Uiso 1 1 calc R . . . .
 C16C C 0.96989(17) 0.82695(16) 0.33989(18) 0.0280(9) Uani 1 1 d . . . . .
 H16C H 0.947357 0.848062 0.357746 0.034 Uiso 1 1 calc R . . . .
 C21C C 1.04831(14) 0.85916(15) 0.43882(17) 0.0207(8) Uani 1 1 d . . . . .
 C22C C 1.03885(17) 0.90817(16) 0.42264(19) 0.0275(9) Uani 1 1 d . . . . .
 H22C H 1.007213 0.922317 0.427589 0.033 Uiso 1 1 calc R . . . .
 C23C C 1.07546(19) 0.93629(17) 0.3994(2) 0.0338(10) Uani 1 1 d . . . . .
 H23C H 1.068924 0.969711 0.388642 0.041 Uiso 1 1 calc R . . . .
 C24C C 1.12158(18) 0.91573(19) 0.3917(2) 0.0364(11) Uani 1 1 d . . . . .
 H24C H 1.147055 0.935244 0.376947 0.044 Uiso 1 1 calc R . . . .
 C25C C 1.13021(17) 0.86680(19) 0.40574(19) 0.0327(10) Uani 1 1 d . . . . .
 H25C H 1.161532 0.852465 0.399577 0.039 Uiso 1 1 calc R . . . .
 C26C C 1.09393(15) 0.83832(16) 0.42861(18) 0.0258(9) Uani 1 1 d . . . . .
 H26C H 1.100155 0.804461 0.437371 0.031 Uiso 1 1 calc R . . . .
 C31C C 1.03116(14) 0.88891(14) 0.54966(17) 0.0197(8) Uani 1 1 d . . . . .
 C32C C 1.01251(15) 0.93668(15) 0.55367(19) 0.0250(9) Uani 1 1 d . . . . .
 H32C H 0.979031 0.943794 0.540176 0.030 Uiso 1 1 calc R . . . .
 C33C C 1.04330(17) 0.97374(16) 0.5775(2) 0.0328(10) Uani 1 1 d . . . . .
 H33C H 1.030721 1.006393 0.580171 0.039 Uiso 1 1 calc R . . . .
 C34C C 1.09224(17) 0.96391(17) 0.5977(2) 0.0323(10) Uani 1 1 d . . . . .
 H34C H 1.112992 0.989526 0.614181 0.039 Uiso 1 1 calc R . . . .
 C35C C 1.11034(16) 0.91656(16) 0.5935(2) 0.0284(9) Uani 1 1 d . . . . .
 H35C H 1.143794 0.909585 0.607163 0.034 Uiso 1 1 calc R . . . .
 C36C C 1.08028(15) 0.87891(15) 0.56942(18) 0.0222(8) Uani 1 1 d . . . . .
 H36C H 1.093198 0.846420 0.566474 0.027 Uiso 1 1 calc R . . . .
 C41C C 0.94732(15) 0.86299(14) 0.60630(18) 0.0218(8) Uani 1 1 d . . . . .
 C42C C 0.90373(16) 0.89038(16) 0.5955(2) 0.0284(9) Uani 1 1 d . . . . .
 H42C H 0.884147 0.886916 0.559351 0.034 Uiso 1 1 calc R . . . .
 C43C C 0.88909(18) 0.92293(17) 0.6382(3) 0.0391(12) Uani 1 1 d . . . . .
 H43C H 0.859666 0.941971 0.630755 0.047 Uiso 1 1 calc R . . . .
 C44C C 0.9168(2) 0.92766(18) 0.6907(3) 0.0442(13) Uani 1 1 d . . . . .
 H44C H 0.906449 0.949865 0.719546 0.053 Uiso 1 1 calc R . . . .
 C45C C 0.9599(2) 0.90007(19) 0.7020(2) 0.0404(12) Uani 1 1 d . . . . .
 H45C H 0.978893 0.902984 0.738645 0.048 Uiso 1 1 calc R . . . .
 C46C C 0.97506(18) 0.86820(16) 0.65938(19) 0.0296(9) Uani 1 1 d . . . . .
 H46C H 1.004878 0.849748 0.666780 0.035 Uiso 1 1 calc R . . . .
 C51C C 0.90869(15) 0.76905(14) 0.60579(19) 0.0228(8) Uani 1 1 d . . . . .
 C52C C 0.85792(17) 0.76501(17) 0.5923(2) 0.0349(11) Uani 1 1 d . . . . .
 H52C H 0.844289 0.769721 0.553149 0.042 Uiso 1 1 calc R . . . .
 C53C C 0.8271(2) 0.75411(19) 0.6360(3) 0.0555(18) Uani 1 1 d . . . . .
 H53C H 0.792175 0.751312 0.626842 0.067 Uiso 1 1 calc R . . . .
 C54C C 0.8471(3) 0.7473(2) 0.6931(3) 0.0597(19) Uani 1 1 d . . . . .
 H54C H 0.825776 0.739710 0.723027 0.072 Uiso 1 1 calc R . . . .
 C55C C 0.8973(2) 0.7513(2) 0.7069(2) 0.0495(15) Uani 1 1 d . . . . .
 H55C H 0.910838 0.746681 0.746106 0.059 Uiso 1 1 calc R . . . .
 C56C C 0.92836(19) 0.76231(16) 0.6630(2) 0.0321(10) Uani 1 1 d . . . . .
 H56C H 0.963211 0.765213 0.672347 0.039 Uiso 1 1 calc R . . . .
 C61C C 0.93742(15) 0.69134(14) 0.53948(17) 0.0202(8) Uani 1 1 d . . . . .
 C62C C 0.89361(16) 0.66691(16) 0.5198(2) 0.0270(9) Uani 1 1 d . . . . .
 H62C H 0.870809 0.681775 0.491218 0.032 Uiso 1 1 calc R . . . .
 C63C C 0.88377(18) 0.62067(17) 0.5424(2) 0.0335(10) Uani 1 1 d . . . . .
 H63C H 0.853963 0.603971 0.529174 0.040 Uiso 1 1 calc R . . . .
 C64C C 0.91670(19) 0.59852(17) 0.5838(2) 0.0366(11) Uani 1 1 d . . . . .
 H64C H 0.909490 0.566823 0.598873 0.044 Uiso 1 1 calc R . . . .
 C65C C 0.95989(18) 0.62245(17) 0.6033(2) 0.0337(10) Uani 1 1 d . . . . .
 H65C H 0.982726 0.607178 0.631485 0.040 Uiso 1 1 calc R . . . .
 C66C C 0.97013(16) 0.66921(15) 0.58153(19) 0.0255(9) Uani 1 1 d . . . . .
 H66C H 0.999655 0.686000 0.595584 0.031 Uiso 1 1 calc R . . . .
 C71C C 0.95915(16) 0.70231(15) 0.42327(18) 0.0242(8) Uani 1 1 d . . . . .
 C72C C 0.91985(19) 0.70076(19) 0.3805(2) 0.0361(11) Uani 1 1 d . . . . .
 H72C H 0.898851 0.728744 0.374066 0.043 Uiso 1 1 calc R . . . .
 C73C C 0.9110(2) 0.6583(2) 0.3471(2) 0.0472(14) Uani 1 1 d . . . . .
 H73C H 0.883984 0.657043 0.317830 0.057 Uiso 1 1 calc R . . . .
 C74C C 0.9423(2) 0.61765(19) 0.3569(2) 0.0463(14) Uani 1 1 d . . . . .
 H74C H 0.935970 0.588192 0.334967 0.056 Uiso 1 1 calc R . . . .
 C75C C 0.9823(2) 0.61986(17) 0.3980(2) 0.0398(12) Uani 1 1 d . . . . .
 H75C H 1.004109 0.592383 0.403468 0.048 Uiso 1 1 calc R . . . .
 C76C C 0.99085(17) 0.66204(15) 0.4316(2) 0.0291(9) Uani 1 1 d . . . . .
 H76C H 1.018327 0.663429 0.460250 0.035 Uiso 1 1 calc R . . . .

loop_
  _atom_site_aniso_label
  _atom_site_aniso_U_11
  _atom_site_aniso_U_22
  _atom_site_aniso_U_33
  _atom_site_aniso_U_23
  _atom_site_aniso_U_13
  _atom_site_aniso_U_12
 I1 0.01675(12) 0.01923(12) 0.03226(14) 0.00440(10) -0.00289(10) 0.00163(9)
 Cl1 0.0265(5) 0.0329(5) 0.0281(5) 0.0080(4) 0.0025(4) 0.0024(4)
 Cl2 0.0300(5) 0.0338(6) 0.0395(6) -0.0041(5) 0.0022(5) 0.0108(4)
 I1A 0.02499(13) 0.02148(12) 0.01947(12) 0.00149(10) 0.00106(9) -0.00141(10)
 Cl1A 0.0379(6) 0.0295(5) 0.0281(5) 0.0012(4) 0.0053(4) 0.0137(4)
 Cl2A 0.0519(7) 0.0089(4) 0.0604(8) 0.0123(5) 0.0100(6) 0.0045(4)
 I1B 0.02027(13) 0.02599(14) 0.03683(16) -0.01145(11) -0.00285(11) 0.00290(10)
 Cl1B 0.0325(6) 0.0369(6) 0.0330(6) -0.0101(5) -0.0061(4) 0.0098(5)
 Cl2B 0.0401(6) 0.0269(5) 0.0203(5) 0.0008(4) 0.0098(4) 0.0081(4)
 I1C 0.02133(13) 0.03049(15) 0.04416(18) 0.00579(13) -0.00249(12) 0.00637(11)
 Cl1C 0.0274(6) 0.0441(7) 0.0965(12) 0.0052(8) -0.0142(7) -0.0092(5)
 Cl2C 0.0382(6) 0.0252(6) 0.0692(9) 0.0091(6) 0.0222(6) 0.0060(5)
 Cl1S 0.0803(12) 0.0650(11) 0.0946(14) 0.0334(10) 0.0141(10) 0.0193(9)
 Cl2S 0.0594(10) 0.0794(12) 0.0809(12) 0.0055(10) 0.0084(9) -0.0090(9)
 C1S 0.077(5) 0.067(5) 0.074(5) 0.021(4) -0.022(4) -0.002(4)
 Cl3A 0.0550(9) 0.1042(14) 0.0349(7) -0.0062(8) -0.0024(6) -0.0032(9)
 Cl3S 0.0486(8) 0.0552(9) 0.0866(12) -0.0013(8) 0.0173(8) -0.0063(7)
 C2S 0.051(4) 0.062(4) 0.066(4) 0.001(3) -0.010(3) -0.013(3)
 Cl5S 0.0774(12) 0.0795(12) 0.0779(12) -0.0089(10) 0.0390(10) 0.0110(10)
 Cl6S 0.0605(11) 0.0496(10) 0.172(2) -0.0253(12) 0.0428(13) -0.0116(8)
 C3S 0.055(4) 0.110(7) 0.064(5) -0.010(4) 0.004(3) 0.005(4)
 C1 0.0196(17) 0.0119(16) 0.0196(18) -0.0005(14) 0.0013(14) -0.0010(14)
 C2 0.0197(18) 0.0170(18) 0.0193(19) -0.0003(14) 0.0019(14) -0.0018(14)
 C3 0.0126(16) 0.0157(17) 0.0145(17) -0.0005(13) -0.0029(13) 0.0009(13)
 C4 0.0142(16) 0.0133(16) 0.0177(17) -0.0011(13) -0.0016(13) 0.0017(13)
 C5 0.0149(16) 0.0164(17) 0.0159(17) 0.0008(14) -0.0008(13) -0.0005(13)
 C6 0.0172(17) 0.0147(17) 0.0147(17) 0.0009(13) -0.0013(13) 0.0002(13)
 C7 0.0217(18) 0.0150(17) 0.0185(18) -0.0021(14) -0.0001(14) 0.0000(14)
 C11 0.0229(19) 0.0217(19) 0.0159(18) -0.0045(15) 0.0045(14) -0.0089(15)
 C12 0.030(2) 0.019(2) 0.038(3) -0.0031(18) 0.0036(19) -0.0036(17)
 C13 0.048(3) 0.020(2) 0.048(3) -0.003(2) 0.006(2) -0.014(2)
 C14 0.038(3) 0.037(3) 0.043(3) -0.006(2) 0.005(2) -0.025(2)
 C15 0.025(2) 0.042(3) 0.066(4) -0.009(3) -0.004(2) -0.009(2)
 C16 0.029(2) 0.023(2) 0.055(3) -0.001(2) -0.008(2) -0.0057(18)
 C21 0.047(3) 0.025(2) 0.021(2) -0.0048(17) 0.0061(19) -0.0193(19)
 C22 0.054(3) 0.042(3) 0.055(3) -0.002(3) 0.027(3) -0.012(3)
 C23 0.085(5) 0.052(4) 0.079(5) -0.005(3) 0.054(4) -0.023(4)
 C24 0.098(5) 0.043(3) 0.034(3) -0.008(2) 0.021(3) -0.028(3)
 C25 0.095(5) 0.038(3) 0.040(3) 0.007(2) 0.002(3) -0.021(3)
 C26 0.064(4) 0.041(3) 0.033(3) 0.010(2) 0.003(2) -0.006(3)
 C31 0.0183(17) 0.0144(17) 0.0165(17) -0.0003(14) 0.0018(14) -0.0052(14)
 C32 0.027(2) 0.039(2) 0.022(2) -0.0035(18) -0.0004(17) 0.0123(19)
 C33 0.039(3) 0.039(3) 0.026(2) -0.0060(19) 0.0075(19) 0.013(2)
 C34 0.036(2) 0.026(2) 0.0153(19) -0.0045(16) 0.0047(16) -0.0058(18)
 C35 0.038(3) 0.046(3) 0.019(2) -0.0011(19) -0.0046(18) 0.010(2)
 C36 0.033(2) 0.040(3) 0.019(2) -0.0047(18) 0.0000(17) 0.013(2)
 C41 0.0192(17) 0.0145(17) 0.0124(17) -0.0014(13) 0.0040(13) -0.0028(13)
 C42 0.0206(19) 0.019(2) 0.038(2) -0.0073(17) -0.0043(17) 0.0013(15)
 C43 0.036(2) 0.017(2) 0.044(3) -0.0078(19) 0.003(2) 0.0019(17)
 C44 0.031(2) 0.0179(19) 0.034(2) -0.0102(17) 0.0048(18) -0.0072(16)
 C45 0.027(2) 0.028(2) 0.048(3) -0.014(2) -0.011(2) -0.0034(18)
 C46 0.027(2) 0.019(2) 0.037(2) -0.0047(17) -0.0082(18) 0.0030(16)
 C51 0.0259(19) 0.0178(18) 0.0124(17) -0.0022(14) 0.0041(14) -0.0056(15)
 C52 0.035(2) 0.023(2) 0.021(2) 0.0009(16) 0.0024(17) -0.0039(17)
 C53 0.059(3) 0.017(2) 0.022(2) 0.0024(16) 0.005(2) -0.006(2)
 C54 0.054(3) 0.026(2) 0.026(2) -0.0006(18) 0.011(2) -0.022(2)
 C55 0.033(2) 0.039(3) 0.036(3) 0.000(2) 0.010(2) -0.016(2)
 C56 0.026(2) 0.027(2) 0.027(2) 0.0031(17) 0.0042(17) -0.0053(17)
 C61 0.0198(18) 0.0144(17) 0.0175(18) -0.0021(14) 0.0040(14) -0.0045(14)
 C62 0.026(2) 0.025(2) 0.023(2) -0.0001(16) 0.0064(16) 0.0066(16)
 C63 0.036(2) 0.029(2) 0.020(2) 0.0027(17) 0.0039(17) 0.0039(18)
 C64 0.031(2) 0.027(2) 0.023(2) -0.0043(17) 0.0109(17) -0.0044(17)
 C65 0.021(2) 0.033(2) 0.030(2) -0.0004(18) 0.0095(17) 0.0026(17)
 C66 0.022(2) 0.031(2) 0.023(2) 0.0028(17) 0.0016(16) 0.0026(17)
 C71 0.034(2) 0.0200(19) 0.021(2) -0.0065(16) 0.0113(17) -0.0122(17)
 C72 0.080(4) 0.025(2) 0.032(3) -0.006(2) -0.017(3) -0.003(2)
 C73 0.090(5) 0.038(3) 0.038(3) -0.008(2) -0.022(3) -0.005(3)
 C74 0.078(4) 0.035(3) 0.037(3) -0.018(2) 0.016(3) -0.015(3)
 C75 0.037(3) 0.035(3) 0.059(3) -0.023(2) 0.015(2) -0.007(2)
 C76 0.026(2) 0.032(2) 0.051(3) -0.020(2) 0.007(2) -0.0050(18)
 C1A 0.0148(17) 0.0202(18) 0.0188(18) -0.0030(15) 0.0020(14) -0.0018(14)
 C2A 0.0146(17) 0.0227(19) 0.0156(18) -0.0038(14) -0.0002(14) 0.0010(14)
 C3A 0.0153(17) 0.0205(18) 0.0181(18) -0.0023(14) -0.0017(14) -0.0005(14)
 C4A 0.0198(18) 0.0199(18) 0.0151(17) 0.0018(14) 0.0004(14) 0.0006(14)
 C5A 0.0180(17) 0.026(2) 0.0111(17) 0.0004(14) 0.0017(13) 0.0012(15)
 C6A 0.0138(16) 0.0202(18) 0.0174(18) 0.0003(14) 0.0003(14) 0.0032(14)
 C7A 0.0155(17) 0.0192(18) 0.0159(18) 0.0009(14) -0.0001(14) 0.0009(14)
 C11A 0.027(2) 0.0200(19) 0.0191(19) -0.0038(15) 0.0085(16) -0.0022(15)
 C12A 0.031(2) 0.033(2) 0.036(3) -0.003(2) 0.0141(19) -0.0086(19)
 C13A 0.055(3) 0.042(3) 0.048(3) -0.006(2) 0.030(3) -0.023(3)
 C14A 0.095(5) 0.065(4) 0.025(3) 0.000(3) 0.023(3) -0.043(4)
 C15A 0.083(4) 0.072(4) 0.017(2) 0.012(2) -0.006(3) -0.042(4)
 C16A 0.039(3) 0.041(3) 0.021(2) 0.0069(19) 0.0037(18) -0.015(2)
 C21A 0.0186(18) 0.0208(19) 0.0182(18) 0.0006(15) 0.0054(14) 0.0002(15)
 C22A 0.0218(19) 0.033(2) 0.022(2) -0.0062(17) 0.0005(16) 0.0016(17)
 C23A 0.035(2) 0.039(3) 0.020(2) -0.0097(18) 0.0039(17) 0.007(2)
 C24A 0.027(2) 0.044(3) 0.025(2) -0.0065(19) 0.0113(17) 0.0073(19)
 C25A 0.020(2) 0.038(2) 0.028(2) -0.0031(19) 0.0030(17) 0.0043(18)
 C26A 0.0204(19) 0.032(2) 0.0190(19) -0.0056(17) 0.0027(15) 0.0016(16)
 C31A 0.0164(17) 0.0184(18) 0.0199(18) 0.0011(14) 0.0055(14) 0.0024(14)
 C32A 0.0199(19) 0.027(2) 0.028(2) -0.0038(17) 0.0005(16) -0.0009(16)
 C33A 0.028(2) 0.022(2) 0.038(3) -0.0082(18) 0.0069(18) -0.0001(17)
 C34A 0.026(2) 0.023(2) 0.043(3) 0.0057(19) 0.0154(19) 0.0102(17)
 C35A 0.028(2) 0.039(3) 0.026(2) 0.0048(19) 0.0022(17) 0.0136(19)
 C36A 0.026(2) 0.030(2) 0.019(2) -0.0052(16) 0.0024(16) 0.0070(17)
 C41A 0.0190(18) 0.0200(19) 0.0210(19) 0.0018(15) 0.0054(15) 0.0039(15)
 C42A 0.028(2) 0.033(2) 0.020(2) 0.0006(17) 0.0017(16) -0.0046(18)
 C43A 0.036(2) 0.030(2) 0.031(2) -0.0037(19) 0.0072(19) -0.0117(19)
 C44A 0.036(2) 0.025(2) 0.033(2) 0.0053(18) 0.0144(19) -0.0031(18)
 C45A 0.035(2) 0.028(2) 0.022(2) 0.0062(17) 0.0049(17) 0.0036(18)
 C46A 0.024(2) 0.023(2) 0.022(2) -0.0002(16) 0.0035(16) 0.0018(16)
 C51A 0.0233(19) 0.0170(18) 0.0201(19) 0.0043(15) 0.0069(15) 0.0066(15)
 C52A 0.027(2) 0.042(3) 0.021(2) 0.0080(18) 0.0054(17) 0.0064(19)
 C53A 0.024(2) 0.047(3) 0.037(3) 0.012(2) 0.0105(19) 0.006(2)
 C54A 0.034(2) 0.025(2) 0.036(2) 0.0048(18) 0.021(2) 0.0058(18)
 C55A 0.043(3) 0.026(2) 0.023(2) -0.0018(17) 0.0142(19) 0.0020(19)
 C56A 0.031(2) 0.026(2) 0.021(2) -0.0006(16) 0.0072(17) 0.0028(17)
 C61A 0.0218(18) 0.0197(18) 0.0169(18) 0.0030(14) 0.0062(14) 0.0019(15)
 C62A 0.033(2) 0.036(2) 0.026(2) -0.0062(19) -0.0027(18) 0.0124(19)
 C63A 0.035(3) 0.040(3) 0.038(3) -0.005(2) 0.004(2) 0.017(2)
 C64A 0.041(3) 0.023(2) 0.030(2) -0.0037(18) 0.0141(19) 0.0032(18)
 C65A 0.037(2) 0.031(2) 0.029(2) -0.0089(19) 0.0034(19) -0.0014(19)
 C66A 0.027(2) 0.026(2) 0.027(2) -0.0046(17) -0.0005(17) 0.0042(17)
 C71A 0.0219(18) 0.0204(19) 0.0152(18) 0.0005(14) 0.0055(14) 0.0036(15)
 C72A 0.032(2) 0.029(2) 0.033(2) 0.0051(19) -0.0080(19) 0.0024(19)
 C73A 0.040(3) 0.031(2) 0.042(3) 0.012(2) -0.002(2) 0.008(2)
 C74A 0.046(3) 0.023(2) 0.035(3) 0.0065(19) 0.012(2) 0.003(2)
 C75A 0.043(3) 0.025(2) 0.038(3) 0.0044(19) -0.004(2) -0.005(2)
 C76A 0.029(2) 0.026(2) 0.033(2) 0.0055(18) -0.0050(18) 0.0010(17)
 C1B 0.0133(16) 0.0148(17) 0.030(2) -0.0029(15) 0.0024(15) 0.0006(13)
 C2B 0.0154(17) 0.0163(18) 0.030(2) -0.0006(15) 0.0027(15) 0.0003(14)
 C3B 0.0173(17) 0.0149(17) 0.027(2) -0.0006(15) 0.0044(15) -0.0021(14)
 C4B 0.0196(18) 0.0166(18) 0.024(2) -0.0036(15) 0.0024(15) 0.0006(14)
 C5B 0.0157(17) 0.0144(17) 0.027(2) -0.0044(15) 0.0013(15) -0.0009(14)
 C6B 0.0200(18) 0.0169(18) 0.024(2) -0.0007(15) 0.0035(15) 0.0001(14)
 C7B 0.0167(18) 0.0185(18) 0.028(2) -0.0023(16) 0.0046(15) 0.0005(14)
 C11B 0.0245(19) 0.0125(17) 0.024(2) -0.0024(15) 0.0026(15) 0.0029(14)
 C12B 0.0206(19) 0.0192(19) 0.037(2) -0.0048(17) 0.0027(17) 0.0019(15)
 C13B 0.028(2) 0.022(2) 0.043(3) -0.0048(19) 0.0108(19) 0.0047(17)
 C14B 0.040(3) 0.018(2) 0.035(2) -0.0048(18) 0.007(2) 0.0019(18)
 C15B 0.033(2) 0.0180(19) 0.030(2) -0.0034(17) -0.0025(18) -0.0011(17)
 C16B 0.024(2) 0.021(2) 0.032(2) -0.0002(17) -0.0021(17) 0.0031(16)
 C21B 0.0209(19) 0.0167(18) 0.026(2) 0.0024(15) 0.0054(15) 0.0048(15)
 C22B 0.0223(19) 0.023(2) 0.029(2) -0.0011(17) 0.0045(16) 0.0030(16)
 C23B 0.037(2) 0.020(2) 0.033(2) 0.0021(17) 0.0082(19) -0.0002(18)
 C24B 0.046(3) 0.025(2) 0.031(2) 0.0072(18) 0.009(2) 0.015(2)
 C25B 0.024(2) 0.035(2) 0.037(3) 0.007(2) 0.0048(18) 0.0091(18)
 C26B 0.023(2) 0.025(2) 0.033(2) 0.0037(18) 0.0063(17) 0.0029(16)
 C31B 0.0228(19) 0.0198(19) 0.027(2) 0.0007(16) 0.0065(16) 0.0052(15)
 C32B 0.035(2) 0.018(2) 0.038(3) -0.0013(18) 0.0124(19) 0.0011(17)
 C33B 0.057(3) 0.027(2) 0.035(3) 0.007(2) 0.025(2) 0.008(2)
 C34B 0.052(3) 0.038(3) 0.027(2) 0.002(2) 0.005(2) 0.016(2)
 C35B 0.033(2) 0.041(3) 0.031(2) -0.004(2) -0.0010(19) 0.011(2)
 C36B 0.026(2) 0.028(2) 0.030(2) -0.0005(18) 0.0047(17) 0.0020(17)
 C41B 0.032(2) 0.0197(19) 0.022(2) 0.0018(16) 0.0055(17) 0.0061(16)
 C42B 0.039(3) 0.027(2) 0.036(3) 0.0036(19) 0.015(2) 0.0059(19)
 C43B 0.052(3) 0.039(3) 0.038(3) 0.009(2) 0.025(2) 0.013(2)
 C44B 0.070(4) 0.037(3) 0.028(3) 0.003(2) 0.017(2) 0.023(3)
 C45B 0.071(4) 0.036(3) 0.040(3) -0.016(2) 0.003(3) 0.005(3)
 C46B 0.041(3) 0.032(3) 0.046(3) -0.012(2) 0.001(2) 0.001(2)
 C51B 0.0226(19) 0.0181(18) 0.0214(19) 0.0003(15) 0.0045(15) 0.0045(15)
 C52B 0.024(2) 0.023(2) 0.033(2) -0.0033(18) -0.0003(17) -0.0026(16)
 C53B 0.026(2) 0.030(2) 0.032(2) -0.0019(18) -0.0027(18) 0.0050(18)
 C54B 0.030(2) 0.021(2) 0.038(2) 0.0049(18) 0.0080(19) 0.0099(17)
 C55B 0.029(2) 0.016(2) 0.095(5) -0.006(2) 0.001(3) 0.0028(18)
 C56B 0.019(2) 0.020(2) 0.076(4) -0.005(2) -0.004(2) 0.0043(17)
 C61B 0.032(2) 0.0164(19) 0.032(2) 0.0010(16) 0.0164(18) 0.0058(16)
 C62B 0.049(3) 0.033(2) 0.023(2) 0.0018(19) 0.005(2) 0.001(2)
 C63B 0.072(4) 0.047(3) 0.031(3) 0.013(2) 0.012(3) 0.012(3)
 C64B 0.076(4) 0.041(3) 0.058(4) 0.028(3) 0.047(3) 0.031(3)
 C65B 0.047(3) 0.028(3) 0.104(5) 0.022(3) 0.049(3) 0.009(2)
 C66B 0.034(3) 0.027(2) 0.072(4) 0.014(2) 0.024(3) 0.009(2)
 C71B 0.035(2) 0.0148(18) 0.031(2) -0.0004(16) 0.0124(18) 0.0000(16)
 C72B 0.044(3) 0.029(2) 0.032(2) -0.0080(19) 0.011(2) -0.004(2)
 C73B 0.075(4) 0.039(3) 0.031(3) -0.011(2) 0.015(3) -0.006(3)
 C74B 0.083(4) 0.032(3) 0.049(3) -0.008(2) 0.042(3) -0.007(3)
 C75B 0.055(3) 0.027(2) 0.064(4) -0.003(2) 0.038(3) -0.003(2)
 C76B 0.036(2) 0.026(2) 0.048(3) 0.000(2) 0.019(2) 0.0016(19)
 C1C 0.0186(18) 0.0199(19) 0.0195(19) 0.0024(15) 0.0004(14) 0.0051(14)
 C2C 0.0174(17) 0.0185(18) 0.0197(18) 0.0056(15) 0.0017(14) 0.0034(14)
 C3C 0.0189(18) 0.0155(17) 0.0185(18) 0.0027(14) 0.0012(14) 0.0025(14)
 C4C 0.0175(17) 0.0179(18) 0.0180(18) 0.0007(14) 0.0001(14) 0.0022(14)
 C5C 0.0150(17) 0.0199(18) 0.0177(18) 0.0019(14) -0.0001(14) 0.0021(14)
 C6C 0.0150(17) 0.0176(18) 0.0202(19) -0.0006(14) -0.0007(14) 0.0005(14)
 C7C 0.0165(17) 0.0216(19) 0.0192(19) 0.0002(15) -0.0028(14) 0.0028(14)
 C11C 0.0238(19) 0.0210(19) 0.0178(19) 0.0007(15) 0.0021(15) -0.0007(15)
 C12C 0.027(2) 0.029(2) 0.021(2) 0.0004(17) 0.0019(16) 0.0027(17)
 C13C 0.036(2) 0.037(2) 0.021(2) -0.0057(18) 0.0071(18) 0.000(2)
 C14C 0.051(3) 0.039(3) 0.015(2) -0.0027(18) 0.0031(19) -0.005(2)
 C15C 0.051(3) 0.035(3) 0.020(2) 0.0044(19) -0.003(2) 0.003(2)
 C16C 0.035(2) 0.029(2) 0.020(2) 0.0009(17) 0.0031(17) 0.0029(18)
 C21C 0.0222(19) 0.0213(19) 0.0191(19) -0.0003(15) 0.0045(15) -0.0019(15)
 C22C 0.032(2) 0.025(2) 0.026(2) 0.0068(17) 0.0052(17) 0.0010(17)
 C23C 0.047(3) 0.027(2) 0.028(2) 0.0090(18) 0.006(2) -0.009(2)
 C24C 0.037(3) 0.047(3) 0.027(2) 0.002(2) 0.0088(19) -0.019(2)
 C25C 0.028(2) 0.046(3) 0.025(2) -0.001(2) 0.0069(18) -0.003(2)
 C26C 0.026(2) 0.030(2) 0.022(2) -0.0006(17) 0.0039(16) 0.0013(17)
 C31C 0.0216(18) 0.0174(18) 0.0207(19) 0.0003(15) 0.0056(15) -0.0028(15)
 C32C 0.0226(19) 0.0194(19) 0.033(2) 0.0050(17) 0.0030(17) 0.0002(16)
 C33C 0.033(2) 0.016(2) 0.050(3) -0.0035(19) 0.007(2) -0.0001(17)
 C34C 0.031(2) 0.025(2) 0.041(3) -0.0044(19) 0.001(2) -0.0085(18)
 C35C 0.025(2) 0.025(2) 0.035(2) 0.0019(18) 0.0024(18) -0.0033(17)
 C36C 0.025(2) 0.0180(19) 0.024(2) 0.0014(15) 0.0029(16) 0.0008(15)
 C41C 0.0249(19) 0.0177(18) 0.024(2) -0.0007(15) 0.0086(16) -0.0039(15)
 C42C 0.024(2) 0.023(2) 0.039(3) -0.0047(18) 0.0044(18) -0.0007(17)
 C43C 0.030(2) 0.025(2) 0.065(4) -0.010(2) 0.018(2) 0.0017(19)
 C44C 0.056(3) 0.028(3) 0.051(3) -0.018(2) 0.024(3) -0.004(2)
 C45C 0.057(3) 0.034(3) 0.032(3) -0.012(2) 0.011(2) -0.008(2)
 C46C 0.039(2) 0.024(2) 0.026(2) -0.0039(17) 0.0049(18) -0.0005(18)
 C51C 0.026(2) 0.0143(18) 0.029(2) -0.0021(16) 0.0114(16) 0.0003(15)
 C52C 0.027(2) 0.026(2) 0.053(3) -0.002(2) 0.013(2) -0.0042(18)
 C53C 0.034(3) 0.030(3) 0.108(6) 0.007(3) 0.041(3) 0.001(2)
 C54C 0.078(4) 0.030(3) 0.081(5) 0.016(3) 0.062(4) 0.011(3)
 C55C 0.077(4) 0.038(3) 0.039(3) 0.009(2) 0.035(3) 0.006(3)
 C56C 0.041(3) 0.027(2) 0.029(2) 0.0036(18) 0.014(2) 0.0029(19)
 C61C 0.0250(19) 0.0171(18) 0.0198(19) -0.0020(15) 0.0087(15) -0.0001(15)
 C62C 0.027(2) 0.023(2) 0.031(2) -0.0031(17) 0.0019(17) -0.0024(17)
 C63C 0.033(2) 0.027(2) 0.042(3) -0.010(2) 0.012(2) -0.0113(19)
 C64C 0.048(3) 0.020(2) 0.044(3) 0.003(2) 0.016(2) -0.005(2)
 C65C 0.038(3) 0.027(2) 0.036(3) 0.0101(19) 0.004(2) 0.0025(19)
 C66C 0.026(2) 0.024(2) 0.027(2) 0.0033(17) 0.0038(17) -0.0006(16)
 C71C 0.032(2) 0.022(2) 0.0191(19) -0.0033(16) 0.0043(16) -0.0032(16)
 C72C 0.046(3) 0.034(3) 0.027(2) -0.0061(19) -0.001(2) -0.003(2)
 C73C 0.066(4) 0.040(3) 0.034(3) -0.010(2) -0.003(3) -0.017(3)
 C74C 0.075(4) 0.033(3) 0.034(3) -0.012(2) 0.018(3) -0.021(3)
 C75C 0.060(3) 0.022(2) 0.040(3) -0.002(2) 0.024(3) -0.004(2)
 C76C 0.037(2) 0.022(2) 0.030(2) -0.0003(17) 0.0130(19) -0.0008(18)

_geom_special_details
;
 All esds (except the esd in the dihedral angle between two l.s. planes)
 are estimated using the full covariance matrix.  The cell esds are taken
 into account individually in the estimation of esds in distances, angles
 and torsion angles; correlations between esds in cell parameters are only
 used when they are defined by crystal symmetry.  An approximate (isotropic)
 treatment of cell esds is used for estimating esds involving l.s. planes.
;
loop_
  _geom_bond_atom_site_label_1
  _geom_bond_atom_site_label_2
  _geom_bond_distance
  _geom_bond_site_symmetry_2
  _geom_bond_publ_flag
 I1 Cl1 2.5416(11) . ?
 I1 Cl2 2.5282(12) . ?
 I1A Cl1A 2.5780(11) . ?
 I1A Cl2A 2.5469(11) . ?
 I1B Cl1B 2.5831(13) . ?
 I1B Cl2B 2.5609(11) . ?
 I1C Cl1C 2.5423(14) . ?
 I1C Cl2C 2.5229(13) . ?
 Cl1S C1S 1.759(9) . ?
 Cl2S C1S 1.761(8) . ?
 C1S H1SA 0.9900 . ?
 C1S H1SB 0.9900 . ?
 Cl3A C2S 1.746(7) . ?
 Cl3S C2S 1.754(7) . ?
 C2S H2SA 0.9900 . ?
 C2S H2SB 0.9900 . ?
 Cl5S C3S 1.772(7) . ?
 Cl6S C3S 1.680(7) . ?
 C3S H3SA 0.9900 . ?
 C3S H3SB 0.9900 . ?
 Cl7B C4SB 1.719(7) . ?
 Cl8B C4SB 1.714(7) . ?
 C4SB H4SA 0.9900 . ?
 C4SB H4SB 0.9900 . ?
 Cl7S C4SA 1.722(7) . ?
 Cl8S C4SA 1.721(7) . ?
 C4SA H4SC 0.9900 . ?
 C4SA H4SD 0.9900 . ?
 C1 C2 1.412(5) . ?
 C1 C7 1.415(5) . ?
 C1 C11 1.508(5) . ?
 C2 C3 1.407(5) . ?
 C2 C21 1.501(6) . ?
 C3 C4 1.410(5) . ?
 C3 C31 1.505(5) . ?
 C4 C5 1.407(5) . ?
 C4 C41 1.505(5) . ?
 C5 C6 1.413(5) . ?
 C5 C51 1.508(5) . ?
 C6 C7 1.411(5) . ?
 C6 C61 1.499(5) . ?
 C7 C71 1.504(5) . ?
 C11 C12 1.373(6) . ?
 C11 C16 1.385(6) . ?
 C12 H12 0.9500 . ?
 C12 C13 1.398(6) . ?
 C13 H13 0.9500 . ?
 C13 C14 1.376(7) . ?
 C14 H14 0.9500 . ?
 C14 C15 1.363(8) . ?
 C15 H15 0.9500 . ?
 C15 C16 1.396(6) . ?
 C16 H16 0.9500 . ?
 C21 C22 1.393(7) . ?
 C21 C26 1.362(7) . ?
 C22 H22 0.9500 . ?
 C22 C23 1.382(8) . ?
 C23 H23 0.9500 . ?
 C23 C24 1.350(10) . ?
 C24 H24 0.9500 . ?
 C24 C25 1.356(10) . ?
 C25 H25 0.9500 . ?
 C25 C26 1.419(8) . ?
 C26 H26 0.9500 . ?
 C31 C32 1.383(6) . ?
 C31 C36 1.378(6) . ?
 C32 H32 0.9500 . ?
 C32 C33 1.386(6) . ?
 C33 H33 0.9500 . ?
 C33 C34 1.375(6) . ?
 C34 H34 0.9500 . ?
 C34 C35 1.379(6) . ?
 C35 H35 0.9500 . ?
 C35 C36 1.384(6) . ?
 C36 H36 0.9500 . ?
 C41 C42 1.383(5) . ?
 C41 C46 1.379(5) . ?
 C42 H42 0.9500 . ?
 C42 C43 1.391(6) . ?
 C43 H43 0.9500 . ?
 C43 C44 1.375(6) . ?
 C44 H44 0.9500 . ?
 C44 C45 1.372(6) . ?
 C45 H45 0.9500 . ?
 C45 C46 1.388(6) . ?
 C46 H46 0.9500 . ?
 C51 C52 1.392(6) . ?
 C51 C56 1.385(6) . ?
 C52 H52 0.9500 . ?
 C52 C53 1.395(6) . ?
 C53 H53 0.9500 . ?
 C53 C54 1.378(7) . ?
 C54 H54 0.9500 . ?
 C54 C55 1.379(7) . ?
 C55 H55 0.9500 . ?
 C55 C56 1.386(6) . ?
 C56 H56 0.9500 . ?
 C61 C62 1.386(6) . ?
 C61 C66 1.384(5) . ?
 C62 H62 0.9500 . ?
 C62 C63 1.390(6) . ?
 C63 H63 0.9500 . ?
 C63 C64 1.381(6) . ?
 C64 H64 0.9500 . ?
 C64 C65 1.374(6) . ?
 C65 H65 0.9500 . ?
 C65 C66 1.390(6) . ?
 C66 H66 0.9500 . ?
 C71 C72 1.375(7) . ?
 C71 C76 1.395(6) . ?
 C72 H72 0.9500 . ?
 C72 C73 1.418(7) . ?
 C73 H73 0.9500 . ?
 C73 C74 1.376(9) . ?
 C74 H74 0.9500 . ?
 C74 C75 1.376(8) . ?
 C75 H75 0.9500 . ?
 C75 C76 1.394(6) . ?
 C76 H76 0.9500 . ?
 C1A C2A 1.412(5) . ?
 C1A C7A 1.413(5) . ?
 C1A C11A 1.500(5) . ?
 C2A C3A 1.410(5) . ?
 C2A C21A 1.505(5) . ?
 C3A C4A 1.423(5) . ?
 C3A C31A 1.512(5) . ?
 C4A C5A 1.402(5) . ?
 C4A C41A 1.502(5) . ?
 C5A C6A 1.417(5) . ?
 C5A C51A 1.506(5) . ?
 C6A C7A 1.414(5) . ?
 C6A C61A 1.496(5) . ?
 C7A C71A 1.510(5) . ?
 C11A C12A 1.392(6) . ?
 C11A C16A 1.380(6) . ?
 C12A H12A 0.9500 . ?
 C12A C13A 1.380(7) . ?
 C13A H13A 0.9500 . ?
 C13A C14A 1.371(9) . ?
 C14A H14A 0.9500 . ?
 C14A C15A 1.375(8) . ?
 C15A H15A 0.9500 . ?
 C15A C16A 1.394(6) . ?
 C16A H16A 0.9500 . ?
 C21A C22A 1.385(5) . ?
 C21A C26A 1.378(5) . ?
 C22A H22A 0.9500 . ?
 C22A C23A 1.381(6) . ?
 C23A H23A 0.9500 . ?
 C23A C24A 1.382(6) . ?
 C24A H24A 0.9500 . ?
 C24A C25A 1.377(6) . ?
 C25A H25A 0.9500 . ?
 C25A C26A 1.390(6) . ?
 C26A H26A 0.9500 . ?
 C31A C32A 1.393(6) . ?
 C31A C36A 1.389(6) . ?
 C32A H32A 0.9500 . ?
 C32A C33A 1.382(6) . ?
 C33A H33A 0.9500 . ?
 C33A C34A 1.382(7) . ?
 C34A H34A 0.9500 . ?
 C34A C35A 1.375(7) . ?
 C35A H35A 0.9500 . ?
 C35A C36A 1.388(6) . ?
 C36A H36A 0.9500 . ?
 C41A C42A 1.388(6) . ?
 C41A C46A 1.396(6) . ?
 C42A H42A 0.9500 . ?
 C42A C43A 1.397(6) . ?
 C43A H43A 0.9500 . ?
 C43A C44A 1.357(7) . ?
 C44A H44A 0.9500 . ?
 C44A C45A 1.388(6) . ?
 C45A H45A 0.9500 . ?
 C45A C46A 1.383(6) . ?
 C46A H46A 0.9500 . ?
 C51A C52A 1.385(6) . ?
 C51A C56A 1.389(6) . ?
 C52A H52A 0.9500 . ?
 C52A C53A 1.385(6) . ?
 C53A H53A 0.9500 . ?
 C53A C54A 1.376(7) . ?
 C54A H54A 0.9500 . ?
 C54A C55A 1.380(7) . ?
 C55A H55A 0.9500 . ?
 C55A C56A 1.394(6) . ?
 C56A H56A 0.9500 . ?
 C61A C62A 1.385(6) . ?
 C61A C66A 1.394(6) . ?
 C62A H62A 0.9500 . ?
 C62A C63A 1.383(6) . ?
 C63A H63A 0.9500 . ?
 C63A C64A 1.374(7) . ?
 C64A H64A 0.9500 . ?
 C64A C65A 1.382(7) . ?
 C65A H65A 0.9500 . ?
 C65A C66A 1.383(6) . ?
 C66A H66A 0.9500 . ?
 C71A C72A 1.393(6) . ?
 C71A C76A 1.383(6) . ?
 C72A H72A 0.9500 . ?
 C72A C73A 1.387(7) . ?
 C73A H73A 0.9500 . ?
 C73A C74A 1.374(7) . ?
 C74A H74A 0.9500 . ?
 C74A C75A 1.375(7) . ?
 C75A H75A 0.9500 . ?
 C75A C76A 1.383(6) . ?
 C76A H76A 0.9500 . ?
 C1B C2B 1.412(6) . ?
 C1B C7B 1.416(6) . ?
 C1B C11B 1.501(5) . ?
 C2B C3B 1.414(5) . ?
 C2B C21B 1.506(5) . ?
 C3B C4B 1.413(5) . ?
 C3B C31B 1.497(6) . ?
 C4B C5B 1.402(6) . ?
 C4B C41B 1.505(5) . ?
 C5B C6B 1.419(5) . ?
 C5B C51B 1.508(5) . ?
 C6B C7B 1.402(5) . ?
 C6B C61B 1.503(6) . ?
 C7B C71B 1.512(6) . ?
 C11B C12B 1.393(5) . ?
 C11B C16B 1.385(6) . ?
 C12B H12B 0.9500 . ?
 C12B C13B 1.381(6) . ?
 C13B H13B 0.9500 . ?
 C13B C14B 1.383(6) . ?
 C14B H14B 0.9500 . ?
 C14B C15B 1.380(6) . ?
 C15B H15B 0.9500 . ?
 C15B C16B 1.395(6) . ?
 C16B H16B 0.9500 . ?
 C21B C22B 1.380(6) . ?
 C21B C26B 1.389(6) . ?
 C22B H22B 0.9500 . ?
 C22B C23B 1.394(6) . ?
 C23B H23B 0.9500 . ?
 C23B C24B 1.379(7) . ?
 C24B H24B 0.9500 . ?
 C24B C25B 1.382(7) . ?
 C25B H25B 0.9500 . ?
 C25B C26B 1.386(6) . ?
 C26B H26B 0.9500 . ?
 C31B C32B 1.386(6) . ?
 C31B C36B 1.395(6) . ?
 C32B H32B 0.9500 . ?
 C32B C33B 1.393(7) . ?
 C33B H33B 0.9500 . ?
 C33B C34B 1.379(8) . ?
 C34B H34B 0.9500 . ?
 C34B C35B 1.391(7) . ?
 C35B H35B 0.9500 . ?
 C35B C36B 1.383(6) . ?
 C36B H36B 0.9500 . ?
 C41B C42B 1.395(6) . ?
 C41B C46B 1.376(6) . ?
 C42B H42B 0.9500 . ?
 C42B C43B 1.387(6) . ?
 C43B H43B 0.9500 . ?
 C43B C44B 1.362(8) . ?
 C44B H44B 0.9500 . ?
 C44B C45B 1.368(8) . ?
 C45B H45B 0.9500 . ?
 C45B C46B 1.404(7) . ?
 C46B H46B 0.9500 . ?
 C51B C52B 1.383(6) . ?
 C51B C56B 1.378(6) . ?
 C52B H52B 0.9500 . ?
 C52B C53B 1.394(6) . ?
 C53B H53B 0.9500 . ?
 C53B C54B 1.372(6) . ?
 C54B H54B 0.9500 . ?
 C54B C55B 1.373(7) . ?
 C55B H55B 0.9500 . ?
 C55B C56B 1.388(6) . ?
 C56B H56B 0.9500 . ?
 C61B C62B 1.387(7) . ?
 C61B C66B 1.387(7) . ?
 C62B H62B 0.9500 . ?
 C62B C63B 1.381(7) . ?
 C63B H63B 0.9500 . ?
 C63B C64B 1.374(9) . ?
 C64B H64B 0.9500 . ?
 C64B C65B 1.367(9) . ?
 C65B H65B 0.9500 . ?
 C65B C66B 1.392(7) . ?
 C66B H66B 0.9500 . ?
 C71B C72B 1.383(7) . ?
 C71B C76B 1.396(6) . ?
 C72B H72B 0.9500 . ?
 C72B C73B 1.393(7) . ?
 C73B H73B 0.9500 . ?
 C73B C74B 1.380(8) . ?
 C74B H74B 0.9500 . ?
 C74B C75B 1.381(9) . ?
 C75B H75B 0.9500 . ?
 C75B C76B 1.383(7) . ?
 C76B H76B 0.9500 . ?
 C1C C2C 1.413(5) . ?
 C1C C7C 1.410(6) . ?
 C1C C11C 1.507(5) . ?
 C2C C3C 1.409(5) . ?
 C2C C21C 1.509(5) . ?
 C3C C4C 1.416(5) . ?
 C3C C31C 1.503(5) . ?
 C4C C5C 1.403(5) . ?
 C4C C41C 1.501(5) . ?
 C5C C6C 1.412(5) . ?
 C5C C51C 1.511(5) . ?
 C6C C7C 1.415(5) . ?
 C6C C61C 1.507(5) . ?
 C7C C71C 1.506(5) . ?
 C11C C12C 1.386(6) . ?
 C11C C16C 1.393(6) . ?
 C12C H12C 0.9500 . ?
 C12C C13C 1.391(6) . ?
 C13C H13C 0.9500 . ?
 C13C C14C 1.373(7) . ?
 C14C H14C 0.9500 . ?
 C14C C15C 1.381(7) . ?
 C15C H15C 0.9500 . ?
 C15C C16C 1.389(6) . ?
 C16C H16C 0.9500 . ?
 C21C C22C 1.395(6) . ?
 C21C C26C 1.390(6) . ?
 C22C H22C 0.9500 . ?
 C22C C23C 1.386(6) . ?
 C23C H23C 0.9500 . ?
 C23C C24C 1.386(7) . ?
 C24C H24C 0.9500 . ?
 C24C C25C 1.378(7) . ?
 C25C H25C 0.9500 . ?
 C25C C26C 1.381(6) . ?
 C26C H26C 0.9500 . ?
 C31C C32C 1.393(6) . ?
 C31C C36C 1.391(6) . ?
 C32C H32C 0.9500 . ?
 C32C C33C 1.386(6) . ?
 C33C H33C 0.9500 . ?
 C33C C34C 1.388(7) . ?
 C34C H34C 0.9500 . ?
 C34C C35C 1.377(6) . ?
 C35C H35C 0.9500 . ?
 C35C C36C 1.388(6) . ?
 C36C H36C 0.9500 . ?
 C41C C42C 1.395(6) . ?
 C41C C46C 1.382(6) . ?
 C42C H42C 0.9500 . ?
 C42C C43C 1.396(6) . ?
 C43C H43C 0.9500 . ?
 C43C C44C 1.369(8) . ?
 C44C H44C 0.9500 . ?
 C44C C45C 1.388(8) . ?
 C45C H45C 0.9500 . ?
 C45C C46C 1.388(6) . ?
 C46C H46C 0.9500 . ?
 C51C C52C 1.383(6) . ?
 C51C C56C 1.385(6) . ?
 C52C H52C 0.9500 . ?
 C52C C53C 1.383(7) . ?
 C53C H53C 0.9500 . ?
 C53C C54C 1.387(10) . ?
 C54C H54C 0.9500 . ?
 C54C C55C 1.370(9) . ?
 C55C H55C 0.9500 . ?
 C55C C56C 1.389(6) . ?
 C56C H56C 0.9500 . ?
 C61C C62C 1.397(6) . ?
 C61C C66C 1.388(6) . ?
 C62C H62C 0.9500 . ?
 C62C C63C 1.388(6) . ?
 C63C H63C 0.9500 . ?
 C63C C64C 1.383(7) . ?
 C64C H64C 0.9500 . ?
 C64C C65C 1.375(7) . ?
 C65C H65C 0.9500 . ?
 C65C C66C 1.395(6) . ?
 C66C H66C 0.9500 . ?
 C71C C72C 1.384(6) . ?
 C71C C76C 1.388(6) . ?
 C72C H72C 0.9500 . ?
 C72C C73C 1.390(7) . ?
 C73C H73C 0.9500 . ?
 C73C C74C 1.394(8) . ?
 C74C H74C 0.9500 . ?
 C74C C75C 1.375(8) . ?
 C75C H75C 0.9500 . ?
 C75C C76C 1.385(6) . ?
 C76C H76C 0.9500 . ?

loop_
  _geom_angle_atom_site_label_1
  _geom_angle_atom_site_label_2
  _geom_angle_atom_site_label_3
  _geom_angle
  _geom_angle_site_symmetry_1
  _geom_angle_site_symmetry_3
  _geom_angle_publ_flag
 Cl2 I1 Cl1 178.46(4) . . ?
 Cl2A I1A Cl1A 177.12(4) . . ?
 Cl2B I1B Cl1B 179.35(4) . . ?
 Cl2C I1C Cl1C 177.22(6) . . ?
 Cl1S C1S Cl2S 110.8(4) . . ?
 Cl1S C1S H1SA 109.5 . . ?
 Cl1S C1S H1SB 109.5 . . ?
 Cl2S C1S H1SA 109.5 . . ?
 Cl2S C1S H1SB 109.5 . . ?
 H1SA C1S H1SB 108.1 . . ?
 Cl3A C2S Cl3S 111.2(3) . . ?
 Cl3A C2S H2SA 109.4 . . ?
 Cl3A C2S H2SB 109.4 . . ?
 Cl3S C2S H2SA 109.4 . . ?
 Cl3S C2S H2SB 109.4 . . ?
 H2SA C2S H2SB 108.0 . . ?
 Cl5S C3S H3SA 108.8 . . ?
 Cl5S C3S H3SB 108.8 . . ?
 Cl6S C3S Cl5S 113.9(4) . . ?
 Cl6S C3S H3SA 108.8 . . ?
 Cl6S C3S H3SB 108.8 . . ?
 H3SA C3S H3SB 107.7 . . ?
 Cl7B C4SB H4SA 101.5 . . ?
 Cl7B C4SB H4SB 101.5 . . ?
 Cl8B C4SB Cl7B 142.0(13) . . ?
 Cl8B C4SB H4SA 101.5 . . ?
 Cl8B C4SB H4SB 101.5 . . ?
 H4SA C4SB H4SB 104.6 . . ?
 Cl7S C4SA H4SC 108.0 . . ?
 Cl7S C4SA H4SD 108.0 . . ?
 Cl8S C4SA Cl7S 117.4(8) . . ?
 Cl8S C4SA H4SC 108.0 . . ?
 Cl8S C4SA H4SD 108.0 . . ?
 H4SC C4SA H4SD 107.2 . . ?
 C2 C1 C7 127.7(3) . . ?
 C2 C1 C11 115.8(3) . . ?
 C7 C1 C11 116.5(3) . . ?
 C1 C2 C21 114.5(3) . . ?
 C3 C2 C1 128.7(3) . . ?
 C3 C2 C21 116.8(3) . . ?
 C2 C3 C4 127.4(3) . . ?
 C2 C3 C31 115.4(3) . . ?
 C4 C3 C31 117.2(3) . . ?
 C3 C4 C41 115.9(3) . . ?
 C5 C4 C3 127.7(3) . . ?
 C5 C4 C41 116.2(3) . . ?
 C4 C5 C6 129.2(3) . . ?
 C4 C5 C51 115.4(3) . . ?
 C6 C5 C51 115.3(3) . . ?
 C5 C6 C61 116.5(3) . . ?
 C7 C6 C5 127.4(3) . . ?
 C7 C6 C61 115.9(3) . . ?
 C1 C7 C71 115.5(3) . . ?
 C6 C7 C1 127.5(3) . . ?
 C6 C7 C71 117.0(3) . . ?
 C12 C11 C1 123.0(4) . . ?
 C12 C11 C16 119.8(4) . . ?
 C16 C11 C1 117.1(4) . . ?
 C11 C12 H12 120.2 . . ?
 C11 C12 C13 119.6(4) . . ?
 C13 C12 H12 120.2 . . ?
 C12 C13 H13 119.9 . . ?
 C14 C13 C12 120.2(4) . . ?
 C14 C13 H13 119.9 . . ?
 C13 C14 H14 119.8 . . ?
 C15 C14 C13 120.4(4) . . ?
 C15 C14 H14 119.8 . . ?
 C14 C15 H15 120.1 . . ?
 C14 C15 C16 119.7(5) . . ?
 C16 C15 H15 120.1 . . ?
 C11 C16 C15 120.2(4) . . ?
 C11 C16 H16 119.9 . . ?
 C15 C16 H16 119.9 . . ?
 C22 C21 C2 121.4(4) . . ?
 C26 C21 C2 119.2(5) . . ?
 C26 C21 C22 119.3(5) . . ?
 C21 C22 H22 119.8 . . ?
 C23 C22 C21 120.3(6) . . ?
 C23 C22 H22 119.8 . . ?
 C22 C23 H23 120.3 . . ?
 C24 C23 C22 119.4(6) . . ?
 C24 C23 H23 120.3 . . ?
 C23 C24 H24 118.8 . . ?
 C23 C24 C25 122.4(6) . . ?
 C25 C24 H24 118.8 . . ?
 C24 C25 H25 120.8 . . ?
 C24 C25 C26 118.5(6) . . ?
 C26 C25 H25 120.8 . . ?
 C21 C26 C25 120.1(6) . . ?
 C21 C26 H26 120.0 . . ?
 C25 C26 H26 120.0 . . ?
 C32 C31 C3 120.9(3) . . ?
 C36 C31 C3 119.8(3) . . ?
 C36 C31 C32 119.4(4) . . ?
 C31 C32 H32 120.0 . . ?
 C31 C32 C33 120.0(4) . . ?
 C33 C32 H32 120.0 . . ?
 C32 C33 H33 119.8 . . ?
 C34 C33 C32 120.5(4) . . ?
 C34 C33 H33 119.8 . . ?
 C33 C34 H34 120.3 . . ?
 C33 C34 C35 119.5(4) . . ?
 C35 C34 H34 120.3 . . ?
 C34 C35 H35 119.9 . . ?
 C34 C35 C36 120.2(4) . . ?
 C36 C35 H35 119.9 . . ?
 C31 C36 C35 120.4(4) . . ?
 C31 C36 H36 119.8 . . ?
 C35 C36 H36 119.8 . . ?
 C42 C41 C4 121.4(3) . . ?
 C46 C41 C4 119.7(3) . . ?
 C46 C41 C42 118.8(4) . . ?
 C41 C42 H42 119.7 . . ?
 C41 C42 C43 120.6(4) . . ?
 C43 C42 H42 119.7 . . ?
 C42 C43 H43 120.0 . . ?
 C44 C43 C42 119.9(4) . . ?
 C44 C43 H43 120.0 . . ?
 C43 C44 H44 120.1 . . ?
 C45 C44 C43 119.7(4) . . ?
 C45 C44 H44 120.1 . . ?
 C44 C45 H45 119.8 . . ?
 C44 C45 C46 120.4(4) . . ?
 C46 C45 H45 119.8 . . ?
 C41 C46 C45 120.5(4) . . ?
 C41 C46 H46 119.8 . . ?
 C45 C46 H46 119.8 . . ?
 C52 C51 C5 119.8(4) . . ?
 C56 C51 C5 120.2(3) . . ?
 C56 C51 C52 119.9(4) . . ?
 C51 C52 H52 120.3 . . ?
 C51 C52 C53 119.5(4) . . ?
 C53 C52 H52 120.3 . . ?
 C52 C53 H53 119.8 . . ?
 C54 C53 C52 120.4(4) . . ?
 C54 C53 H53 119.8 . . ?
 C53 C54 H54 120.2 . . ?
 C53 C54 C55 119.6(4) . . ?
 C55 C54 H54 120.2 . . ?
 C54 C55 H55 119.6 . . ?
 C54 C55 C56 120.8(4) . . ?
 C56 C55 H55 119.6 . . ?
 C51 C56 C55 119.8(4) . . ?
 C51 C56 H56 120.1 . . ?
 C55 C56 H56 120.1 . . ?
 C62 C61 C6 121.3(3) . . ?
 C66 C61 C6 119.4(3) . . ?
 C66 C61 C62 119.3(4) . . ?
 C61 C62 H62 119.9 . . ?
 C61 C62 C63 120.2(4) . . ?
 C63 C62 H62 119.9 . . ?
 C62 C63 H63 119.9 . . ?
 C64 C63 C62 120.2(4) . . ?
 C64 C63 H63 119.9 . . ?
 C63 C64 H64 120.1 . . ?
 C65 C64 C63 119.8(4) . . ?
 C65 C64 H64 120.1 . . ?
 C64 C65 H65 119.8 . . ?
 C64 C65 C66 120.3(4) . . ?
 C66 C65 H65 119.8 . . ?
 C61 C66 C65 120.3(4) . . ?
 C61 C66 H66 119.9 . . ?
 C65 C66 H66 119.9 . . ?
 C72 C71 C7 120.9(4) . . ?
 C72 C71 C76 120.5(4) . . ?
 C76 C71 C7 118.6(4) . . ?
 C71 C72 H72 120.3 . . ?
 C71 C72 C73 119.4(5) . . ?
 C73 C72 H72 120.3 . . ?
 C72 C73 H73 120.3 . . ?
 C74 C73 C72 119.5(5) . . ?
 C74 C73 H73 120.3 . . ?
 C73 C74 H74 119.4 . . ?
 C75 C74 C73 121.1(5) . . ?
 C75 C74 H74 119.4 . . ?
 C74 C75 H75 120.2 . . ?
 C74 C75 C76 119.7(5) . . ?
 C76 C75 H75 120.2 . . ?
 C71 C76 H76 120.1 . . ?
 C75 C76 C71 119.9(5) . . ?
 C75 C76 H76 120.1 . . ?
 C2A C1A C7A 126.2(3) . . ?
 C2A C1A C11A 117.3(3) . . ?
 C7A C1A C11A 116.2(3) . . ?
 C1A C2A C21A 115.6(3) . . ?
 C3A C2A C1A 128.3(3) . . ?
 C3A C2A C21A 116.1(3) . . ?
 C2A C3A C4A 127.1(3) . . ?
 C2A C3A C31A 116.4(3) . . ?
 C4A C3A C31A 116.3(3) . . ?
 C3A C4A C41A 114.8(3) . . ?
 C5A C4A C3A 127.1(3) . . ?
 C5A C4A C41A 118.0(3) . . ?
 C4A C5A C6A 128.2(3) . . ?
 C4A C5A C51A 116.4(3) . . ?
 C6A C5A C51A 115.4(3) . . ?
 C5A C6A C61A 116.4(3) . . ?
 C7A C6A C5A 127.1(3) . . ?
 C7A C6A C61A 116.3(3) . . ?
 C1A C7A C6A 127.4(3) . . ?
 C1A C7A C71A 116.4(3) . . ?
 C6A C7A C71A 116.1(3) . . ?
 C12A C11A C1A 123.3(4) . . ?
 C16A C11A C1A 117.2(4) . . ?
 C16A C11A C12A 119.5(4) . . ?
 C11A C12A H12A 120.0 . . ?
 C13A C12A C11A 120.0(5) . . ?
 C13A C12A H12A 120.0 . . ?
 C12A C13A H13A 120.0 . . ?
 C14A C13A C12A 120.1(5) . . ?
 C14A C13A H13A 120.0 . . ?
 C13A C14A H14A 119.6 . . ?
 C13A C14A C15A 120.7(5) . . ?
 C15A C14A H14A 119.6 . . ?
 C14A C15A H15A 120.3 . . ?
 C14A C15A C16A 119.5(5) . . ?
 C16A C15A H15A 120.3 . . ?
 C11A C16A C15A 120.2(5) . . ?
 C11A C16A H16A 119.9 . . ?
 C15A C16A H16A 119.9 . . ?
 C22A C21A C2A 122.6(3) . . ?
 C26A C21A C2A 117.9(3) . . ?
 C26A C21A C22A 119.4(4) . . ?
 C21A C22A H22A 119.9 . . ?
 C23A C22A C21A 120.2(4) . . ?
 C23A C22A H22A 119.9 . . ?
 C22A C23A H23A 119.9 . . ?
 C22A C23A C24A 120.1(4) . . ?
 C24A C23A H23A 119.9 . . ?
 C23A C24A H24A 120.0 . . ?
 C25A C24A C23A 120.1(4) . . ?
 C25A C24A H24A 120.0 . . ?
 C24A C25A H25A 120.2 . . ?
 C24A C25A C26A 119.6(4) . . ?
 C26A C25A H25A 120.2 . . ?
 C21A C26A C25A 120.5(4) . . ?
 C21A C26A H26A 119.7 . . ?
 C25A C26A H26A 119.7 . . ?
 C32A C31A C3A 121.6(3) . . ?
 C36A C31A C3A 119.2(3) . . ?
 C36A C31A C32A 119.2(4) . . ?
 C31A C32A H32A 120.0 . . ?
 C33A C32A C31A 120.1(4) . . ?
 C33A C32A H32A 120.0 . . ?
 C32A C33A H33A 119.8 . . ?
 C34A C33A C32A 120.5(4) . . ?
 C34A C33A H33A 119.8 . . ?
 C33A C34A H34A 120.2 . . ?
 C35A C34A C33A 119.6(4) . . ?
 C35A C34A H34A 120.2 . . ?
 C34A C35A H35A 119.7 . . ?
 C34A C35A C36A 120.6(4) . . ?
 C36A C35A H35A 119.7 . . ?
 C31A C36A H36A 120.0 . . ?
 C35A C36A C31A 119.9(4) . . ?
 C35A C36A H36A 120.0 . . ?
 C42A C41A C4A 119.1(4) . . ?
 C42A C41A C46A 118.9(4) . . ?
 C46A C41A C4A 122.0(4) . . ?
 C41A C42A H42A 120.0 . . ?
 C41A C42A C43A 120.0(4) . . ?
 C43A C42A H42A 120.0 . . ?
 C42A C43A H43A 119.6 . . ?
 C44A C43A C42A 120.9(4) . . ?
 C44A C43A H43A 119.6 . . ?
 C43A C44A H44A 120.1 . . ?
 C43A C44A C45A 119.7(4) . . ?
 C45A C44A H44A 120.1 . . ?
 C44A C45A H45A 119.8 . . ?
 C46A C45A C44A 120.4(4) . . ?
 C46A C45A H45A 119.8 . . ?
 C41A C46A H46A 120.0 . . ?
 C45A C46A C41A 120.1(4) . . ?
 C45A C46A H46A 120.0 . . ?
 C52A C51A C5A 118.1(3) . . ?
 C52A C51A C56A 119.5(4) . . ?
 C56A C51A C5A 122.4(4) . . ?
 C51A C52A H52A 120.0 . . ?
 C51A C52A C53A 120.0(4) . . ?
 C53A C52A H52A 120.0 . . ?
 C52A C53A H53A 119.7 . . ?
 C54A C53A C52A 120.6(4) . . ?
 C54A C53A H53A 119.7 . . ?
 C53A C54A H54A 120.1 . . ?
 C53A C54A C55A 119.8(4) . . ?
 C55A C54A H54A 120.1 . . ?
 C54A C55A H55A 120.0 . . ?
 C54A C55A C56A 120.0(4) . . ?
 C56A C55A H55A 120.0 . . ?
 C51A C56A C55A 120.0(4) . . ?
 C51A C56A H56A 120.0 . . ?
 C55A C56A H56A 120.0 . . ?
 C62A C61A C6A 122.0(4) . . ?
 C62A C61A C66A 118.7(4) . . ?
 C66A C61A C6A 119.2(3) . . ?
 C61A C62A H62A 119.6 . . ?
 C63A C62A C61A 120.7(4) . . ?
 C63A C62A H62A 119.6 . . ?
 C62A C63A H63A 119.9 . . ?
 C64A C63A C62A 120.2(4) . . ?
 C64A C63A H63A 119.9 . . ?
 C63A C64A H64A 120.2 . . ?
 C63A C64A C65A 119.7(4) . . ?
 C65A C64A H64A 120.2 . . ?
 C64A C65A H65A 119.8 . . ?
 C64A C65A C66A 120.4(4) . . ?
 C66A C65A H65A 119.8 . . ?
 C61A C66A H66A 119.9 . . ?
 C65A C66A C61A 120.2(4) . . ?
 C65A C66A H66A 119.9 . . ?
 C72A C71A C7A 122.0(4) . . ?
 C76A C71A C7A 119.1(3) . . ?
 C76A C71A C72A 118.9(4) . . ?
 C71A C72A H72A 120.1 . . ?
 C73A C72A C71A 119.7(4) . . ?
 C73A C72A H72A 120.1 . . ?
 C72A C73A H73A 119.6 . . ?
 C74A C73A C72A 120.7(4) . . ?
 C74A C73A H73A 119.6 . . ?
 C73A C74A H74A 120.2 . . ?
 C73A C74A C75A 119.7(4) . . ?
 C75A C74A H74A 120.2 . . ?
 C74A C75A H75A 119.9 . . ?
 C74A C75A C76A 120.2(5) . . ?
 C76A C75A H75A 119.9 . . ?
 C71A C76A C75A 120.7(4) . . ?
 C71A C76A H76A 119.6 . . ?
 C75A C76A H76A 119.6 . . ?
 C2B C1B C7B 127.4(4) . . ?
 C2B C1B C11B 117.6(3) . . ?
 C7B C1B C11B 114.9(3) . . ?
 C1B C2B C3B 127.7(4) . . ?
 C1B C2B C21B 115.2(3) . . ?
 C3B C2B C21B 117.0(4) . . ?
 C2B C3B C31B 117.2(3) . . ?
 C4B C3B C2B 127.0(4) . . ?
 C4B C3B C31B 115.6(3) . . ?
 C3B C4B C41B 116.8(3) . . ?
 C5B C4B C3B 128.2(4) . . ?
 C5B C4B C41B 115.0(3) . . ?
 C4B C5B C6B 127.5(3) . . ?
 C4B C5B C51B 118.0(3) . . ?
 C6B C5B C51B 114.4(3) . . ?
 C5B C6B C61B 115.3(3) . . ?
 C7B C6B C5B 127.3(4) . . ?
 C7B C6B C61B 117.3(3) . . ?
 C1B C7B C71B 116.5(3) . . ?
 C6B C7B C1B 127.9(4) . . ?
 C6B C7B C71B 115.6(4) . . ?
 C12B C11B C1B 122.1(4) . . ?
 C16B C11B C1B 118.1(3) . . ?
 C16B C11B C12B 119.7(4) . . ?
 C11B C12B H12B 120.1 . . ?
 C13B C12B C11B 119.7(4) . . ?
 C13B C12B H12B 120.1 . . ?
 C12B C13B H13B 119.7 . . ?
 C12B C13B C14B 120.6(4) . . ?
 C14B C13B H13B 119.7 . . ?
 C13B C14B H14B 120.0 . . ?
 C15B C14B C13B 120.0(4) . . ?
 C15B C14B H14B 120.0 . . ?
 C14B C15B H15B 120.1 . . ?
 C14B C15B C16B 119.8(4) . . ?
 C16B C15B H15B 120.1 . . ?
 C11B C16B C15B 120.1(4) . . ?
 C11B C16B H16B 119.9 . . ?
 C15B C16B H16B 119.9 . . ?
 C22B C21B C2B 121.1(4) . . ?
 C22B C21B C26B 119.8(4) . . ?
 C26B C21B C2B 119.1(4) . . ?
 C21B C22B H22B 120.1 . . ?
 C21B C22B C23B 119.8(4) . . ?
 C23B C22B H22B 120.1 . . ?
 C22B C23B H23B 119.9 . . ?
 C24B C23B C22B 120.2(4) . . ?
 C24B C23B H23B 119.9 . . ?
 C23B C24B H24B 120.1 . . ?
 C23B C24B C25B 119.8(4) . . ?
 C25B C24B H24B 120.1 . . ?
 C24B C25B H25B 119.9 . . ?
 C24B C25B C26B 120.2(4) . . ?
 C26B C25B H25B 119.9 . . ?
 C21B C26B H26B 120.0 . . ?
 C25B C26B C21B 120.0(4) . . ?
 C25B C26B H26B 120.0 . . ?
 C32B C31B C3B 122.4(4) . . ?
 C32B C31B C36B 119.4(4) . . ?
 C36B C31B C3B 118.3(4) . . ?
 C31B C32B H32B 120.1 . . ?
 C31B C32B C33B 119.7(5) . . ?
 C33B C32B H32B 120.1 . . ?
 C32B C33B H33B 119.6 . . ?
 C34B C33B C32B 120.8(5) . . ?
 C34B C33B H33B 119.6 . . ?
 C33B C34B H34B 120.2 . . ?
 C33B C34B C35B 119.5(5) . . ?
 C35B C34B H34B 120.2 . . ?
 C34B C35B H35B 120.0 . . ?
 C36B C35B C34B 119.9(5) . . ?
 C36B C35B H35B 120.0 . . ?
 C31B C36B H36B 119.7 . . ?
 C35B C36B C31B 120.6(4) . . ?
 C35B C36B H36B 119.7 . . ?
 C42B C41B C4B 119.4(4) . . ?
 C46B C41B C4B 121.3(4) . . ?
 C46B C41B C42B 119.1(4) . . ?
 C41B C42B H42B 119.8 . . ?
 C43B C42B C41B 120.3(5) . . ?
 C43B C42B H42B 119.8 . . ?
 C42B C43B H43B 120.0 . . ?
 C44B C43B C42B 120.1(5) . . ?
 C44B C43B H43B 120.0 . . ?
 C43B C44B H44B 119.7 . . ?
 C43B C44B C45B 120.6(5) . . ?
 C45B C44B H44B 119.7 . . ?
 C44B C45B H45B 119.9 . . ?
 C44B C45B C46B 120.1(5) . . ?
 C46B C45B H45B 119.9 . . ?
 C41B C46B C45B 119.8(5) . . ?
 C41B C46B H46B 120.1 . . ?
 C45B C46B H46B 120.1 . . ?
 C52B C51B C5B 118.8(4) . . ?
 C56B C51B C5B 121.0(4) . . ?
 C56B C51B C52B 120.1(4) . . ?
 C51B C52B H52B 120.4 . . ?
 C51B C52B C53B 119.3(4) . . ?
 C53B C52B H52B 120.4 . . ?
 C52B C53B H53B 119.8 . . ?
 C54B C53B C52B 120.5(4) . . ?
 C54B C53B H53B 119.8 . . ?
 C53B C54B H54B 120.1 . . ?
 C53B C54B C55B 119.9(4) . . ?
 C55B C54B H54B 120.1 . . ?
 C54B C55B H55B 119.8 . . ?
 C54B C55B C56B 120.4(4) . . ?
 C56B C55B H55B 119.8 . . ?
 C51B C56B C55B 119.8(4) . . ?
 C51B C56B H56B 120.1 . . ?
 C55B C56B H56B 120.1 . . ?
 C62B C61B C6B 121.4(4) . . ?
 C66B C61B C6B 119.0(4) . . ?
 C66B C61B C62B 119.5(4) . . ?
 C61B C62B H62B 120.0 . . ?
 C63B C62B C61B 120.0(5) . . ?
 C63B C62B H62B 120.0 . . ?
 C62B C63B H63B 119.9 . . ?
 C64B C63B C62B 120.3(6) . . ?
 C64B C63B H63B 119.9 . . ?
 C63B C64B H64B 119.8 . . ?
 C65B C64B C63B 120.4(5) . . ?
 C65B C64B H64B 119.8 . . ?
 C64B C65B H65B 120.0 . . ?
 C64B C65B C66B 120.0(5) . . ?
 C66B C65B H65B 120.0 . . ?
 C61B C66B C65B 119.9(5) . . ?
 C61B C66B H66B 120.1 . . ?
 C65B C66B H66B 120.1 . . ?
 C72B C71B C7B 120.7(4) . . ?
 C72B C71B C76B 120.1(4) . . ?
 C76B C71B C7B 119.1(4) . . ?
 C71B C72B H72B 120.1 . . ?
 C71B C72B C73B 119.8(5) . . ?
 C73B C72B H72B 120.1 . . ?
 C72B C73B H73B 120.1 . . ?
 C74B C73B C72B 119.8(6) . . ?
 C74B C73B H73B 120.1 . . ?
 C73B C74B H74B 119.7 . . ?
 C73B C74B C75B 120.6(5) . . ?
 C75B C74B H74B 119.7 . . ?
 C74B C75B H75B 120.0 . . ?
 C74B C75B C76B 120.0(5) . . ?
 C76B C75B H75B 120.0 . . ?
 C71B C76B H76B 120.1 . . ?
 C75B C76B C71B 119.7(5) . . ?
 C75B C76B H76B 120.1 . . ?
 C2C C1C C11C 114.3(3) . . ?
 C7C C1C C2C 126.2(4) . . ?
 C7C C1C C11C 119.3(3) . . ?
 C1C C2C C21C 116.7(3) . . ?
 C3C C2C C1C 127.9(3) . . ?
 C3C C2C C21C 115.4(3) . . ?
 C2C C3C C4C 126.7(4) . . ?
 C2C C3C C31C 116.8(3) . . ?
 C4C C3C C31C 116.5(3) . . ?
 C3C C4C C41C 116.2(3) . . ?
 C5C C4C C3C 126.6(3) . . ?
 C5C C4C C41C 117.0(3) . . ?
 C4C C5C C6C 128.3(3) . . ?
 C4C C5C C51C 116.0(3) . . ?
 C6C C5C C51C 115.7(3) . . ?
 C5C C6C C7C 126.1(4) . . ?
 C5C C6C C61C 115.4(3) . . ?
 C7C C6C C61C 118.4(3) . . ?
 C1C C7C C6C 127.7(4) . . ?
 C1C C7C C71C 117.2(3) . . ?
 C6C C7C C71C 115.1(3) . . ?
 C12C C11C C1C 122.9(4) . . ?
 C12C C11C C16C 119.8(4) . . ?
 C16C C11C C1C 117.1(3) . . ?
 C11C C12C H12C 120.2 . . ?
 C11C C12C C13C 119.6(4) . . ?
 C13C C12C H12C 120.2 . . ?
 C12C C13C H13C 119.7 . . ?
 C14C C13C C12C 120.6(4) . . ?
 C14C C13C H13C 119.7 . . ?
 C13C C14C H14C 119.9 . . ?
 C13C C14C C15C 120.1(4) . . ?
 C15C C14C H14C 119.9 . . ?
 C14C C15C H15C 120.0 . . ?
 C14C C15C C16C 120.0(4) . . ?
 C16C C15C H15C 120.0 . . ?
 C11C C16C H16C 120.1 . . ?
 C15C C16C C11C 119.8(4) . . ?
 C15C C16C H16C 120.1 . . ?
 C22C C21C C2C 120.8(4) . . ?
 C26C C21C C2C 120.1(4) . . ?
 C26C C21C C22C 119.1(4) . . ?
 C21C C22C H22C 119.9 . . ?
 C23C C22C C21C 120.2(4) . . ?
 C23C C22C H22C 119.9 . . ?
 C22C C23C H23C 119.9 . . ?
 C22C C23C C24C 120.1(4) . . ?
 C24C C23C H23C 119.9 . . ?
 C23C C24C H24C 120.2 . . ?
 C25C C24C C23C 119.5(4) . . ?
 C25C C24C H24C 120.2 . . ?
 C24C C25C H25C 119.6 . . ?
 C24C C25C C26C 120.8(4) . . ?
 C26C C25C H25C 119.6 . . ?
 C21C C26C H26C 120.0 . . ?
 C25C C26C C21C 120.1(4) . . ?
 C25C C26C H26C 120.0 . . ?
 C32C C31C C3C 122.7(4) . . ?
 C36C C31C C3C 117.4(3) . . ?
 C36C C31C C32C 119.9(4) . . ?
 C31C C32C H32C 120.3 . . ?
 C33C C32C C31C 119.3(4) . . ?
 C33C C32C H32C 120.3 . . ?
 C32C C33C H33C 119.5 . . ?
 C32C C33C C34C 121.0(4) . . ?
 C34C C33C H33C 119.5 . . ?
 C33C C34C H34C 120.4 . . ?
 C35C C34C C33C 119.2(4) . . ?
 C35C C34C H34C 120.4 . . ?
 C34C C35C H35C 119.6 . . ?
 C34C C35C C36C 120.8(4) . . ?
 C36C C35C H35C 119.6 . . ?
 C31C C36C H36C 120.1 . . ?
 C35C C36C C31C 119.8(4) . . ?
 C35C C36C H36C 120.1 . . ?
 C42C C41C C4C 118.8(4) . . ?
 C46C C41C C4C 121.8(4) . . ?
 C46C C41C C42C 119.4(4) . . ?
 C41C C42C H42C 120.2 . . ?
 C41C C42C C43C 119.5(4) . . ?
 C43C C42C H42C 120.2 . . ?
 C42C C43C H43C 119.7 . . ?
 C44C C43C C42C 120.6(5) . . ?
 C44C C43C H43C 119.7 . . ?
 C43C C44C H44C 119.9 . . ?
 C43C C44C C45C 120.1(4) . . ?
 C45C C44C H44C 119.9 . . ?
 C44C C45C H45C 120.2 . . ?
 C46C C45C C44C 119.5(5) . . ?
 C46C C45C H45C 120.2 . . ?
 C41C C46C C45C 120.8(5) . . ?
 C41C C46C H46C 119.6 . . ?
 C45C C46C H46C 119.6 . . ?
 C52C C51C C5C 119.6(4) . . ?
 C52C C51C C56C 119.8(4) . . ?
 C56C C51C C5C 120.6(4) . . ?
 C51C C52C H52C 120.1 . . ?
 C53C C52C C51C 119.9(5) . . ?
 C53C C52C H52C 120.1 . . ?
 C52C C53C H53C 120.0 . . ?
 C52C C53C C54C 119.9(5) . . ?
 C54C C53C H53C 120.0 . . ?
 C53C C54C H54C 119.7 . . ?
 C55C C54C C53C 120.6(5) . . ?
 C55C C54C H54C 119.7 . . ?
 C54C C55C H55C 120.2 . . ?
 C54C C55C C56C 119.6(6) . . ?
 C56C C55C H55C 120.2 . . ?
 C51C C56C C55C 120.3(5) . . ?
 C51C C56C H56C 119.9 . . ?
 C55C C56C H56C 119.9 . . ?
 C62C C61C C6C 122.9(4) . . ?
 C66C C61C C6C 117.5(4) . . ?
 C66C C61C C62C 119.6(4) . . ?
 C61C C62C H62C 120.4 . . ?
 C63C C62C C61C 119.2(4) . . ?
 C63C C62C H62C 120.4 . . ?
 C62C C63C H63C 119.5 . . ?
 C64C C63C C62C 121.0(4) . . ?
 C64C C63C H63C 119.5 . . ?
 C63C C64C H64C 120.0 . . ?
 C65C C64C C63C 119.9(4) . . ?
 C65C C64C H64C 120.0 . . ?
 C64C C65C H65C 120.1 . . ?
 C64C C65C C66C 119.9(4) . . ?
 C66C C65C H65C 120.1 . . ?
 C61C C66C C65C 120.4(4) . . ?
 C61C C66C H66C 119.8 . . ?
 C65C C66C H66C 119.8 . . ?
 C72C C71C C7C 119.9(4) . . ?
 C72C C71C C76C 120.1(4) . . ?
 C76C C71C C7C 120.0(4) . . ?
 C71C C72C H72C 119.9 . . ?
 C71C C72C C73C 120.1(5) . . ?
 C73C C72C H72C 119.9 . . ?
 C72C C73C H73C 120.4 . . ?
 C72C C73C C74C 119.3(5) . . ?
 C74C C73C H73C 120.4 . . ?
 C73C C74C H74C 119.8 . . ?
 C75C C74C C73C 120.5(5) . . ?
 C75C C74C H74C 119.8 . . ?
 C74C C75C H75C 119.9 . . ?
 C74C C75C C76C 120.2(5) . . ?
 C76C C75C H75C 119.9 . . ?
 C71C C76C H76C 120.1 . . ?
 C75C C76C C71C 119.8(5) . . ?
 C75C C76C H76C 120.1 . . ?

loop_
  _geom_torsion_atom_site_label_1
  _geom_torsion_atom_site_label_2
  _geom_torsion_atom_site_label_3
  _geom_torsion_atom_site_label_4
  _geom_torsion
  _geom_torsion_site_symmetry_1
  _geom_torsion_site_symmetry_2
  _geom_torsion_site_symmetry_3
  _geom_torsion_site_symmetry_4
  _geom_torsion_publ_flag
 C1 C2 C3 C4 -2.5(6) . . . . ?
 C1 C2 C3 C31 179.6(4) . . . . ?
 C1 C2 C21 C22 100.2(5) . . . . ?
 C1 C2 C21 C26 -79.4(5) . . . . ?
 C1 C7 C6 C5 6.3(6) . . . . ?
 C1 C7 C6 C61 -178.0(4) . . . . ?
 C1 C7 C71 C72 -86.4(5) . . . . ?
 C1 C7 C71 C76 90.7(5) . . . . ?
 C2 C1 C7 C6 15.7(7) . . . . ?
 C2 C1 C7 C71 -164.3(4) . . . . ?
 C2 C1 C11 C12 94.3(5) . . . . ?
 C2 C1 C11 C16 -83.8(5) . . . . ?
 C2 C3 C4 C5 14.6(6) . . . . ?
 C2 C3 C4 C41 -171.2(3) . . . . ?
 C2 C3 C31 C32 95.7(4) . . . . ?
 C2 C3 C31 C36 -83.1(5) . . . . ?
 C3 C2 C1 C7 -18.3(7) . . . . ?
 C3 C2 C1 C11 164.4(4) . . . . ?
 C3 C2 C21 C22 -78.4(5) . . . . ?
 C3 C2 C21 C26 102.0(5) . . . . ?
 C3 C4 C5 C6 -0.8(6) . . . . ?
 C3 C4 C5 C51 175.0(3) . . . . ?
 C3 C4 C41 C42 95.2(4) . . . . ?
 C3 C4 C41 C46 -87.2(4) . . . . ?
 C4 C3 C2 C21 175.9(4) . . . . ?
 C4 C3 C31 C32 -82.4(5) . . . . ?
 C4 C3 C31 C36 98.8(4) . . . . ?
 C4 C5 C6 C7 -15.4(6) . . . . ?
 C4 C5 C6 C61 168.9(4) . . . . ?
 C4 C5 C51 C52 86.7(4) . . . . ?
 C4 C5 C51 C56 -92.8(4) . . . . ?
 C5 C4 C3 C31 -167.5(3) . . . . ?
 C5 C4 C41 C42 -89.9(4) . . . . ?
 C5 C4 C41 C46 87.7(4) . . . . ?
 C5 C6 C7 C71 -173.7(4) . . . . ?
 C5 C6 C61 C62 87.1(5) . . . . ?
 C5 C6 C61 C66 -93.3(4) . . . . ?
 C6 C5 C4 C41 -174.9(4) . . . . ?
 C6 C5 C51 C52 -96.8(4) . . . . ?
 C6 C5 C51 C56 83.6(4) . . . . ?
 C6 C7 C1 C11 -167.0(4) . . . . ?
 C6 C7 C71 C72 93.6(5) . . . . ?
 C6 C7 C71 C76 -89.3(5) . . . . ?
 C7 C1 C2 C21 163.4(4) . . . . ?
 C7 C1 C11 C12 -83.3(5) . . . . ?
 C7 C1 C11 C16 98.6(5) . . . . ?
 C7 C6 C5 C51 168.8(4) . . . . ?
 C7 C6 C61 C62 -89.1(5) . . . . ?
 C7 C6 C61 C66 90.5(4) . . . . ?
 C11 C1 C2 C21 -13.9(5) . . . . ?
 C11 C1 C7 C71 13.0(5) . . . . ?
 C21 C2 C3 C31 -2.0(5) . . . . ?
 C31 C3 C4 C41 6.6(5) . . . . ?
 C41 C4 C5 C51 0.9(5) . . . . ?
 C51 C5 C6 C61 -6.9(5) . . . . ?
 C61 C6 C7 C71 2.0(5) . . . . ?
 C1A C2A C3A C4A -4.0(6) . . . . ?
 C1A C2A C3A C31A -179.8(4) . . . . ?
 C1A C2A C21A C22A 80.1(5) . . . . ?
 C1A C2A C21A C26A -98.7(4) . . . . ?
 C1A C7A C6A C5A 9.4(6) . . . . ?
 C1A C7A C6A C61A -175.8(4) . . . . ?
 C1A C7A C71A C72A -83.6(5) . . . . ?
 C1A C7A C71A C76A 97.6(4) . . . . ?
 C2A C1A C7A C6A 21.4(6) . . . . ?
 C2A C1A C7A C71A -156.9(4) . . . . ?
 C2A C1A C11A C12A 75.3(5) . . . . ?
 C2A C1A C11A C16A -102.6(5) . . . . ?
 C2A C3A C4A C5A 19.7(6) . . . . ?
 C2A C3A C4A C41A -161.7(4) . . . . ?
 C2A C3A C31A C32A 71.3(5) . . . . ?
 C2A C3A C31A C36A -108.9(4) . . . . ?
 C3A C2A C1A C7A -24.4(6) . . . . ?
 C3A C2A C1A C11A 162.3(4) . . . . ?
 C3A C2A C21A C22A -99.9(5) . . . . ?
 C3A C2A C21A C26A 81.3(5) . . . . ?
 C3A C4A C5A C6A 0.4(7) . . . . ?
 C3A C4A C5A C51A -178.2(4) . . . . ?
 C3A C4A C41A C42A 71.6(5) . . . . ?
 C3A C4A C41A C46A -105.9(4) . . . . ?
 C4A C3A C2A C21A 176.1(4) . . . . ?
 C4A C3A C31A C32A -105.0(4) . . . . ?
 C4A C3A C31A C36A 74.8(5) . . . . ?
 C4A C5A C6A C7A -22.7(6) . . . . ?
 C4A C5A C6A C61A 162.4(4) . . . . ?
 C4A C5A C51A C52A 87.4(5) . . . . ?
 C4A C5A C51A C56A -91.5(5) . . . . ?
 C5A C4A C3A C31A -164.5(4) . . . . ?
 C5A C4A C41A C42A -109.6(4) . . . . ?
 C5A C4A C41A C46A 72.8(5) . . . . ?
 C5A C6A C7A C71A -172.4(4) . . . . ?
 C5A C6A C61A C62A 96.7(5) . . . . ?
 C5A C6A C61A C66A -85.7(5) . . . . ?
 C6A C5A C4A C41A -178.2(4) . . . . ?
 C6A C5A C51A C52A -91.5(5) . . . . ?
 C6A C5A C51A C56A 89.7(5) . . . . ?
 C6A C7A C1A C11A -165.3(4) . . . . ?
 C6A C7A C71A C72A 97.9(5) . . . . ?
 C6A C7A C71A C76A -80.9(5) . . . . ?
 C7A C1A C2A C21A 155.5(4) . . . . ?
 C7A C1A C11A C12A -98.6(5) . . . . ?
 C7A C1A C11A C16A 83.4(5) . . . . ?
 C7A C6A C5A C51A 156.0(4) . . . . ?
 C7A C6A C61A C62A -78.8(5) . . . . ?
 C7A C6A C61A C66A 98.9(4) . . . . ?
 C11A C1A C2A C21A -17.7(5) . . . . ?
 C11A C1A C7A C71A 16.4(5) . . . . ?
 C21A C2A C3A C31A 0.2(5) . . . . ?
 C31A C3A C4A C41A 14.2(5) . . . . ?
 C41A C4A C5A C51A 3.1(5) . . . . ?
 C51A C5A C6A C61A -18.9(5) . . . . ?
 C61A C6A C7A C71A 2.5(5) . . . . ?
 C1B C2B C3B C4B 15.3(6) . . . . ?
 C1B C2B C3B C31B -170.1(4) . . . . ?
 C1B C2B C21B C22B -79.2(5) . . . . ?
 C1B C2B C21B C26B 99.2(4) . . . . ?
 C1B C7B C6B C5B -3.4(7) . . . . ?
 C1B C7B C6B C61B -179.6(4) . . . . ?
 C1B C7B C71B C72B 100.7(5) . . . . ?
 C1B C7B C71B C76B -81.8(5) . . . . ?
 C2B C1B C7B C6B -20.3(7) . . . . ?
 C2B C1B C7B C71B 161.6(4) . . . . ?
 C2B C1B C11B C12B -81.0(5) . . . . ?
 C2B C1B C11B C16B 101.7(4) . . . . ?
 C2B C3B C4B C5B -19.0(7) . . . . ?
 C2B C3B C4B C41B 162.0(4) . . . . ?
 C2B C3B C31B C32B -73.6(5) . . . . ?
 C2B C3B C31B C36B 106.2(4) . . . . ?
 C3B C2B C1B C7B 11.9(6) . . . . ?
 C3B C2B C1B C11B -172.2(4) . . . . ?
 C3B C2B C21B C22B 103.9(5) . . . . ?
 C3B C2B C21B C26B -77.7(5) . . . . ?
 C3B C4B C5B C6B -6.9(7) . . . . ?
 C3B C4B C5B C51B 177.7(4) . . . . ?
 C3B C4B C41B C42B -87.4(5) . . . . ?
 C3B C4B C41B C46B 97.1(5) . . . . ?
 C4B C3B C2B C21B -168.3(4) . . . . ?
 C4B C3B C31B C32B 101.7(5) . . . . ?
 C4B C3B C31B C36B -78.5(5) . . . . ?
 C4B C5B C6B C7B 22.3(7) . . . . ?
 C4B C5B C6B C61B -161.4(4) . . . . ?
 C4B C5B C51B C52B -92.2(5) . . . . ?
 C4B C5B C51B C56B 91.8(5) . . . . ?
 C5B C4B C3B C31B 166.3(4) . . . . ?
 C5B C4B C41B C42B 93.4(5) . . . . ?
 C5B C4B C41B C46B -82.1(5) . . . . ?
 C5B C6B C7B C71B 174.7(4) . . . . ?
 C5B C6B C61B C62B -79.6(5) . . . . ?
 C5B C6B C61B C66B 96.0(5) . . . . ?
 C6B C5B C4B C41B 172.1(4) . . . . ?
 C6B C5B C51B C52B 91.9(4) . . . . ?
 C6B C5B C51B C56B -84.2(5) . . . . ?
 C6B C7B C1B C11B 163.8(4) . . . . ?
 C6B C7B C71B C72B -77.6(5) . . . . ?
 C6B C7B C71B C76B 99.8(5) . . . . ?
 C7B C1B C2B C21B -164.6(4) . . . . ?
 C7B C1B C11B C12B 95.4(5) . . . . ?
 C7B C1B C11B C16B -81.9(5) . . . . ?
 C7B C6B C5B C51B -162.2(4) . . . . ?
 C7B C6B C61B C62B 97.0(5) . . . . ?
 C7B C6B C61B C66B -87.4(5) . . . . ?
 C11B C1B C2B C21B 11.3(5) . . . . ?
 C11B C1B C7B C71B -14.4(5) . . . . ?
 C21B C2B C3B C31B 6.4(5) . . . . ?
 C31B C3B C4B C41B -12.8(5) . . . . ?
 C41B C4B C5B C51B -3.2(5) . . . . ?
 C51B C5B C6B C61B 14.1(5) . . . . ?
 C61B C6B C7B C71B -1.5(5) . . . . ?
 C1C C2C C3C C4C -5.4(6) . . . . ?
 C1C C2C C3C C31C 176.3(4) . . . . ?
 C1C C2C C21C C22C 114.2(4) . . . . ?
 C1C C2C C21C C26C -67.9(5) . . . . ?
 C1C C7C C6C C5C 15.9(6) . . . . ?
 C1C C7C C6C C61C -168.1(4) . . . . ?
 C1C C7C C71C C72C -78.0(5) . . . . ?
 C1C C7C C71C C76C 103.5(4) . . . . ?
 C2C C1C C7C C6C 17.2(6) . . . . ?
 C2C C1C C7C C71C -163.1(4) . . . . ?
 C2C C1C C11C C12C 106.4(4) . . . . ?
 C2C C1C C11C C16C -67.8(5) . . . . ?
 C2C C3C C4C C5C 26.5(6) . . . . ?
 C2C C3C C4C C41C -159.3(4) . . . . ?
 C2C C3C C31C C32C 106.9(4) . . . . ?
 C2C C3C C31C C36C -73.4(5) . . . . ?
 C3C C2C C1C C7C -24.8(6) . . . . ?
 C3C C2C C1C C11C 161.3(4) . . . . ?
 C3C C2C C21C C22C -64.5(5) . . . . ?
 C3C C2C C21C C26C 113.5(4) . . . . ?
 C3C C4C C5C C6C -5.8(6) . . . . ?
 C3C C4C C5C C51C 170.9(4) . . . . ?
 C3C C4C C41C C42C 99.8(4) . . . . ?
 C3C C4C C41C C46C -79.9(5) . . . . ?
 C4C C3C C2C C21C 173.0(4) . . . . ?
 C4C C3C C31C C32C -71.5(5) . . . . ?
 C4C C3C C31C C36C 108.1(4) . . . . ?
 C4C C5C C6C C7C -23.8(6) . . . . ?
 C4C C5C C6C C61C 160.1(4) . . . . ?
 C4C C5C C51C C52C 108.4(4) . . . . ?
 C4C C5C C51C C56C -71.2(5) . . . . ?
 C5C C4C C3C C31C -155.2(4) . . . . ?
 C5C C4C C41C C42C -85.4(5) . . . . ?
 C5C C4C C41C C46C 94.9(5) . . . . ?
 C5C C6C C7C C71C -163.8(4) . . . . ?
 C5C C6C C61C C62C 101.6(4) . . . . ?
 C5C C6C C61C C66C -76.1(4) . . . . ?
 C6C C5C C4C C41C 180.0(4) . . . . ?
 C6C C5C C51C C52C -74.5(5) . . . . ?
 C6C C5C C51C C56C 106.0(4) . . . . ?
 C6C C7C C1C C11C -169.1(4) . . . . ?
 C6C C7C C71C C72C 101.7(5) . . . . ?
 C6C C7C C71C C76C -76.7(5) . . . . ?
 C7C C1C C2C C21C 156.8(4) . . . . ?
 C7C C1C C11C C12C -68.1(5) . . . . ?
 C7C C1C C11C C16C 117.8(4) . . . . ?
 C7C C6C C5C C51C 159.5(4) . . . . ?
 C7C C6C C61C C62C -74.9(5) . . . . ?
 C7C C6C C61C C66C 107.4(4) . . . . ?
 C11C C1C C2C C21C -17.1(5) . . . . ?
 C11C C1C C7C C71C 10.6(5) . . . . ?
 C21C C2C C3C C31C -5.3(5) . . . . ?
 C31C C3C C4C C41C 19.0(5) . . . . ?
 C41C C4C C5C C51C -3.3(5) . . . . ?
 C51C C5C C6C C61C -16.7(5) . . . . ?
 C61C C6C C7C C71C 12.2(5) . . . . ?

_olex2_submission_special_instructions  'No special instructions were received'
_iucr_refine_instructions_details
;
TITL 18srv178 in P21/c #14
REM reset to P21/c #14
CELL 0.71073 26.9641 27.0591 22.8873 90 94.6012 90
ZERR 16 0.002 0.002 0.0017 0 0.0028 0
LATT 1
SYMM -X,0.5+Y,0.5-Z
SFAC C H Cl I
UNIT 800 592 64 16
SADI 0.005 Cl7S C4SA Cl8S C4SA Cl7B C4SB Cl8B C4SB

L.S. 9 0 0
PLAN  5
SIZE 0.11 0.21 0.3
TEMP -153.15
CONF C3 C2 C1 C7
CONF C3 C2 C1 C11
CONF C7 C1 C2 C21
CONF C11 C1 C2 C21
CONF C1 C2 C3 C4
CONF C4 C3 C2 C21
CONF C1 C2 C3 C31
CONF C21 C2 C3 C31
CONF C2 C3 C4 C5
CONF C5 C4 C3 C31
CONF C2 C3 C4 C41
CONF C31 C3 C4 C41
CONF C3 C4 C5 C6
CONF C6 C5 C4 C41
CONF C3 C4 C5 C51
CONF C41 C4 C5 C51
CONF C4 C5 C6 C7
CONF C7 C6 C5 C51
CONF C4 C5 C6 C61
CONF C51 C5 C6 C61
CONF C1 C7 C6 C5
CONF C1 C7 C6 C61
CONF C5 C6 C7 C71
CONF C61 C6 C7 C71
CONF C2 C1 C7 C6
CONF C6 C7 C1 C11
CONF C2 C1 C7 C71
CONF C11 C1 C7 C71
CONF C2 C1 C11 C12
CONF C7 C1 C11 C12
CONF C2 C1 C11 C16
CONF C7 C1 C11 C16
CONF C1 C2 C21 C22
CONF C3 C2 C21 C22
CONF C1 C2 C21 C26
CONF C3 C2 C21 C26
CONF C2 C3 C31 C32
CONF C4 C3 C31 C32
CONF C2 C3 C31 C36
CONF C4 C3 C31 C36
CONF C3 C4 C41 C42
CONF C5 C4 C41 C42
CONF C3 C4 C41 C46
CONF C5 C4 C41 C46
CONF C4 C5 C51 C52
CONF C6 C5 C51 C52
CONF C4 C5 C51 C56
CONF C6 C5 C51 C56
CONF C5 C6 C61 C62
CONF C7 C6 C61 C62
CONF C5 C6 C61 C66
CONF C7 C6 C61 C66
CONF C1 C7 C71 C72
CONF C6 C7 C71 C72
CONF C1 C7 C71 C76
CONF C6 C7 C71 C76
CONF C3A C2A C1A C7A
CONF C3A C2A C1A C11A
CONF C7A C1A C2A C21A
CONF C11A C1A C2A C21A
CONF C1A C2A C3A C4A
CONF C4A C3A C2A C21A
CONF C1A C2A C3A C31A
CONF C21A C2A C3A C31A
CONF C2A C3A C4A C5A
CONF C5A C4A C3A C31A
CONF C2A C3A C4A C41A
CONF C31A C3A C4A C41A
CONF C3A C4A C5A C6A
CONF C6A C5A C4A C41A
CONF C3A C4A C5A C51A
CONF C41A C4A C5A C51A
CONF C4A C5A C6A C7A
CONF C7A C6A C5A C51A
CONF C4A C5A C6A C61A
CONF C51A C5A C6A C61A
CONF C1A C7A C6A C5A
CONF C1A C7A C6A C61A
CONF C5A C6A C7A C71A
CONF C61A C6A C7A C71A
CONF C2A C1A C7A C6A
CONF C6A C7A C1A C11A
CONF C2A C1A C7A C71A
CONF C11A C1A C7A C71A
CONF C2A C1A C11A C12A
CONF C2A C1A C11A C16A
CONF C7A C1A C11A C12A
CONF C7A C1A C11A C16A
CONF C1A C2A C21A C22A
CONF C1A C2A C21A C26A
CONF C3A C2A C21A C22A
CONF C3A C2A C21A C26A
CONF C2A C3A C31A C32A
CONF C2A C3A C31A C36A
CONF C4A C3A C31A C32A
CONF C4A C3A C31A C36A
CONF C3A C4A C41A C42A
CONF C3A C4A C41A C46A
CONF C5A C4A C41A C42A
CONF C5A C4A C41A C46A
CONF C4A C5A C51A C52A
CONF C4A C5A C51A C56A
CONF C6A C5A C51A C52A
CONF C6A C5A C51A C56A
CONF C5A C6A C61A C62A
CONF C5A C6A C61A C66A
CONF C7A C6A C61A C62A
CONF C7A C6A C61A C66A
CONF C1A C7A C71A C72A
CONF C1A C7A C71A C76A
CONF C6A C7A C71A C72A
CONF C6A C7A C71A C76A
CONF C3B C2B C1B C7B
CONF C3B C2B C1B C11B
CONF C7B C1B C2B C21B
CONF C11B C1B C2B C21B
CONF C1B C2B C3B C4B
CONF C4B C3B C2B C21B
CONF C1B C2B C3B C31B
CONF C21B C2B C3B C31B
CONF C2B C3B C4B C5B
CONF C5B C4B C3B C31B
CONF C2B C3B C4B C41B
CONF C31B C3B C4B C41B
CONF C3B C4B C5B C6B
CONF C6B C5B C4B C41B
CONF C3B C4B C5B C51B
CONF C41B C4B C5B C51B
CONF C4B C5B C6B C7B
CONF C7B C6B C5B C51B
CONF C4B C5B C6B C61B
CONF C51B C5B C6B C61B
CONF C1B C7B C6B C5B
CONF C1B C7B C6B C61B
CONF C5B C6B C7B C71B
CONF C61B C6B C7B C71B
CONF C2B C1B C7B C6B
CONF C6B C7B C1B C11B
CONF C2B C1B C7B C71B
CONF C11B C1B C7B C71B
CONF C2B C1B C11B C12B
CONF C2B C1B C11B C16B
CONF C7B C1B C11B C12B
CONF C7B C1B C11B C16B
CONF C1B C2B C21B C22B
CONF C1B C2B C21B C26B
CONF C3B C2B C21B C22B
CONF C3B C2B C21B C26B
CONF C2B C3B C31B C32B
CONF C2B C3B C31B C36B
CONF C4B C3B C31B C32B
CONF C4B C3B C31B C36B
CONF C3B C4B C41B C42B
CONF C3B C4B C41B C46B
CONF C5B C4B C41B C42B
CONF C5B C4B C41B C46B
CONF C4B C5B C51B C52B
CONF C4B C5B C51B C56B
CONF C6B C5B C51B C52B
CONF C6B C5B C51B C56B
CONF C5B C6B C61B C62B
CONF C5B C6B C61B C66B
CONF C7B C6B C61B C62B
CONF C7B C6B C61B C66B
CONF C1B C7B C71B C72B
CONF C1B C7B C71B C76B
CONF C6B C7B C71B C72B
CONF C6B C7B C71B C76B
CONF C3C C2C C1C C7C
CONF C3C C2C C1C C11C
CONF C7C C1C C2C C21C
CONF C11C C1C C2C C21C
CONF C1C C2C C3C C4C
CONF C4C C3C C2C C21C
CONF C1C C2C C3C C31C
CONF C21C C2C C3C C31C
CONF C2C C3C C4C C5C
CONF C5C C4C C3C C31C
CONF C2C C3C C4C C41C
CONF C31C C3C C4C C41C
CONF C3C C4C C5C C6C
CONF C6C C5C C4C C41C
CONF C3C C4C C5C C51C
CONF C41C C4C C5C C51C
CONF C4C C5C C6C C7C
CONF C7C C6C C5C C51C
CONF C4C C5C C6C C61C
CONF C51C C5C C6C C61C
CONF C1C C7C C6C C5C
CONF C1C C7C C6C C61C
CONF C5C C6C C7C C71C
CONF C61C C6C C7C C71C
CONF C2C C1C C7C C6C
CONF C6C C7C C1C C11C
CONF C2C C1C C7C C71C
CONF C11C C1C C7C C71C
CONF C2C C1C C11C C12C
CONF C2C C1C C11C C16C
CONF C7C C1C C11C C12C
CONF C7C C1C C11C C16C
CONF C1C C2C C21C C22C
CONF C1C C2C C21C C26C
CONF C3C C2C C21C C22C
CONF C3C C2C C21C C26C
CONF C2C C3C C31C C32C
CONF C2C C3C C31C C36C
CONF C4C C3C C31C C32C
CONF C4C C3C C31C C36C
CONF C3C C4C C41C C42C
CONF C3C C4C C41C C46C
CONF C5C C4C C41C C42C
CONF C5C C4C C41C C46C
CONF C4C C5C C51C C52C
CONF C4C C5C C51C C56C
CONF C6C C5C C51C C52C
CONF C6C C5C C51C C56C
CONF C5C C6C C61C C62C
CONF C5C C6C C61C C66C
CONF C7C C6C C61C C62C
CONF C7C C6C C61C C66C
CONF C1C C7C C71C C72C
CONF C1C C7C C71C C76C
CONF C6C C7C C71C C72C
CONF C6C C7C C71C C76C
BOND $h
fmap 2 53
acta 
OMIT -2 57
OMIT 1 3 0
OMIT -2 1 3
WGHT 0.064 62
FVAR 0.03157
REM <olex2.extras>
REM <HklSrc "%.\\18srv178.hkl">
REM </olex2.extras>

I1    4     0.90062  0.26619  0.45223  11.00000  0.01675  0.01923  0.03226 =
 0.00440 -0.00289  0.00163 
Cl1   3     0.93306  0.23676  0.35696  11.00000  0.02648  0.03287  0.02807 =
 0.00799  0.00252  0.00242 
Cl2   3     0.87021  0.29419  0.54850  11.00000  0.03000  0.03379  0.03948 =
 -0.00412  0.00219  0.01085 

I1A   4     0.64140  0.47025  0.39672  11.00000  0.02499  0.02148  0.01947 =
 0.00149  0.00106 -0.00141 
Cl1A  3     0.66483  0.38040  0.37348  11.00000  0.03788  0.02948  0.02814 =
 0.00117  0.00528  0.01365 
PART 1
Cl2A  3     0.61592  0.55737  0.42395  11.00000  0.05194  0.00887  0.06044 =
 0.01229  0.00998  0.00447 

PART 0
I1B   4     0.42759  0.43456  0.11031  11.00000  0.02027  0.02599  0.03683 =
 -0.01145 -0.00285  0.00290 
Cl1B  3     0.41704  0.39498  0.21126  11.00000  0.03250  0.03689  0.03299 =
 -0.01012 -0.00614  0.00982 
PART 2
Cl2B  3     0.43897  0.47425  0.01069  11.00000  0.04015  0.02689  0.02028 =
 0.00076  0.00978  0.00805 

PART 0
I1C   4     0.84866  0.83232  0.43118  11.00000  0.02133  0.03049  0.04416 =
 0.00579 -0.00249  0.00637 
Cl1C  3     0.79961  0.75301  0.44167  11.00000  0.02744  0.04412  0.09648 =
 0.00517 -0.01421 -0.00923 
Cl2C  3     0.89811  0.91114  0.42610  11.00000  0.03820  0.02517  0.06923 =
 0.00914  0.02221  0.00600 

Cl1S  3     0.99362  0.50543  0.69810  11.00000  0.08031  0.06505  0.09463 =
 0.03339  0.01410  0.01927 
Cl2S  3     0.90741  0.53657  0.75637  11.00000  0.05941  0.07940  0.08087 =
 0.00551  0.00836 -0.00903 
C1S   1     0.97068  0.51990  0.76582  11.00000  0.07736  0.06699  0.07360 =
 0.02131 -0.02166 -0.00240 
AFIX 23
H1SA  2     0.99013  0.54758  0.78432  11.00000 -1.20000 
H1SB  2     0.97464  0.49095  0.79223  11.00000 -1.20000 
AFIX 0

Cl3A  3     0.39470  0.89273  0.57439  11.00000  0.05499  0.10415  0.03491 =
 -0.00623 -0.00235 -0.00316 
Cl3S  3     0.46926  0.86379  0.49725  11.00000  0.04864  0.05519  0.08656 =
 -0.00129  0.01731 -0.00634 
C2S   1     0.45529  0.90256  0.55514  11.00000  0.05095  0.06202  0.06586 =
 0.00095 -0.00983 -0.01276 
AFIX 23
H2SA  2     0.47907  0.89620  0.58954  11.00000 -1.20000 
H2SB  2     0.45903  0.93748  0.54334  11.00000 -1.20000 
AFIX 0

Cl5S  3     0.92885  0.36610  0.69667  11.00000  0.07739  0.07952  0.07792 =
 -0.00888  0.03903  0.01104 
Cl6S  3     0.83878  0.35835  0.75675  11.00000  0.06052  0.04962  0.17206 =
 -0.02527  0.04276 -0.01164 
C3S   1     0.89871  0.37591  0.76169  11.00000  0.05488  0.10963  0.06422 =
 -0.00997  0.00400  0.00496 
AFIX 23
H3SA  2     0.91682  0.35746  0.79411  11.00000 -1.20000 
H3SB  2     0.90059  0.41148  0.77172  11.00000 -1.20000 
AFIX 0

PART 2
Cl7B  3     0.77757  0.62279  0.41877  10.35000  0.13436 
Cl8B  3     0.73402  0.55421  0.31017  10.35000  0.19482 
C4SB  1     0.73757  0.59844  0.36395  10.35000  0.06506 
AFIX 23
H4SA  2     0.70838  0.59005  0.38565  10.35000 -1.20000 
H4SB  2     0.72739  0.62844  0.34131  10.35000 -1.20000 
AFIX 0

PART 0
PART 1
Cl7S  3     0.75951  0.60272  0.44280  10.65000  0.10140 
Cl8S  3     0.78659  0.58178  0.32333  10.65000  0.10649 
C4SA  1     0.77866  0.62443  0.37758  10.65000  0.10645 
AFIX 23
H4SC  2     0.75404  0.64915  0.36179  10.65000 -1.20000 
H4SD  2     0.81063  0.64198  0.38617  10.65000 -1.20000 
AFIX 0

PART 0
C1    1     0.81420  0.39416  0.43827  11.00000  0.01957  0.01191  0.01962 =
 -0.00054  0.00133 -0.00098 
C2    1     0.80723  0.37125  0.38278  11.00000  0.01971  0.01697  0.01933 =
 -0.00032  0.00190 -0.00183 
C3    1     0.78138  0.32742  0.36717  11.00000  0.01265  0.01569  0.01453 =
 -0.00050 -0.00288  0.00086 
C4    1     0.75776  0.29513  0.40455  11.00000  0.01424  0.01334  0.01775 =
 -0.00110 -0.00156  0.00172 
C5    1     0.74558  0.30417  0.46224  11.00000  0.01492  0.01638  0.01590 =
 0.00077 -0.00078 -0.00046 
C6    1     0.75420  0.34687  0.49713  11.00000  0.01723  0.01470  0.01467 =
 0.00089 -0.00126  0.00023 
C7    1     0.78667  0.38639  0.48754  11.00000  0.02170  0.01500  0.01849 =
 -0.00205 -0.00008  0.00004 
C11   1     0.85445  0.43294  0.44460  11.00000  0.02286  0.02167  0.01594 =
 -0.00450  0.00445 -0.00891 
C12   1     0.84522  0.48244  0.43622  11.00000  0.02952  0.01929  0.03820 =
 -0.00312  0.00364 -0.00364 
AFIX 43
H12   2     0.81219  0.49380  0.42691  11.00000 -1.20000 
AFIX 0
C13   1     0.88473  0.51601  0.44147  11.00000  0.04806  0.01962  0.04839 =
 -0.00338  0.00617 -0.01390 
AFIX 43
H13   2     0.87857  0.55026  0.43530  11.00000 -1.20000 
AFIX 0
C14   1     0.93250  0.49963  0.45553  11.00000  0.03840  0.03720  0.04314 =
 -0.00647  0.00506 -0.02491 
AFIX 43
H14   2     0.95910  0.52271  0.45977  11.00000 -1.20000 
AFIX 0
C15   1     0.94192  0.45047  0.46343  11.00000  0.02456  0.04228  0.06553 =
 -0.00910 -0.00361 -0.00862 
AFIX 43
H15   2     0.97501  0.43929  0.47273  11.00000 -1.20000 
AFIX 0
C16   1     0.90275  0.41664  0.45779  11.00000  0.02941  0.02271  0.05453 =
 -0.00089 -0.00841 -0.00570 
AFIX 43
H16   2     0.90923  0.38235  0.46301  11.00000 -1.20000 
AFIX 0
C21   1     0.83212  0.39715  0.33507  11.00000  0.04667  0.02478  0.02064 =
 -0.00480  0.00606 -0.01926 
C22   1     0.87732  0.38066  0.31681  11.00000  0.05400  0.04239  0.05467 =
 -0.00200  0.02680 -0.01162 
AFIX 43
H22   2     0.89248  0.35184  0.33388  11.00000 -1.20000 
AFIX 0
C23   1     0.90021  0.40605  0.27398  11.00000  0.08526  0.05158  0.07852 =
 -0.00517  0.05414 -0.02348 
AFIX 43
H23   2     0.93099  0.39476  0.26147  11.00000 -1.20000 
AFIX 0
C24   1     0.87844  0.44703  0.25009  11.00000  0.09842  0.04261  0.03370 =
 -0.00850  0.02146 -0.02756 
AFIX 43
H24   2     0.89480  0.46465  0.22132  11.00000 -1.20000 
AFIX 0
C25   1     0.83406  0.46396  0.26569  11.00000  0.09510  0.03758  0.04027 =
 0.00744  0.00216 -0.02114 
AFIX 43
H25   2     0.81929  0.49266  0.24783  11.00000 -1.20000 
AFIX 0
C26   1     0.81016  0.43785  0.30930  11.00000  0.06395  0.04055  0.03277 =
 0.00966  0.00315 -0.00614 
AFIX 43
H26   2     0.77881  0.44876  0.32053  11.00000 -1.20000 
AFIX 0
C31   1     0.78070  0.31321  0.30356  11.00000  0.01827  0.01443  0.01646 =
 -0.00032  0.00183 -0.00521 
C32   1     0.81499  0.28004  0.28459  11.00000  0.02706  0.03878  0.02169 =
 -0.00348 -0.00041  0.01227 
AFIX 43
H32   2     0.83843  0.26479  0.31211  11.00000 -1.20000 
AFIX 0
C33   1     0.81518  0.26906  0.22545  11.00000  0.03924  0.03895  0.02552 =
 -0.00598  0.00748  0.01346 
AFIX 43
H33   2     0.83934  0.24692  0.21249  11.00000 -1.20000 
AFIX 0
C34   1     0.78064  0.28998  0.18542  11.00000  0.03594  0.02623  0.01532 =
 -0.00448  0.00467 -0.00576 
AFIX 43
H34   2     0.78091  0.28243  0.14491  11.00000 -1.20000 
AFIX 0
C35   1     0.74560  0.32202  0.20453  11.00000  0.03766  0.04555  0.01933 =
 -0.00111 -0.00463  0.00998 
AFIX 43
H35   2     0.72101  0.33582  0.17725  11.00000 -1.20000 
AFIX 0
C36   1     0.74614  0.33412  0.26333  11.00000  0.03269  0.04014  0.01853 =
 -0.00475  0.00004  0.01294 
AFIX 43
H36   2     0.72253  0.35699  0.27604  11.00000 -1.20000 
AFIX 0
C41   1     0.73948  0.24705  0.37762  11.00000  0.01921  0.01448  0.01240 =
 -0.00142  0.00403 -0.00279 
C42   1     0.76788  0.20448  0.38313  11.00000  0.02061  0.01935  0.03801 =
 -0.00726 -0.00434  0.00132 
AFIX 43
H42   2     0.80011  0.20562  0.40318  11.00000 -1.20000 
AFIX 0
C43   1     0.74972  0.16003  0.35959  11.00000  0.03557  0.01739  0.04413 =
 -0.00785  0.00343  0.00186 
AFIX 43
H43   2     0.76948  0.13098  0.36365  11.00000 -1.20000 
AFIX 0
C44   1     0.70313  0.15818  0.33044  11.00000  0.03070  0.01788  0.03429 =
 -0.01016  0.00478 -0.00719 
AFIX 43
H44   2     0.69082  0.12799  0.31378  11.00000 -1.20000 
AFIX 0
C45   1     0.67450  0.20011  0.32552  11.00000  0.02738  0.02816  0.04771 =
 -0.01413 -0.01108 -0.00341 
AFIX 43
H45   2     0.64201  0.19870  0.30620  11.00000 -1.20000 
AFIX 0
C46   1     0.69272  0.24459  0.34861  11.00000  0.02703  0.01860  0.03730 =
 -0.00473 -0.00822  0.00299 
AFIX 43
H46   2     0.67282  0.27354  0.34439  11.00000 -1.20000 
AFIX 0
C51   1     0.71639  0.26381  0.48931  11.00000  0.02588  0.01778  0.01242 =
 -0.00216  0.00410 -0.00564 
C52   1     0.74133  0.22458  0.51794  11.00000  0.03548  0.02264  0.02086 =
 0.00086  0.00242 -0.00395 
AFIX 43
H52   2     0.77665  0.22334  0.52085  11.00000 -1.20000 
AFIX 0
C53   1     0.71405  0.18711  0.54230  11.00000  0.05886  0.01671  0.02243 =
 0.00242  0.00502 -0.00588 
AFIX 43
H53   2     0.73089  0.16003  0.56141  11.00000 -1.20000 
AFIX 0
C54   1     0.66282  0.18912  0.53883  11.00000  0.05434  0.02623  0.02570 =
 -0.00061  0.01134 -0.02151 
AFIX 43
H54   2     0.64439  0.16380  0.55603  11.00000 -1.20000 
AFIX 0
C55   1     0.63845  0.22808  0.51027  11.00000  0.03323  0.03892  0.03591 =
 -0.00032  0.00950 -0.01630 
AFIX 43
H55   2     0.60313  0.22931  0.50760  11.00000 -1.20000 
AFIX 0
C56   1     0.66489  0.26546  0.48541  11.00000  0.02642  0.02720  0.02726 =
 0.00310  0.00422 -0.00527 
AFIX 43
H56   2     0.64776  0.29211  0.46576  11.00000 -1.20000 
AFIX 0
C61   1     0.72855  0.34909  0.55279  11.00000  0.01983  0.01440  0.01748 =
 -0.00207  0.00403 -0.00448 
C62   1     0.74988  0.32862  0.60436  11.00000  0.02610  0.02534  0.02289 =
 -0.00013  0.00642  0.00656 
AFIX 43
H62   2     0.78143  0.31293  0.60486  11.00000 -1.20000 
AFIX 0
C63   1     0.72521  0.33100  0.65534  11.00000  0.03624  0.02902  0.01979 =
 0.00275  0.00393  0.00385 
AFIX 43
H63   2     0.73975  0.31654  0.69047  11.00000 -1.20000 
AFIX 0
C64   1     0.67964  0.35435  0.65510  11.00000  0.03148  0.02726  0.02308 =
 -0.00433  0.01092 -0.00437 
AFIX 43
H64   2     0.66304  0.35635  0.69010  11.00000 -1.20000 
AFIX 0
C65   1     0.65841  0.37465  0.60405  11.00000  0.02147  0.03268  0.03005 =
 -0.00041  0.00948  0.00260 
AFIX 43
H65   2     0.62691  0.39041  0.60373  11.00000 -1.20000 
AFIX 0
C66   1     0.68279  0.37226  0.55287  11.00000  0.02209  0.03138  0.02321 =
 0.00283  0.00155  0.00256 
AFIX 43
H66   2     0.66799  0.38659  0.51780  11.00000 -1.20000 
AFIX 0
C71   1     0.79321  0.42507  0.53470  11.00000  0.03376  0.02000  0.02094 =
 -0.00648  0.01126 -0.01221 
C72   1     0.83148  0.42197  0.57799  11.00000  0.08049  0.02512  0.03155 =
 -0.00578 -0.01743 -0.00319 
AFIX 43
H72   2     0.85365  0.39462  0.57932  11.00000 -1.20000 
AFIX 0
C73   1     0.83757  0.45995  0.62065  11.00000  0.08992  0.03797  0.03783 =
 -0.00843 -0.02193 -0.00519 
AFIX 43
H73   2     0.86404  0.45842  0.65061  11.00000 -1.20000 
AFIX 0
C74   1     0.80483  0.49905  0.61828  11.00000  0.07840  0.03480  0.03679 =
 -0.01805  0.01570 -0.01475 
AFIX 43
H74   2     0.80824  0.52391  0.64764  11.00000 -1.20000 
AFIX 0
C75   1     0.76726  0.50276  0.57416  11.00000  0.03713  0.03471  0.05856 =
 -0.02313  0.01479 -0.00688 
AFIX 43
H75   2     0.74571  0.53059  0.57230  11.00000 -1.20000 
AFIX 0
C76   1     0.76097  0.46548  0.53219  11.00000  0.02555  0.03216  0.05091 =
 -0.02015  0.00662 -0.00495 
AFIX 43
H76   2     0.73479  0.46759  0.50195  11.00000 -1.20000 
AFIX 0

C1A   1     0.50648  0.40480  0.34027  11.00000  0.01484  0.02025  0.01884 =
 -0.00300  0.00200 -0.00179 
C2A   1     0.49048  0.45367  0.32812  11.00000  0.01455  0.02273  0.01561 =
 -0.00376 -0.00023  0.00100 
C3A   1     0.50642  0.48647  0.28556  11.00000  0.01526  0.02049  0.01809 =
 -0.00233 -0.00169 -0.00047 
C4A   1     0.54469  0.47833  0.24730  11.00000  0.01980  0.01992  0.01505 =
 0.00180  0.00044  0.00056 
C5A   1     0.56456  0.43276  0.23172  11.00000  0.01799  0.02646  0.01109 =
 0.00041  0.00172  0.00123 
C6A   1     0.55114  0.38484  0.24986  11.00000  0.01380  0.02017  0.01745 =
 0.00035  0.00033  0.00323 
C7A   1     0.52763  0.37228  0.30087  11.00000  0.01548  0.01923  0.01591 =
 0.00089 -0.00006  0.00089 
C11A  1     0.49536  0.38327  0.39820  11.00000  0.02666  0.01996  0.01909 =
 -0.00376  0.00853 -0.00222 
C12A  1     0.44823  0.36721  0.41039  11.00000  0.03072  0.03279  0.03638 =
 -0.00292  0.01407 -0.00864 
AFIX 43
H12A  2     0.42144  0.36851  0.38083  11.00000 -1.20000 
AFIX 0
C13A  1     0.44042  0.34939  0.46539  11.00000  0.05468  0.04219  0.04798 =
 -0.00574  0.02974 -0.02329 
AFIX 43
H13A  2     0.40818  0.33871  0.47376  11.00000 -1.20000 
AFIX 0
C14A  1     0.47913  0.34707  0.50799  11.00000  0.09529  0.06451  0.02533 =
 0.00037  0.02266 -0.04345 
AFIX 43
H14A  2     0.47346  0.33485  0.54580  11.00000 -1.20000 
AFIX 0
C15A  1     0.52607  0.36224  0.49658  11.00000  0.08264  0.07164  0.01734 =
 0.01208 -0.00630 -0.04246 
AFIX 43
H15A  2     0.55285  0.35987  0.52604  11.00000 -1.20000 
AFIX 0
C16A  1     0.53402  0.38110  0.44145  11.00000  0.03910  0.04072  0.02056 =
 0.00685  0.00372 -0.01502 
AFIX 43
H16A  2     0.56615  0.39250  0.43362  11.00000 -1.20000 
AFIX 0
C21A  1     0.45135  0.47307  0.36552  11.00000  0.01860  0.02083  0.01817 =
 0.00058  0.00536  0.00018 
C22A  1     0.46256  0.49091  0.42176  11.00000  0.02184  0.03316  0.02158 =
 -0.00619  0.00051  0.00164 
AFIX 43
H22A  2     0.49621  0.49241  0.43752  11.00000 -1.20000 
AFIX 0
C23A  1     0.42500  0.50651  0.45498  11.00000  0.03451  0.03913  0.01978 =
 -0.00974  0.00385  0.00717 
AFIX 43
H23A  2     0.43286  0.51879  0.49350  11.00000 -1.20000 
AFIX 0
C24A  1     0.37597  0.50430  0.43230  11.00000  0.02688  0.04442  0.02489 =
 -0.00647  0.01135  0.00728 
AFIX 43
H24A  2     0.35013  0.51438  0.45554  11.00000 -1.20000 
AFIX 0
C25A  1     0.36456  0.48748  0.37603  11.00000  0.02030  0.03820  0.02763 =
 -0.00310  0.00301  0.00430 
AFIX 43
H25A  2     0.33094  0.48649  0.36011  11.00000 -1.20000 
AFIX 0
C26A  1     0.40250  0.47197  0.34266  11.00000  0.02039  0.03187  0.01896 =
 -0.00561  0.00269  0.00164 
AFIX 43
H26A  2     0.39470  0.46051  0.30378  11.00000 -1.20000 
AFIX 0
C31A  1     0.48249  0.53705  0.28288  11.00000  0.01640  0.01837  0.01992 =
 0.00107  0.00553  0.00242 
C32A  1     0.49321  0.57210  0.32667  11.00000  0.01990  0.02660  0.02836 =
 -0.00383  0.00051 -0.00092 
AFIX 43
H32A  2     0.51576  0.56432  0.35941  11.00000 -1.20000 
AFIX 0
C33A  1     0.47106  0.61818  0.32255  11.00000  0.02752  0.02152  0.03817 =
 -0.00815  0.00694 -0.00013 
AFIX 43
H33A  2     0.47822  0.64183  0.35273  11.00000 -1.20000 
AFIX 0
C34A  1     0.43857  0.63008  0.27485  11.00000  0.02597  0.02293  0.04348 =
 0.00575  0.01541  0.01017 
AFIX 43
H34A  2     0.42388  0.66199  0.27187  11.00000 -1.20000 
AFIX 0
C35A  1     0.42763  0.59550  0.23173  11.00000  0.02830  0.03872  0.02567 =
 0.00484  0.00221  0.01358 
AFIX 43
H35A  2     0.40513  0.60358  0.19905  11.00000 -1.20000 
AFIX 0
C36A  1     0.44917  0.54889  0.23550  11.00000  0.02556  0.02999  0.01941 =
 -0.00522  0.00245  0.00699 
AFIX 43
H36A  2     0.44113  0.52511  0.20569  11.00000 -1.20000 
AFIX 0
C41A  1     0.56437  0.52430  0.22051  11.00000  0.01905  0.02002  0.02100 =
 0.00179  0.00544  0.00392 
C42A  1     0.59366  0.55646  0.25566  11.00000  0.02801  0.03294  0.02035 =
 0.00056  0.00171 -0.00461 
AFIX 43
H42A  2     0.60161  0.54890  0.29585  11.00000 -1.20000 
AFIX 0
C43A  1     0.61146  0.59993  0.23193  11.00000  0.03615  0.03045  0.03078 =
 -0.00369  0.00721 -0.01173 
AFIX 43
H43A  2     0.63175  0.62163  0.25614  11.00000 -1.20000 
AFIX 0
C44A  1     0.60015  0.61157  0.17476  11.00000  0.03630  0.02479  0.03314 =
 0.00527  0.01435 -0.00307 
AFIX 43
H44A  2     0.61226  0.64135  0.15914  11.00000 -1.20000 
AFIX 0
C45A  1     0.57079  0.57979  0.13918  11.00000  0.03487  0.02826  0.02155 =
 0.00617  0.00492  0.00360 
AFIX 43
H45A  2     0.56318  0.58770  0.09902  11.00000 -1.20000 
AFIX 0
C46A  1     0.55253  0.53665  0.16180  11.00000  0.02450  0.02324  0.02174 =
 -0.00020  0.00347  0.00180 
AFIX 43
H46A  2     0.53192  0.51541  0.13737  11.00000 -1.20000 
AFIX 0
C51A  1     0.60612  0.43457  0.19157  11.00000  0.02327  0.01701  0.02009 =
 0.00428  0.00685  0.00660 
C52A  1     0.65436  0.43961  0.21659  11.00000  0.02684  0.04207  0.02064 =
 0.00804  0.00537  0.00641 
AFIX 43
H52A  2     0.66043  0.44211  0.25795  11.00000 -1.20000 
AFIX 0
C53A  1     0.69376  0.44099  0.18131  11.00000  0.02361  0.04692  0.03664 =
 0.01204  0.01050  0.00598 
AFIX 43
H53A  2     0.72684  0.44346  0.19874  11.00000 -1.20000 
AFIX 0
C54A  1     0.68540  0.43883  0.12127  11.00000  0.03391  0.02502  0.03586 =
 0.00480  0.02125  0.00577 
AFIX 43
H54A  2     0.71260  0.44001  0.09737  11.00000 -1.20000 
AFIX 0
C55A  1     0.63740  0.43493  0.09585  11.00000  0.04331  0.02595  0.02265 =
 -0.00175  0.01419  0.00197 
AFIX 43
H55A  2     0.63148  0.43408  0.05438  11.00000 -1.20000 
AFIX 0
C56A  1     0.59760  0.43224  0.13098  11.00000  0.03133  0.02635  0.02080 =
 -0.00064  0.00721  0.00283 
AFIX 43
H56A  2     0.56462  0.42881  0.11347  11.00000 -1.20000 
AFIX 0
C61A  1     0.56709  0.34258  0.21359  11.00000  0.02181  0.01973  0.01687 =
 0.00303  0.00621  0.00191 
C62A  1     0.60998  0.31586  0.22886  11.00000  0.03288  0.03567  0.02629 =
 -0.00624 -0.00267  0.01240 
AFIX 43
H62A  2     0.63096  0.32530  0.26233  11.00000 -1.20000 
AFIX 0
C63A  1     0.62261  0.27557  0.19593  11.00000  0.03546  0.04011  0.03809 =
 -0.00485  0.00392  0.01673 
AFIX 43
H63A  2     0.65223  0.25766  0.20678  11.00000 -1.20000 
AFIX 0
C64A  1     0.59247  0.26136  0.14759  11.00000  0.04108  0.02344  0.02993 =
 -0.00370  0.01415  0.00315 
AFIX 43
H64A  2     0.60084  0.23328  0.12547  11.00000 -1.20000 
AFIX 0
C65A  1     0.54992  0.28810  0.13131  11.00000  0.03721  0.03124  0.02890 =
 -0.00893  0.00337 -0.00145 
AFIX 43
H65A  2     0.52938  0.27872  0.09746  11.00000 -1.20000 
AFIX 0
C66A  1     0.53708  0.32842  0.16398  11.00000  0.02723  0.02586  0.02688 =
 -0.00457 -0.00050  0.00423 
AFIX 43
H66A  2     0.50771  0.34654  0.15259  11.00000 -1.20000 
AFIX 0
C71A  1     0.52352  0.31777  0.31374  11.00000  0.02194  0.02041  0.01519 =
 0.00050  0.00552  0.00357 
C72A  1     0.55722  0.29373  0.35343  11.00000  0.03242  0.02912  0.03295 =
 0.00511 -0.00798  0.00242 
AFIX 43
H72A  2     0.58351  0.31170  0.37374  11.00000 -1.20000 
AFIX 0
C73A  1     0.55222  0.24344  0.36316  11.00000  0.04041  0.03097  0.04224 =
 0.01227 -0.00178  0.00808 
AFIX 43
H73A  2     0.57528  0.22709  0.39015  11.00000 -1.20000 
AFIX 0
C74A  1     0.51430  0.21703  0.33421  11.00000  0.04628  0.02296  0.03540 =
 0.00654  0.01238  0.00268 
AFIX 43
H74A  2     0.51102  0.18265  0.34137  11.00000 -1.20000 
AFIX 0
C75A  1     0.48112  0.24060  0.29480  11.00000  0.04295  0.02510  0.03796 =
 0.00441 -0.00446 -0.00535 
AFIX 43
H75A  2     0.45494  0.22242  0.27455  11.00000 -1.20000 
AFIX 0
C76A  1     0.48575  0.29069  0.28455  11.00000  0.02865  0.02596  0.03305 =
 0.00552 -0.00500  0.00101 
AFIX 43
H76A  2     0.46273  0.30666  0.25717  11.00000 -1.20000 
AFIX 0

C1B   1     0.72374  0.58465  0.85982  11.00000  0.01326  0.01483  0.02957 =
 -0.00291  0.00241  0.00064 
C2B   1     0.72221  0.58068  0.92118  11.00000  0.01540  0.01626  0.02967 =
 -0.00060  0.00268  0.00026 
C3B   1     0.70860  0.61754  0.96066  11.00000  0.01734  0.01494  0.02715 =
 -0.00059  0.00436 -0.00206 
C4B   1     0.68329  0.66219  0.94647  11.00000  0.01963  0.01657  0.02443 =
 -0.00363  0.00237  0.00063 
C5B   1     0.67792  0.68645  0.89220  11.00000  0.01575  0.01437  0.02687 =
 -0.00443  0.00131 -0.00091 
C6B   1     0.70096  0.67425  0.84049  11.00000  0.01997  0.01694  0.02379 =
 -0.00065  0.00349  0.00007 
C7B   1     0.72044  0.62830  0.82562  11.00000  0.01671  0.01847  0.02810 =
 -0.00229  0.00462  0.00048 
C11B  1     0.73305  0.53829  0.82636  11.00000  0.02448  0.01252  0.02376 =
 -0.00243  0.00257  0.00290 
C12B  1     0.78069  0.51920  0.82294  11.00000  0.02059  0.01923  0.03703 =
 -0.00484  0.00266  0.00192 
AFIX 43
H12B  2     0.80845  0.53465  0.84364  11.00000 -1.20000 
AFIX 0
C13B  1     0.78743  0.47770  0.78934  11.00000  0.02756  0.02190  0.04292 =
 -0.00478  0.01075  0.00473 
AFIX 43
H13B  2     0.81991  0.46458  0.78719  11.00000 -1.20000 
AFIX 0
C14B  1     0.74729  0.45508  0.75878  11.00000  0.03952  0.01797  0.03470 =
 -0.00479  0.00663  0.00195 
AFIX 43
H14B  2     0.75233  0.42686  0.73529  11.00000 -1.20000 
AFIX 0
C15B  1     0.69993  0.47350  0.76243  11.00000  0.03347  0.01795  0.03007 =
 -0.00341 -0.00252 -0.00107 
AFIX 43
H15B  2     0.67227  0.45767  0.74199  11.00000 -1.20000 
AFIX 0
C16B  1     0.69277  0.51542  0.79619  11.00000  0.02387  0.02085  0.03164 =
 -0.00024 -0.00206  0.00311 
AFIX 43
H16B  2     0.66021  0.52831  0.79851  11.00000 -1.20000 
AFIX 0
C21B  1     0.73986  0.53204  0.94720  11.00000  0.02095  0.01668  0.02650 =
 0.00240  0.00536  0.00483 
C22B  1     0.70944  0.49094  0.94407  11.00000  0.02234  0.02310  0.02881 =
 -0.00112  0.00454  0.00303 
AFIX 43
H22B  2     0.67624  0.49341  0.92700  11.00000 -1.20000 
AFIX 0
C23B  1     0.72755  0.44581  0.96603  11.00000  0.03712  0.01975  0.03346 =
 0.00211  0.00820 -0.00024 
AFIX 43
H23B  2     0.70666  0.41749  0.96380  11.00000 -1.20000 
AFIX 0
C24B  1     0.77571  0.44210  0.99097  11.00000  0.04587  0.02474  0.03120 =
 0.00715  0.00934  0.01481 
AFIX 43
H24B  2     0.78802  0.41125  1.00568  11.00000 -1.20000 
AFIX 0
C25B  1     0.80598  0.48336  0.99450  11.00000  0.02354  0.03506  0.03680 =
 0.00713  0.00478  0.00915 
AFIX 43
H25B  2     0.83921  0.48081  1.01148  11.00000 -1.20000 
AFIX 0
C26B  1     0.78802  0.52845  0.97335  11.00000  0.02318  0.02454  0.03327 =
 0.00374  0.00635  0.00288 
AFIX 43
H26B  2     0.80865  0.55693  0.97675  11.00000 -1.20000 
AFIX 0
C31B  1     0.71813  0.60683  1.02476  11.00000  0.02284  0.01979  0.02651 =
 0.00074  0.00648  0.00519 
C32B  1     0.68952  0.57367  1.05369  11.00000  0.03460  0.01822  0.03763 =
 -0.00130  0.01237  0.00111 
AFIX 43
H32B  2     0.66260  0.55693  1.03293  11.00000 -1.20000 
AFIX 0
C33B  1     0.70039  0.56501  1.11334  11.00000  0.05731  0.02742  0.03480 =
 0.00653  0.02474  0.00848 
AFIX 43
H33B  2     0.68064  0.54238  1.13312  11.00000 -1.20000 
AFIX 0
C34B  1     0.73949  0.58886  1.14404  11.00000  0.05217  0.03838  0.02718 =
 0.00170  0.00509  0.01587 
AFIX 43
H34B  2     0.74679  0.58252  1.18464  11.00000 -1.20000 
AFIX 0
C35B  1     0.76815  0.62228  1.11510  11.00000  0.03345  0.04056  0.03125 =
 -0.00365 -0.00102  0.01078 
AFIX 43
H35B  2     0.79505  0.63896  1.13597  11.00000 -1.20000 
AFIX 0
C36B  1     0.75743  0.63119  1.05594  11.00000  0.02645  0.02800  0.02980 =
 -0.00054  0.00470  0.00203 
AFIX 43
H36B  2     0.77702  0.65410  1.03635  11.00000 -1.20000 
AFIX 0
C41B  1     0.65945  0.68786  0.99541  11.00000  0.03242  0.01969  0.02208 =
 0.00183  0.00555  0.00606 
C42B  1     0.61110  0.67515  1.00713  11.00000  0.03881  0.02682  0.03556 =
 0.00359  0.01518  0.00593 
AFIX 43
H42B  2     0.59476  0.64837  0.98680  11.00000 -1.20000 
AFIX 0
C43B  1     0.58676  0.70142  1.04833  11.00000  0.05202  0.03940  0.03810 =
 0.00942  0.02502  0.01286 
AFIX 43
H43B  2     0.55368  0.69287  1.05579  11.00000 -1.20000 
AFIX 0
C44B  1     0.61023  0.73945  1.07809  11.00000  0.07014  0.03746  0.02827 =
 0.00293  0.01694  0.02323 
AFIX 43
H44B  2     0.59326  0.75756  1.10593  11.00000 -1.20000 
AFIX 0
C45B  1     0.65803  0.75182  1.06823  11.00000  0.07131  0.03644  0.03959 =
 -0.01566  0.00335  0.00548 
AFIX 43
H45B  2     0.67436  0.77791  1.08987  11.00000 -1.20000 
AFIX 0
C46B  1     0.68302  0.72601  1.02619  11.00000  0.04110  0.03193  0.04571 =
 -0.01221  0.00098  0.00118 
AFIX 43
H46B  2     0.71609  0.73484  1.01903  11.00000 -1.20000 
AFIX 0
C51B  1     0.64723  0.73310  0.88772  11.00000  0.02261  0.01813  0.02137 =
 0.00032  0.00452  0.00451 
C52B  1     0.59706  0.72964  0.87013  11.00000  0.02352  0.02338  0.03325 =
 -0.00325 -0.00033 -0.00258 
AFIX 43
H52B  2     0.58150  0.69822  0.86560  11.00000 -1.20000 
AFIX 0
C53B  1     0.56958  0.77274  0.85914  11.00000  0.02612  0.02967  0.03184 =
 -0.00195 -0.00273  0.00500 
AFIX 43
H53B  2     0.53526  0.77063  0.84630  11.00000 -1.20000 
AFIX 0
C54B  1     0.59174  0.81817  0.86672  11.00000  0.03030  0.02069  0.03753 =
 0.00488  0.00796  0.00991 
AFIX 43
H54B  2     0.57298  0.84740  0.85833  11.00000 -1.20000 
AFIX 0
C55B  1     0.64107  0.82131  0.88647  11.00000  0.02859  0.01639  0.09503 =
 -0.00577  0.00107  0.00284 
AFIX 43
H55B  2     0.65617  0.85279  0.89271  11.00000 -1.20000 
AFIX 0
C56B  1     0.66901  0.77875  0.89737  11.00000  0.01880  0.01974  0.07596 =
 -0.00537 -0.00383  0.00432 
AFIX 43
H56B  2     0.70305  0.78107  0.91145  11.00000 -1.20000 
AFIX 0
C61B  1     0.70154  0.71489  0.79578  11.00000  0.03179  0.01639  0.03180 =
 0.00100  0.01642  0.00580 
C62B  1     0.65996  0.72544  0.75817  11.00000  0.04930  0.03281  0.02256 =
 0.00177  0.00462  0.00148 
AFIX 43
H62B  2     0.63127  0.70504  0.75799  11.00000 -1.20000 
AFIX 0
C63B  1     0.66029  0.76562  0.72101  11.00000  0.07199  0.04701  0.03065 =
 0.01345  0.01245  0.01242 
AFIX 43
H63B  2     0.63164  0.77305  0.69564  11.00000 -1.20000 
AFIX 0
C64B  1     0.70189  0.79490  0.72057  11.00000  0.07614  0.04099  0.05799 =
 0.02799  0.04733  0.03059 
AFIX 43
H64B  2     0.70200  0.82221  0.69449  11.00000 -1.20000 
AFIX 0
C65B  1     0.74313  0.78499  0.75743  11.00000  0.04728  0.02832  0.10408 =
 0.02163  0.04916  0.00937 
AFIX 43
H65B  2     0.77154  0.80576  0.75745  11.00000 -1.20000 
AFIX 0
C66B  1     0.74348  0.74446  0.79494  11.00000  0.03392  0.02728  0.07189 =
 0.01368  0.02438  0.00883 
AFIX 43
H66B  2     0.77238  0.73708  0.81991  11.00000 -1.20000 
AFIX 0
C71B  1     0.73873  0.62490  0.76498  11.00000  0.03474  0.01478  0.03101 =
 -0.00036  0.01237  0.00004 
C72B  1     0.70552  0.61975  0.71610  11.00000  0.04379  0.02870  0.03201 =
 -0.00796  0.01112 -0.00439 
AFIX 43
H72B  2     0.67093  0.61649  0.72047  11.00000 -1.20000 
AFIX 0
C73B  1     0.72297  0.61935  0.66043  11.00000  0.07487  0.03869  0.03144 =
 -0.01053  0.01548 -0.00574 
AFIX 43
H73B  2     0.70035  0.61555  0.62671  11.00000 -1.20000 
AFIX 0
C74B  1     0.77324  0.62450  0.65443  11.00000  0.08256  0.03171  0.04863 =
 -0.00841  0.04165 -0.00650 
AFIX 43
H74B  2     0.78500  0.62508  0.61641  11.00000 -1.20000 
AFIX 0
C75B  1     0.80659  0.62881  0.70322  11.00000  0.05536  0.02692  0.06360 =
 -0.00339  0.03758 -0.00323 
AFIX 43
H75B  2     0.84120  0.63162  0.69869  11.00000 -1.20000 
AFIX 0
C76B  1     0.78962  0.62903  0.75864  11.00000  0.03562  0.02632  0.04799 =
 0.00044  0.01917  0.00165 
AFIX 43
H76B  2     0.81249  0.63198  0.79225  11.00000 -1.20000 
AFIX 0

C1C   1     0.98874  0.78890  0.43746  11.00000  0.01864  0.01994  0.01947 =
 0.00240  0.00036  0.00512 
C2C   1     1.01041  0.82945  0.46889  11.00000  0.01737  0.01847  0.01970 =
 0.00561  0.00169  0.00335 
C3C   1     1.00019  0.84654  0.52484  11.00000  0.01894  0.01547  0.01846 =
 0.00268  0.00116  0.00254 
C4C   1     0.96285  0.82872  0.55955  11.00000  0.01752  0.01790  0.01799 =
 0.00073  0.00008  0.00217 
C5C   1     0.94216  0.78114  0.55787  11.00000  0.01496  0.01988  0.01774 =
 0.00187 -0.00008  0.00206 
C6C   1     0.95044  0.74222  0.51872  11.00000  0.01504  0.01757  0.02023 =
 -0.00059 -0.00071  0.00052 
C7C   1     0.96675  0.74721  0.46179  11.00000  0.01653  0.02157  0.01920 =
 0.00015 -0.00283  0.00278 
C11C  1     0.99506  0.78999  0.37262  11.00000  0.02378  0.02098  0.01783 =
 0.00066  0.00205 -0.00070 
C12C  1     1.02769  0.75910  0.34626  11.00000  0.02744  0.02895  0.02127 =
 0.00038  0.00185  0.00270 
AFIX 43
H12C  2     1.04436  0.73333  0.36812  11.00000 -1.20000 
AFIX 0
C13C  1     1.03587  0.76609  0.28759  11.00000  0.03583  0.03662  0.02051 =
 -0.00575  0.00712  0.00003 
AFIX 43
H13C  2     1.05848  0.74520  0.26955  11.00000 -1.20000 
AFIX 0
C14C  1     1.01153  0.80295  0.25554  11.00000  0.05143  0.03913  0.01510 =
 -0.00273  0.00306 -0.00486 
AFIX 43
H14C  2     1.01788  0.80788  0.21573  11.00000 -1.20000 
AFIX 0
C15C  1     0.97782  0.83286  0.28107  11.00000  0.05148  0.03548  0.02025 =
 0.00438 -0.00251  0.00294 
AFIX 43
H15C  2     0.96006  0.85748  0.25841  11.00000 -1.20000 
AFIX 0
C16C  1     0.96989  0.82695  0.33989  11.00000  0.03541  0.02887  0.01977 =
 0.00085  0.00310  0.00292 
AFIX 43
H16C  2     0.94736  0.84806  0.35775  11.00000 -1.20000 
AFIX 0
C21C  1     1.04831  0.85916  0.43882  11.00000  0.02220  0.02135  0.01909 =
 -0.00030  0.00450 -0.00188 
C22C  1     1.03885  0.90817  0.42264  11.00000  0.03157  0.02532  0.02610 =
 0.00677  0.00521  0.00096 
AFIX 43
H22C  2     1.00721  0.92232  0.42759  11.00000 -1.20000 
AFIX 0
C23C  1     1.07546  0.93629  0.39937  11.00000  0.04701  0.02707  0.02783 =
 0.00899  0.00577 -0.00852 
AFIX 43
H23C  2     1.06892  0.96971  0.38864  11.00000 -1.20000 
AFIX 0
C24C  1     1.12158  0.91573  0.39173  11.00000  0.03664  0.04683  0.02677 =
 0.00152  0.00881 -0.01935 
AFIX 43
H24C  2     1.14705  0.93524  0.37695  11.00000 -1.20000 
AFIX 0
C25C  1     1.13022  0.86680  0.40574  11.00000  0.02782  0.04572  0.02545 =
 -0.00103  0.00687 -0.00283 
AFIX 43
H25C  2     1.16153  0.85247  0.39958  11.00000 -1.20000 
AFIX 0
C26C  1     1.09393  0.83832  0.42861  11.00000  0.02574  0.02998  0.02198 =
 -0.00063  0.00392  0.00126 
AFIX 43
H26C  2     1.10016  0.80446  0.43737  11.00000 -1.20000 
AFIX 0
C31C  1     1.03116  0.88891  0.54966  11.00000  0.02159  0.01737  0.02071 =
 0.00030  0.00562 -0.00275 
C32C  1     1.01251  0.93668  0.55367  11.00000  0.02258  0.01944  0.03321 =
 0.00501  0.00301  0.00024 
AFIX 43
H32C  2     0.97903  0.94379  0.54018  11.00000 -1.20000 
AFIX 0
C33C  1     1.04330  0.97374  0.57754  11.00000  0.03320  0.01589  0.04992 =
 -0.00349  0.00686 -0.00006 
AFIX 43
H33C  2     1.03072  1.00639  0.58017  11.00000 -1.20000 
AFIX 0
C34C  1     1.09224  0.96391  0.59768  11.00000  0.03127  0.02472  0.04073 =
 -0.00442  0.00125 -0.00853 
AFIX 43
H34C  2     1.11299  0.98953  0.61418  11.00000 -1.20000 
AFIX 0
C35C  1     1.11034  0.91656  0.59346  11.00000  0.02550  0.02462  0.03510 =
 0.00195  0.00238 -0.00334 
AFIX 43
H35C  2     1.14379  0.90958  0.60716  11.00000 -1.20000 
AFIX 0
C36C  1     1.08028  0.87891  0.56942  11.00000  0.02466  0.01797  0.02427 =
 0.00137  0.00285  0.00082 
AFIX 43
H36C  2     1.09320  0.84642  0.56647  11.00000 -1.20000 
AFIX 0
C41C  1     0.94732  0.86299  0.60630  11.00000  0.02488  0.01772  0.02398 =
 -0.00070  0.00863 -0.00387 
C42C  1     0.90373  0.89038  0.59551  11.00000  0.02409  0.02293  0.03860 =
 -0.00466  0.00438 -0.00073 
AFIX 43
H42C  2     0.88415  0.88692  0.55935  11.00000 -1.20000 
AFIX 0
C43C  1     0.88909  0.92293  0.63821  11.00000  0.02988  0.02491  0.06486 =
 -0.01018  0.01787  0.00172 
AFIX 43
H43C  2     0.85967  0.94197  0.63075  11.00000 -1.20000 
AFIX 0
C44C  1     0.91678  0.92766  0.69075  11.00000  0.05599  0.02845  0.05125 =
 -0.01754  0.02432 -0.00415 
AFIX 43
H44C  2     0.90645  0.94986  0.71955  11.00000 -1.20000 
AFIX 0
C45C  1     0.95990  0.90007  0.70201  11.00000  0.05681  0.03378  0.03167 =
 -0.01153  0.01075 -0.00820 
AFIX 43
H45C  2     0.97889  0.90298  0.73865  11.00000 -1.20000 
AFIX 0
C46C  1     0.97506  0.86820  0.65938  11.00000  0.03896  0.02404  0.02608 =
 -0.00393  0.00491 -0.00046 
AFIX 43
H46C  2     1.00488  0.84975  0.66678  11.00000 -1.20000 
AFIX 0
C51C  1     0.90869  0.76905  0.60579  11.00000  0.02603  0.01434  0.02941 =
 -0.00208  0.01145  0.00031 
C52C  1     0.85792  0.76501  0.59233  11.00000  0.02731  0.02614  0.05277 =
 -0.00162  0.01265 -0.00416 
AFIX 43
H52C  2     0.84429  0.76972  0.55315  11.00000 -1.20000 
AFIX 0
C53C  1     0.82705  0.75411  0.63598  11.00000  0.03373  0.03001  0.10837 =
 0.00742  0.04134  0.00147 
AFIX 43
H53C  2     0.79217  0.75131  0.62684  11.00000 -1.20000 
AFIX 0
C54C  1     0.84707  0.74728  0.69314  11.00000  0.07760  0.02961  0.08078 =
 0.01567  0.06158  0.01070 
AFIX 43
H54C  2     0.82578  0.73971  0.72303  11.00000 -1.20000 
AFIX 0
C55C  1     0.89732  0.75134  0.70687  11.00000  0.07660  0.03782  0.03911 =
 0.00881  0.03512  0.00560 
AFIX 43
H55C  2     0.91084  0.74668  0.74611  11.00000 -1.20000 
AFIX 0
C56C  1     0.92836  0.76231  0.66304  11.00000  0.04140  0.02749  0.02918 =
 0.00361  0.01415  0.00295 
AFIX 43
H56C  2     0.96321  0.76521  0.67235  11.00000 -1.20000 
AFIX 0
C61C  1     0.93742  0.69134  0.53948  11.00000  0.02498  0.01706  0.01976 =
 -0.00196  0.00866 -0.00010 
C62C  1     0.89361  0.66691  0.51977  11.00000  0.02701  0.02312  0.03071 =
 -0.00313  0.00187 -0.00242 
AFIX 43
H62C  2     0.87081  0.68178  0.49122  11.00000 -1.20000 
AFIX 0
C63C  1     0.88377  0.62067  0.54238  11.00000  0.03257  0.02715  0.04219 =
 -0.00988  0.01201 -0.01126 
AFIX 43
H63C  2     0.85396  0.60397  0.52917  11.00000 -1.20000 
AFIX 0
C64C  1     0.91670  0.59852  0.58385  11.00000  0.04832  0.01987  0.04353 =
 0.00275  0.01551 -0.00519 
AFIX 43
H64C  2     0.90949  0.56682  0.59887  11.00000 -1.20000 
AFIX 0
C65C  1     0.95989  0.62245  0.60329  11.00000  0.03850  0.02711  0.03571 =
 0.01007  0.00444  0.00246 
AFIX 43
H65C  2     0.98273  0.60718  0.63148  11.00000 -1.20000 
AFIX 0
C66C  1     0.97013  0.66921  0.58153  11.00000  0.02553  0.02398  0.02732 =
 0.00334  0.00377 -0.00065 
AFIX 43
H66C  2     0.99965  0.68600  0.59558  11.00000 -1.20000 
AFIX 0
C71C  1     0.95915  0.70231  0.42327  11.00000  0.03202  0.02187  0.01909 =
 -0.00330  0.00433 -0.00317 
C72C  1     0.91985  0.70076  0.38054  11.00000  0.04637  0.03401  0.02726 =
 -0.00614 -0.00051 -0.00334 
AFIX 43
H72C  2     0.89885  0.72874  0.37407  11.00000 -1.20000 
AFIX 0
C73C  1     0.91103  0.65831  0.34707  11.00000  0.06631  0.04024  0.03388 =
 -0.00961 -0.00348 -0.01673 
AFIX 43
H73C  2     0.88398  0.65704  0.31783  11.00000 -1.20000 
AFIX 0
C74C  1     0.94232  0.61765  0.35688  11.00000  0.07482  0.03257  0.03367 =
 -0.01245  0.01846 -0.02073 
AFIX 43
H74C  2     0.93597  0.58819  0.33497  11.00000 -1.20000 
AFIX 0
C75C  1     0.98230  0.61986  0.39804  11.00000  0.06003  0.02229  0.04036 =
 -0.00214  0.02432 -0.00422 
AFIX 43
H75C  2     1.00411  0.59238  0.40347  11.00000 -1.20000 
AFIX 0
C76C  1     0.99084  0.66204  0.43160  11.00000  0.03675  0.02183  0.03047 =
 -0.00030  0.01304 -0.00082 
AFIX 43
H76C  2     1.01833  0.66343  0.46025  11.00000 -1.20000 
AFIX 0
HKLF 4

END
;
