# Supplementary material for: Rupturing aromaticity by periphery overcrowding
Source: Nat Chem. 2023 Mar 6;15(4):516–25. doi: 10.1038/s41557-023-01149-6 (PMC10070187; doi:10.1038/s41557-023-01149-6)
Supplement: Supplementary file 3 — Structure factors for compound 1·ICl2; CCDC reference 2141786. [file 41557_2023_1149_MOESM3_ESM.hkl]

   0   0   3   -0.08    0.07
   0   0   3    0.03    0.06
   0   0   3    0.05    0.06
   0   0   3    0.01    0.03
   0   0  -3   -0.05    0.05
   0   0  -3   -0.02    0.07
   0   0  -3    0.04    0.06
   0   0  -3    0.10    0.03
   0   0   4   22.20    0.90
   0   0   4   22.29    0.88
   0   0  -4   22.49    0.90
   0   0  -4   21.78    0.88
   0   0   4   21.18    0.90
   0   0  -4   20.84    0.90
   0   0  -4   22.07    0.91
   0   0   4   22.10    0.90
   0   0  -5    0.04    0.14
   0   0  -5    0.04    0.12
   0   0  -5    0.00    0.05
   0   0   5    0.06    0.06
   0   0   5    0.07    0.10
   0   0   5    0.00    0.10
   0   0   5    0.09    0.10
   0   0   6  409.65   16.79
   0   0   6  462.33   16.80
   0   0   6  414.15   16.80
   0   0  -6  399.23   16.77
   0   0  -6  393.27   16.79
   0   0  -6  437.12   16.80
   0   0  -6  425.94   16.79
   0   0   7    0.31    0.14
   0   0   7    0.13    0.07
   0   0   7    0.15    0.18
   0   0   7    0.06    0.14
   0   0  -7    0.29    0.17
   0   0  -7   -0.01    0.15
   0   0  -7    0.30    0.14
   0   0  -7    0.19    0.07
   0   0   8   21.43    0.92
   0   0  -8   22.43    0.93
   0   0  -8   22.25    0.92
   0   0  -8   20.93    0.87
   0   0   8   20.93    0.91
   0   0   8   21.42    0.87
   0   0  -8   19.69    0.93
   0   0   8   21.13    0.94
   0   0  -9   -0.39    0.21
   0   0  -9    0.18    0.22
   0   0  -9   -0.33    0.19
   0   0   9   -0.14    0.23
   0   0   9   -0.27    0.25
   0   0   9    0.26    0.18
   0   0   9    0.24    0.10
   0   0  -9    0.01    0.09
   0   0 -10    8.91    0.42
   0   0  10    9.06    0.60
   0   0 -10   10.70    0.55
   0   0 -10    9.00    0.63
   0   0  10   10.98    0.57
   0   0  10    9.68    0.51
   0   0  10    9.52    0.43
   0   0 -10    8.66    0.53
   0   0  11    0.20    0.27
   0   0  11    0.30    0.13
   0   0 -11    0.34    0.29
   0   0 -11    0.08    0.12
   0   0  11    0.23    0.23
   0   0 -11    0.31    0.28
   0   0 -11    0.55    0.38
   0   0  11   -0.15    0.36
   0   0 -12   22.93    0.95
   0   0  12   23.16    0.95
   0   0 -12   22.29    1.15
   0   0  12   25.30    1.13
   0   0  12   21.63    1.09
   0   0  12   23.02    1.03
   0   0 -12   23.72    1.07
   0   0 -12   21.42    1.03
   0   0  13   -0.36    0.45
   0   0  13   -0.10    0.38
   0   0 -13   -0.18    0.28
   0   0 -13    0.01    0.48
   0   0 -13    0.35    0.39
   0   0  13    0.40    0.25
   0   0 -13    0.00    0.14
   0   0 -14    0.04    0.40
   0   0 -14    0.18    0.15
   0   0  14   -0.36    0.29
   0   0  14    0.06    0.43
   0   0 -14   -0.03    0.30
   0   0 -15   -0.75    0.42
   0   0  15    0.15    0.45
   0   0 -15   -0.35    0.46
   0   0  15   -0.04    0.21
   0   0  15    0.28    0.34
   0   0 -15   -0.17    0.16
   0   0 -16   17.30    1.06
   0   0  16   18.34    0.94
   0   0  16   19.17    0.97
   0   0 -16   17.77    0.78
   0   0 -16   18.09    1.02
   0   0  17   -0.10    0.46
   0   0  17    0.03    0.42
   0   0 -17   -0.08    0.19
   0   0 -17   -0.32    0.51
   0   0 -18   66.32    3.00
   0   0  18   73.08    3.00
   0   0  18   71.04    2.97
   0   0 -18   69.30    2.85
   0   0  19   -0.17    0.48
   0   0 -19    0.12    0.59
   0   0 -19    0.04    0.21
   0   0  19   -0.41    0.49
   0   0  20   34.62    1.60
   0   0 -20   33.56    1.68
   0   0  20   35.34    1.62
   0   0 -20   31.93    1.39
   0   0  21   -0.06    0.62
   0   0 -21    0.61    0.70
   0   0 -21   -0.01    0.24
   0   0  21    0.56    0.70
   0   0 -21    0.19    0.20
   0   0  22    6.81    0.85
   0   0  22    4.02    0.68
   0   0 -22    5.27    0.33
   0   0 -22    4.48    0.80
   0   0 -22    4.87    0.30
   0   0  23    0.28    0.82
   0   0  23   -0.93    0.64
   0   0 -23    0.27    0.77
   0   0 -24    2.20    0.85
   0   0  24    2.83    0.92
   0   0  24    3.17    0.79
   0   0  25   -0.85    0.93
   0   0 -25   -0.18    0.87
   0   0  25   -0.25    0.71
   0   0 -26   -1.24    0.89
   0   0  26    0.56    0.98
   0   0  26   -0.22    0.78
   0   0 -27   -0.05    0.98
   0   0  27    1.23    1.08
   0   0  27   -0.51    0.94
   0   0  28    7.26    0.98
   0   0  28    4.75    1.23
   0   0 -28    5.23    1.13
   0   0  29    1.46    1.24
   0   0  29    1.99    1.05
   0   0 -29    0.54    1.14
   0   0 -30    1.93    1.26
   0   0  30    1.98    1.34
   0   0  31    1.19    1.40
   0   0  31   -0.16    1.04
   0   0 -31   -0.50    1.34
   0   0  32    6.18    1.89
   0   0  32    5.33    1.29
   0   0 -32    3.43    1.50
   0   0 -33    2.07    1.55
   0   0  33    0.47    1.58
   0   1  -2    0.02    0.04
   0   1  -2    0.29    0.04
   0  -1  -2    0.24    0.04
   0   1   3    9.65    0.43
   0   1   3   10.07    0.43
   0   1  -3   10.51    0.43
   0   1  -3   10.17    0.41
   0   1   3   10.07    0.42
   0   1  -3    9.64    0.42
   0   1  -3    9.85    0.42
   0   1   3    9.84    0.41
   0  -1  -3    9.96    0.42
   0  -1  -3   10.56    0.43
   0  -1   3   10.43    0.42
   0  -1  -3    9.92    0.41
   0  -1   3    9.77    0.41
   0  -1   3   10.16    0.43
   0  -1  -3   10.21    0.42
   0  -1   3    9.83    0.42
   0   1  -4    2.95    0.14
   0   1   4    2.85    0.14
   0   1  -4    3.12    0.17
   0   1  -4    2.95    0.21
   0   1   4    2.47    0.18
   0   1   4    2.96    0.17
   0   1   4    2.57    0.18
   0   1  -4    2.64    0.18
   0  -1   4    3.00    0.19
   0  -1   4    2.91    0.20
   0  -1   4    2.90    0.17
   0  -1   4    2.73    0.14
   0  -1  -4    2.91    0.16
   0  -1  -4    2.64    0.18
   0  -1  -4    2.94    0.18
   0  -1  -4    2.72    0.14
   0   1  -5   17.35    0.69
   0   1  -5   15.36    0.68
   0   1  -5   16.15    0.65
   0   1   5   16.15    0.68
   0   1   5   16.26    0.68
   0   1   5   15.97    0.65
   0   1   5   15.60    0.68
   0  -1  -5   15.90    0.65
   0  -1  -5   15.22    0.68
   0  -1   5   16.10    0.65
   0  -1   5   16.28    0.69
   0  -1  -5   17.04    0.69
   0  -1  -5   14.44    0.67
   0  -1   5   15.88    0.67
   0  -1   5   16.06    0.68
   0   1   6    2.10    0.19
   0   1  -6    1.75    0.22
   0   1   6    2.18    0.13
   0   1   6    2.25    0.18
   0   1  -6    2.23    0.18
   0   1  -6    1.66    0.18
   0   1   6    2.28    0.17
   0   1  -6    2.34    0.13
   0  -1  -6    1.71    0.19
   0  -1   6    2.05    0.14
   0  -1  -6    1.90    0.20
   0  -1   6    2.04    0.16
   0  -1  -6    2.10    0.14
   0  -1   6    2.30    0.20
   0  -1  -6    2.07    0.18
   0  -1   6    1.91    0.20
   0   1  -7    3.21    0.22
   0   1   7    2.64    0.25
   0   1   7    3.42    0.18
   0   1   7    3.24    0.23
   0   1  -7    3.63    0.28
   0   1  -7    3.62    0.18
   0   1  -7    3.33    0.25
   0   1   7    3.76    0.27
   0  -1   7    3.92    0.26
   0  -1  -7    3.10    0.27
   0  -1  -7    3.54    0.23
   0  -1  -7    3.29    0.18
   0  -1   7    3.09    0.23
   0  -1  -7    2.87    0.24
   0  -1   7    3.16    0.18
   0  -1   7    3.57    0.24
   0   1  -8   66.45    2.74
   0   1   8   67.12    2.74
   0   1   8   66.85    2.78
   0   1   8   75.18    2.79
   0   1  -8   66.32    2.77
   0   1  -8   68.95    2.78
   0   1  -8   69.25    2.77
   0   1   8   67.02    2.77
   0  -1  -8   68.26    2.77
   0  -1   8   67.95    2.76
   0  -1  -8   65.62    2.77
   0  -1  -8   69.16    2.79
   0  -1   8   68.22    2.74
   0  -1   8   65.86    2.79
   0  -1   8   72.77    2.78
   0  -1  -8   67.15    2.74
   0   1   9   33.47    1.39
   0   1   9   32.61    1.36
   0   1   9   32.73    1.31
   0   1  -9   32.56    1.31
   0   1  -9   34.71    1.37
   0   1  -9   31.14    1.36
   0   1   9   32.36    1.36
   0   1  -9   34.41    1.38
   0  -1  -9   31.38    1.31
   0  -1   9   28.95    1.36
   0  -1   9   32.20    1.31
   0  -1   9   31.62    1.35
   0  -1  -9   29.67    1.36
   0  -1   9   31.27    1.38
   0  -1  -9   33.14    1.37
   0  -1  -9   34.26    1.36
   0   1  10   23.41    1.03
   0   1 -10   24.97    1.04
   0   1 -10   23.48    1.06
   0   1 -10   21.14    1.04
   0   1  10   23.83    0.97
   0   1 -10   23.25    0.97
   0   1  10   22.46    1.03
   0   1  10   24.95    1.05
   0  -1  10   23.69    1.03
   0  -1 -10   23.47    1.10
   0  -1  10   24.69    1.08
   0  -1  10   23.72    0.97
   0  -1  10   22.47    1.03
   0  -1 -10   22.86    0.97
   0  -1 -10   25.95    1.05
   0  -1 -10   22.27    1.05
   0   1 -11    1.87    0.30
   0   1 -11    1.56    0.15
   0   1  11    2.31    0.17
   0   1 -11    2.49    0.42
   0   1  11    2.03    0.30
   0   1 -11    1.55    0.26
   0   1  11    1.69    0.28
   0   1  11    3.25    0.40
   0  -1 -11    2.32    0.32
   0  -1 -11    2.14    0.33
   0  -1 -11    2.54    0.41
   0  -1  11    1.71    0.26
   0  -1 -11    1.85    0.16
   0  -1  11    1.90    0.31
   0  -1  11    2.03    0.17
   0   1 -12    5.71    0.42
   0   1 -12    5.30    0.54
   0   1 -12    5.83    0.40
   0   1  12    5.79    0.30
   0   1  12    5.41    0.52
   0   1  12    5.68    0.39
   0   1 -12    5.71    0.30
   0   1  12    5.25    0.46
   0  -1 -12    6.20    0.41
   0  -1 -12    5.69    0.31
   0  -1  12    4.53    0.34
   0  -1 -12    5.61    0.53
   0  -1 -12    6.35    0.45
   0  -1  12    6.14    0.43
   0  -1  12    4.64    0.47
   0  -1  12    5.57    0.50
   0   1 -13   30.39    1.35
   0   1  13   29.15    1.38
   0   1 -13   29.88    1.36
   0   1 -13   31.16    1.23
   0   1 -13   29.91    1.43
   0   1  13   31.00    1.30
   0   1  13   30.02    1.41
   0  -1 -13   31.85    1.36
   0  -1 -13   28.76    1.23
   0  -1  13   29.53    1.40
   0  -1  13   29.59    1.30
   0  -1 -13   29.58    1.36
   0  -1  13   29.32    1.39
   0  -1 -13   28.99    1.36
   0   1  14   -0.74    0.42
   0   1  14    0.06    0.29
   0   1 -14   -0.62    0.38
   0   1 -14    0.37    0.41
   0   1 -14   -0.01    0.15
   0  -1  14   -0.36    0.42
   0  -1 -14    0.23    0.16
   0  -1 -14   -0.04    0.40
   0  -1 -14   -0.19    0.44
   0   1  15    3.28    0.23
   0   1  15    2.32    0.51
   0   1 -15    2.26    0.49
   0   1 -15    2.75    0.22
   0   1 -15    2.99    0.49
   0   1  15    3.17    0.40
   0  -1 -15    2.68    0.22
   0  -1  15    2.35    0.41
   0  -1 -15    3.03    0.48
   0  -1  15    3.00    0.40
   0  -1 -15    2.75    0.53
   0   1  16    3.43    0.58
   0   1 -16    4.59    0.57
   0   1  16    3.90    0.50
   0   1  16    4.84    0.31
   0   1 -16    4.79    0.56
   0   1 -16    4.65    0.28
   0  -1 -16    3.86    0.62
   0  -1  16    5.32    0.49
   0  -1 -16    4.87    0.46
   0  -1 -16    4.79    0.33
   0  -1  16    4.46    0.49
   0   1  17    8.76    0.77
   0   1 -17   10.53    0.74
   0   1  17   10.10    0.66
   0   1  17   10.02    0.50
   0   1 -17    9.42    1.13
   0   1 -17    9.92    0.50
   0  -1 -17    9.23    0.72
   0  -1  17   11.03    0.68
   0  -1 -17   10.06    0.50
   0  -1  17    9.57    0.76
   0   1 -18   12.83    0.87
   0   1  18   13.66    0.87
   0   1  18   13.02    0.89
   0   1 -18   12.65    0.61
   0  -1  18   11.96    0.79
   0  -1 -18   14.31    0.95
   0  -1  18   12.56    0.89
   0  -1 -18   13.04    0.61
   0   1  19    2.23    0.53
   0   1  19    1.82    0.67
   0   1 -19    2.59    0.25
   0   1 -19    1.92    0.33
   0   1 -19    2.61    0.62
   0  -1  19    2.38    0.57
   0  -1  19    2.16    0.68
   0  -1 -19    2.95    0.63
   0  -1 -19    2.77    0.24
   0   1  20    7.43    0.81
   0   1 -20    7.24    0.42
   0   1  20    7.85    0.69
   0   1 -20    7.26    0.77
   0  -1 -20    6.50    0.75
   0  -1 -20    6.64    0.42
   0  -1  20    7.16    0.71
   0  -1  20    6.66    0.81
   0   1 -21    4.95    0.46
   0   1  21    7.78    0.85
   0   1  21    6.17    0.72
   0   1 -21    5.89    0.39
   0   1 -21    5.25    0.79
   0  -1 -21    5.14    0.74
   0  -1 -21    6.23    0.37
   0  -1  21    5.69    0.66
   0  -1  21    6.04    0.84
   0   1 -22    1.29    0.74
   0   1 -22    0.83    0.18
   0   1  22    0.38    0.62
   0   1  22    0.26    0.79
   0   1 -22    0.72    0.22
   0  -1  22    2.04    0.82
   0  -1 -22    0.85    0.19
   0  -1  22    0.44    0.60
   0  -1 -22    0.93    0.17
   0  -1 -22    1.55    0.56
   0   1  23    1.50    0.67
   0   1 -23    1.03    0.79
   0   1  23    2.30    0.87
   0  -1  23    1.90    0.66
   0  -1  23    2.03    0.85
   0  -1 -23    2.20    0.76
   0   1 -24   11.15    1.02
   0   1  24   11.18    1.09
   0   1  24    9.91    0.90
   0  -1  24   10.05    1.08
   0  -1 -24   10.78    1.01
   0  -1  24   11.93    0.90
   0   1  25    0.31    0.74
   0   1  25   -0.79    0.94
   0   1 -25   -0.91    0.85
   0  -1 -25    1.14    0.85
   0  -1  25   -0.20    0.79
   0  -1  25    0.98    0.92
   0   1 -26    2.87    0.97
   0   1  26    4.22    1.07
   0   1  26    5.01    0.93
   0  -1  26    4.39    0.91
   0  -1  26    3.93    1.05
   0  -1 -26    1.59    0.96
   0   1  27    0.99    1.08
   0   1  27    0.08    0.84
   0   1 -27   -1.31    0.99
   0  -1  27    0.20    1.07
   0  -1 -27   -0.40    1.01
   0  -1  27    1.90    0.85
   0   1 -28    1.63    1.07
   0   1  28    0.98    1.19
   0   1  28    0.77    1.00
   0  -1  28    1.21    1.14
   0  -1 -28   -0.30    1.12
   0  -1  28    2.28    0.99
   0   1  29    2.00    0.97
   0   1 -29    0.11    1.14
   0   1  29    0.19    1.30
   0  -1 -29    1.63    1.21
   0  -1  29    1.81    1.27
   0  -1  29    1.53    1.05
   0   1 -30    0.80    1.00
   0   1  30    2.22    1.38
   0   1  30    0.63    1.41
   0  -1  30    0.62    1.37
   0  -1 -30   -0.31    1.26
   0  -1  30    1.10    1.14
   0   1 -31    1.20    1.09
   0   1  31    1.45    1.50
   0   1  31    2.46    1.09
   0  -1 -31    4.59    1.41
   0  -1  31    4.07    1.50
   0  -1  31    2.66    1.22
   0   1 -32   -2.50    1.39
   0   1  32    1.29    1.33
   0   1  32    2.81    1.63
   0  -1 -32    0.94    1.46
   0  -1  32    1.72    1.63
   0   1  33    3.64    1.75
   0   1 -33    0.19    1.53
   0  -1 -33    0.04    1.53
   0  -1  33    0.84    1.74
   0   2   2   52.89    2.04
   0   2   2   48.80    2.03
   0  -2  -2   50.20    2.03
   0   2   3   35.85    1.43
   0   2  -3   35.28    1.43
   0   2   3   36.23    1.42
   0   2   3   36.59    1.43
   0   2  -3   35.48    1.44
   0   2   3   35.12    1.43
   0   2  -3   35.11    1.42
   0  -2  -3   34.39    1.42
   0  -2  -3   35.18    1.43
   0  -2   3   33.63    1.43
   0  -2   3   35.75    1.44
   0  -2  -3   36.01    1.43
   0   2  -4    9.94    0.40
   0   2  -4    9.30    0.41
   0   2   4    9.08    0.41
   0   2  -4    9.54    0.39
   0   2   4    9.33    0.40
   0   2   4    9.31    0.39
   0   2  -4    8.97    0.43
   0  -2   4    9.03    0.43
   0  -2   4    8.98    0.40
   0  -2  -4    9.05    0.39
   0  -2  -4    9.45    0.42
   0   2   5   28.53    1.15
   0   2   5   27.53    1.14
   0   2  -5   28.94    1.14
   0   2   5   26.83    1.13
   0   2  -5   27.43    1.15
   0   2   5   27.63    1.12
   0   2  -5   27.88    1.12
   0  -2  -5   26.97    1.14
   0  -2  -5   27.87    1.14
   0  -2  -5   28.29    1.14
   0  -2   5   27.02    1.13
   0  -2  -5   27.03    1.12
   0  -2   5   27.05    1.14
   0   2  -6  133.35    5.22
   0   2  -6  128.20    5.19
   0   2   6  131.43    5.22
   0   2   6  124.69    5.21
   0   2  -6  132.98    5.21
   0   2   6  126.81    5.21
   0   2   6  128.45    5.19
   0   2  -6  125.70    5.21
   0  -2   6  136.97    5.21
   0  -2  -6  125.59    5.19
   0  -2   6  126.65    5.22
   0  -2  -6  128.42    5.21
   0  -2  -6  132.49    5.21
   0  -2  -6  136.48    5.21
   0  -2   6  128.07    5.20
   0   2  -7   22.71    1.00
   0   2  -7   23.78    0.97
   0   2   7   22.37    0.94
   0   2  -7   22.45    0.94
   0   2  -7   22.36    0.98
   0   2   7   22.29    0.98
   0   2   7   24.43    0.99
   0   2   7   22.02    0.97
   0  -2   7   21.75    0.98
   0  -2  -7   23.93    0.98
   0  -2  -7   22.75    0.97
   0  -2   7   25.26    0.97
   0  -2  -7   23.21    0.99
   0  -2  -7   23.34    0.94
   0  -2   7   21.97    0.96
   0   2  -8   53.24    2.10
   0   2  -8   48.64    2.09
   0   2   8   49.41    2.05
   0   2   8   53.62    2.09
   0   2   8   49.58    2.09
   0   2  -8   51.66    2.08
   0   2  -8   50.35    2.05
   0   2   8   50.65    2.08
   0  -2  -8   54.23    2.10
   0  -2   8   49.63    2.07
   0  -2  -8   51.36    2.09
   0  -2   8   49.28    2.10
   0  -2  -8   50.18    2.05
   0  -2  -8   49.21    2.09
   0  -2   8   52.72    2.10
   0   2  -9    6.05    0.40
   0   2  -9    6.63    0.42
   0   2   9    6.69    0.43
   0   2   9    6.29    0.44
   0   2   9    6.67    0.43
   0   2   9    6.51    0.32
   0   2  -9    6.21    0.32
   0   2  -9    6.28    0.45
   0  -2  -9    6.67    0.42
   0  -2   9    6.66    0.38
   0  -2   9    6.99    0.47
   0  -2  -9    6.43    0.43
   0  -2  -9    6.86    0.32
   0  -2   9    6.75    0.39
   0  -2  -9    6.46    0.42
   0   2  10  174.03    6.78
   0   2 -10  176.80    6.76
   0   2  10  162.57    6.72
   0   2 -10  165.08    6.77
   0   2 -10  165.00    6.72
   0   2  10  162.15    6.76
   0   2  10  162.90    6.77
   0   2 -10  175.73    6.79
   0  -2 -10  159.87    6.72
   0  -2  10  161.21    6.78
   0  -2 -10  178.28    6.76
   0  -2  10  172.20    6.77
   0  -2  10  163.59    6.75
   0  -2 -10  174.49    6.78
   0   2 -11   36.69    1.47
   0   2  11   36.38    1.48
   0   2 -11   35.61    1.50
   0   2  11   31.47    1.41
   0   2  11   33.30    1.46
   0   2  11   33.03    1.46
   0   2 -11   34.23    1.48
   0   2 -11   34.85    1.40
   0  -2 -11   34.20    1.52
   0  -2 -11   32.77    1.46
   0  -2  11   35.18    1.51
   0  -2 -11   35.05    1.48
   0  -2 -11   34.00    1.40
   0  -2  11   34.32    1.45
   0   2 -12   45.53    1.84
   0   2  12   45.08    1.96
   0   2  12   44.59    1.90
   0   2  12   46.52    1.94
   0   2 -12   42.13    1.90
   0   2 -12   46.51    1.94
   0   2 -12   48.30    1.92
   0  -2 -12   43.71    1.84
   0  -2  12   47.45    1.92
   0  -2  12   46.21    1.89
   0  -2 -12   45.86    1.93
   0  -2 -12   42.55    1.93
   0  -2 -12   47.36    1.93
   0  -2  12   43.64    1.94
   0   2 -13    0.12    0.15
   0   2 -13    0.17    0.35
   0   2 -13    0.09    0.38
   0   2  13    0.12    0.18
   0   2  13   -0.06    0.45
   0   2  13    0.17    0.38
   0  -2 -13   -0.01    0.16
   0  -2 -13    0.11    0.47
   0  -2  13   -0.26    0.44
   0  -2  13    0.62    0.41
   0  -2 -13    0.00    0.37
   0  -2 -13    0.37    0.38
   0  -2  13    0.36    0.24
   0   2 -14   55.75    2.31
   0   2  14   54.56    2.30
   0   2 -14   52.61    2.32
   0   2  14   53.22    2.34
   0   2  14   55.11    2.21
   0   2 -14   55.55    2.21
   0  -2  14   52.90    2.34
   0  -2 -14   56.52    2.32
   0  -2 -14   55.06    2.22
   0  -2 -14   53.92    2.32
   0   2  15    0.85    0.38
   0   2  15   -0.19    0.47
   0   2 -15    1.20    0.18
   0   2 -15    1.26    0.36
   0   2  15    1.21    0.19
   0   2 -15    0.45    0.49
   0  -2  15    0.88    0.33
   0  -2 -15    0.99    0.19
   0  -2 -15    0.69    0.48
   0  -2  15    0.78    0.38
   0  -2 -15    0.84    0.45
   0   2  16    0.82    0.42
   0   2  16    0.37    0.18
   0   2  16    0.40    0.52
   0   2 -16    0.45    0.18
   0   2 -16    0.64    0.49
   0   2 -16   -0.67    0.49
   0  -2  16    0.18    0.40
   0  -2  16    0.53    0.40
   0  -2 -16    0.91    0.52
   0  -2 -16    0.04    0.48
   0  -2 -16    0.16    0.20
   0   2  17    0.73    0.20
   0   2  17    0.05    0.57
   0   2 -17    0.70    0.21
   0   2 -17    0.82    0.54
   0   2 -17   -0.18    0.56
   0   2  17    0.16    0.43
   0  -2  17    0.20    0.40
   0  -2  17   -0.29    0.57
   0  -2 -17    0.01    0.38
   0  -2 -17    0.67    0.21
   0   2  18    2.62    0.63
   0   2  18    1.62    0.24
   0   2  18    1.40    0.51
   0   2 -18    1.28    0.58
   0   2 -18    1.74    0.23
   0   2 -18    2.38    0.28
   0  -2 -18    1.83    0.24
   0  -2  18    2.27    0.47
   0  -2 -18    2.03    0.56
   0  -2  18    2.15    0.63
   0   2 -19    6.54    0.39
   0   2 -19    6.09    0.40
   0   2 -19    6.30    0.68
   0   2  19    6.43    0.66
   0   2  19    6.93    0.75
   0  -2 -19    5.38    0.69
   0  -2 -19    5.60    0.40
   0  -2  19    5.32    0.74
   0  -2  19    6.02    0.60
   0   2 -20    0.49    0.32
   0   2 -20   -0.04    0.22
   0   2  20   -0.21    0.68
   0   2 -20   -0.37    0.48
   0   2  20   -0.35    0.55
   0  -2  20   -0.50    0.51
   0  -2 -20   -0.22    0.22
   0  -2 -20    0.35    0.47
   0  -2  20    1.11    0.68
   0   2 -21    6.10    0.66
   0   2  21    5.86    0.74
   0   2 -21    6.36    0.41
   0   2  21    6.63    0.83
   0  -2  21    5.53    0.66
   0  -2  21    7.63    0.82
   0  -2 -21    6.39    0.41
   0  -2 -21    6.05    0.65
   0   2 -22    6.15    0.36
   0   2  22    6.34    0.73
   0   2  22    6.59    0.87
   0   2 -22    5.76    0.80
   0   2 -22    5.59    0.37
   0  -2  22    5.59    0.71
   0  -2 -22    5.90    0.81
   0  -2 -22    4.94    0.35
   0  -2  22    6.13    0.70
   0   2  23    1.83    0.76
   0   2 -23    1.47    0.78
   0   2  23    2.52    0.83
   0  -2 -23    2.58    0.80
   0  -2  23    0.47    0.65
   0  -2  23    1.73    0.65
   0   2  24    5.25    0.79
   0   2  24    7.12    0.80
   0   2 -24    5.73    0.93
   0  -2  24    5.83    0.77
   0  -2  24    6.25    0.96
   0  -2 -24    5.24    0.89
   0   2 -25   -1.48    0.87
   0   2  25   -0.92    0.81
   0   2  25   -0.57    0.70
   0  -2 -25   -0.16    0.80
   0  -2  25   -0.54    0.94
   0  -2  25   -0.05    0.71
   0   2  26   -0.24    0.89
   0   2 -26   -0.59    0.96
   0   2  26   -0.02    0.81
   0  -2  26   -0.77    0.85
   0  -2 -26   -0.68    0.67
   0  -2  26    0.81    1.01
   0   2 -27    1.32    1.06
   0   2  27    2.50    1.03
   0   2  27    0.80    0.95
   0  -2  27    0.91    0.93
   0  -2 -27    1.53    0.98
   0  -2  27    0.95    1.11
   0   2  28    6.45    1.20
   0   2  28    3.87    0.96
   0   2 -28    3.58    1.19
   0  -2 -28    5.62    1.14
   0  -2  28    4.38    0.99
   0  -2  28    3.62    1.22
   0   2  29   -0.38    1.23
   0   2 -29    2.40    1.22
   0   2  29    0.37    1.06
   0  -2 -29    2.86    1.20
   0  -2  29    0.06    1.29
   0  -2  29    1.32    0.95
   0   2  30    4.70    1.39
   0   2 -30    6.83    1.33
   0   2  30    2.10    1.06
   0  -2  30    4.26    1.15
   0  -2  30    2.76    1.42
   0  -2 -30    2.93    1.30
   0   2  31    2.51    1.19
   0   2  31    2.73    1.51
   0   2 -31    1.53    1.33
   0  -2  31    2.02    1.51
   0  -2 -31    1.88    1.40
   0  -2  31   -0.09    1.16
   0   2  32    0.76    1.61
   0   2 -32   -0.64    1.15
   0   2  32    1.64    1.33
   0  -2  32    0.77    1.63
   0  -2 -32    0.35    1.50
   0   2 -33    6.16    1.61
   0   2  33    4.87    1.80
   0  -2  33    4.93    1.81
   0  -2 -33    5.98    1.63
   0   3   0    0.04    0.04
   0   3   0    0.02    0.02
   0   3   0    0.09    0.05
   0   3   0   -0.01    0.05
   0  -3   0   -0.02    0.07
   0   3   1   40.72    1.68
   0   3   1   42.37    1.69
   0   3   1   45.21    1.69
   0   3  -1   38.88    1.68
   0   3  -1   41.40    1.69
   0   3  -1   38.88    1.68
   0   3   1   41.13    1.68
   0  -3  -1   42.78    1.69
   0  -3  -1   44.24    1.69
   0  -3   1   43.75    1.69
   0   3  -2   30.62    1.23
   0   3   2   29.92    1.22
   0   3  -2   30.65    1.23
   0   3  -2   30.78    1.23
   0   3   2   30.69    1.23
   0   3   2   29.49    1.23
   0   3   2   30.60    1.23
   0   3  -2   30.68    1.23
   0  -3   2   30.74    1.23
   0  -3  -2   29.16    1.23
   0  -3  -2   30.87    1.22
   0  -3   2   30.71    1.23
   0  -3   2   30.20    1.23
   0  -3   2   30.37    1.23
   0  -3  -2   30.87    1.23
   0  -3  -2   29.56    1.23
   0   3  -3    1.45    0.11
   0   3  -3    1.45    0.11
   0   3   3    1.33    0.10
   0   3  -3    1.27    0.10
   0   3   3    1.14    0.10
   0   3   3    1.50    0.12
   0   3   3    1.42    0.12
   0  -3  -3    1.35    0.10
   0  -3  -3    1.52    0.12
   0  -3   3    1.35    0.12
   0  -3  -3    1.41    0.10
   0  -3   3    1.29    0.10
   0   3   4    2.53    0.17
   0   3  -4    2.68    0.19
   0   3   4    2.63    0.17
   0   3  -4    2.81    0.17
   0   3  -4    2.36    0.17
   0   3   4    2.52    0.18
   0   3   4    2.58    0.16
   0  -3  -4    2.51    0.16
   0  -3   4    2.96    0.18
   0  -3  -4    2.60    0.17
   0  -3  -4    2.50    0.17
   0  -3   4    2.40    0.17
   0   3  -5   51.11    2.04
   0   3   5   52.27    2.03
   0   3   5   49.98    2.05
   0   3  -5   49.61    2.03
   0   3  -5   52.50    2.06
   0   3  -5   47.51    2.05
   0   3   5   52.31    2.05
   0   3   5   49.49    2.05
   0   3  -5   51.29    2.04
   0  -3  -5   51.17    2.05
   0  -3   5   49.56    2.05
   0  -3   5   49.49    2.04
   0  -3  -5   49.98    2.05
   0  -3  -5   51.59    2.05
   0  -3  -5   49.43    2.03
   0   3  -6    7.26    0.34
   0   3   6    7.03    0.37
   0   3  -6    7.53    0.36
   0   3  -6    6.27    0.37
   0   3  -6    7.60    0.42
   0   3   6    7.77    0.38
   0   3   6    7.20    0.33
   0   3   6    7.61    0.38
   0  -3  -6    7.34    0.34
   0  -3   6    7.20    0.35
   0  -3   6    6.81    0.40
   0  -3  -6    7.85    0.39
   0  -3  -6    7.83    0.36
   0  -3  -6    8.06    0.38
   0   3  -7  108.95    4.56
   0   3   7  109.58    4.58
   0   3   7  117.39    4.56
   0   3  -7  114.81    4.58
   0   3  -7  118.71    4.59
   0   3   7  116.16    4.59
   0   3  -7  119.73    4.59
   0   3   7  111.20    4.58
   0  -3   7  109.29    4.57
   0  -3  -7  114.87    4.58
   0  -3   7  113.22    4.59
   0  -3  -7  117.74    4.59
   0  -3  -7  110.44    4.56
   0  -3  -7  111.43    4.58
   0   3   8    0.63    0.24
   0   3  -8    0.84    0.12
   0   3  -8    0.68    0.20
   0   3  -8    0.73    0.18
   0   3   8    0.74    0.19
   0   3   8    0.94    0.12
   0   3   8    0.55    0.20
   0   3  -8    1.25    0.28
   0  -3  -8    1.09    0.24
   0  -3  -8    0.82    0.13
   0  -3  -8    0.94    0.21
   0  -3   8    0.71    0.23
   0  -3   8    0.61    0.16
   0  -3  -8    0.82    0.19
   0   3  -9   36.43    1.46
   0   3  -9   34.64    1.44
   0   3   9   32.40    1.40
   0   3  -9   34.31    1.40
   0   3   9   34.44    1.45
   0   3  -9   33.26    1.44
   0   3   9   34.19    1.45
   0   3   9   33.39    1.44
   0  -3  -9   35.98    1.47
   0  -3   9   33.74    1.43
   0  -3  -9   34.45    1.40
   0  -3   9   32.43    1.46
   0  -3  -9   36.59    1.45
   0  -3  -9   33.59    1.45
   0   3  10   -0.21    0.25
   0   3 -10   -0.17    0.23
   0   3 -10    0.16    0.14
   0   3 -10   -0.40    0.37
   0   3 -10    0.25    0.28
   0   3  10   -0.13    0.26
   0   3  10    0.49    0.24
   0  -3 -10   -0.24    0.14
   0  -3 -10   -0.02    0.25
   0  -3 -10    0.10    0.30
   0  -3 -10    0.21    0.24
   0  -3  10   -0.04    0.19
   0  -3  10    0.09    0.21
   0   3 -11    0.87    0.43
   0   3  11    0.79    0.16
   0   3  11    1.21    0.31
   0   3  11    1.00    0.26
   0   3 -11    0.85    0.30
   0   3 -11    1.02    0.32
   0   3 -11    1.45    0.16
   0   3  11    0.72    0.22
   0  -3  11    0.98    0.23
   0  -3 -11    2.08    0.34
   0  -3 -11    0.30    0.36
   0  -3 -11    1.13    0.17
   0  -3  11    0.34    0.32
   0  -3 -11    1.13    0.31
   0   3 -12    3.61    0.23
   0   3  12    3.74    0.49
   0   3  12    3.16    0.31
   0   3  12    3.39    0.39
   0   3  12    3.35    0.22
   0   3 -12    3.30    0.42
   0   3 -12    3.00    0.40
   0   3 -12    3.20    0.36
   0  -3 -12    3.49    0.45
   0  -3 -12    3.10    0.23
   0  -3  12    3.80    0.30
   0  -3  12    3.77    0.36
   0  -3 -12    3.88    0.40
   0  -3 -12    3.16    0.40
   0   3  13   18.61    1.01
   0   3  13   17.67    0.94
   0   3 -13   18.20    0.77
   0   3 -13   18.24    0.95
   0   3 -13   16.55    0.86
   0   3  13   17.73    0.76
   0   3  13   17.63    0.86
   0  -3 -13   16.44    0.92
   0  -3 -13   17.65    0.77
   0  -3 -13   18.14    1.01
   0  -3  13   17.52    0.96
   0  -3 -13   18.29    0.93
   0  -3  13   18.11    0.83
   0   3  14    3.59    0.24
   0   3 -14    4.00    0.45
   0   3  14    3.05    0.49
   0   3 -14    3.78    0.24
   0   3 -14    3.13    0.47
   0   3  14    3.51    0.40
   0  -3 -14    3.21    0.38
   0  -3 -14    3.39    0.25
   0  -3  14    3.61    0.51
   0  -3 -14    2.45    0.49
   0   3 -15    2.06    0.26
   0   3  15    2.05    0.21
   0   3 -15    1.71    0.47
   0   3 -15    1.79    0.21
   0   3  15    1.24    0.49
   0   3 -15    1.69    0.45
   0   3  15    1.49    0.43
   0  -3  15    1.42    0.39
   0  -3 -15    1.91    0.46
   0  -3  15    2.27    0.34
   0  -3 -15    2.57    0.51
   0  -3 -15    1.43    0.22
   0   3 -16    0.25    0.25
   0   3 -16    0.46    0.48
   0   3  16    0.63    0.42
   0   3  16    0.33    0.39
   0   3  16    0.82    0.20
   0   3 -16    0.67    0.20
   0   3 -16    1.03    0.50
   0  -3  16    0.68    0.37
   0  -3 -16   -0.01    0.47
   0  -3  16    0.11    0.50
   0  -3 -16    0.87    0.22
   0   3 -17   -0.18    0.54
   0   3 -17   -0.26    0.27
   0   3 -17    0.19    0.21
   0   3 -17   -0.67    0.51
   0   3  17    0.80    0.22
   0   3  17    1.39    0.48
   0   3  17    0.38    0.42
   0  -3  17    0.46    0.57
   0  -3 -17    0.63    0.50
   0  -3  17    0.30    0.40
   0  -3 -17    0.19    0.22
   0   3 -18    0.37    0.29
   0   3 -18    0.31    0.57
   0   3  18    0.66    0.24
   0   3 -18    0.72    0.23
   0   3  18    1.53    0.52
   0   3  18    0.30    0.57
   0  -3  18    1.23    0.62
   0  -3 -18    0.62    0.25
   0  -3 -18   -0.06    0.54
   0  -3  18    0.43    0.45
   0   3  19    0.35    0.63
   0   3  19    0.06    0.24
   0   3  19    0.35    0.58
   0   3 -19   -0.59    0.44
   0   3 -19   -0.18    0.23
   0   3 -19    0.26    0.30
   0  -3  19    0.10    0.52
   0  -3 -19    0.17    0.24
   0  -3  19   -0.04    0.62
   0  -3 -19    0.25    0.59
   0   3  20    0.96    0.58
   0   3  20    0.43    0.28
   0   3 -20    0.66    0.25
   0   3 -20   -0.20    0.63
   0   3 -20    0.82    0.32
   0   3  20    0.56    0.69
   0  -3 -20    0.41    0.25
   0  -3 -20    0.44    0.49
   0  -3  20    0.01    0.52
   0  -3  20    1.37    0.58
   0   3  21   13.47    1.02
   0   3  21   13.46    0.91
   0   3 -21   13.63    1.00
   0   3 -21   13.42    0.65
   0   3 -21   13.72    0.70
   0  -3  21   14.84    0.98
   0  -3 -21   13.83    0.98
   0  -3  21   12.48    1.00
   0  -3 -21   13.05    0.65
   0   3 -22    0.57    0.23
   0   3  22    0.91    0.64
   0   3  22    1.68    0.80
   0   3 -22    0.45    0.75
   0  -3  22    1.30    0.80
   0  -3 -22    0.73    0.21
   0  -3  22    1.35    0.60
   0  -3 -22    2.22    0.74
   0   3 -23    7.01    0.88
   0   3 -23    5.36    0.37
   0   3  23    5.78    0.77
   0   3  23    6.23    0.94
   0  -3  23    5.33    0.94
   0  -3  23    5.49    0.72
   0  -3 -23    5.81    0.69
   0   3  24    0.49    0.91
   0   3  24    1.43    0.80
   0   3 -24    0.92    0.65
   0  -3  24    1.73    0.91
   0  -3  24    0.28    0.68
   0  -3 -24    0.87    0.80
   0   3 -25    4.20    0.75
   0   3  25    2.99    1.00
   0   3  25    3.36    0.80
   0  -3  25    3.56    1.17
   0  -3 -25    2.96    0.90
   0  -3  25    3.54    0.76
   0   3  26    0.17    0.80
   0   3 -26   -0.54    0.94
   0  -3  26    0.52    1.00
   0  -3  26    0.40    0.77
   0  -3 -26   -0.48    0.92
   0   3 -27    0.32    1.04
   0   3  27    1.49    1.06
   0   3  27   -0.42    0.86
   0  -3  27    2.06    0.84
   0  -3 -27    3.16    1.03
   0  -3  27    0.73    1.06
   0   3  28    3.37    1.16
   0   3  28    4.21    0.98
   0   3 -28    4.50    1.21
   0  -3 -28    2.79    1.06
   0  -3  28    4.51    1.19
   0  -3  28    5.34    1.03
   0   3  29    9.07    1.30
   0   3  29    8.53    1.22
   0   3 -29    7.21    1.34
   0  -3  29    7.56    1.14
   0  -3 -29    6.00    1.00
   0  -3  29    8.46    1.35
   0   3  30    3.84    1.30
   0   3  30    2.05    1.08
   0   3 -30    1.64    1.31
   0  -3  30    4.93    1.09
   0  -3  30    3.76    1.33
   0  -3 -30    2.85    1.24
   0   3  31    0.75    1.23
   0   3 -31    0.09    1.38
   0   3  31    0.64    1.43
   0  -3  31    1.00    1.39
   0  -3  31    2.35    1.06
   0  -3 -31    0.32    1.37
   0   3  32    2.31    1.59
   0   3  32    4.49    1.38
   0   3 -32    1.90    1.18
   0  -3  32    4.21    1.57
   0  -3 -32    2.87    1.52
   0   3 -33    1.76    1.58
   0   3  33    3.18    1.76
   0  -3  33    0.49    1.63
   0  -3 -33   -1.07    1.52
   0   4   0    6.39    0.30
   0   4   0    6.23    0.27
   0   4   0    6.90    0.28
   0   4   0    6.32    0.28
   0  -4   0    6.05    0.30
   0  -4   0    6.86    0.29
   0  -4   0    6.18    0.27
   0  -4   0    6.17    0.28
   0   4   1    4.03    0.16
   0   4  -1    3.91    0.19
   0   4   1    3.71    0.20
   0   4   1    3.83    0.19
   0   4  -1    3.57    0.18
   0   4  -1    3.68    0.18
   0   4   1    4.00    0.18
   0  -4  -1    3.66    0.20
   0  -4  -1    3.71    0.21
   0  -4  -1    3.91    0.16
   0  -4   1    3.67    0.18
   0  -4   1    3.76    0.21
   0  -4  -1    3.88    0.18
   0   4   2    2.45    0.15
   0   4  -2    2.46    0.15
   0   4  -2    2.43    0.15
   0   4   2    2.52    0.17
   0   4  -2    2.27    0.15
   0   4   2    2.55    0.13
   0   4   2    2.38    0.17
   0   4  -2    2.57    0.15
   0  -4   2    2.39    0.15
   0  -4  -2    2.60    0.13
   0  -4   2    2.35    0.13
   0  -4   2    2.34    0.15
   0  -4  -2    2.24    0.17
   0  -4  -2    2.71    0.17
   0  -4  -2    2.17    0.14
   0  -4   2    2.39    0.15
   0   4  -3   12.20    0.53
   0   4  -3   12.11    0.52
   0   4   3   11.63    0.51
   0   4  -3   12.00    0.52
   0   4   3   12.09    0.52
   0   4   3   12.07    0.52
   0   4   3   12.29    0.53
   0   4  -3   12.39    0.52
   0  -4  -3   12.04    0.52
   0  -4   3   12.14    0.52
   0  -4   3   12.51    0.53
   0  -4  -3   11.87    0.51
   0  -4  -3   12.97    0.52
   0  -4  -3   12.43    0.52
   0  -4   3   12.40    0.52
   0  -4   3   11.86    0.52
   0   4  -4    7.83    0.41
   0   4   4    8.87    0.38
   0   4   4    8.15    0.38
   0   4   4    8.85    0.40
   0   4   4    8.24    0.37
   0   4  -4    8.52    0.39
   0   4  -4    8.03    0.40
   0   4  -4    8.07    0.38
   0  -4  -4    8.13    0.37
   0  -4  -4    6.87    0.39
   0  -4   4    8.92    0.37
   0  -4  -4    9.27    0.40
   0  -4   4    8.28    0.40
   0  -4  -4    8.29    0.37
   0   4   5  174.24    7.20
   0   4  -5  184.35    7.21
   0   4  -5  182.96    7.20
   0   4   5  188.91    7.21
   0   4   5  169.46    7.20
   0   4   5  181.43    7.19
   0   4  -5  170.25    7.20
   0   4  -5  182.06    7.20
   0  -4  -5  182.34    7.20
   0  -4   5  177.06    7.20
   0  -4  -5  189.50    7.21
   0  -4   5  180.85    7.21
   0  -4  -5  178.21    7.20
   0  -4  -5  175.43    7.19
   0   4   6    0.86    0.17
   0   4  -6    0.68    0.14
   0   4  -6    0.79    0.12
   0   4  -6    1.03    0.14
   0   4   6    0.82    0.15
   0   4   6    0.84    0.19
   0   4  -6    0.80    0.21
   0   4   6    0.70    0.14
   0  -4  -6    0.89    0.17
   0  -4  -6    1.07    0.13
   0  -4  -6    1.24    0.17
   0  -4   6    0.92    0.13
   0  -4   6    1.33    0.16
   0  -4  -6    0.97    0.16
   0   4  -7  198.48    7.77
   0   4  -7  193.00    7.77
   0   4  -7  196.93    7.79
   0   4  -7  188.04    7.76
   0   4   7  193.11    7.78
   0   4  -7  170.27    7.77
   0   4   7  217.85    7.78
   0   4   7  192.12    7.77
   0  -4   7  190.06    7.76
   0  -4   7  192.46    7.79
   0  -4  -7  188.45    7.76
   0  -4  -7  193.68    7.78
   0  -4  -7  201.23    7.78
   0  -4  -7  198.82    7.77
   0   4  -8    7.54    0.36
   0   4  -8    7.27    0.40
   0   4   8    6.93    0.36
   0   4  -8    7.10    0.50
   0   4   8    7.91    0.42
   0   4  -8    7.80    0.37
   0   4   8    6.98    0.41
   0   4   8    7.09    0.41
   0   4  -8    7.37    0.42
   0  -4  -8    7.57    0.44
   0  -4  -8    7.22    0.36
   0  -4   8    7.52    0.46
   0  -4   8    6.35    0.39
   0  -4  -8    7.80    0.45
   0  -4  -8    6.32    0.42
   0   4  -9    0.62    0.18
   0   4   9    0.72    0.23
   0   4  -9    0.70    0.21
   0   4   9    0.58    0.30
   0   4  -9    0.49    0.17
   0   4  -9    0.59    0.14
   0   4   9    1.34    0.24
   0   4   9    0.60    0.15
   0   4  -9    0.29    0.32
   0  -4  -9    0.67    0.15
   0  -4  -9    0.25    0.26
   0  -4   9    0.52    0.26
   0  -4   9    0.74    0.19
   0  -4  -9    0.87    0.24
   0  -4  -9    0.51    0.23
   0   4  10    1.50    0.18
   0   4 -10    1.50    0.27
   0   4  10    2.13    0.28
   0   4 -10    1.97    0.18
   0   4  10    2.03    0.30
   0   4  10    1.91    0.29
   0   4 -10    1.99    0.40
   0   4 -10    2.05    0.20
   0  -4 -10    2.15    0.34
   0  -4  10    1.61    0.23
   0  -4 -10    1.97    0.24
   0  -4 -10    2.46    0.33
   0  -4 -10    1.78    0.19
   0  -4  10    2.09    0.30
   0   4 -11   70.21    2.74
   0   4  11   67.51    2.75
   0   4  11   68.25    2.69
   0   4 -11   67.87    2.69
   0   4 -11   62.88    2.75
   0   4  11   69.13    2.75
   0   4 -11   65.39    2.79
   0   4 -11   67.24    2.70
   0   4  11   63.53    2.74
   0  -4 -11   66.75    2.75
   0  -4 -11   67.73    2.76
   0  -4  11   67.81    2.72
   0  -4 -11   65.10    2.69
   0  -4 -11   63.98    2.75
   0  -4  11   65.18    2.75
   0   4  12   56.51    2.25
   0   4 -12   54.98    2.18
   0   4  12   50.32    2.36
   0   4 -12   53.74    2.17
   0   4  12   54.13    2.17
   0   4  12   46.80    2.28
   0   4 -12   51.53    2.30
   0   4 -12   54.29    2.25
   0   4 -12   55.07    2.24
   0  -4  12   55.07    2.21
   0  -4 -12   50.33    2.24
   0  -4 -12   56.42    2.25
   0  -4 -12   55.63    2.26
   0  -4 -12   52.18    2.17
   0  -4  12   51.26    2.26
   0   4 -13   44.77    1.82
   0   4 -13   44.98    1.83
   0   4  13   45.58    1.92
   0   4 -13   45.92    1.90
   0   4  13   44.43    1.89
   0   4  13   44.84    1.82
   0   4  13   43.06    1.96
   0   4 -13   41.45    1.91
   0  -4 -13   45.83    1.93
   0  -4 -13   44.55    1.82
   0  -4  13   44.65    1.86
   0  -4  13   44.46    1.90
   0  -4 -13   45.24    1.95
   0  -4 -13   40.97    1.91
   0   4 -14   14.00    0.67
   0   4 -14   14.53    0.76
   0   4 -14   14.14    0.82
   0   4 -14   13.96    0.63
   0   4  14   14.67    0.85
   0   4  14   13.77    0.63
   0   4  14   13.56    0.80
   0  -4 -14   13.77    0.83
   0  -4 -14   13.88    0.65
   0  -4 -14   14.31    0.88
   0  -4  14   11.66    0.88
   0   4 -15   17.43    0.96
   0   4  15   17.64    0.98
   0   4  15   15.58    0.91
   0   4 -15   16.43    0.73
   0   4 -15   17.64    0.77
   0   4 -15   17.41    0.96
   0   4  15   16.80    0.73
   0  -4 -15   14.06    0.94
   0  -4  15   14.87    0.99
   0  -4  15   16.76    0.84
   0  -4 -15   16.38    0.74
   0  -4 -15   15.37    0.98
   0   4  16    3.91    0.29
   0   4  16    2.50    0.56
   0   4 -16    4.42    0.34
   0   4 -16    4.02    0.46
   0   4 -16    3.54    0.27
   0   4  16    2.96    0.49
   0   4 -16    4.31    0.55
   0  -4  16    3.36    0.43
   0  -4 -16    3.81    0.29
   0  -4  16    2.81    0.56
   0  -4 -16    3.53    0.43
   0   4 -17   29.82    1.57
   0   4 -17   31.45    1.33
   0   4  17   31.38    1.54
   0   4 -17   30.70    1.30
   0   4 -17   32.26    1.51
   0   4  17   30.51    1.47
   0   4  17   30.22    1.30
   0  -4  17   32.80    1.56
   0  -4 -17   30.80    1.49
   0  -4 -17   31.18    1.31
   0  -4  17   29.49    1.41
   0   4  18    0.92    0.52
   0   4 -18    0.90    0.32
   0   4  18    0.91    0.61
   0   4  18    0.55    0.26
   0   4 -18    0.66    0.23
   0   4 -18    0.54    0.45
   0  -4  18    1.39    0.62
   0  -4  18    0.72    0.43
   0  -4 -18    1.37    0.43
   0  -4 -18    0.47    0.26
   0   4 -19    0.91    0.33
   0   4  19    0.22    0.64
   0   4 -19    1.12    0.25
   0   4  19    0.69    0.26
   0   4  19    1.13    0.55
   0   4 -19    0.81    0.62
   0  -4 -19    1.19    0.27
   0  -4  19    0.73    0.48
   0  -4 -19    1.57    0.60
   0  -4  19    0.60    0.50
   0   4  20   23.43    1.40
   0   4 -20   23.94    1.03
   0   4 -20   23.85    1.08
   0   4  20   24.36    1.30
   0   4  20   23.54    1.03
   0   4 -20   22.47    1.36
   0  -4 -20   22.87    1.03
   0  -4  20   24.19    1.40
   0  -4 -20   22.57    1.20
   0  -4  20   21.72    1.23
   0   4 -21   20.03    0.89
   0   4  21   19.74    1.16
   0   4  21   21.71    1.24
   0   4 -21   20.03    0.95
   0   4  21   19.13    0.90
   0   4 -21   19.47    1.28
   0  -4 -21   18.14    0.89
   0  -4  21   20.22    1.23
   0  -4 -21   20.55    1.28
   0  -4  21   20.57    1.37
   0   4  22    6.14    0.84
   0   4 -22    6.58    0.50
   0   4 -22    6.11    0.38
   0   4 -22    7.25    0.82
   0   4  22    6.50    0.76
   0  -4  22    6.11    0.73
   0  -4 -22    7.01    0.78
   0  -4 -22    5.50    0.38
   0  -4  22    6.34    0.90
   0   4  23    2.88    0.78
   0   4  23    2.79    0.85
   0   4 -23    1.76    0.82
   0   4 -23    3.19    0.41
   0  -4 -23    2.43    0.24
   0  -4  23    3.25    0.86
   0  -4  23    3.36    0.66
   0  -4 -23    3.96    0.80
   0   4  24    0.69    0.88
   0   4 -24    0.67    0.86
   0   4  24   -0.53    0.73
   0  -4  24    0.24    0.69
   0  -4 -24    0.33    1.00
   0  -4  24    0.02    0.67
   0   4  25    1.42    0.96
   0   4  25   -0.15    0.78
   0   4 -25    0.21    0.90
   0  -4 -25    1.61    0.85
   0  -4  25    1.31    1.17
   0  -4  25   -0.37    0.71
   0   4  26    1.92    0.93
   0   4 -26    1.41    0.76
   0  -4 -26    0.26    0.87
   0  -4  26    2.08    0.77
   0  -4  26    0.17    0.98
   0   4  27    1.37    0.89
   0   4  27    4.04    1.11
   0   4 -27    2.82    1.05
   0  -4  27    2.01    1.11
   0  -4  27    1.62    0.83
   0  -4 -27    1.59    1.02
   0   4  28    1.65    1.17
   0   4  28    0.40    1.03
   0   4 -28   -0.66    1.13
   0  -4 -28   -0.12    1.09
   0  -4  28    0.72    0.87
   0  -4  28   -0.53    1.17
   0   4  29    1.45    1.26
   0   4 -29   -1.31    1.22
   0  -4  29    1.73    0.93
   0  -4 -29    0.85    1.19
   0  -4  29    0.94    1.31
   0   4  30    2.92    1.36
   0   4 -30    1.27    1.35
   0   4  30    3.44    1.11
   0  -4  30    2.52    1.08
   0  -4  30    3.63    1.46
   0  -4 -30    2.41    1.22
   0   4 -31   -0.54    1.41
   0   4  31    0.81    1.37
   0   4  31    1.38    1.26
   0  -4 -31    1.40    1.29
   0  -4  31    2.00    1.41
   0  -4  31    2.77    1.54
   0   4  32    3.83    1.57
   0   4 -32    1.66    1.20
   0   4  32    4.35    1.38
   0  -4 -32    0.24    1.46
   0  -4  32    0.30    1.64
   0   4  33    2.45    1.74
   0   4 -33    0.27    1.58
   0  -4 -33    0.85    1.54
   0  -4  33    0.32    1.78
   0   5   0    0.01    0.07
   0   5   0   -0.06    0.14
   0   5   0   -0.03    0.04
   0   5   0    0.06    0.08
   0  -5   0    0.17    0.07
   0  -5   0    0.08    0.09
   0  -5   0    0.06    0.07
   0   5   1   15.94    0.63
   0   5  -1   15.55    0.65
   0   5  -1   16.04    0.65
   0   5   1   14.95    0.65
   0   5   1   13.86    0.68
   0   5   1   16.89    0.65
   0   5  -1   16.39    0.65
   0   5  -1   14.35    0.68
   0  -5  -1   16.29    0.66
   0  -5  -1   15.80    0.65
   0  -5   1   16.27    0.66
   0  -5  -1   15.39    0.67
   0  -5   1   14.95    0.65
   0  -5  -1   16.02    0.63
   0   5  -2   41.78    1.76
   0   5  -2   43.31    1.75
   0   5  -2   41.18    1.77
   0   5  -2   44.50    1.75
   0   5   2   43.12    1.76
   0   5   2   44.51    1.75
   0   5   2   43.52    1.77
   0   5   2   44.08    1.74
   0  -5  -2   43.51    1.76
   0  -5   2   42.31    1.75
   0  -5   2   44.42    1.75
   0  -5   2   43.33    1.76
   0  -5  -2   41.08    1.75
   0  -5  -2   46.23    1.76
   0  -5  -2   43.69    1.74
   0   5   3    2.79    0.17
   0   5   3    3.26    0.19
   0   5  -3    2.77    0.19
   0   5   3    2.94    0.19
   0   5  -3    3.00    0.19
   0   5  -3    2.86    0.18
   0   5   3    3.21    0.19
   0   5  -3    2.87    0.20
   0  -5  -3    3.21    0.23
   0  -5  -3    3.08    0.21
   0  -5   3    3.12    0.20
   0  -5   3    3.00    0.21
   0  -5   3    2.79    0.19
   0  -5   3    2.74    0.18
   0  -5  -3    3.03    0.17
   0  -5  -3    2.96    0.19
   0   5   4   24.71    1.01
   0   5   4   25.19    1.02
   0   5   4   24.48    1.01
   0   5   4   24.31    1.02
   0   5  -4   24.89    1.01
   0   5  -4   25.01    1.01
   0   5  -4   25.59    1.02
   0   5  -4   25.37    1.02
   0  -5  -4   24.46    1.01
   0  -5   4   23.92    1.02
   0  -5  -4   24.66    1.02
   0  -5   4   23.90    1.01
   0  -5   4   24.70    1.02
   0  -5  -4   23.82    1.00
   0  -5   4   23.11    1.01
   0  -5  -4   23.84    1.02
   0   5   5  183.16    7.23
   0   5  -5  182.85    7.23
   0   5   5  184.47    7.24
   0   5  -5  179.70    7.23
   0   5  -5  183.47    7.23
   0   5   5  174.20    7.23
   0   5   5  178.24    7.24
   0   5  -5  186.56    7.24
   0  -5   5  178.95    7.23
   0  -5  -5  175.63    7.23
   0  -5   5  178.54    7.24
   0  -5  -5  182.97    7.23
   0  -5  -5  176.91    7.23
   0  -5  -5  182.20    7.24
   0   5  -6   56.97    2.29
   0   5  -6   55.48    2.30
   0   5   6   54.87    2.30
   0   5   6   55.37    2.29
   0   5  -6   55.82    2.29
   0   5  -6   56.65    2.31
   0   5   6   56.78    2.31
   0   5   6   57.96    2.29
   0  -5   6   56.33    2.31
   0  -5  -6   56.61    2.30
   0  -5  -6   56.40    2.29
   0  -5  -6   58.44    2.29
   0  -5  -6   57.68    2.31
   0  -5   6   55.44    2.29
   0   5  -7   31.65    1.34
   0   5   7   33.26    1.34
   0   5  -7   33.54    1.35
   0   5   7   32.56    1.35
   0   5  -7   31.32    1.36
   0   5  -7   31.74    1.36
   0   5   7   32.40    1.37
   0   5   7   33.65    1.38
   0   5  -7   33.09    1.39
   0   5  -7   32.70    1.35
   0  -5   7   31.69    1.34
   0  -5   7   32.50    1.36
   0  -5  -7   32.08    1.34
   0  -5  -7   33.33    1.36
   0  -5  -7   32.37    1.35
   0  -5  -7   33.43    1.37
   0   5  -8    7.08    0.38
   0   5  -8    7.88    0.44
   0   5  -8    6.90    0.37
   0   5   8    6.60    0.37
   0   5   8    6.90    0.41
   0   5  -8    6.72    0.42
   0   5  -8    6.37    0.42
   0   5   8    8.46    0.48
   0   5   8    6.86    0.38
   0  -5  -8    5.89    0.37
   0  -5  -8    7.80    0.40
   0  -5  -8    7.48    0.43
   0  -5  -8    6.82    0.36
   0  -5   8    6.77    0.37
   0  -5   8    7.02    0.46
   0   5   9   16.32    0.82
   0   5   9   17.31    0.82
   0   5  -9   18.80    0.90
   0   5   9   17.83    0.77
   0   5  -9   18.57    0.78
   0   5  -9   17.74    0.82
   0   5  -9   17.61    0.77
   0   5   9   17.02    0.87
   0   5  -9   18.64    0.82
   0  -5  -9   17.63    0.77
   0  -5  -9   18.13    0.84
   0  -5   9   17.02    0.84
   0  -5   9   17.66    0.79
   0  -5  -9   17.94    0.83
   0  -5  -9   17.99    0.81
   0   5 -10   16.66    0.74
   0   5 -10   16.26    0.80
   0   5  10   15.96    0.80
   0   5 -10   17.08    0.72
   0   5  10   15.66    0.72
   0   5 -10   18.09    0.90
   0   5  10   17.52    0.80
   0   5  10   16.86    0.79
   0  -5 -10   15.85    0.80
   0  -5 -10   17.03    0.83
   0  -5  10   15.96    0.75
   0  -5 -10   15.29    0.73
   0  -5 -10   17.77    0.82
   0  -5  10   15.86    0.80
   0   5  11    2.63    0.30
   0   5  11    2.85    0.45
   0   5 -11    2.33    0.36
   0   5 -11    2.70    0.22
   0   5 -11    2.77    0.35
   0   5 -11    1.81    0.47
   0   5  11    3.22    0.23
   0   5 -11    3.06    0.25
   0   5  11    2.80    0.31
   0  -5 -11    2.51    0.23
   0  -5 -11    3.03    0.37
   0  -5  11    2.29    0.27
   0  -5 -11    2.34    0.38
   0  -5 -11    2.29    0.29
   0  -5  11    1.84    0.38
   0   5  12   49.28    1.97
   0   5 -12   49.67    1.98
   0   5  12   44.80    2.02
   0   5  12   48.09    2.09
   0   5 -12   45.78    2.04
   0   5 -12   48.44    2.02
   0   5 -12   47.86    1.97
   0   5 -12   46.22    2.06
   0  -5  12   48.22    2.04
   0  -5 -12   51.51    2.06
   0  -5  12   48.66    2.00
   0  -5 -12   50.71    2.06
   0  -5 -12   48.43    1.97
   0  -5 -12   45.52    2.04
   0   5 -13   35.47    1.53
   0   5 -13   34.19    1.43
   0   5  13   35.20    1.42
   0   5  13   33.38    1.51
   0   5  13   33.63    1.52
   0   5  13   34.97    1.59
   0   5 -13   33.03    1.42
   0   5 -13   36.30    1.51
   0  -5  13   33.66    1.56
   0  -5 -13   33.96    1.54
   0  -5 -13   33.82    1.52
   0  -5  13   34.81    1.46
   0  -5 -13   33.61    1.43
   0  -5 -13   32.96    1.56
   0   5  14    0.01    0.42
   0   5  14    0.73    0.22
   0   5 -14    0.44    0.26
   0   5  14    0.46    0.37
   0   5 -14    0.37    0.43
   0   5 -14    0.60    0.20
   0   5 -14    0.73    0.40
   0  -5 -14    0.15    0.44
   0  -5 -14    0.11    0.41
   0  -5 -14    0.47    0.22
   0  -5  14    0.87    0.46
   0   5  15    6.41    0.62
   0   5 -15    8.50    0.64
   0   5  15    7.63    0.43
   0   5 -15    8.47    0.63
   0   5  15    6.58    0.57
   0   5 -15    7.33    0.44
   0   5 -15    7.23    0.51
   0  -5 -15    7.00    0.45
   0  -5  15    8.32    0.56
   0  -5 -15    7.90    0.61
   0  -5  15    7.67    0.65
   0   5  16    0.51    0.51
   0   5  16    0.35    0.45
   0   5 -16    0.74    0.48
   0   5 -16    0.82    0.51
   0   5 -16    0.74    0.31
   0   5 -16    1.10    0.23
   0   5  16    1.32    0.25
   0  -5 -16    1.35    0.50
   0  -5  16    1.27    0.37
   0  -5 -16    0.84    0.25
   0  -5  16    0.55    0.41
   0   5 -17    1.69    0.59
   0   5 -17    3.06    0.35
   0   5  17    2.42    0.53
   0   5 -17    2.97    0.58
   0   5 -17    2.47    0.28
   0   5  17    2.55    0.29
   0   5  17    2.22    0.45
   0  -5 -17    3.08    0.55
   0  -5 -17    2.29    0.30
   0  -5  17    1.72    0.60
   0  -5  17    3.02    0.47
   0   5  18   20.95    1.20
   0   5 -18   19.99    1.22
   0   5 -18   21.59    0.96
   0   5  18   20.62    0.97
   0   5  18   22.78    1.26
   0   5 -18   21.43    1.01
   0  -5  18   21.39    1.28
   0  -5  18   23.09    1.17
   0  -5 -18   22.01    1.11
   0  -5 -18   22.37    0.98
   0   5  19    4.19    0.72
   0   5 -19    5.68    0.71
   0   5  19    4.59    0.64
   0   5  19    5.57    0.38
   0   5 -19    5.80    0.45
   0   5 -19    4.74    0.36
   0  -5 -19    4.80    0.38
   0  -5  19    5.59    0.57
   0  -5 -19    5.75    0.69
   0  -5  19    5.03    0.61
   0   5  20    0.37    0.59
   0   5 -20    0.73    0.51
   0   5 -20    0.68    0.28
   0   5  20    0.69    0.70
   0   5 -20    1.14    0.40
   0   5  20    0.43    0.29
   0  -5 -20    1.29    0.61
   0  -5  20    0.59    0.57
   0  -5  20    0.39    0.70
   0  -5 -20    1.24    0.30
   0   5  21    4.79    0.81
   0   5 -21    5.20    0.47
   0   5  21    5.18    0.70
   0   5  21    4.59    0.36
   0   5 -21    5.05    0.37
   0   5 -21    4.70    0.79
   0  -5 -21    4.81    0.75
   0  -5  21    3.98    0.81
   0  -5 -21    5.08    0.39
   0  -5  21    4.85    0.63
   0   5 -22    9.03    0.55
   0   5 -22    8.17    0.89
   0   5  22    7.34    0.82
   0   5  22    9.31    0.93
   0   5 -22    8.78    0.55
   0  -5 -22    8.02    0.54
   0  -5  22    7.38    0.79
   0  -5 -22    9.14    0.75
   0  -5  22    8.36    0.92
   0   5  23    0.25    0.72
   0   5 -23    0.34    0.61
   0   5 -23    0.17    0.27
   0   5  23   -0.92    0.78
   0  -5 -23    1.01    0.78
   0  -5  23    0.28    0.64
   0  -5 -23    0.27    0.27
   0  -5  23    0.25    0.62
   0   5  24    3.43    0.80
   0   5 -24    3.22    0.88
   0   5  24    4.29    0.88
   0  -5  24    3.61    0.92
   0  -5  24    2.82    0.70
   0   5  25   -0.70    0.87
   0   5 -25    1.34    0.92
   0   5  25    0.90    0.93
   0  -5  25    0.01    0.78
   0  -5 -25   -0.27    0.84
   0   5  26    0.88    0.85
   0   5 -26    0.50    0.98
   0  -5 -26    0.39    0.92
   0  -5  26    1.33    1.04
   0  -5  26    1.08    0.84
   0   5  27    4.12    1.11
   0   5 -27    3.02    0.87
   0   5  27    2.75    0.93
   0  -5  27    4.36    1.14
   0  -5 -27    3.87    1.00
   0  -5  27    4.65    0.96
   0   5  28    0.77    1.05
   0   5 -28   -0.20    1.15
   0   5  28    2.27    1.18
   0  -5  28    1.23    1.18
   0  -5  28    1.19    0.98
   0  -5 -28    0.07    1.04
   0   5  29   -1.20    1.27
   0   5  29    1.53    1.04
   0   5 -29   -1.26    1.26
   0  -5 -29   -1.09    1.17
   0  -5  29    1.76    1.26
   0  -5  29    0.37    1.03
   0   5  30   -1.61    1.08
   0   5  30    0.81    1.39
   0   5 -30   -1.16    1.34
   0  -5  30    1.50    1.31
   0  -5  30    0.61    1.05
   0  -5 -30    1.07    1.27
   0   5  31    2.14    1.31
   0   5 -31    1.89    1.45
   0   5  31    1.98    1.47
   0  -5  31    3.34    1.19
   0  -5 -31    3.41    1.36
   0   5  32    2.60    1.71
   0   5 -32    1.33    1.43
   0   5  32    1.86    1.57
   0  -5 -32    0.99    1.10
   0  -5  32    2.71    1.27
   0   5  33    3.02    1.76
   0   5 -33    1.75    1.61
   0  -5 -33    2.27    1.75
   0  -5  33    5.39    1.40
   0   6   0  146.98    6.11
   0   6   0  160.52    6.12
   0   6   0  144.23    6.09
   0   6   0  156.50    6.10
   0  -6   0  155.89    6.12
   0  -6   0  154.07    6.11
   0  -6   0  149.63    6.10
   0   6  -1  140.45    5.85
   0   6  -1  147.24    5.86
   0   6   1  153.52    5.87
   0   6   1  149.29    5.85
   0   6  -1  145.70    5.85
   0   6   1  137.78    5.86
   0   6   1  139.46    5.84
   0   6  -1  147.89    5.85
   0   6  -1  152.90    5.87
   0  -6  -1  147.63    5.87
   0  -6  -1  143.76    5.84
   0  -6  -1  146.76    5.85
   0  -6  -1  145.09    5.86
   0  -6   1  152.71    5.87
   0  -6   1  144.01    5.85
   0   6   2    4.67    0.26
   0   6   2    4.92    0.28
   0   6   2    4.51    0.24
   0   6  -2    4.26    0.25
   0   6  -2    4.04    0.25
   0   6  -2    3.69    0.27
   0   6   2    4.58    0.21
   0   6  -2    4.81    0.25
   0  -6  -2    4.67    0.24
   0  -6  -2    4.59    0.20
   0  -6   2    4.68    0.23
   0  -6   2    4.51    0.28
   0  -6  -2    4.45    0.27
   0  -6  -2    4.47    0.27
   0   6  -3   16.36    0.69
   0   6   3   16.37    0.70
   0   6  -3   16.72    0.69
   0   6   3   15.65    0.67
   0   6  -3   16.25    0.69
   0   6  -3   15.94    0.69
   0   6   3   16.09    0.69
   0   6   3   16.48    0.69
   0  -6  -3   15.93    0.70
   0  -6   3   16.23    0.69
   0  -6   3   16.03    0.69
   0  -6   3   16.30    0.69
   0  -6  -3   16.05    0.68
   0  -6  -3   16.42    0.67
   0  -6  -3   15.96    0.70
   0   6  -4  101.76    4.01
   0   6   4   99.96    4.00
   0   6   4  102.56    4.00
   0   6  -4  100.15    4.00
   0   6  -4  100.31    4.00
   0   6   4   98.14    3.99
   0   6   4   97.63    4.01
   0   6  -4  101.65    4.01
   0  -6   4   99.29    4.00
   0  -6   4   98.62    4.01
   0  -6   4   98.28    4.00
   0  -6   4   97.82    4.01
   0  -6  -4  104.14    4.01
   0  -6  -4   98.63    3.99
   0  -6  -4   95.25    4.00
   0  -6  -4   98.16    4.00
   0   6   5    6.82    0.34
   0   6  -5    6.74    0.35
   0   6   5    6.32    0.33
   0   6   5    6.79    0.35
   0   6  -5    6.36    0.35
   0   6  -5    6.42    0.38
   0   6  -5    6.63    0.36
   0   6   5    6.61    0.37
   0  -6   5    6.24    0.33
   0  -6  -5    5.97    0.34
   0  -6  -5    6.79    0.34
   0  -6  -5    6.96    0.33
   0  -6  -5    7.38    0.38
   0  -6   5    6.43    0.34
   0  -6   5    6.18    0.34
   0   6  -6    1.92    0.25
   0   6  -6    1.55    0.19
   0   6   6    1.62    0.22
   0   6  -6    1.73    0.20
   0   6   6    2.10    0.19
   0   6   6    1.57    0.17
   0   6  -6    1.44    0.19
   0   6   6    1.78    0.18
   0  -6  -6    2.03    0.17
   0  -6  -6    1.72    0.18
   0  -6   6    1.86    0.22
   0  -6   6    1.48    0.17
   0  -6  -6    2.00    0.23
   0  -6  -6    1.65    0.19
   0   6  -7    7.32    0.49
   0   6  -7    7.12    0.41
   0   6   7    7.28    0.38
   0   6   7    7.88    0.40
   0   6   7    6.54    0.43
   0   6  -7    6.91    0.42
   0   6  -7    7.53    0.40
   0   6   7    7.19    0.45
   0  -6  -7    7.40    0.41
   0  -6  -7    6.77    0.39
   0  -6  -7    7.05    0.39
   0  -6  -7    7.57    0.45
   0  -6   7    7.15    0.44
   0  -6   7    6.87    0.38
   0   6  -8    0.91    0.22
   0   6   8    1.23    0.18
   0   6   8    1.20    0.29
   0   6   8    1.69    0.25
   0   6  -8    1.03    0.19
   0   6  -8    1.49    0.22
   0   6   8    1.08    0.21
   0   6  -8    1.21    0.31
   0   6  -8    0.85    0.20
   0   6  -8    0.98    0.21
   0  -6   8    1.25    0.26
   0  -6  -8    1.45    0.26
   0  -6   8    1.18    0.18
   0  -6  -8    1.09    0.20
   0  -6  -8    1.35    0.22
   0  -6  -8    1.40    0.18
   0   6  -9   -0.26    0.22
   0   6  -9    0.15    0.21
   0   6   9    0.14    0.24
   0   6   9   -0.59    0.22
   0   6  -9   -0.05    0.18
   0   6  -9   -0.30    0.22
   0   6  -9   -0.16    0.34
   0   6  -9   -0.02    0.20
   0   6   9   -0.01    0.18
   0   6   9   -0.38    0.31
   0  -6  -9    0.31    0.25
   0  -6  -9   -0.33    0.25
   0  -6  -9   -0.15    0.28
   0  -6   9   -0.28    0.26
   0  -6   9   -0.58    0.20
   0  -6  -9   -0.33    0.18
   0   6 -10    4.06    0.47
   0   6  10    4.40    0.29
   0   6 -10    4.20    0.35
   0   6 -10    4.30    0.28
   0   6  10    3.44    0.33
   0   6  10    3.93    0.44
   0   6  10    3.98    0.33
   0   6 -10    4.15    0.40
   0   6 -10    3.35    0.35
   0   6 -10    4.19    0.30
   0  -6  10    3.50    0.29
   0  -6 -10    4.48    0.40
   0  -6 -10    3.33    0.35
   0  -6 -10    4.05    0.28
   0  -6 -10    4.14    0.39
   0   6 -11   36.05    1.49
   0   6 -11   32.63    1.46
   0   6  11   36.00    1.43
   0   6 -11   33.88    1.56
   0   6 -11   35.82    1.44
   0   6  11   33.53    1.47
   0   6 -11   33.52    1.43
   0   6  11   33.99    1.54
   0  -6  11   33.26    1.45
   0  -6 -11   34.13    1.43
   0  -6  11   33.84    1.52
   0  -6 -11   34.67    1.51
   0  -6 -11   32.79    1.49
   0  -6 -11   35.84    1.50
   0   6 -12   47.73    1.92
   0   6  12   47.44    1.91
   0   6  12   45.71    1.95
   0   6 -12   44.73    2.04
   0   6 -12   45.79    1.90
   0   6  12   46.48    1.98
   0   6 -12   48.45    1.98
   0   6 -12   42.33    1.97
   0  -6  12   45.51    2.00
   0  -6 -12   49.90    1.99
   0  -6 -12   49.69    2.00
   0  -6 -12   44.15    1.90
   0  -6 -12   45.11    1.98
   0  -6  12   45.81    1.93
   0   6  13   28.54    1.34
   0   6  13   27.17    1.15
   0   6 -13   25.43    1.14
   0   6 -13   26.58    1.27
   0   6  13   26.57    1.25
   0   6 -13   27.16    1.18
   0   6  13   25.88    1.25
   0   6 -13   28.25    1.24
   0  -6 -13   28.34    1.30
   0  -6  13   26.95    1.30
   0  -6  13   26.95    1.17
   0  -6 -13   27.01    1.25
   0  -6 -13   26.85    1.30
   0  -6 -13   27.01    1.16
   0   6  14   12.72    0.77
   0   6  14   11.47    0.80
   0   6 -14   12.08    0.81
   0   6 -14   12.26    0.79
   0   6 -14   12.62    0.68
   0   6  14   12.85    0.63
   0   6 -14   12.41    0.61
   0  -6  14   12.51    0.67
   0  -6 -14   12.53    0.86
   0  -6  14   11.06    0.74
   0  -6 -14   12.92    0.86
   0  -6 -14   12.40    0.62
   0  -6 -14   13.20    0.71
   0   6  15   17.57    0.99
   0   6 -15   17.37    0.82
   0   6  15   17.49    0.83
   0   6  15   16.98    1.01
   0   6 -15   17.68    1.02
   0   6 -15   19.00    1.01
   0   6 -15   18.39    0.87
   0  -6 -15   19.54    1.00
   0  -6  15   17.71    0.89
   0  -6 -15   18.21    0.83
   0  -6  15   17.32    1.07
   0   6  16    1.47    0.49
   0   6 -16    1.59    0.26
   0   6 -16    2.27    0.58
   0   6  16    1.67    0.25
   0   6  16    1.75    0.54
   0   6 -16    1.19    0.52
   0   6 -16    1.41    0.35
   0  -6  16    1.57    0.44
   0  -6 -16    1.57    0.49
   0  -6 -16    1.25    0.28
   0  -6  16    1.89    0.43
   0   6 -17   10.35    0.77
   0   6 -17   10.56    0.59
   0   6  17    9.86    0.74
   0   6 -17   10.71    0.68
   0   6  17   10.26    0.78
   0   6 -17   10.39    0.85
   0   6  17   11.40    0.60
   0  -6 -17   11.28    0.72
   0  -6  17   10.91    0.69
   0  -6  17   10.43    0.82
   0  -6 -17   11.35    0.61
   0   6 -18    0.14    0.39
   0   6  18    0.35    0.54
   0   6  18    0.14    0.29
   0   6 -18    0.62    0.60
   0   6 -18   -0.16    0.27
   0   6  18    0.36    0.60
   0  -6  18    0.51    0.49
   0  -6 -18    0.12    0.55
   0  -6 -18   -0.25    0.30
   0  -6  18   -0.92    0.59
   0   6  19    1.91    0.62
   0   6  19    0.65    0.31
   0   6 -19    1.02    0.29
   0   6 -19    0.94    0.42
   0   6  19    0.05    0.56
   0   6 -19    1.25    0.49
   0  -6  19    1.74    0.65
   0  -6 -19    0.99    0.31
   0  -6  19    0.67    0.53
   0  -6 -19    0.55    0.61
   0   6 -20    2.02    0.44
   0   6 -20    2.04    0.32
   0   6 -20    1.34    0.70
   0   6  20    1.69    0.70
   0   6  20    1.50    0.32
   0   6  20    1.45    0.64
   0  -6 -20    2.16    0.66
   0  -6 -20    1.37    0.34
   0  -6  20    1.20    0.72
   0  -6  20    1.11    0.53
   0   6 -21   16.76    0.84
   0   6  21   17.32    0.83
   0   6  21   16.30    1.11
   0   6 -21   15.74    1.09
   0   6  21   17.24    1.19
   0   6 -21   17.01    0.96
   0  -6  21   15.82    1.13
   0  -6 -21   17.30    1.19
   0  -6  21   16.95    1.07
   0  -6 -21   17.37    0.86
   0   6 -22    4.59    0.39
   0   6  22    4.77    0.85
   0   6  22    3.78    0.76
   0   6 -22    5.48    0.84
   0   6 -22    4.32    0.73
   0  -6  22    4.59    0.71
   0  -6  22    3.98    0.68
   0  -6 -22    4.58    0.78
   0  -6 -22    4.03    0.40
   0   6  23   10.97    0.93
   0   6 -23   10.68    0.61
   0   6 -23    9.73    1.00
   0   6  23   10.34    1.04
   0  -6  23   10.45    1.05
   0  -6 -23    9.39    0.61
   0  -6  23   11.34    0.88
   0  -6 -23    9.60    0.94
   0   6  24   -0.03    0.85
   0   6 -24    0.82    0.66
   0   6  24   -0.46    0.88
   0  -6  24    0.42    0.67
   0  -6 -24   -0.58    1.41
   0  -6  24    0.30    0.91
   0   6  25    3.73    0.93
   0   6 -25    3.43    0.97
   0   6  25    2.25    0.84
   0  -6  25    4.25    0.82
   0  -6 -25    1.33    0.88
   0  -6  25    3.50    0.98
   0   6 -26    1.06    1.01
   0   6  26    1.35    0.88
   0   6  26   -1.27    1.10
   0  -6  26   -0.66    0.97
   0  -6 -26    0.13    0.71
   0  -6  26   -0.13    0.86
   0   6  27    3.49    1.09
   0   6 -27    2.50    1.06
   0   6  27    1.80    0.94
   0  -6  27    1.42    0.87
   0  -6 -27    3.05    1.05
   0  -6  27    4.15    0.95
   0   6  28   -0.24    1.09
   0   6  28    2.33    1.19
   0   6 -28    0.45    1.15
   0  -6  28    0.04    1.15
   0  -6 -28    1.43    1.09
   0  -6  28    0.62    0.95
   0   6 -29   -0.23    1.28
   0   6  29    0.02    1.12
   0   6  29   -0.64    1.30
   0  -6 -29    0.66    0.89
   0  -6  29    1.43    1.01
   0  -6  29    3.53    1.32
   0   6 -30    6.56    1.45
   0   6  30    4.88    1.45
   0   6  30    5.60    1.20
   0  -6  30    8.75    1.54
   0  -6 -30    5.26    1.34
   0  -6  30    8.13    1.17
   0   6  31    4.77    1.25
   0   6  31    3.62    1.55
   0   6 -31    4.96    1.48
   0  -6  31    2.56    1.54
   0  -6 -31    3.59    1.43
   0   6  32    4.12    1.61
   0   6  32    4.71    1.50
   0   6 -32    5.75    1.59
   0  -6  32    5.66    1.73
   0  -6 -32    3.10    1.50
   0   6  33    1.65    1.73
   0   6 -33    0.65    1.68
   0   6  33    0.66    2.16
   0   7   0   -0.08    0.11
   0   7   0    0.03    0.06
   0   7   0    0.12    0.13
   0   7   0   -0.04    0.12
   0  -7   0    0.04    0.10
   0  -7   0    0.07    0.16
   0  -7   0   -0.01    0.13
   0   7   1  134.22    5.64
   0   7  -1  145.05    5.66
   0   7  -1  138.80    5.65
   0   7   1  146.79    5.65
   0   7  -1  146.80    5.67
   0   7   1  146.00    5.67
   0   7   1  143.78    5.66
   0   7  -1  139.85    5.64
   0   7  -1  138.44    5.65
   0  -7  -1  146.12    5.66
   0  -7   1  133.68    5.65
   0  -7  -1  138.79    5.64
   0  -7  -1  139.84    5.67
   0  -7   1  140.81    5.67
   0  -7  -1  138.15    5.65
   0   7  -2  202.28    8.44
   0   7   2  215.34    8.43
   0   7  -2  205.24    8.44
   0   7  -2  212.24    8.43
   0   7   2  208.17    8.45
   0   7   2  223.00    8.45
   0   7   2  201.77    8.42
   0   7  -2  219.25    8.45
   0  -7  -2  203.84    8.43
   0  -7   2  207.44    8.45
   0  -7  -2  210.73    8.45
   0  -7   2  206.98    8.43
   0  -7  -2  202.45    8.42
   0  -7  -2  233.46    8.45
   0   7  -3  307.68   11.88
   0   7  -3  299.03   11.87
   0   7   3  302.29   11.87
   0   7  -3  303.64   11.87
   0   7  -3  305.19   11.87
   0   7   3  308.30   11.88
   0   7   3  287.01   11.85
   0   7   3  287.92   11.88
   0  -7   3  298.41   11.88
   0  -7   3  290.75   11.87
   0  -7  -3  298.71   11.88
   0  -7   3  291.89   11.87
   0  -7  -3  284.57   11.87
   0  -7  -3  283.17   11.85
   0  -7  -3  304.84   11.88
   0   7  -4   77.30    3.10
   0   7   4   75.44    3.08
   0   7   4   78.70    3.09
   0   7  -4   80.26    3.09
   0   7   4   74.83    3.10
   0   7  -4   77.67    3.09
   0   7   4   78.10    3.10
   0   7  -4   76.82    3.10
   0  -7  -4   74.54    3.09
   0  -7  -4   73.61    3.10
   0  -7  -4   78.48    3.10
   0  -7   4   75.91    3.10
   0  -7  -4   77.43    3.08
   0  -7   4   75.29    3.09
   0  -7   4   74.99    3.10
   0  -7   4   76.54    3.09
   0   7   5   70.87    2.78
   0   7   5   66.67    2.78
   0   7  -5   68.26    2.78
   0   7  -5   68.65    2.79
   0   7  -5   70.95    2.78
   0   7   5   66.16    2.76
   0   7   5   70.92    2.78
   0   7  -5   70.50    2.78
   0  -7   5   68.66    2.78
   0  -7  -5   66.03    2.78
   0  -7   5   67.98    2.78
   0  -7  -5   69.28    2.78
   0  -7   5   68.54    2.78
   0  -7   5   67.93    2.78
   0  -7  -5   69.30    2.76
   0  -7  -5   66.51    2.78
   0   7   6   47.58    1.94
   0   7  -6   47.62    1.93
   0   7  -6   48.39    1.96
   0   7  -6   48.15    1.94
   0   7   6   46.12    1.92
   0   7  -6   48.18    1.93
   0   7   6   49.13    1.93
   0   7   6   43.81    1.95
   0  -7  -6   45.43    1.93
   0  -7  -6   46.36    1.93
   0  -7  -6   47.67    1.92
   0  -7   6   47.54    1.93
   0  -7  -6   47.80    1.95
   0  -7   6   46.86    1.94
   0   7  -7   15.95    0.71
   0   7  -7   15.66    0.70
   0   7   7   14.75    0.72
   0   7  -7   14.46    0.71
   0   7   7   16.54    0.74
   0   7  -7   13.88    0.76
   0   7   7   15.85    0.69
   0   7   7   15.39    0.68
   0  -7   7   15.35    0.73
   0  -7   7   15.40    0.68
   0  -7  -7   15.68    0.69
   0  -7  -7   16.10    0.71
   0  -7  -7   15.16    0.70
   0  -7  -7   14.47    0.69
   0   7  -8   48.72    1.97
   0   7   8   48.75    1.96
   0   7   8   48.78    1.97
   0   7  -8   49.48    2.01
   0   7   8   45.64    1.97
   0   7   8   47.61    2.00
   0   7  -8   48.49    1.98
   0   7  -8   47.01    1.98
   0  -7   8   45.91    1.99
   0  -7  -8   47.19    1.96
   0  -7   8   46.18    1.96
   0  -7  -8   49.89    1.98
   0  -7  -8   47.09    1.96
   0  -7  -8   48.00    1.97
   0   7  -9  198.82    7.77
   0   7   9  196.30    7.75
   0   7  -9  185.64    7.77
   0   7  -9  188.55    7.76
   0   7  -9  195.90    7.76
   0   7   9  184.90    7.78
   0   7  -9  199.79    7.77
   0   7   9  201.53    7.78
   0   7  -9  203.46    7.79
   0   7   9  191.73    7.77
   0  -7  -9  192.78    7.76
   0  -7  -9  202.90    7.78
   0  -7   9  191.35    7.76
   0  -7   9  196.24    7.79
   0  -7  -9  163.57    7.80
   0  -7  -9  199.65    7.76
   0   7 -10    2.57    0.46
   0   7 -10    2.07    0.32
   0   7 -10    2.84    0.32
   0   7  10    2.07    0.29
   0   7 -10    2.99    0.30
   0   7 -10    3.03    0.25
   0   7  10    2.43    0.28
   0   7 -10    2.40    0.37
   0   7  10    3.55    0.42
   0  -7  10    2.63    0.34
   0  -7 -10    2.76    0.34
   0  -7 -10    2.92    0.38
   0  -7 -10    2.47    0.32
   0  -7 -10    3.04    0.27
   0  -7  10    2.64    0.28
   0   7  11    2.94    0.48
   0   7 -11    1.66    0.37
   0   7  11    3.66    0.36
   0   7 -11    3.20    0.50
   0   7 -11    2.91    0.30
   0   7 -11    2.48    0.40
   0   7  11    2.02    0.31
   0   7 -11    2.44    0.34
   0   7  11    3.05    0.29
   0   7 -11    2.85    0.27
   0  -7 -11    3.01    0.42
   0  -7  11    3.56    0.40
   0  -7 -11    3.44    0.36
   0  -7  11    2.48    0.29
   0  -7 -11    2.60    0.27
   0  -7 -11    2.21    0.37
   0   7 -12   40.61    1.68
   0   7  12   42.34    1.68
   0   7 -12   38.09    1.71
   0   7 -12   39.79    1.77
   0   7 -12   40.70    1.69
   0   7 -12   40.82    1.73
   0   7  12   38.55    1.72
   0   7  12   39.88    1.80
   0   7  12   40.22    1.73
   0  -7  12   38.84    1.74
   0  -7 -12   41.84    1.68
   0  -7  12   41.40    1.69
   0  -7 -12   39.34    1.73
   0  -7 -12   42.31    1.75
   0  -7 -12   39.91    1.75
   0   7 -13   28.60    1.22
   0   7  13   27.43    1.29
   0   7  13   27.35    1.18
   0   7 -13   25.15    1.28
   0   7  13   27.28    1.27
   0   7 -13   28.67    1.18
   0   7 -13   28.90    1.27
   0   7 -13   26.21    1.33
   0  -7  13   27.48    1.26
   0  -7  13   26.94    1.19
   0  -7 -13   28.24    1.34
   0  -7 -13   26.37    1.32
   0  -7 -13   26.89    1.22
   0  -7 -13   26.85    1.18
   0   7 -14    8.65    0.65
   0   7 -14   10.04    0.59
   0   7  14    9.58    0.53
   0   7  14    8.86    0.63
   0   7 -14    8.50    0.51
   0   7 -14    9.48    0.62
   0   7  14    8.62    0.62
   0  -7  14    8.49    0.68
   0  -7  14    9.12    0.57
   0  -7 -14    9.66    0.68
   0  -7 -14    8.25    0.62
   0  -7 -14    9.27    0.54
   0   7  15    0.28    0.47
   0   7 -15    0.23    0.51
   0   7 -15    0.22    0.49
   0   7  15   -0.13    0.44
   0   7  15    1.08    0.29
   0   7 -15   -0.19    0.34
   0   7 -15    0.32    0.25
   0  -7 -15   -0.23    0.45
   0  -7  15    0.49    0.33
   0  -7 -15   -0.23    0.27
   0  -7  15    0.40    0.51
   0   7  16    3.90    0.35
   0   7 -16    3.31    0.33
   0   7 -16    3.85    0.43
   0   7 -16    2.80    0.56
   0   7  16    2.61    0.59
   0   7 -16    3.49    0.57
   0   7  16    3.48    0.51
   0  -7  16    4.16    0.60
   0  -7 -16    4.03    0.35
   0  -7  16    3.85    0.46
   0  -7 -16    3.30    0.54
   0   7  17    0.34    0.51
   0   7 -17   -0.79    0.40
   0   7  17   -0.19    0.55
   0   7 -17    0.28    0.53
   0   7  17    0.08    0.29
   0   7 -17    0.14    0.28
   0  -7  17    0.48    0.59
   0  -7  17   -0.08    0.41
   0  -7 -17    0.15    0.31
   0  -7 -17   -0.11    0.51
   0   7 -18   14.45    0.80
   0   7  18   13.08    0.69
   0   7 -18   12.27    0.87
   0   7  18   13.23    0.88
   0   7  18   10.94    0.84
   0   7 -18   12.73    0.68
   0  -7  18   12.25    0.83
   0  -7 -18   11.82    0.71
   0  -7  18   12.53    0.91
   0  -7 -18   12.24    0.85
   0   7 -19    1.07    0.33
   0   7  19    1.56    0.33
   0   7  19    0.94    0.62
   0   7 -19    0.67    0.65
   0   7  19    0.71    0.65
   0   7 -19    0.99    0.44
   0  -7  19    0.78    0.66
   0  -7 -19    0.51    0.61
   0  -7  19    1.42    0.49
   0  -7 -19    0.80    0.35
   0   7  20    4.82    0.41
   0   7  20    4.75    0.71
   0   7  20    5.25    0.72
   0   7 -20    5.14    0.40
   0   7 -20    5.23    0.53
   0   7 -20    4.48    0.61
   0  -7  20    4.43    0.79
   0  -7  20    4.74    0.64
   0  -7 -20    4.21    0.70
   0  -7 -20    4.73    0.44
   0   7 -21    0.27    0.33
   0   7  21   -0.86    0.34
   0   7 -21    0.13    0.75
   0   7  21   -0.65    0.67
   0   7 -21    0.27    0.50
   0   7  21    0.07    0.70
   0  -7 -21   -0.14    0.37
   0  -7  21   -0.13    0.62
   0  -7 -21   -0.65    0.50
   0  -7  21    0.63    0.58
   0   7 -22    1.07    0.60
   0   7 -22    1.50    0.37
   0   7  22    2.84    0.81
   0   7  22    1.02    0.72
   0  -7 -22    0.47    0.74
   0  -7 -22    1.20    0.38
   0  -7  22    0.98    0.60
   0  -7  22    0.68    0.80
   0   7 -23   13.46    1.05
   0   7  23   12.15    0.96
   0   7  23    9.71    1.05
   0   7 -23   11.27    0.70
   0  -7 -23   10.02    0.68
   0  -7  23   11.64    0.92
   0  -7 -23   11.94    0.86
   0  -7  23   12.16    1.10
   0   7  24    0.03    0.89
   0   7 -24    0.75    0.90
   0   7  24   -0.55    0.87
   0  -7 -24    0.05    0.85
   0  -7  24    0.70    0.68
   0  -7  24   -0.66    0.88
   0   7 -25    2.03    0.93
   0   7  25    0.00    0.93
   0   7  25   -0.10    0.85
   0  -7 -25    1.32    0.68
   0  -7  25    0.16    0.72
   0  -7  25    0.98    0.80
   0   7  26    5.06    1.04
   0   7 -26    5.46    1.09
   0   7  26    4.58    0.96
   0  -7 -26    5.42    1.04
   0  -7  26    7.19    1.09
   0  -7  26    6.44    0.92
   0   7  27    2.05    1.07
   0   7  27    0.68    0.96
   0   7 -27    1.08    1.08
   0  -7  27    2.43    0.85
   0  -7 -27    1.62    0.97
   0  -7  27    2.59    1.15
   0   7 -28    4.28    1.18
   0   7  28    4.82    1.22
   0  -7  28    3.04    0.91
   0  -7 -28    2.76    1.12
   0  -7  28    3.52    1.28
   0   7 -29    0.46    1.29
   0   7  29    1.01    1.32
   0   7  29   -0.42    1.16
   0  -7 -29    0.04    1.20
   0  -7  29   -0.84    1.01
   0  -7  29    1.03    1.30
   0   7 -30    0.87    1.39
   0   7  30   -0.42    1.13
   0   7  30   -0.25    1.42
   0  -7  30    1.88    1.10
   0  -7 -30    0.05    1.20
   0  -7  30   -2.52    1.35
   0   7 -31    1.06    1.42
   0   7  31    2.10    1.28
   0   7  31    0.77    1.54
   0  -7  31    0.20    1.48
   0  -7 -31   -0.76    1.34
   0   7 -32    1.79    1.59
   0   7  32   -2.50    1.43
   0   7  32    1.85    1.78
   0  -7 -32   -1.17    1.46
   0   7  33    1.07    1.75
   0   7 -33    0.92    2.02
   0   7  33    2.19    1.66
   0   8   0  166.18    6.45
   0   8   0  170.32    6.47
   0   8   0  153.22    6.46
   0   8   0  151.60    6.43
   0  -8   0  165.36    6.46
   0  -8   0  162.62    6.47
   0  -8   0  157.87    6.45
   0   8  -1   25.03    1.07
   0   8  -1   25.98    1.08
   0   8  -1   25.07    1.04
   0   8   1   26.31    1.03
   0   8   1   26.15    1.05
   0   8  -1   24.78    1.04
   0   8   1   27.05    1.09
   0   8  -1   26.76    1.06
   0   8   1   24.80    1.07
   0  -8  -1   26.00    1.05
   0  -8  -1   24.88    1.08
   0  -8  -1   25.58    1.03
   0  -8  -1   25.09    1.07
   0  -8   1   24.23    1.05
   0  -8   1   24.31    1.08
   0   8   2    0.35    0.15
   0   8  -2    0.26    0.12
   0   8  -2    0.05    0.12
   0   8   2    0.15    0.15
   0   8   2    0.16    0.13
   0   8   2    0.02    0.06
   0   8  -2    0.09    0.10
   0   8  -2   -0.01    0.20
   0  -8  -2    0.14    0.14
   0  -8  -2    0.09    0.06
   0  -8  -2    0.14    0.13
   0  -8  -2    0.07    0.11
   0  -8   2    0.14    0.11
   0  -8   2    0.04    0.18
   0   8  -3   48.98    2.01
   0   8   3   48.81    1.99
   0   8   3   51.79    2.03
   0   8  -3   48.82    2.01
   0   8  -3   51.05    2.02
   0   8   3   51.12    2.01
   0   8  -3   50.27    2.02
   0   8   3   47.74    2.02
   0  -8  -3   48.75    2.03
   0  -8   3   49.86    2.03
   0  -8  -3   48.79    2.01
   0  -8   3   46.65    2.01
   0  -8  -3   48.90    1.99
   0  -8  -3   50.57    2.03
   0   8   4   40.04    1.68
   0   8   4   41.64    1.69
   0   8  -4   41.02    1.68
   0   8  -4   41.55    1.68
   0   8   4   40.63    1.65
   0   8  -4   41.10    1.67
   0   8   4   40.85    1.67
   0   8  -4   42.04    1.68
   0  -8   4   41.61    1.67
   0  -8  -4   38.35    1.67
   0  -8  -4   40.12    1.69
   0  -8   4   40.29    1.68
   0  -8  -4   40.95    1.65
   0  -8  -4   42.49    1.70
   0  -8   4   39.58    1.68
   0   8  -5    0.68    0.18
   0   8   5    0.51    0.13
   0   8  -5    0.58    0.17
   0   8   5    0.67    0.20
   0   8  -5    0.73    0.20
   0   8   5    0.71    0.22
   0   8  -5    0.49    0.21
   0   8   5    0.75    0.20
   0  -8  -5    0.36    0.23
   0  -8  -5    0.52    0.12
   0  -8   5    0.98    0.17
   0  -8   5    0.39    0.16
   0  -8  -5    0.34    0.16
   0  -8   5    0.59    0.18
   0  -8  -5    0.25    0.20
   0  -8   5    0.78    0.20
   0   8   6   20.68    0.93
   0   8  -6   21.01    0.90
   0   8   6   20.23    0.88
   0   8   6   20.36    0.91
   0   8  -6   21.44    0.90
   0   8  -6   20.22    0.91
   0   8   6   20.46    0.92
   0   8  -6   21.63    0.94
   0  -8  -6   22.10    0.94
   0  -8   6   20.72    0.89
   0  -8  -6   19.65    0.90
   0  -8  -6   20.70    0.88
   0  -8   6   21.21    0.92
   0  -8  -6   20.06    0.90
   0  -8   6   21.08    0.90
   0   8  -7   16.41    0.77
   0   8  -7   16.58    0.78
   0   8  -7   16.84    0.82
   0   8   7   18.09    0.79
   0   8  -7   17.48    0.77
   0   8   7   16.39    0.75
   0   8   7   17.80    0.80
   0   8   7   16.99    0.80
   0  -8   7   16.39    0.76
   0  -8  -7   16.83    0.75
   0  -8   7   16.74    0.75
   0  -8  -7   17.47    0.82
   0  -8  -7   16.90    0.76
   0  -8  -7   16.75    0.78
   0   8  -8    4.08    0.40
   0   8   8    3.88    0.29
   0   8   8    3.13    0.32
   0   8  -8    3.38    0.32
   0   8   8    3.90    0.32
   0   8  -8    4.30    0.32
   0   8  -8    3.77    0.32
   0   8   8    4.03    0.31
   0  -8   8    3.68    0.33
   0  -8  -8    4.12    0.27
   0  -8  -8    3.42    0.29
   0  -8  -8    3.34    0.30
   0  -8   8    3.46    0.29
   0  -8  -8    4.88    0.38
   0   8   9   15.85    0.80
   0   8  -9   13.71    0.83
   0   8  -9   14.74    0.75
   0   8   9   13.84    0.71
   0   8  -9   15.68    0.73
   0   8   9   14.62    0.69
   0   8  -9   14.57    0.72
   0   8   9   14.29    0.74
   0  -8  -9   16.11    0.80
   0  -8  -9   15.49    0.73
   0  -8  -9   13.54    0.72
   0  -8  -9   14.45    0.68
   0  -8   9   14.30    0.73
   0  -8   9   14.18    0.68
   0   8  10    5.43    0.51
   0   8 -10    6.14    0.45
   0   8 -10    5.51    0.53
   0   8 -10    5.71    0.40
   0   8  10    6.52    0.39
   0   8 -10    5.89    0.41
   0   8  10    6.01    0.41
   0   8  10    5.81    0.44
   0   8 -10    6.57    0.42
   0   8 -10    6.07    0.40
   0  -8 -10    5.65    0.41
   0  -8 -10    4.91    0.37
   0  -8 -10    6.29    0.42
   0  -8  10    5.59    0.40
   0  -8  10    5.55    0.44
   0  -8 -10    5.81    0.38
   0   8  11    5.75    0.37
   0   8 -11    5.42    0.42
   0   8 -11    4.30    0.56
   0   8  11    5.66    0.53
   0   8 -11    4.67    0.34
   0   8  11    4.96    0.45
   0   8 -11    5.46    0.39
   0   8  11    4.39    0.39
   0   8 -11    4.62    0.47
   0   8 -11    4.84    0.36
   0  -8  11    4.68    0.47
   0  -8  11    5.19    0.36
   0  -8 -11    4.06    0.43
   0  -8 -11    5.67    0.48
   0  -8 -11    4.74    0.41
   0  -8 -11    4.54    0.36
   0   8  12    6.18    0.51
   0   8 -12    6.17    0.43
   0   8 -12    5.60    0.54
   0   8 -12    6.06    0.44
   0   8  12    6.36    0.60
   0   8 -12    6.97    0.51
   0   8 -12    7.01    0.48
   0   8  12    6.66    0.41
   0   8  12    6.36    0.43
   0  -8 -12    6.94    0.48
   0  -8  12    5.92    0.42
   0  -8 -12    5.74    0.40
   0  -8 -12    6.17    0.48
   0  -8 -12    5.69    0.50
   0  -8  12    5.97    0.54
   0   8  13   23.87    1.24
   0   8 -13   26.13    1.13
   0   8 -13   26.41    1.18
   0   8 -13   27.46    1.29
   0   8 -13   27.39    1.24
   0   8 -13   25.52    1.22
   0   8  13   23.99    1.20
   0   8  13   26.98    1.15
   0  -8 -13   26.54    1.25
   0  -8 -13   25.63    1.14
   0  -8  13   24.15    1.28
   0  -8 -13   27.15    1.23
   0   8  14   29.12    1.40
   0   8 -14   30.08    1.28
   0   8  14   29.81    1.29
   0   8  14   29.07    1.37
   0   8 -14   30.79    1.43
   0   8 -14   30.02    1.32
   0   8 -14   27.00    1.39
   0  -8  14   28.36    1.43
   0  -8  14   29.81    1.31
   0  -8 -14   29.80    1.28
   0  -8 -14   30.85    1.39
   0  -8 -14   28.45    1.40
   0   8 -15   -0.08    0.27
   0   8 -15    0.32    0.39
   0   8  15    0.89    0.33
   0   8  15    0.07    0.46
   0   8  15   -0.34    0.46
   0   8 -15    1.11    0.50
   0   8 -15    0.23    0.50
   0  -8  15    0.19    0.35
   0  -8 -15    0.43    0.30
   0  -8  15    0.09    0.40
   0  -8 -15    0.91    0.37
   0   8 -16   -0.12    0.53
   0   8  16    0.41    0.33
   0   8  16   -0.45    0.51
   0   8 -16    0.37    0.42
   0   8 -16   -0.27    0.28
   0   8  16   -0.30    0.50
   0   8 -16   -0.02    0.54
   0  -8  16    0.01    0.56
   0  -8 -16    0.10    0.31
   0  -8 -16    1.28    0.51
   0  -8  16   -0.15    0.41
   0   8 -17    0.61    0.58
   0   8  17    1.75    0.55
   0   8  17    1.21    0.35
   0   8  17    1.53    0.55
   0   8 -17    0.62    0.45
   0   8 -17    0.97    0.31
   0  -8 -17    0.61    0.54
   0  -8  17    0.44    0.58
   0  -8 -17    0.95    0.34
   0  -8  17    0.99    0.43
   0   8  18   -0.15    0.61
   0   8  18   -0.49    0.34
   0   8  18    0.38    0.54
   0   8 -18   -0.08    0.60
   0   8 -18    0.09    0.32
   0   8 -18   -0.25    0.46
   0  -8  18    0.02    0.63
   0  -8 -18   -0.75    0.33
   0  -8 -18   -0.24    0.57
   0  -8  18   -0.14    0.44
   0   8  19    0.71    0.67
   0   8  19    0.37    0.37
   0   8 -19    0.87    0.50
   0   8 -19    1.43    0.34
   0   8  19    1.11    0.61
   0   8 -19    0.68    0.52
   0  -8 -19    1.08    0.38
   0  -8  19    1.12    0.49
   0  -8 -19    1.55    0.62
   0  -8  19    0.48    0.52
   0   8  20    8.78    0.56
   0   8  20    8.66    0.82
   0   8 -20    9.27    0.62
   0   8 -20   10.24    0.69
   0   8 -20    8.68    0.86
   0   8  20    8.57    0.85
   0  -8 -20    8.33    0.58
   0  -8  20    9.46    0.70
   0  -8  20    8.83    0.89
   0  -8 -20    8.96    0.81
   0   8 -21    3.14    0.55
   0   8 -21    1.55    0.75
   0   8 -21    2.12    0.38
   0   8  21    2.16    0.71
   0   8  21    2.09    0.71
   0  -8 -21    2.11    0.56
   0  -8  21    3.64    0.65
   0  -8  21    2.29    0.58
   0  -8 -21    1.94    0.41
   0   8 -22    2.94    0.41
   0   8 -22    2.15    0.81
   0   8  22    3.14    0.76
   0   8  22    1.56    0.80
   0  -8 -22    1.53    0.74
   0  -8 -22    1.77    0.42
   0  -8  22    1.97    0.62
   0  -8  22    2.97    0.85
   0   8 -23    2.10    0.40
   0   8 -23    0.97    0.81
   0   8  23    1.22    0.87
   0   8  23    1.42    0.78
   0  -8  23    3.67    0.75
   0  -8 -23    2.45    0.43
   0  -8 -23    1.42    0.80
   0  -8  23    0.18    0.88
   0   8  24    1.55    0.90
   0   8  24    2.81    0.95
   0  -8  24    1.98    0.74
   0  -8 -24    2.33    0.65
   0  -8  24    3.37    0.71
   0   8  25    5.12    1.03
   0   8  25    4.55    0.95
   0   8 -25    6.45    0.82
   0  -8  25    6.93    0.91
   0  -8 -25    6.79    0.98
   0   8  26    1.53    0.95
   0   8 -26    4.14    1.05
   0   8  26    4.65    1.14
   0  -8  26    3.63    1.10
   0  -8 -26    4.05    0.79
   0  -8  26    5.18    0.84
   0   8  27    9.66    1.16
   0   8  27   11.57    1.27
   0   8 -27   11.26    1.28
   0  -8  27   12.65    1.10
   0  -8  27   12.63    1.36
   0  -8 -27    9.67    1.21
   0   8  28    2.26    1.05
   0   8  28    4.99    1.24
   0   8 -28    3.54    1.21
   0  -8 -28    3.71    1.12
   0  -8  28    2.70    1.23
   0  -8  28    3.84    1.03
   0   8  29   -0.46    1.31
   0   8  29   -0.63    1.18
   0   8 -29    0.05    1.33
   0  -8  29    1.33    1.01
   0  -8  29    1.26    1.07
   0  -8 -29   -0.17    1.16
   0   8 -30    1.67    1.39
   0   8  30    0.27    1.43
   0   8  30   -0.08    1.31
   0  -8  30    1.06    1.36
   0  -8 -30    1.41    1.31
   0   8  31    4.89    1.60
   0   8 -31    6.90    1.50
   0   8  31    5.69    1.34
   0  -8 -31    5.63    1.40
   0  -8  31    4.02    1.57
   0   8 -32   -0.55    1.64
   0   8  32   -0.54    1.78
   0   8  32   -0.15    1.36
   0  -8 -32   -0.43    1.42
   0   9   0    0.22    0.24
   0   9   0   -0.14    0.13
   0   9   0    0.02    0.07
   0   9   0   -0.01    0.12
   0  -9   0    0.09    0.14
   0  -9   0    0.13    0.13
   0  -9   0    0.41    0.15
   0   9  -1  172.76    7.27
   0   9  -1  175.00    7.29
   0   9   1  170.05    7.26
   0   9  -1  192.21    7.31
   0   9   1  188.11    7.28
   0   9   1  194.05    7.31
   0   9  -1  187.96    7.28
   0   9   1  182.32    7.30
   0  -9  -1  192.27    7.30
   0  -9   1  174.12    7.28
   0  -9  -1  178.37    7.28
   0  -9  -1  181.81    7.31
   0  -9   1  180.25    7.30
   0  -9  -1  177.68    7.27
   0   9  -2  299.88   12.68
   0   9  -2  304.89   12.69
   0   9   2  334.14   12.69
   0   9  -2  318.20   12.69
   0   9   2  332.80   12.71
   0   9  -2  334.27   12.71
   0   9   2  298.13   12.67
   0   9   2  310.46   12.70
   0   9  -2  314.34   12.68
   0  -9  -2  314.70   12.71
   0  -9  -2  350.33   12.70
   0  -9   2  317.13   12.71
   0  -9  -2  307.72   12.67
   0  -9   2  311.92   12.69
   0  -9  -2  311.70   12.69
   0   9   3    0.91    0.10
   0   9   3    1.25    0.18
   0   9   3    1.16    0.21
   0   9  -3    0.85    0.19
   0   9  -3    1.61    0.18
   0   9  -3    1.09    0.17
   0   9   3    1.04    0.25
   0   9  -3    1.24    0.26
   0  -9  -3    1.12    0.22
   0  -9  -3    1.12    0.18
   0  -9  -3    1.24    0.10
   0  -9   3    1.06    0.18
   0  -9  -3    1.22    0.16
   0  -9   3    1.00    0.16
   0   9  -4   49.68    2.00
   0   9  -4   48.64    2.02
   0   9   4   50.48    1.99
   0   9  -4   50.73    1.99
   0   9   4   48.87    1.97
   0   9  -4   49.09    1.99
   0   9   4   47.84    2.01
   0   9   4   49.84    2.01
   0  -9  -4   46.87    2.01
   0  -9   4   48.52    2.01
   0  -9  -4   46.91    1.98
   0  -9  -4   48.03    2.00
   0  -9  -4   46.55    1.96
   0  -9   4   49.64    1.99
   0   9  -5   51.19    2.03
   0   9   5   48.29    2.03
   0   9   5   50.00    2.03
   0   9  -5   49.90    2.01
   0   9  -5   48.97    2.02
   0   9  -5   49.21    2.04
   0   9   5   50.17    2.02
   0   9   5   48.41    1.99
   0  -9   5   48.77    2.02
   0  -9  -5   50.98    1.99
   0  -9  -5   48.90    2.04
   0  -9  -5   47.46    2.03
   0  -9   5   48.68    2.02
   0  -9  -5   47.78    2.01
   0  -9   5   48.70    2.03
   0   9   6   76.07    3.18
   0   9   6   78.35    3.17
   0   9  -6   77.52    3.16
   0   9   6   78.77    3.17
   0   9  -6   78.91    3.17
   0   9  -6   78.23    3.16
   0   9   6   76.03    3.14
   0   9  -6   79.11    3.17
   0  -9   6   77.44    3.17
   0  -9  -6   74.94    3.17
   0  -9   6   77.53    3.16
   0  -9  -6   80.74    3.14
   0  -9  -6   77.58    3.16
   0  -9   6   75.78    3.17
   0  -9  -6   80.96    3.18
   0  -9   6   76.92    3.16
   0   9  -7   22.17    0.99
   0   9   7   22.87    1.01
   0   9  -7   22.75    1.04
   0   9  -7   22.59    1.00
   0   9   7   21.58    0.96
   0   9   7   20.48    1.00
   0   9  -7   21.69    0.99
   0   9   7   23.97    1.01
   0  -9   7   22.14    0.97
   0  -9  -7   23.92    1.04
   0  -9  -7   21.74    0.97
   0  -9   7   22.14    1.00
   0  -9  -7   22.47    0.98
   0  -9  -7   22.94    0.96
   0   9  -8   48.77    2.08
   0   9   8   48.99    2.06
   0   9  -8   50.07    2.04
   0   9   8   48.83    2.04
   0   9   8   46.45    2.02
   0   9  -8   50.64    2.05
   0   9  -8   50.24    2.04
   0  -9  -8   50.01    2.02
   0  -9  -8   52.38    2.08
   0  -9   8   47.21    2.05
   0  -9   8   48.33    2.02
   0  -9  -8   47.90    2.03
   0   9  -9    7.33    0.53
   0   9  -9    7.79    0.47
   0   9  -9    7.24    0.46
   0   9   9    6.60    0.51
   0   9   9    7.00    0.47
   0   9   9    8.07    0.46
   0   9   9    6.61    0.48
   0   9  -9    7.62    0.51
   0  -9   9    7.62    0.44
   0  -9  -9    7.11    0.49
   0  -9   9    7.27    0.49
   0  -9  -9    6.89    0.49
   0  -9  -9    6.61    0.51
   0  -9  -9    7.08    0.48
   0   9 -10    5.62    0.39
   0   9 -10    5.00    0.44
   0   9 -10    6.96    0.45
   0   9 -10    6.02    0.40
   0   9  10    5.10    0.37
   0   9  10    6.18    0.52
   0   9  10    5.40    0.40
   0   9 -10    5.60    0.54
   0   9  10    5.96    0.41
   0   9 -10    5.46    0.42
   0  -9 -10    6.17    0.44
   0  -9 -10    6.26    0.43
   0  -9  10    5.06    0.36
   0  -9 -10    6.25    0.42
   0  -9  10    4.86    0.45
   0  -9 -10    5.62    0.37
   0   9 -11   12.99    0.75
   0   9  11   12.95    0.86
   0   9  11   14.16    0.69
   0   9 -11   12.77    0.75
   0   9  11   13.05    0.71
   0   9 -11   14.93    0.68
   0   9 -11   12.83    0.79
   0   9 -11   12.64    0.79
   0   9  11   13.42    0.68
   0   9 -11   13.65    0.91
   0  -9 -11   14.02    0.72
   0  -9 -11   13.13    0.74
   0  -9 -11   12.90    0.66
   0  -9 -11   12.32    0.83
   0  -9  11   12.90    0.66
   0  -9  11   13.19    0.79
   0   9 -12   10.86    0.67
   0   9 -12    8.40    0.63
   0   9  12    9.09    0.57
   0   9  12    9.44    0.60
   0   9  12    9.66    0.66
   0   9 -12    9.78    0.58
   0   9  12    8.54    0.60
   0   9 -12   10.26    0.68
   0   9 -12    9.11    0.55
   0  -9 -12    9.27    0.65
   0  -9 -12    9.41    0.53
   0  -9  12    8.93    0.57
   0  -9  12    9.41    0.61
   0  -9 -12    9.92    0.67
   0  -9 -12    7.92    0.65
   0   9 -13   21.62    1.13
   0   9  13   22.44    1.01
   0   9  13   21.36    1.11
   0   9 -13   21.45    1.05
   0   9  13   21.57    1.08
   0   9 -13   20.82    0.98
   0   9 -13   20.22    1.09
   0  -9  13   20.82    1.05
   0  -9 -13   23.46    1.09
   0  -9 -13   21.66    0.99
   0  -9  13   22.38    1.02
   0  -9 -13   21.12    1.08
   0   9  14    1.10    0.35
   0   9 -14    1.21    0.41
   0   9 -14    1.26    0.46
   0   9  14    1.44    0.48
   0   9 -14    0.56    0.27
   0   9 -14    0.47    0.46
   0   9  14    1.00    0.43
   0  -9  14    1.08    0.49
   0  -9 -14    1.45    0.35
   0  -9 -14    1.69    0.31
   0  -9 -14    1.31    0.47
   0  -9  14    1.41    0.36
   0   9 -15    0.78    0.28
   0   9 -15    0.67    0.41
   0   9  15    0.16    0.44
   0   9  15    0.26    0.36
   0   9 -15    1.11    0.51
   0   9 -15    0.30    0.48
   0   9  15    0.07    0.47
   0  -9  15    0.12    0.53
   0  -9 -15   -0.39    0.47
   0  -9 -15    0.20    0.31
   0  -9  15    0.52    0.39
   0   9 -16   16.80    0.95
   0   9  16   16.52    0.83
   0   9  16   14.17    1.01
   0   9  16   14.83    1.00
   0   9 -16   15.19    0.78
   0   9 -16   16.04    1.04
   0   9 -16   15.32    0.89
   0  -9  16   15.56    1.06
   0  -9 -16   13.80    0.85
   0  -9  16   16.83    0.93
   0  -9 -16   16.48    0.80
   0   9 -17   18.70    1.13
   0   9  17   18.47    0.96
   0   9 -17   19.28    1.06
   0   9 -17   18.34    0.91
   0   9  17   19.10    1.13
   0   9  17   17.28    1.13
   0  -9 -17   18.99    0.93
   0  -9 -17   17.95    1.09
   0  -9  17   19.87    1.01
   0  -9  17   19.50    1.06
   0   9  18    6.23    0.49
   0   9 -18    5.93    0.71
   0   9  18    4.89    0.68
   0   9 -18    5.55    0.59
   0   9 -18    6.12    0.43
   0   9  18    5.36    0.68
   0  -9 -18    5.24    0.46
   0  -9 -18    4.24    0.65
   0  -9  18    4.86    0.74
   0  -9  18    4.45    0.59
   0   9 -19   16.10    0.88
   0   9  19   17.05    1.16
   0   9 -19   17.79    1.07
   0   9  19   17.70    1.19
   0   9  19   15.85    0.92
   0   9 -19   18.52    1.19
   0  -9  19   18.83    1.07
   0  -9  19   17.42    1.01
   0  -9 -19   16.73    0.90
   0  -9 -19   17.68    1.13
   0   9 -20    3.28    0.73
   0   9  20    3.28    0.74
   0   9  20    3.36    0.45
   0   9 -20    4.12    0.42
   0   9  20    3.78    0.71
   0   9 -20    3.57    0.62
   0  -9  20    3.19    0.79
   0  -9  20    3.11    0.57
   0  -9 -20    3.54    0.45
   0  -9 -20    4.25    0.71
   0   9 -21    0.14    0.37
   0   9 -21    0.45    0.62
   0   9  21   -1.13    0.68
   0   9  21    0.96    0.80
   0   9 -21   -0.65    0.71
   0  -9  21   -1.05    0.55
   0  -9  21   -0.47    0.56
   0  -9 -21   -0.28    0.42
   0  -9 -21   -0.55    0.52
   0   9 -22    1.13    0.39
   0   9  22    1.23    0.79
   0   9  22    1.02    0.74
   0   9 -22   -0.32    0.79
   0  -9 -22   -0.09    0.72
   0  -9  22    0.99    0.67
   0  -9 -22    0.92    0.44
   0  -9  22   -0.50    0.82
   0   9  23    1.50    0.81
   0   9 -23    0.26    0.64
   0   9  23    0.62    0.87
   0   9 -23    0.17    0.41
   0  -9 -23    0.72    0.80
   0  -9  23    0.13    0.72
   0  -9 -23   -0.19    0.45
   0  -9  23   -0.31    0.88
   0   9  24    1.90    0.84
   0   9  24    0.72    0.92
   0  -9 -24    0.75    0.82
   0  -9  24    2.44    0.71
   0  -9  24    0.27    1.11
   0   9 -25    1.08    0.91
   0   9  25    0.54    0.98
   0   9  25    0.86    0.98
   0  -9 -25    1.74    0.90
   0  -9  25    0.66    0.83
   0  -9  25   -1.02    1.00
   0   9  26    1.89    1.15
   0   9  26    0.19    0.95
   0   9 -26    1.93    1.06
   0  -9  26    1.73    0.80
   0  -9 -26    1.25    0.97
   0  -9  26    1.26    1.07
   0   9 -27    2.90    1.15
   0   9  27    0.27    1.10
   0   9  27    1.18    1.52
   0  -9 -27    2.25    1.01
   0  -9  27    1.66    0.95
   0  -9  27   -0.67    1.10
   0   9  28   -0.52    1.06
   0   9 -28   -1.08    1.17
   0   9  28    0.55    1.20
   0  -9 -28   -1.04    1.09
   0  -9  28   -0.28    0.93
   0  -9  28    1.17    0.98
   0   9  29   -1.77    1.12
   0   9 -29    1.26    1.36
   0   9  29   -0.55    1.33
   0  -9  29   -0.41    0.93
   0  -9 -29   -1.50    1.16
   0  -9  29    1.38    1.36
   0   9 -30    2.04    1.40
   0   9  30    4.30    1.48
   0   9  30    1.78    1.24
   0  -9 -30    3.59    1.28
   0  -9  30    4.87    1.50
   0   9  31    0.68    1.46
   0   9 -31   -4.43    1.48
   0   9  31   -3.47    1.51
   0  -9 -31    0.86    1.40
   0   9  32    4.53    1.59
   0   9 -32   -0.98    1.67
   0   9  32   -0.47    1.62
   0  -9 -32    0.24    1.42
   0  10   0  153.79    6.50
   0  10   0  171.69    6.55
   0  10   0  155.07    6.54
   0  10   0  169.75    6.53
   0 -10   0  168.28    6.54
   0 -10   0  162.51    6.55
   0 -10   0  158.31    6.53
   0  10  -1    1.06    0.11
   0  10   1    1.19    0.18
   0  10  -1    0.91    0.22
   0  10   1    1.22    0.17
   0  10   1    1.28    0.10
   0  10  -1    1.01    0.14
   0  10  -1    0.79    0.19
   0  10  -1    0.76    0.18
   0  10   1    0.95    0.28
   0 -10   1    1.26    0.16
   0 -10  -1    1.20    0.24
   0 -10   1    1.44    0.25
   0 -10  -1    0.98    0.10
   0 -10  -1    1.14    0.16
   0 -10  -1    1.08    0.23
   0  10  -2    6.91    0.40
   0  10  -2    7.78    0.45
   0  10  -2    8.12    0.43
   0  10  -2    8.56    0.40
   0  10   2    7.95    0.41
   0  10   2    8.07    0.34
   0  10   2    9.19    0.51
   0  10   2    7.61    0.40
   0  10  -2    7.47    0.38
   0 -10   2    8.29    0.42
   0 -10  -2    7.23    0.39
   0 -10  -2    7.25    0.34
   0 -10  -2    7.98    0.47
   0 -10   2    8.59    0.40
   0 -10  -2    7.76    0.47
   0  10   3   11.95    0.55
   0  10   3   11.44    0.49
   0  10  -3   11.71    0.58
   0  10  -3   12.02    0.55
   0  10  -3   10.97    0.58
   0  10  -3   11.28    0.56
   0  10   3   11.43    0.58
   0  10   3   11.11    0.62
   0  10  -3   12.01    0.54
   0 -10   3   11.24    0.59
   0 -10  -3   11.04    0.59
   0 -10  -3   11.62    0.48
   0 -10   3   11.46    0.53
   0 -10  -3   11.45    0.53
   0 -10  -3   11.19    0.61
   0  10  -4    0.08    0.21
   0  10  -4   -0.08    0.18
   0  10   4    0.27    0.29
   0  10  -4   -0.17    0.29
   0  10   4   -0.05    0.20
   0  10  -4    0.06    0.19
   0  10   4   -0.02    0.21
   0  10   4    0.03    0.11
   0 -10  -4    0.26    0.17
   0 -10  -4    0.13    0.10
   0 -10   4   -0.13    0.17
   0 -10   4    0.20    0.23
   0 -10  -4   -0.42    0.17
   0 -10  -4    0.22    0.27
   0  10   5    0.52    0.29
   0  10   5    0.51    0.23
   0  10  -5    0.04    0.22
   0  10  -5   -0.12    0.23
   0  10  -5    0.29    0.22
   0  10   5   -0.11    0.13
   0  10  -5    0.13    0.20
   0  10   5   -0.20    0.23
   0 -10  -5    0.15    0.25
   0 -10   5   -0.13    0.23
   0 -10  -5   -0.04    0.21
   0 -10  -5    0.14    0.17
   0 -10  -5    0.28    0.12
   0 -10   5    0.02    0.20
   0  10  -6    1.36    0.31
   0  10   6    1.49    0.26
   0  10  -6    0.69    0.29
   0  10   6    1.40    0.28
   0  10  -6    1.68    0.25
   0  10   6    1.24    0.28
   0  10   6    1.31    0.17
   0  10  -6    1.25    0.24
   0 -10  -6    1.41    0.27
   0 -10   6    1.62    0.27
   0 -10  -6    1.56    0.26
   0 -10  -6    1.30    0.22
   0 -10   6    1.65    0.23
   0 -10  -6    0.98    0.17
   0 -10   6    1.47    0.24
   0  10   7   12.11    0.70
   0  10  -7   14.76    0.68
   0  10   7   13.28    0.70
   0  10  -7   13.82    0.73
   0  10  -7   13.63    0.71
   0  10   7   13.19    0.62
   0  10  -7   14.03    0.68
   0 -10  -7   13.52    0.61
   0 -10  -7   13.94    0.76
   0 -10   7   13.86    0.65
   0 -10   7   13.76    0.65
   0 -10   7   12.64    0.67
   0 -10  -7   12.65    0.67
   0 -10  -7   13.31    0.62
   0  10   8   27.85    1.20
   0  10   8   25.94    1.16
   0  10  -8   27.68    1.24
   0  10  -8   26.54    1.21
   0  10  -8   26.72    1.20
   0  10  -8   27.66    1.23
   0  10   8   28.24    1.23
   0  10   8   26.89    1.22
   0 -10   8   26.84    1.20
   0 -10  -8   29.42    1.16
   0 -10  -8   28.08    1.25
   0 -10  -8   27.01    1.16
   0 -10  -8   25.52    1.18
   0 -10   8   26.72    1.17
   0  10   9   32.92    1.46
   0  10  -9   35.00    1.50
   0  10   9   36.66    1.54
   0  10  -9   36.36    1.50
   0  10   9   31.34    1.52
   0  10  -9   35.58    1.50
   0  10  -9   35.03    1.56
   0  10   9   36.40    1.51
   0 -10   9   33.45    1.47
   0 -10  -9   34.26    1.49
   0 -10  -9   37.01    1.46
   0 -10  -9   33.61    1.49
   0 -10  -9   33.62    1.55
   0  10  10    0.10    0.27
   0  10  10    0.34    0.27
   0  10 -10    0.31    0.48
   0  10 -10    0.14    0.36
   0  10  10    0.38    0.31
   0  10 -10   -0.10    0.32
   0  10  10    0.51    0.43
   0  10 -10    0.13    0.37
   0 -10 -10   -0.26    0.31
   0 -10  10   -0.15    0.22
   0 -10 -10    0.05    0.41
   0 -10 -10    0.00    0.30
   0 -10  10    0.14    0.35
   0 -10 -10   -0.18    0.26
   0  10  11   23.84    1.23
   0  10  11   24.78    1.11
   0  10  11   23.86    1.12
   0  10 -11   25.94    1.15
   0  10 -11   25.09    1.16
   0  10 -11   24.54    1.17
   0  10 -11   23.52    1.14
   0  10  11   26.19    1.13
   0  10 -11   23.26    1.16
   0 -10 -11   23.81    1.13
   0 -10 -11   26.42    1.11
   0 -10  11   23.79    1.12
   0 -10  11   23.44    1.07
   0 -10 -11   24.15    1.08
   0 -10 -11   22.84    1.20
   0  10 -12    2.59    0.39
   0  10  12    2.82    0.36
   0  10  12    2.96    0.45
   0  10 -12    2.58    0.44
   0  10 -12    2.54    0.45
   0  10 -12    3.73    0.47
   0  10  12    3.81    0.40
   0  10 -12    3.40    0.32
   0 -10 -12    3.30    0.43
   0 -10  12    1.94    0.34
   0 -10 -12    2.30    0.31
   0 -10 -12    3.48    0.44
   0 -10  12    2.56    0.48
   0  10 -13    9.95    0.60
   0  10 -13   10.26    0.58
   0  10 -13    9.29    0.66
   0  10  13    7.89    0.67
   0  10 -13   12.28    0.84
   0  10  13   10.20    0.71
   0  10  13   10.61    0.68
   0 -10 -13    9.58    0.60
   0 -10 -13    9.89    0.66
   0 -10  13    9.39    0.69
   0 -10 -13    9.24    0.64
   0 -10  13   10.05    0.61
   0  10 -14    3.41    0.50
   0  10 -14    3.31    0.35
   0  10 -14    4.76    0.53
   0  10  14    3.96    0.54
   0  10  14    4.06    0.44
   0  10 -14    3.50    0.50
   0  10  14    4.47    0.48
   0 -10 -14    3.22    0.51
   0 -10 -14    4.14    0.51
   0 -10  14    3.29    0.57
   0 -10  14    3.32    0.40
   0 -10 -14    3.29    0.36
   0  10 -15    4.69    0.57
   0  10 -15    3.13    0.34
   0  10 -15    3.33    0.51
   0  10  15    2.57    0.55
   0  10  15    3.41    0.45
   0  10  15    3.23    0.56
   0  10 -15    2.15    0.56
   0 -10  15    2.91    0.59
   0 -10 -15    3.29    0.42
   0 -10  15    3.19    0.42
   0 -10 -15    2.74    0.38
   0  10  16    0.50    0.55
   0  10 -16   -0.81    0.54
   0  10  16   -0.15    0.51
   0  10 -16    0.33    0.36
   0  10 -16    0.73    0.50
   0  10  16    0.43    0.41
   0 -10  16   -0.03    0.44
   0 -10  16   -0.15    0.40
   0 -10 -16   -0.18    0.33
   0 -10 -16    0.24    0.51
   0  10  17    2.90    0.61
   0  10 -17    3.75    0.60
   0  10  17    4.52    0.49
   0  10  17    2.70    0.64
   0  10 -17    4.21    0.65
   0 -10 -17    3.75    0.41
   0 -10  17    4.32    0.54
   0 -10  17    2.90    0.66
   0 -10 -17    3.23    0.48
   0  10 -18    5.65    0.73
   0  10 -18    6.89    0.68
   0  10  18    5.81    0.70
   0  10  18    6.48    0.54
   0  10  18    5.20    0.69
   0 -10  18    7.08    0.59
   0 -10 -18    5.42    0.49
   0 -10  18    6.63    0.78
   0 -10 -18    5.13    0.65
   0  10 -19    7.60    0.77
   0  10  19    6.23    0.77
   0  10 -19    6.68    0.71
   0  10  19    6.04    0.76
   0  10  19    7.66    0.56
   0 -10  19    7.31    0.67
   0 -10 -19    5.59    0.52
   0 -10  19    5.65    0.66
   0 -10 -19    5.27    0.72
   0  10 -20    6.30    0.77
   0  10  20    7.38    0.56
   0  10 -20    6.95    0.74
   0  10  20    5.95    0.81
   0  10  20    4.66    0.78
   0 -10  20    6.56    0.86
   0 -10 -20    5.71    0.76
   0 -10 -20    7.23    0.55
   0 -10  20    6.37    0.71
   0  10  21    2.38    0.83
   0  10 -21    2.51    0.79
   0  10  21    3.25    0.78
   0 -10  21    3.15    0.65
   0 -10 -21    2.09    0.70
   0 -10  21    1.94    0.66
   0 -10 -21    2.69    0.48
   0  10  22   -0.25    0.78
   0  10  22    1.21    0.80
   0  10 -22    0.82    0.82
   0 -10 -22   -0.32    0.57
   0 -10  22   -0.86    0.84
   0 -10  22    1.82    0.70
   0 -10 -22    1.26    0.47
   0  10 -23   14.34    1.12
   0  10  23   12.56    1.09
   0  10 -23   11.90    0.83
   0  10  23   12.74    1.13
   0 -10 -23   11.24    1.52
   0 -10  23   15.27    0.99
   0 -10  23   12.39    1.13
   0 -10 -23   13.50    0.87
   0  10  24    6.82    1.03
   0  10 -24    4.66    1.18
   0  10  24    5.47    0.96
   0 -10  24    6.13    0.77
   0 -10 -24    5.60    0.92
   0 -10  24    5.21    1.20
   0  10  25   20.72    1.36
   0  10 -25   18.52    1.34
   0  10  25   19.13    1.38
   0 -10  25   21.05    1.46
   0 -10  25   18.72    1.43
   0 -10 -25   17.97    1.29
   0  10 -26    0.63    1.05
   0  10  26    0.19    0.97
   0  10  26   -0.02    1.01
   0 -10 -26    0.67    0.94
   0 -10  26   -0.07    0.88
   0 -10  26    0.51    1.06
   0  10  27   -0.21    1.18
   0  10 -27   -0.69    1.11
   0  10  27   -0.45    1.12
   0 -10 -27    1.54    1.03
   0 -10  27   -0.56    0.87
   0 -10  27    0.76    0.94
   0  10  28    2.26    1.25
   0  10 -28   -0.30    1.21
   0  10  28   -1.97    1.17
   0 -10  28    1.07    0.95
   0 -10  28   -0.92    1.23
   0 -10 -28    0.12    1.08
   0  10  29   -2.78    1.33
   0  10  29    0.05    1.17
   0  10 -29    1.95    1.34
   0 -10  29   -0.82    1.37
   0 -10  29   -0.51    1.08
   0 -10 -29    0.41    1.17
   0  10 -30    1.97    1.35
   0  10  30   -0.84    1.43
   0  10  30   -1.54    1.25
   0 -10 -30    0.12    1.29
   0  10 -31   -1.23    1.55
   0  10  31    1.17    1.73
   0  10  31   -0.58    1.36
   0 -10 -31    0.28    1.33
   0  10  32    3.13    1.48
   0  10  32    2.93    1.72
   0  10 -32    1.48    1.66
   0 -10 -32    3.22    1.44
   0  11   0    0.29    0.20
   0  11   0   -0.05    0.09
   0  11   0   -0.14    0.23
   0  11   0   -0.17    0.16
   0 -11   0   -0.38    0.24
   0 -11   0    0.16    0.24
   0 -11   0    0.12    0.16
   0  11  -1   29.49    1.22
   0  11   1   30.21    1.21
   0  11   1   30.30    1.31
   0  11   1   28.31    1.26
   0  11   1   30.08    1.24
   0  11  -1   29.93    1.28
   0  11  -1   27.88    1.26
   0  11  -1   29.90    1.24
   0  11  -1   29.92    1.23
   0 -11  -1   31.46    1.28
   0 -11   1   29.08    1.25
   0 -11  -1   30.20    1.25
   0 -11  -1   29.54    1.29
   0 -11   1   30.15    1.27
   0  11   2  321.15   13.48
   0  11  -2  355.53   13.49
   0  11  -2  335.27   13.46
   0  11   2  359.54   13.50
   0  11   2  356.04   13.47
   0  11  -2  344.39   13.47
   0  11  -2  327.96   13.48
   0  11   2  316.34   13.44
   0  11  -2  325.68   13.46
   0 -11   2  338.36   13.49
   0 -11  -2  326.74   13.44
   0 -11  -2  338.24   13.47
   0 -11  -2  330.95   13.49
   0 -11   2  320.41   13.47
   0 -11  -2  355.12   13.49
   0  11   3   20.85    0.94
   0  11  -3   21.19    0.92
   0  11   3   21.72    0.87
   0  11  -3   21.86    0.93
   0  11   3   21.53    0.92
   0  11  -3   21.00    0.95
   0  11   3   21.37    1.00
   0  11  -3   20.03    0.99
   0  11  -3   20.96    0.93
   0 -11  -3   21.09    0.93
   0 -11   3   19.95    0.93
   0 -11   3   20.87    0.91
   0 -11  -3   21.79    0.98
   0 -11  -3   21.17    0.87
   0 -11  -3   21.34    0.91
   0  11   4   32.57    1.33
   0  11   4   30.99    1.26
   0  11  -4   31.92    1.30
   0  11  -4   30.70    1.31
   0  11   4   31.00    1.32
   0  11   4   31.20    1.30
   0  11  -4   31.84    1.30
   0  11  -4   31.76    1.32
   0  11  -4   29.31    1.35
   0 -11  -4   34.58    1.35
   0 -11  -4   26.33    1.26
   0 -11  -4   31.23    1.29
   0 -11   4   30.13    1.33
   0 -11   4   29.83    1.29
   0 -11  -4   30.33    1.33
   0  11   5   10.33    0.56
   0  11   5   10.37    0.57
   0  11  -5   11.58    0.53
   0  11   5    9.84    0.56
   0  11   5   10.34    0.48
   0  11  -5    9.98    0.56
   0  11  -5   10.42    0.55
   0  11  -5   11.18    0.65
   0 -11   5    9.66    0.58
   0 -11  -5    9.02    0.57
   0 -11  -5   10.45    0.46
   0 -11  -5    9.85    0.52
   0 -11  -5   11.36    0.64
   0 -11   5   10.32    0.53
   0  11   6   37.61    1.80
   0  11  -6   44.31    1.79
   0  11   6   42.87    1.81
   0  11  -6   42.60    1.80
   0  11   6   44.81    1.79
   0  11  -6   43.79    1.82
   0  11   6   42.75    1.74
   0  11  -6   43.62    1.77
   0 -11  -6   41.56    1.78
   0 -11   6   41.60    1.77
   0 -11  -6   42.84    1.82
   0 -11  -6   43.22    1.73
   0 -11   6   41.99    1.79
   0 -11  -6   41.78    1.76
   0  11  -7   37.69    1.62
   0  11   7   35.88    1.53
   0  11   7   37.93    1.59
   0  11   7   38.58    1.59
   0  11  -7   36.29    1.61
   0  11  -7   37.70    1.58
   0  11  -7   38.05    1.57
   0  11   7   37.30    1.58
   0 -11   7   38.01    1.57
   0 -11  -7   37.05    1.58
   0 -11  -7   38.65    1.53
   0 -11  -7   33.44    1.56
   0 -11  -7   35.33    1.57
   0 -11   7   36.68    1.57
   0  11   8  146.68    6.10
   0  11   8  154.78    6.08
   0  11  -8  154.27    6.10
   0  11  -8  150.81    6.08
   0  11   8  148.11    6.07
   0  11  -8  150.07    6.09
   0  11  -8  151.72    6.08
   0  11   8  153.51    6.09
   0 -11   8  150.31    6.07
   0 -11   8  148.84    6.09
   0 -11  -8  149.67    6.10
   0 -11  -8  146.81    6.07
   0 -11  -8  156.15    6.05
   0 -11  -8  147.63    6.08
   0  11   9   11.52    0.66
   0  11   9   10.21    0.58
   0  11   9   11.42    0.62
   0  11  -9   10.08    0.67
   0  11  -9   10.02    0.68
   0  11  -9   10.70    0.66
   0  11   9   11.70    0.74
   0  11  -9   10.39    0.68
   0 -11  -9    9.95    0.65
   0 -11  -9   11.96    0.59
   0 -11  -9   10.35    0.63
   0 -11   9   10.91    0.57
   0 -11   9    9.94    0.65
   0 -11  -9   11.21    0.63
   0  11  10   20.34    0.95
   0  11  10   20.87    1.01
   0  11  10   19.81    1.03
   0  11 -10   20.45    1.11
   0  11 -10   22.08    1.00
   0  11 -10   20.47    1.01
   0  11 -10   20.65    1.06
   0  11  10   19.82    0.99
   0 -11  10   20.62    0.95
   0 -11 -10   20.02    0.99
   0 -11  10   20.73    1.02
   0 -11 -10   19.48    0.94
   0 -11 -10   21.95    0.96
   0 -11 -10   20.86    1.07
   0  11  11    1.63    0.42
   0  11 -11    1.36    0.39
   0  11 -11    1.46    0.42
   0  11  11    1.08    0.49
   0  11 -11    1.50    0.45
   0  11  11    1.57    0.31
   0  11  11    1.00    0.36
   0 -11 -11    0.86    0.29
   0 -11  11    1.18    0.28
   0 -11 -11    1.61    0.38
   0 -11  11    1.25    0.42
   0 -11 -11    1.29    0.36
   0  11  12    1.83    0.35
   0  11  12    2.56    0.38
   0  11 -12    1.71    0.42
   0  11 -12    2.92    0.48
   0  11 -12    1.58    0.48
   0  11  12    2.44    0.39
   0  11 -12    3.03    0.49
   0 -11  12    2.00    0.34
   0 -11 -12    2.97    0.33
   0 -11  12    1.96    0.48
   0 -11 -12    2.43    0.38
   0 -11 -12    1.90    0.42
   0  11 -13    0.51    0.45
   0  11 -13    0.71    0.41
   0  11 -13    0.98    0.51
   0  11  13    1.26    0.36
   0  11  13    1.13    0.48
   0  11  13    1.15    0.42
   0  11 -13    1.01    0.49
   0 -11 -13    1.02    0.41
   0 -11  13    1.00    0.38
   0 -11  13    0.54    0.48
   0 -11 -13    0.70    0.33
   0 -11 -13    1.00    0.37
   0  11  14    2.79    0.46
   0  11 -14    1.95    0.58
   0  11 -14    2.13    0.48
   0  11 -14    2.06    0.51
   0  11 -14    2.53    0.36
   0  11  14    2.06    0.55
   0  11  14    1.82    0.44
   0 -11 -14    1.84    0.46
   0 -11 -14    2.85    0.48
   0 -11  14    2.04    0.39
   0 -11  14    2.13    0.54
   0  11  15    1.99    0.54
   0  11 -15    1.93    0.66
   0  11  15    2.42    0.45
   0  11 -15    3.18    0.55
   0  11 -15    2.04    0.40
   0  11 -15    1.34    0.56
   0  11  15    2.79    0.47
   0 -11  15    1.72    0.57
   0 -11  15    2.63    0.42
   0 -11 -15    2.85    0.52
   0  11 -16   10.78    0.78
   0  11 -16   10.55    0.71
   0  11  16    9.55    0.74
   0  11 -16   11.22    0.77
   0  11  16   12.08    0.69
   0  11  16    8.20    0.79
   0 -11  16    9.56    0.82
   0 -11  16   10.23    0.66
   0 -11 -16   10.63    0.74
   0 -11 -16    9.54    0.70
   0  11 -17    0.36    0.41
   0  11 -17    0.13    0.62
   0  11  17   -1.35    0.54
   0  11 -17    0.02    0.45
   0  11  17   -0.40    0.46
   0  11  17    0.51    0.61
   0 -11  17   -0.82    0.63
   0 -11 -17    0.33    0.52
   0 -11  17    0.49    0.45
   0 -11 -17   -0.39    0.42
   0  11  18    0.97    0.48
   0  11  18    0.58    0.61
   0  11 -18    0.73    0.49
   0  11 -18    1.31    0.65
   0  11  18    0.71    0.61
   0  11 -18    1.15    0.45
   0 -11  18    1.69    0.55
   0 -11 -18    1.41    0.46
   0 -11 -18    0.99    0.47
   0 -11  18   -0.21    0.63
   0  11 -19    8.07    0.79
   0  11  19    8.21    0.80
   0  11 -19    7.55    0.60
   0  11  19    5.81    0.80
   0  11  19    8.22    0.63
   0  11 -19    6.16    0.77
   0 -11  19    7.28    0.65
   0 -11 -19    7.16    0.74
   0 -11  19    6.48    0.81
   0 -11 -19    7.43    0.63
   0  11  20   26.06    1.49
   0  11 -20   25.35    1.26
   0  11  20   25.99    1.54
   0  11 -20   27.04    1.55
   0  11  20   23.94    1.58
   0  11 -20   26.16    1.50
   0 -11 -20   26.32    1.44
   0 -11  20   27.51    1.58
   0 -11  20   26.30    1.42
   0 -11 -20   26.89    1.35
   0  11  21    1.02    0.84
   0  11  21   -0.54    0.77
   0  11 -21    0.90    0.50
   0  11 -21   -1.11    0.77
   0 -11 -21    0.37    0.68
   0 -11  21    0.27    0.66
   0 -11  21    0.05    0.61
   0  11 -22   -0.49    0.52
   0  11  22    1.09    0.82
   0  11 -22   -1.31    0.79
   0  11  22    1.41    0.83
   0 -11  22   -0.58    0.85
   0 -11 -22    0.58    0.71
   0 -11  22    1.03    0.70
   0  11  23    0.45    0.91
   0  11  23    1.76    0.87
   0  11 -23    2.08    0.56
   0  11 -23    1.29    0.87
   0 -11 -23    1.14    0.71
   0 -11 -23    1.38    0.73
   0 -11  23    1.13    0.76
   0 -11  23    1.05    0.89
   0  11  24   12.26    1.18
   0  11 -24   12.49    1.18
   0  11  24   12.71    1.14
   0 -11  24   13.10    1.01
   0 -11 -24   14.43    1.09
   0 -11  24   12.98    1.20
   0  11  25    0.62    1.07
   0  11 -25   -0.91    0.91
   0  11  25    0.24    0.97
   0 -11  25    0.46    0.76
   0 -11 -25    0.09    0.90
   0 -11  25   -0.68    1.02
   0  11  26   18.12    1.42
   0  11 -26   20.81    1.46
   0 -11 -26   18.05    1.32
   0 -11  26   20.31    1.29
   0 -11  26   14.90    1.26
   0  11  27   -0.78    1.09
   0  11  27    0.85    1.16
   0  11 -27    1.10    1.10
   0 -11 -27    1.67    1.04
   0 -11  27   -1.78    1.14
   0 -11  27   -0.79    0.85
   0  11 -28    1.77    1.27
   0  11  28    1.63    1.26
   0  11  28   -0.42    1.12
   0 -11  28   -0.26    1.27
   0 -11 -28    2.23    1.14
   0 -11  28    1.64    1.03
   0  11  29   -1.17    1.20
   0  11  29   -0.96    1.33
   0  11 -29    0.78    1.34
   0 -11 -29   -1.47    1.15
   0 -11  29   -1.04    1.51
   0  11 -30    1.93    1.46
   0  11  30    0.99    1.59
   0  11  30    0.32    1.44
   0 -11 -30   -0.01    1.29
   0  11  31   -1.48    1.54
   0  11 -31    0.20    1.58
   0  11  31   -0.86    1.58
   0 -11 -31   -0.69    1.40
   0  11 -32    4.15    1.79
   0  11  32    2.05    1.77
   0  11  32    4.26    1.69
   0 -11 -32    0.81    1.65
   0  12   0    1.25    0.22
   0  12   0    1.55    0.24
   0  12   0    1.48    0.13
   0  12   0    1.29    0.37
   0 -12   0    1.00    0.27
   0 -12   0    1.37    0.30
   0 -12   0    1.93    0.22
   0  12   1   26.27    1.13
   0  12  -1   24.26    1.07
   0  12   1   27.00    1.06
   0  12  -1   25.76    1.11
   0  12  -1   26.49    1.20
   0  12   1   26.18    1.19
   0  12  -1   26.07    1.08
   0  12   1   27.80    1.12
   0  12  -1   27.03    1.11
   0 -12  -1   24.30    1.10
   0 -12  -1   25.52    1.15
   0 -12   1   25.44    1.10
   0 -12   1   24.68    1.15
   0 -12  -1   27.02    1.13
   0  12  -2   70.81    2.85
   0  12  -2   69.65    2.83
   0  12  -2   67.23    2.79
   0  12   2   69.45    2.84
   0  12   2   73.69    2.82
   0  12   2   69.44    2.78
   0  12  -2   70.48    2.81
   0  12  -2   69.38    2.80
   0  12   2   65.70    2.83
   0 -12   2   69.12    2.81
   0 -12   2   67.81    2.84
   0 -12  -2   65.67    2.84
   0 -12  -2   69.16    2.81
   0 -12  -2   70.00    2.85
   0 -12  -2   69.95    2.78
   0  12  -3    8.31    0.46
   0  12  -3    6.58    0.46
   0  12   3    8.10    0.37
   0  12   3    8.52    0.54
   0  12   3    8.46    0.46
   0  12  -3    8.29    0.42
   0  12  -3    7.86    0.54
   0  12  -3    7.77    0.45
   0  12   3    7.57    0.47
   0  12  -3    7.63    0.45
   0 -12   3    6.99    0.44
   0 -12  -3    7.67    0.48
   0 -12  -3    8.23    0.36
   0 -12  -3    7.71    0.43
   0 -12   3    7.43    0.43
   0 -12  -3    8.07    0.50
   0  12   4   12.99    0.68
   0  12   4   12.27    0.68
   0  12  -4   13.35    0.65
   0  12  -4   14.34    0.70
   0  12  -4   14.43    0.69
   0  12  -4   13.66    0.66
   0  12  -4   13.31    0.65
   0  12   4   13.93    0.57
   0  12   4   13.24    0.65
   0 -12   4   11.41    0.73
   0 -12  -4   11.62    0.73
   0 -12  -4   12.86    0.64
   0 -12  -4   12.52    0.62
   0 -12   4   13.03    0.63
   0  12   5   10.29    0.49
   0  12  -5   10.69    0.61
   0  12  -5   11.20    0.60
   0  12  -5   10.70    0.58
   0  12   5   10.55    0.59
   0  12   5   12.08    0.68
   0  12   5   11.58    0.62
   0  12  -5   10.99    0.60
   0 -12   5    9.41    0.54
   0 -12  -5    9.85    0.53
   0 -12  -5   10.32    0.68
   0 -12  -5   10.56    0.47
   0 -12  -5    9.21    0.64
   0  12   6    1.49    0.33
   0  12   6    1.18    0.38
   0  12  -6    2.01    0.32
   0  12   6    1.08    0.18
   0  12   6    1.02    0.33
   0  12  -6    1.06    0.29
   0  12  -6    1.23    0.29
   0  12  -6    0.51    0.33
   0 -12  -6    1.29    0.16
   0 -12  -6    1.99    0.38
   0 -12   6    1.53    0.24
   0  12   7    0.41    0.18
   0  12   7    0.70    0.37
   0  12   7    0.37    0.34
   0  12  -7    0.57    0.38
   0  12   7    1.04    0.27
   0  12  -7    0.22    0.28
   0  12  -7    0.14    0.37
   0  12  -7    0.70    0.30
   0 -12  -7    0.30    0.26
   0 -12   7    1.29    0.37
   0 -12  -7    0.66    0.18
   0 -12  -7    0.67    0.40
   0  12  -8  103.04    4.08
   0  12   8   96.16    4.05
   0  12  -8  100.63    4.11
   0  12   8   94.18    4.11
   0  12   8  101.57    4.10
   0  12  -8  103.16    4.11
   0  12  -8  101.86    4.09
   0  12   8  101.24    4.09
   0 -12   8  103.60    4.09
   0 -12   8  103.69    4.09
   0 -12  -8   96.52    4.08
   0 -12  -8   96.66    4.12
   0 -12  -8  103.15    4.05
   0  12   9   -0.43    0.38
   0  12  -9   -0.37    0.45
   0  12  -9   -0.42    0.37
   0  12   9   -0.58    0.38
   0  12  -9    0.44    0.46
   0  12   9   -0.12    0.24
   0  12  -9    0.27    0.37
   0  12   9   -0.28    0.42
   0 -12  -9    0.16    0.31
   0 -12  -9   -0.15    0.37
   0 -12  -9   -0.12    0.23
   0 -12  -9   -0.64    0.51
   0 -12   9    0.06    0.32
   0  12  10   29.87    1.47
   0  12 -10   31.19    1.42
   0  12 -10   30.40    1.43
   0  12  10   30.00    1.45
   0  12 -10   30.69    1.49
   0  12  10   31.31    1.35
   0  12  10   31.77    1.41
   0  12 -10   33.03    1.42
   0 -12 -10   33.17    1.36
   0 -12 -10   30.13    1.39
   0 -12  10   32.86    1.43
   0 -12  10   31.61    1.36
   0 -12 -10   30.88    1.38
   0  12  11    7.66    0.54
   0  12 -11    9.45    0.57
   0  12 -11    8.00    0.60
   0  12  11    8.06    0.55
   0  12  11    6.57    0.59
   0  12 -11    8.19    0.58
   0 -12  11    7.88    0.59
   0 -12 -11    7.21    0.55
   0 -12 -11    8.33    0.50
   0 -12  11    6.86    0.49
   0 -12 -11    7.43    0.51
   0  12 -12    0.41    0.44
   0  12 -12    0.01    0.41
   0  12  12   -0.07    0.40
   0  12  12    0.18    0.47
   0  12  12   -0.22    0.31
   0  12 -12    0.64    0.47
   0  12 -12   -0.18    0.34
   0 -12  12    0.19    0.44
   0 -12 -12    0.07    0.34
   0 -12 -12    0.27    0.39
   0 -12 -12    0.63    0.31
   0 -12  12    0.34    0.33
   0  12 -13   14.89    0.95
   0  12 -13   13.47    0.76
   0  12  13   12.92    0.92
   0  12 -13   12.64    0.85
   0  12  13   13.73    0.87
   0  12 -13   12.65    0.90
   0  12  13   12.68    0.80
   0 -12  13   13.33    0.91
   0 -12 -13   14.37    0.77
   0 -12  13   13.22    0.77
   0 -12 -13   12.71    0.80
   0 -12 -13   13.71    0.84
   0  12  14   78.87    3.31
   0  12 -14   72.99    3.28
   0  12  14   76.07    3.25
   0  12 -14   77.05    3.23
   0  12  14   82.32    3.26
   0  12 -14   76.78    3.28
   0  12 -14   79.20    3.29
   0 -12  14   82.25    3.26
   0 -12 -14   79.43    3.27
   0 -12 -14   79.75    3.25
   0 -12 -14   77.95    3.25
   0 -12  14   77.32    3.31
   0  12  15   28.19    1.36
   0  12 -15   28.13    1.33
   0  12 -15   27.82    1.40
   0  12  15   27.52    1.41
   0  12  15   27.86    1.44
   0  12 -15   27.67    1.45
   0 -12  15   29.63    1.36
   0 -12  15   25.01    1.45
   0 -12 -15   27.67    1.38
   0 -12 -15   27.42    1.29
   0  12 -16    3.78    0.63
   0  12  16    3.92    0.66
   0  12  16    5.51    0.56
   0  12  16    3.63    0.59
   0  12 -16    4.10    0.62
   0  12 -16    4.93    0.51
   0 -12  16    2.88    0.66
   0 -12 -16    4.39    0.54
   0 -12 -16    4.24    0.58
   0 -12  16    4.51    0.54
   0  12 -17    4.02    0.52
   0  12 -17    2.97    0.65
   0  12  17    3.02    0.65
   0  12  17    3.25    0.54
   0  12  17    2.77    0.66
   0  12 -17    3.57    0.68
   0 -12  17    2.32    0.55
   0 -12 -17    1.67    0.60
   0 -12 -17    3.20    0.53
   0 -12  17    2.18    0.67
   0  12 -18    2.64    0.68
   0  12 -18    2.44    0.74
   0  12 -18    2.20    0.52
   0  12  18    1.79    0.54
   0  12  18    1.53    0.69
   0  12  18    2.23    0.65
   0 -12  18    2.19    0.56
   0 -12  18    2.10    0.52
   0 -12 -18    2.07    0.56
   0 -12 -18    1.90    0.60
   0  12 -19    2.83    0.73
   0  12 -19    4.86    0.78
   0  12 -19    4.38    0.57
   0  12  19    3.25    0.58
   0  12  19    4.24    0.73
   0  12  19    4.33    0.76
   0 -12 -19    4.55    0.57
   0 -12  19    4.60    0.63
   0 -12  19    2.96    0.78
   0 -12 -19    4.10    0.61
   0  12 -20    5.71    0.85
   0  12  20    6.01    0.84
   0  12 -20    6.39    0.84
   0  12 -20    6.19    0.64
   0  12  20    6.08    0.88
   0 -12  20    5.98    0.88
   0 -12 -20    6.70    0.67
   0 -12 -20    8.00    0.79
   0 -12  20    6.43    0.67
   0  12  21   -0.71    0.73
   0  12  21   -0.52    0.77
   0  12 -21   -0.77    0.56
   0  12 -21    1.11    0.79
   0 -12  21    0.45    0.81
   0 -12  21    0.78    0.66
   0 -12 -21    0.01    0.59
   0 -12 -21    0.18    0.71
   0  12  22    2.88    0.87
   0  12 -22    3.69    0.62
   0  12  22    4.90    0.85
   0  12 -22    3.00    0.83
   0 -12  22    3.81    0.94
   0 -12 -22    3.46    0.65
   0 -12 -22    3.32    0.79
   0 -12  22    3.89    0.76
   0  12 -23    1.25    0.88
   0  12  23    1.66    0.90
   0  12  23    0.14    0.84
   0  12 -23    1.03    0.62
   0 -12 -23    1.17    0.79
   0 -12 -23    2.21    0.66
   0 -12  23    0.48    0.93
   0 -12  23    2.42    0.80
   0  12  24   -0.11    0.91
   0  12 -24   -0.30    0.92
   0  12 -24    0.12    0.95
   0  12  24    0.94    1.03
   0 -12  24    0.90    0.96
   0 -12  24    1.23    0.81
   0 -12 -24    0.69    0.65
   0  12 -25   -0.92    0.93
   0  12  25   -0.20    0.99
   0  12  25    0.66    0.95
   0 -12  25   -1.06    1.01
   0 -12  25    1.71    0.78
   0 -12 -25   -1.16    0.90
   0  12  26    2.72    1.03
   0  12 -26    2.64    1.13
   0  12  26    4.06    1.14
   0 -12 -26    1.71    1.03
   0 -12  26    3.46    0.94
   0 -12  26    2.40    0.88
   0  12  27    4.02    1.22
   0  12 -27    4.59    1.14
   0  12  27    2.92    1.20
   0 -12  27    2.88    1.00
   0 -12  27    3.04    1.23
   0 -12 -27    2.05    1.07
   0  12  28    0.09    1.27
   0  12  28    0.88    1.39
   0  12 -28    0.00    1.27
   0 -12  28   -0.64    0.99
   0 -12 -28   -3.11    1.11
   0  12 -29    2.94    1.43
   0  12  29    0.02    1.47
   0  12  29   -0.17    1.27
   0 -12 -29   -1.97    1.25
   0  12  30    0.30    1.37
   0  12  30   -0.89    1.46
   0  12 -30    2.35    1.51
   0 -12 -30   -0.15    1.31
   0  12 -31    1.83    1.58
   0  12  31   -3.08    1.61
   0  12  31    0.31    1.49
   0 -12 -31    1.71    1.45
   0  12 -32    1.68    1.72
   0  12  32   -0.48    1.78
   0  12  32   -0.62    1.54
   0  13   0    0.00    0.11
   0  13   0    0.74    0.40
   0  13   0    0.00    0.19
   0  13   0   -0.11    0.14
   0  13   0   -0.29    0.21
   0 -13   0   -0.15    0.24
   0 -13   0   -0.03    0.21
   0  13   1   46.77    1.90
   0  13  -1   47.04    1.92
   0  13   1   47.47    2.02
   0  13  -1   44.22    1.97
   0  13  -1   48.37    2.02
   0  13  -1   48.98    1.95
   0  13  -1   47.40    1.91
   0  13   1   49.30    1.95
   0 -13   1   47.12    1.98
   0 -13  -1   47.64    1.94
   0 -13  -1   48.80    1.97
   0 -13  -1   44.50    1.99
   0 -13   1   45.64    1.94
   0  13  -2   57.05    2.37
   0  13  -2   54.49    2.31
   0  13  -2   57.50    2.33
   0  13   2   56.64    2.29
   0  13  -2   57.46    2.32
   0  13   2   59.71    2.33
   0  13  -2   55.02    2.35
   0  13   2   57.54    2.40
   0  13   2   57.95    2.35
   0 -13  -2   57.90    2.33
   0 -13   2   55.28    2.33
   0 -13  -2   55.40    2.29
   0 -13   2   57.55    2.36
   0 -13  -2   57.43    2.38
   0 -13  -2   57.66    2.36
   0  13   3  180.05    6.79
   0  13   3  164.52    6.75
   0  13  -3  169.90    6.81
   0  13  -3  167.44    6.78
   0  13   3  169.24    6.81
   0  13  -3  167.92    6.77
   0  13   3  173.99    6.83
   0  13  -3  174.33    6.83
   0  13  -3  172.19    6.79
   0  13  -3  160.79    6.80
   0 -13   3  168.69    6.82
   0 -13   3  163.32    6.79
   0 -13  -3  165.74    6.75
   0 -13  -3  173.12    6.82
   0 -13  -3  164.23    6.79
   0 -13  -3  167.70    6.82
   0  13  -4    1.60    0.27
   0  13  -4    2.00    0.33
   0  13   4    1.92    0.16
   0  13  -4    1.59    0.25
   0  13  -4    1.64    0.25
   0  13   4    1.81    0.33
   0  13   4    2.17    0.33
   0  13   4    1.57    0.29
   0  13  -4    2.07    0.44
   0 -13  -4    1.91    0.28
   0 -13  -4    1.31    0.23
   0 -13   4    1.43    0.35
   0 -13  -4    2.54    0.39
   0 -13   4    1.46    0.24
   0  13  -5  142.91    5.66
   0  13   5  145.74    5.65
   0  13  -5  125.44    5.62
   0  13  -5  141.54    5.63
   0  13  -5  141.99    5.63
   0  13   5  144.39    5.63
   0  13   5  134.68    5.64
   0  13   5  140.32    5.58
   0  13  -5  142.85    5.62
   0 -13   5  139.05    5.62
   0 -13   5  138.20    5.64
   0 -13  -5  140.99    5.58
   0 -13  -5  135.73    5.64
   0 -13  -5  137.05    5.65
   0  13   6   36.97    1.68
   0  13   6   40.75    1.71
   0  13   6   39.28    1.59
   0  13  -6   40.08    1.65
   0  13  -6   40.12    1.66
   0  13  -6   40.58    1.67
   0  13   6   40.25    1.66
   0  13  -6   38.05    1.71
   0 -13  -6   38.67    1.65
   0 -13  -6   39.05    1.67
   0 -13   6   32.90    1.66
   0 -13   6   37.52    1.68
   0 -13  -6   39.12    1.58
   0 -13  -6   39.46    1.63
   0  13   7    5.53    0.48
   0  13  -7    4.83    0.43
   0  13  -7    5.48    0.54
   0  13   7    4.54    0.30
   0  13  -7    5.51    0.41
   0  13   7    4.67    0.40
   0  13   7    5.29    0.47
   0  13  -7    5.21    0.46
   0 -13  -7    4.04    0.50
   0 -13  -7    5.43    0.46
   0 -13   7    5.39    0.39
   0 -13  -7    4.59    0.33
   0 -13   7    5.62    0.46
   0 -13  -7    5.07    0.38
   0  13  -8   38.37    1.58
   0  13  -8   35.96    1.59
   0  13   8   37.84    1.61
   0  13   8   34.19    1.52
   0  13   8   36.82    1.62
   0  13   8   36.65    1.60
   0  13  -8   35.60    1.65
   0  13  -8   34.92    1.58
   0 -13  -8   36.22    1.51
   0 -13  -8   36.50    1.56
   0 -13  -8   36.05    1.59
   0 -13   8   37.44    1.57
   0  13   9   66.25    2.78
   0  13  -9   66.62    2.86
   0  13  -9   69.82    2.82
   0  13   9   67.92    2.84
   0  13  -9   68.26    2.85
   0  13   9   68.76    2.85
   0  13  -9   67.53    2.82
   0  13   9   68.95    2.85
   0 -13   9   67.64    2.82
   0 -13  -9   70.92    2.77
   0 -13  -9   66.39    2.81
   0 -13  -9   66.48    2.82
   0  13  10   13.98    0.74
   0  13  10   13.62    0.90
   0  13  10   15.55    0.87
   0  13  10   15.18    0.92
   0  13 -10   14.72    0.86
   0  13 -10   14.67    0.87
   0  13 -10   16.44    0.92
   0  13 -10   15.43    0.98
   0 -13 -10   15.39    0.81
   0 -13  10   15.20    0.85
   0 -13 -10   14.81    0.87
   0 -13 -10   14.84    0.75
   0  13  11    4.59    0.54
   0  13 -11    4.68    0.55
   0  13  11    4.44    0.40
   0  13 -11    5.07    0.50
   0  13  11    4.78    0.51
   0  13 -11    4.60    0.53
   0 -13 -11    5.46    0.48
   0 -13 -11    4.99    0.41
   0 -13  11    4.73    0.43
   0 -13 -11    3.93    0.46
   0 -13  11    4.94    0.53
   0  13 -12   24.76    1.15
   0  13 -12   23.39    1.28
   0  13  12   24.68    1.17
   0  13 -12   22.77    1.23
   0  13  12   23.18    1.11
   0  13  12   24.56    1.19
   0 -13 -12   25.97    1.15
   0 -13  12   23.91    1.21
   0 -13 -12   22.10    1.19
   0 -13 -12   23.45    1.17
   0 -13  12   24.77    1.14
   0  13 -13    1.04    0.58
   0  13 -13    1.29    0.49
   0  13  13    1.43    0.52
   0  13  13    1.86    0.54
   0  13 -13    1.12    0.55
   0  13 -13    0.92    0.46
   0  13  13    1.19    0.70
   0 -13 -13    1.77    0.46
   0 -13  13    1.37    0.53
   0 -13 -13    0.68    0.45
   0 -13 -13    1.13    0.48
   0 -13  13    1.14    0.43
   0  13  14    0.50    0.42
   0  13 -14    0.65    0.63
   0  13  14    0.65    0.56
   0  13  14    0.63    0.52
   0  13 -14   -0.86    0.49
   0  13 -14   -0.41    0.42
   0 -13 -14    0.99    0.45
   0 -13  14    0.15    0.41
   0 -13 -14    0.73    0.44
   0 -13  14   -0.10    0.55
   0 -13 -14    0.85    0.47
   0  13 -15   -0.44    0.49
   0  13 -15    1.16    0.54
   0  13  15    0.07    0.53
   0  13  15    0.46    0.49
   0  13 -15    0.56    0.66
   0  13  15   -0.06    0.57
   0 -13 -15   -0.42    0.51
   0 -13 -15    0.65    0.50
   0 -13  15    0.09    0.57
   0 -13  15    0.05    0.42
   0  13  16   10.39    0.77
   0  13 -16   10.48    0.90
   0  13  16   11.85    0.78
   0  13 -16   10.76    0.77
   0  13  16   11.43    0.85
   0  13 -16   10.48    0.81
   0 -13  16   10.89    0.84
   0 -13 -16   10.48    0.78
   0 -13  16   12.72    0.88
   0 -13 -16   11.28    0.75
   0  13  17   -0.49    0.63
   0  13 -17    0.95    0.63
   0  13  17    1.20    0.57
   0  13 -17    0.80    0.75
   0  13 -17    1.12    0.53
   0  13  17    0.70    0.66
   0 -13  17    0.46    0.53
   0 -13  17    1.03    0.66
   0 -13 -17    0.51    0.53
   0 -13 -17    1.89    0.58
   0  13  18    2.55    0.66
   0  13  18    1.66    0.60
   0  13 -18    2.77    0.69
   0  13 -18    0.84    0.79
   0  13  18    2.10    0.69
   0  13 -18    2.73    0.55
   0 -13 -18    1.90    0.59
   0 -13 -18    2.32    0.63
   0 -13  18    1.97    0.54
   0 -13  18    2.96    0.74
   0  13 -19    0.86    0.72
   0  13  19    1.60    0.76
   0  13 -19    0.42    0.54
   0  13 -19   -0.21    0.81
   0  13  19    0.12    0.71
   0  13  19    0.48    0.58
   0 -13 -19    0.47    0.60
   0 -13  19    0.22    0.76
   0 -13 -19    0.31    0.49
   0 -13  19    0.20    0.61
   0  13  20    2.74    0.75
   0  13  20    1.91    0.81
   0  13 -20    2.73    0.61
   0  13 -20    3.86    0.81
   0 -13  20    2.81    0.65
   0 -13 -20    1.72    0.70
   0 -13 -20    2.87    0.66
   0 -13  20    3.28    0.63
   0  13 -21    3.69    0.65
   0  13 -21    2.34    0.82
   0  13  21    3.31    0.87
   0  13  21    5.81    0.86
   0 -13  21    3.25    0.87
   0 -13  21    3.37    0.73
   0 -13 -21    3.24    0.78
   0 -13 -21    3.86    0.69
   0  13  22    7.43    0.96
   0  13  22    7.28    1.00
   0  13 -22    8.13    0.96
   0  13 -22    8.30    0.74
   0 -13 -22    6.88    0.93
   0 -13  22    8.33    0.87
   0 -13  22    8.15    1.02
   0 -13 -22    7.91    0.79
   0  13 -23   15.05    1.36
   0  13  23   14.32    1.25
   0  13  23   12.10    1.18
   0  13 -23   14.78    0.93
   0 -13 -23   14.75    0.97
   0 -13 -23   13.21    1.10
   0 -13  23   13.87    1.04
   0  13 -24    1.39    1.00
   0  13  24    0.99    0.98
   0  13  24    1.57    0.96
   0  13 -24    2.53    1.06
   0 -13 -24    0.91    0.88
   0 -13  24    1.82    1.01
   0 -13  24    1.76    0.85
   0  13  25   10.87    1.23
   0  13 -25   13.16    1.22
   0 -13  25   12.29    1.31
   0 -13  25   12.72    1.09
   0 -13 -25   11.38    1.10
   0  13  26    1.10    1.10
   0  13 -26    2.20    1.30
   0  13  26    0.59    1.13
   0 -13  26    2.20    1.11
   0 -13  26    0.63    0.85
   0 -13 -26    1.76    1.00
   0  13 -27    0.99    1.21
   0  13  27    2.16    1.18
   0  13  27    1.23    1.31
   0 -13  27    3.09    1.02
   0 -13 -27    2.16    1.12
   0  13  28   -1.48    1.22
   0  13  28   -1.69    1.24
   0  13 -28    1.29    1.30
   0 -13 -28   -0.55    1.13
   0 -13  28    0.24    1.04
   0  13  29    3.36    1.42
   0  13 -29    5.48    1.42
   0  13  29    2.59    1.38
   0 -13 -29    3.16    1.28
   0  13  30   -0.45    1.53
   0  13  30   -1.20    1.40
   0  13 -30    1.05    1.54
   0 -13 -30    1.93    1.38
   0  13  31    0.08    1.81
   0  13  31    0.56    1.50
   0  13 -31    1.32    1.66
   0 -13 -31    2.40    1.38
   0  14   0   52.39    2.18
   0  14   0   53.36    2.29
   0  14   0   54.91    2.23
   0  14   0   53.79    2.17
   0  14   0   56.53    2.22
   0 -14   0   51.25    2.24
   0 -14   0   53.70    2.21
   0  14  -1    2.32    0.29
   0  14  -1    2.78    0.49
   0  14   1    2.31    0.34
   0  14   1    3.14    0.31
   0  14  -1    2.09    0.22
   0  14   1    2.55    0.16
   0  14  -1    2.69    0.18
   0  14  -1    2.16    0.32
   0  14   1    3.20    0.39
   0 -14  -1    2.19    0.38
   0 -14  -1    1.97    0.25
   0 -14   1    2.85    0.26
   0 -14   1    2.13    0.40
   0 -14  -1    1.91    0.40
   0  14  -2   -0.06    0.27
   0  14  -2    0.11    0.15
   0  14   2    0.16    0.11
   0  14  -2    0.30    0.21
   0  14   2   -0.42    0.33
   0  14   2   -0.41    0.27
   0  14  -2    0.36    0.36
   0  14  -2    0.50    0.26
   0  14   2    0.53    0.24
   0 -14  -2    0.20    0.37
   0 -14   2    0.25    0.37
   0 -14  -2   -0.08    0.21
   0 -14  -2    0.18    0.29
   0 -14   2    0.11    0.21
   0  14  -3   57.91    2.44
   0  14  -3   59.75    2.39
   0  14  -3   58.58    2.40
   0  14   3   60.11    2.44
   0  14   3   59.97    2.40
   0  14   3   58.92    2.44
   0  14   3   60.41    2.35
   0  14  -3   57.14    2.47
   0  14  -3   60.73    2.40
   0  14  -3   59.39    2.38
   0 -14  -3   58.14    2.40
   0 -14  -3   55.46    2.45
   0 -14   3   59.56    2.40
   0 -14   3   55.71    2.45
   0 -14  -3   60.83    2.45
   0 -14  -3   50.55    2.37
   0  14   4    1.01    0.31
   0  14  -4    0.92    0.22
   0  14   4    1.15    0.34
   0  14   4    1.07    0.15
   0  14  -4    0.97    0.29
   0  14  -4    0.96    0.35
   0  14   4    0.50    0.46
   0  14  -4    0.79    0.48
   0  14  -4    1.03    0.29
   0  14  -4    0.85    0.28
   0 -14   4    0.53    0.24
   0 -14  -4    1.04    0.31
   0 -14   4    1.29    0.38
   0 -14  -4    1.11    0.40
   0  14  -5  145.57    6.00
   0  14  -5  146.95    5.96
   0  14  -5  148.53    5.97
   0  14   5  144.45    5.99
   0  14  -5  152.86    5.96
   0  14   5  152.14    6.00
   0  14   5  148.60    5.92
   0  14   5  155.54    5.96
   0  14  -5  146.31    5.97
   0 -14  -5  143.51    5.99
   0 -14  -5  145.09    5.95
   0 -14  -5  148.47    5.99
   0 -14  -5  147.43    5.91
   0 -14   5  142.04    5.98
   0  14  -6    3.10    0.41
   0  14   6    3.34    0.24
   0  14   6    4.10    0.42
   0  14   6    2.83    0.36
   0  14  -6    4.31    0.38
   0  14  -6    4.55    0.54
   0  14   6    4.20    0.42
   0  14  -6    3.84    0.34
   0  14  -6    4.12    0.40
   0 -14  -6    3.42    0.22
   0 -14   6    3.81    0.46
   0 -14   6    3.45    0.34
   0 -14  -6    2.90    0.52
   0 -14  -6    4.15    0.46
   0 -14  -6    3.12    0.32
   0  14   7   18.56    1.01
   0  14  -7   16.95    0.95
   0  14  -7   18.22    0.93
   0  14   7   17.62    0.95
   0  14   7   18.40    0.81
   0  14   7   18.57    0.96
   0  14  -7   18.74    0.91
   0  14  -7   18.52    0.93
   0 -14  -7   18.76    0.79
   0 -14  -7   17.18    0.95
   0 -14  -7   16.82    0.87
   0 -14   7   18.86    0.89
   0 -14   7   18.79    0.88
   0  14   8    1.55    0.49
   0  14   8    1.94    0.24
   0  14   8    1.33    0.45
   0  14  -8    2.20    0.40
   0  14   8    1.68    0.43
   0  14  -8    1.78    0.52
   0  14  -8    1.83    0.46
   0  14  -8    1.69    0.41
   0 -14  -8    1.83    0.42
   0 -14   8    1.61    0.35
   0 -14  -8    1.76    0.22
   0 -14  -8    1.86    0.34
   0  14   9    9.12    0.65
   0  14  -9   10.02    0.69
   0  14   9    9.23    0.66
   0  14  -9    9.46    0.61
   0  14   9    8.26    0.67
   0  14  -9    9.87    0.62
   0  14   9    9.31    0.55
   0  14  -9    9.32    0.68
   0 -14  -9    9.29    0.63
   0 -14  -9    9.55    0.63
   0 -14  -9   10.43    0.53
   0  14 -10    3.05    0.57
   0  14  10    3.23    0.51
   0  14  10    2.73    0.50
   0  14 -10    3.11    0.49
   0  14 -10    2.88    0.68
   0  14  10    2.85    0.32
   0  14 -10    3.48    0.49
   0 -14 -10    3.11    0.40
   0 -14 -10    3.42    0.33
   0 -14 -10    2.70    0.47
   0  14  11   13.95    0.73
   0  14  11   13.61    0.89
   0  14 -11   13.04    0.89
   0  14 -11   12.44    0.85
   0  14  11   13.56    0.80
   0 -14 -11   11.77    0.82
   0 -14 -11   13.58    0.72
   0 -14 -11   14.67    0.74
   0 -14  11   14.62    0.88
   0  14  12   11.40    0.72
   0  14 -12   10.58    0.77
   0  14 -12    9.58    0.79
   0  14  12   10.11    0.64
   0  14  12   10.44    0.74
   0 -14  12    9.87    0.71
   0 -14 -12    9.47    0.67
   0 -14  12   11.32    0.76
   0 -14 -12    9.08    0.66
   0 -14 -12    9.89    0.69
   0  14  13    6.68    0.61
   0  14  13    6.79    0.67
   0  14 -13    6.69    0.61
   0  14 -13    5.62    0.69
   0  14 -13    6.29    0.57
   0 -14  13    6.61    0.64
   0 -14 -13    6.25    0.57
   0 -14 -13    6.51    0.58
   0 -14  13    5.75    0.52
   0 -14 -13    6.81    0.52
   0  14 -14    4.57    0.58
   0  14 -14    4.13    0.56
   0  14  14    4.77    0.54
   0  14  14    3.30    0.51
   0  14  14    3.70    0.63
   0  14 -14    3.69    0.73
   0 -14  14    3.46    0.49
   0 -14 -14    4.07    0.54
   0 -14 -14    3.32    0.54
   0 -14  14    3.86    0.61
   0 -14 -14    3.57    0.58
   0  14  15    0.64    0.52
   0  14 -15    0.45    0.66
   0  14  15    0.25    0.62
   0  14 -15    0.49    0.53
   0  14 -15    0.10    0.56
   0  14  15    0.11    0.48
   0 -14  15    0.82    0.61
   0 -14 -15    0.15    0.49
   0 -14  15    0.22    0.45
   0 -14 -15    0.92    0.53
   0  14  16    8.95    0.76
   0  14 -16    9.83    1.03
   0  14 -16    8.64    0.74
   0  14  16    9.98    0.76
   0  14 -16    9.52    0.67
   0  14  16    8.85    0.79
   0 -14 -16    8.28    0.74
   0 -14  16    8.61    0.81
   0 -14  16    8.55    0.66
   0 -14 -16    8.68    0.72
   0  14  17    0.44    0.60
   0  14  17    0.88    0.67
   0  14 -17    0.00    0.57
   0  14  17    0.24    0.59
   0  14 -17    0.83    0.63
   0 -14  17    1.17    0.69
   0 -14  17   -0.51    0.50
   0 -14 -17    0.73    0.44
   0 -14 -17    0.54    0.61
   0  14 -18   -0.12    0.55
   0  14  18    0.42    0.71
   0  14  18    0.00    0.73
   0  14 -18    0.48    0.68
   0  14  18    0.18    0.60
   0 -14 -18    0.26    0.63
   0 -14  18   -0.09    0.71
   0 -14  18    0.60    0.54
   0 -14 -18    0.58    0.63
   0  14  19    4.57    0.80
   0  14  19    4.48    0.82
   0  14 -19    4.15    0.80
   0  14 -19    4.72    0.65
   0 -14  19    3.26    0.78
   0 -14 -19    4.46    0.69
   0 -14  19    4.89    0.69
   0 -14 -19    4.58    0.68
   0  14 -20   -1.14    0.61
   0  14  20    0.40    0.75
   0  14 -20   -0.15    0.77
   0  14  20    0.02    0.75
   0 -14 -20   -0.39    0.69
   0 -14  20   -0.71    0.58
   0 -14  20    0.17    0.78
   0 -14 -20   -0.20    0.68
   0  14 -21    1.22    0.83
   0  14  21    3.68    0.91
   0  14  21    1.37    0.82
   0  14 -21    2.28    0.66
   0 -14 -21    2.33    0.77
   0 -14  21    1.55    0.86
   0 -14 -21    1.28    0.72
   0 -14  21    1.97    0.73
   0  14  22    0.65    0.89
   0  14 -22    0.26    0.86
   0  14  22    1.03    0.95
   0  14 -22    1.58    0.66
   0 -14 -22    1.19    0.74
   0 -14  22   -0.28    0.74
   0 -14  22   -0.61    0.85
   0  14  23    0.61    0.94
   0  14 -23    0.99    0.71
   0  14  23    0.02    0.92
   0 -14  23    1.28    1.00
   0 -14  23   -0.74    0.76
   0 -14 -23    0.16    0.77
   0 -14 -23    0.89    0.85
   0  14 -24    0.14    0.98
   0  14  24    0.37    1.00
   0  14  24   -0.23    1.09
   0 -14  24    0.68    1.01
   0 -14 -24    1.80    0.91
   0 -14  24    0.05    0.83
   0  14  25    1.17    1.08
   0  14  25    1.17    1.17
   0  14 -25    3.07    1.09
   0 -14 -25    3.13    0.98
   0 -14  25    1.68    0.92
   0  14  26    1.65    1.14
   0  14 -26    1.21    1.13
   0  14  26    2.19    1.24
   0 -14 -26    4.06    1.05
   0 -14  26    3.15    0.98
   0  14 -27    1.49    1.25
   0  14  27    2.27    1.20
   0  14  27    0.98    1.22
   0 -14 -27    2.15    1.04
   0 -14  27    1.81    0.97
   0  14  28    0.15    1.28
   0  14  28    0.52    1.29
   0  14 -28   -1.22    1.39
   0 -14 -28    3.13    1.21
   0 -14  28    1.85    1.80
   0  14 -29    3.10    1.46
   0  14  29    1.45    1.37
   0  14  29    0.33    1.41
   0 -14 -29    4.89    1.31
   0  14  30    3.80    1.74
   0  14  30    0.04    1.64
   0  14 -30    2.63    1.48
   0 -14 -30    1.15    1.33
   0  14  31   -0.41    1.72
   0  14  31    4.65    1.67
   0  14 -31   -0.63    1.72
   0 -14 -31   -2.07    1.39
   0  15   0   -0.11    0.29
   0  15   0   -0.58    0.35
   0  15   0    0.05    0.17
   0  15   0    0.11    0.13
   0  15   0    0.35    0.32
   0 -15   0   -0.19    0.40
   0 -15   0   -0.01    0.21
   0  15   1    0.05    0.24
   0  15   1   -0.01    0.28
   0  15  -1   -0.14    0.50
   0  15  -1    0.58    0.31
   0  15   1    0.07    0.49
   0  15   1    0.65    0.12
   0  15  -1    0.17    0.26
   0  15  -1    0.46    0.15
   0  15  -1    0.18    0.20
   0 -15   1    0.36    0.41
   0 -15  -1    0.38    0.22
   0 -15  -1    0.52    0.39
   0 -15   1    0.52    0.22
   0 -15  -1   -0.01    0.30
   0  15  -2    3.40    0.33
   0  15   2    3.29    0.40
   0  15   2    3.46    0.34
   0  15  -2    3.46    0.43
   0  15   2    3.90    0.23
   0  15   2    3.50    0.54
   0  15  -2    3.66    0.28
   0  15  -2    3.32    0.31
   0  15  -2    2.82    0.23
   0 -15   2    3.12    0.37
   0 -15  -2    2.75    0.45
   0 -15  -2    2.77    0.43
   0 -15   2    2.91    0.29
   0  15  -3    1.92    0.28
   0  15  -3    2.63    0.32
   0  15   3    2.18    0.16
   0  15   3    2.08    0.37
   0  15  -3    1.42    0.41
   0  15   3    2.06    0.34
   0  15  -3    2.31    0.41
   0  15   3    1.70    0.52
   0  15  -3    1.80    0.22
   0  15  -3    2.29    0.35
   0 -15   3    1.68    0.34
   0 -15   3    1.71    0.28
   0 -15  -3    1.97    0.44
   0 -15  -3    1.72    0.45
   0 -15  -3    2.16    0.29
   0  15  -4    0.36    0.22
   0  15  -4    0.90    0.52
   0  15  -4    0.32    0.29
   0  15   4    0.43    0.14
   0  15   4   -0.01    0.33
   0  15   4   -0.57    0.51
   0  15  -4    0.76    0.32
   0  15   4    0.29    0.27
   0  15  -4    0.08    0.30
   0  15  -4    0.67    0.39
   0 -15  -4   -0.01    0.43
   0 -15   4    0.20    0.31
   0 -15  -4   -0.30    0.48
   0 -15  -4   -0.26    0.24
   0 -15   4    0.46    0.29
   0  15  -5   58.13    2.38
   0  15  -5   55.78    2.35
   0  15  -5   56.66    2.46
   0  15   5   59.71    2.39
   0  15   5   57.90    2.32
   0  15  -5   54.84    2.39
   0  15   5   55.72    2.42
   0  15  -5   58.35    2.40
   0  15  -5   58.99    2.41
   0  15   5   57.09    2.46
   0 -15  -5   56.42    2.37
   0 -15   5   57.31    2.40
   0 -15  -5   55.81    2.43
   0 -15   5   58.51    2.37
   0 -15  -5   58.62    2.31
   0  15  -6    1.39    0.36
   0  15  -6    1.39    0.41
   0  15  -6    1.14    0.34
   0  15  -6    1.46    0.41
   0  15  -6    0.66    0.41
   0  15   6    1.06    0.19
   0  15   6    1.43    0.41
   0  15   6    1.52    0.41
   0  15   6    1.18    0.40
   0 -15  -6    1.60    0.45
   0 -15   6    1.22    0.45
   0 -15   6    1.16    0.32
   0 -15  -6    1.20    0.16
   0 -15  -6    1.43    0.31
   0  15   7   46.61    1.91
   0  15  -7   46.94    1.98
   0  15  -7   46.59    2.00
   0  15  -7   47.22    2.02
   0  15   7   44.54    2.05
   0  15   7   47.20    2.02
   0  15   7   48.00    2.01
   0  15  -7   45.85    2.06
   0 -15  -7   44.32    1.98
   0 -15   7   45.88    1.97
   0 -15   7   46.60    2.02
   0 -15  -7   45.62    1.95
   0 -15  -7   48.02    1.89
   0  15  -8   18.16    0.96
   0  15  -8   17.15    1.06
   0  15   8   17.72    0.80
   0  15   8   17.79    0.98
   0  15   8   16.04    0.99
   0  15  -8   17.65    0.99
   0  15   8   17.87    0.91
   0  15  -8   19.01    0.93
   0 -15   8   17.76    0.90
   0 -15  -8   16.81    0.87
   0 -15  -8   17.31    0.78
   0 -15  -8   16.07    0.97
   0  15   9   42.79    1.79
   0  15  -9   41.37    1.92
   0  15  -9   40.99    1.93
   0  15  -9   41.41    1.87
   0  15   9   40.00    1.91
   0  15   9   49.35    2.01
   0  15  -9   41.19    1.89
   0  15   9   41.32    1.91
   0 -15  -9   44.80    1.78
   0 -15   9   46.52    1.86
   0 -15  -9   43.64    1.88
   0 -15  -9   41.58    1.84
   0  15  10    1.64    0.54
   0  15  10    0.77    0.49
   0  15  10    1.33    0.30
   0  15 -10    0.09    0.47
   0  15 -10    0.79    0.46
   0  15 -10    1.11    0.57
   0 -15 -10    0.62    0.45
   0 -15 -10    1.25    0.29
   0 -15 -10    0.54    0.39
   0  15  11   -0.05    0.53
   0  15  11    0.51    0.32
   0  15  11    0.34    0.38
   0 -15 -11   -0.16    0.41
   0 -15 -11   -0.07    0.48
   0 -15 -11   -0.11    0.31
   0  15  12    0.11    0.32
   0  15  12    0.30    0.53
   0  15  12    0.89    0.62
   0 -15 -12    0.27    0.48
   0 -15 -12   -0.39    0.35
   0 -15 -12    0.16    0.43
   0  15 -13   72.59    3.13
   0  15  13   67.35    3.19
   0  15  13   77.08    3.19
   0 -15 -13   74.03    3.12
   0 -15 -13   74.60    3.15
   0 -15 -13   77.68    3.09
   0 -15  13   78.10    3.16
   0  15 -14    6.00    0.61
   0  15  14    5.43    0.69
   0  15 -14    5.96    0.62
   0  15  14    6.45    0.57
   0 -15  14    5.47    0.56
   0 -15 -14    5.29    0.55
   0 -15 -14    6.39    0.62
   0 -15  14    6.97    0.69
   0 -15 -14    5.52    0.51
   0  15 -15   60.01    2.84
   0  15 -15   67.03    2.80
   0  15  15   64.78    2.82
   0  15  15   66.47    2.90
   0 -15 -15   64.93    2.84
   0 -15 -15   64.99    2.82
   0 -15  15   66.21    2.80
   0 -15  15   68.69    2.88
   0 -15 -15   69.87    2.86
   0  15  16    4.88    0.62
   0  15 -16    6.37    0.69
   0  15 -16    4.76    0.67
   0  15  16    4.63    0.75
   0 -15  16    5.50    0.70
   0 -15 -16    5.58    0.64
   0 -15 -16    6.24    0.55
   0 -15  16    6.79    0.60
   0  15  17   20.98    1.30
   0  15 -17   21.05    1.22
   0  15  17   20.20    1.17
   0  15 -17   19.15    1.25
   0 -15  17   20.77    1.15
   0 -15  17   21.34    1.16
   0 -15 -17   18.77    1.24
   0 -15 -17   20.95    1.21
   0  15 -18   15.46    0.97
   0  15  18   15.70    1.05
   0  15  18   14.41    1.10
   0  15 -18   17.55    1.20
   0 -15  18   15.23    1.06
   0 -15 -18   17.63    1.13
   0 -15 -18   16.28    1.15
   0 -15  18   17.12    1.06
   0  15 -19   27.88    1.42
   0  15  19   23.00    1.59
   0  15  19   26.47    1.48
   0  15 -19   25.00    1.52
   0 -15 -19   26.58    1.45
   0 -15  19   25.36    1.45
   0 -15 -19   24.61    1.44
   0 -15  19   28.63    1.59
   0  15  20   -0.67    0.83
   0  15  20    0.85    0.84
   0  15 -20   -1.48    0.77
   0  15 -20    0.00    0.66
   0 -15  20    0.62    0.68
   0 -15 -20   -0.38    0.69
   0 -15  20   -0.42    0.82
   0 -15 -20   -0.49    0.69
   0  15  21   13.24    1.16
   0  15 -21   15.12    1.16
   0  15  21   14.46    1.10
   0  15 -21   14.50    0.99
   0 -15  21   15.70    1.03
   0 -15  21   15.30    1.18
   0 -15 -21   14.72    1.08
   0 -15 -21   14.33    1.03
   0  15 -22   -0.40    0.73
   0  15 -22   -0.42    0.87
   0  15  22   -0.01    0.88
   0  15  22    0.90    0.88
   0 -15  22    0.05    0.68
   0 -15 -22   -0.72    0.79
   0 -15 -22   -0.23    0.77
   0 -15  22    0.34    0.69
   0  15 -23   -0.47    0.76
   0  15  23    0.30    0.90
   0  15  23    0.39    1.03
   0  15 -23   -0.50    0.88
   0 -15  23    1.34    0.74
   0 -15 -23    0.56    0.84
   0 -15 -23   -0.07    0.83
   0  15 -24    0.06    0.98
   0  15 -24    0.09    1.37
   0  15  24    0.23    1.12
   0  15  24   -0.44    0.96
   0 -15  24    0.65    0.79
   0 -15 -24    0.80    0.91
   0  15  25    2.62    1.04
   0  15 -25    3.15    1.15
   0  15  25    2.60    1.09
   0 -15  25    4.07    0.88
   0 -15 -25    2.27    1.01
   0  15 -26    3.41    1.21
   0  15  26    2.12    1.15
   0  15  26    4.61    1.18
   0 -15 -26    5.19    1.13
   0 -15  26    3.62    0.99
   0  15 -27   -1.74    1.25
   0  15  27   -1.97    1.31
   0  15  27    1.86    1.35
   0 -15  27   -2.85    1.03
   0 -15 -27    0.21    1.11
   0  15  28    1.26    1.49
   0  15  28    1.70    1.45
   0  15 -28    0.65    1.38
   0 -15 -28    1.37    1.13
   0  15  29    2.08    1.55
   0  15 -29    0.22    1.41
   0  15  29   -1.71    1.52
   0 -15 -29   -0.73    1.28
   0  15  30    0.67    1.67
   0  15 -30   -1.32    1.63
   0  15  30    0.87    1.58
   0 -15 -30    0.81    1.41
   0  15  31   -1.55    1.64
   0  15 -31    0.14    1.69
   0  15  31    1.96    1.75
   0  16   0   12.58    0.72
   0  16   0   11.17    0.74
   0  16   0   12.66    0.56
   0  16   0   13.06    0.60
   0  16   0   12.67    0.90
   0 -16   0   12.41    0.67
   0 -16   0   12.89    0.82
   0  16   1    7.96    0.56
   0  16  -1    8.78    0.79
   0  16  -1    8.47    0.57
   0  16  -1    8.79    0.48
   0  16   1    9.38    0.78
   0  16   1    9.27    0.41
   0  16  -1    8.20    0.56
   0  16   1    9.08    0.44
   0  16   1    9.02    0.57
   0  16  -1    8.46    0.42
   0 -16   1    8.21    0.52
   0 -16  -1    8.56    0.59
   0 -16   1    8.29    0.59
   0 -16  -1    7.72    0.67
   0 -16  -1    8.00    0.52
   0  16  -2    0.17    0.34
   0  16   2    0.59    0.45
   0  16  -2    0.40    0.33
   0  16   2    0.61    0.14
   0  16  -2    0.49    0.17
   0  16  -2    0.56    0.25
   0  16   2   -0.02    0.35
   0  16   2    0.23    0.33
   0 -16   2    0.68    0.45
   0 -16  -2    0.23    0.44
   0 -16   2    0.73    0.25
   0 -16  -2    0.71    0.29
   0  16   3    0.90    0.47
   0  16   3    1.27    0.15
   0  16  -3    1.64    0.29
   0  16  -3    1.28    0.36
   0  16   3    1.46    0.30
   0  16   3    1.43    0.36
   0  16  -3    0.64    0.43
   0  16  -3    1.26    0.20
   0  16  -3    0.75    0.34
   0 -16   3    1.10    0.45
   0 -16  -3    1.08    0.31
   0 -16  -3    1.18    0.46
   0 -16   3    1.29    0.28
   0  16  -4   17.69    0.89
   0  16   4   17.34    0.73
   0  16   4   17.32    0.88
   0  16   4   15.47    0.84
   0  16  -4   16.34    0.85
   0  16  -4   14.88    0.95
   0  16  -4   17.72    0.78
   0  16  -4   17.38    0.87
   0 -16   4   17.25    0.95
   0 -16   4   17.83    0.85
   0 -16  -4   16.99    0.83
   0 -16  -4   15.65    0.97
   0  16  -5   63.44    2.63
   0  16  -5   64.06    2.60
   0  16   5   64.39    2.56
   0  16   5   61.72    2.64
   0  16   5   64.86    2.64
   0  16  -5   59.37    2.66
   0  16  -5   63.80    2.64
   0  16  -5   65.07    2.63
   0 -16  -5   64.41    2.55
   0 -16  -5   62.12    2.68
   0 -16  -5   64.14    2.63
   0 -16   5   63.28    2.62
   0 -16   5   61.17    2.68
   0  16  -6    1.01    0.41
   0  16   6    1.26    0.19
   0  16  -6    0.94    0.44
   0  16   6    1.72    0.43
   0  16  -6    1.22    0.26
   0  16  -6    1.80    0.39
   0  16  -6    1.22    0.37
   0  16   6    1.63    0.46
   0 -16   6    1.51    0.36
   0 -16   6    1.24    0.48
   0 -16  -6    1.11    0.32
   0 -16  -6    1.88    0.38
   0 -16  -6    1.30    0.15
   0  16  -7   64.56    2.70
   0  16  -7   65.20    2.72
   0  16   7   66.73    2.73
   0  16  -7   62.69    2.72
   0  16   7   62.23    2.71
   0  16  -7   64.92    2.70
   0  16   7   65.57    2.63
   0 -16   7   62.58    2.69
   0 -16  -7   64.14    2.69
   0 -16   7   65.21    2.75
   0 -16  -7   65.76    2.74
   0 -16  -7   67.75    2.62
   0  16   8    0.08    0.34
   0  16  -8    0.34    0.43
   0  16   8   -0.39    0.51
   0  16  -8   -0.12    0.51
   0  16   8    0.02    0.23
   0  16  -8   -0.44    0.53
   0 -16  -8   -0.13    0.47
   0 -16   8   -0.22    0.38
   0 -16  -8   -0.22    0.35
   0 -16  -8   -0.17    0.20
   0  16  -9    0.50    0.56
   0  16   9    0.91    0.27
   0  16   9    1.67    0.49
   0  16  -9    0.88    0.47
   0 -16  -9    1.47    0.50
   0 -16   9    0.99    0.42
   0 -16  -9    1.39    0.39
   0 -16  -9    1.55    0.25
   0  16  10    1.91    0.53
   0  16  10    1.66    0.31
   0 -16 -10    1.72    0.29
   0 -16 -10    2.13    0.43
   0 -16 -10    1.99    0.51
   0  16  11   11.12    0.78
   0  16  11   10.72    0.68
   0 -16 -11   11.88    0.68
   0 -16 -11   11.09    0.75
   0 -16 -11   11.18    0.70
   0  16  12   25.79    1.16
   0  16  12   24.99    1.33
   0 -16 -12   25.13    1.15
   0 -16 -12   23.27    1.22
   0 -16 -12   23.52    1.26
   0  16  13   13.49    0.78
   0  16  13   12.70    0.91
   0  16 -13   14.72    0.94
   0 -16 -13   12.66    0.85
   0 -16 -13   14.36    0.87
   0 -16 -13   13.49    0.89
   0  16 -14   11.27    0.79
   0  16 -14   12.87    0.81
   0  16  14   10.93    0.86
   0  16  14   11.78    0.73
   0 -16 -14   10.90    0.77
   0 -16 -14   11.28    0.71
   0 -16 -14   11.11    0.80
   0  16 -15    6.95    0.72
   0  16  15    7.59    0.68
   0  16 -15    7.85    0.70
   0  16  15    6.81    0.77
   0 -16 -15    8.25    0.77
   0 -16 -15    7.36    0.64
   0 -16 -15    7.91    0.69
   0  16  16   11.91    0.95
   0  16 -16   11.81    0.83
   0  16 -16   10.78    0.85
   0  16  16   12.43    0.87
   0 -16 -16   12.59    0.89
   0 -16 -16   12.08    0.84
   0 -16  16   12.54    0.84
   0  16 -17    5.30    0.74
   0  16  17    4.63    0.66
   0  16  17    3.52    0.75
   0  16 -17    4.03    0.70
   0 -16 -17    5.68    0.69
   0 -16  17    3.78    0.67
   0 -16 -17    4.69    0.68
   0  16  18    1.38    0.76
   0  16  18    0.13    0.74
   0  16 -18   -1.10    0.69
   0  16 -18    2.05    0.73
   0 -16  18    0.30    0.57
   0 -16 -18    1.17    0.70
   0 -16 -18    0.37    0.64
   0  16 -19    0.59    0.75
   0  16 -19    1.69    0.69
   0  16  19    1.08    0.80
   0  16  19    0.89    0.83
   0 -16 -19    1.66    0.72
   0 -16  19    1.46    0.62
   0 -16 -19    1.60    0.67
   0  16 -20   -0.54    0.71
   0  16 -20   -0.12    0.80
   0  16  20   -0.30    0.86
   0  16  20    0.90    0.77
   0 -16 -20    0.19    0.76
   0 -16  20   -0.27    0.71
   0 -16 -20    0.02    0.71
   0  16 -21    0.55    0.86
   0  16  21   -0.05    0.91
   0  16 -21    0.74    0.76
   0  16  21    0.33    0.91
   0 -16 -21   -0.18    0.79
   0 -16  21    0.00    0.68
   0 -16 -21   -0.60    0.90
   0  16  22   -0.97    0.95
   0  16  22   -0.54    0.98
   0  16 -22    1.35    0.95
   0  16 -22   -0.53    0.76
   0 -16  22   -0.21    0.77
   0 -16 -22    0.10    0.80
   0 -16 -22   -0.04    0.84
   0  16 -23    0.28    0.80
   0  16 -23   -0.80    0.96
   0  16  23    1.19    0.95
   0 -16  23    0.54    0.85
   0 -16 -23    0.79    0.84
   0 -16 -23    0.13    0.91
   0  16  24    2.08    1.08
   0  16 -24    4.23    1.04
   0  16  24    3.15    1.05
   0 -16 -24    1.82    0.89
   0 -16  24    2.75    0.94
   0  16 -25    4.68    1.18
   0  16  25    2.29    1.13
   0  16  25    3.08    1.23
   0 -16  25    4.73    1.00
   0 -16 -25    3.96    1.00
   0  16  26    6.87    1.37
   0  16  26    3.73    1.24
   0  16 -26    8.15    1.33
   0 -16  26    6.60    1.06
   0 -16 -26    6.02    1.12
   0  16  27    1.72    1.29
   0  16 -27    2.18    1.30
   0  16  27    2.35    1.24
   0 -16 -27    1.34    1.16
   0 -16  27    2.84    1.07
   0  16  28   -0.99    1.32
   0  16 -28   -0.36    1.42
   0  16  28    0.95    1.38
   0 -16 -28   -0.58    1.24
   0  16  29    1.65    1.51
   0  16  29    1.83    1.60
   0  16 -29   -0.40    1.53
   0 -16 -29   -0.73    1.30
   0  16  30    1.12    1.60
   0  16  30    4.83    1.84
   0  16 -30    0.84    1.65
   0 -16 -30    0.86    1.36
   0  17   0   -0.07    0.20
   0  17   0    0.01    0.14
   0  17   0   -0.13    0.35
   0  17   0   -0.13    0.38
   0 -17   0    0.11    0.45
   0 -17   0   -0.59    0.30
   0  17  -1    0.54    0.16
   0  17   1    0.16    0.19
   0  17   1    0.78    0.14
   0  17  -1    0.56    0.37
   0  17  -1   -0.13    0.37
   0  17   1   -0.04    0.38
   0  17  -1    0.41    0.23
   0  17   1    0.73    0.37
   0 -17  -1    0.52    0.36
   0 -17   1    0.26    0.28
   0 -17   1   -0.26    0.47
   0 -17  -1   -0.45    0.28
   0  17   2    1.34    0.41
   0  17  -2    0.97    0.18
   0  17   2    1.09    0.14
   0  17  -2    0.87    0.38
   0  17  -2    0.28    0.28
   0  17   2    0.75    0.38
   0  17  -2    0.88    0.37
   0 -17  -2    0.78    0.31
   0 -17   2    0.78    0.30
   0 -17  -2    0.81    0.49
   0 -17   2    0.64    0.47
   0  17  -3   21.86    0.96
   0  17   3   21.35    1.10
   0  17  -3   22.81    1.05
   0  17   3   22.80    1.06
   0  17  -3   21.31    1.03
   0  17   3   23.17    0.92
   0  17  -3   21.86    1.08
   0 -17   3   22.09    1.02
   0 -17  -3   21.24    1.02
   0 -17   3   22.27    1.07
   0 -17  -3   21.60    1.16
   0  17   4    1.15    0.39
   0  17  -4    0.15    0.23
   0  17   4    0.72    0.32
   0  17  -4    0.55    0.38
   0  17  -4    0.60    0.34
   0  17   4    0.51    0.15
   0  17  -4    0.59    0.35
   0 -17   4    0.74    0.34
   0 -17  -4    0.10    0.49
   0 -17   4    0.56    0.48
   0 -17  -4   -0.37    0.31
   0  17  -5   37.42    1.61
   0  17   5   38.46    1.63
   0  17  -5   36.15    1.61
   0  17   5   37.73    1.50
   0  17  -5   36.74    1.55
   0  17  -5   35.33    1.58
   0  17   5   36.82    1.61
   0 -17   5   35.00    1.67
   0 -17   5   37.15    1.59
   0 -17  -5   35.87    1.68
   0 -17  -5   37.29    1.50
   0 -17  -5   34.90    1.58
   0  17   6    2.23    0.37
   0  17  -6    2.42    0.32
   0  17  -6    2.31    0.44
   0  17  -6    1.76    0.41
   0  17  -6    2.24    0.42
   0  17   6    2.16    0.22
   0  17   6    2.01    0.48
   0 -17  -6    2.23    0.42
   0 -17   6    2.56    0.54
   0 -17  -6    2.23    0.18
   0 -17   6    1.62    0.39
   0 -17  -6    2.30    0.37
   0  17  -7    0.50    0.43
   0  17   7    0.51    0.50
   0  17   7    0.43    0.45
   0  17   7    0.48    0.21
   0  17  -7    1.51    0.39
   0  17  -7    1.36    0.52
   0 -17   7    0.75    0.51
   0 -17   7    0.76    0.38
   0 -17  -7    0.28    0.34
   0 -17  -7    0.62    0.17
   0 -17  -7    0.18    0.51
   0  17   8    2.32    0.27
   0  17  -8    2.27    0.54
   0  17   8    2.87    0.53
   0  17  -8    2.50    0.48
   0  17  -8    1.99    0.43
   0 -17  -8    2.13    0.38
   0 -17  -8    2.86    0.44
   0 -17  -8    2.67    0.23
   0 -17   8    2.02    0.42
   0  17  -9   30.44    1.61
   0  17   9   31.56    1.52
   0  17   9   30.84    1.35
   0 -17   9   31.60    1.45
   0 -17  -9   33.41    1.32
   0 -17  -9   30.55    1.51
   0 -17  -9   30.28    1.42
   0  17  10    4.75    0.39
   0  17  10    5.27    0.52
   0 -17 -10    4.69    0.51
   0 -17 -10    5.45    0.36
   0 -17 -10    5.45    0.62
   0  17  11    6.49    0.69
   0  17  11    6.81    0.47
   0 -17 -11    6.95    0.68
   0 -17 -11    7.62    0.46
   0 -17 -11    6.66    0.59
   0  17  12   14.17    0.93
   0  17  12   15.58    0.83
   0 -17 -12   15.29    1.03
   0 -17 -12   16.48    0.86
   0 -17 -12   16.57    0.94
   0  17  13    0.11    0.36
   0  17  13   -0.11    0.63
   0 -17 -13    0.04    0.42
   0 -17 -13   -0.64    0.58
   0 -17 -13    0.48    0.48
   0  17 -14    8.99    0.72
   0  17 -14    7.16    0.72
   0  17  14    8.27    0.68
   0  17  14    7.73    0.63
   0 -17 -14    7.84    0.68
   0 -17 -14    7.49    0.60
   0 -17 -14    8.70    0.80
   0  17 -15   19.76    1.22
   0  17  15   20.54    1.18
   0  17  15   21.67    1.33
   0  17 -15   18.47    1.19
   0 -17 -15   21.35    1.22
   0 -17 -15   21.31    1.18
   0 -17 -15   20.65    1.15
   0  17 -16   30.48    1.53
   0  17  16   25.87    1.56
   0  17 -16   27.38    1.41
   0  17  16   25.50    1.43
   0 -17 -16   27.11    1.42
   0 -17 -16   25.47    1.52
   0  17  17    1.32    0.70
   0  17 -17    0.82    0.70
   0  17 -17    1.12    0.64
   0  17  17    1.03    0.60
   0 -17 -17    0.95    0.64
   0 -17 -17    1.43    0.74
   0  17 -18   -0.05    0.64
   0  17  18   -0.10    0.76
   0  17 -18    1.71    0.74
   0  17  18    0.17    0.65
   0 -17 -18    0.16    0.68
   0 -17 -18    1.83    0.65
   0  17  19   15.94    1.12
   0  17 -19   15.55    1.06
   0  17  19   16.41    1.21
   0  17 -19   15.63    1.12
   0 -17  19   17.80    1.24
   0 -17 -19   15.06    1.09
   0 -17 -19   19.55    1.21
   0  17  20    2.58    0.89
   0  17  20    2.33    0.92
   0  17 -20    2.00    0.79
   0  17 -20    1.87    0.82
   0 -17 -20    2.66    0.74
   0 -17 -20    2.56    0.84
   0 -17  20    2.96    0.69
   0  17 -21    1.24    0.76
   0  17 -21    0.66    0.88
   0  17  21    1.65    0.84
   0  17  21   -0.87    0.94
   0 -17 -21    2.77    0.83
   0 -17  21    1.21    0.78
   0 -17 -21    1.42    0.86
   0  17  22    0.07    1.52
   0  17  22    0.31    0.98
   0  17 -22    1.53    0.82
   0 -17 -22   -1.49    0.87
   0 -17 -22    0.85    0.79
   0 -17  22    0.87    0.84
   0  17 -23   10.30    1.17
   0  17  23    9.85    1.24
   0  17  23    9.87    1.22
   0  17 -23   10.20    1.01
   0 -17 -23   10.00    1.11
   0 -17  23   11.39    1.03
   0 -17 -23   11.36    1.02
   0  17  24    2.13    1.12
   0  17 -24   -1.90    1.04
   0  17  24    1.49    1.15
   0 -17  24    1.43    0.91
   0 -17 -24    1.23    0.94
   0  17  25    3.09    1.13
   0  17 -25    1.09    1.15
   0  17  25    2.05    1.20
   0 -17 -25    2.18    1.03
   0 -17  25    3.43    0.97
   0  17 -26   -1.05    1.24
   0  17  26    0.33    1.25
   0  17  26    0.50    1.26
   0 -17 -26   -0.97    1.07
   0 -17  26    1.25    1.01
   0  17 -27    8.79    1.49
   0  17  27    5.51    1.42
   0  17  27    6.70    1.51
   0 -17 -27    6.21    1.17
   0  17  28   -1.28    1.46
   0  17  28    0.24    1.52
   0  17 -28   -0.74    1.40
   0 -17 -28   -0.45    1.22
   0  17  29    8.06    1.63
   0  17  29    4.92    1.55
   0  17 -29    4.42    1.66
   0 -17 -29    6.30    1.45
   0  17  30    1.31    1.68
   0  17 -30   -2.44    1.68
   0  17  30    0.66    1.69
   0 -17 -30   -2.09    1.38
   0  18   0    5.98    0.35
   0  18   0    7.24    0.52
   0  18   0    6.41    0.43
   0  18   0    5.09    0.45
   0 -18   0    6.49    0.53
   0 -18   0    5.53    0.48
   0  18  -1   36.06    1.50
   0  18   1   34.26    1.42
   0  18  -1   35.26    1.41
   0  18   1   33.67    1.40
   0  18   1   33.57    1.50
   0  18  -1   33.65    1.54
   0  18  -1   35.08    1.44
   0  18   1   33.67    1.50
   0 -18  -1   32.17    1.59
   0 -18   1   32.50    1.60
   0 -18   1   33.84    1.51
   0 -18  -1   34.29    1.51
   0  18   2    3.27    0.27
   0  18  -2    3.54    0.35
   0  18   2    3.78    0.44
   0  18   2    3.23    0.21
   0  18   2    3.16    0.48
   0  18  -2    3.88    0.43
   0  18  -2    3.64    0.46
   0  18  -2    3.34    0.25
   0 -18   2    3.26    0.45
   0 -18   2    2.99    0.40
   0 -18  -2    2.17    0.56
   0 -18  -2    3.29    0.38
   0  18  -3   11.07    0.75
   0  18   3   11.38    0.69
   0  18   3   11.59    0.51
   0  18  -3   11.80    0.73
   0  18  -3   10.51    0.57
   0  18  -3   10.68    0.69
   0  18   3    9.31    0.70
   0 -18   3   11.28    0.77
   0 -18  -3   10.66    0.77
   0 -18   3   10.75    0.71
   0 -18  -3   11.21    0.68
   0  18   4   -0.73    0.41
   0  18  -4   -0.11    0.36
   0  18  -4   -0.15    0.38
   0  18  -4    0.00    0.40
   0  18   4   -0.17    0.15
   0  18  -4   -0.08    0.23
   0  18   4    0.19    0.44
   0 -18   4   -0.52    0.37
   0 -18   4    0.10    0.37
   0 -18  -4   -0.30    0.53
   0 -18  -4   -0.37    0.34
   0  18   5   18.32    1.02
   0  18   5   19.31    0.80
   0  18  -5   19.71    1.03
   0  18  -5   19.01    0.99
   0  18   5   17.93    0.95
   0  18  -5   19.08    0.87
   0  18  -5   18.87    0.99
   0 -18  -5   18.43    0.81
   0 -18  -5   18.40    0.93
   0 -18   5   18.08    0.94
   0 -18   5   17.97    0.97
   0 -18  -5   18.24    0.98
   0  18  -6    6.92    0.54
   0  18   6    6.73    0.59
   0  18  -6    7.32    0.59
   0  18   6    6.59    0.39
   0  18  -6    6.38    0.59
   0  18  -6    6.38    0.43
   0  18   6    5.84    0.59
   0 -18  -6    6.87    0.36
   0 -18  -6    6.55    0.50
   0 -18   6    6.38    0.65
   0 -18   6    6.03    0.53
   0 -18  -6    6.97    0.66
   0  18  -7    1.10    0.33
   0  18  -7    0.58    0.41
   0  18  -7    1.54    0.55
   0  18  -7    1.14    0.47
   0  18   7    0.92    0.22
   0  18   7    1.09    0.51
   0 -18  -7    0.58    0.56
   0 -18   7    0.37    0.40
   0 -18  -7    1.19    0.39
   0 -18   7    0.65    0.54
   0 -18  -7    1.00    0.18
   0  18  -8   30.28    1.62
   0  18   8   32.93    1.55
   0  18  -8   32.38    1.49
   0  18   8   32.43    1.37
   0 -18   8   33.00    1.48
   0 -18  -8   31.47    1.46
   0 -18  -8   32.97    1.57
   0 -18  -8   32.95    1.35
   0  18  -9    6.79    0.59
   0  18   9    8.42    0.69
   0  18   9    7.93    0.52
   0 -18  -9    7.24    0.58
   0 -18   9    8.76    0.65
   0 -18  -9    7.39    0.47
   0 -18  -9    8.92    0.71
   0  18  10    8.33    0.74
   0  18  10    8.95    0.59
   0 -18 -10    9.20    0.76
   0 -18 -10    9.26    0.62
   0 -18 -10    8.40    0.54
   0  18  11   13.09    0.74
   0  18  11   10.86    0.82
   0 -18 -11   12.98    0.82
   0 -18 -11   12.79    0.87
   0 -18 -11   12.71    0.69
   0  18  12    0.36    0.37
   0  18  12   -1.04    0.60
   0 -18 -12   -0.48    0.35
   0 -18 -12   -0.97    0.60
   0 -18 -12   -0.12    0.47
   0  18  13    0.10    0.39
   0  18  13   -0.79    0.62
   0 -18 -13   -0.60    0.39
   0 -18 -13   -0.27    0.52
   0 -18 -13   -1.13    0.61
   0  18  14    7.09    0.79
   0  18 -14    6.39    0.73
   0  18  14    6.44    0.61
   0 -18 -14    7.09    0.56
   0 -18 -14    6.87    0.57
   0 -18 -14    7.02    0.75
   0  18 -15   18.71    1.19
   0  18  15   19.55    1.33
   0  18  15   19.18    1.13
   0  18 -15   19.49    1.20
   0 -18 -15   18.42    1.14
   0 -18 -15   19.24    1.09
   0 -18 -15   18.70    1.22
   0  18 -16    5.54    0.73
   0  18 -16    4.69    0.73
   0  18  16    6.13    0.84
   0  18  16    6.53    0.72
   0 -18 -16    4.51    0.83
   0 -18 -16    5.08    0.70
   0  18  17    5.45    0.76
   0  18 -17    6.64    0.81
   0  18  17    4.62    0.70
   0  18 -17    4.78    0.75
   0 -18 -17    4.69    0.85
   0 -18 -17    5.09    0.73
   0  18 -18   -0.64    0.73
   0  18 -18   -0.01    0.68
   0  18  18    0.05    0.74
   0  18  18   -0.45    0.82
   0 -18 -18   -0.92    0.78
   0 -18 -18    0.41    0.65
   0  18 -19    0.25    0.71
   0  18 -19    0.91    0.86
   0  18  19    0.33    0.78
   0  18  19    1.34    0.90
   0 -18 -19    1.62    0.72
   0 -18 -19    0.60    0.83
   0  18 -20   12.15    0.97
   0  18 -20   10.21    1.01
   0  18  20    9.88    1.12
   0  18  20    9.37    1.06
   0 -18 -20   11.38    1.06
   0 -18 -20   12.18    1.00
   0  18 -21    0.45    0.87
   0  18  21    0.68    1.10
   0  18  21    0.87    0.96
   0  18 -21    0.40    0.88
   0 -18 -21   -0.44    0.89
   0 -18 -21    0.67    0.81
   0  18 -22    3.38    1.06
   0  18  22    2.98    0.94
   0  18  22    0.76    1.05
   0  18 -22    2.30    0.92
   0 -18 -22    3.94    0.71
   0 -18 -22    2.56    1.01
   0  18 -23   -0.24    0.92
   0  18  23   -1.09    1.06
   0  18 -23    0.17    0.98
   0  18  23   -0.69    1.06
   0 -18 -23    2.03    0.91
   0 -18 -23   -0.20    1.02
   0  18  24    0.71    1.16
   0  18  24   -0.11    1.19
   0  18 -24    2.12    1.13
   0 -18 -24    1.06    0.99
   0  18 -25    0.47    1.22
   0  18  25    1.38    1.25
   0  18  25   -0.71    1.23
   0 -18 -25    0.33    1.04
   0  18 -26   -0.29    1.32
   0  18  26   -0.36    1.19
   0  18  26    0.42    1.33
   0 -18 -26    0.42    1.12
   0  18 -27    6.83    1.48
   0  18  27    9.55    1.43
   0  18  27    6.91    1.51
   0 -18 -27    8.06    1.30
   0  18 -28   -0.96    1.53
   0  18  28   -0.84    1.51
   0  18  28   -1.90    1.56
   0 -18 -28    0.45    1.27
   0  18  29    2.09    1.78
   0  18  29    0.41    1.61
   0  18 -29    0.43    1.61
   0 -18 -29   -0.74    1.29
   0  19   0    0.48    0.43
   0  19   0   -0.08    0.17
   0  19   0   -0.36    0.24
   0  19   0   -0.15    0.43
   0 -19   0   -0.05    0.38
   0 -19   0    0.27    0.52
   0  19   1    2.74    0.45
   0  19   1    2.51    0.20
   0  19  -1    2.80    0.31
   0  19  -1    2.64    0.22
   0  19   1    2.50    0.25
   0  19  -1    2.59    0.44
   0  19   1    2.25    0.48
   0  19  -1    2.16    0.47
   0 -19  -1    2.33    0.58
   0 -19   1    2.44    0.39
   0 -19  -1    2.29    0.39
   0 -19   1    2.39    0.44
   0  19  -2   33.05    1.64
   0  19  -2   38.20    1.64
   0  19   2   37.49    1.49
   0  19   2   36.03    1.66
   0  19   2   35.37    1.50
   0  19  -2   38.87    1.57
   0  19  -2   36.09    1.51
   0  19   2   37.04    1.65
   0 -19  -2   36.38    1.59
   0 -19   2   36.79    1.71
   0 -19   2   36.54    1.59
   0 -19  -2   34.32    1.71
   0  19   3   -0.54    0.43
   0  19   3    0.03    0.34
   0  19   3    0.47    0.15
   0  19  -3   -0.13    0.40
   0  19  -3   -0.03    0.22
   0  19  -3    0.59    0.43
   0  19  -3   -0.31    0.34
   0 -19  -3    0.92    0.37
   0 -19   3   -0.17    0.40
   0 -19  -3    0.33    0.57
   0 -19   3    0.13    0.35
   0  19   4    0.75    0.48
   0  19  -4    0.12    0.23
   0  19  -4   -0.11    0.44
   0  19  -4    0.37    0.43
   0  19  -4    0.27    0.40
   0  19   4    0.41    0.47
   0  19   4    0.23    0.15
   0 -19   4    0.31    0.56
   0 -19  -4    0.16    0.36
   0 -19   4    0.26    0.41
   0 -19  -4    0.36    0.56
   0  19   5    4.29    0.55
   0  19   5    4.23    0.64
   0  19  -5    4.35    0.36
   0  19  -5    5.26    0.52
   0  19  -5    4.95    0.52
   0  19  -5    4.40    0.50
   0  19   5    4.52    0.32
   0 -19   5    3.72    0.61
   0 -19  -5    4.87    0.47
   0 -19   5    4.87    0.47
   0 -19  -5    4.34    0.51
   0  19  -6   23.21    1.16
   0  19   6   20.43    1.19
   0  19  -6   22.15    1.14
   0  19  -6   21.31    1.02
   0  19   6   22.14    0.95
   0  19  -6   23.29    1.20
   0 -19  -6   23.02    1.25
   0 -19   6   21.63    1.10
   0 -19  -6   23.59    0.94
   0 -19   6   22.93    1.13
   0 -19  -6   21.67    1.08
   0  19   7   18.04    0.80
   0  19   7   15.54    1.06
   0  19  -7   17.72    1.05
   0  19  -7   16.32    0.99
   0  19  -7   18.68    0.94
   0 -19  -7   17.85    0.95
   0 -19  -7   18.45    0.78
   0 -19   7   18.66    0.97
   0 -19  -7   17.42    1.11
   0 -19   7   16.70    0.97
   0  19  -8   24.54    1.17
   0  19   8   22.07    1.02
   0  19  -8   22.00    1.36
   0  19   8   22.35    1.16
   0  19  -8   22.85    1.18
   0 -19  -8   22.98    1.14
   0 -19  -8   23.03    0.99
   0 -19   8   25.39    1.17
   0 -19  -8   22.71    1.28
   0  19   9   -0.19    0.27
   0  19  -9    0.15    0.46
   0  19   9   -0.75    0.56
   0 -19  -9   -0.13    0.41
   0 -19   9   -0.34    0.48
   0 -19  -9   -0.19    0.55
   0 -19  -9   -0.32    0.22
   0  19  10    0.15    0.31
   0  19  10   -0.55    0.44
   0  19 -10   -0.54    0.47
   0 -19 -10    0.67    0.46
   0 -19 -10    0.13    0.59
   0 -19 -10   -0.11    0.23
   0 -19  10   -0.55    0.49
   0  19  11    0.14    0.61
   0  19  11    0.11    0.34
   0 -19 -11    0.41    0.62
   0 -19 -11   -0.38    0.48
   0 -19 -11    0.08    0.30
   0  19  12    6.97    0.51
   0  19  12    7.28    0.76
   0 -19 -12    6.84    0.64
   0 -19 -12    6.43    0.75
   0 -19 -12    6.84    0.47
   0  19  13   40.17    1.77
   0  19  13   41.90    1.98
   0 -19 -13   40.38    1.85
   0 -19 -13   40.28    1.99
   0 -19 -13   40.59    1.76
   0  19  14    8.40    0.87
   0  19 -14    8.54    0.80
   0  19  14    8.92    0.97
   0 -19 -14    8.74    0.83
   0 -19 -14    8.53    0.61
   0 -19 -14    8.27    0.73
   0  19 -15    4.19    0.70
   0  19 -15    4.21    0.79
   0  19  15    4.61    0.62
   0  19  15    4.85    0.81
   0 -19 -15    4.28    0.77
   0 -19 -15    4.52    0.60
   0 -19 -15    5.33    0.65
   0  19  16    3.64    0.68
   0  19 -16    2.79    0.74
   0  19 -16    4.26    0.76
   0  19  16    3.52    0.66
   0 -19 -16    4.00    0.78
   0 -19 -16    5.25    0.69
   0  19 -17    1.64    0.73
   0  19  17    0.74    0.70
   0  19 -17    0.72    0.73
   0  19  17   -0.14    0.82
   0 -19 -17    1.54    0.66
   0 -19 -17    0.78    0.84
   0  19 -18   -0.78    0.76
   0  19  18   -0.61    0.76
   0  19  18   -0.04    0.87
   0  19 -18    0.07    0.73
   0 -19 -18    0.67    0.53
   0 -19 -18   -1.07    0.85
   0  19  19    8.64    1.05
   0  19 -19    7.66    0.95
   0  19 -19    5.86    0.92
   0  19  19    7.71    0.95
   0 -19 -19    6.12    0.97
   0 -19 -19    8.82    0.87
   0  19  20    0.45    0.91
   0  19 -20    0.95    0.90
   0  19  20    1.31    0.97
   0  19 -20    1.46    0.84
   0 -19 -20    1.28    0.94
   0  19 -21    2.10    1.12
   0  19 -21   -0.39    0.84
   0  19  21    0.77    0.99
   0  19  21    0.43    1.02
   0 -19 -21    0.39    0.98
   0 -19 -21    0.16    0.81
   0  19 -22    1.65    0.96
   0  19  22    1.72    1.00
   0  19 -22    0.40    1.02
   0  19  22    2.48    1.06
   0 -19 -22    0.56    1.05
   0 -19 -22    2.04    0.88
   0  19  23   -0.69    1.08
   0  19  23   -0.80    1.04
   0  19 -23   -1.65    0.99
   0  19 -23    3.44    1.10
   0 -19 -23    0.53    0.96
   0 -19 -23    1.00    1.06
   0  19  24    5.56    1.25
   0  19  24    6.06    1.26
   0  19 -24    7.04    1.24
   0 -19 -24    6.72    1.13
   0  19 -25    5.10    1.26
   0  19  25    4.25    1.36
   0  19  25    3.18    1.31
   0 -19 -25    4.41    1.15
   0  19  26    5.06    1.41
   0  19 -26    7.04    1.45
   0  19  26    5.38    1.42
   0 -19 -26    6.94    1.25
   0  19  27    1.13    1.59
   0  19 -27   -0.65    1.48
   0  19  27   -0.54    1.45
   0 -19 -27   -0.70    1.25
   0  19 -28   -0.09    1.69
   0  19  28    0.23    1.56
   0 -19 -28    3.98    1.38
   0  19  29   -1.77    1.67
   0  19 -29   -1.64    1.71
   0 -19 -29   -0.22    1.46
   0  20   0  109.46    4.58
   0  20   0  110.45    4.47
   0  20   0  114.41    4.49
   0  20   0  108.74    4.56
   0 -20   0  111.76    4.62
   0 -20   0  113.06    4.55
   0  20  -1   14.97    0.74
   0  20   1   13.26    0.67
   0  20   1   12.50    0.87
   0  20  -1   13.29    0.89
   0  20  -1   13.55    0.86
   0  20   1   14.45    0.91
   0  20   1   14.02    0.62
   0  20  -1   13.42    0.64
   0 -20  -1   13.88    0.80
   0 -20   1   13.75    0.97
   0 -20  -1   14.66    1.00
   0 -20   1   14.51    0.80
   0  20   2    5.52    0.32
   0  20  -2    4.96    0.54
   0  20   2    4.89    0.55
   0  20   2    5.19    0.59
   0  20  -2    4.65    0.32
   0  20  -2    5.38    0.56
   0  20   2    5.62    0.37
   0  20  -2    5.48    0.44
   0 -20   2    5.39    0.55
   0 -20  -2    5.41    0.49
   0 -20  -2    5.59    0.68
   0 -20   2    5.69    0.51
   0  20   3    9.38    0.68
   0  20  -3    9.23    0.67
   0  20  -3    9.46    0.52
   0  20  -3    9.39    0.66
   0  20   3    9.76    0.45
   0  20   3    8.24    0.69
   0  20  -3   10.33    0.71
   0 -20  -3    9.64    0.78
   0 -20   3    9.16    0.61
   0 -20  -3    9.66    0.64
   0 -20   3    7.43    0.76
   0  20  -4   22.09    1.00
   0  20  -4   21.87    1.21
   0  20   4   23.61    1.20
   0  20   4   22.44    0.94
   0  20  -4   22.56    1.08
   0  20  -4   22.35    1.15
   0 -20  -4   21.89    1.27
   0 -20   4   23.05    1.14
   0 -20   4   21.39    1.14
   0 -20  -4   23.06    1.10
   0  20   5   31.53    1.28
   0  20  -5   33.32    1.47
   0  20  -5   28.21    1.46
   0  20   5   27.31    1.51
   0  20  -5   34.19    1.54
   0  20  -5   32.42    1.34
   0 -20  -5   30.34    1.46
   0 -20   5   32.09    1.55
   0 -20   5   29.53    1.42
   0 -20  -5   30.85    1.42
   0  20  -6    3.39    0.59
   0  20   6    2.97    0.55
   0  20  -6    2.36    0.51
   0  20   6    2.69    0.23
   0 -20  -6    3.01    0.49
   0 -20   6    2.78    0.47
   0 -20   6    2.55    0.64
   0 -20  -6    3.11    0.67
   0  20   7   31.27    1.27
   0  20  -7   28.84    1.48
   0  20  -7   31.22    1.39
   0  20   7   28.31    1.51
   0  20  -7   30.54    1.45
   0 -20  -7   31.52    1.25
   0 -20   7   27.88    1.53
   0 -20  -7   29.39    1.53
   0 -20  -7   29.80    1.40
   0 -20   7   30.12    1.42
   0  20  -8   10.84    0.89
   0  20  -8   12.04    0.79
   0  20  -8   11.39    0.77
   0  20   8   12.03    0.85
   0  20   8   11.82    0.64
   0 -20  -8   13.45    0.82
   0 -20  -8   13.40    0.59
   0 -20  -8   13.44    0.91
   0 -20   8   12.37    0.86
   0  20   9    1.64    0.61
   0  20   9    1.51    0.30
   0  20  -9    1.88    0.52
   0  20  -9    2.17    0.52
   0 -20   9    1.30    0.57
   0 -20  -9    2.45    0.66
   0 -20  -9    1.81    0.24
   0 -20  -9    1.26    0.48
   0  20 -10    8.01    0.66
   0  20  10    7.58    0.49
   0  20  10    6.72    0.76
   0  20 -10    7.96    0.66
   0 -20 -10    8.57    0.50
   0 -20  10    7.94    0.68
   0 -20 -10    9.26    0.69
   0 -20 -10    8.58    0.64
   0  20  11    4.45    0.43
   0  20 -11    4.30    0.62
   0  20  11    4.19    0.57
   0 -20 -11    5.10    0.70
   0 -20 -11    5.00    0.37
   0 -20 -11    4.22    0.58
   0  20  12    0.35    0.39
   0  20  12   -0.54    0.66
   0  20 -12    0.72    0.54
   0 -20 -12    0.00    0.34
   0 -20 -12   -0.74    0.71
   0 -20 -12   -0.34    0.52
   0  20  13    2.01    0.44
   0  20  13    1.76    0.71
   0 -20 -13    2.13    0.71
   0 -20 -13    1.53    0.39
   0 -20 -13    1.80    0.55
   0  20  14    6.29    0.68
   0  20 -14    4.49    0.76
   0 -20 -14    4.98    0.80
   0 -20 -14    4.92    0.66
   0  20  15    5.67    0.65
   0  20 -15    7.15    0.77
   0  20  15    5.43    0.85
   0  20 -15    5.88    0.80
   0 -20 -15    5.00    0.68
   0 -20 -15    5.86    0.90
   0  20 -16   -0.01    0.81
   0  20 -16   -0.82    0.69
   0  20  16    0.24    0.66
   0  20  16    1.04    0.82
   0 -20 -16    0.50    0.77
   0 -20 -16    0.90    0.63
   0  20 -17    5.47    0.83
   0  20  17    6.41    0.94
   0  20  17    5.10    0.78
   0  20 -17    5.30    0.83
   0 -20 -17    5.77    0.96
   0 -20 -17    5.03    0.74
   0  20 -18    7.88    0.89
   0  20 -18    6.45    0.93
   0  20  18    6.90    0.88
   0  20  18    4.35    0.98
   0 -20 -18    9.23    0.82
   0 -20 -18    7.46    1.00
   0  20 -19    3.51    0.89
   0  20  19    1.74    0.87
   0  20 -19    2.46    0.89
   0  20  19    2.66    0.95
   0 -20 -19    3.29    0.81
   0 -20 -19    1.82    0.95
   0  20 -20    2.67    0.94
   0  20  20    1.25    0.94
   0  20  20    2.05    0.92
   0  20 -20    2.11    0.94
   0 -20 -20    3.20    0.83
   0 -20 -20    1.49    0.99
   0  20  21   -1.28    0.77
   0  20  21   -1.23    0.99
   0  20 -21    0.64    1.13
   0  20 -21    0.71    0.93
   0 -20 -21    0.34    1.04
   0 -20 -21    0.80    0.83
   0  20 -22    0.28    1.01
   0  20  22    0.26    1.04
   0  20  22    0.68    1.03
   0  20 -22    1.40    0.95
   0 -20 -22    0.19    1.04
   0 -20 -22    1.33    0.93
   0  20  23    2.61    1.18
   0  20 -23    2.51    1.08
   0  20 -23    2.77    1.14
   0  20  23    1.61    1.15
   0 -20 -23    5.89    1.18
   0 -20 -23    4.91    1.04
   0  20 -24    6.34    1.29
   0  20  24    3.01    1.26
   0  20  24    5.33    1.25
   0 -20 -24    6.30    1.11
   0  20 -25    2.48    1.34
   0  20  25    3.81    1.34
   0  20  25    2.54    1.37
   0 -20 -25    2.25    1.06
   0  20  26   -0.35    1.38
   0  20  26   -3.24    1.62
   0  20 -26   -1.13    1.39
   0 -20 -26    0.00    1.12
   0  20  27    0.75    1.64
   0  20 -27    1.54    1.47
   0 -20 -27    3.10    1.25
   0  20 -28    1.09    1.68
   0  20  28   -0.01    1.72
   0 -20 -28    0.45    1.28
   0  20  29   -1.16    1.89
   0  20 -29   -1.37    1.75
   0 -20 -29    0.19    1.38
   0  21   0    0.43    0.19
   0  21   0    0.73    0.29
   0  21   0    0.05    0.50
   0 -21   0    0.86    0.46
   0 -21   0    1.32    0.63
   0  21  -1   16.37    1.05
   0  21  -1   19.31    0.92
   0  21   1   17.45    1.07
   0  21   1   20.05    0.85
   0  21  -1   18.69    0.83
   0  21   1   19.36    0.81
   0  21  -1   18.51    1.21
   0 -21   1   17.82    0.98
   0 -21  -1   16.59    1.15
   0 -21   1   19.89    1.17
   0 -21  -1   17.75    0.98
   0  21   2   11.19    0.76
   0  21  -2   12.15    0.61
   0  21  -2   13.02    0.74
   0  21   2   11.48    0.81
   0  21   2   12.94    0.57
   0  21  -2   12.65    0.88
   0 -21   2   13.30    0.89
   0 -21  -2   12.57    0.90
   0 -21  -2   11.68    0.78
   0 -21   2   10.52    0.77
   0  21  -3   15.71    1.02
   0  21   3   17.29    0.74
   0  21   3   17.34    1.05
   0  21  -3   16.71    0.80
   0  21  -3   16.74    0.95
   0 -21   3   16.88    0.99
   0 -21  -3   16.88    0.94
   0 -21  -3   16.71    1.14
   0 -21   3   17.65    0.99
   0  21   4   15.60    0.66
   0  21  -4   14.97    0.96
   0  21  -4   14.84    0.75
   0  21   4   12.97    0.88
   0  21  -4   13.70    0.96
   0  21   4   15.67    0.67
   0 -21  -4   17.03    1.11
   0 -21  -4   14.48    0.94
   0 -21   4   15.03    0.98
   0 -21   4   15.89    0.88
   0  21  -5    4.29    0.35
   0  21  -5    3.93    0.56
   0  21   5    4.07    0.29
   0  21  -5    3.69    0.57
   0  21   5    3.36    0.62
   0 -21  -5    4.51    0.50
   0 -21   5    3.55    0.54
   0 -21  -5    3.80    0.56
   0 -21   5    3.46    0.50
   0  21   6    3.00    0.24
   0  21   6    2.41    0.49
   0  21  -6    3.10    0.42
   0  21  -6    3.06    0.53
   0  21  -6    2.88    0.62
   0 -21   6    2.76    0.68
   0 -21   6    2.85    0.51
   0 -21  -6    3.42    0.53
   0 -21  -6    2.15    0.71
   0  21  -7   12.52    0.84
   0  21  -7   13.40    0.82
   0  21  -7   12.15    0.79
   0  21   7   12.54    0.60
   0  21   7   11.14    0.87
   0 -21  -7   12.03    0.61
   0 -21   7   13.10    0.86
   0 -21   7   13.80    0.95
   0 -21  -7   14.43    0.84
   0 -21  -7   12.91    0.88
   0  21   8    5.99    0.37
   0  21  -8    6.88    0.60
   0  21   8    5.91    0.69
   0  21  -8    5.60    0.62
   0 -21  -8    6.48    0.40
   0 -21  -8    6.21    0.78
   0 -21   8    7.65    0.67
   0 -21  -8    6.38    0.61
   0  21   9   23.98    1.26
   0  21   9   23.94    1.09
   0  21  -9   24.62    1.29
   0  21  -9   22.68    1.23
   0 -21  -9   23.77    1.24
   0 -21   9   23.45    1.28
   0 -21  -9   24.93    1.41
   0 -21  -9   24.89    1.05
   0  21 -10   -0.06    0.53
   0  21  10    0.88    0.32
   0  21 -10    0.46    0.51
   0  21  10   -0.32    0.65
   0 -21 -10    0.44    0.53
   0 -21 -10   -0.60    0.66
   0 -21 -10    0.19    0.25
   0 -21  10    0.10    0.60
   0  21  11    1.25    0.36
   0  21  11    0.86    0.68
   0  21 -11    0.45    0.61
   0  21 -11    1.50    0.59
   0 -21 -11   -0.10    0.67
   0 -21 -11    1.42    0.28
   0 -21 -11    1.33    0.54
   0  21  12    2.84    0.59
   0  21 -12    2.90    0.60
   0  21  12    1.45    0.42
   0 -21 -12    1.98    0.73
   0 -21 -12    2.09    0.34
   0 -21 -12    2.32    0.56
   0  21  13    2.60    0.47
   0  21  13    2.39    0.75
   0  21 -13    3.41    0.62
   0 -21 -13    2.50    0.77
   0 -21 -13    3.10    0.61
   0  21  14    4.82    0.51
   0  21 -14    3.23    0.77
   0  21  14    3.66    0.83
   0 -21 -14    4.34    0.83
   0 -21 -14    5.41    0.69
   0  21 -15   10.49    0.89
   0  21  15    9.78    0.99
   0  21 -15    8.01    0.91
   0  21  15    9.96    0.75
   0 -21 -15    9.71    1.02
   0 -21 -15   10.08    0.83
   0  21  16   17.56    1.19
   0  21  16   12.95    1.16
   0  21 -16   15.85    1.14
   0  21 -16   18.21    1.14
   0 -21 -16   18.12    1.17
   0 -21 -16   18.20    1.16
   0  21  17   10.17    0.91
   0  21  17   11.27    0.93
   0  21 -17   11.34    1.00
   0  21 -17   12.00    1.08
   0 -21 -17   11.35    1.11
   0 -21 -17   12.80    0.92
   0  21 -18   12.51    1.17
   0  21 -18   14.91    1.11
   0  21  18   13.27    1.18
   0  21  18   14.05    1.06
   0 -21 -18   15.63    1.03
   0 -21 -18   14.55    1.21
   0  21  19   -1.18    0.94
   0  21 -19    0.78    0.85
   0  21 -19    0.25    0.89
   0  21  19   -0.32    0.85
   0 -21 -19    0.29    0.97
   0 -21 -19    0.72    0.98
   0  21 -20   -0.76    0.93
   0  21  20    0.92    1.02
   0  21  20    1.02    0.94
   0  21 -20    0.19    0.98
   0 -21 -20    0.68    0.84
   0 -21 -20    1.13    1.04
   0  21 -21    2.43    0.99
   0  21  21    0.05    1.10
   0  21 -21    0.30    1.02
   0  21  21    0.30    0.99
   0 -21 -21    1.10    1.09
   0 -21 -21    1.66    0.85
   0  21  22    6.90    1.18
   0  21 -22    4.59    1.16
   0  21  22    5.43    1.25
   0  21 -22    6.86    1.09
   0 -21 -22    6.55    1.05
   0 -21 -22    5.45    1.17
   0  21  23    0.65    1.27
   0  21 -23   -0.55    1.18
   0  21  23   -0.04    1.20
   0  21 -23    0.82    1.08
   0 -21 -23    0.54    1.24
   0 -21 -23   -0.41    0.99
   0  21 -24   -0.01    1.24
   0  21  24    0.09    1.45
   0  21  24   -2.24    1.31
   0 -21 -24    0.12    1.02
   0  21  25    4.84    1.47
   0  21 -25    3.32    1.50
   0 -21 -25    3.43    1.19
   0  21 -26   -0.89    1.45
   0  21  26   -0.03    1.51
   0 -21 -26   -0.83    1.24
   0  21 -27    2.35    1.63
   0  21  27   -0.36    1.58
   0 -21 -27   -0.59    1.33
   0  21 -28    0.28    1.72
   0  21  28    0.60    1.66
   0 -21 -28   -0.41    1.41
   0  22   0   50.82    2.07
   0  22   0   51.68    2.03
   0  22   0   46.22    2.21
   0 -22   0   49.18    2.14
   0 -22   0   49.25    2.20
   0  22  -1    8.37    0.62
   0  22   1    8.02    0.52
   0  22   1    7.35    0.70
   0  22  -1    8.77    0.48
   0  22   1    8.61    0.44
   0  22  -1    8.03    0.52
   0 -22   1    7.82    0.79
   0 -22  -1    8.18    0.65
   0 -22  -1    7.86    0.69
   0 -22   1    8.13    0.61
   0  22  -2    4.19    0.45
   0  22  -2    3.70    0.31
   0  22   2    4.22    0.26
   0  22  -2    4.53    0.59
   0  22   2    3.86    0.59
   0 -22   2    5.03    0.53
   0 -22  -2    4.14    0.57
   0 -22  -2    3.99    0.55
   0 -22   2    4.53    0.73
   0  22   3    8.03    0.44
   0  22  -3    7.14    0.70
   0  22  -3    8.00    0.51
   0  22   3    6.05    0.69
   0  22   3    8.47    0.42
   0  22  -3    9.27    0.61
   0 -22   3    9.19    0.81
   0 -22  -3    7.64    0.82
   0 -22   3    8.83    0.63
   0 -22  -3    9.06    0.62
   0  22  -4   20.17    0.96
   0  22   4   21.06    0.87
   0  22  -4   20.61    1.15
   0  22   4   19.05    1.22
   0  22  -4   21.56    1.17
   0  22   4   21.26    0.87
   0 -22   4   20.46    1.13
   0 -22  -4   18.91    1.08
   0 -22  -4   20.22    1.29
   0 -22   4   21.82    1.10
   0  22   5   -0.05    0.14
   0  22   5   -0.21    0.16
   0  22  -5   -0.07    0.29
   0  22  -5    0.42    0.57
   0  22   5    0.60    0.56
   0  22  -5    0.02    0.54
   0 -22   5    2.10    0.70
   0 -22  -5    0.62    0.50
   0 -22  -5    0.16    0.44
   0 -22   5    0.39    0.48
   0  22  -6    7.04    0.51
   0  22  -6    5.76    0.65
   0  22  -6    8.66    0.75
   0  22   6    6.23    0.36
   0  22   6    6.87    0.60
   0 -22  -6    7.63    0.60
   0 -22   6    6.08    0.77
   0 -22   6    6.58    0.62
   0 -22  -6    6.48    0.81
   0  22   7   14.05    0.95
   0  22  -7   14.42    0.85
   0  22  -7   13.82    0.97
   0  22  -7   13.13    0.94
   0  22   7   13.85    0.64
   0 -22  -7   13.87    0.89
   0 -22   7   14.22    0.94
   0 -22  -7   13.60    0.89
   0 -22   7   14.90    1.00
   0  22   8    1.09    0.24
   0  22   8    1.60    0.65
   0  22  -8    1.38    0.49
   0  22  -8    1.74    0.55
   0 -22  -8    1.78    0.22
   0 -22  -8    1.54    0.55
   0 -22  -8    2.26    0.74
   0 -22   8    0.91    0.54
   0  22  -9    0.09    0.53
   0  22  -9    0.41    0.54
   0  22   9    0.83    0.50
   0  22   9    0.11    0.26
   0 -22  -9    0.93    0.52
   0 -22   9    0.33    0.56
   0 -22  -9    0.65    0.22
   0 -22  -9    0.45    0.72
   0  22  10    4.94    0.40
   0  22 -10    5.23    0.67
   0  22 -10    5.38    0.65
   0  22  10    4.82    0.76
   0 -22 -10    5.93    0.35
   0 -22 -10    5.94    0.80
   0 -22  10    5.33    0.68
   0 -22 -10    5.81    0.62
   0  22 -11    5.12    0.71
   0  22  11    4.27    0.79
   0  22 -11    4.74    0.69
   0  22  11    4.56    0.43
   0 -22 -11    4.41    0.35
   0 -22 -11    5.80    0.80
   0 -22 -11    5.43    0.66
   0  22  12    2.08    0.74
   0  22 -12    2.32    0.64
   0  22  12    1.91    0.42
   0  22 -12    2.62    0.63
   0 -22 -12    1.87    0.57
   0 -22 -12    3.08    0.79
   0  22 -13    1.75    0.67
   0  22  13    0.59    0.45
   0  22  13    0.94    0.59
   0  22 -13    1.30    0.63
   0 -22 -13    0.42    0.79
   0 -22 -13    1.15    0.61
   0  22  14    1.98    0.47
   0  22 -14    2.12    0.71
   0  22  14    0.64    0.61
   0  22 -14    0.75    0.77
   0 -22 -14    2.30    0.83
   0 -22 -14    1.32    0.65
   0  22 -15    6.40    0.81
   0  22  15    6.90    1.01
   0  22 -15    5.48    0.82
   0  22  15    6.49    0.93
   0  22 -15    5.43    0.87
   0 -22 -15    5.63    0.74
   0 -22 -15    5.03    0.96
   0  22  16    1.11    0.89
   0  22  16    0.64    0.68
   0  22 -16   -1.00    0.89
   0  22 -16    1.68    0.81
   0 -22 -16    1.78    0.88
   0 -22 -16    1.27    0.67
   0  22 -17    9.12    0.97
   0  22  17    9.29    0.88
   0  22  17    7.28    1.07
   0  22 -17    7.58    0.98
   0 -22 -17   10.90    0.94
   0 -22 -17    8.46    1.10
   0  22 -18    7.84    1.01
   0  22 -18    7.92    1.08
   0  22  18    7.78    0.91
   0  22  18    6.28    1.09
   0 -22 -18    8.20    1.11
   0 -22 -18    7.08    1.28
   0  22 -19    0.74    1.01
   0  22  19    1.42    1.05
   0  22  19    1.48    0.90
   0  22 -19    0.60    0.94
   0 -22 -19    1.93    1.05
   0 -22 -19    0.10    0.81
   0  22  20    1.14    1.09
   0  22 -20   -1.20    0.93
   0  22  20    0.22    0.98
   0  22 -20    1.79    1.17
   0 -22 -20    0.76    0.88
   0 -22 -20    0.55    1.08
   0  22  21    0.16    1.06
   0  22 -21   -0.40    0.94
   0  22 -21    0.86    1.15
   0  22  21   -1.91    1.14
   0 -22 -21   -0.57    1.15
   0 -22 -21    1.61    0.90
   0  22  22    6.42    1.57
   0  22 -22    3.29    1.27
   0  22  22    2.87    1.29
   0  22 -22    2.79    1.12
   0 -22 -22    2.82    1.24
   0 -22 -22    6.25    1.07
   0  22 -23    1.45    1.14
   0  22 -23    0.06    1.20
   0  22  23    0.22    1.32
   0 -22 -23    0.83    0.98
   0  22  24    0.52    1.40
   0  22 -24    4.68    1.36
   0 -22 -24    3.57    1.17
   0  22 -25    0.78    1.45
   0  22  25    3.08    1.53
   0 -22 -25    2.39    1.23
   0  22 -26    1.35    1.53
   0  22  26    1.44    1.60
   0 -22 -26   -0.70    1.30
   0  22 -27    0.98    1.78
   0  22  27   -1.05    1.70
   0 -22 -27    2.23    1.39
   0  22 -28    4.39    1.82
   0 -22 -28    2.97    1.43
   0  23   0    0.06    0.33
   0  23   0    0.19    0.54
   0  23   0    0.06    0.22
   0 -23   0   -0.04    0.46
   0 -23   0   -0.31    0.50
   0  23  -1    1.21    0.38
   0  23   1    2.02    0.60
   0  23  -1    1.40    0.25
   0  23  -1    1.19    0.44
   0  23   1    0.74    0.28
   0  23   1    1.37    0.20
   0 -23   1    1.25    0.48
   0 -23  -1    1.95    0.50
   0 -23   1    0.81    0.53
   0 -23  -1    1.60    0.53
   0  23  -2    2.29    0.29
   0  23   2    2.42    0.22
   0  23  -2    2.88    0.57
   0  23  -2    2.64    0.46
   0  23   2    1.95    0.62
   0 -23   2    4.23    0.59
   0 -23  -2    3.37    0.59
   0 -23   2    2.20    0.56
   0 -23  -2    2.30    0.51
   0  23  -3   38.10    1.69
   0  23  -3   36.76    1.75
   0  23  -3   36.24    1.55
   0  23   3   37.23    1.50
   0  23   3   37.12    1.51
   0  23   3   35.28    1.77
   0 -23   3   36.56    1.83
   0 -23  -3   34.94    1.83
   0 -23   3   37.21    1.72
   0 -23  -3   36.90    1.68
   0  23  -4   12.09    0.78
   0  23   4    9.81    0.45
   0  23  -4   10.55    0.61
   0  23  -4   10.89    0.73
   0  23   4    9.33    0.44
   0  23   4   10.27    0.72
   0 -23   4    9.08    0.88
   0 -23  -4   10.38    0.71
   0 -23   4   11.06    0.76
   0 -23  -4   10.83    0.92
   0  23  -5    0.22    0.54
   0  23   5    0.61    0.47
   0  23  -5   -0.27    0.34
   0  23  -5    0.05    0.60
   0 -23  -5    0.52    0.54
   0 -23   5    0.32    0.56
   0 -23   5    1.01    0.54
   0 -23  -5    0.66    0.54
   0  23  -6   57.51    2.51
   0  23  -6   58.07    2.59
   0  23  -6   60.50    2.46
   0  23   6   55.91    2.61
   0 -23   6   59.45    2.53
   0 -23  -6   60.75    2.66
   0 -23   6   58.76    2.65
   0 -23  -6   58.54    2.52
   0  23  -7    6.11    0.79
   0  23  -7    5.42    0.53
   0  23   7    4.69    0.29
   0  23   7    4.48    0.71
   0  23  -7    5.25    0.65
   0 -23  -7    4.74    0.58
   0 -23  -7    4.43    0.63
   0 -23   7    4.83    0.62
   0  23   8   24.12    1.04
   0  23   8   23.11    1.42
   0  23  -8   23.64    1.27
   0  23  -8   26.66    1.35
   0 -23   8   25.02    1.31
   0 -23  -8   25.58    1.34
   0 -23  -8   25.51    1.48
   0  23  -9   50.19    2.31
   0  23   9   51.81    2.31
   0  23   9   52.61    2.12
   0  23  -9   52.91    2.29
   0 -23  -9   53.05    2.42
   0 -23  -9   50.90    2.11
   0 -23   9   52.05    2.34
   0 -23  -9   51.53    2.28
   0  23 -10    3.52    0.67
   0  23  10    4.07    0.36
   0  23  10    3.61    0.76
   0  23 -10    4.20    0.65
   0 -23  10    4.33    0.68
   0 -23 -10    4.17    0.83
   0 -23 -10    4.14    0.31
   0 -23 -10    3.35    0.60
   0  23  11   -1.00    0.74
   0  23 -11   -0.18    0.65
   0  23 -11    0.00    0.59
   0  23  11    0.45    0.35
   0 -23 -11    0.22    0.55
   0 -23 -11    0.59    0.79
   0  23 -12   15.31    1.14
   0  23 -12   16.21    1.15
   0  23  12   17.93    0.93
   0  23  12   14.80    1.14
   0 -23 -12   18.52    1.18
   0 -23 -12   16.71    1.10
   0  23  13    8.41    0.58
   0  23  13    8.32    0.94
   0  23 -13    7.17    0.81
   0  23 -13    7.11    0.78
   0 -23 -13    7.44    0.78
   0 -23 -13    8.38    0.96
   0  23  14    4.03    0.87
   0  23 -14    3.65    0.82
   0  23 -14    3.90    0.82
   0  23 -14    3.76    0.78
   0  23  14    3.97    0.53
   0 -23 -14    3.94    0.90
   0 -23 -14    3.95    0.69
   0  23  15    1.80    0.67
   0  23 -15    1.92    0.86
   0  23 -15    0.57    0.77
   0  23 -15    1.90    0.78
   0 -23 -15    1.09    0.69
   0 -23 -15    2.52    0.86
   0  23 -16    0.57    0.83
   0  23  16   -0.09    0.66
   0  23  16    1.45    0.79
   0  23 -16   -0.21    0.87
   0  23 -16   -0.57    0.80
   0 -23 -16    0.04    0.71
   0 -23 -16    0.18    0.92
   0  23 -17    0.34    0.84
   0  23 -17    3.28    1.00
   0  23  17    0.77    0.71
   0  23 -17    0.74    0.85
   0  23  17    0.51    0.76
   0 -23 -17   -0.65    0.92
   0 -23 -17    0.90    0.80
   0  23  18    1.93    0.87
   0  23 -18    3.29    0.96
   0  23 -18    1.81    0.83
   0  23 -18    2.56    1.04
   0  23  18    1.44    0.95
   0 -23 -18    3.14    1.11
   0 -23 -18    3.29    0.78
   0  23  19   -1.14    1.02
   0  23 -19    1.97    1.12
   0  23 -19    0.82    1.07
   0  23  19    0.10    0.95
   0 -23 -19   -0.19    0.82
   0 -23 -19   -0.52    1.09
   0  23 -20   -0.61    1.03
   0  23 -20   -0.48    1.11
   0  23  20   -0.28    1.08
   0 -23 -20   -0.70    0.89
   0 -23 -20   -0.13    1.12
   0  23 -21    1.75    1.11
   0  23  21    0.51    1.16
   0  23 -21   -0.16    1.09
   0 -23 -21    0.44    1.21
   0 -23 -21    2.19    0.96
   0  23  22    0.26    1.25
   0  23 -22    1.28    1.08
   0  23 -22    2.63    1.22
   0 -23 -22    2.03    1.30
   0 -23 -22    1.80    1.06
   0  23 -23   -1.24    1.29
   0  23 -23    0.39    1.21
   0  23  23   -2.01    1.26
   0 -23 -23   -0.86    1.07
   0  23  24   -0.04    1.36
   0  23 -24   -1.41    1.37
   0 -23 -24    2.89    1.22
   0  23 -25   -0.59    1.47
   0  23  25    0.55    1.42
   0 -23 -25    2.53    1.29
   0  23 -26   -1.58    1.71
   0  23  26    0.17    1.55
   0 -23 -26    2.28    1.32
   0  23  27    1.74    1.75
   0  23 -27    1.69    1.71
   0 -23 -27    2.82    1.54
   0  24   0    0.88    0.23
   0  24   0    0.82    0.35
   0  24   0    1.56    0.49
   0 -24   0    2.06    0.52
   0 -24   0    1.65    0.75
   0  24  -1    1.98    0.59
   0  24   1    2.43    0.23
   0  24   1    1.98    0.30
   0  24   1    1.99    0.50
   0  24  -1    2.55    0.28
   0  24  -1    2.60    0.43
   0 -24  -1    2.62    0.54
   0 -24  -1    2.26    0.74
   0 -24   1    3.26    0.59
   0 -24   1    2.95    0.76
   0  24  -2    1.84    0.47
   0  24   2    1.92    0.50
   0  24   2    1.93    0.20
   0  24  -2    2.81    0.59
   0  24  -2    2.25    0.29
   0  24   2    1.72    0.34
   0 -24  -2    2.51    0.58
   0 -24   2    2.92    0.74
   0 -24  -2    2.53    0.58
   0 -24   2    2.19    0.59
   0  24  -3   14.25    0.89
   0  24  -3   15.69    0.98
   0  24   3   13.71    0.95
   0  24   3   14.14    0.60
   0  24  -3   13.65    0.73
   0  24   3   13.56    0.60
   0 -24   3   13.68    0.94
   0 -24   3   14.85    0.98
   0 -24  -3   14.70    0.94
   0 -24  -3   15.49    0.99
   0  24   4    6.00    0.76
   0  24  -4    6.59    0.44
   0  24  -4    7.21    0.67
   0  24  -4    6.91    0.60
   0 -24   4    5.37    0.83
   0 -24  -4    7.28    0.86
   0 -24   4    6.87    0.64
   0 -24  -4    6.43    0.67
   0  24  -5   10.75    0.83
   0  24  -5   13.06    0.87
   0  24   5   11.77    0.91
   0 -24   5   11.86    0.79
   0 -24  -5   12.07    0.79
   0 -24   5   11.64    0.96
   0 -24  -5   11.92    0.87
   0  24  -6   -0.03    0.60
   0  24  -6    0.57    0.43
   0  24   6   -0.14    0.67
   0  24  -6    2.70    0.71
   0 -24  -6    0.96    0.54
   0 -24  -6    0.29    0.76
   0 -24   6    0.53    0.57
   0 -24   6    0.12    0.60
   0  24  -7    9.62    0.78
   0  24  -7    9.47    0.92
   0  24   7    8.45    0.83
   0  24  -7    8.56    0.63
   0 -24   7    8.26    0.74
   0 -24  -7    8.92    0.72
   0 -24  -7    9.62    0.78
   0  24  -8   14.55    0.93
   0  24  -8   13.93    0.96
   0  24   8   14.66    0.99
   0 -24  -8   15.16    1.11
   0 -24  -8   15.63    0.95
   0 -24   8   14.51    0.94
   0  24  -9    5.83    0.72
   0  24   9    5.70    0.37
   0  24  -9    5.83    0.65
   0  24   9    6.08    0.68
   0 -24  -9    6.53    0.91
   0 -24   9    6.71    0.78
   0 -24  -9    5.94    0.67
   0  24  10   10.23    0.93
   0  24 -10   10.47    0.81
   0  24  10    9.29    0.63
   0  24 -10   10.48    0.87
   0 -24 -10   10.75    0.80
   0 -24  10   12.12    0.90
   0 -24 -10   10.12    1.00
   0  24  11    7.94    0.91
   0  24  11    8.57    0.59
   0  24 -11    7.55    0.79
   0  24 -11    8.43    0.76
   0 -24 -11   10.28    0.99
   0 -24 -11    7.54    0.74
   0  24  12    4.04    0.48
   0  24 -12    4.69    0.72
   0  24 -12    4.96    0.73
   0  24  12    4.29    0.87
   0 -24 -12    3.62    0.68
   0 -24 -12    5.47    0.91
   0  24 -13    1.10    0.70
   0  24  13    1.61    0.44
   0  24  13    2.64    0.86
   0  24 -13    0.64    0.75
   0 -24 -13    1.79    0.69
   0 -24 -13    0.79    0.89
   0  24  14   13.08    0.90
   0  24  14   11.16    1.12
   0  24 -14   10.94    1.00
   0  24 -14   12.74    1.04
   0 -24 -14   12.42    1.11
   0 -24 -14   13.00    0.94
   0  24 -15   16.95    1.20
   0  24  15   15.08    1.05
   0  24 -15   17.64    1.23
   0  24 -15   16.51    1.16
   0 -24 -15   16.99    1.26
   0 -24 -15   18.63    1.25
   0  24 -16    2.48    0.88
   0  24 -16    5.20    0.97
   0  24  16    3.69    1.00
   0  24 -16    3.11    0.98
   0  24 -16    3.68    0.89
   0 -24 -16    2.45    0.76
   0 -24 -16    3.65    0.99
   0  24 -17   11.16    1.12
   0  24  17    9.88    1.17
   0  24 -17   11.04    1.07
   0  24 -17    8.97    1.07
   0  24 -17   10.54    1.05
   0 -24 -17    9.56    1.14
   0  24 -18    5.37    1.02
   0  24 -18    5.81    1.03
   0  24  18    4.76    1.12
   0  24 -18    5.32    0.92
   0  24 -18    4.47    1.00
   0 -24 -18    4.61    1.19
   0 -24 -18    6.80    0.95
   0  24 -19   -0.29    0.96
   0  24  19   -0.45    1.13
   0  24 -19    0.00    1.13
   0  24 -19    1.46    1.03
   0 -24 -19    0.85    1.07
   0 -24 -19   -0.52    0.85
   0  24 -20   11.79    1.33
   0  24 -20    9.84    1.17
   0  24 -20   10.50    1.19
   0  24  20    9.95    1.35
   0 -24 -20   10.78    1.24
   0 -24 -20    9.52    1.10
   0  24  21   10.33    1.42
   0  24 -21   10.12    1.35
   0  24 -21    7.25    1.21
   0  24 -21   11.47    1.29
   0 -24 -21   10.36    1.39
   0 -24 -21   11.45    1.18
   0  24 -22    1.77    1.24
   0  24 -22    0.25    1.07
   0  24 -22    1.28    1.26
   0  24  22    0.74    1.36
   0 -24 -22    1.14    1.05
   0 -24 -22    2.10    1.38
   0  24 -23    5.10    1.45
   0  24  23    1.98    1.47
   0  24 -23    5.56    1.40
   0 -24 -23    5.28    1.19
   0  24  24   -1.46    1.48
   0  24 -24   -0.13    1.56
   0 -24 -24   -1.35    1.19
   0  24  25   -3.32    1.62
   0  24 -25    0.05    1.66
   0 -24 -25    0.14    1.35
   0  24 -26   -1.13    1.64
   0  24  26    1.70    1.74
   0 -24 -26   -1.96    1.36
   0  25   0    0.27    0.35
   0  25   0    0.02    0.23
   0  25   0   -0.07    0.63
   0 -25   0   -0.09    0.53
   0 -25   0   -0.48    0.78
   0  25  -1   16.52    1.12
   0  25  -1   15.25    0.89
   0  25   1   15.26    0.70
   0  25  -1   14.53    0.75
   0  25   1   16.81    1.15
   0 -25   1   15.20    0.95
   0 -25  -1   15.20    1.12
   0 -25  -1   15.50    1.00
   0 -25   1   19.34    1.28
   0  25   2   18.40    1.26
   0  25   2   19.85    0.84
   0  25  -2   18.98    0.91
   0  25   2   20.09    0.82
   0  25  -2   19.78    1.22
   0  25  -2   21.25    1.10
   0 -25  -2   18.06    1.12
   0 -25   2   17.28    1.11
   0 -25   2   19.43    1.37
   0 -25  -2   21.11    1.37
   0  25  -3    7.16    0.63
   0  25  -3    5.61    0.60
   0  25   3    6.48    0.77
   0  25  -3    5.73    0.42
   0 -25  -3    5.95    0.72
   0 -25   3    6.03    0.87
   0 -25   3    5.80    0.64
   0 -25  -3    6.35    0.64
   0  25   4   44.82    2.14
   0  25  -4   44.51    2.10
   0  25  -4   47.70    2.07
   0  25  -4   44.16    1.91
   0 -25  -4   45.08    2.22
   0 -25   4   48.33    2.10
   0 -25  -4   45.40    2.04
   0 -25   4   43.34    2.08
   0  25   5    3.10    0.59
   0  25  -5    3.28    0.68
   0  25  -5    4.47    0.73
   0  25  -5    3.46    0.51
   0 -25  -5    3.86    0.61
   0 -25  -5    3.28    0.82
   0 -25   5    4.35    0.63
   0 -25   5    4.79    0.83
   0  25   6   12.26    0.89
   0  25  -6   13.67    1.01
   0  25  -6   13.02    0.93
   0  25  -6   13.35    0.87
   0 -25   6   15.23    0.95
   0 -25  -6   14.05    1.11
   0 -25  -6   14.46    0.99
   0 -25   6   13.99    1.09
   0  25  -7   -0.19    0.61
   0  25  -7    0.84    0.48
   0  25   7    0.11    0.52
   0 -25  -7    0.50    0.58
   0 -25   7    0.94    0.62
   0 -25  -7    0.61    0.63
   0  25   8    0.15    0.56
   0  25  -8    0.02    0.65
   0  25  -8   -0.17    0.54
   0 -25  -8   -1.15    0.61
   0 -25   8    0.42    0.62
   0 -25  -8    1.13    0.85
   0  25  -9   10.43    0.83
   0  25  -9    9.91    0.78
   0  25   9    9.02    0.91
   0 -25  -9    9.79    0.80
   0 -25   9    9.33    0.89
   0 -25  -9    9.46    1.03
   0  25 -10   21.16    1.34
   0  25  10   20.75    1.45
   0  25 -10   19.87    1.30
   0 -25  10   25.24    1.43
   0 -25 -10   22.76    1.27
   0 -25 -10   22.21    1.51
   0  25 -11   -0.03    0.63
   0  25  11    0.34    0.41
   0  25 -11    0.38    0.69
   0  25  11    0.34    0.80
   0 -25 -11    0.10    0.62
   0 -25 -11    0.98    0.89
   0  25 -12    2.78    0.78
   0  25  12    2.34    0.88
   0  25 -12    2.14    0.79
   0 -25 -12    2.76    0.93
   0 -25 -12    4.03    0.71
   0  25 -13   13.41    1.01
   0  25 -13   13.69    1.01
   0  25  13   14.61    1.20
   0 -25 -13   13.98    1.20
   0 -25 -13   16.24    1.02
   0  25  14    0.41    0.93
   0  25 -14    0.02    0.75
   0  25 -14   -0.57    0.84
   0 -25 -14    0.17    0.93
   0 -25 -14   -0.97    0.69
   0  25 -15    3.58    0.94
   0  25  15    2.91    0.99
   0  25 -15    4.82    0.83
   0  25 -15    3.53    0.95
   0 -25 -15    4.95    0.82
   0 -25 -15    5.27    1.03
   0  25 -16    2.51    0.89
   0  25 -16    2.32    0.91
   0  25 -16    2.34    0.99
   0  25 -16    1.78    0.90
   0  25  16    0.26    1.01
   0 -25 -16    3.06    1.24
   0 -25 -16    1.63    1.01
   0  25  17    1.06    1.08
   0  25 -17    2.50    1.04
   0  25 -17    2.13    0.95
   0  25 -17    1.04    1.04
   0  25 -17    0.41    0.94
   0 -25 -17    3.54    0.89
   0 -25 -17    4.47    1.06
   0  25  18    1.09    1.12
   0  25 -18    2.68    1.17
   0  25 -18    2.50    0.91
   0  25 -18    3.15    1.10
   0 -25 -18    2.53    0.94
   0 -25 -18    1.46    1.20
   0  25 -19    5.93    1.15
   0  25 -19    5.12    1.08
   0  25  19    2.85    1.23
   0  25 -19    5.59    1.12
   0 -25 -19    5.50    0.94
   0 -25 -19    5.04    1.17
   0  25  20   -1.16    1.23
   0  25 -20    0.62    1.08
   0  25 -20   -1.48    1.22
   0  25 -20    0.31    1.10
   0  25 -20   -0.36    1.06
   0 -25 -20    0.01    0.97
   0 -25 -20    0.97    1.15
   0  25 -21    0.86    1.38
   0  25 -21    0.81    1.26
   0  25 -21   -0.73    1.33
   0  25  21   -0.41    1.29
   0  25 -21   -1.26    1.12
   0 -25 -21    1.45    1.23
   0 -25 -21   -0.10    1.04
   0  25  22    2.41    1.42
   0  25 -22    2.13    1.59
   0  25 -22   -0.14    1.44
   0  25 -22    1.83    1.10
   0  25 -22    1.73    1.26
   0 -25 -22    2.44    1.45
   0 -25 -22    1.22    1.17
   0  25 -23    1.20    1.26
   0  25 -23    0.24    1.34
   0  25 -23   -1.81    1.52
   0  25  23   -1.76    1.40
   0 -25 -23   -2.00    1.16
   0  25 -24    1.75    1.41
   0  25 -24    0.34    1.50
   0  25  24    0.76    1.47
   0  25 -24    0.05    1.43
   0 -25 -24    0.43    1.24
   0  25  25    0.59    1.58
   0  25 -25    1.79    1.67
   0  25 -25    2.14    1.62
   0 -25 -25   -1.35    1.34
   0  25  26   -1.18    1.75
   0  25 -26   -1.67    1.75
   0  25 -26    3.79    1.65
   0 -25 -26    0.82    1.46
   0  26   0    1.89    0.35
   0  26   0    0.39    0.70
   0  26   0    1.27    0.24
   0 -26   0    1.15    0.58
   0 -26   0    1.04    0.83
   0  26   1    2.57    0.23
   0  26  -1    2.41    0.30
   0  26  -1    3.65    0.72
   0  26   1    3.34    0.73
   0  26  -1    3.02    0.44
   0 -26  -1    1.84    0.65
   0 -26  -1    1.86    0.84
   0 -26   1    3.20    0.67
   0 -26   1    2.70    0.83
   0  26  -2    2.41    0.32
   0  26  -2    2.03    0.67
   0  26  -2    2.19    0.50
   0  26   2    1.21    0.72
   0 -26   2    1.16    0.60
   0 -26  -2    2.09    0.59
   0 -26  -2    2.35    0.84
   0 -26   2    1.35    0.82
   0  26  -3    3.21    0.59
   0  26   3    3.74    0.75
   0  26  -3    3.00    0.36
   0  26  -3    3.09    0.69
   0 -26   3    2.71    0.85
   0 -26  -3    2.67    0.67
   0 -26  -3    2.83    0.61
   0 -26   3    2.88    0.68
   0  26  -4    0.46    0.68
   0  26  -4    1.27    0.81
   0  26   4   -0.10    0.72
   0  26  -4    0.24    0.32
   0 -26   4    1.23    0.84
   0 -26  -4    2.17    0.85
   0 -26  -4   -0.22    0.63
   0 -26   4    0.06    0.60
   0  26  -5   18.25    0.99
   0  26  -5   18.65    1.25
   0  26   5   19.03    1.33
   0 -26  -5   19.43    1.28
   0 -26   5   19.65    1.26
   0 -26  -5   17.77    1.23
   0 -26   5   20.53    1.40
   0  26  -6    5.88    0.73
   0  26   6    6.95    0.86
   0  26  -6    5.14    0.52
   0 -26   6    5.12    0.70
   0 -26  -6    7.24    0.96
   0 -26   6    5.29    0.74
   0 -26  -6    5.05    0.72
   0  26  -7   22.33    1.36
   0  26  -7   21.14    1.17
   0  26   7   22.38    1.45
   0 -26  -7   21.91    1.27
   0 -26   7   23.54    1.31
   0 -26  -7   23.17    1.32
   0  26  -8    1.04    0.74
   0  26  -8    1.28    0.57
   0  26   8    2.80    0.79
   0 -26   8    0.96    0.73
   0 -26  -8    1.87    0.91
   0 -26  -8    0.95    0.62
   0  26  -9    0.17    0.70
   0  26   9    0.78    0.80
   0  26  -9   -0.22    0.57
   0 -26  -9    1.12    0.90
   0 -26   9   -0.27    0.74
   0 -26  -9    0.93    0.64
   0  26 -10    7.72    0.79
   0  26  10    5.87    0.93
   0  26 -10    8.49    0.86
   0 -26 -10    9.90    1.05
   0 -26 -10    7.58    0.78
   0 -26  10    8.73    0.91
   0  26  11   27.20    1.65
   0  26 -11   24.50    1.50
   0  26 -11   24.49    1.60
   0 -26 -11   26.11    1.51
   0 -26 -11   24.98    1.66
   0  26 -12   10.94    0.97
   0  26 -12    9.95    0.94
   0 -26 -12   11.77    1.14
   0 -26 -12   10.52    0.89
   0  26 -13   10.23    0.90
   0  26 -13    7.99    0.93
   0  26  13    9.14    1.08
   0 -26 -13   10.42    0.91
   0 -26 -13   11.48    1.14
   0  26 -14    9.73    1.11
   0  26 -14    9.58    0.99
   0  26  14   11.76    1.15
   0  26 -14    9.42    1.05
   0 -26 -14   13.93    0.97
   0 -26 -14   14.05    1.18
   0  26 -15    0.38    0.95
   0  26 -15    1.34    0.83
   0  26 -15    0.34    0.95
   0  26  15    2.17    1.00
   0 -26 -15    2.75    0.83
   0 -26 -15    2.26    1.03
   0  26 -16    1.20    1.01
   0  26  16   -0.32    1.03
   0  26 -16    2.12    1.03
   0  26 -16    1.52    0.87
   0  26 -16    0.30    0.95
   0 -26 -16    0.91    1.07
   0 -26 -16    0.72    0.79
   0  26 -17    7.86    1.16
   0  26 -17    7.75    1.05
   0  26 -17    7.52    1.37
   0  26  17    5.10    1.17
   0  26 -17    6.43    1.08
   0 -26 -17    6.58    1.01
   0 -26 -17    7.75    1.20
   0  26 -18    0.78    1.13
   0  26 -18    0.45    0.93
   0  26  18   -0.19    1.12
   0  26 -18    0.54    1.02
   0  26 -18    0.30    1.06
   0 -26 -18    1.21    1.26
   0 -26 -18    0.61    0.88
   0  26  19   -0.10    0.94
   0  26 -19    0.42    1.07
   0  26 -19   -0.12    1.12
   0  26 -19    1.31    1.07
   0 -26 -19    0.87    1.03
   0 -26 -19    0.36    1.19
   0  26 -20    1.97    1.19
   0  26  20    0.67    1.00
   0  26 -20    2.20    1.39
   0  26 -20    0.41    1.24
   0 -26 -20    1.16    1.28
   0 -26 -20    1.76    1.01
   0  26 -21    4.43    1.23
   0  26  21    3.19    1.36
   0  26 -21    2.48    1.38
   0  26 -21    4.24    1.33
   0  26 -21    2.29    1.26
   0 -26 -21    6.26    1.16
   0  26 -22    4.19    1.42
   0  26 -22    5.43    1.41
   0  26 -22    4.03    1.19
   0  26 -22    6.85    1.40
   0  26  22    4.54    1.52
   0 -26 -22    5.41    2.53
   0 -26 -22    6.43    1.23
   0  26 -23    0.51    1.47
   0  26 -23    3.50    1.36
   0  26  23    0.78    1.58
   0  26 -23    1.92    1.42
   0 -26 -23    1.86    1.25
   0  26 -24    1.86    1.59
   0  26  24   -0.35    1.63
   0  26 -24   -0.31    1.49
   0 -26 -24   -0.19    1.30
   0  26  25   -0.24    1.81
   0  26 -25    2.52    1.63
   0  26 -25    1.34    1.73
   0 -26 -25   -0.18    1.41
   0  27   0   -0.09    0.23
   0  27   0    0.01    0.72
   0 -27   0    0.48    0.59
   0 -27   0   -0.20    0.63
   0  27   1    2.31    0.19
   0  27  -1    2.12    0.30
   0  27   1    2.38    0.75
   0  27   1    2.16    0.30
   0  27  -1    2.34    0.75
   0 -27  -1    2.82    0.62
   0 -27   1    1.72    0.69
   0 -27  -1    2.11    0.88
   0 -27   1    2.46    0.67
   0  27  -2    8.29    0.84
   0  27  -2    8.47    0.59
   0  27   2    9.44    0.76
   0 -27  -2    7.24    1.02
   0 -27   2    7.60    0.82
   0 -27  -2    9.99    0.83
   0 -27   2    8.21    0.76
   0  27  -3    2.30    0.38
   0  27  -3    2.37    0.74
   0  27   3    3.17    0.62
   0 -27  -3    4.35    0.89
   0 -27  -3    3.68    0.65
   0 -27   3    4.12    0.71
   0 -27   3    4.58    0.71
   0  27  -4    4.09    0.77
   0  27   4    2.03    0.76
   0  27  -4    3.19    0.37
   0 -27   4    2.62    0.71
   0 -27  -4    2.91    0.64
   0 -27   4    2.73    0.88
   0 -27  -4    3.23    0.92
   0  27   5   -0.74    0.74
   0  27  -5    0.38    0.41
   0  27  -5    0.81    0.67
   0 -27  -5    1.35    0.63
   0 -27   5    1.42    0.89
   0 -27  -5    1.06    0.90
   0 -27   5    0.35    0.64
   0  27  -6    6.05    0.83
   0  27   6    4.72    0.87
   0  27  -6    6.41    0.60
   0 -27  -6    7.99    1.03
   0 -27   6    7.88    0.83
   0 -27  -6    7.64    0.80
   0  27  -7    0.10    0.53
   0  27   7   -0.30    0.78
   0  27  -7    0.33    0.67
   0 -27   7   -0.34    0.74
   0 -27  -7    0.42    0.68
   0 -27  -7   -1.13    0.62
   0  27   8    9.61    0.96
   0  27  -8    7.31    0.69
   0  27  -8    7.72    0.86
   0 -27  -8    7.57    0.79
   0 -27  -8    8.63    1.07
   0 -27   8    8.00    0.88
   0  27   9    0.07    0.84
   0  27  -9   -0.04    0.69
   0  27  -9    0.90    0.63
   0 -27  -9   -0.05    0.66
   0 -27   9    0.02    0.71
   0 -27  -9   -1.23    0.92
   0  27  10    2.44    1.56
   0  27 -10    4.91    0.81
   0  27 -10    3.60    0.73
   0 -27 -10    3.45    0.79
   0 -27  10    4.77    0.87
   0 -27 -10    4.88    1.02
   0  27  11    0.86    0.90
   0  27 -11    0.49    0.73
   0  27 -11    0.81    0.79
   0 -27 -11    0.35    0.98
   0 -27 -11    2.18    0.78
   0  27  12   -1.00    0.92
   0  27 -12   -0.69    0.79
   0  27 -12    0.02    0.77
   0 -27 -12   -0.36    0.70
   0 -27 -12   -0.13    1.00
   0  27 -13    3.45    0.87
   0  27 -13    3.23    0.85
   0  27  13    3.45    1.00
   0 -27 -13    2.00    0.79
   0 -27 -13    2.89    1.06
   0  27 -14    5.07    0.92
   0  27 -14    5.81    1.09
   0  27 -14    7.06    0.97
   0  27  14    5.32    1.09
   0 -27 -14    7.16    0.88
   0 -27 -14    6.69    1.10
   0  27  15    1.09    1.02
   0  27 -15    0.49    0.88
   0  27 -15    1.81    1.77
   0  27 -15    0.24    0.99
   0 -27 -15    1.10    0.84
   0 -27 -15    3.29    1.10
   0  27  16    1.57    0.87
   0  27 -16    1.69    1.05
   0  27 -16    1.17    0.93
   0  27 -16    2.29    1.02
   0 -27 -16    1.84    0.84
   0 -27 -16   -0.23    1.16
   0  27 -17    0.01    1.03
   0  27  17   -0.86    0.88
   0  27 -17    0.76    0.98
   0  27 -17    1.05    1.12
   0  27 -17    0.42    1.06
   0 -27 -17   -0.62    1.97
   0 -27 -17   -0.03    0.88
   0  27  18   -1.20    1.16
   0  27 -18   -0.01    1.17
   0  27 -18   -0.21    1.69
   0  27 -18   -0.31    1.27
   0  27 -18    1.76    1.20
   0 -27 -18    1.61    2.19
   0 -27 -18    0.50    0.95
   0  27 -19   -1.37    1.20
   0  27 -19    1.81    1.34
   0  27  19   -1.40    1.26
   0  27 -19   -0.57    1.17
   0  27 -19    1.01    1.06
   0 -27 -19   -0.73    1.24
   0 -27 -19    0.07    1.01
   0  27 -20   -1.28    1.18
   0  27  20   -0.47    1.38
   0  27 -20   -1.99    1.15
   0  27 -20   -0.29    1.35
   0  27 -20    3.07    1.28
   0 -27 -20    0.68    1.16
   0 -27 -20    1.33    1.31
   0  27 -21   -1.29    1.25
   0  27  21    2.30    1.57
   0  27 -21    1.01    1.30
   0  27 -21    0.11    1.26
   0  27 -21    1.21    1.38
   0 -27 -21   -0.87    1.36
   0 -27 -21    1.40    1.14
   0  27  22    0.09    1.60
   0  27 -22   -0.44    1.48
   0  27 -22    1.44    1.22
   0  27 -22   -0.61    1.44
   0  27 -22    0.35    1.48
   0 -27 -22   -0.36    1.19
   0 -27 -22   -0.31    1.46
   0  27 -23    0.07    1.59
   0  27 -23    1.18    1.45
   0  27 -23    1.28    1.60
   0  27  23   -3.48    1.65
   0 -27 -23    1.19    1.26
   0  27  24   -4.56    1.67
   0  27 -24    0.61    1.69
   0  27 -24    0.95    1.69
   0 -27 -24    2.27    1.38
   0  28   0    4.65    0.83
   0  28   0    5.99    0.40
   0 -28   0    4.43    0.76
   0 -28   0    5.06    0.70
   0  28   1    6.70    0.73
   0  28  -1    5.37    0.87
   0  28  -1    7.64    0.50
   0 -28   1    5.77    0.81
   0 -28  -1    7.61    0.83
   0 -28  -1    7.21    0.74
   0 -28   1    7.71    1.01
   0  28   2    6.79    0.89
   0  28  -2    6.13    0.85
   0  28  -2    8.06    0.56
   0 -28   2    7.04    1.02
   0 -28  -2    7.08    0.76
   0 -28  -2    6.95    1.05
   0 -28   2    7.50    0.76
   0  28   3   31.48    1.76
   0  28  -3   31.34    1.38
   0  28  -3   28.94    2.03
   0 -28  -3   31.49    1.66
   0 -28  -3   32.05    1.86
   0 -28   3   29.29    1.82
   0 -28   3   32.40    1.60
   0  28  -4    3.72    0.81
   0  28  -4    3.63    0.42
   0  28   4    4.60    0.89
   0 -28   4    5.65    0.95
   0 -28  -4    6.01    0.97
   0 -28   4    5.28    0.78
   0 -28  -4    5.65    0.77
   0  28   5   -0.65    0.81
   0  28  -5   -0.49    0.70
   0  28  -5   -0.44    0.44
   0 -28  -5    0.22    0.64
   0 -28  -5   -0.65    0.94
   0 -28   5    0.20    0.70
   0 -28   5    0.01    0.75
   0  28  -6    0.72    0.77
   0  28   6    0.16    0.79
   0  28  -6    0.17    0.50
   0 -28  -6    1.14    0.67
   0 -28   6    1.14    0.69
   0 -28  -6    0.47    0.96
   0  28  -7    4.61    0.82
   0  28  -7    5.30    0.61
   0  28   7    4.01    0.72
   0 -28  -7    4.81    0.80
   0 -28  -7    5.10    0.82
   0 -28   7    6.15    0.79
   0  28  -8    4.94    0.64
   0  28  -8    5.40    0.84
   0 -28  -8    6.20    0.78
   0 -28   8    6.65    0.82
   0 -28  -8    6.50    1.06
   0  28  -9    3.28    0.66
   0  28  -9    3.53    0.82
   0  28   9    2.39    0.91
   0 -28  -9    2.78    1.03
   0 -28   9    2.69    0.80
   0 -28  -9    2.80    0.79
   0  28 -10   11.01    0.92
   0  28  10    9.01    1.13
   0  28 -10   11.89    1.02
   0 -28 -10   13.60    1.02
   0 -28 -10   13.13    1.23
   0 -28  10   14.13    1.04
   0  28 -11    0.07    0.73
   0  28 -11    0.73    0.79
   0  28  11   -1.48    0.92
   0 -28 -11    1.80    1.09
   0 -28 -11    0.22    0.80
   0  28  12   -1.76    0.95
   0  28 -12   -0.40    0.78
   0  28 -12    0.83    0.92
   0 -28 -12   -0.91    1.27
   0 -28 -12   -0.50    0.81
   0  28 -13    6.34    1.01
   0  28  13    4.75    1.09
   0  28 -13    5.81    0.95
   0 -28 -13    4.17    0.85
   0  28 -14    2.20    1.00
   0  28 -14    3.84    1.12
   0  28  14    3.45    1.09
   0  28 -14    3.07    0.88
   0 -28 -14    2.43    1.26
   0 -28 -14    2.76    1.02
   0  28 -15    1.53    1.01
   0  28 -15   -1.05    1.08
   0  28 -15    1.07    0.91
   0  28  15   -1.41    1.05
   0 -28 -15    1.05    0.85
   0 -28 -15   -0.50    1.13
   0  28 -16    0.96    1.06
   0  28 -16    0.34    1.14
   0  28 -16   -0.66    1.16
   0  28 -16    0.71    1.25
   0  28  16   -0.35    0.88
   0 -28 -16    0.85    1.20
   0 -28 -16    0.71    0.95
   0  28 -17    0.26    1.09
   0  28  17    2.73    1.21
   0  28 -17    2.41    1.21
   0  28 -17    0.50    1.18
   0  28 -17    1.39    1.15
   0 -28 -17    4.24    0.98
   0 -28 -17    0.68    1.21
   0  28 -18    1.64    1.30
   0  28 -18    0.02    1.13
   0  28  18    0.46    1.30
   0  28 -18    2.63    1.24
   0  28 -18    0.64    1.16
   0 -28 -18    2.03    1.02
   0 -28 -18    3.59    1.28
   0  28 -19    0.71    1.25
   0  28  19    0.19    1.37
   0  28 -19   -0.22    1.25
   0  28 -19    1.58    1.27
   0  28 -19    0.58    1.10
   0 -28 -19    1.15    1.06
   0 -28 -19    0.29    1.33
   0  28 -20   -1.56    1.44
   0  28  20    1.09    1.46
   0  28 -20   -2.30    1.22
   0  28 -20    0.21    1.32
   0  28 -20    0.83    1.27
   0 -28 -20    1.82    1.39
   0 -28 -20   -1.97    1.21
   0  28 -21    4.56    1.46
   0  28  21    6.64    1.61
   0  28 -21    4.99    1.53
   0  28 -21    6.99    1.40
   0  28 -21    9.70    1.53
   0 -28 -21    6.92    1.51
   0 -28 -21    4.03    1.23
   0  28  22    0.37    1.62
   0  28 -22    0.96    1.44
   0  28 -22    4.40    1.57
   0  28 -22    3.48    1.34
   0  28 -22    0.14    1.67
   0 -28 -22    1.29    1.31
   0  28 -23   -0.10    1.55
   0  28  23    0.08    1.66
   0  28 -23   -2.17    1.61
   0 -28 -23    5.73    1.47
   0  29   0    0.88    0.77
   0 -29   0    1.01    0.73
   0 -29   0    1.02    1.00
   0  29   1    2.95    0.84
   0  29  -1    1.89    0.83
   0 -29  -1    3.93    0.79
   0 -29   1    2.43    0.77
   0 -29   1    3.17    1.03
   0 -29  -1    2.95    0.69
   0  29  -2   -0.59    0.79
   0  29   2   -0.02    0.82
   0  29  -2    0.32    0.37
   0 -29  -2    1.33    0.68
   0 -29  -2    0.06    1.10
   0 -29   2   -0.26    1.14
   0 -29   2    0.42    0.74
   0  29  -3    6.75    0.49
   0  29  -3    7.12    0.91
   0  29   3    7.54    0.95
   0 -29  -3    6.28    0.77
   0 -29   3    6.12    1.24
   0 -29  -3    6.13    1.28
   0 -29   3    7.90    0.81
   0  29   4   -0.11    0.64
   0  29  -4   -0.25    0.38
   0  29  -4   -0.81    0.79
   0 -29  -4   -0.32    0.66
   0 -29   4    0.08    0.70
   0 -29  -4   -0.42    0.87
   0  29  -5    0.22    0.81
   0  29  -5    0.37    0.47
   0  29   5    0.06    1.00
   0 -29   5    1.06    0.72
   0 -29  -5    0.02    0.75
   0  29  -6   -0.91    0.76
   0  29   6   -0.88    1.03
   0  29  -6    0.46    0.52
   0 -29   6    0.79    0.79
   0 -29  -6   -0.83    0.68
   0  29  -7    0.01    0.80
   0  29   7   -0.40    0.90
   0  29  -7   -1.14    0.56
   0 -29   7    0.50    0.82
   0 -29  -7   -0.09    0.70
   0  29  -8    4.51    0.67
   0  29   8    3.88    0.96
   0  29  -8    3.91    0.86
   0 -29  -8    4.02    0.76
   0 -29  -8    3.47    1.26
   0 -29   8    3.21    0.90
   0  29   9   -0.50    0.70
   0  29  -9   -0.10    0.67
   0  29  -9    1.27    0.79
   0 -29  -9   -0.68    1.08
   0 -29  -9   -0.65    0.80
   0 -29   9    0.32    0.80
   0  29 -10    3.78    0.78
   0  29  10    2.56    0.79
   0  29 -10    3.63    0.89
   0 -29  10    4.25    0.89
   0 -29 -10    3.66    0.78
   0 -29 -10    4.50    1.11
   0  29 -11    0.04    0.79
   0  29 -11    1.30    0.87
   0  29  11   -1.91    0.95
   0 -29 -11    0.75    1.10
   0 -29 -11    0.65    0.76
   0  29  12   -1.68    1.02
   0  29 -12    0.04    0.83
   0  29 -12    1.61    0.92
   0 -29 -12   -0.90    1.12
   0 -29 -12    0.92    0.88
   0  29 -13    1.49    0.96
   0  29  13   -0.30    1.10
   0  29 -13   -0.81    0.88
   0 -29 -13   -1.64    1.15
   0 -29 -13   -0.49    0.83
   0  29 -14   -0.33    0.86
   0  29 -14    0.23    1.15
   0  29  14    0.31    1.14
   0 -29 -14    0.17    0.86
   0 -29 -14    0.61    1.15
   0  29 -15    3.74    1.21
   0  29  15    1.83    1.16
   0  29 -15    3.11    1.05
   0  29 -15    2.27    1.11
   0 -29 -15    3.84    1.24
   0 -29 -15    3.03    0.91
   0  29 -16    7.60    1.16
   0  29  16    3.61    0.99
   0  29 -16    5.65    1.20
   0  29 -16    5.45    1.17
   0  29 -16    4.66    1.28
   0 -29 -16    5.84    1.33
   0 -29 -16    6.05    1.09
   0  29 -17   -0.13    1.15
   0  29  17   -0.78    1.29
   0  29 -17    0.99    1.18
   0  29 -17    1.33    1.08
   0  29 -17   -0.35    1.27
   0 -29 -17    2.92    1.02
   0 -29 -17    0.93    1.29
   0  29 -18   10.41    1.37
   0  29  18    9.16    1.55
   0  29 -18   13.38    1.54
   0  29 -18   11.28    1.26
   0  29 -18   13.14    1.50
   0 -29 -18   14.51    1.54
   0 -29 -18   12.29    1.25
   0  29 -19   -1.08    1.18
   0  29 -19    0.73    1.14
   0  29  19   -2.17    1.42
   0  29 -19    0.26    1.45
   0  29 -19    0.03    1.38
   0 -29 -19   -0.94    1.40
   0 -29 -19   -0.09    1.12
   0  29 -20   -0.87    1.39
   0  29  20    1.54    1.55
   0  29 -20    1.11    1.57
   0  29 -20    2.54    1.42
   0  29 -20    0.78    1.42
   0 -29 -20    2.71    1.20
   0 -29 -20    1.28    1.50
   0  29 -21    2.27    1.33
   0  29 -21    2.78    1.67
   0  29 -21    5.36    1.54
   0  29  21    3.20    1.60
   0  29 -21    3.39    1.42
   0 -29 -21    4.63    1.37
   0 -29 -21    4.00    1.76
   0  29 -22    0.73    1.62
   0  29 -22    0.40    1.49
   0  29  22   -0.39    1.57
   0  29 -22    1.32    1.95
   0  29 -22   -1.00    1.52
   0 -29 -22   -3.58    1.30
   0  29  23   -1.11    1.73
   0  29 -23   -1.93    1.76
   0 -29 -23   -1.45    1.40
   0  30   0   56.67    2.76
   0 -30   0   65.25    2.97
   0 -30   0   63.58    2.80
   0  30  -1    4.66    0.91
   0  30   1    3.44    1.10
   0 -30   1    3.06    0.83
   0 -30   1    4.12    1.07
   0 -30  -1    5.20    1.07
   0 -30  -1    4.52    0.83
   0  30  -2    8.51    0.98
   0 -30  -2    9.22    0.94
   0 -30  -2    7.50    0.93
   0 -30   2    9.80    1.15
   0 -30   2   10.38    0.95
   0  30  -3    1.80    0.85
   0  30   3    1.94    0.73
   0 -30   3    1.38    0.82
   0 -30  -3    1.68    1.06
   0 -30  -3    2.16    0.82
   0 -30   3    1.43    0.99
   0  30  -4    4.93    0.89
   0  30   4    3.52    0.94
   0 -30  -4    4.79    0.85
   0 -30   4    4.97    0.87
   0 -30  -4    4.91    0.86
   0  30   5   -0.14    0.92
   0  30  -5   -1.09    0.83
   0  30  -5   -0.28    0.60
   0 -30  -5   -0.12    0.73
   0 -30   5   -0.19    0.75
   0 -30  -5   -0.79    1.05
   0  30  -6   13.27    1.04
   0  30  -6   11.67    0.78
   0  30   6   11.21    0.98
   0 -30  -6   10.29    1.24
   0 -30   6   13.27    1.01
   0 -30  -6   11.26    1.01
   0  30   7    1.76    0.94
   0  30  -7    3.36    0.89
   0  30  -7    3.01    0.62
   0 -30   7    3.41    0.82
   0 -30  -7    1.94    0.77
   0 -30  -7    1.45    1.06
   0  30  -8    0.04    0.87
   0  30   8   -0.54    0.97
   0  30  -8   -0.51    0.65
   0 -30  -8    0.53    0.84
   0 -30   8   -0.73    0.89
   0 -30  -8   -1.42    1.09
   0  30  -9    0.82    0.91
   0  30   9    1.13    1.01
   0  30  -9    0.52    0.68
   0 -30  -9    0.30    1.12
   0 -30   9   -0.73    0.92
   0 -30  -9    0.12    0.77
   0  30 -10    0.37    0.75
   0  30  10   -2.43    1.00
   0 -30 -10   -0.98    1.12
   0 -30  10    0.54    0.96
   0 -30 -10    0.63    0.79
   0  30 -11    6.66    0.90
   0  30  11    5.70    0.91
   0 -30 -11    5.36    0.91
   0 -30 -11    6.48    1.24
   0  30 -12    0.37    1.04
   0  30 -12    0.94    0.86
   0  30  12   -1.12    1.07
   0 -30 -12    0.24    1.20
   0 -30 -12    0.71    0.85
   0  30 -13    1.08    0.92
   0  30 -13    1.59    0.98
   0  30  13    1.67    1.18
   0 -30 -13    2.21    0.98
   0 -30 -13    0.31    1.24
   0  30 -14    4.50    1.06
   0  30 -14    3.15    1.25
   0  30 -14    4.05    1.03
   0  30  14    3.37    1.24
   0 -30 -14    3.87    0.95
   0 -30 -14    3.01    1.27
   0  30 -15    2.58    1.06
   0  30 -15    1.19    1.27
   0  30  15    3.01    1.25
   0  30 -15    2.00    1.06
   0 -30 -15    2.84    1.33
   0 -30 -15    2.26    1.02
   0  30 -16    0.21    1.32
   0  30 -16    1.02    1.13
   0  30 -16   -1.96    1.16
   0  30 -16    0.27    1.06
   0  30  16    0.61    0.98
   0 -30 -16    0.34    1.36
   0 -30 -16    0.85    1.00
   0  30 -17    2.18    1.36
   0  30 -17    3.03    1.40
   0  30 -17    1.42    1.24
   0  30  17    1.74    1.36
   0 -30 -17    3.74    1.41
   0 -30 -17    3.06    1.09
   0  30 -18   10.63    1.61
   0  30  18    9.76    1.63
   0  30 -18    8.16    1.33
   0  30 -18   13.26    1.41
   0  30 -18   12.17    1.56
   0 -30 -18   12.69    1.60
   0 -30 -18   12.36    1.29
   0  30 -19    1.21    1.53
   0  30 -19    1.29    1.41
   0  30  19    0.26    1.55
   0  30 -19    0.34    1.50
   0  30 -19    4.99    1.29
   0 -30 -19    4.97    1.23
   0 -30 -19    2.73    1.54
   0  30  20    2.04    1.63
   0  30 -20    2.61    1.35
   0  30 -20    3.13    1.70
   0  30 -20    6.42    1.58
   0  30 -20    2.17    1.52
   0 -30 -20    2.38    1.63
   0 -30 -20    4.07    1.26
   0  30 -21    1.60    1.48
   0  30 -21    0.82    1.62
   0  30 -21   -2.45    1.78
   0  30 -21    0.91    1.43
   0  30  21    2.23    1.61
   0 -30 -21    0.91    1.89
   0 -30 -21    0.56    1.28
   0  30 -22    1.79    1.75
   0  30  22   -1.82    1.67
   0 -30 -22    0.14    1.37
   0  31   0   -0.76    0.88
   0 -31   0    1.08    0.86
   0 -31   0   -0.06    1.08
   0  31   1   -0.38    0.91
   0  31  -1    0.38    0.90
   0 -31  -1   -0.75    1.08
   0 -31   1   -0.58    0.78
   0 -31   1    0.63    0.86
   0 -31  -1    0.19    0.83
   0  31  -2   -1.43    0.86
   0  31   2   -0.16    0.69
   0 -31   2   -0.42    0.79
   0 -31  -2   -0.23    0.80
   0 -31   2    0.40    0.87
   0 -31  -2    0.20    0.75
   0  31  -3    0.30    0.90
   0  31   3   -1.00    0.93
   0 -31   3    1.03    0.88
   0 -31   3    2.48    0.84
   0 -31  -3    2.71    1.14
   0 -31  -3    1.63    0.77
   0  31  -4    2.81    0.89
   0  31   4    3.09    0.98
   0 -31   4    5.91    0.96
   0 -31  -4    6.38    0.84
   0 -31  -4    6.48    1.12
   0  31  -5    0.58    0.91
   0  31   5   -0.19    0.74
   0 -31  -5   -1.49    1.13
   0 -31  -5    0.29    0.84
   0 -31   5   -1.49    0.89
   0  31  -6    2.89    0.94
   0  31   6    4.78    1.06
   0 -31  -6    3.63    0.91
   0 -31  -6    4.86    0.84
   0 -31   6    4.78    0.96
   0  31  -7   -0.75    0.95
   0  31   7    0.56    1.01
   0 -31  -7    0.22    1.13
   0 -31  -7   -0.36    0.86
   0 -31   7   -0.06    0.92
   0  31  -8    4.01    0.96
   0  31   8    2.34    0.85
   0 -31  -8    2.90    0.82
   0 -31  -8    3.18    1.19
   0 -31   8    2.65    0.89
   0  31   9   -1.19    1.05
   0  31  -9   -1.16    0.94
   0  31  -9   -0.18    0.75
   0 -31   9   -1.17    0.87
   0 -31  -9    0.42    0.82
   0 -31  -9   -1.15    1.18
   0  31 -10   -0.34    0.80
   0  31  10   -0.35    1.11
   0  31 -10    0.51    0.97
   0 -31 -10   -0.37    0.98
   0 -31  10    0.79    1.02
   0 -31 -10    1.73    1.23
   0  31 -11   -1.79    0.97
   0  31 -11   -0.25    0.85
   0  31  11   -0.13    1.11
   0 -31 -11    0.45    0.85
   0 -31 -11   -0.35    1.24
   0  31 -12   -0.46    0.90
   0  31 -12    0.79    0.99
   0  31  12   -0.33    0.87
   0 -31 -12    0.41    0.88
   0 -31 -12    0.45    1.29
   0  31 -13    0.41    1.02
   0  31  13   -0.69    1.20
   0  31 -13    0.29    0.98
   0 -31 -13   -1.14    0.99
   0 -31 -13    1.05    1.34
   0  31 -14   -1.94    1.26
   0  31 -14    1.39    1.06
   0  31 -14   -1.02    1.03
   0  31  14   -1.06    1.28
   0 -31 -14   -0.12    0.96
   0 -31 -14   -1.36    1.31
   0  31 -15   -0.70    1.05
   0  31 -15   -1.16    1.20
   0  31 -15    1.23    1.30
   0  31  15   -0.56    1.33
   0 -31 -15    0.70    1.39
   0 -31 -15    1.40    1.11
   0  31 -16    0.92    1.14
   0  31 -16    2.13    1.18
   0  31  16   -0.95    1.25
   0  31 -16   -2.63    1.22
   0  31 -16   -0.22    1.41
   0 -31 -16    1.02    1.46
   0 -31 -16    0.63    1.05
   0  31 -17    6.58    1.52
   0  31  17    0.05    1.40
   0  31 -17    5.00    1.37
   0  31 -17    4.74    1.49
   0  31 -17    4.73    1.30
   0 -31 -17    5.52    1.16
   0 -31 -17    5.39    1.52
   0  31 -18    2.14    1.55
   0  31 -18    1.40    1.53
   0  31 -18    1.72    1.34
   0  31  18    0.93    1.55
   0  31 -18    1.75    1.27
   0 -31 -18    0.10    1.58
   0 -31 -18    0.01    1.16
   0  31 -19   -0.66    1.31
   0  31  19   -1.60    1.61
   0  31 -19    0.41    1.49
   0  31 -19    0.79    1.52
   0  31 -19   -0.62    1.57
   0 -31 -19    1.66    1.66
   0 -31 -19   -1.49    1.21
   0  31  20    2.53    1.70
   0  31 -20    2.60    1.84
   0  31 -20    2.11    1.62
   0  31 -20    1.87    1.47
   0  31 -20    2.38    1.64
   0 -31 -20    2.38    1.34
   0 -31 -20    0.50    1.90
   0  31 -21   -0.42    1.85
   0  31 -21    1.50    1.75
   0  31 -21   -0.01    1.96
   0  31  21   -0.84    1.29
   0 -31 -21   -0.85    2.37
   0 -31 -21    1.23    1.40
   0  32   0    2.61    0.99
   0 -32   0    1.52    0.87
   0 -32   0    1.28    1.13
   0  32  -1    0.72    0.96
   0  32   1   -0.50    0.96
   0 -32   1    0.62    0.88
   0 -32  -1    0.74    1.18
   0 -32   1   -0.07    0.85
   0 -32  -1    1.10    0.80
   0  32   2    1.22    1.00
   0  32  -2    1.36    0.92
   0 -32   2    1.31    1.16
   0 -32  -2    1.84    1.16
   0 -32  -2    0.77    0.79
   0 -32   2    2.40    0.93
   0  32  -3    0.75    0.95
   0  32   3    0.71    1.01
   0 -32  -3    1.86    0.89
   0 -32  -3    2.35    1.21
   0 -32   3    1.59    0.92
   0  32   4    8.98    1.12
   0  32  -4    8.97    0.90
   0 -32   4    8.82    1.06
   0 -32  -4    7.75    1.29
   0 -32  -4    9.48    1.00
   0  32  -5    1.00    0.94
   0  32   5    0.97    1.06
   0 -32   5    0.58    0.93
   0 -32  -5    1.54    0.82
   0 -32  -5    0.47    1.23
   0  32   6    2.25    1.07
   0  32  -6    0.23    0.97
   0 -32  -6    2.58    0.95
   0 -32   6    1.06    0.88
   0 -32  -6    1.13    0.92
   0  32   7    0.55    1.07
   0  32  -7   -1.10    0.94
   0 -32   7   -0.36    0.89
   0 -32  -7   -1.20    1.22
   0 -32  -7    1.64    0.84
   0  32   8    4.35    1.21
   0  32  -8    6.22    1.03
   0 -32  -8    5.76    0.93
   0 -32  -8    6.75    1.35
   0 -32   8    5.63    1.07
   0  32   9   -1.07    1.10
   0  32  -9    1.53    1.07
   0 -32   9   -0.27    1.07
   0 -32  -9   -0.98    1.28
   0  32  10   21.42    1.62
   0  32 -10   19.13    1.46
   0 -32 -10   25.23    1.78
   0 -32  10   23.84    1.47
   0 -32 -10   23.16    1.55
   0  32 -11   -0.27    1.12
   0  32  11   -0.98    1.23
   0 -32 -11    1.68    1.36
   0 -32 -11    0.04    0.89
   0  32 -12   -0.45    1.14
   0  32  12    1.74    1.25
   0 -32 -12   -2.26    1.36
   0 -32 -12   -0.48    0.93
   0  32 -13    1.43    1.11
   0  32  13   -0.56    0.99
   0 -32 -13    1.16    1.44
   0 -32 -13    0.47    1.06
   0  32 -14    7.67    1.24
   0  32  14    7.49    1.46
   0  32 -14    9.03    1.54
   0 -32 -14    7.57    1.51
   0 -32 -14    8.48    1.13
   0  32 -15   -0.71    1.18
   0  32  15   -1.19    1.40
   0  32 -15    0.59    1.43
   0 -32 -15   -1.02    1.48
   0 -32 -15    0.05    1.14
   0  32 -16    0.90    1.62
   0  32 -16   -1.18    1.47
   0  32  16   -2.01    1.44
   0  32 -16    0.18    1.34
   0 -32 -16   -1.32    1.11
   0 -32 -16    3.08    1.59
   0  32 -17   -0.17    1.30
   0  32  17   -0.85    1.40
   0  32 -17    0.88    1.54
   0  32 -17   -0.22    1.56
   0 -32 -17   -1.25    1.16
   0 -32 -17   -0.61    1.74
   0  32 -18    2.45    1.65
   0  32 -18    0.52    1.54
   0  32 -18    2.04    1.54
   0  32  18    1.04    1.63
   0 -32 -18    0.87    1.21
   0 -32 -18    0.76    1.69
   0  32  19    1.27    1.73
   0  32 -19    1.56    1.64
   0  32 -19    0.15    1.66
   0  32 -19    1.67    1.48
   0 -32 -19    0.46    1.27
   0 -32 -19   -1.72    1.76
   0  32 -20   -0.06    1.96
   0  32  20   -3.45    1.66
   0  32 -20    0.08    1.74
   0 -32 -20   -3.27    2.03
   0  33   0    0.57    1.05
   0 -33   0   -1.04    0.90
   0 -33   0    0.56    0.84
   0  33  -1    2.18    1.02
   0  33   1    1.16    0.82
   0 -33  -1    2.51    0.87
   0 -33  -1    2.38    1.27
   0 -33   1    4.26    0.96
   0 -33   1    2.10    1.24
   0  33   2    1.39    1.10
   0  33  -2    2.03    1.04
   0 -33  -2    1.58    1.27
   0 -33   2    5.01    1.01
   0 -33  -2    2.72    0.97
   0  33  -3    0.67    1.01
   0  33   3   -1.45    0.78
   0 -33   3    0.23    0.97
   0 -33  -3    0.48    0.91
   0 -33  -3    2.28    1.25
   0  33   4    2.36    1.13
   0  33  -4    2.44    0.99
   0 -33   4    4.51    1.00
   0 -33  -4    4.99    1.32
   0 -33  -4    3.13    0.88
   0  33  -5    0.85    1.01
   0  33   5   -0.89    1.05
   0 -33  -5    0.07    1.30
   0 -33  -5   -0.28    0.93
   0 -33   5    1.76    0.92
   0  33  -6    0.15    1.03
   0  33   6   -0.93    1.14
   0 -33  -6    0.55    0.86
   0 -33   6   -0.01    0.99
   0 -33  -6    0.31    0.98
   0  33   7    1.18    1.18
   0  33  -7    0.41    1.05
   0 -33   7    0.44    1.06
   0 -33  -7   -0.90    1.33
   0  33  -8    0.79    1.08
   0  33   8   -1.64    0.88
   0 -33   8   -1.28    1.07
   0 -33  -8    0.36    0.96
   0 -33  -8   -0.78    1.34
   0  33   9    0.97    1.24
   0  33  -9    0.55    1.09
   0 -33  -9    2.46    1.39
   0 -33   9    0.46    1.03
   0 -33  -9    0.63    1.01
   0  33  10    4.08    1.31
   0  33 -10    5.68    1.17
   0 -33 -10    8.29    1.10
   0 -33 -10    7.45    1.48
   0  33 -11    0.45    1.15
   0  33  11    0.26    1.24
   0 -33 -11    1.86    1.46
   0 -33 -11    1.02    1.06
   0  33 -12   -0.04    1.17
   0  33  12    0.86    1.34
   0 -33 -12    0.69    1.00
   0 -33 -12    0.23    1.50
   0  33 -13   -1.11    1.45
   0  33  13   -1.62    1.36
   0  33 -13    0.41    1.20
   0 -33 -13   -0.52    1.54
   0 -33 -13    0.06    1.02
   0  33  14    0.63    1.10
   0  33 -14    0.21    1.35
   0  33 -14    1.59    1.48
   0 -33 -14    1.76    1.19
   0 -33 -14    1.13    1.55
   0  33 -15    0.05    1.58
   0  33  15   -1.55    1.47
   0  33 -15   -0.83    1.27
   0 -33 -15    1.23    1.62
   0 -33 -15    0.42    1.12
   0  33 -16    3.96    1.66
   0  33 -16    9.02    1.70
   0  33  16    4.99    1.64
   0  33 -16    8.01    1.42
   0 -33 -16    7.08    1.27
   0 -33 -16    8.01    1.77
   0  33 -17    1.22    1.52
   0  33  17   -1.21    1.50
   0  33 -17    0.80    1.53
   0  33 -17    0.24    1.58
   0 -33 -17   -0.37    1.32
   0 -33 -17    0.26    1.87
   0  33 -18   -0.69    1.67
   0  33 -18    2.17    1.50
   0  33 -18    2.95    1.88
   0  33  18   -2.25    1.69
   0 -33 -18   -0.74    1.42
   0 -33 -18    0.96    1.79
   0  34   0   24.62    1.70
   0 -34   0   25.99    1.66
   0 -34   0   26.84    1.85
   0  34  -1    2.30    1.04
   0  34   1    1.69    1.14
   0 -34   1    3.36    0.92
   0 -34  -1    3.95    1.32
   0 -34  -1    0.07    1.00
   0  34  -2    7.60    1.20
   0  34   2    5.04    1.24
   0 -34  -2    8.83    1.45
   0 -34  -2    9.15    1.08
   0 -34   2    7.48    1.11
   0  34   3   -0.91    1.14
   0  34  -3   -1.31    1.08
   0 -34   3   -1.35    1.02
   0 -34  -3    0.44    1.01
   0 -34  -3   -0.76    0.88
   0  34   4    3.83    1.24
   0  34  -4    7.33    1.15
   0 -34   4    6.22    1.03
   0 -34  -4    9.39    1.49
   0 -34  -4    7.96    1.11
   0  34   5    3.68    1.21
   0  34  -5    3.00    1.08
   0 -34  -5    2.71    1.40
   0 -34   5    2.79    1.06
   0  34   6    2.86    1.24
   0  34  -6    2.42    1.13
   0 -34  -6    2.89    0.95
   0 -34  -6    3.43    1.36
   0 -34   6    2.88    1.12
   0  34   7    3.60    1.27
   0  34  -7    4.82    1.19
   0 -34  -7    5.22    1.50
   0 -34   7    6.58    1.40
   0 -34  -7    5.29    1.08
   0  34  -8   -1.16    1.14
   0  34   8   -0.44    1.29
   0 -34  -8    0.39    1.44
   0 -34  -8    1.14    1.04
   0  34   9    2.02    1.02
   0  34  -9   -0.41    1.18
   0 -34   9    3.33    1.21
   0 -34  -9    0.12    1.04
   0 -34  -9    3.95    1.52
   0  34 -10    0.34    1.20
   0  34  10    1.08    1.35
   0 -34 -10   -0.69    1.47
   0 -34 -10    0.60    1.09
   0  34 -11    5.78    1.27
   0  34  11    8.38    1.47
   0 -34 -11    5.54    1.20
   0 -34 -11    3.68    1.59
   0  34 -12    0.58    1.23
   0  34  12    0.28    1.35
   0 -34 -12   -0.21    1.16
   0 -34 -12    1.68    1.62
   0  34 -13    1.32    1.41
   0  34  13   -1.78    1.47
   0  34 -13    3.84    1.58
   0 -34 -13    0.29    1.11
   0 -34 -13    0.94    1.65
   0  34 -14    3.62    1.36
   0  34 -14    3.47    1.62
   0  34  14    1.12    1.52
   0 -34 -14    3.10    1.28
   0 -34 -14    3.83    1.69
   0  34 -15    0.97    1.58
   0  34  15   -0.43    1.52
   0  34 -15    0.34    1.37
   0 -34 -15    1.82    1.71
   0 -34 -15    0.31    1.20
   0  34 -16    4.27    1.59
   0  34 -16    4.78    1.76
   0  34 -16    1.41    1.57
   0  34  16   -0.86    1.67
   0 -34 -16    1.34    1.79
   0 -34 -16    3.08    1.24
   0  34 -17   -2.33    1.49
   0  34  17   -0.19    1.65
   0  34 -17    0.29    1.78
   0  34 -17    2.94    2.54
   0 -34 -17    0.43    1.42
   0 -34 -17    1.79    2.02
   0  35   0   -0.90    1.19
   0 -35   0    0.46    1.24
   0  35  -1    1.10    0.90
   0  35   1    0.45    1.21
   0 -35  -1    0.68    1.07
   0 -35   1    0.62    1.13
   0  35   2   -0.95    1.12
   0  35  -2   -0.56    1.16
   0 -35  -2   -0.92    1.58
   0 -35   2    0.51    1.24
   0 -35  -2   -1.91    1.44
   0  35  -3    3.71    1.23
   0  35   3    1.79    1.29
   0 -35   3    2.69    1.31
   0 -35  -3    5.00    1.25
   0 -35  -3    3.70    1.14
   0  35  -4    2.70    1.19
   0  35   4    0.18    1.17
   0 -35  -4    3.08    0.98
   0 -35  -4    3.64    1.50
   0 -35   4   -0.07    1.71
   0  35   5    2.34    1.31
   0  35  -5    0.45    1.11
   0 -35  -5    3.57    1.45
   0 -35  -5    2.37    1.07
   0  35  -6    3.48    1.19
   0  35   6    6.65    1.30
   0 -35   6    6.29    1.22
   0 -35  -6    2.44    1.49
   0 -35  -6    5.02    1.12
   0  35   7   -1.60    1.35
   0  35  -7   -0.56    1.20
   0 -35  -7   -0.04    1.53
   0 -35   7    0.64    1.04
   0 -35  -7    0.38    0.98
   0  35   8    1.29    1.04
   0  35  -8   -0.46    1.21
   0 -35  -8    0.77    1.55
   0 -35   8   -0.21    1.21
   0 -35  -8    0.32    0.99
   0  35  -9    0.96    1.24
   0  35   9   -0.50    1.40
   0 -35  -9    1.83    1.04
   0 -35   9    3.88    1.21
   0 -35  -9    1.27    1.57
   0  35 -10    0.24    1.38
   0  35  10   -0.15    1.33
   0 -35 -10   -1.60    1.57
   0 -35 -10    2.14    1.07
   0  35  11    0.57    1.46
   0  35 -11    2.18    1.43
   0 -35 -11   -0.28    1.09
   0 -35 -11    1.24    1.66
   0  35  12    1.70    1.53
   0  35 -12    4.49    1.39
   0 -35 -12    1.92    1.73
   0 -35 -12    2.91    1.28
   0  35 -13    3.19    1.42
   0  35 -13    2.83    1.68
   0  35  13    2.61    1.51
   0 -35 -13    3.78    1.20
   0 -35 -13    3.89    1.77
   0  35 -14   -0.11    1.56
   0  35  14   -0.57    1.63
   0  35 -14   -0.08    1.71
   0 -35 -14   -2.05    1.32
   0 -35 -14    1.01    1.78
   0  35 -15    1.28    1.47
   0  35  15    1.05    1.63
   0  35 -15    3.21    1.79
   0 -35 -15    0.23    1.82
   0 -35 -15    0.35    1.26
   0  35 -16    0.65    1.96
   0  35 -16    1.22    1.54
   0  35  16    1.31    1.65
   0 -35 -16    0.46    1.92
   0 -35 -16    0.11    1.44
   0  36   0   -0.24    1.25
   0 -36   0   -0.52    1.10
   0  36   1    1.61    1.47
   0  36  -1    1.25    1.22
   0 -36  -1    3.90    1.01
   0 -36   1    3.55    1.08
   0  36  -2    2.27    1.29
   0  36   2    0.52    1.26
   0 -36  -2    0.75    1.11
   0 -36   2    2.76    1.12
   0  36   3    5.06    1.35
   0  36  -3    4.34    1.31
   0 -36  -3    6.70    1.56
   0 -36   3    1.46    1.17
   0 -36  -3    5.37    1.05
   0  36  -4   -0.80    1.28
   0  36   4   -1.22    1.33
   0 -36  -4    1.38    1.60
   0 -36   4   -1.13    1.03
   0 -36  -4   -0.75    1.07
   0  36  -5   -0.81    1.24
   0  36   5    1.27    1.28
   0 -36   5   -1.41    1.18
   0 -36  -5   -0.39    1.07
   0 -36  -5    0.72    1.18
   0  36   6    3.18    1.44
   0  36  -6    0.96    1.25
   0 -36  -6    3.14    1.58
   0 -36   6    1.82    1.20
   0 -36  -6    3.51    1.04
   0  36  -7    0.36    1.39
   0  36   7    1.38    1.10
   0 -36   7    1.74    1.24
   0 -36  -7    1.37    1.01
   0 -36  -7    2.22    1.64
   0  36   8   -0.19    1.49
   0  36  -8   -0.65    1.42
   0 -36  -8    1.51    1.14
   0 -36  -8   -0.94    1.65
   0 -36   8    2.55    1.30
   0  36   9   -0.63    1.13
   0  36  -9    0.74    1.34
   0 -36  -9   -2.06    1.62
   0 -36  -9    0.73    1.17
   0 -36   9   -0.49    1.44
   0  36  10    1.05    1.58
   0  36 -10    1.99    1.39
   0 -36 -10   -0.89    1.70
   0 -36 -10    2.18    1.12
   0  36  11   -0.11    1.49
   0  36 -11   -1.64    1.39
   0 -36 -11   -1.17    1.74
   0 -36 -11    0.72    1.14
   0  36  12    8.65    1.69
   0  36 -12    7.44    1.51
   0  36 -12    3.26    1.79
   0 -36 -12    4.29    1.34
   0 -36 -12    7.21    1.92
   0  36 -13    0.93    1.64
   0  36 -13   -1.17    1.78
   0  36  13    0.90    1.66
   0 -36 -13   -0.69    1.87
   0 -36 -13    3.82    1.35
   0  36  14   -1.02    1.60
   0  36 -14    0.24    1.84
   0  36 -14    1.66    1.56
   0 -36 -14   -4.57    1.87
   0 -36 -14    0.67    1.28
   0  37   0   -0.47    1.29
   0 -37   0    0.80    1.15
   0  37   1    0.69    1.37
   0  37  -1    1.01    1.31
   0 -37   1    3.84    1.20
   0 -37  -1    1.70    1.17
   0  37  -2    1.49    1.36
   0  37   2    0.72    1.38
   0 -37   2    3.36    1.19
   0 -37  -2    4.08    1.16
   0  37   3   -0.82    1.06
   0  37  -3    0.77    1.36
   0 -37  -3    1.40    1.23
   0 -37   3    1.41    1.37
   0  37  -4    1.43    1.37
   0  37   4    3.64    1.49
   0 -37   4    3.29    1.35
   0 -37  -4    2.95    1.09
   0  37  -5    0.48    1.39
   0  37   5    6.75    1.51
   0 -37  -5    3.91    1.33
   0 -37  -5    2.21    1.18
   0  37   6    2.50    1.52
   0  37  -6    3.80    1.41
   0 -37  -6    4.90    1.26
   0 -37  -6    4.93    1.75
   0  37  -7   -1.22    1.37
   0  37   7   -3.63    1.50
   0 -37  -7   -2.34    1.26
   0 -37  -7   -0.66    1.78
   0  37  -8    0.89    1.42
   0  37   8   -1.38    1.45
   0 -37  -8    1.81    1.79
   0 -37  -8    0.08    1.30
   0  37  -9    5.28    1.52
   0  37   9    4.82    1.66
   0 -37  -9    7.14    1.83
   0 -37  -9    5.97    1.36
   0  37 -10    2.30    1.50
   0  37  10   -0.24    1.50
   0 -37 -10    1.14    1.35
   0 -37 -10    1.94    1.84
   0  37 -11    7.75    1.59
   0  37  11    5.78    1.75
   0 -37 -11    5.57    1.40
   0 -37 -11    7.67    1.96
   0  37 -12   -0.16    1.84
   0  37  12   -1.10    1.55
   0  37 -12   -0.18    1.70
   0 -37 -12    5.27    2.01
   0 -37 -12    0.05    1.27
   0  38   0    0.47    1.11
   0  38  -1    2.94    1.45
   0  38   1   -0.61    1.49
   0  38  -2    0.04    1.47
   0  38   2   -1.08    1.52
   0  38   3    0.65    1.52
   0  38  -3    2.61    1.50
   0  38  -4    0.81    1.48
   0  38   4   -0.31    1.47
   0  38   5    2.38    1.61
   0  38  -5    1.12    1.50
   0  38   6   -0.77    1.54
   0  38  -6   -1.24    1.51
   0  38  -7    1.65    1.53
   0  38   7   -1.55    1.61
   0  38   8   -1.99    1.66
   0  38  -8    0.60    1.55
   0  38  -9    1.05    1.58
   0  38   9    1.27    1.63
   0  38  10   -3.00    1.64
   0  38 -10   -1.50    1.57
   0  39   0   -1.07    1.44
   0  39  -1   10.05    1.68
   0  39   1   12.20    1.70
   0  39  -2    2.36    1.60
   0  39   2    1.79    1.61
   0  39  -3    0.46    1.59
   0  39   3    1.18    1.64
   0  39   4    1.70    1.59
   0  39  -4    1.41    1.63
   0  39  -5    8.38    1.69
   0  39   5    4.46    1.74
   0  39  -6    2.49    1.65
   0  39   6   -1.84    1.70
   1   0 -33   -1.26    1.51
  -1   0  33   -3.01    1.70
   1   0 -32    0.98    1.46
  -1   0  32    4.87    1.31
  -1   0  32    5.23    1.64
   1   0 -31    0.41    1.35
  -1   0  31    2.63    1.17
  -1   0  31    0.85    1.47
  -1   0  30    3.96    1.17
   1   0 -30    1.02    1.27
  -1   0  30    6.21    1.44
   1   0 -29    0.27    1.18
  -1   0  29    2.04    0.97
  -1   0  29   -0.69    1.25
  -1   0  28   10.64    1.33
   1   0 -28   10.81    1.26
  -1   0  28   10.58    1.15
   1   0 -27   -0.26    1.01
  -1   0  27    0.93    0.93
  -1   0  27    0.69    1.06
   1   0 -26    0.55    0.93
  -1   0  26   -0.18    0.80
  -1   0  26    0.62    1.03
  -1   0  25    0.06    0.72
   1   0 -25   -1.96    0.83
  -1   0  25    0.90    0.95
  -1   0  24    0.25    0.86
   1   0 -24   -1.41    0.79
  -1   0  24   -0.03    0.76
   1   0 -23   -0.01    0.76
  -1   0  23   -0.68    0.78
  -1   0  23    0.33    0.66
   1   0 -22   13.70    0.98
  -1   0  22   12.43    0.89
  -1   0  22   10.94    0.88
  -1   0  21   -0.88    0.56
   1   0 -21    0.40    0.51
  -1   0  21    0.34    0.70
  -1   0  20    9.51    0.86
   1   0 -20    9.15    0.71
  -1   0  20    9.65    0.77
   1   0 -19   -0.38    0.57
   1   0 -19    0.20    0.15
   1   0 -19    0.04    0.13
  -1   0  19    0.41    0.65
  -1   0  19    0.35    0.50
   1   0 -18    0.58    0.15
   1   0 -18    0.31    0.17
  -1   0  18    0.57    0.60
  -1   0  18   -0.42    0.48
   1   0 -18    0.95    0.57
  -1   0  17    0.05    0.43
   1   0 -17   -0.10    0.14
   1   0 -17    0.53    0.52
  -1   0  17    0.06    0.53
  -1   0  16    2.19    0.42
   1   0 -16    1.29    0.54
  -1   0  16    1.85    0.42
   1   0 -16    2.06    0.17
   1   0 -16    1.66    0.49
   1   0 -15   -0.10    0.13
  -1   0  15   -0.70    0.46
  -1   0  15   -0.08    0.35
   1   0 -15   -0.05    0.33
   1   0 -15   -0.80    0.46
  -1   0  14    0.08    0.44
   1   0 -14    0.29    0.46
   1   0 -14   -0.44    0.39
   1   0 -14    0.27    0.13
  -1   0  14    0.36    0.31
   1   0 -13   -0.95    0.38
  -1   0  13    0.04    0.34
   1   0 -13    0.01    0.11
  -1   0  13   -0.19    0.38
  -1   0  13   -0.45    0.28
   1   0 -13   -0.36    0.36
   1   0 -13   -0.17    0.36
   1   0 -12   35.72    1.54
  -1   0  12   33.99    1.36
   1   0 -12   33.32    1.36
  -1   0  12   33.89    1.49
   1   0 -12   34.32    1.48
  -1   0  12   35.00    1.51
  -1   0  12   32.88    1.44
   1   0 -12   30.64    1.47
  -1   0  11    0.28    0.10
  -1   0  11   -0.31    0.26
   1   0 -11    0.71    0.39
  -1   0  11    0.10    0.36
   1   0 -11    0.43    0.28
   1   0 -11   -0.04    0.10
  -1   0  11    0.26    0.22
   1   0 -11   -0.26    0.22
  -1   0  10  297.93   11.70
  -1   0  10  298.80   11.70
   1   0 -10  275.48   11.64
   1   0 -10  313.01   11.70
  -1   0  10  287.28   11.69
   1   0 -10  302.47   11.69
   1   0 -10  283.25   11.69
  -1   0  10  276.17   11.64
   1   0  -9    0.25    0.16
  -1   0   9    0.37    0.18
  -1   0   9    0.13    0.08
  -1   0   9    0.10    0.26
   1   0  -9    0.16    0.08
   1   0  -9   -0.02    0.22
   1   0  -9    0.18    0.29
  -1   0   9    0.60    0.18
   1   0  -8  587.92   22.90
  -1   0   8  599.90   22.90
   1   0  -8  575.08   22.89
  -1   0   8  547.59   22.90
   1   0  -8  573.40   22.90
  -1   0   8  553.62   22.89
  -1   0   7    0.38    0.18
   1   0  -7   -0.07    0.16
   1   0  -7    0.25    0.17
  -1   0   7    0.26    0.19
  -1   0   7    0.20    0.06
   1   0  -7    0.10    0.05
   1   0  -7    0.11    0.20
  -1   0   7   -0.17    0.14
  -1   0   6   94.60    3.63
  -1   0   6   89.19    3.63
  -1   0   6   91.04    3.63
  -1   0   6   85.47    3.60
   1   0  -6   86.76    3.62
   1   0  -6   95.22    3.63
   1   0  -6   94.32    3.64
   1   0  -6   84.37    3.60
  -1   0   5    0.09    0.13
  -1   0   5    0.36    0.11
   1   0  -5   -0.05    0.14
   1   0  -5   -0.02    0.12
  -1   0   5    0.10    0.13
   1   0  -5    0.12    0.03
  -1   0   5    0.06    0.03
   1   0  -5   -0.05    0.12
   1   0  -4  280.85   10.55
   1   0  -4  249.90   10.54
   1   0  -4  256.85   10.55
  -1   0   4  262.89   10.55
  -1   0   4  268.76   10.55
  -1   0   4  263.99   10.55
  -1   0   3    0.08    0.07
   1   0  -3    0.09    0.05
  -1   0   3    0.02    0.07
   1   0  -3   -0.03    0.06
   1   0  -3   -0.07    0.07
  -1   0   3    0.24    0.07
   1   0   3   -0.01    0.05
   1   0   3    0.07    0.07
  -1   0  -3    0.09    0.05
   1   0   3   -0.04    0.05
  -1   0  -3   -0.14    0.05
  -1   0  -3   -0.03    0.07
  -1   0  -3    0.04    0.05
   1   0   3   -0.22    0.07
  -1   0  -4   26.76    1.15
   1   0   4   27.91    1.15
   1   0   4   28.52    1.13
  -1   0  -4   28.98    1.15
   1   0   4   27.86    1.14
   1   0   4   26.22    1.15
  -1   0  -4   30.04    1.14
  -1   0  -4   28.02    1.13
  -1   0  -5   -0.23    0.14
   1   0   5    0.19    0.08
   1   0   5   -0.09    0.10
  -1   0  -5    0.10    0.13
   1   0   5   -0.04    0.10
  -1   0  -5    0.04    0.07
  -1   0  -5    0.03    0.10
   1   0   5    0.14    0.13
  -1   0  -6  171.16    6.47
   1   0   6  156.73    6.45
  -1   0  -6  157.04    6.47
   1   0   6  158.94    6.47
  -1   0  -6  151.81    6.45
   1   0   6  170.32    6.47
   1   0   6  160.13    6.46
  -1   0  -6  164.42    6.46
   1   0   7    0.16    0.10
   1   0   7    0.41    0.20
  -1   0  -7    0.37    0.21
  -1   0  -7   -0.21    0.16
  -1   0  -7   -0.05    0.13
   1   0   7    0.38    0.18
   1   0   7    0.10    0.14
  -1   0  -7    0.02    0.09
   1   0   8  222.94    8.87
   1   0   8  214.64    8.88
  -1   0  -8  230.79    8.87
   1   0   8  220.12    8.88
  -1   0  -8  214.20    8.88
  -1   0  -8  215.02    8.85
   1   0   8  218.41    8.85
  -1   0  -8  234.69    8.89
  -1   0  -9   -0.05    0.18
   1   0   9    0.28    0.19
   1   0   9    0.15    0.24
  -1   0  -9   -0.03    0.11
  -1   0  -9   -0.13    0.22
   1   0   9    0.22    0.26
   1   0   9    0.09    0.12
  -1   0  -9    0.09    0.16
   1   0  10  159.01    6.26
   1   0  10  152.79    6.24
  -1   0 -10  149.19    6.22
  -1   0 -10  160.07    6.25
  -1   0 -10  161.23    6.28
   1   0  10  149.86    6.26
  -1   0 -11    0.27    0.26
  -1   0 -11    0.22    0.29
   1   0  11    0.53    0.23
   1   0  11    0.28    0.16
  -1   0 -11   -0.37    0.30
  -1   0 -11    0.02    0.14
   1   0  11    0.34    0.37
   1   0  12   -0.21    0.31
  -1   0 -12    0.24    0.36
   1   0  12    0.30    0.24
  -1   0 -12    0.04    0.29
  -1   0 -12    0.44    0.15
   1   0  12   -0.74    0.35
  -1   0 -12   -0.43    0.44
   1   0  12    0.55    0.17
  -1   0 -13   -0.13    0.16
   1   0  13    0.36    0.40
  -1   0 -13    0.11    0.38
   1   0  13    0.27    0.34
  -1   0 -13    0.09    0.48
   1   0  13   -0.16    0.24
   1   0  13    0.13    0.18
  -1   0 -13   -0.38    0.34
  -1   0 -14    5.40    0.35
  -1   0 -14    6.34    0.49
   1   0  14    5.85    0.38
   1   0  14    5.26    0.39
   1   0  14    5.44    0.47
  -1   0 -14    5.52    0.52
  -1   0 -15    0.20    0.44
   1   0  15    0.17    0.34
  -1   0 -15   -0.03    0.19
  -1   0 -15    0.49    0.43
   1   0  15   -0.04    0.19
   1   0  15    0.65    0.37
   1   0  16   26.09    1.14
  -1   0 -16   27.32    1.38
  -1   0 -16   26.82    1.13
   1   0  16   26.08    1.24
   1   0  16   26.71    1.36
  -1   0 -16   27.53    1.31
   1   0  17   -0.37    0.40
   1   0  17   -0.04    0.25
  -1   0 -17    0.59    0.61
  -1   0 -17    0.27    0.22
   1   0  17    0.09    0.56
  -1   0 -17    0.04    0.49
   1   0  18   60.91    2.56
   1   0  18   59.09    2.63
  -1   0 -18   57.86    2.54
  -1   0 -18   57.99    2.43
   1   0  18   62.07    2.44
  -1   0 -19   -0.09    0.25
   1   0  19    1.27    0.67
  -1   0 -19   -0.21    0.44
   1   0  19    0.49    0.48
   1   0  20    1.48    0.54
   1   0  20    1.32    0.71
  -1   0 -20    1.96    0.52
  -1   0 -20    1.57    0.28
  -1   0 -21    0.14    0.28
   1   0  21    1.17    0.76
   1   0  21   -0.31    0.62
  -1   0 -21   -0.02    0.52
  -1   0 -22    4.51    0.35
   1   0  22    4.72    0.66
   1   0  22    4.52    0.86
  -1   0 -22    3.74    0.62
   1   0  23    0.50    0.83
  -1   0 -23    0.72    0.60
  -1   0 -23    0.14    0.27
   1   0  23   -0.49    0.63
  -1   0 -24    0.79    0.64
   1   0  24    0.40    0.88
   1   0  24    1.37    0.77
  -1   0 -25   -0.36    0.66
   1   0  25   -1.12    0.70
   1   0  25   -0.47    0.71
   1   0  26    0.38    0.86
  -1   0 -26   -0.01    0.73
   1   0  26    0.30    0.78
   1   0  27    1.59    0.92
   1   0  27   -1.03    1.02
  -1   0 -27    0.10    0.79
  -1   0 -28    0.67    0.86
   1   0  28    0.94    0.89
   1   0  28    3.77    1.20
   1   0  29    1.57    1.06
   1   0  29    3.23    1.30
  -1   0 -29    0.38    1.13
  -1   0 -30   14.31    1.47
   1   0  30   10.94    1.56
   1   0  30   15.05    1.22
   1   0  31    0.99    1.17
   1   0  31    0.60    1.51
  -1   0 -31   -0.55    1.38
   1   0  32    1.18    1.65
  -1   0 -32    1.53    1.50
   1   0  33    1.26    1.78
  -1   0 -33    1.95    1.54
   1   1 -33   -0.82    1.49
  -1   1  33    0.85    1.68
   1  -1 -33    1.75    1.55
  -1  -1  33    0.77    1.73
   1   1 -32    2.82    1.42
  -1   1  32    1.05    1.19
  -1   1  32   -0.36    1.53
  -1  -1  32    3.18    1.62
   1  -1 -32    1.79    1.47
  -1  -1  32    0.73    1.31
  -1   1  31    4.51    1.46
  -1   1  31    2.34    1.24
   1   1 -31    1.45    1.32
   1  -1 -31    2.43    1.39
  -1  -1  31    2.47    1.08
  -1  -1  31    2.22    1.47
   1   1 -30    2.86    1.00
  -1   1  30    2.62    1.34
  -1   1  30    3.81    1.06
  -1  -1  30    1.63    1.35
  -1  -1  30    2.76    1.38
   1  -1 -30    2.23    1.28
   1   1 -29    4.01    0.96
  -1   1  29    6.64    1.03
  -1   1  29    5.23    1.26
  -1  -1  29    5.49    1.10
  -1  -1  29    3.58    1.29
   1  -1 -29    3.36    1.22
  -1   1  28    8.86    1.25
   1   1 -28    7.37    0.98
  -1   1  28    6.87    1.10
   1  -1 -28    5.59    1.19
  -1  -1  28    7.24    0.99
  -1  -1  28    7.28    1.20
  -1   1  27    0.67    0.85
  -1   1  27   -0.39    1.02
   1   1 -27   -0.65    0.77
   1  -1 -27   -1.03    0.98
  -1  -1  27   -0.11    0.80
  -1  -1  27    0.01    0.83
   1   1 -26    1.86    0.73
  -1   1  26    3.42    1.21
  -1   1  26    3.85    0.92
  -1  -1  26    1.26    0.76
  -1  -1  26    3.46    0.91
   1  -1 -26    1.35    0.93
   1   1 -25    3.23    0.71
  -1   1  25    2.90    0.79
  -1   1  25    3.42    0.99
  -1  -1  25    1.88    0.93
   1  -1 -25    2.94    0.71
  -1  -1  25    3.75    0.84
  -1   1  24    1.41    0.72
  -1   1  24    2.57    0.90
   1   1 -24    2.50    0.80
  -1  -1  24    1.45    0.89
   1  -1 -24    2.49    0.65
  -1  -1  24    1.44    0.70
  -1   1  23    8.82    0.88
   1   1 -23    8.91    0.91
  -1   1  23    9.36    0.99
   1  -1 -23    8.09    0.91
  -1  -1  23    8.68    0.82
  -1  -1  23    8.67    0.99
  -1   1  22    4.57    0.85
  -1   1  22    3.96    0.68
   1   1 -22    2.74    0.75
   1  -1 -22    2.19    0.76
  -1  -1  22    3.38    0.65
  -1  -1  22    2.78    0.83
  -1   1  21    0.05    0.58
   1   1 -21   -0.59    0.67
  -1   1  21    0.59    0.74
   1  -1 -21   -0.30    0.69
  -1  -1  21    0.05    0.57
  -1  -1  21    0.82    0.73
   1   1 -20    9.87    0.45
   1   1 -20   11.10    0.46
   1   1 -20   11.19    0.86
  -1   1  20   10.89    0.90
  -1   1  20   11.90    0.83
  -1  -1  20   11.55    0.78
   1  -1 -20   10.01    0.83
  -1  -1  20   11.86    0.80
  -1   1  19    1.19    0.53
   1   1 -19    1.26    0.15
   1   1 -19    1.19    0.60
  -1   1  19    1.32    0.62
   1   1 -19    1.21    0.18
   1  -1 -19    1.39    0.16
   1  -1 -19    1.25    0.15
   1  -1 -19    1.37    0.45
  -1  -1  19    1.79    0.51
  -1  -1  19    1.09    0.50
   1   1 -18   15.06    0.68
   1   1 -18   16.46    0.69
  -1   1  18   17.09    0.97
  -1   1  18   15.80    0.94
   1   1 -18   16.10    1.03
  -1  -1  18   15.69    1.09
  -1  -1  18   15.55    0.94
   1  -1 -18   16.78    1.03
   1  -1 -18   15.02    0.67
  -1   1  17    0.86    0.48
   1   1 -17    0.26    0.52
  -1   1  17    0.20    0.53
   1   1 -17    0.04    0.15
   1   1 -17    0.01    0.18
   1  -1 -17    0.39    0.15
  -1  -1  17    0.67    0.57
  -1  -1  17    0.47    0.42
   1  -1 -17    1.03    0.51
  -1   1  16    6.17    0.56
   1   1 -16    7.71    0.63
   1   1 -16    7.66    0.40
  -1   1  16    8.13    0.67
   1   1 -16    6.71    0.65
   1   1 -16    7.88    0.37
  -1  -1  16    7.80    0.56
  -1  -1  16    7.35    0.58
   1  -1 -16    7.61    0.74
   1  -1 -16    7.45    0.38
   1  -1 -16    7.89    0.55
   1   1 -15    3.76    0.52
   1   1 -15    3.52    0.25
   1   1 -15    3.28    0.49
  -1   1  15    2.70    0.52
  -1   1  15    3.83    0.24
  -1   1  15    3.62    0.43
   1  -1 -15    3.39    0.50
  -1  -1  15    2.74    0.51
   1  -1 -15    3.77    0.25
  -1  -1  15    3.34    0.41
   1  -1 -15    4.40    0.54
  -1   1  14    3.18    0.40
   1   1 -14    3.43    0.46
   1   1 -14    3.64    0.46
   1   1 -14    3.45    0.23
  -1   1  14    3.31    0.49
  -1   1  14    3.87    0.23
  -1  -1  14    2.38    0.49
   1  -1 -14    3.85    0.46
   1  -1 -14    3.98    0.50
   1  -1 -14    3.29    0.20
  -1  -1  14    3.22    0.37
  -1  -1  14    2.55    0.61
   1   1 -13    8.02    0.53
   1   1 -13    8.05    0.62
   1   1 -13    6.70    0.52
  -1   1  13    6.90    0.51
  -1   1  13    6.98    0.48
   1   1 -13    7.15    0.34
  -1   1  13    7.16    0.34
  -1  -1  13    7.49    0.48
   1  -1 -13    7.16    0.35
   1  -1 -13    8.21    0.55
  -1  -1  13    6.70    0.51
   1  -1 -13    6.54    0.52
  -1  -1  13    6.45    0.48
   1  -1 -13    6.33    0.62
  -1   1  12   51.42    2.21
   1   1 -12   53.20    2.18
   1   1 -12   50.83    2.23
   1   1 -12   50.06    2.09
  -1   1  12   51.60    2.16
  -1   1  12   52.70    2.09
  -1   1  12   53.13    2.20
   1   1 -12   51.38    2.19
  -1  -1  12   56.94    2.18
   1  -1 -12   50.53    2.18
   1  -1 -12   55.27    2.19
   1  -1 -12   51.64    2.23
   1  -1 -12   51.23    2.09
  -1  -1  12   52.03    2.16
  -1  -1  12   48.36    2.20
   1   1 -11    4.73    0.37
   1   1 -11    4.40    0.40
  -1   1  11    5.94    0.46
  -1   1  11    3.88    0.37
   1   1 -11    4.81    0.38
   1   1 -11    4.41    0.24
  -1   1  11    4.77    0.24
  -1   1  11    4.03    0.34
   1  -1 -11    6.04    0.41
   1  -1 -11    4.49    0.25
  -1  -1  11    4.00    0.34
   1  -1 -11    4.63    0.39
  -1  -1  11    4.14    0.38
  -1  -1  11    5.53    0.44
   1  -1 -11    4.51    0.38
   1   1 -10   72.76    3.00
  -1   1  10   75.75    3.03
  -1   1  10   73.57    2.95
   1   1 -10   72.22    2.95
   1   1 -10   77.15    3.01
   1   1 -10   75.34    3.04
  -1   1  10   70.00    3.01
  -1   1  10   70.77    3.01
  -1  -1  10   79.87    3.03
   1  -1 -10   76.07    3.02
  -1  -1  10   70.00    3.02
  -1  -1  10   75.02    3.00
   1  -1 -10   71.69    2.95
   1  -1 -10   77.55    3.01
   1  -1 -10   68.49    3.01
   1   1  -9    8.34    0.46
  -1   1   9    6.25    0.42
   1   1  -9    7.27    0.45
   1   1  -9    6.84    0.39
  -1   1   9    6.92    0.42
  -1   1   9    7.24    0.46
   1   1  -9    7.34    0.32
  -1   1   9    7.30    0.32
  -1  -1   9    7.29    0.47
   1  -1  -9    7.12    0.40
   1  -1  -9    8.10    0.52
   1  -1  -9    7.67    0.46
  -1  -1   9    7.12    0.42
  -1  -1   9    8.06    0.49
   1  -1  -9    7.18    0.32
  -1   1   8    0.28    0.15
   1   1  -8    0.44    0.07
   1   1  -8    0.25    0.19
  -1   1   8    0.39    0.24
   1   1  -8    0.37    0.15
   1   1  -8    0.07    0.19
  -1   1   8    0.53    0.18
  -1   1   8    0.24    0.07
  -1  -1   8    0.18    0.21
   1  -1  -8    0.39    0.15
  -1  -1   8    0.33    0.17
   1  -1  -8    0.15    0.07
   1  -1  -8    0.43    0.24
  -1  -1   8    0.17    0.22
   1  -1  -8    0.14    0.20
   1   1  -7    0.38    0.13
  -1   1   7    0.60    0.18
  -1   1   7    0.77    0.20
  -1   1   7    0.51    0.06
   1   1  -7    0.62    0.07
  -1   1   7    0.29    0.16
   1   1  -7    0.85    0.17
   1   1  -7    0.45    0.16
  -1  -1   7    0.32    0.15
  -1  -1   7    0.68    0.15
   1  -1  -7    0.40    0.20
   1  -1  -7    0.36    0.17
   1  -1  -7    0.51    0.17
  -1  -1   7    0.34    0.19
   1  -1  -7    0.47    0.07
   1   1  -6   62.83    2.60
   1   1  -6   66.51    2.61
   1   1  -6   65.85    2.62
  -1   1   6   63.37    2.61
   1   1  -6   63.12    2.58
  -1   1   6   62.26    2.61
  -1   1   6   61.83    2.58
  -1   1   6   70.12    2.61
   1  -1  -6   63.65    2.61
   1  -1  -6   66.92    2.61
  -1  -1   6   63.89    2.61
   1  -1  -6   65.81    2.61
   1  -1  -6   62.59    2.58
  -1  -1   6   63.69    2.60
  -1  -1   6   64.28    2.61
  -1   1   5   15.31    0.65
   1   1  -5   14.01    0.63
   1   1  -5   14.84    0.60
  -1   1   5   14.61    0.60
   1   1  -5   15.74    0.64
  -1   1   5   14.58    0.63
   1   1  -5   15.93    0.64
  -1   1   5   14.98    0.64
   1  -1  -5   14.64    0.60
   1  -1  -5   13.77    0.64
  -1  -1   5   14.28    0.64
  -1  -1   5   15.61    0.64
   1  -1  -5   15.49    0.64
   1  -1  -5   15.08    0.64
  -1  -1   5   14.72    0.64
  -1   1   4   23.50    0.95
   1   1  -4   23.15    0.95
   1   1  -4   22.95    0.93
   1   1  -4   23.84    0.95
   1   1  -4   22.76    0.95
  -1   1   4   22.63    0.93
   1   1  -4   22.82    0.93
  -1   1   4   23.41    0.95
  -1   1   4   22.43    0.95
  -1  -1   4   26.05    0.95
   1  -1  -4   21.01    0.97
  -1  -1   4   22.59    0.95
   1  -1  -4   22.26    0.93
  -1  -1   4   23.04    0.95
   1  -1  -4   23.56    0.95
  -1   1   3    8.30    0.36
   1   1  -3    7.98    0.35
  -1   1   3    8.20    0.36
   1   1  -3    8.10    0.36
  -1   1   3    8.11    0.35
  -1   1   3    7.82    0.33
   1   1  -3    8.23    0.35
   1   1  -3    8.17    0.33
   1  -1  -3    8.09    0.33
   1  -1  -3    8.12    0.35
  -1  -1   3    8.48    0.33
   1  -1  -3    8.44    0.35
  -1  -1   3    8.21    0.35
   1  -1  -3    8.16    0.36
  -1  -1   3    8.11    0.35
  -1  -1   3    7.60    0.35
   1   1  -2    3.47    0.16
  -1   1  -2    2.25    0.11
   1   1   2    2.60    0.13
  -1   1  -3    0.11    0.05
   1   1   3    0.12    0.06
  -1   1  -3    0.23    0.06
   1   1   3    0.28    0.06
  -1   1  -3    0.07    0.07
  -1   1  -3    0.23    0.05
   1   1   3    0.24    0.06
   1   1   3    0.20    0.06
  -1  -1  -3    0.22    0.08
  -1  -1  -3    0.20    0.05
  -1  -1  -3    0.21    0.06
   1  -1   3    0.15    0.05
  -1  -1  -3    0.25    0.06
   1  -1   3    0.28    0.07
   1  -1   3    0.23    0.06
  -1   1  -4    6.44    0.32
   1   1   4    6.09    0.27
   1   1   4    5.90    0.30
  -1   1  -4    6.08    0.27
   1   1   4    6.46    0.29
  -1   1  -4    6.19    0.28
   1   1   4    6.01    0.30
  -1   1  -4    6.82    0.30
  -1  -1  -4    6.17    0.30
  -1  -1  -4    6.22    0.29
   1  -1   4    6.04    0.27
   1  -1   4    5.98    0.29
  -1  -1  -4    6.47    0.30
   1  -1   4    6.30    0.28
  -1  -1  -4    5.71    0.27
  -1   1  -5  268.82   10.84
  -1   1  -5  276.07   10.86
   1   1   5  262.00   10.85
   1   1   5  268.35   10.86
  -1   1  -5  278.43   10.85
   1   1   5  265.33   10.84
   1   1   5  285.87   10.86
  -1   1  -5  282.24   10.86
   1  -1   5  272.36   10.84
   1  -1   5  267.66   10.85
   1  -1   5  269.48   10.86
  -1  -1  -5  253.90   10.84
   1  -1   5  274.29   10.86
  -1  -1  -5  282.66   10.86
  -1  -1  -5  264.52   10.86
   1   1   6   26.15    1.09
   1   1   6   26.72    1.10
  -1   1  -6   26.56    1.09
   1   1   6   28.39    1.12
  -1   1  -6   26.99    1.12
  -1   1  -6   26.95    1.12
   1   1   6   24.88    1.12
  -1   1  -6   26.92    1.10
  -1  -1  -6   26.50    1.09
   1  -1   6   27.01    1.09
  -1  -1  -6   26.51    1.11
   1  -1   6   26.48    1.10
  -1  -1  -6   25.81    1.12
   1  -1   6   25.98    1.11
   1  -1   6   27.67    1.12
  -1  -1  -6   27.46    1.10
  -1   1  -7   64.05    2.68
  -1   1  -7   67.04    2.70
  -1   1  -7   64.79    2.66
   1   1   7   66.09    2.69
   1   1   7   65.86    2.69
   1   1   7   66.87    2.68
  -1   1  -7   68.17    2.68
   1   1   7   65.37    2.66
  -1  -1  -7   67.06    2.68
   1  -1   7   62.60    2.69
  -1  -1  -7   66.05    2.66
  -1  -1  -7   61.83    2.69
   1  -1   7   72.55    2.69
  -1  -1  -7   66.29    2.69
   1  -1   7   66.81    2.67
   1  -1   7   67.13    2.66
   1   1   8   55.07    2.25
  -1   1  -8   57.38    2.23
  -1   1  -8   54.56    2.24
   1   1   8   53.70    2.21
   1   1   8   53.56    2.24
   1   1   8   54.21    2.23
  -1   1  -8   54.38    2.21
  -1   1  -8   58.18    2.26
  -1  -1  -8   54.97    2.24
  -1  -1  -8   53.61    2.21
   1  -1   8   54.84    2.25
   1  -1   8   54.66    2.21
   1  -1   8   51.93    2.24
   1  -1   8   54.59    2.23
  -1  -1  -8   55.01    2.23
  -1  -1  -8   55.16    2.24
   1   1   9   28.40    1.21
   1   1   9   24.91    1.16
  -1   1  -9   29.13    1.24
   1   1   9   27.81    1.19
  -1   1  -9   29.38    1.19
   1   1   9   28.47    1.22
  -1   1  -9   28.01    1.15
  -1   1  -9   27.02    1.18
  -1  -1  -9   27.14    1.18
  -1  -1  -9   28.72    1.23
  -1  -1  -9   27.35    1.15
   1  -1   9   27.84    1.21
   1  -1   9   28.74    1.22
  -1  -1  -9   29.19    1.20
   1  -1   9   28.26    1.17
  -1   1 -10   37.21    1.57
   1   1  10   38.78    1.61
  -1   1 -10   36.94    1.53
   1   1  10   34.78    1.54
   1   1  10   37.78    1.57
   1   1  10   35.49    1.59
  -1   1 -10   40.00    1.63
   1  -1  10   36.84    1.53
   1  -1  10   38.86    1.57
  -1  -1 -10   37.08    1.53
  -1  -1 -10   38.15    1.62
   1  -1  10   38.12    1.61
  -1  -1 -10   39.55    1.57
   1  -1  10   35.60    1.60
  -1   1 -11   38.45    1.62
  -1   1 -11   40.69    1.70
   1   1  11   39.84    1.64
   1   1  11   38.29    1.63
   1   1  11   35.62    1.63
  -1   1 -11   38.41    1.57
  -1   1 -11   36.57    1.63
   1   1  11   39.44    1.58
  -1  -1 -11   36.93    1.57
  -1  -1 -11   39.80    1.68
   1  -1  11   40.03    1.64
  -1  -1 -11   39.11    1.63
   1  -1  11   39.90    1.58
  -1  -1 -11   38.52    1.65
   1  -1  11   37.36    1.62
   1   1  12    0.13    0.35
  -1   1 -12    0.49    0.35
   1   1  12    0.33    0.32
   1   1  12    0.61    0.17
  -1   1 -12    0.03    0.33
  -1   1 -12    0.32    0.34
  -1   1 -12    0.17    0.15
   1   1  12    0.23    0.27
   1  -1  12    0.64    0.18
   1  -1  12    0.10    0.36
  -1  -1 -12   -0.17    0.42
   1  -1  12    0.58    0.41
  -1  -1 -12    0.15    0.16
  -1  -1 -12   -0.01    0.34
  -1  -1 -12    1.19    0.32
   1  -1  12    0.36    0.24
   1   1  13   24.39    1.25
  -1   1 -13   27.18    1.20
   1   1  13   27.33    1.10
   1   1  13   26.12    1.16
   1   1  13   27.12    1.22
  -1   1 -13   24.96    1.18
  -1   1 -13   27.05    1.10
   1  -1  13   24.41    1.20
   1  -1  13   26.79    1.16
   1  -1  13   26.07    1.27
   1  -1  13   27.16    1.11
  -1  -1 -13   26.55    1.10
  -1  -1 -13   23.45    1.22
  -1  -1 -13   28.58    1.24
  -1  -1 -13   25.60    1.30
   1   1  14   31.97    1.45
  -1   1 -14   34.60    1.45
   1   1  14   32.86    1.35
  -1   1 -14   32.84    1.34
  -1   1 -14   31.09    1.43
   1  -1  14   32.29    1.40
   1  -1  14   31.31    1.45
  -1  -1 -14   32.78    1.46
  -1  -1 -14   30.48    1.47
   1  -1  14   33.09    1.36
  -1  -1 -14   32.59    1.34
  -1   1 -15   10.99    0.67
   1   1  15   10.14    0.70
   1   1  15    9.80    0.64
   1   1  15    9.43    0.49
  -1   1 -15    9.51    0.49
  -1   1 -15    9.08    0.67
  -1  -1 -15    9.28    0.65
   1  -1  15   10.12    0.49
   1  -1  15    9.81    0.61
   1  -1  15    9.08    0.63
  -1  -1 -15   10.55    0.50
  -1  -1 -15    8.67    0.65
   1   1  16   21.71    0.97
   1   1  16   21.42    1.22
   1   1  16   21.56    1.09
  -1   1 -16   22.29    1.18
  -1   1 -16   23.43    1.17
  -1   1 -16   22.48    0.96
   1  -1  16   23.08    1.07
  -1  -1 -16   20.74    1.18
   1  -1  16   20.57    1.11
  -1  -1 -16   23.04    1.09
  -1  -1 -16   22.29    0.96
   1  -1  16   23.40    0.98
   1   1  17   12.82    0.64
  -1   1 -17   12.41    0.85
   1   1  17   11.39    0.85
   1   1  17   13.69    0.88
  -1   1 -17   12.60    0.62
  -1   1 -17   12.03    0.82
  -1  -1 -17   12.06    0.76
  -1  -1 -17   12.58    0.90
   1  -1  17   12.00    0.82
  -1  -1 -17   12.97    0.62
   1  -1  17   12.71    0.78
   1   1  18   10.25    0.56
  -1   1 -18    9.63    0.67
   1   1  18   10.06    0.68
  -1   1 -18    9.26    0.53
   1   1  18   10.38    0.81
   1  -1  18   10.50    0.80
  -1  -1 -18   10.89    0.74
   1  -1  18    9.66    0.69
  -1  -1 -18    9.31    0.54
  -1   1 -19    5.49    0.36
   1   1  19    5.20    0.38
  -1   1 -19    4.70    0.55
   1   1  19    5.98    0.73
   1   1  19    5.72    0.63
   1  -1  19    5.72    0.61
  -1  -1 -19    5.87    0.68
   1  -1  19    4.10    0.72
  -1  -1 -19    5.21    0.37
  -1   1 -20    4.21    0.58
  -1   1 -20    5.69    0.37
   1   1  20    5.55    0.63
   1   1  20    6.08    0.63
  -1  -1 -20    4.89    0.71
  -1  -1 -20    5.27    0.37
   1  -1  20    5.05    0.65
   1  -1  20    5.53    0.78
   1   1  21    1.42    0.64
  -1   1 -21   -0.80    0.68
  -1   1 -21    0.45    0.27
   1   1  21    0.50    0.57
   1  -1  21    1.33    0.75
  -1  -1 -21   -0.21    0.28
  -1  -1 -21    0.79    0.68
   1  -1  21    0.33    0.55
  -1   1 -22   31.15    1.69
  -1   1 -22   30.91    1.33
   1   1  22   31.08    1.58
   1   1  22   31.76    1.76
  -1   1 -22   33.36    1.37
  -1  -1 -22   29.41    1.33
  -1  -1 -22   28.97    1.68
   1  -1  22   31.74    1.57
   1  -1  22   34.90    1.78
  -1   1 -23    7.20    0.48
   1   1  23    8.33    0.77
  -1   1 -23    7.44    0.91
   1   1  23    8.31    0.99
   1  -1  23    7.72    0.98
  -1  -1 -23    6.46    0.42
   1  -1  23    8.69    0.76
  -1  -1 -23    7.53    0.89
   1   1  24    9.33    1.10
  -1   1 -24   10.49    1.05
   1   1  24    9.65    0.94
   1  -1  24   11.30    0.94
  -1  -1 -24   10.11    1.02
   1  -1  24   11.50    1.11
  -1   1 -25    1.55    0.92
   1   1  25    2.12    0.75
   1   1  25    2.11    0.99
   1  -1  25    2.45    0.80
   1  -1  25    3.27    1.02
  -1  -1 -25    1.26    0.91
   1   1  26    0.28    1.03
  -1   1 -26    0.40    0.98
   1   1  26    1.98    0.89
  -1  -1 -26    1.49    0.96
   1  -1  26    1.89    1.05
   1  -1  26    3.10    0.79
   1   1  27    1.00    1.12
  -1   1 -27    1.35    1.05
   1   1  27    1.64    0.85
   1  -1  27    2.66    0.92
  -1  -1 -27    0.66    1.03
   1  -1  27    0.39    1.11
   1   1  28    0.67    0.99
   1   1  28    0.60    1.16
  -1   1 -28   -0.77    1.10
   1  -1  28    0.50    0.95
  -1  -1 -28    0.27    1.10
   1  -1  28    0.65    1.21
   1   1  29    1.81    0.98
   1   1  29    1.08    1.26
  -1   1 -29    0.50    1.17
   1  -1  29    1.33    1.31
   1  -1  29   -0.05    0.90
  -1  -1 -29    1.25    1.21
   1   1  30    1.07    1.11
   1   1  30   -0.79    1.03
  -1   1 -30   -0.42    1.19
  -1  -1 -30    1.28    1.30
   1  -1  30   -0.29    1.38
   1  -1  30    1.26    1.10
   1   1  31    2.10    1.42
   1   1  31    2.78    1.19
  -1   1 -31    2.23    1.09
   1  -1  31    1.43    1.49
   1  -1  31    3.80    1.22
  -1  -1 -31    2.71    1.43
  -1   1 -32    0.89    1.48
   1   1  32    3.33    1.63
  -1  -1 -32    1.79    1.52
   1  -1  32   -0.11    1.59
  -1   1 -33    1.72    1.57
   1   1  33    3.93    1.79
   1  -1  33    3.55    1.71
  -1  -1 -33    2.37    1.59
  -1   2  33    1.87    1.81
   1   2 -33    2.95    1.54
  -1   2  33    1.28    1.55
   1  -2 -33    1.82    1.56
  -1   2  32    5.98    1.26
   1   2 -32    2.84    1.19
  -1   2  32    4.04    1.50
  -1  -2  32    3.82    1.33
   1  -2 -32    0.32    1.46
  -1  -2  32    1.97    1.54
  -1   2  31    2.21    1.39
   1   2 -31   -0.40    1.07
  -1   2  31    1.49    1.25
   1  -2 -31    1.49    1.38
  -1  -2  31    1.37    1.14
  -1  -2  31    2.36    1.41
   1   2 -30   -0.50    1.20
  -1   2  30    2.54    1.30
  -1   2  30    4.03    1.09
   1  -2 -30    1.57    1.26
  -1  -2  30    3.08    1.36
  -1   2  29    0.50    1.21
  -1   2  29    1.95    1.22
   1   2 -29   -0.05    1.15
   1  -2 -29    2.29    1.19
  -1  -2  29    2.39    1.04
  -1  -2  29    3.26    1.28
  -1   2  28    5.85    1.01
  -1   2  28    4.50    1.15
   1   2 -28    4.66    1.17
  -1  -2  28    5.50    1.05
   1  -2 -28    8.01    1.14
  -1  -2  28    7.19    1.25
   1   2 -27    0.94    1.02
  -1   2  27   -0.76    0.94
  -1   2  27    0.64    1.02
  -1  -2  27   -0.01    0.83
  -1  -2  27    0.39    1.07
   1  -2 -27    0.24    0.77
  -1   2  26    0.79    0.82
   1   2 -26    2.17    0.96
  -1  -2  26    1.61    0.79
   1  -2 -26    0.17    0.91
  -1  -2  26    1.09    1.02
   1   2 -25   -0.82    0.87
  -1   2  25    0.38    0.71
  -1   2  25   -0.07    0.76
  -1  -2  25    1.28    0.95
   1  -2 -25   -1.07    0.83
  -1  -2  25    0.03    0.73
  -1   2  24    1.33    0.67
  -1   2  24    0.87    0.73
   1   2 -24    1.66    0.84
   1  -2 -24    0.35    0.82
  -1  -2  24    1.20    0.68
  -1  -2  24    1.80    0.88
  -1   2  23    0.61    0.63
  -1   2  23    0.35    0.68
   1   2 -23    0.97    0.77
   1  -2 -23    1.09    0.76
  -1  -2  23    1.05    0.65
  -1  -2  23    1.42    0.66
   1   2 -22    8.28    0.89
  -1   2  22   10.00    0.80
  -1   2  22    9.53    0.80
   1  -2 -22    8.96    0.74
  -1  -2  22    7.59    0.91
  -1  -2  22    7.86    0.77
   1   2 -21   10.96    0.89
  -1   2  21    9.90    0.90
  -1   2  21    9.18    0.79
   1  -2 -21    9.86    0.86
  -1  -2  21    9.38    0.91
  -1  -2  21    8.75    0.75
  -1   2  20    2.21    0.70
   1   2 -20    1.93    0.16
  -1   2  20    2.61    0.62
   1   2 -20    1.95    0.19
   1   2 -20    2.46    0.67
  -1  -2  20    2.32    0.71
   1  -2 -20    1.21    0.14
  -1  -2  20    1.85    0.56
   1  -2 -20    1.81    0.65
   1   2 -19    1.20    0.61
  -1   2  19    0.78    0.54
  -1   2  19    0.09    0.64
   1   2 -19    0.52    0.17
   1   2 -19    1.03    0.20
  -1  -2  19    2.25    0.64
  -1  -2  19    0.97    0.51
   1  -2 -19    0.96    0.45
   1  -2 -19    0.89    0.16
   1   2 -18   39.18    1.58
  -1   2  18   40.26    1.84
  -1   2  18   37.61    1.76
   1   2 -18   38.67    1.80
   1   2 -18   38.46    1.57
  -1  -2  18   39.69    1.76
   1  -2 -18   37.25    1.57
  -1  -2  18   39.65    1.74
   1  -2 -18   37.76    1.80
  -1   2  17   -0.07    0.15
   1   2 -17    0.19    0.19
   1   2 -17    0.49    0.51
   1   2 -17   -0.04    0.15
  -1   2  17   -0.53    0.44
  -1   2  17    0.14    0.56
  -1  -2  17    0.67    0.57
   1  -2 -17    0.02    0.16
   1  -2 -17    0.22    0.48
  -1  -2  17    0.37    0.46
  -1   2  16    0.13    0.40
   1   2 -16   -0.17    0.51
   1   2 -16    0.55    0.15
  -1   2  16    0.59    0.51
   1   2 -16    0.35    0.19
  -1   2  16    0.43    0.15
   1   2 -16   -0.06    0.48
  -1  -2  16    0.61    0.39
   1  -2 -16    0.65    0.16
   1  -2 -16   -0.21    0.46
  -1  -2  16    1.10    0.53
  -1   2  15    1.51    0.48
  -1   2  15    2.09    0.41
   1   2 -15    1.80    0.17
   1   2 -15    2.11    0.47
   1   2 -15    1.77    0.20
  -1   2  15    1.92    0.16
   1   2 -15    2.00    0.52
   1  -2 -15    1.82    0.18
  -1  -2  15    1.09    0.38
   1  -2 -15    1.23    0.50
  -1  -2  15    2.38    0.37
   1  -2 -15    1.37    0.44
  -1   2  14   46.50    2.04
   1   2 -14   48.25    1.95
   1   2 -14   48.11    2.06
  -1   2  14   49.43    1.94
   1   2 -14   46.32    2.03
   1   2 -14   48.24    1.94
  -1   2  14   46.68    2.04
  -1  -2  14   48.17    2.04
  -1  -2  14   56.25    2.19
  -1  -2  14   45.86    2.09
   1  -2 -14   48.56    2.08
   1  -2 -14   46.62    2.06
   1  -2 -14   47.39    1.95
   1   2 -13    0.64    0.29
  -1   2  13    1.02    0.48
  -1   2  13    1.30    0.13
   1   2 -13    1.12    0.14
  -1   2  13    0.38    0.31
   1   2 -13    1.53    0.38
  -1   2  13    0.95    0.36
   1   2 -13    1.14    0.17
   1  -2 -13    1.24    0.30
   1  -2 -13    0.42    0.36
  -1  -2  13    1.32    0.26
   1  -2 -13    1.02    0.41
  -1  -2  13    0.53    0.31
   1  -2 -13    0.86    0.14
  -1  -2  13    0.86    0.34
   1   2 -12   75.51    3.03
  -1   2  12   73.46    3.11
  -1   2  12   76.05    3.02
  -1   2  12   75.14    3.09
   1   2 -12   70.12    3.10
   1   2 -12   72.86    3.11
   1   2 -12   81.26    3.10
  -1   2  12   75.36    3.13
  -1  -2  12   77.32    3.08
   1  -2 -12   79.96    3.11
  -1  -2  12   74.52    3.12
  -1  -2  12   74.60    3.12
   1  -2 -12   78.79    3.11
   1  -2 -12   74.02    3.03
   1  -2 -12   71.09    3.09
   1   2 -11   64.03    2.59
   1   2 -11   59.55    2.66
   1   2 -11   65.73    2.70
   1   2 -11   67.13    2.66
  -1   2  11   60.18    2.64
  -1   2  11   63.91    2.59
  -1   2  11   62.19    2.66
  -1   2  11   61.89    2.66
   1  -2 -11   67.47    2.67
   1  -2 -11   62.87    2.59
   1  -2 -11   65.66    2.67
  -1  -2  11   72.50    2.66
   1  -2 -11   64.25    2.66
  -1  -2  11   65.75    2.65
  -1   2  10    4.47    0.33
  -1   2  10    3.82    0.23
   1   2 -10    4.25    0.33
   1   2 -10    4.25    0.24
   1   2 -10    4.17    0.34
  -1   2  10    4.04    0.41
  -1   2  10    3.91    0.35
   1   2 -10    4.83    0.37
   1  -2 -10    5.10    0.32
   1  -2 -10    3.73    0.24
  -1  -2  10    3.82    0.32
  -1  -2  10    4.05    0.31
  -1  -2  10    4.36    0.38
   1  -2 -10    5.29    0.35
  -1   2   9    1.03    0.21
  -1   2   9    0.64    0.09
  -1   2   9    0.66    0.28
   1   2  -9   -0.18    0.31
   1   2  -9    0.70    0.17
  -1   2   9    0.55    0.22
   1   2  -9    0.65    0.10
   1   2  -9    0.74    0.22
  -1  -2   9    0.64    0.20
  -1  -2   9    0.62    0.19
   1  -2  -9    0.11    0.17
  -1  -2   9    0.35    0.18
   1  -2  -9    0.56    0.25
   1  -2  -9    0.27    0.27
   1  -2  -9    0.39    0.10
   1   2  -8   16.25    0.67
   1   2  -8   16.36    0.67
   1   2  -8   16.63    0.73
  -1   2   8   16.44    0.73
  -1   2   8   16.42    0.66
   1   2  -8   17.58    0.78
   1   2  -8   14.89    0.73
  -1   2   8   15.05    0.71
  -1   2   8   15.57    0.74
  -1  -2   8   17.05    0.75
   1  -2  -8   17.00    0.74
  -1  -2   8   15.86    0.71
   1  -2  -8   15.49    0.67
  -1  -2   8   15.68    0.73
   1  -2  -8   17.89    0.76
   1  -2  -8   15.38    0.73
  -1   2   7   53.62    2.14
  -1   2   7   52.09    2.10
  -1   2   7   52.17    2.14
   1   2  -7   51.69    2.14
   1   2  -7   51.63    2.10
   1   2  -7   53.36    2.13
   1   2  -7   51.61    2.10
  -1   2   7   52.82    2.15
   1   2  -7   54.38    2.16
   1  -2  -7   51.56    2.10
  -1  -2   7   53.77    2.14
   1  -2  -7   48.71    2.14
  -1  -2   7   51.58    2.15
   1  -2  -7   52.92    2.14
  -1  -2   7   52.04    2.13
   1  -2  -7   54.20    2.14
  -1   2   6  161.83    6.59
   1   2  -6  171.66    6.59
  -1   2   6  158.97    6.59
   1   2  -6  159.58    6.57
   1   2  -6  168.80    6.59
   1   2  -6  172.92    6.60
   1   2  -6  157.15    6.57
  -1   2   6  160.54    6.57
  -1   2   6  163.74    6.59
   1  -2  -6  169.23    6.59
   1  -2  -6  162.14    6.59
   1  -2  -6  169.72    6.59
  -1  -2   6  161.37    6.59
   1  -2  -6  155.63    6.57
  -1  -2   6  172.45    6.59
  -1  -2   6  164.97    6.60
   1   2  -5  188.47    7.10
   1   2  -5  180.05    7.09
  -1   2   5  174.88    7.10
   1   2  -5  173.89    7.08
   1   2  -5  176.70    7.09
  -1   2   5  180.38    7.10
  -1   2   5  169.53    7.08
  -1   2   5  175.79    7.10
  -1  -2   5  176.13    7.10
   1  -2  -5  169.19    7.08
   1  -2  -5  177.59    7.10
   1  -2  -5  176.57    7.10
   1  -2  -5  186.96    7.10
  -1  -2   5  177.89    7.09
  -1  -2   5  173.83    7.09
  -1   2   4   21.03    0.88
  -1   2   4   21.45    0.88
   1   2  -4   22.32    0.90
   1   2  -4   20.25    0.88
  -1   2   4   21.99    0.87
   1   2  -4   21.93    0.87
   1   2  -4   18.62    0.89
  -1  -2   4   22.75    0.88
  -1  -2   4   21.58    0.88
   1  -2  -4   21.88    0.89
   1  -2  -4   21.30    0.88
   1  -2  -4   21.49    0.87
  -1  -2   4   21.44    0.89
   1   2  -3    0.42    0.07
  -1   2   3    0.25    0.06
  -1   2   3    0.35    0.06
  -1   2   3    0.17    0.07
   1   2  -3    0.21    0.06
   1   2  -3    0.21    0.07
  -1   2   3    0.27    0.07
   1  -2  -3    0.22    0.08
  -1  -2   3    0.24    0.05
   1  -2  -3    0.29    0.08
   1  -2  -3    0.24    0.05
  -1  -2   3    0.17    0.09
  -1  -2   3    0.32    0.07
   1  -2  -3    0.43    0.09
  -1  -2   3    0.30    0.07
  -1   2   2   64.72    2.60
   1   2  -2   65.47    2.60
  -1   2   2   64.61    2.59
  -1   2   2   68.00    2.60
   1  -2  -2   59.67    2.60
  -1  -2   2   65.00    2.60
   1  -2  -2   66.43    2.60
   1  -2  -2   64.49    2.60
  -1   2  -2   81.87    3.40
  -1   2  -2   85.29    3.41
   1   2   2   82.30    3.41
   1   2   2   85.06    3.40
   1   2   2   85.51    3.40
  -1   2  -2   80.78    3.40
   1   2   2   90.72    3.41
  -1  -2  -2   94.64    3.42
  -1  -2  -2   86.24    3.40
  -1  -2  -2   84.57    3.40
   1  -2   2   82.56    3.41
  -1  -2  -2   80.51    3.41
   1  -2   2   85.36    3.41
   1   2   3    1.68    0.11
   1   2   3    1.93    0.13
  -1   2  -3    1.58    0.12
  -1   2  -3    1.61    0.10
   1   2   3    1.65    0.12
   1   2   3    1.55    0.11
  -1   2  -3    1.16    0.14
  -1   2  -3    1.64    0.11
   1  -2   3    1.48    0.10
   1  -2   3    1.59    0.12
  -1  -2  -3    1.44    0.10
  -1  -2  -3    1.60    0.11
  -1  -2  -3    1.70    0.11
   1  -2   3    1.42    0.10
  -1  -2  -3    1.59    0.12
   1   2   4   24.66    0.97
  -1   2  -4   24.20    0.99
   1   2   4   24.70    0.98
   1   2   4   20.72    1.00
   1   2   4   23.87    0.99
  -1   2  -4   24.32    0.97
  -1   2  -4   24.53    0.97
  -1  -2  -4   24.24    0.99
   1  -2   4   23.14    0.97
  -1  -2  -4   25.20    0.98
  -1  -2  -4   23.76    0.97
   1  -2   4   23.27    0.99
   1  -2   4   23.86    0.97
  -1  -2  -4   23.32    0.98
   1   2   5   38.02    1.57
  -1   2  -5   36.94    1.57
  -1   2  -5   39.21    1.56
  -1   2  -5   38.73    1.56
   1   2   5   39.79    1.56
   1   2   5   37.24    1.58
   1   2   5   37.95    1.58
  -1   2  -5   39.60    1.59
  -1  -2  -5   37.44    1.58
   1  -2   5   38.42    1.58
   1  -2   5   38.73    1.56
  -1  -2  -5   41.70    1.57
   1  -2   5   37.69    1.56
  -1  -2  -5   39.26    1.58
  -1  -2  -5   37.77    1.56
  -1   2  -6    0.49    0.12
   1   2   6    0.42    0.10
  -1   2  -6    0.61    0.13
  -1   2  -6    1.21    0.10
   1   2   6    0.65    0.13
  -1   2  -6    0.59    0.19
   1   2   6    0.26    0.14
   1   2   6    0.10    0.17
   1  -2   6    0.52    0.11
   1  -2   6    0.50    0.11
   1  -2   6    0.37    0.16
  -1  -2  -6    0.32    0.10
  -1  -2  -6    0.76    0.14
  -1  -2  -6    0.09    0.16
  -1  -2  -6    0.57    0.15
  -1   2  -7    3.37    0.21
  -1   2  -7    3.76    0.26
   1   2   7    3.16    0.21
   1   2   7    3.79    0.25
   1   2   7    3.38    0.23
  -1   2  -7    3.89    0.26
   1   2   7    3.79    0.28
  -1   2  -7    3.60    0.29
   1  -2   7    3.62    0.24
  -1  -2  -7    3.67    0.21
  -1  -2  -7    3.10    0.25
  -1  -2  -7    3.76    0.27
   1  -2   7    3.44    0.22
   1  -2   7    3.26    0.24
  -1  -2  -7    3.90    0.27
   1   2   8   49.68    2.01
  -1   2  -8   49.81    2.02
   1   2   8   43.27    1.99
   1   2   8   51.43    2.02
  -1   2  -8   48.97    1.98
  -1   2  -8   52.55    2.02
  -1   2  -8   50.18    2.00
   1   2   8   47.94    2.02
  -1  -2  -8   47.82    2.02
  -1  -2  -8   51.41    2.01
   1  -2   8   47.77    2.00
   1  -2   8   48.13    2.02
  -1  -2  -8   48.28    1.98
  -1  -2  -8   49.57    2.01
  -1   2  -9    1.44    0.21
   1   2   9    1.56    0.30
   1   2   9    2.11    0.22
  -1   2  -9    1.44    0.20
  -1   2  -9    1.89    0.16
  -1   2  -9    1.12    0.33
   1   2   9    1.83    0.26
   1   2   9    1.28    0.18
   1  -2   9    1.83    0.22
  -1  -2  -9    1.46    0.15
  -1  -2  -9    1.86    0.24
  -1  -2  -9    1.63    0.30
   1  -2   9    1.47    0.17
   1  -2   9    1.97    0.19
  -1  -2  -9    1.71    0.24
  -1   2 -10    4.29    0.32
   1   2  10    4.70    0.33
   1   2  10    5.06    0.42
  -1   2 -10    5.20    0.29
   1   2  10    4.13    0.32
   1   2  10    5.05    0.28
  -1   2 -10    4.20    0.44
   1  -2  10    4.27    0.33
  -1  -2 -10    3.81    0.41
  -1  -2 -10    5.12    0.35
  -1  -2 -10    4.58    0.27
   1  -2  10    4.26    0.27
   1  -2  10    4.34    0.31
  -1   2 -11  159.65    6.52
  -1   2 -11  163.39    6.53
   1   2  11  159.17    6.51
  -1   2 -11  172.07    6.51
  -1   2 -11  158.91    6.48
   1   2  11  167.73    6.53
   1   2  11  159.71    6.53
   1   2  11  158.44    6.48
  -1  -2 -11  167.10    6.51
   1  -2  11  161.12    6.50
  -1  -2 -11  160.88    6.48
  -1  -2 -11  167.49    6.53
   1  -2  11  150.99    6.54
   1  -2  11  165.11    6.48
  -1  -2 -11  153.21    6.52
   1   2  12    7.96    0.53
   1   2  12    7.95    0.41
  -1   2 -12    8.00    0.61
  -1   2 -12    7.52    0.53
   1   2  12    7.85    0.54
   1   2  12    6.72    0.58
  -1   2 -12    7.67    0.41
  -1   2 -12    8.52    0.59
  -1  -2 -12    9.09    0.58
   1  -2  12    8.06    0.43
  -1  -2 -12    8.22    0.41
  -1  -2 -12    8.27    0.57
   1  -2  12    8.39    0.48
  -1  -2 -12    6.96    0.53
   1  -2  12    8.43    0.53
   1   2  13   11.36    0.55
   1   2  13   10.11    0.76
   1   2  13   11.49    0.74
   1   2  13   11.76    0.65
  -1   2 -13   11.35    0.73
  -1   2 -13   11.51    0.69
  -1   2 -13   11.34    0.55
   1  -2  13   12.55    0.57
   1  -2  13   11.66    0.68
  -1  -2 -13   13.75    0.78
   1  -2  13   12.45    0.64
  -1  -2 -13   11.85    0.55
  -1  -2 -13   12.54    0.84
  -1  -2 -13   10.73    0.73
  -1   2 -14    4.07    0.26
   1   2  14    4.12    0.27
  -1   2 -14    3.25    0.48
   1   2  14    3.59    0.39
   1   2  14    3.40    0.41
  -1   2 -14    4.25    0.43
   1  -2  14    4.11    0.33
  -1  -2 -14    3.58    0.46
   1  -2  14    3.36    0.41
  -1  -2 -14    3.52    0.39
  -1  -2 -14    3.79    0.27
   1   2  15    8.63    0.62
  -1   2 -15    7.68    0.45
   1   2  15    9.19    0.45
   1   2  15    8.37    0.67
  -1   2 -15    9.27    0.60
  -1   2 -15    9.04    0.61
   1  -2  15    9.19    0.56
   1  -2  15    8.02    0.59
  -1  -2 -15    7.11    0.62
  -1  -2 -15    9.53    0.66
  -1  -2 -15    8.89    0.47
  -1   2 -16    8.43    0.44
  -1   2 -16    6.72    0.65
   1   2  16    7.61    0.68
   1   2  16    7.56    0.46
   1   2  16    7.94    0.57
  -1   2 -16    7.64    0.67
  -1  -2 -16    7.61    0.45
   1  -2  16    8.32    0.55
  -1  -2 -16    7.97    0.64
  -1  -2 -16    6.92    0.65
   1  -2  16    7.21    0.59
   1   2  17   41.32    1.70
   1   2  17   39.25    1.89
  -1   2 -17   41.06    1.69
  -1   2 -17   40.27    1.86
   1   2  17   40.72    1.81
  -1   2 -17   40.11    1.86
   1  -2  17   42.28    1.81
   1  -2  17   39.95    1.83
  -1  -2 -17   42.07    1.69
  -1  -2 -17   39.43    1.85
  -1   2 -18   11.48    0.80
   1   2  18   11.89    0.78
   1   2  18   11.69    0.63
   1   2  18   12.71    0.84
  -1   2 -18   12.06    0.61
   1  -2  18   12.35    0.80
   1  -2  18   12.49    0.84
  -1  -2 -18   10.74    0.77
  -1  -2 -18   11.69    0.62
   1   2  19   14.60    0.98
  -1   2 -19   14.82    0.70
   1   2  19   13.31    0.95
  -1   2 -19   12.73    0.92
   1   2  19   14.47    0.72
  -1  -2 -19   14.13    0.71
  -1  -2 -19   15.61    1.04
   1  -2  19   12.69    0.90
   1  -2  19   14.33    0.94
  -1   2 -20   12.12    0.72
  -1   2 -20   11.10    0.90
   1   2  20   12.29    0.66
   1   2  20   12.23    0.81
  -1   2 -20   12.28    0.64
   1   2  20   11.67    0.96
   1  -2  20   11.78    0.78
   1  -2  20   10.34    0.82
  -1  -2 -20   12.14    0.65
  -1  -2 -20   12.64    0.90
  -1   2 -21   11.73    0.73
  -1   2 -21   11.70    0.62
   1   2  21   10.88    0.98
   1   2  21   11.22    0.82
  -1   2 -21   10.76    0.93
  -1  -2 -21   11.53    0.64
  -1  -2 -21   10.69    0.93
   1  -2  21   11.33    0.79
   1  -2  21   11.93    0.86
   1   2  22    4.61    0.68
   1   2  22    3.85    0.85
  -1   2 -22    3.68    0.43
  -1   2 -22    4.03    0.35
  -1   2 -22    5.11    0.81
   1  -2  22    4.39    0.64
  -1  -2 -22    3.32    0.34
   1  -2  22    3.77    0.68
  -1  -2 -22    5.10    0.78
  -1   2 -23    5.09    0.70
   1   2  23    5.18    0.92
   1   2  23    6.07    0.81
  -1   2 -23    5.39    0.38
   1  -2  23    5.45    0.75
  -1  -2 -23    5.59    0.38
  -1  -2 -23    6.93    0.87
   1  -2  23    5.88    0.76
   1   2  24    0.86    0.69
  -1   2 -24    0.73    0.63
   1   2  24    1.00    0.70
   1  -2  24    1.20    0.74
   1  -2  24    1.21    0.71
  -1  -2 -24    0.44    0.63
   1   2  25    0.53    0.83
   1   2  25   -0.47    0.90
  -1   2 -25   -0.07    0.88
  -1  -2 -25    0.06    0.68
   1  -2  25    0.35    0.78
   1  -2  25    1.72    0.76
   1   2  26    5.12    1.11
  -1   2 -26    4.76    1.02
   1   2  26    5.13    0.86
   1  -2  26    3.13    0.88
   1  -2  26    4.23    0.85
  -1  -2 -26    4.57    0.97
   1   2  27    0.49    0.93
   1   2  27   -0.16    1.10
  -1   2 -27    0.35    1.06
   1  -2  27   -0.48    0.80
  -1  -2 -27   -0.64    0.98
   1  -2  27   -0.36    0.80
  -1   2 -28    0.28    1.16
   1   2  28    0.45    1.18
   1   2  28   -0.44    0.97
   1  -2  28    2.13    0.93
   1  -2  28    0.69    0.94
  -1  -2 -28   -1.18    1.09
  -1   2 -29   -0.37    1.25
   1   2  29    3.09    1.33
   1   2  29    0.80    0.96
   1  -2  29   -1.41    1.17
   1  -2  29    0.28    1.03
  -1  -2 -29    2.56    1.22
   1   2  30    2.78    1.40
  -1   2 -30    1.75    1.32
   1  -2  30    1.08    1.35
   1  -2  30    0.77    1.05
  -1  -2 -30    1.45    1.29
   1   2  31    0.49    1.47
   1   2  31    0.91    1.10
  -1   2 -31    0.97    1.36
   1  -2  31    0.07    1.47
  -1  -2 -31   -0.41    1.38
  -1   2 -32    1.42    1.42
   1   2  32    0.94    1.50
   1  -2  32    0.99    1.63
  -1  -2 -32   -0.11    1.50
   1   2  33   -0.44    1.66
  -1   2 -33    3.10    1.58
   1  -2  33    4.53    1.79
  -1  -2 -33   -0.40    1.60
   1   3 -33    4.29    1.60
  -1   3  33    6.20    1.52
  -1   3  33    5.57    1.74
   1  -3 -33    4.21    1.59
  -1   3  32    4.14    1.60
  -1   3  32    5.21    1.29
   1   3 -32    2.33    1.19
   1  -3 -32    5.01    1.55
  -1  -3  32    4.65    1.88
  -1  -3  32    5.56    1.66
  -1   3  31    1.96    1.49
   1   3 -31    4.96    1.39
  -1   3  31    4.09    1.30
   1  -3 -31    3.33    1.40
  -1  -3  31    3.52    1.21
  -1  -3  31    4.78    1.51
  -1   3  30    5.05    1.11
   1   3 -30    2.92    1.32
  -1   3  30    4.12    1.39
   1  -3 -30    6.41    1.28
  -1  -3  30    5.83    1.45
   1   3 -29   -2.57    1.17
  -1   3  29    0.70    1.24
  -1  -3  29    3.33    1.30
   1  -3 -29    0.59    0.89
  -1  -3  29    0.13    0.93
  -1   3  28    1.73    0.94
   1   3 -28    0.93    1.12
  -1   3  28   -0.49    1.13
  -1  -3  28    1.93    0.90
  -1  -3  28    0.08    1.15
   1  -3 -28    1.13    1.06
  -1   3  27    3.86    1.00
   1   3 -27    4.61    1.11
  -1   3  27    4.09    1.12
  -1  -3  27    5.06    0.88
  -1  -3  27    4.06    0.88
   1  -3 -27    3.74    1.05
   1   3 -26   -0.30    0.95
  -1   3  26    0.67    0.83
   1  -3 -26    0.52    0.93
  -1  -3  26    0.41    0.77
  -1  -3  26   -0.15    0.76
  -1   3  25    6.13    1.05
   1   3 -25    6.41    1.00
  -1   3  25    6.34    0.88
  -1  -3  25    7.93    0.90
  -1  -3  25    8.05    1.08
   1  -3 -25    8.51    0.96
  -1   3  24   -0.13    0.73
  -1   3  24   -0.68    0.89
   1   3 -24    0.60    0.83
   1  -3 -24    0.35    0.77
  -1  -3  24   -0.01    0.88
  -1  -3  24   -0.17    0.66
  -1   3  23    3.15    0.72
  -1   3  23    3.41    0.90
   1   3 -23    5.20    0.82
  -1  -3  23    4.99    0.89
  -1  -3  23    3.69    0.69
   1  -3 -23    3.04    0.79
   1   3 -22    1.06    0.56
  -1   3  22    0.54    0.78
  -1   3  22    0.56    0.65
   1  -3 -22    0.93    0.69
  -1  -3  22    0.45    0.61
  -1  -3  22    0.32    0.76
  -1   3  21    0.64    0.61
   1   3 -21    0.57    0.14
  -1   3  21    1.58    0.74
   1   3 -21    0.69    0.17
   1   3 -21    1.53    0.54
  -1  -3  21    1.14    0.57
  -1  -3  21    1.23    0.58
   1  -3 -21    1.56    0.65
   1   3 -20   11.05    0.86
  -1   3  20   10.94    0.91
   1   3 -20   11.30    0.52
   1   3 -20   12.37    0.56
  -1   3  20   11.77    0.81
   1  -3 -20   10.55    0.51
  -1  -3  20   11.46    0.92
  -1  -3  20   11.56    0.78
   1  -3 -20   11.41    0.86
  -1   3  19    2.50    0.66
   1   3 -19    1.87    0.38
   1   3 -19    2.20    0.21
  -1   3  19    2.55    0.58
   1   3 -19    2.34    0.63
  -1   3  19    2.53    0.20
  -1  -3  19    2.55    0.58
   1  -3 -19    2.24    0.22
  -1  -3  19    2.77    0.68
   1  -3 -19    2.33    0.48
   1   3 -18    2.52    0.60
  -1   3  18    3.02    0.22
  -1   3  18    3.19    0.58
  -1   3  18    4.35    0.63
   1   3 -18    2.70    0.22
  -1  -3  18    2.76    0.50
  -1  -3  18    2.78    0.50
   1  -3 -18    3.51    0.59
   1  -3 -18    2.35    0.23
  -1   3  17   -0.13    0.41
  -1   3  17    0.05    0.18
   1   3 -17    0.24    0.53
  -1   3  17    0.11    0.46
   1   3 -17    0.06    0.17
  -1  -3  17    0.52    0.41
   1  -3 -17    0.24    0.38
   1  -3 -17   -0.01    0.18
  -1  -3  17   -0.43    0.54
   1   3 -16    0.49    0.53
   1   3 -16    0.78    0.17
   1   3 -16    0.80    0.49
  -1   3  16    0.70    0.39
  -1   3  16    0.88    0.44
   1  -3 -16    0.39    0.47
  -1  -3  16    1.14    0.38
  -1  -3  16    0.90    0.53
   1  -3 -16    0.65    0.18
  -1   3  15   10.03    0.61
  -1   3  15   11.36    0.75
   1   3 -15   11.73    0.74
   1   3 -15   12.20    0.55
   1   3 -15   13.69    0.71
  -1   3  15   12.14    0.83
   1  -3 -15   12.13    0.55
   1  -3 -15   11.73    0.80
  -1  -3  15   13.11    0.75
  -1  -3  15   12.67    0.71
   1  -3 -15   11.84    0.78
   1   3 -14    2.20    0.44
  -1   3  14    1.31    0.43
   1   3 -14    1.53    0.18
  -1   3  14    1.43    0.23
   1   3 -14    1.67    0.44
  -1   3  14    1.29    0.37
   1  -3 -14    1.85    0.34
  -1  -3  14    1.64    0.32
   1  -3 -14    1.01    0.45
  -1  -3  14    2.41    0.48
  -1  -3  14    1.52    0.59
   1  -3 -14    1.63    0.18
  -1   3  13    4.57    0.43
  -1   3  13    4.94    0.48
   1   3 -13    5.53    0.49
  -1   3  13    5.21    0.30
  -1   3  13    5.82    0.57
   1   3 -13    6.13    0.47
   1   3 -13    5.32    0.31
  -1  -3  13    6.42    0.54
  -1  -3  13    6.09    0.41
   1  -3 -13    5.32    0.31
   1  -3 -13    5.80    0.42
   1  -3 -13    5.30    0.51
   1  -3 -13    5.64    0.55
  -1  -3  13    5.10    0.50
  -1   3  12    1.73    0.15
   1   3 -12    1.98    0.17
  -1   3  12    1.63    0.32
  -1   3  12    1.98    0.40
   1   3 -12    2.14    0.36
   1   3 -12    1.28    0.28
   1   3 -12    1.90    0.38
  -1   3  12    1.37    0.35
   1   3 -12    1.47    0.22
  -1  -3  12    1.78    0.32
   1  -3 -12    2.26    0.43
   1  -3 -12    1.92    0.38
   1  -3 -12    1.29    0.29
  -1  -3  12    1.50    0.30
  -1  -3  12    0.98    0.26
   1  -3 -12    1.59    0.17
   1   3 -11   54.93    2.20
  -1   3  11   51.86    2.20
   1   3 -11   49.45    2.20
   1   3 -11   53.12    2.14
  -1   3  11   53.85    2.21
  -1   3  11   51.54    2.20
   1   3 -11   55.26    2.26
  -1   3  11   52.96    2.13
   1   3 -11   52.78    2.14
  -1  -3  11   53.27    2.22
   1  -3 -11   51.70    2.14
  -1  -3  11   49.67    2.23
   1  -3 -11   55.22    2.21
   1  -3 -11   55.65    2.20
   1  -3 -11   52.20    2.19
  -1  -3  11   52.60    2.18
   1   3 -10    8.39    0.52
   1   3 -10    7.39    0.45
   1   3 -10    7.70    0.36
  -1   3  10    7.14    0.48
   1   3 -10    7.24    0.36
  -1   3  10    8.24    0.49
  -1   3  10    7.31    0.35
  -1   3  10    7.25    0.48
   1   3 -10    7.95    0.49
  -1  -3  10    7.60    0.48
   1  -3 -10    8.30    0.52
   1  -3 -10    5.42    0.48
  -1  -3  10    7.18    0.50
   1  -3 -10    6.79    0.35
  -1  -3  10    7.46    0.44
   1  -3 -10    7.63    0.48
  -1   3   9   59.19    2.47
   1   3  -9   58.60    2.44
  -1   3   9   60.43    2.40
  -1   3   9   59.22    2.44
   1   3  -9   62.30    2.45
   1   3  -9   59.81    2.46
   1   3  -9   59.62    2.41
   1   3  -9   58.45    2.40
  -1   3   9   58.88    2.45
   1  -3  -9   63.33    2.45
  -1  -3   9   58.48    2.45
   1  -3  -9   61.66    2.46
   1  -3  -9   60.09    2.40
   1  -3  -9   57.21    2.44
  -1  -3   9   58.97    2.46
  -1  -3   9   58.94    2.44
  -1   3   8   52.35    2.15
   1   3  -8   52.60    2.12
  -1   3   8   52.61    2.16
   1   3  -8   54.42    2.17
   1   3  -8   47.58    2.15
  -1   3   8   52.23    2.16
   1   3  -8   52.90    2.15
   1   3  -8   52.35    2.12
  -1   3   8   53.70    2.12
  -1  -3   8   50.67    2.14
   1  -3  -8   54.81    2.16
  -1  -3   8   52.66    2.16
   1  -3  -8   53.69    2.16
   1  -3  -8   50.80    2.12
  -1  -3   8   55.68    2.15
   1  -3  -8   51.78    2.15
   1   3  -7    7.02    0.40
   1   3  -7    8.39    0.46
  -1   3   7    7.81    0.34
  -1   3   7    6.96    0.41
  -1   3   7    7.60    0.40
  -1   3   7    8.40    0.43
   1   3  -7    7.53    0.35
   1   3  -7    7.44    0.34
   1   3  -7    7.33    0.40
  -1  -3   7    7.92    0.41
   1  -3  -7    6.52    0.40
   1  -3  -7    8.06    0.42
   1  -3  -7    7.25    0.34
  -1  -3   7    7.25    0.43
   1  -3  -7    7.39    0.42
  -1  -3   7    7.91    0.38
  -1   3   6  130.30    5.32
   1   3  -6  133.99    5.33
   1   3  -6  135.45    5.35
   1   3  -6  135.79    5.34
  -1   3   6  130.82    5.34
   1   3  -6  136.04    5.32
  -1   3   6  130.41    5.34
  -1   3   6  138.41    5.34
   1  -3  -6  137.79    5.34
  -1  -3   6  130.55    5.35
  -1  -3   6  128.98    5.33
   1  -3  -6  130.01    5.32
   1  -3  -6  132.12    5.34
   1  -3  -6  129.73    5.34
  -1   3   5   -0.07    0.14
   1   3  -5    0.23    0.12
  -1   3   5    0.27    0.11
  -1   3   5    0.20    0.14
  -1   3   5    0.13    0.08
   1   3  -5    0.10    0.09
   1   3  -5    0.00    0.16
   1   3  -5    0.05    0.12
  -1  -3   5    0.19    0.15
  -1  -3   5    0.22    0.11
   1  -3  -5    0.31    0.12
   1  -3  -5    0.02    0.09
   1  -3  -5    0.14    0.13
   1  -3  -5    0.33    0.14
  -1   3   4   22.28    0.91
   1   3  -4   23.02    0.91
   1   3  -4   21.91    0.94
  -1   3   4   22.76    0.92
   1   3  -4   21.77    0.92
  -1   3   4   22.95    0.93
   1   3  -4   21.76    0.93
  -1   3   4   21.89    0.93
  -1  -3   4   21.07    0.92
  -1  -3   4   22.72    0.94
  -1  -3   4   22.76    0.92
   1  -3  -4   22.10    0.91
   1  -3  -4   22.46    0.93
   1  -3  -4   23.48    0.93
   1  -3  -4   22.77    0.92
   1   3  -3   12.77    0.53
  -1   3   3   12.55    0.54
   1   3  -3   13.48    0.53
   1   3  -3   11.73    0.54
  -1   3   3   12.60    0.54
  -1   3   3   12.34    0.52
  -1   3   3   12.63    0.53
   1  -3  -3   12.36    0.53
  -1  -3   3   12.68    0.53
  -1  -3   3   12.50    0.53
   1  -3  -3   11.76    0.56
   1  -3  -3   12.57    0.53
  -1  -3   3   13.35    0.53
   1  -3  -3   12.81    0.53
   1   3  -2    4.24    0.21
   1   3  -2    3.76    0.20
  -1   3   2    4.06    0.21
   1   3  -2    4.31    0.20
  -1   3   2    4.20    0.20
   1   3  -2    4.45    0.19
  -1   3   2    4.13    0.19
  -1   3   2    4.05    0.20
  -1  -3   2    4.43    0.20
  -1  -3   2    4.23    0.19
   1  -3  -2    4.17    0.20
   1  -3  -2    4.19    0.20
   1  -3  -2    4.41    0.21
  -1  -3   2    4.34    0.20
   1  -3  -2    4.25    0.19
  -1   3   1    3.02    0.15
   1   3  -1    2.97    0.14
  -1   3   1    2.91    0.15
  -1   3   1    2.94    0.15
   1   3  -1    2.95    0.15
   1   3  -1    2.79    0.16
   1   3  -1    3.08    0.14
   1  -3  -1    2.90    0.16
   1  -3  -1    2.86    0.15
   1  -3  -1    3.29    0.16
  -1  -3   1    2.92    0.15
  -1  -3   1    2.98    0.16
  -1   3   0    9.62    0.40
  -1   3   0    9.23    0.40
   1   3   0    9.47    0.40
   1   3   0    9.22    0.40
  -1   3   0    8.96    0.40
   1   3   0    9.66    0.39
   1  -3   0   10.93    0.41
   1  -3   0    9.69    0.40
   1  -3   0    9.02    0.40
  -1  -3   0    9.51    0.40
  -1   3  -1    0.05    0.05
   1   3   1    0.17    0.05
   1   3   1    0.22    0.07
  -1   3  -1    0.18    0.05
   1   3   1    0.17    0.05
  -1   3  -1    0.14    0.07
  -1   3  -1    0.14    0.05
   1   3   1    0.22    0.04
   1  -3   1    0.17    0.05
  -1  -3  -1    0.07    0.06
   1  -3   1    0.23    0.06
  -1  -3  -1    0.11    0.05
  -1  -3  -1    0.20    0.05
  -1   3  -2    5.20    0.23
   1   3   2    4.56    0.23
   1   3   2    4.86    0.22
  -1   3  -2    4.81    0.23
   1   3   2    4.57    0.22
   1   3   2    4.94    0.23
  -1   3  -2    4.88    0.22
   1  -3   2    4.93    0.23
  -1  -3  -2    5.03    0.23
   1  -3   2    5.05    0.23
  -1  -3  -2    4.70    0.22
  -1  -3  -2    4.67    0.23
  -1  -3  -2    4.85    0.22
   1   3   3    5.16    0.26
   1   3   3    6.22    0.26
  -1   3  -3    4.94    0.26
  -1   3  -3    5.63    0.25
   1   3   3    5.26    0.25
  -1   3  -3    5.04    0.26
   1   3   3    5.71    0.27
  -1  -3  -3    5.45    0.25
   1  -3   3    5.34    0.24
  -1  -3  -3    5.52    0.26
  -1  -3  -3    5.24    0.26
   1  -3   3    5.22    0.27
   1  -3   3    5.71    0.25
  -1  -3  -3    5.43    0.26
  -1   3  -4    2.88    0.18
   1   3   4    2.64    0.18
  -1   3  -4    3.07    0.20
  -1   3  -4    2.97    0.20
  -1   3  -4    3.10    0.18
   1   3   4    3.39    0.20
   1   3   4    3.04    0.19
   1   3   4    2.61    0.21
  -1  -3  -4    2.78    0.17
   1  -3   4    2.80    0.19
  -1  -3  -4    2.88    0.19
  -1  -3  -4    2.92    0.19
  -1  -3  -4    3.29    0.20
   1  -3   4    2.78    0.17
   1   3   5    1.09    0.13
  -1   3  -5    1.01    0.12
   1   3   5    0.76    0.13
   1   3   5    0.96    0.16
   1   3   5    0.77    0.12
  -1   3  -5    0.80    0.16
  -1   3  -5    0.94    0.11
  -1  -3  -5    0.83    0.15
   1  -3   5    0.72    0.10
   1  -3   5    1.09    0.16
  -1  -3  -5    1.08    0.11
  -1  -3  -5    0.99    0.14
  -1  -3  -5    1.04    0.14
  -1   3  -6   27.02    1.11
  -1   3  -6   28.66    1.15
   1   3   6   26.91    1.14
   1   3   6   26.09    1.13
   1   3   6   27.81    1.11
  -1   3  -6   26.54    1.11
  -1   3  -6   25.46    1.13
   1   3   6   27.34    1.13
  -1  -3  -6   28.32    1.13
   1  -3   6   26.51    1.15
  -1  -3  -6   28.08    1.11
   1  -3   6   26.71    1.11
  -1  -3  -6   27.60    1.13
  -1  -3  -6   26.52    1.13
  -1   3  -7    7.40    0.35
  -1   3  -7    7.15    0.41
   1   3   7    8.04    0.44
   1   3   7    7.63    0.39
  -1   3  -7    8.14    0.39
   1   3   7    7.30    0.40
  -1   3  -7    7.21    0.46
  -1  -3  -7    7.64    0.40
   1  -3   7    7.23    0.43
  -1  -3  -7    7.53    0.42
  -1  -3  -7    7.39    0.35
  -1  -3  -7    6.75    0.37
   1  -3   7    7.32    0.37
  -1   3  -8    4.75    0.27
   1   3   8    4.98    0.33
   1   3   8    4.48    0.32
  -1   3  -8    4.83    0.36
   1   3   8    4.71    0.26
  -1   3  -8    4.16    0.30
  -1   3  -8    4.06    0.30
   1   3   8    3.86    0.31
   1  -3   8    4.48    0.28
  -1  -3  -8    4.72    0.32
  -1  -3  -8    5.36    0.34
  -1  -3  -8    4.81    0.33
  -1  -3  -8    4.87    0.27
   1  -3   8    4.43    0.31
  -1   3  -9   31.51    1.29
  -1   3  -9   29.59    1.31
   1   3   9   30.72    1.30
  -1   3  -9   31.16    1.33
   1   3   9   30.08    1.32
  -1   3  -9   31.27    1.27
   1   3   9   33.08    1.34
   1   3   9   30.61    1.27
  -1  -3  -9   31.48    1.31
   1  -3   9   28.47    1.31
  -1  -3  -9   30.92    1.31
  -1  -3  -9   30.05    1.31
   1  -3   9   31.58    1.29
  -1  -3  -9   30.92    1.27
   1   3  10   51.37    2.22
  -1   3 -10   55.74    2.23
   1   3  10   53.57    2.17
  -1   3 -10   54.80    2.20
   1   3  10   54.50    2.24
  -1   3 -10   53.57    2.17
   1   3  10   53.31    2.20
  -1  -3 -10   52.82    2.17
   1  -3  10   53.32    2.23
  -1  -3 -10   55.27    2.21
  -1  -3 -10   46.63    2.25
  -1  -3 -10   55.66    2.23
   1  -3  10   53.42    2.19
  -1   3 -11   19.87    0.87
   1   3  11   18.43    0.87
  -1   3 -11   19.57    0.87
   1   3  11   18.13    0.89
   1   3  11   19.46    0.89
  -1   3 -11   19.15    0.81
  -1   3 -11   17.94    0.99
   1   3  11   17.56    0.81
   1  -3  11   17.74    0.92
  -1  -3 -11   19.01    0.89
   1  -3  11   19.50    0.84
  -1  -3 -11   18.18    0.80
  -1  -3 -11   19.04    0.91
  -1  -3 -11   19.23    0.96
   1   3  12   38.54    1.62
  -1   3 -12   34.54    1.58
  -1   3 -12   35.67    1.49
   1   3  12   37.37    1.58
   1   3  12   36.97    1.54
  -1   3 -12   35.00    1.64
  -1   3 -12   36.01    1.56
   1   3  12   36.69    1.49
   1  -3  12   35.05    1.60
  -1  -3 -12   35.41    1.48
   1  -3  12   34.60    1.52
  -1  -3 -12   33.66    1.54
  -1  -3 -12   37.82    1.57
  -1  -3 -12   38.77    1.61
   1   3  13    0.35    0.48
  -1   3 -13    0.73    0.33
   1   3  13    0.26    0.19
   1   3  13    0.50    0.44
  -1   3 -13    0.13    0.39
  -1   3 -13    0.40    0.18
   1   3  13    0.17    0.40
   1  -3  13    0.33    0.42
  -1  -3 -13    0.65    0.39
   1  -3  13    0.47    0.24
  -1  -3 -13    0.71    0.19
  -1  -3 -13    0.35    0.35
  -1  -3 -13    0.84    0.38
   1   3  14    0.09    0.20
  -1   3 -14    0.40    0.36
   1   3  14   -0.50    0.42
  -1   3 -14   -0.27    0.41
   1   3  14   -0.17    0.35
  -1   3 -14    0.33    0.18
  -1  -3 -14    0.30    0.20
   1  -3  14   -0.06    0.44
  -1  -3 -14   -0.49    0.40
  -1  -3 -14    0.04    0.46
   1  -3  14   -0.52    0.23
   1   3  15    7.78    0.56
  -1   3 -15    8.70    0.58
  -1   3 -15    8.18    0.63
   1   3  15    8.26    0.65
  -1   3 -15    7.63    0.44
   1   3  15    7.32    0.46
  -1  -3 -15    7.19    0.61
  -1  -3 -15    7.97    0.62
   1  -3  15    6.77    0.56
   1  -3  15    7.69    0.51
  -1  -3 -15    8.16    0.45
   1   3  16    1.04    0.45
  -1   3 -16    0.93    0.50
  -1   3 -16    0.36    0.21
   1   3  16    0.36    0.40
  -1   3 -16    0.82    0.48
   1   3  16    0.51    0.23
  -1  -3 -16    0.51    0.46
  -1  -3 -16    0.09    0.22
   1  -3  16    0.20    0.39
  -1  -3 -16    0.66    0.53
   1  -3  16    0.49    0.34
   1   3  17   13.09    0.91
  -1   3 -17   12.62    0.62
   1   3  17   12.76    0.65
  -1   3 -17   11.76    0.80
   1   3  17   11.68    0.84
  -1   3 -17   12.88    0.83
  -1  -3 -17   11.48    0.80
   1  -3  17   13.48    0.83
  -1  -3 -17   12.32    0.63
   1  -3  17   12.31    0.83
   1   3  18    1.41    0.62
   1   3  18    0.86    0.50
  -1   3 -18    1.10    0.26
  -1   3 -18    1.16    0.45
   1   3  18    0.07    0.29
   1  -3  18    0.85    0.47
   1  -3  18    0.31    0.43
  -1  -3 -18    1.24    0.43
  -1  -3 -18    0.36    0.27
  -1   3 -19    4.25    0.67
  -1   3 -19    3.21    0.41
  -1   3 -19    2.98    0.32
   1   3  19    3.11    0.57
   1   3  19    2.97    0.34
   1   3  19    3.48    0.71
  -1  -3 -19    3.34    0.33
   1  -3  19    2.99    0.50
   1  -3  19    3.14    0.68
  -1  -3 -19    2.67    0.63
  -1   3 -20    4.36    0.45
   1   3  20    3.38    0.73
  -1   3 -20    4.00    0.73
   1   3  20    5.16    0.63
   1   3  20    4.73    0.38
  -1   3 -20    4.80    0.36
   1  -3  20    4.84    0.76
  -1  -3 -20    4.10    0.71
  -1  -3 -20    4.76    0.38
   1  -3  20    4.65    0.62
  -1   3 -21   13.16    0.90
  -1   3 -21   13.94    0.72
   1   3  21   14.27    1.01
   1   3  21   14.02    0.96
   1   3  21   14.85    0.74
  -1   3 -21   14.16    0.81
  -1  -3 -21   13.46    0.73
   1  -3  21   15.47    1.08
   1  -3  21   13.55    1.05
  -1  -3 -21   12.42    0.97
  -1   3 -22    6.55    0.52
  -1   3 -22    7.48    0.52
   1   3  22    6.64    0.76
   1   3  22    8.16    0.92
  -1   3 -22    6.37    0.85
  -1  -3 -22    7.02    0.71
   1  -3  22    7.73    0.77
  -1  -3 -22    7.59    0.45
   1  -3  22    6.82    0.92
  -1   3 -23    7.53    0.93
   1   3  23    6.79    0.79
  -1   3 -23    7.43    0.52
   1   3  23    6.28    0.97
   1  -3  23    7.69    0.81
  -1  -3 -23    7.00    0.44
  -1  -3 -23    7.82    0.88
   1  -3  23    7.55    0.98
   1   3  24    3.06    0.82
   1   3  24    1.88    0.94
  -1   3 -24    4.87    0.90
   1  -3  24    2.70    0.94
  -1  -3 -24    1.38    0.87
   1  -3  24    2.04    0.76
  -1   3 -25    3.42    0.92
   1   3  25    2.92    0.79
   1   3  25    2.41    1.00
  -1  -3 -25    2.10    0.90
   1  -3  25    2.86    0.81
   1   3  26   -0.38    0.88
   1   3  26    0.86    1.16
  -1   3 -26    1.01    0.75
   1  -3  26    0.98    0.86
  -1  -3 -26    1.13    0.93
   1  -3  26    2.39    1.06
  -1   3 -27    4.28    1.12
   1   3  27    1.87    0.85
   1   3  27    2.60    0.96
   1  -3  27    5.50    0.95
   1  -3  27    4.79    1.18
  -1  -3 -27    3.75    1.04
   1   3  28   -0.37    0.91
  -1   3 -28    0.78    1.17
   1   3  28    1.85    1.16
   1  -3  28    0.99    1.23
  -1  -3 -28   -0.07    0.84
   1  -3  28    2.02    0.93
   1   3  29    1.04    1.10
   1   3  29    1.37    1.31
  -1   3 -29    1.11    1.29
   1  -3  29    0.90    0.97
  -1  -3 -29    0.13    1.12
   1  -3  29    0.81    1.32
   1   3  30    6.98    1.45
  -1   3 -30    3.89    1.36
   1   3  30    4.51    1.18
  -1  -3 -30    4.20    1.31
   1  -3  30    5.38    1.49
   1  -3  30    3.56    1.13
   1   3  31   -2.62    1.49
  -1   3 -31    0.17    1.39
   1   3  31    3.02    1.11
  -1  -3 -31    0.23    1.37
   1  -3  31   -0.54    1.51
  -1   3 -32    1.46    1.19
   1   3  32    0.80    1.62
   1  -3  32    2.81    1.69
  -1  -3 -32    1.68    1.50
   1   3  33    1.78    1.67
  -1   3 -33   -0.20    1.61
  -1  -3 -33   -0.31    1.55
   1  -3  33    2.29    1.80
  -1   4  33    3.02    1.38
   1   4 -33   -2.15    1.57
  -1   4  33    4.51    1.76
   1  -4 -33   -1.54    1.47
  -1   4  32    3.32    1.62
   1   4 -32   -1.10    1.38
  -1   4  32    2.25    1.24
   1  -4 -32    0.13    1.44
  -1  -4  32    1.14    1.51
   1   4 -31    0.92    1.36
  -1   4  31    2.08    1.51
  -1   4  31   -0.59    1.28
  -1  -4  31    1.19    1.07
   1  -4 -31    1.16    1.29
  -1  -4  31   -0.30    1.12
  -1   4  30    0.61    1.08
   1   4 -30    1.68    1.32
  -1   4  30    1.98    1.37
  -1  -4  30    0.50    1.88
  -1  -4  30   -0.86    1.26
   1  -4 -30    0.89    1.19
  -1   4  29    3.07    1.28
   1   4 -29    0.75    1.24
  -1   4  29    0.68    1.15
  -1  -4  29    2.10    1.27
  -1  -4  29    3.20    1.08
   1  -4 -29    2.60    1.17
   1   4 -28    0.54    1.16
  -1   4  28    1.25    1.15
  -1   4  28    0.83    0.95
  -1  -4  28    3.56    1.22
  -1  -4  28    1.29    1.00
   1  -4 -28    0.94    1.09
   1   4 -27   -1.37    1.03
  -1   4  27    0.09    0.89
  -1   4  27    0.48    1.06
  -1  -4  27   -0.21    0.91
  -1  -4  27    0.26    1.08
   1  -4 -27   -0.77    0.95
   1   4 -26   -0.80    0.95
  -1   4  26    1.89    1.20
  -1   4  26    1.06    0.90
   1  -4 -26   -0.71    0.68
  -1  -4  26    0.18    1.00
  -1  -4  26    0.08    0.87
  -1   4  25    3.59    0.98
  -1   4  25    4.36    0.86
   1   4 -25    2.94    0.88
  -1  -4  25    2.55    1.14
  -1  -4  25    3.33    0.85
   1  -4 -25    1.93    0.89
  -1   4  24   17.92    1.21
   1   4 -24   18.01    1.18
  -1   4  24   19.77    1.29
  -1  -4  24   17.59    1.23
   1  -4 -24   16.73    1.24
  -1  -4  24   19.79    1.35
   1   4 -23    0.06    0.77
  -1   4  23    1.28    0.71
  -1   4  23   -1.33    0.81
   1  -4 -23    0.19    0.71
  -1  -4  23   -0.15    0.62
  -1  -4  23    1.45    0.84
   1   4 -22   38.73    1.72
   1   4 -22   43.85    1.73
  -1   4  22   44.66    2.12
  -1   4  22   42.67    2.04
   1   4 -22   42.32    2.08
   1  -4 -22   45.78    2.07
  -1  -4  22   41.78    1.98
  -1  -4  22   47.74    2.16
   1   4 -21    7.37    0.43
   1   4 -21    6.92    0.39
   1   4 -21    6.50    0.81
  -1   4  21    7.79    0.85
  -1   4  21    7.35    0.73
  -1  -4  21    6.56    0.67
  -1  -4  21    6.78    0.84
   1  -4 -21    7.68    0.67
   1  -4 -21    6.37    0.35
  -1   4  20    3.38    0.23
  -1   4  20    3.05    0.73
   1   4 -20    3.24    0.25
   1   4 -20    2.52    0.67
  -1   4  20    3.26    0.63
  -1  -4  20    2.99    0.62
   1  -4 -20    2.63    0.66
  -1  -4  20    1.94    0.55
   1  -4 -20    2.94    0.25
   1   4 -19    5.73    0.38
   1   4 -19    5.77    0.42
  -1   4  19    4.48    0.73
  -1   4  19    5.25    0.65
   1   4 -19    5.87    0.59
   1  -4 -19    5.31    0.56
  -1  -4  19    5.69    0.75
   1  -4 -19    5.49    0.38
  -1  -4  19    5.49    0.59
   1   4 -18   20.60    0.87
   1   4 -18   20.49    1.18
  -1   4  18   20.34    1.13
  -1   4  18   20.36    1.21
   1   4 -18   20.16    0.91
  -1  -4  18   20.42    1.13
   1  -4 -18   19.25    0.88
   1  -4 -18   19.29    1.15
  -1  -4  18   20.66    1.23
  -1   4  17   12.46    0.87
   1   4 -17   12.12    0.82
  -1   4  17   12.56    0.61
   1   4 -17   13.07    0.64
  -1   4  17   13.01    0.85
   1   4 -17   12.03    0.59
  -1  -4  17   13.63    0.81
   1  -4 -17   11.99    0.80
   1  -4 -17   12.60    0.60
  -1  -4  17   12.67    0.85
   1   4 -16    8.15    0.65
   1   4 -16    7.61    0.63
  -1   4  16    7.12    0.66
  -1   4  16    6.85    0.60
   1   4 -16    7.26    0.41
  -1   4  16    7.30    0.40
   1   4 -16    7.25    0.45
   1  -4 -16    7.30    0.54
  -1  -4  16    7.35    0.54
  -1  -4  16    7.69    0.68
   1  -4 -16    7.30    0.42
   1   4 -15   41.53    1.83
   1   4 -15   37.85    1.79
   1   4 -15   41.28    1.65
  -1   4  15   38.25    1.77
   1   4 -15   41.02    1.66
  -1   4  15   41.56    1.65
  -1   4  15   37.75    1.81
   1  -4 -15   38.77    1.78
  -1  -4  15   40.94    1.83
  -1  -4  15   40.78    1.76
   1  -4 -15   40.73    1.65
   1   4 -14    1.44    0.23
   1   4 -14    1.24    0.43
  -1   4  14    1.31    0.43
  -1   4  14    0.87    0.39
   1   4 -14    1.46    0.18
  -1   4  14    1.94    0.18
   1   4 -14    1.10    0.43
   1  -4 -14    1.21    0.48
   1  -4 -14    1.38    0.20
  -1  -4  14    1.16    0.46
  -1  -4  14    2.04    0.34
   1  -4 -14    1.03    0.60
   1  -4 -14    1.34    0.42
   1   4 -13   12.22    0.80
   1   4 -13   12.12    0.55
  -1   4  13   12.43    0.74
   1   4 -13   12.37    0.58
  -1   4  13   11.76    0.54
  -1   4  13   12.00    0.71
   1   4 -13   11.71    0.74
  -1   4  13   11.02    0.75
  -1  -4  13   10.59    0.79
  -1  -4  13   12.42    0.62
   1  -4 -13   12.29    0.56
   1  -4 -13   11.61    0.78
   1  -4 -13   12.08    0.83
   1  -4 -13   11.55    0.73
   1   4 -12   -0.09    0.32
   1   4 -12    0.23    0.15
  -1   4  12    0.07    0.15
   1   4 -12   -0.14    0.36
   1   4 -12    0.01    0.18
  -1   4  12    0.24    0.43
   1   4 -12    0.79    0.34
  -1   4  12    0.43    0.30
   1  -4 -12   -0.78    0.28
  -1  -4  12    0.15    0.36
   1  -4 -12    0.11    0.16
  -1  -4  12    0.17    0.24
   1  -4 -12   -0.25    0.38
   1  -4 -12    0.22    0.26
  -1   4  11   57.11    2.44
   1   4 -11   59.91    2.38
   1   4 -11   59.94    2.49
   1   4 -11   60.05    2.43
  -1   4  11   57.28    2.43
  -1   4  11   58.22    2.43
   1   4 -11   59.82    2.44
   1   4 -11   57.58    2.37
   1  -4 -11   60.83    2.45
   1  -4 -11   56.42    2.44
  -1  -4  11   57.02    2.43
   1  -4 -11   60.23    2.43
  -1  -4  11   59.40    2.41
   1  -4 -11   57.92    2.37
   1   4 -10    8.15    0.55
   1   4 -10    9.48    0.65
   1   4 -10    7.91    0.45
  -1   4  10    8.19    0.51
   1   4 -10    9.30    0.41
  -1   4  10    8.94    0.54
   1   4 -10    8.51    0.49
  -1   4  10    9.46    0.52
   1  -4 -10    7.84    0.42
   1  -4 -10    8.62    0.58
  -1  -4  10    8.80    0.48
   1  -4 -10    7.44    0.46
   1  -4 -10    8.66    0.57
  -1  -4  10    8.69    0.48
   1   4  -9   15.41    0.71
  -1   4   9   15.14    0.74
  -1   4   9   14.91    0.69
  -1   4   9   12.93    0.63
   1   4  -9   14.32    0.62
   1   4  -9   13.63    0.68
  -1   4   9   14.79    0.70
   1   4  -9   15.01    0.69
   1  -4  -9   13.96    0.65
  -1  -4   9   14.39    0.71
   1  -4  -9   15.05    0.71
   1  -4  -9   14.20    0.71
   1  -4  -9   13.88    0.62
  -1  -4   9   14.13    0.66
  -1   4   8    1.51    0.23
  -1   4   8    0.97    0.13
   1   4  -8    0.85    0.14
   1   4  -8    1.10    0.20
   1   4  -8    1.10    0.17
  -1   4   8    1.13    0.26
   1   4  -8    0.88    0.17
   1   4  -8    1.10    0.28
  -1   4   8    1.28    0.21
   1  -4  -8    1.49    0.24
  -1  -4   8    0.71    0.18
  -1  -4   8    1.51    0.25
   1  -4  -8    1.07    0.25
   1  -4  -8    1.07    0.14
   1  -4  -8    1.05    0.21
  -1   4   7   10.04    0.50
  -1   4   7   10.72    0.54
   1   4  -7   10.76    0.47
  -1   4   7   10.95    0.46
   1   4  -7   10.81    0.50
  -1   4   7   10.47    0.49
   1   4  -7   10.45    0.51
   1   4  -7   10.39    0.57
   1  -4  -7   10.14    0.52
  -1  -4   7    9.82    0.49
   1  -4  -7   10.08    0.47
  -1  -4   7    9.95    0.53
   1  -4  -7   10.84    0.49
   1  -4  -7   10.85    0.51
   1   4  -6   32.64    1.36
  -1   4   6   31.42    1.33
  -1   4   6   30.98    1.34
   1   4  -6   32.13    1.32
   1   4  -6   33.11    1.33
  -1   4   6   32.05    1.34
  -1   4   6   33.13    1.31
   1   4  -6   32.52    1.33
   1  -4  -6   33.32    1.33
   1  -4  -6   32.52    1.34
  -1  -4   6   31.02    1.33
   1  -4  -6   32.59    1.34
   1  -4  -6   32.40    1.31
  -1  -4   6   30.97    1.34
   1   4  -5   48.13    1.91
  -1   4   5   47.09    1.91
   1   4  -5   47.61    1.90
  -1   4   5   48.15    1.91
  -1   4   5   45.44    1.90
   1   4  -5   48.05    1.92
  -1   4   5   47.26    1.90
   1   4  -5   43.41    1.90
  -1  -4   5   46.02    1.90
   1  -4  -5   45.76    1.91
  -1  -4   5   46.94    1.91
   1  -4  -5   47.55    1.90
  -1  -4   5   48.43    1.90
   1  -4  -5   47.97    1.90
   1  -4  -5   45.96    1.91
  -1   4   4  118.71    4.79
   1   4  -4  123.79    4.79
  -1   4   4  122.93    4.80
   1   4  -4  123.29    4.80
  -1   4   4  120.42    4.79
  -1   4   4  118.77    4.80
   1   4  -4  107.63    4.80
   1   4  -4  124.37    4.80
   1  -4  -4  118.08    4.80
  -1  -4   4  119.43    4.79
  -1  -4   4  119.96    4.80
  -1  -4   4  120.35    4.80
   1  -4  -4  118.06    4.80
   1  -4  -4  117.99    4.79
   1  -4  -4  119.94    4.79
   1   4  -3   31.63    1.27
  -1   4   3   31.69    1.28
   1   4  -3   31.35    1.28
  -1   4   3   30.73    1.27
  -1   4   3   31.54    1.29
   1   4  -3   32.47    1.28
   1   4  -3   31.52    1.28
  -1  -4   3   31.77    1.28
  -1  -4   3   31.21    1.28
   1  -4  -3   30.02    1.28
   1  -4  -3   32.28    1.29
  -1  -4   3   31.05    1.28
   1  -4  -3   31.29    1.27
   1  -4  -3   31.26    1.28
  -1   4   2   21.95    0.88
   1   4  -2   21.28    0.88
  -1   4   2   20.99    0.86
   1   4  -2   21.27    0.87
   1   4  -2   20.89    0.87
  -1   4   2   22.14    0.88
  -1   4   2   22.04    0.87
   1   4  -2   18.84    0.89
   1  -4  -2   20.97    0.87
  -1  -4   2   21.71    0.88
   1  -4  -2   20.50    0.88
   1  -4  -2   21.63    0.89
  -1  -4   2   21.50    0.87
   1  -4  -2   21.55    0.86
  -1  -4   2   21.86    0.87
   1   4  -1    1.29    0.11
  -1   4   1    1.44    0.12
  -1   4   1    1.61    0.11
   1   4  -1    1.62    0.11
   1   4  -1    1.60    0.09
  -1   4   1    1.66    0.11
   1   4  -1    1.52    0.10
   1  -4  -1    1.60    0.10
  -1  -4   1    1.70    0.10
  -1  -4   1    1.58    0.11
   1  -4  -1    1.46    0.12
   1  -4  -1    1.48    0.11
  -1   4   0    0.10    0.03
   1   4   0    0.14    0.07
   1   4   0    0.17    0.09
  -1   4   0    0.06    0.07
  -1   4   0    0.15    0.07
  -1   4   0    0.12    0.07
   1   4   0    0.15    0.04
   1   4   0    0.13    0.05
  -1  -4   0    0.10    0.07
   1  -4   0    0.14    0.07
  -1  -4   0    0.03    0.05
   1  -4   0    0.21    0.07
  -1  -4   0    0.10    0.05
   1  -4   0    0.17    0.07
   1  -4   0    0.11    0.03
   1   4   1   27.62    1.13
  -1   4  -1   27.46    1.12
   1   4   1   28.05    1.11
   1   4   1   27.85    1.12
   1   4   1   27.50    1.13
  -1   4  -1   28.09    1.12
  -1   4  -1   27.59    1.13
  -1   4  -1   28.28    1.12
   1  -4   1   26.92    1.13
   1  -4   1   27.91    1.12
  -1  -4  -1   26.76    1.13
  -1  -4  -1   27.59    1.13
  -1  -4  -1   27.47    1.12
   1  -4   1   27.37    1.12
  -1  -4  -1   28.46    1.11
   1  -4   1   26.94    1.12
  -1   4  -2    6.43    0.30
   1   4   2    6.53    0.29
   1   4   2    6.42    0.30
  -1   4  -2    6.68    0.30
  -1   4  -2    6.39    0.29
   1   4   2    6.38    0.28
  -1   4  -2    6.47    0.31
   1   4   2    6.31    0.29
  -1  -4  -2    5.62    0.32
  -1  -4  -2    6.40    0.29
  -1  -4  -2    6.30    0.28
   1  -4   2    6.39    0.29
  -1  -4  -2    6.86    0.28
   1  -4   2    6.78    0.30
  -1   4  -3  235.68    9.12
  -1   4  -3  220.67    9.12
   1   4   3  227.66    9.12
   1   4   3  232.21    9.12
   1   4   3  232.53    9.12
  -1   4  -3  229.44    9.11
   1   4   3  227.82    9.11
  -1  -4  -3  237.33    9.12
   1  -4   3  220.66    9.12
  -1  -4  -3  222.52    9.12
  -1  -4  -3  228.28    9.11
   1  -4   3  223.29    9.11
  -1  -4  -3  228.33    9.12
   1  -4   3  226.21    9.12
   1   4   4   21.64    0.90
   1   4   4   21.71    0.91
  -1   4  -4   21.75    0.91
  -1   4  -4   20.49    0.90
   1   4   4   22.48    0.90
  -1   4  -4   22.06    0.89
   1  -4   4   21.29    0.90
   1  -4   4   21.34    0.91
  -1  -4  -4   21.94    0.90
   1  -4   4   21.82    0.89
  -1  -4  -4   21.41    0.90
  -1  -4  -4   22.06    0.91
  -1  -4  -4   21.43    0.90
   1   4   5    4.25    0.26
   1   4   5    4.23    0.27
  -1   4  -5    4.41    0.28
   1   4   5    5.27    0.29
  -1   4  -5    4.61    0.26
  -1   4  -5    4.38    0.25
   1   4   5    4.08    0.27
  -1   4  -5    4.26    0.31
  -1  -4  -5    4.44    0.24
  -1  -4  -5    4.98    0.28
   1  -4   5    4.72    0.24
   1  -4   5    4.15    0.25
  -1  -4  -5    4.62    0.27
  -1  -4  -5    4.48    0.26
  -1   4  -6    5.02    0.28
  -1   4  -6    5.32    0.33
   1   4   6    5.00    0.34
   1   4   6    5.11    0.28
  -1   4  -6    5.17    0.32
   1   4   6    4.73    0.31
  -1   4  -6    4.71    0.28
   1   4   6    4.79    0.30
  -1  -4  -6    5.38    0.28
  -1  -4  -6    5.63    0.31
   1  -4   6    4.77    0.33
  -1  -4  -6    5.92    0.32
  -1  -4  -6    5.46    0.31
   1  -4   6    4.68    0.26
  -1   4  -7  106.42    4.24
   1   4   7  108.44    4.26
   1   4   7  105.68    4.25
  -1   4  -7  107.64    4.27
   1   4   7  102.27    4.25
  -1   4  -7   99.26    4.25
   1   4   7  107.66    4.24
  -1   4  -7  101.93    4.23
  -1  -4  -7  104.30    4.25
   1  -4   7  105.75    4.24
  -1  -4  -7  104.48    4.24
  -1  -4  -7  109.20    4.25
   1  -4   7  104.38    4.26
  -1  -4  -7  108.90    4.25
  -1   4  -8    7.75    0.40
   1   4   8    7.33    0.37
   1   4   8    6.85    0.41
   1   4   8    7.05    0.41
   1   4   8    7.07    0.41
  -1   4  -8    7.40    0.36
  -1   4  -8    6.61    0.42
  -1   4  -8    6.86    0.50
   1  -4   8    7.43    0.45
   1  -4   8    6.69    0.38
  -1  -4  -8    7.39    0.45
  -1  -4  -8    7.10    0.38
  -1  -4  -8    7.28    0.43
  -1  -4  -8    7.34    0.37
  -1   4  -9   61.17    2.43
  -1   4  -9   56.79    2.36
   1   4   9   59.60    2.36
   1   4   9   55.60    2.40
   1   4   9   62.41    2.42
   1   4   9   60.13    2.40
  -1   4  -9   52.41    2.39
  -1  -4  -9   60.64    2.40
   1  -4   9   57.26    2.41
  -1  -4  -9   61.04    2.41
   1  -4   9   57.72    2.37
  -1  -4  -9   56.69    2.40
  -1  -4  -9   57.82    2.36
   1   4  10   56.60    2.36
   1   4  10   58.29    2.33
  -1   4 -10   53.10    2.38
  -1   4 -10   59.09    2.35
  -1   4 -10   59.17    2.41
  -1   4 -10   56.80    2.33
   1   4  10   54.49    2.37
   1   4  10   59.60    2.40
  -1  -4 -10   60.47    2.37
  -1  -4 -10   59.75    2.38
  -1  -4 -10   57.27    2.36
   1  -4  10   55.61    2.38
   1  -4  10   57.05    2.35
  -1  -4 -10   56.03    2.33
  -1   4 -11   32.30    1.50
   1   4  11   31.43    1.42
   1   4  11   32.06    1.41
  -1   4 -11   34.08    1.41
  -1   4 -11   32.70    1.36
   1   4  11   33.55    1.36
  -1   4 -11   34.21    1.41
   1   4  11   33.40    1.43
   1  -4  11   31.89    1.42
   1  -4  11   32.70    1.39
  -1  -4 -11   32.30    1.36
  -1  -4 -11   32.89    1.45
  -1  -4 -11   31.84    1.40
  -1  -4 -11   33.78    1.43
   1   4  12   85.51    3.50
   1   4  12   83.81    3.41
  -1   4 -12   82.75    3.46
  -1   4 -12   87.22    3.46
   1   4  12   86.38    3.48
   1   4  12   84.95    3.45
  -1   4 -12   84.31    3.41
  -1   4 -12   81.11    3.51
  -1  -4 -12   89.01    3.49
  -1  -4 -12   80.90    3.46
  -1  -4 -12   86.04    3.47
   1  -4  12   83.84    3.44
  -1  -4 -12   85.18    3.42
   1  -4  12   82.97    3.48
  -1   4 -13   37.20    1.56
   1   4  13   37.60    1.65
   1   4  13   34.97    1.49
   1   4  13   35.22    1.59
   1   4  13   33.65    1.54
  -1   4 -13   36.00    1.55
  -1   4 -13   36.28    1.48
   1  -4  13   35.84    1.52
  -1  -4 -13   36.08    1.57
   1  -4  13   34.38    1.61
  -1  -4 -13   36.27    1.59
  -1  -4 -13   35.94    1.59
  -1  -4 -13   36.15    1.49
   1   4  14    0.48    0.44
   1   4  14    0.99    0.23
  -1   4 -14    0.77    0.42
  -1   4 -14    0.53    0.20
   1   4  14    1.37    0.36
  -1   4 -14    0.42    0.40
  -1  -4 -14    0.31    0.44
  -1  -4 -14    0.19    0.21
  -1  -4 -14    0.48    0.42
   1  -4  14    0.46    0.24
   1  -4  14    0.04    0.45
  -1   4 -15    2.83    0.26
   1   4  15    1.82    0.42
  -1   4 -15    2.56    0.50
   1   4  15    2.63    0.28
   1   4  15    2.83    0.50
  -1   4 -15    2.62    0.45
  -1  -4 -15    2.72    0.27
   1  -4  15    2.69    0.33
   1  -4  15    2.59    0.53
  -1  -4 -15    1.90    0.52
  -1  -4 -15    2.58    0.48
  -1   4 -16   30.49    1.48
  -1   4 -16   30.91    1.50
  -1   4 -16   32.05    1.31
   1   4  16   30.11    1.30
   1   4  16   30.84    1.44
   1   4  16   32.21    1.51
   1  -4  16   30.28    1.44
   1  -4  16   32.32    1.40
  -1  -4 -16   30.25    1.47
  -1  -4 -16   29.52    1.31
   1   4  17    2.43    0.60
  -1   4 -17    2.88    0.29
  -1   4 -17    2.23    0.63
   1   4  17    3.04    0.32
   1   4  17    2.25    0.50
  -1   4 -17    3.19    0.38
  -1   4 -17    2.77    0.57
  -1  -4 -17    3.66    0.57
   1  -4  17    3.62    0.46
   1  -4  17    2.92    0.50
  -1  -4 -17    2.54    0.31
  -1   4 -18   51.51    2.10
  -1   4 -18   50.99    2.07
   1   4  18   47.03    2.20
   1   4  18   51.24    2.08
   1   4  18   49.51    2.19
  -1   4 -18   45.86    2.23
  -1  -4 -18   51.14    2.23
   1  -4  18   51.03    2.28
   1  -4  18   51.82    2.16
  -1  -4 -18   49.23    2.07
  -1   4 -19    0.57    0.63
  -1   4 -19    0.56    0.40
   1   4  19    1.26    0.65
  -1   4 -19    0.96    0.29
   1   4  19   -0.12    0.31
   1   4  19    0.71    0.55
  -1  -4 -19    1.14    0.59
   1  -4  19    0.68    0.51
  -1  -4 -19    0.49    0.31
   1  -4  19    0.01    0.65
  -1   4 -20    1.21    0.31
  -1   4 -20    0.70    0.51
   1   4  20    0.72    0.71
  -1   4 -20    1.47    0.43
   1   4  20    2.00    0.60
   1   4  20    1.11    0.33
   1  -4  20    0.71    0.54
  -1  -4 -20    0.97    0.33
  -1  -4 -20    1.61    0.65
   1  -4  20    1.00    0.70
  -1   4 -21   11.37    0.77
   1   4  21   11.02    0.89
  -1   4 -21   11.34    0.95
  -1   4 -21   12.60    0.66
   1   4  21   11.23    0.98
   1   4  21   11.81    0.67
   1  -4  21   10.02    0.98
   1  -4  21   10.42    0.78
  -1  -4 -21   11.72    0.69
  -1  -4 -21   10.95    0.80
  -1   4 -22    1.08    0.77
  -1   4 -22    2.03    0.33
   1   4  22    2.25    0.74
  -1   4 -22    2.19    0.45
   1   4  22    1.00    0.78
  -1  -4 -22    2.10    0.74
  -1  -4 -22    1.36    0.35
   1  -4  22    1.63    0.82
   1  -4  22    2.16    0.64
   1   4  23    1.80    0.71
  -1   4 -23    2.13    0.65
  -1   4 -23    1.56    0.36
   1   4  23    0.96    0.79
   1  -4  23    2.25    0.89
   1  -4  23    2.89    0.71
  -1  -4 -23    2.14    0.34
  -1  -4 -23    2.95    0.80
   1   4  24   -0.04    0.71
   1   4  24   -0.33    0.90
  -1   4 -24   -0.79    0.82
  -1  -4 -24   -0.26    1.39
   1  -4  24    0.19    0.89
   1  -4  24   -0.03    0.74
   1   4  25    1.03    0.87
  -1   4 -25    1.56    0.94
   1   4  25    0.19    0.97
  -1  -4 -25    0.91    0.67
   1  -4  25    0.14    1.68
   1  -4  25    0.20    0.79
   1   4  26   -0.20    1.80
  -1   4 -26   -1.61    0.96
   1   4  26    1.47    0.83
   1  -4  26   -0.31    0.83
  -1  -4 -26    0.74    0.91
   1  -4  26    0.07    0.98
   1   4  27    2.69    0.91
   1   4  27    3.54    1.12
  -1   4 -27    3.68    0.85
   1  -4  27    1.93    0.94
   1  -4  27    3.27    1.08
  -1  -4 -27    3.42    1.05
   1   4  28    2.89    1.14
   1   4  28   -0.32    1.01
  -1   4 -28   -1.11    1.13
  -1  -4 -28    1.03    1.09
   1  -4  28    1.47    0.97
   1  -4  28   -1.31    1.09
   1   4  29    2.72    1.24
   1   4  29   -1.74    1.10
  -1   4 -29   -1.04    1.27
   1  -4  29    1.12    0.98
   1  -4  29    0.05    1.22
  -1  -4 -29    0.35    1.16
  -1   4 -30    6.90    1.43
   1   4  30    3.03    1.44
   1   4  30    5.58    1.13
   1  -4  30    5.00    1.38
   1  -4  30    7.12    1.11
  -1  -4 -30    5.42    1.28
  -1   4 -31    1.17    1.46
   1   4  31    2.66    1.22
   1   4  31    2.66    1.53
  -1  -4 -31    3.08    1.08
   1  -4  31    5.24    1.49
   1   4  32    0.87    1.65
  -1   4 -32   -1.62    1.17
   1   4  32    0.87    1.48
  -1  -4 -32    0.20    1.42
   1  -4  32    3.30    1.58
  -1   4 -33    2.34    1.66
   1   4  33    4.89    1.80
  -1  -4 -33    1.24    1.81
   1  -4  33    0.84    1.72
  -1   5  33    1.17    1.76
   1   5 -33    1.02    1.62
  -1   5  33   -0.59    1.39
   1  -5 -33    1.05    1.50
   1   5 -32    0.73    1.46
  -1   5  32    1.48    1.41
  -1   5  32    3.81    1.67
   1  -5 -32    0.76    1.11
  -1   5  31    1.20    1.31
  -1   5  31    2.56    1.52
   1   5 -31    1.80    1.39
  -1  -5  31    1.83    1.54
   1  -5 -31    1.43    1.34
  -1  -5  31    2.21    1.18
  -1   5  30    0.48    1.37
  -1   5  30   -1.04    1.08
   1   5 -30   -0.60    1.32
  -1  -5  30   -1.13    1.66
   1  -5 -30   -1.08    1.24
  -1  -5  30    0.74    1.41
  -1   5  29    1.60    1.13
   1   5 -29    0.74    1.26
  -1   5  29    4.85    1.29
   1  -5 -29    0.64    1.19
  -1  -5  29    2.88    0.97
  -1  -5  29    2.24    1.30
  -1   5  28    0.23    0.97
  -1   5  28    0.17    1.12
   1   5 -28    0.04    1.15
  -1  -5  28    1.61    1.14
  -1  -5  28    1.01    0.89
   1  -5 -28    0.37    0.83
  -1   5  27    4.36    1.12
   1   5 -27    2.81    1.09
  -1   5  27    4.18    0.97
   1  -5 -27    4.41    1.04
  -1  -5  27    2.77    0.86
  -1  -5  27    3.55    0.89
   1   5 -26    0.03    0.75
  -1   5  26    1.88    0.95
  -1   5  26    1.75    1.00
  -1  -5  26    0.74    0.77
  -1  -5  26    0.40    0.98
   1  -5 -26    1.66    0.94
   1   5 -25    3.21    0.92
  -1   5  25    1.06    0.82
  -1   5  25    2.73    0.94
   1  -5 -25    2.12    0.68
  -1  -5  25    3.63    0.76
  -1   5  24    3.00    0.80
   1   5 -24    3.07    0.89
  -1   5  24    1.86    0.87
  -1  -5  24    0.63    0.89
  -1  -5  24    2.12    0.77
  -1   5  23    8.65    0.95
   1   5 -23    9.65    0.96
  -1   5  23    8.56    0.93
  -1  -5  23    7.97    0.81
  -1  -5  23    8.94    0.79
   1  -5 -23    7.56    0.88
   1   5 -22    0.68    0.44
  -1   5  22    0.57    0.68
  -1   5  22    1.23    0.73
   1   5 -22    0.63    0.24
   1   5 -22    0.41    0.73
   1  -5 -22    0.17    0.69
  -1  -5  22    1.29    0.76
  -1  -5  22    0.75    0.61
   1  -5 -22    0.34    0.15
  -1   5  21    2.34    0.70
  -1   5  21    1.83    0.66
   1   5 -21    2.17    0.68
   1   5 -21    1.56    0.25
  -1   5  21    1.27    0.21
   1  -5 -21    1.67    0.24
  -1  -5  21    2.70    0.78
  -1  -5  21    1.15    0.63
   1  -5 -21    1.69    0.67
   1   5 -20    2.24    0.26
  -1   5  20    2.87    0.62
  -1   5  20    2.14    0.66
   1   5 -20    2.42    0.34
   1   5 -20    1.62    0.68
  -1  -5  20    1.36    0.55
  -1  -5  20    2.76    0.56
   1  -5 -20    2.12    0.27
   1  -5 -20    1.59    0.66
   1   5 -19    5.91    0.43
   1   5 -19    7.17    0.43
  -1   5  19    6.33    0.70
   1   5 -19    5.39    0.70
  -1   5  19    6.18    0.37
  -1   5  19    6.92    0.68
   1  -5 -19    6.21    0.59
  -1  -5  19    7.03    0.76
   1  -5 -19    6.06    0.43
  -1  -5  19    7.17    0.65
  -1   5  18    0.03    0.53
   1   5 -18    0.17    0.22
  -1   5  18   -0.04    0.22
   1   5 -18    0.43    0.43
   1   5 -18   -0.23    0.29
  -1   5  18   -0.01    0.44
  -1  -5  18    0.70    0.63
   1  -5 -18    0.39    0.24
  -1  -5  18    0.56    0.45
   1  -5 -18    1.03    0.56
   1   5 -17   11.79    0.81
  -1   5  17   10.55    0.77
   1   5 -17   12.53    0.64
  -1   5  17   10.89    0.78
   1   5 -17   11.91    0.58
  -1   5  17   11.19    0.58
   1  -5 -17   13.54    0.90
  -1  -5  17   12.66    0.79
  -1  -5  17   14.14    0.95
   1  -5 -17   11.91    0.60
   1   5 -16    6.47    0.61
  -1   5  16    7.30    0.40
  -1   5  16    6.40    0.59
  -1   5  16    5.91    0.52
   1   5 -16    6.48    0.41
   1   5 -16    7.02    0.48
   1   5 -16    5.73    0.63
  -1  -5  16    7.25    0.66
  -1  -5  16    6.71    0.52
   1  -5 -16    7.01    0.43
   1  -5 -16    5.64    0.60
   1   5 -15    4.69    0.54
  -1   5  15    4.78    0.33
  -1   5  15    3.39    0.43
   1   5 -15    3.88    0.53
   1   5 -15    4.46    0.29
  -1   5  15    3.83    0.50
   1   5 -15    4.94    0.34
  -1  -5  15    5.20    0.57
   1  -5 -15    4.86    0.30
   1  -5 -15    4.41    0.52
  -1  -5  15    4.92    0.43
  -1   5  14   18.67    0.97
   1   5 -14   18.58    0.82
   1   5 -14   17.77    0.79
  -1   5  14   18.41    0.90
   1   5 -14   19.78    0.98
   1   5 -14   16.15    0.89
  -1   5  14   17.92    0.78
  -1  -5  14   17.09    0.92
  -1  -5  14   19.02    0.88
   1  -5 -14   18.86    0.80
   1  -5 -14   17.73    0.97
   1  -5 -14   16.25    1.04
   1  -5 -14   18.04    1.04
   1   5 -13    0.33    0.38
  -1   5  13    0.92    0.38
  -1   5  13    0.16    0.36
  -1   5  13    0.35    0.34
   1   5 -13    0.32    0.22
   1   5 -13    0.37    0.18
   1   5 -13    0.60    0.41
  -1   5  13    0.41    0.18
  -1  -5  13   -0.71    0.41
   1  -5 -13    0.18    0.44
  -1  -5  13    0.51    0.28
   1  -5 -13   -0.08    0.38
   1  -5 -13    0.57    0.44
   1  -5 -13   -0.02    0.19
  -1   5  12    0.52    0.25
   1   5 -12    0.80    0.37
   1   5 -12    0.98    0.36
  -1   5  12    0.72    0.18
   1   5 -12    0.55    0.18
  -1   5  12   -0.30    0.44
   1   5 -12    0.58    0.21
   1   5 -12   -0.88    0.47
  -1   5  12    1.08    0.31
  -1  -5  12   -0.47    0.38
   1  -5 -12    0.28    0.19
   1  -5 -12    1.25    0.41
   1  -5 -12    0.56    0.28
   1  -5 -12    0.84    0.39
  -1  -5  12    0.38    0.23
   1   5 -11    9.06    0.48
   1   5 -11   10.17    0.60
   1   5 -11    9.66    0.46
   1   5 -11    9.22    0.59
  -1   5  11    9.64    0.56
  -1   5  11    9.00    0.61
   1   5 -11    9.07    0.65
  -1   5  11    9.30    0.46
   1  -5 -11    9.82    0.61
   1  -5 -11    8.73    0.62
   1  -5 -11    9.63    0.47
  -1  -5  11    8.99    0.52
  -1  -5  11    8.78    0.64
   1  -5 -11    9.25    0.56
  -1   5  10    0.02    0.27
   1   5 -10    0.05    0.16
   1   5 -10   -0.14    0.28
   1   5 -10    0.32    0.28
   1   5 -10   -0.16    0.17
  -1   5  10    0.16    0.16
   1   5 -10   -0.04    0.30
  -1   5  10    0.01    0.25
  -1   5  10    0.05    0.19
   1  -5 -10   -0.25    0.30
   1  -5 -10   -0.29    0.27
   1  -5 -10    0.25    0.32
   1  -5 -10   -0.14    0.15
  -1  -5  10   -0.11    0.22
  -1  -5  10   -0.36    0.26
   1   5  -9   44.96    1.85
  -1   5   9   43.29    1.83
   1   5  -9   44.61    1.80
  -1   5   9   44.53    1.84
   1   5  -9   40.20    1.82
   1   5  -9   45.78    1.84
  -1   5   9   43.47    1.83
   1   5  -9   44.61    1.79
  -1   5   9   43.75    1.79
   1  -5  -9   42.27    1.79
  -1  -5   9   44.87    1.84
  -1  -5   9   43.68    1.82
   1  -5  -9   46.14    1.84
   1  -5  -9   47.34    1.85
   1  -5  -9   40.99    1.83
   1   5  -8    0.18    0.29
  -1   5   8    0.30    0.15
  -1   5   8    0.67    0.18
  -1   5   8    0.46    0.20
   1   5  -8    0.46    0.15
   1   5  -8    0.35    0.16
  -1   5   8    0.36    0.18
   1   5  -8    0.34    0.20
   1  -5  -8    0.06    0.21
  -1  -5   8    0.06    0.18
   1  -5  -8    0.49    0.15
   1  -5  -8    0.38    0.23
  -1  -5   8   -0.08    0.23
   1  -5  -8    0.37    0.25
  -1   5   7    3.82    0.29
   1   5  -7    4.43    0.28
  -1   5   7    3.80    0.27
  -1   5   7    4.86    0.31
   1   5  -7    4.58    0.28
  -1   5   7    4.03    0.28
   1   5  -7    3.95    0.34
   1   5  -7    3.92    0.28
   1  -5  -7    5.16    0.31
   1  -5  -7    4.78    0.27
  -1  -5   7    4.29    0.28
   1  -5  -7    5.07    0.31
  -1  -5   7    3.69    0.30
   1  -5  -7    3.91    0.28
  -1   5   6   22.24    1.00
   1   5  -6   22.87    0.97
   1   5  -6   23.31    1.02
   1   5  -6   24.18    0.99
   1   5  -6   21.72    0.98
  -1   5   6   22.93    0.97
   1   5  -6   22.92    0.98
  -1   5   6   22.97    1.00
  -1   5   6   23.62    0.98
  -1  -5   6   23.46    0.98
   1  -5  -6   24.01    0.99
   1  -5  -6   24.21    0.98
   1  -5  -6   24.20    0.97
  -1  -5   6   23.91    1.00
   1  -5  -6   23.16    0.99
   1   5  -5  126.57    5.07
   1   5  -5  126.45    5.06
   1   5  -5  128.65    5.07
  -1   5   5  123.32    5.06
  -1   5   5  128.35    5.07
   1   5  -5  128.13    5.06
  -1   5   5  125.03    5.06
  -1   5   5  127.73    5.07
   1  -5  -5  134.72    5.07
   1  -5  -5  124.87    5.06
  -1  -5   5  123.52    5.07
   1  -5  -5  122.42    5.07
  -1  -5   5  123.55    5.06
  -1  -5   5  123.48    5.07
   1  -5  -5  126.05    5.06
  -1   5   4   16.34    0.73
  -1   5   4   15.59    0.74
   1   5  -4   17.04    0.73
  -1   5   4   17.67    0.73
   1   5  -4   18.35    0.73
   1   5  -4   16.48    0.73
   1   5  -4   17.40    0.74
  -1   5   4   17.08    0.71
  -1  -5   4   17.31    0.72
   1  -5  -4   16.97    0.72
   1  -5  -4   18.55    0.75
   1  -5  -4   17.60    0.71
  -1  -5   4   17.16    0.72
   1  -5  -4   16.01    0.72
  -1  -5   4   17.04    0.73
  -1   5   3   11.21    0.55
  -1   5   3   11.53    0.52
   1   5  -3   12.87    0.53
  -1   5   3   12.55    0.53
   1   5  -3   12.63    0.52
  -1   5   3   11.47    0.50
   1   5  -3   12.22    0.53
   1   5  -3   12.47    0.53
  -1  -5   3   12.58    0.52
  -1  -5   3   11.66    0.52
   1  -5  -3   11.90    0.52
  -1  -5   3   12.29    0.53
   1  -5  -3   12.35    0.50
   1  -5  -3   11.18    0.52
   1  -5  -3   11.66    0.54
   1   5  -2    4.41    0.22
  -1   5   2    4.32    0.28
  -1   5   2    4.29    0.25
   1   5  -2    3.98    0.23
  -1   5   2    4.40    0.19
   1   5  -2    4.37    0.24
   1  -5  -2    4.65    0.19
  -1  -5   2    4.42    0.22
   1  -5  -2    4.55    0.25
   1  -5  -2    4.38    0.23
  -1  -5   2    4.43    0.25
   1  -5  -2    4.50    0.25
   1   5  -1    0.14    0.09
  -1   5   1    0.06    0.08
  -1   5   1    0.03    0.09
  -1   5   1    0.08    0.15
   1   5  -1    0.08    0.06
   1   5  -1    0.25    0.07
  -1  -5   1    0.00    0.06
   1  -5  -1    0.04    0.11
  -1  -5   1    0.07    0.09
   1  -5  -1    0.30    0.08
   1  -5  -1    0.06    0.08
  -1   5   0    8.50    0.34
  -1   5   0    8.29    0.36
  -1   5   0    8.41    0.37
   1   5   0    8.33    0.35
   1   5   0    8.03    0.36
   1   5   0    8.46    0.35
  -1   5   0    7.89    0.39
   1   5   0    8.12    0.39
   1  -5   0    7.57    0.37
   1  -5   0    8.57    0.37
   1  -5   0    8.35    0.36
  -1  -5   0    7.97    0.35
  -1  -5   0    8.09    0.38
  -1  -5   0    8.48    0.35
  -1   5  -1    0.71    0.08
   1   5   1    0.81    0.08
   1   5   1    0.86    0.11
   1   5   1    1.08    0.07
  -1   5  -1    0.91    0.10
  -1   5  -1    0.70    0.09
  -1   5  -1    0.90    0.11
   1   5   1    0.93    0.11
  -1  -5  -1    0.76    0.08
   1  -5   1    0.83    0.13
  -1  -5  -1    0.73    0.11
   1  -5   1    0.66    0.08
  -1  -5  -1    0.80    0.07
   1  -5   1    0.82    0.10
  -1  -5  -1    0.50    0.10
  -1   5  -2  305.33   11.67
   1   5   2  302.89   11.67
  -1   5  -2  258.43   11.67
   1   5   2  292.24   11.66
  -1   5  -2  301.35   11.66
   1   5   2  297.70   11.67
   1   5   2  284.29   11.66
  -1  -5  -2  290.05   11.65
   1  -5   2  298.03   11.66
  -1  -5  -2  295.55   11.67
  -1  -5  -2  283.00   11.66
   1  -5   2  287.87   11.67
  -1  -5  -2  291.58   11.67
   1  -5   2  298.63   11.67
  -1   5  -3  108.21    4.23
   1   5   3  103.94    4.22
   1   5   3  106.90    4.23
  -1   5  -3  107.82    4.23
   1   5   3  105.24    4.23
  -1   5  -3  110.44    4.23
  -1  -5  -3   99.17    4.22
  -1  -5  -3  103.52    4.23
  -1  -5  -3  108.33    4.23
  -1  -5  -3  104.29    4.22
   1  -5   3  101.90    4.23
   1  -5   3  103.49    4.23
   1   5   4   94.31    3.76
   1   5   4   95.33    3.76
  -1   5  -4   92.92    3.76
  -1   5  -4   95.15    3.77
   1   5   4   93.76    3.77
  -1   5  -4   93.65    3.76
   1   5   4   94.47    3.76
  -1   5  -4   93.61    3.76
  -1  -5  -4   92.63    3.76
   1  -5   4   93.63    3.76
  -1  -5  -4   95.33    3.77
   1  -5   4   90.64    3.76
   1  -5   4   91.91    3.77
  -1  -5  -4   94.20    3.75
  -1  -5  -4   91.79    3.76
  -1   5  -5    0.00    0.14
   1   5   5   -0.21    0.15
  -1   5  -5    0.07    0.12
   1   5   5    0.10    0.12
  -1   5  -5   -0.03    0.12
   1   5   5   -0.07    0.14
   1   5   5    0.36    0.13
  -1   5  -5    0.01    0.14
  -1  -5  -5    0.10    0.13
  -1  -5  -5    0.03    0.15
  -1  -5  -5   -0.10    0.12
   1  -5   5   -0.11    0.10
  -1  -5  -5   -0.06    0.13
   1  -5   5   -0.09    0.15
   1   5   6    2.61    0.19
  -1   5  -6    2.28    0.18
   1   5   6    2.06    0.20
   1   5   6    2.23    0.19
  -1   5  -6    2.29    0.25
   1   5   6    2.34    0.18
  -1   5  -6    2.37    0.20
  -1   5  -6    2.35    0.17
  -1   5  -6    2.55    0.22
  -1  -5  -6    2.00    0.19
  -1  -5  -6    2.33    0.19
   1  -5   6    1.92    0.16
  -1  -5  -6    1.97    0.19
  -1  -5  -6    2.32    0.20
   1  -5   6    2.13    0.19
   1   5   7   12.66    0.60
  -1   5  -7   13.04    0.66
  -1   5  -7   12.44    0.58
   1   5   7   12.75    0.61
  -1   5  -7   13.13    0.59
   1   5   7   13.02    0.59
  -1   5  -7   13.16    0.60
  -1   5  -7   12.82    0.62
   1   5   7   13.86    0.64
   1  -5   7   12.92    0.57
  -1  -5  -7   13.15    0.61
  -1  -5  -7   12.97    0.59
  -1  -5  -7   12.63    0.58
  -1  -5  -7   13.65    0.59
   1  -5   7   13.34    0.60
   1   5   8    0.11    0.17
   1   5   8    0.34    0.20
   1   5   8   -0.04    0.19
  -1   5  -8    0.10    0.18
  -1   5  -8    0.45    0.23
  -1   5  -8    0.38    0.16
  -1   5  -8    0.10    0.21
   1   5   8   -0.17    0.26
  -1   5  -8   -0.27    0.29
   1  -5   8   -0.19    0.15
  -1  -5  -8   -0.20    0.16
  -1  -5  -8    0.12    0.21
  -1  -5  -8   -0.15    0.22
   1  -5   8    0.01    0.24
  -1  -5  -8   -0.03    0.20
   1   5   9   13.11    0.68
   1   5   9   15.28    0.69
  -1   5  -9   13.87    0.68
  -1   5  -9   14.79    0.64
   1   5   9   14.23    0.64
  -1   5  -9   14.72    0.78
   1   5   9   14.58    0.66
  -1   5  -9   13.67    0.68
  -1   5  -9   14.48    0.72
  -1  -5  -9   14.29    0.71
  -1  -5  -9   14.85    0.70
   1  -5   9   14.52    0.72
   1  -5   9   13.55    0.65
  -1  -5  -9   13.98    0.68
  -1  -5  -9   12.74    0.64
   1   5  10    3.45    0.33
  -1   5 -10    4.02    0.26
   1   5  10    4.28    0.27
  -1   5 -10    3.76    0.36
  -1   5 -10    3.82    0.31
   1   5  10    4.11    0.43
   1   5  10    4.11    0.34
  -1   5 -10    3.97    0.46
  -1  -5 -10    3.30    0.34
  -1  -5 -10    4.41    0.38
   1  -5  10    3.76    0.35
  -1  -5 -10    4.39    0.37
   1  -5  10    3.36    0.28
  -1  -5 -10    4.08    0.27
  -1   5 -11   14.64    0.73
   1   5  11   14.46    0.73
   1   5  11   14.22    0.75
   1   5  11   14.58    0.69
  -1   5 -11   16.00    0.78
  -1   5 -11   14.98    0.67
   1   5  11   16.44    0.86
  -1   5 -11   15.38    0.89
  -1  -5 -11   14.47    0.77
  -1  -5 -11   15.03    0.67
  -1  -5 -11   15.17    0.78
   1  -5  11   13.99    0.70
   1  -5  11   14.15    0.80
  -1  -5 -11   14.54    0.80
   1   5  12    0.29    0.33
   1   5  12    0.82    0.36
   1   5  12    1.37    0.22
  -1   5 -12    1.16    0.38
  -1   5 -12    0.87    0.21
  -1   5 -12    0.85    0.49
  -1   5 -12    0.99    0.33
  -1  -5 -12    0.51    0.32
   1  -5  12    0.96    0.40
   1  -5  12    0.71    0.25
  -1  -5 -12    0.68    0.37
  -1  -5 -12    1.06    0.35
  -1  -5 -12    0.62    0.21
  -1   5 -13   13.38    0.63
   1   5  13   13.00    0.89
  -1   5 -13   13.67    0.81
   1   5  13   13.56    0.74
  -1   5 -13   13.60    0.78
   1   5  13   13.21    0.64
  -1   5 -13   13.85    0.67
   1   5  13   14.22    0.80
  -1  -5 -13   13.39    0.81
  -1  -5 -13   12.59    0.71
  -1  -5 -13   12.56    0.64
  -1  -5 -13   13.44    0.75
   1  -5  13   13.37    0.75
   1  -5  13   12.45    0.68
  -1   5 -14   33.11    1.68
  -1   5 -14   40.04    1.59
   1   5  14   39.45    1.57
   1   5  14   37.80    1.65
   1   5  14   36.00    1.69
  -1   5 -14   38.66    1.67
  -1   5 -14   38.32    1.56
  -1  -5 -14   36.55    1.57
  -1  -5 -14   36.68    1.67
  -1  -5 -14   37.29    1.69
   1  -5  14   36.14    1.71
   1  -5  14   38.03    1.59
   1   5  15    0.25    0.47
  -1   5 -15    1.50    0.49
  -1   5 -15    0.83    0.24
   1   5  15    1.01    0.41
  -1   5 -15    1.36    0.43
   1   5  15    1.15    0.27
  -1   5 -15    1.29    0.32
  -1  -5 -15    0.89    0.51
   1  -5  15    1.23    0.30
  -1  -5 -15    1.06    0.26
  -1  -5 -15    1.65    0.47
   1  -5  15    1.17    0.53
   1   5  16    0.16    0.44
   1   5  16   -0.27    0.52
  -1   5 -16    1.23    0.51
  -1   5 -16    0.09    0.34
   1   5  16    0.76    0.26
  -1   5 -16    0.34    0.24
  -1   5 -16    1.57    0.53
   1  -5  16    0.47    0.53
   1  -5  16    0.79    0.34
  -1  -5 -16    0.50    0.27
  -1  -5 -16    0.33    0.49
   1   5  17   17.11    1.00
  -1   5 -17   17.31    0.80
   1   5  17   18.18    1.08
  -1   5 -17   16.36    1.06
  -1   5 -17   16.08    0.88
   1   5  17   17.34    0.81
  -1   5 -17   16.03    0.94
  -1  -5 -17   17.07    0.82
   1  -5  17   16.38    0.97
  -1  -5 -17   17.17    0.92
   1  -5  17   16.93    0.91
  -1   5 -18    7.44    0.51
   1   5  18    5.78    0.73
   1   5  18    6.55    0.44
  -1   5 -18    6.68    0.43
   1   5  18    6.04    0.64
  -1   5 -18    5.79    0.71
   1  -5  18    6.97    0.55
  -1  -5 -18    6.70    0.69
  -1  -5 -18    6.52    0.44
   1  -5  18    6.84    0.73
   1   5  19    8.53    0.73
   1   5  19    8.51    0.81
   1   5  19    8.03    0.51
  -1   5 -19    9.57    0.69
  -1   5 -19    9.26    0.59
  -1   5 -19    8.66    0.56
   1  -5  19    9.76    0.84
  -1  -5 -19    8.05    0.51
   1  -5  19    8.27    0.67
  -1  -5 -19    7.72    0.65
   1   5  20    3.69    0.64
   1   5  20    3.06    0.38
  -1   5 -20    4.34    0.50
   1   5  20    3.15    0.69
  -1   5 -20    2.73    0.74
  -1   5 -20    3.61    0.37
  -1  -5 -20    3.71    0.39
   1  -5  20    4.85    0.79
  -1  -5 -20    3.31    0.69
   1  -5  20    3.49    0.55
   1   5  21    3.47    0.69
   1   5  21    3.96    0.39
  -1   5 -21    2.99    0.73
   1   5  21    3.30    0.79
  -1   5 -21    3.80    0.51
  -1   5 -21    3.06    0.37
   1  -5  21    3.79    0.65
   1  -5  21    4.01    0.81
  -1  -5 -21    3.74    0.58
  -1  -5 -21    3.33    0.39
  -1   5 -22    4.18    0.83
   1   5  22    5.08    0.75
  -1   5 -22    4.30    0.61
   1   5  22    5.51    0.88
  -1   5 -22    5.00    0.42
  -1  -5 -22    5.12    0.81
   1  -5  22    4.91    0.65
  -1  -5 -22    4.29    0.43
   1  -5  22    5.23    0.86
   1   5  23    2.39    0.87
   1   5  23    2.35    0.71
  -1   5 -23    1.63    0.36
  -1   5 -23    0.49    0.82
   1  -5  23    3.01    0.68
  -1  -5 -23    1.64    0.53
   1  -5  23    1.85    0.68
  -1  -5 -23    2.01    0.79
   1   5  24    2.38    0.85
  -1   5 -24    2.06    0.71
   1   5  24    2.48    0.72
   1  -5  24    3.28    0.74
   1  -5  24    3.40    0.78
   1   5  25    4.32    1.02
   1   5  25    5.93    0.87
  -1   5 -25    7.09    1.02
  -1  -5 -25    5.96    0.97
   1  -5  25    5.94    0.86
   1  -5  25    5.44    1.19
   1   5  26   -0.32    0.84
  -1   5 -26    1.45    1.01
   1  -5  26    0.63    0.82
  -1  -5 -26   -0.41    0.93
   1  -5  26    1.81    1.02
   1   5  27    1.79    0.90
  -1   5 -27   -0.12    1.06
   1   5  27    0.60    1.11
   1  -5  27    3.12    1.16
   1  -5  27    2.15    0.89
  -1  -5 -27    1.53    0.78
   1   5  28    4.10    1.22
  -1   5 -28    2.51    1.14
   1   5  28    3.27    1.09
   1  -5  28    2.56    1.27
  -1  -5 -28    4.18    1.12
   1  -5  28    2.76    0.97
   1   5  29    7.87    1.30
  -1   5 -29    3.92    1.34
  -1  -5 -29    5.63    1.27
   1  -5  29    7.59    1.42
   1  -5  29    6.18    1.08
   1   5  30    0.03    1.09
  -1   5 -30    0.16    1.37
   1   5  30    1.36    1.35
   1  -5  30   -0.47    1.40
   1  -5  30    1.76    1.18
  -1  -5 -30    2.71    1.31
   1   5  31    1.60    1.51
  -1   5 -31   -0.47    1.46
   1   5  31    0.97    1.24
   1  -5  31    4.26    1.60
  -1  -5 -31    1.92    1.41
  -1   5 -32   -2.39    1.46
   1   5  32   -0.14    1.64
   1   5  32    0.23    1.41
   1  -5  32   -0.03    1.67
  -1  -5 -32   -0.86    1.43
   1   5  33   -0.79    1.80
  -1   5 -33    0.12    1.94
   1  -5  33   -0.44    1.78
   1   6 -33    2.03    1.63
  -1   6  33    3.69    1.80
  -1   6  33   -0.23    1.42
  -1   6  32    1.62    1.47
  -1   6  32    2.52    1.64
   1   6 -32    1.45    1.55
   1  -6 -32    3.11    1.44
   1   6 -31    3.95    1.41
  -1   6  31    3.37    1.55
  -1   6  31    2.17    1.24
  -1  -6  31    1.30    1.23
   1  -6 -31    2.00    1.38
  -1  -6  31    2.81    1.15
   1   6 -30   -0.73    1.33
  -1   6  30    1.30    1.37
  -1   6  30   -1.05    1.12
  -1  -6  30    1.87    1.34
   1  -6 -30    1.97    1.24
  -1   6  29    4.99    1.20
  -1   6  29    4.20    1.30
   1   6 -29    4.19    1.29
   1  -6 -29    4.83    0.97
  -1  -6  29    4.40    1.32
  -1  -6  29    5.55    1.11
  -1   6  28    0.12    1.12
   1   6 -28   -1.66    1.15
  -1  -6  28    1.33    0.99
   1  -6 -28    2.40    1.09
  -1  -6  28    2.56    1.23
   1   6 -27    0.64    1.01
  -1   6  27    0.70    0.94
  -1   6  27    0.30    1.03
   1  -6 -27    0.46    1.00
  -1  -6  27   -0.30    1.11
  -1  -6  27    0.73    0.91
   1   6 -26    1.35    0.96
  -1   6  26    2.23    0.96
  -1   6  26   -0.80    0.85
  -1  -6  26   -0.04    0.97
   1  -6 -26    1.81    0.72
  -1  -6  26    1.21    0.78
  -1   6  25   13.33    1.10
  -1   6  25   13.47    1.07
   1   6 -25   11.04    1.14
  -1  -6  25   13.66    0.99
  -1  -6  25   10.84    1.17
   1  -6 -25   12.41    1.10
  -1   6  24    3.47    0.85
  -1   6  24    2.56    0.84
   1   6 -24    3.52    0.90
  -1  -6  24    3.21    0.93
  -1  -6  24    4.41    0.79
  -1   6  23    1.15    0.76
   1   6 -23    1.21    0.23
  -1   6  23    0.63    0.79
   1   6 -23    1.57    0.64
  -1  -6  23    1.92    0.71
  -1  -6  23    0.58    0.84
   1  -6 -23    1.53    0.77
   1   6 -22   15.24    0.75
   1   6 -22   14.98    1.06
  -1   6  22   14.21    1.06
   1   6 -22   14.81    0.70
  -1   6  22   14.64    1.00
   1  -6 -22   14.15    0.98
  -1  -6  22   14.18    0.98
   1  -6 -22   12.87    0.85
  -1  -6  22   15.35    1.07
   1   6 -21    9.65    0.55
  -1   6  21    7.75    0.55
  -1   6  21   11.11    0.85
   1   6 -21    9.38    0.90
   1   6 -21   10.87    0.65
  -1   6  21   10.37    0.89
  -1  -6  21    8.89    0.93
   1  -6 -21    8.69    0.54
   1  -6 -21   10.07    0.87
  -1  -6  21   10.17    0.80
  -1   6  20   12.98    0.91
   1   6 -20   12.05    0.91
   1   6 -20   13.81    0.73
  -1   6  20   12.56    0.64
  -1   6  20   13.32    0.95
   1   6 -20   13.57    0.67
   1  -6 -20   11.86    0.67
   1  -6 -20   11.27    0.90
  -1  -6  20   14.15    0.99
  -1  -6  20   12.12    0.82
   1   6 -19   48.87    2.00
  -1   6  19   48.04    2.16
  -1   6  19   50.76    2.20
   1   6 -19   45.14    2.17
   1   6 -19   45.81    1.97
  -1   6  19   47.63    1.96
  -1  -6  19   45.66    2.20
  -1  -6  19   50.67    2.10
   1  -6 -19   46.81    1.97
   1  -6 -19   47.43    2.09
  -1   6  18    1.14    0.61
   1   6 -18    1.43    0.60
   1   6 -18    1.43    0.36
  -1   6  18    1.47    0.27
  -1   6  18    1.11    0.56
   1   6 -18    1.17    0.26
   1  -6 -18    1.28    0.28
   1  -6 -18    1.93    0.56
  -1  -6  18    1.57    0.64
  -1  -6  18    1.60    0.47
   1   6 -17    2.16    0.57
   1   6 -17    1.86    0.35
   1   6 -17    1.51    0.26
  -1   6  17    0.90    0.52
  -1   6  17    1.55    0.58
  -1   6  17    2.10    0.27
  -1  -6  17    2.50    0.45
  -1  -6  17    1.99    0.58
   1  -6 -17    1.30    0.54
   1  -6 -17    1.80    0.28
   1   6 -16   20.06    1.11
  -1   6  16   19.76    1.10
   1   6 -16   22.05    0.94
   1   6 -16   18.70    1.15
  -1   6  16   20.26    1.12
  -1   6  16   19.46    0.89
   1   6 -16   19.88    0.89
   1  -6 -16   19.05    0.90
  -1  -6  16   21.49    1.17
  -1  -6  16   19.64    1.01
   1  -6 -16   20.42    1.09
  -1   6  15   15.77    0.95
   1   6 -15   15.34    0.73
   1   6 -15   16.91    0.79
  -1   6  15   14.92    0.94
  -1   6  15   16.85    0.72
   1   6 -15   14.23    1.03
   1   6 -15   16.98    0.95
  -1  -6  15   16.32    1.00
  -1  -6  15   16.58    0.85
   1  -6 -15   15.90    0.75
   1  -6 -15   14.48    0.92
   1   6 -14   20.03    0.96
  -1   6  14   17.48    0.95
   1   6 -14   16.95    0.81
   1   6 -14   18.45    0.96
   1   6 -14   17.15    0.77
  -1   6  14   16.63    0.77
  -1   6  14   16.12    0.94
   1  -6 -14   16.58    1.00
   1  -6 -14   17.43    0.78
   1  -6 -14   17.51    0.87
  -1  -6  14   16.29    0.88
  -1  -6  14   16.18    0.90
  -1   6  13    4.18    0.44
   1   6 -13    4.84    0.34
  -1   6  13    4.18    0.46
   1   6 -13    4.12    0.30
  -1   6  13    4.72    0.31
   1   6 -13    4.33    0.40
   1   6 -13    4.89    0.50
   1  -6 -13    3.65    0.47
   1  -6 -13    5.12    0.31
   1  -6 -13    4.76    0.49
   1  -6 -13    4.77    0.52
  -1  -6  13    4.75    0.43
  -1   6  12    2.98    0.33
   1   6 -12    4.09    0.40
  -1   6  12    3.49    0.51
  -1   6  12    2.59    0.39
   1   6 -12    2.88    0.40
  -1   6  12    3.01    0.26
   1   6 -12    2.97    0.29
   1   6 -12    3.53    0.25
   1   6 -12    3.40    0.55
   1  -6 -12    2.89    0.33
   1  -6 -12    3.70    0.45
  -1  -6  12    2.71    0.36
   1  -6 -12    3.60    0.43
   1  -6 -12    2.87    0.26
  -1  -6  12    3.05    0.30
   1   6 -11   28.65    1.19
  -1   6  11   25.31    1.17
  -1   6  11   26.23    1.19
   1   6 -11   26.28    1.14
   1   6 -11   27.69    1.15
   1   6 -11   25.58    1.22
  -1   6  11   27.56    1.12
   1   6 -11   26.39    1.19
  -1   6  11   27.86    1.22
  -1  -6  11   25.27    1.18
  -1  -6  11   26.01    1.15
   1  -6 -11   25.58    1.12
   1  -6 -11   25.98    1.20
   1  -6 -11   27.78    1.24
   1  -6 -11   25.97    1.20
  -1   6  10    0.80    0.20
  -1   6  10    0.97    0.24
  -1   6  10    0.96    0.37
   1   6 -10    0.60    0.28
  -1   6  10    1.03    0.27
   1   6 -10    0.77    0.19
   1   6 -10    1.03    0.32
   1   6 -10    1.03    0.21
  -1  -6  10    0.31    0.22
   1  -6 -10    0.59    0.19
   1  -6 -10    0.52    0.23
   1  -6 -10    0.98    0.29
   1  -6 -10    0.15    0.34
   1   6  -9    4.10    0.37
   1   6  -9    4.53    0.29
  -1   6   9    3.56    0.34
  -1   6   9    4.72    0.40
   1   6  -9    3.99    0.27
  -1   6   9    3.88    0.30
   1   6  -9    4.42    0.33
   1   6  -9    4.02    0.34
  -1   6   9    3.97    0.27
  -1  -6   9    3.89    0.29
   1  -6  -9    4.63    0.30
  -1  -6   9    4.36    0.35
   1  -6  -9    3.74    0.38
   1  -6  -9    3.69    0.32
   1   6  -8   16.21    0.78
  -1   6   8   16.06    0.78
   1   6  -8   16.62    0.75
   1   6  -8   17.41    0.74
  -1   6   8   17.22    0.73
  -1   6   8   15.74    0.74
   1   6  -8   16.11    0.76
  -1   6   8   16.72    0.76
   1   6  -8   16.50    0.77
   1  -6  -8   16.58    0.77
  -1  -6   8   17.15    0.79
   1  -6  -8   16.07    0.73
   1  -6  -8   16.51    0.76
   1  -6  -8   17.64    0.80
  -1  -6   8   16.55    0.74
  -1   6   7   68.35    2.86
   1   6  -7   70.74    2.89
   1   6  -7   72.84    2.87
   1   6  -7   71.80    2.86
  -1   6   7   70.09    2.88
   1   6  -7   66.99    2.86
  -1   6   7   72.02    2.87
  -1   6   7   71.85    2.85
   1   6  -7   71.90    2.85
  -1  -6   7   69.58    2.86
   1  -6  -7   71.33    2.86
  -1  -6   7   70.82    2.88
   1  -6  -7   71.74    2.88
   1  -6  -7   70.41    2.85
   1  -6  -7   67.27    2.86
   1   6  -6   67.79    2.69
  -1   6   6   62.28    2.70
  -1   6   6   67.28    2.70
   1   6  -6   66.78    2.71
   1   6  -6   67.68    2.69
  -1   6   6   65.87    2.68
  -1   6   6   67.82    2.69
   1   6  -6   67.19    2.69
  -1  -6   6   64.96    2.70
   1  -6  -6   66.40    2.69
   1  -6  -6   65.31    2.68
   1  -6  -6   66.56    2.70
   1  -6  -6   67.97    2.68
  -1  -6   6   64.34    2.69
  -1  -6   6   66.88    2.69
   1   6  -5  151.25    6.09
  -1   6   5  147.65    6.07
   1   6  -5  156.86    6.09
  -1   6   5  143.40    6.09
  -1   6   5  156.02    6.09
   1   6  -5  156.15    6.09
  -1   6   5  155.04    6.08
   1   6  -5  152.86    6.08
   1  -6  -5  150.64    6.07
  -1  -6   5  149.03    6.08
   1  -6  -5  148.51    6.08
   1  -6  -5  157.43    6.09
  -1  -6   5  149.46    6.08
  -1  -6   5  150.89    6.09
   1  -6  -5  149.66    6.08
  -1   6   4   64.54    2.53
   1   6  -4   62.05    2.53
  -1   6   4   61.78    2.54
  -1   6   4   62.19    2.53
  -1   6   4   60.03    2.51
   1   6  -4   63.14    2.53
   1   6  -4   63.82    2.52
   1   6  -4   63.08    2.53
   1  -6  -4   64.01    2.51
  -1  -6   4   61.79    2.53
  -1  -6   4   63.07    2.53
   1  -6  -4   61.47    2.53
  -1  -6   4   62.14    2.53
  -1  -6   4   63.09    2.53
   1  -6  -4   62.00    2.54
   1  -6  -4   62.12    2.53
   1   6  -3  177.64    8.22
   1   6  -3  219.02    8.22
   1   6  -3  209.27    8.22
  -1   6   3  213.44    8.22
  -1   6   3  197.32    8.22
  -1   6   3  216.81    8.22
  -1   6   3  195.92    8.20
   1   6  -3  210.06    8.22
   1  -6  -3  219.98    8.22
   1  -6  -3  204.70    8.22
  -1  -6   3  200.45    8.22
  -1  -6   3  209.48    8.22
  -1  -6   3  200.51    8.21
   1  -6  -3  203.01    8.21
   1  -6  -3  201.78    8.20
   1   6  -2   39.19    1.61
  -1   6   2   42.03    1.62
   1   6  -2   40.08    1.63
   1   6  -2   38.59    1.61
   1   6  -2   39.87    1.62
   1   6  -2   38.06    1.62
  -1   6   2   39.25    1.60
  -1   6   2   40.75    1.63
  -1   6   2   38.41    1.63
   1  -6  -2   40.04    1.63
   1  -6  -2   42.53    1.63
   1  -6  -2   38.66    1.62
   1  -6  -2   39.29    1.59
  -1  -6   2   40.82    1.63
  -1  -6   2   40.42    1.61
  -1   6   1   16.87    0.72
  -1   6   1   16.39    0.72
   1   6  -1   17.23    0.72
   1   6  -1   16.68    0.70
   1   6  -1   17.82    0.74
   1   6  -1   17.66    0.70
  -1   6   1   17.16    0.68
  -1   6   1   17.71    0.72
   1  -6  -1   16.85    0.71
  -1  -6   1   16.10    0.72
   1  -6  -1   17.49    0.73
   1  -6  -1   16.82    0.73
  -1  -6   1   16.42    0.70
   1   6   0    0.53    0.09
   1   6   0    0.51    0.08
   1   6   0    0.17    0.15
  -1   6   0    0.58    0.12
  -1   6   0    0.44    0.05
   1   6   0    0.68    0.07
  -1   6   0    0.43    0.06
  -1   6   0    0.65    0.09
   1  -6   0    0.63    0.10
  -1  -6   0    0.58    0.07
  -1  -6   0    0.40    0.08
  -1  -6   0    0.24    0.14
   1  -6   0    0.52    0.09
   1  -6   0    0.76    0.12
  -1   6  -1   69.75    2.79
  -1   6  -1   70.30    2.82
   1   6   1   68.99    2.80
   1   6   1   66.57    2.81
  -1   6  -1   72.37    2.80
  -1   6  -1   65.90    2.81
   1   6   1   68.14    2.79
   1   6   1   70.96    2.82
   1  -6   1   69.98    2.79
   1  -6   1   71.46    2.81
   1  -6   1   68.89    2.81
  -1  -6  -1   73.30    2.81
  -1  -6  -1   70.83    2.79
   1  -6   1   66.18    2.80
  -1  -6  -1   69.56    2.81
  -1  -6  -1   70.86    2.80
  -1   6  -2   45.74    1.83
  -1   6  -2   45.56    1.84
  -1   6  -2   44.62    1.83
   1   6   2   45.69    1.83
   1   6   2   43.85    1.84
  -1   6  -2   45.51    1.83
   1   6   2   44.65    1.82
   1   6   2   47.35    1.84
   1  -6   2   43.65    1.83
   1  -6   2   45.62    1.83
   1  -6   2   44.19    1.84
  -1  -6  -2   44.25    1.82
  -1  -6  -2   44.56    1.84
  -1  -6  -2   47.04    1.84
  -1  -6  -2   45.29    1.82
  -1   6  -3   60.44    2.37
   1   6   3   58.34    2.36
   1   6   3   59.36    2.38
  -1   6  -3   59.05    2.37
  -1   6  -3   58.50    2.37
   1   6   3   60.59    2.37
  -1   6  -3   57.94    2.38
   1   6   3   58.91    2.38
   1  -6   3   57.42    2.38
   1  -6   3   57.99    2.37
  -1  -6  -3   58.11    2.36
  -1  -6  -3   56.24    2.37
  -1  -6  -3   61.02    2.38
   1  -6   3   58.17    2.37
  -1  -6  -3   58.05    2.38
   1   6   4    0.75    0.15
   1   6   4    0.87    0.12
  -1   6  -4    1.01    0.14
   1   6   4    0.97    0.16
  -1   6  -4    0.67    0.15
  -1   6  -4    0.99    0.15
  -1   6  -4    0.93    0.13
   1   6   4    0.75    0.16
   1  -6   4    0.93    0.12
  -1  -6  -4    0.83    0.11
  -1  -6  -4    0.75    0.16
   1  -6   4    0.75    0.14
   1  -6   4    1.03    0.15
  -1  -6  -4    0.91    0.13
  -1  -6  -4    0.70    0.17
   1   6   5   13.52    0.63
  -1   6  -5   13.78    0.63
  -1   6  -5   14.06    0.65
  -1   6  -5   14.77    0.62
   1   6   5   14.45    0.63
   1   6   5   14.97    0.64
   1   6   5   14.09    0.62
  -1   6  -5   15.14    0.64
  -1  -6  -5   15.00    0.65
  -1  -6  -5   14.26    0.61
   1  -6   5   13.76    0.63
  -1  -6  -5   14.02    0.63
  -1  -6  -5   14.37    0.63
   1  -6   5   14.82    0.62
   1  -6   5   12.66    0.64
  -1   6  -6   12.95    0.58
   1   6   6   13.00    0.57
   1   6   6   11.83    0.56
  -1   6  -6   12.67    0.58
  -1   6  -6   11.96    0.59
   1   6   6   12.72    0.59
   1   6   6   12.81    0.60
  -1   6  -6   13.13    0.57
  -1  -6  -6   13.20    0.57
   1  -6   6   11.98    0.57
   1  -6   6   12.64    0.56
  -1  -6  -6   12.22    0.58
  -1  -6  -6   12.74    0.60
  -1  -6  -6   11.78    0.57
  -1   6  -7    3.47    0.24
  -1   6  -7    3.72    0.24
   1   6   7    3.55    0.26
  -1   6  -7    4.10    0.29
   1   6   7    4.06    0.26
  -1   6  -7    4.13    0.34
   1   6   7    4.22    0.28
  -1   6  -7    3.44    0.26
   1   6   7    3.27    0.27
  -1  -6  -7    3.64    0.27
  -1  -6  -7    3.88    0.26
  -1  -6  -7    4.30    0.30
  -1  -6  -7    3.41    0.25
   1  -6   7    3.49    0.30
   1  -6   7    3.43    0.24
   1   6   8   19.68    0.85
  -1   6  -8   18.93    0.89
  -1   6  -8   20.52    0.85
   1   6   8   19.26    0.86
  -1   6  -8   18.71    0.93
  -1   6  -8   19.08    0.85
   1   6   8   21.84    0.91
  -1   6  -8   20.10    0.85
   1   6   8   19.02    0.88
  -1  -6  -8   20.18    0.89
   1  -6   8   18.18    0.89
  -1  -6  -8   18.81    0.87
  -1  -6  -8   19.13    0.84
   1  -6   8   19.73    0.85
  -1  -6  -8   19.49    0.85
   1   6   9   11.26    0.62
  -1   6  -9   12.64    0.66
   1   6   9   11.17    0.62
  -1   6  -9   11.39    0.58
   1   6   9   12.43    0.58
  -1   6  -9   11.07    0.72
  -1   6  -9   11.28    0.55
   1   6   9   12.23    0.61
  -1   6  -9   12.07    0.60
  -1   6  -9   11.79    0.59
   1  -6   9   11.26    0.56
   1  -6   9   11.74    0.64
  -1  -6  -9   11.95    0.57
  -1  -6  -9   13.11    0.63
  -1  -6  -9   10.85    0.60
  -1  -6  -9   12.60    0.59
   1   6  10   12.79    0.66
  -1   6 -10   12.82    0.71
  -1   6 -10   12.96    0.68
  -1   6 -10   13.47    0.79
   1   6  10   11.53    0.65
   1   6  10   12.57    0.76
  -1   6 -10   13.23    0.63
  -1   6 -10   12.62    0.60
   1   6  10   13.56    0.62
  -1   6 -10   12.70    0.66
  -1  -6 -10   12.09    0.68
  -1  -6 -10   11.57    0.68
  -1  -6 -10   12.37    0.61
  -1  -6 -10   13.57    0.71
   1  -6  10   12.47    0.62
  -1   6 -11   13.12    0.69
   1   6  11   13.95    0.74
   1   6  11   13.55    0.65
   1   6  11   12.62    0.70
  -1   6 -11   14.08    0.64
  -1   6 -11   13.88    0.79
  -1   6 -11   12.89    0.66
   1   6  11   13.92    0.83
  -1   6 -11   13.50    0.75
  -1   6 -11   14.59    0.76
  -1  -6 -11   13.82    0.74
  -1  -6 -11   14.34    0.77
  -1  -6 -11   13.53    0.73
  -1  -6 -11   13.31    0.64
   1  -6  11   13.29    0.77
   1  -6  11   12.33    0.66
  -1   6 -12    0.03    0.22
  -1   6 -12    0.94    0.44
   1   6  12    0.61    0.24
  -1   6 -12    0.31    0.27
   1   6  12   -0.05    0.31
  -1   6 -12    0.50    0.44
  -1   6 -12    0.95    0.30
   1   6  12   -0.17    0.47
  -1   6 -12    0.83    0.29
   1   6  12    0.04    0.38
  -1  -6 -12    0.52    0.36
   1  -6  12    0.54    0.22
  -1  -6 -12    0.63    0.39
   1  -6  12    0.24    0.30
  -1  -6 -12    0.83    0.23
  -1  -6 -12    0.06    0.39
   1   6  13   36.52    1.61
   1   6  13   40.10    1.78
  -1   6 -13   34.07    1.62
   1   6  13   36.43    1.52
  -1   6 -13   33.78    1.61
  -1   6 -13   36.89    1.51
   1   6  13   34.50    1.57
  -1   6 -13   37.56    1.59
  -1   6 -13   37.94    1.53
  -1  -6 -13   35.53    1.52
   1  -6  13   32.98    1.63
  -1  -6 -13   37.72    1.61
  -1  -6 -13   36.17    1.62
   1  -6  13   35.46    1.52
  -1  -6 -13   36.24    1.56
  -1   6 -14    3.74    0.30
  -1   6 -14    2.54    0.50
   1   6  14    3.45    0.47
   1   6  14    3.49    0.32
  -1   6 -14    3.93    0.37
   1   6  14    3.18    0.45
  -1   6 -14    3.46    0.47
  -1  -6 -14    3.76    0.53
   1  -6  14    2.61    0.42
  -1  -6 -14    4.01    0.32
   1  -6  14    3.86    0.31
  -1  -6 -14    4.09    0.40
  -1   6 -15   13.58    0.88
  -1   6 -15   10.76    0.76
   1   6  15   11.49    0.78
  -1   6 -15   12.65    0.62
   1   6  15   11.31    0.64
  -1   6 -15   12.77    0.69
   1   6  15   11.28    0.75
   1  -6  15   10.08    0.78
   1  -6  15   11.15    0.69
  -1  -6 -15   12.29    0.70
  -1  -6 -15   11.84    0.63
   1   6  16   -0.30    0.29
  -1   6 -16   -0.76    0.51
  -1   6 -16   -0.20    0.25
  -1   6 -16   -0.32    0.48
   1   6  16    0.33    0.47
  -1   6 -16    0.22    0.37
   1   6  16   -0.28    0.51
   1  -6  16   -0.27    0.33
  -1  -6 -16    0.09    0.36
  -1  -6 -16    0.31    0.29
   1  -6  16    0.36    0.56
  -1   6 -17    0.15    0.40
  -1   6 -17    0.04    0.42
  -1   6 -17    1.08    0.28
   1   6  17    0.32    0.58
   1   6  17    0.61    0.50
   1   6  17    0.60    0.29
  -1   6 -17   -0.32    0.55
   1  -6  17    0.72    0.39
  -1  -6 -17    0.80    0.31
  -1  -6 -17    1.03    0.53
   1  -6  17    1.18    0.45
  -1   6 -18    6.99    0.75
  -1   6 -18    8.75    0.58
   1   6  18    8.49    0.55
   1   6  18    8.30    0.74
   1   6  18    7.17    0.72
  -1   6 -18    8.14    0.54
   1  -6  18    8.68    0.60
   1  -6  18    8.16    0.78
  -1  -6 -18    9.07    0.73
  -1  -6 -18    7.47    0.50
  -1   6 -19    5.17    0.52
   1   6  19    4.89    0.73
   1   6  19    4.08    0.68
  -1   6 -19    4.46    0.39
  -1   6 -19    4.91    0.71
   1   6  19    4.50    0.40
   1  -6  19    3.99    0.73
  -1  -6 -19    4.71    0.41
   1  -6  19    5.18    0.58
  -1  -6 -19    5.67    0.57
   1   6  20   17.82    0.94
   1   6  20   21.41    1.31
  -1   6 -20   20.08    0.94
  -1   6 -20   18.66    1.07
   1   6  20   20.02    1.20
  -1   6 -20   20.04    1.11
  -1  -6 -20   19.55    0.96
  -1  -6 -20   19.27    1.23
   1  -6  20   18.92    1.33
   1  -6  20   17.52    1.16
   1   6  21    0.23    0.63
  -1   6 -21   -0.09    0.51
   1   6  21    0.40    0.36
  -1   6 -21    1.07    0.35
   1   6  21    0.58    0.56
  -1   6 -21    1.51    0.76
   1  -6  21    0.83    0.74
  -1  -6 -21    1.94    0.68
  -1  -6 -21   -0.19    0.36
   1  -6  21    1.09    0.55
  -1   6 -22   23.84    1.48
   1   6  22   23.00    1.54
  -1   6 -22   24.13    1.12
   1   6  22   24.88    1.52
   1  -6  22   24.82    1.39
  -1  -6 -22   23.19    1.45
   1  -6  22   24.57    1.37
  -1  -6 -22   23.63    1.13
  -1   6 -23    8.74    0.99
   1   6  23    9.98    1.03
  -1   6 -23   10.37    0.67
   1   6  23    8.81    0.89
   1  -6  23   10.05    1.01
   1  -6  23    9.40    0.79
  -1  -6 -23    7.95    0.79
  -1  -6 -23    8.92    0.58
   1   6  24    2.02    0.92
   1   6  24    0.90    0.79
  -1   6 -24   -0.18    1.03
  -1   6 -24    1.33    0.45
   1  -6  24    1.44    0.94
   1  -6  24    1.79    0.73
   1   6  25    0.37    0.73
   1   6  25    0.63    0.83
  -1   6 -25    1.52    0.71
   1  -6  25    0.65    0.80
  -1  -6 -25    1.93    0.88
   1  -6  25    0.51    1.00
   1   6  26    8.86    0.99
  -1   6 -26    8.05    1.15
  -1  -6 -26    9.02    1.07
   1  -6  26    8.49    0.95
   1  -6  26    8.13    1.18
  -1   6 -27    4.09    1.14
   1   6  27    3.41    1.13
   1   6  27    4.34    1.04
   1  -6  27    3.30    0.84
   1  -6  27    2.44    1.15
  -1  -6 -27    2.80    1.08
  -1   6 -28    5.52    1.00
   1   6  28    6.26    1.27
   1   6  28    5.90    1.16
  -1  -6 -28    9.11    1.21
   1  -6  28    5.29    0.92
   1  -6  28    4.32    1.28
   1   6  29    1.54    1.29
   1   6  29   -0.54    1.05
  -1   6 -29    0.69    1.28
   1  -6  29    1.59    0.92
  -1  -6 -29   -0.73    0.91
   1  -6  29   -1.44    1.29
  -1   6 -30   -1.13    1.38
   1   6  30    3.82    1.14
   1   6  30    2.40    1.32
  -1  -6 -30    3.16    1.31
   1  -6  30    3.63    1.42
  -1   6 -31   -0.47    1.46
   1   6  31   -1.04    1.16
   1   6  31    1.74    1.54
  -1  -6 -31    2.51    1.41
   1  -6  31    4.19    1.54
   1   6  32    0.16    1.68
  -1   6 -32    0.27    1.55
   1   6  32    0.68    1.45
   1  -6  32   -0.47    1.57
  -1  -6 -32   -1.20    1.48
   1   6  33    3.87    1.86
   1  -6  33    3.13    1.73
   1   7 -33    3.67    1.65
  -1   7  33    2.83    1.64
  -1   7  33   -1.12    1.79
  -1   7  32   -3.31    1.32
   1   7 -32    2.32    1.57
  -1   7  32    1.78    1.67
   1  -7 -32    0.33    1.46
   1   7 -31    0.22    1.37
  -1   7  31    1.93    1.28
  -1   7  31    3.96    1.56
  -1  -7  31   -1.56    1.81
   1  -7 -31    0.94    1.34
  -1   7  30    5.92    1.45
  -1   7  30    5.81    1.22
   1   7 -30    2.28    1.38
  -1  -7  30    5.15    1.45
   1  -7 -30    5.12    1.22
  -1  -7  30    6.30    1.74
   1   7 -29   -0.85    1.27
  -1   7  29   -1.73    1.24
  -1   7  29   -0.10    1.16
  -1  -7  29   -0.24    0.95
  -1  -7  29   -0.68    1.21
   1  -7 -29    0.24    1.18
  -1   7  28    0.07    1.12
  -1   7  28    2.21    1.03
   1   7 -28   -0.74    1.18
  -1  -7  28   -0.91    0.87
   1  -7 -28   -1.10    1.07
  -1  -7  28   -0.49    1.10
   1   7 -27    2.79    0.86
  -1   7  27    2.19    1.04
  -1   7  27    2.35    0.98
  -1  -7  27    2.81    0.94
  -1  -7  27    2.98    1.13
   1  -7 -27    0.83    0.99
   1   7 -26    2.44    1.01
  -1   7  26    3.85    1.10
  -1   7  26    1.81    0.99
  -1  -7  26    1.71    0.89
   1  -7 -26    1.32    0.93
  -1  -7  26    2.06    1.07
  -1   7  25    2.09    0.91
  -1   7  25    1.31    0.85
   1   7 -25    2.46    0.96
   1  -7 -25    1.70    0.84
  -1  -7  25    2.64    0.98
  -1  -7  25    2.32    0.74
  -1   7  24    0.71    0.80
  -1   7  24    0.33    0.87
   1   7 -24    0.46    0.82
  -1  -7  24    0.53    0.73
   1  -7 -24   -0.26    0.96
  -1  -7  24    0.29    0.85
  -1   7  23    1.20    0.83
   1   7 -23    0.74    0.79
   1   7 -23    0.62    0.28
  -1   7  23   -0.37    0.77
   1  -7 -23    0.54    0.26
   1  -7 -23    1.50    0.77
  -1  -7  23    0.61    0.85
  -1  -7  23    2.19    0.71
  -1   7  22    4.32    0.83
  -1   7  22    5.41    0.77
   1   7 -22    5.53    0.85
   1   7 -22    4.91    0.39
   1  -7 -22    4.80    0.38
   1  -7 -22    4.39    0.77
  -1  -7  22    4.55    0.85
  -1  -7  22    4.63    0.68
  -1   7  21    1.43    0.73
   1   7 -21    0.63    0.42
   1   7 -21   -0.20    0.54
   1   7 -21    0.63    0.30
  -1   7  21    0.00    0.28
  -1   7  21    0.08    0.64
   1  -7 -21   -0.77    0.67
   1  -7 -21   -0.21    0.31
  -1  -7  21    0.16    0.56
  -1  -7  21   -0.27    0.73
  -1   7  20    7.02    0.44
   1   7 -20    7.40    0.54
  -1   7  20    7.23    0.81
   1   7 -20    7.43    0.45
  -1   7  20    7.37    0.77
   1   7 -20    7.58    0.79
   1  -7 -20    8.46    0.77
  -1  -7  20    6.59    0.84
  -1  -7  20    7.62    0.71
   1  -7 -20    6.79    0.46
   1   7 -19    3.16    0.66
   1   7 -19    3.59    0.44
   1   7 -19    3.39    0.34
  -1   7  19    3.74    0.34
  -1   7  19    2.50    0.68
  -1   7  19    2.69    0.65
  -1  -7  19    3.05    0.59
  -1  -7  19    4.01    0.57
   1  -7 -19    3.21    0.35
   1  -7 -19    3.39    0.52
   1   7 -18    8.74    0.55
  -1   7  18    7.29    0.72
   1   7 -18    8.66    0.76
  -1   7  18    7.26    0.75
  -1   7  18    9.73    0.55
   1   7 -18    9.05    0.53
  -1  -7  18    6.85    0.79
   1  -7 -18    8.74    0.56
  -1  -7  18    8.23    0.67
   1  -7 -18    8.51    0.63
   1   7 -17   16.01    0.85
   1   7 -17   15.55    0.78
  -1   7  17   17.05    1.04
   1   7 -17   15.18    0.91
  -1   7  17   16.22    0.79
  -1   7  17   17.37    1.06
   1  -7 -17   17.36    0.80
  -1  -7  17   15.81    1.09
  -1  -7  17   16.63    0.98
   1  -7 -17   16.15    0.90
  -1   7  16   77.06    3.03
   1   7 -16   70.67    3.19
   1   7 -16   74.79    3.03
  -1   7  16   76.75    3.15
   1   7 -16   77.39    3.05
   1   7 -16   69.37    3.14
  -1   7  16   75.25    3.14
  -1  -7  16   72.98    3.09
   1  -7 -16   73.54    3.10
   1  -7 -16   74.52    3.03
  -1  -7  16   75.60    3.13
   1   7 -15   11.75    0.79
   1   7 -15   12.53    0.64
  -1   7  15   12.29    0.75
   1   7 -15   12.43    0.87
  -1   7  15   12.69    0.65
  -1   7  15   13.78    0.85
   1   7 -15   14.46    0.71
  -1  -7  15   12.94    0.75
   1  -7 -15   13.36    0.84
   1  -7 -15   13.28    0.65
  -1  -7  15   11.61    0.82
   1   7 -14   44.83    1.98
  -1   7  14   43.70    1.98
   1   7 -14   48.86    1.90
  -1   7  14   47.73    1.88
  -1   7  14   45.65    1.96
   1   7 -14   41.44    1.97
   1   7 -14   45.20    1.87
   1  -7 -14   44.62    1.88
  -1  -7  14   44.28    2.01
  -1  -7  14   45.03    1.92
   1  -7 -14   45.24    1.98
   1  -7 -14   46.24    2.00
   1   7 -13   44.54    1.84
   1   7 -13   46.39    1.92
   1   7 -13   44.50    1.92
  -1   7  13   42.10    1.93
  -1   7  13   44.11    1.90
  -1   7  13   44.23    1.84
   1   7 -13   46.36    1.86
  -1  -7  13   43.61    1.95
   1  -7 -13   42.93    1.91
  -1  -7  13   44.74    1.87
   1  -7 -13   44.58    1.92
   1  -7 -13   46.53    1.93
   1  -7 -13   43.55    1.84
  -1   7  12   12.15    0.85
   1   7 -12   12.57    0.78
  -1   7  12   12.04    0.74
   1   7 -12   11.61    0.73
  -1   7  12   13.49    0.66
  -1   7  12   11.67    0.60
   1   7 -12   11.74    0.60
   1   7 -12   11.83    0.73
   1   7 -12   12.67    0.63
  -1  -7  12   11.61    0.61
   1  -7 -12   12.14    0.65
  -1  -7  12   11.89    0.78
   1  -7 -12   12.07    0.61
   1  -7 -12   13.18    0.73
   1  -7 -12   11.15    0.81
  -1   7  11   66.69    2.74
  -1   7  11   68.16    2.71
   1   7 -11   68.38    2.77
   1   7 -11   64.11    2.81
   1   7 -11   67.84    2.72
  -1   7  11   67.91    2.77
   1   7 -11   65.71    2.71
  -1   7  11   66.41    2.79
   1   7 -11   66.93    2.76
   1   7 -11   69.36    2.76
   1  -7 -11   64.09    2.74
   1  -7 -11   68.19    2.76
   1  -7 -11   67.79    2.75
  -1  -7  11   65.40    2.73
   1  -7 -11   65.92    2.71
  -1  -7  11   63.62    2.78
  -1   7  10   14.73    0.95
   1   7 -10   17.64    1.01
   1   7 -10   17.71    0.88
  -1   7  10   18.73    0.86
  -1   7  10   18.65    0.84
   1   7 -10   20.25    0.92
   1   7 -10   18.59    0.92
   1   7 -10   19.49    0.85
  -1   7  10   20.41    0.90
   1   7 -10   19.09    0.83
   1  -7 -10   20.34    0.88
   1  -7 -10   19.91    0.83
   1  -7 -10   19.89    0.89
   1  -7 -10   18.38    0.90
  -1  -7  10   18.49    0.85
  -1  -7  10   16.72    0.87
   1   7  -9    6.67    0.46
  -1   7   9    5.01    0.38
   1   7  -9    6.49    0.38
   1   7  -9    5.83    0.38
  -1   7   9    6.68    0.46
  -1   7   9    7.55    0.47
   1   7  -9    5.81    0.49
  -1   7   9    6.69    0.37
   1   7  -9    6.11    0.39
  -1  -7   9    4.93    0.37
  -1  -7   9    5.84    0.41
   1  -7  -9    6.36    0.44
   1  -7  -9    6.36    0.39
   1  -7  -9    5.83    0.38
   1  -7  -9    5.57    0.37
  -1   7   8   13.99    0.62
   1   7  -8   13.51    0.63
  -1   7   8   13.22    0.63
   1   7  -8   12.87    0.73
   1   7  -8   13.36    0.65
   1   7  -8   12.37    0.64
  -1   7   8   12.99    0.61
  -1   7   8   13.39    0.69
   1   7  -8   12.96    0.61
  -1  -7   8   12.21    0.61
   1  -7  -8   13.28    0.64
  -1  -7   8   11.91    0.66
   1  -7  -8   14.15    0.70
   1  -7  -8   12.56    0.60
   1  -7  -8   13.03    0.61
  -1   7   7   22.30    1.01
   1   7  -7   22.46    0.99
   1   7  -7   23.26    0.98
  -1   7   7   22.63    0.99
  -1   7   7   23.12    0.97
   1   7  -7   22.64    1.03
   1   7  -7   23.25    0.99
  -1   7   7   23.38    0.99
   1  -7  -7   23.72    1.03
   1  -7  -7   21.95    0.97
   1  -7  -7   22.50    0.97
  -1  -7   7   23.21    0.98
   1  -7  -7   23.18    0.98
  -1  -7   7   23.25    0.99
  -1   7   6    4.10    0.31
  -1   7   6    4.41    0.28
   1   7  -6    4.57    0.31
  -1   7   6    4.10    0.27
   1   7  -6    4.77    0.31
  -1   7   6    4.83    0.31
   1   7  -6    4.91    0.32
   1   7  -6    4.25    0.29
   1  -7  -6    4.06    0.29
  -1  -7   6    4.12    0.28
   1  -7  -6    4.30    0.30
  -1  -7   6    5.03    0.30
  -1  -7   6    4.21    0.28
   1  -7  -6    4.46    0.31
   1  -7  -6    4.23    0.28
   1   7  -5    0.06    0.16
   1   7  -5    0.00    0.16
  -1   7   5    0.01    0.11
   1   7  -5   -0.22    0.18
  -1   7   5    0.13    0.14
  -1   7   5    0.18    0.17
  -1   7   5    0.11    0.14
   1   7  -5    0.12    0.19
  -1  -7   5    0.06    0.14
  -1  -7   5   -0.11    0.15
  -1  -7   5   -0.03    0.14
  -1  -7   5    0.09    0.16
   1  -7  -5    0.01    0.14
   1  -7  -5   -0.01    0.15
   1  -7  -5   -0.01    0.13
   1  -7  -5    0.08    0.16
   1   7  -4    2.86    0.20
  -1   7   4    2.73    0.21
  -1   7   4    2.89    0.22
  -1   7   4    2.86    0.23
  -1   7   4    2.95    0.18
   1   7  -4    2.56    0.23
   1   7  -4    2.73    0.22
   1   7  -4    3.13    0.24
   1  -7  -4    3.05    0.23
   1  -7  -4    3.63    0.25
   1  -7  -4    2.91    0.20
  -1  -7   4    2.97    0.23
  -1  -7   4    2.77    0.21
   1  -7  -4    3.49    0.18
  -1  -7   4    3.07    0.20
  -1   7   3    0.07    0.13
   1   7  -3   -0.21    0.11
  -1   7   3    0.19    0.17
   1   7  -3    0.11    0.13
   1   7  -3   -0.02    0.13
  -1   7   3   -0.21    0.15
  -1   7   3   -0.02    0.06
   1   7  -3    0.26    0.14
   1  -7  -3   -0.09    0.16
  -1  -7   3   -0.09    0.11
   1  -7  -3   -0.05    0.12
   1  -7  -3    0.01    0.15
   1  -7  -3    0.06    0.05
  -1  -7   3    0.01    0.16
  -1   7   2    5.21    0.22
   1   7  -2    5.23    0.26
  -1   7   2    4.47    0.33
  -1   7   2    5.04    0.30
   1   7  -2    4.86    0.33
   1   7  -2    5.17    0.30
  -1   7   2    5.29    0.28
   1   7  -2    4.39    0.29
   1   7  -2    5.28    0.28
  -1  -7   2    5.25    0.26
   1  -7  -2    5.19    0.22
  -1  -7   2    5.67    0.28
   1  -7  -2    4.87    0.27
   1  -7  -2    4.77    0.32
   1  -7  -2    5.07    0.31
  -1   7   1  647.87   25.37
   1   7  -1  650.78   25.38
  -1   7   1  644.28   25.38
   1   7  -1  606.72   25.37
  -1   7   1  660.68   25.38
   1  -7  -1  623.59   25.38
   1  -7  -1  656.80   25.38
   1  -7  -1  613.27   25.37
  -1  -7   1  614.73   25.38
   1   7   0   64.89    2.60
  -1   7   0   61.64    2.57
  -1   7   0   65.77    2.59
   1   7   0   59.74    2.59
  -1   7   0   63.70    2.59
  -1   7   0   65.56    2.60
  -1   7   0   62.56    2.57
   1   7   0   64.31    2.57
   1   7   0   66.89    2.58
   1  -7   0   64.47    2.60
   1  -7   0   66.50    2.59
  -1  -7   0   62.88    2.60
  -1  -7   0   62.91    2.58
   1  -7   0   63.22    2.59
  -1  -7   0   66.24    2.57
   1   7   1    7.85    0.40
   1   7   1    6.76    0.37
   1   7   1    6.68    0.35
  -1   7  -1    7.79    0.35
  -1   7  -1    8.10    0.37
  -1   7  -1    6.62    0.35
  -1   7  -1    7.45    0.33
   1   7   1    7.88    0.32
   1  -7   1    7.12    0.35
  -1  -7  -1    6.98    0.39
   1  -7   1    7.10    0.36
   1  -7   1    7.23    0.34
  -1  -7  -1    7.48    0.35
  -1  -7  -1    7.20    0.32
  -1  -7  -1    7.66    0.34
   1   7   2  195.72    7.60
   1   7   2  183.51    7.59
  -1   7  -2  193.12    7.59
   1   7   2  178.54    7.57
  -1   7  -2  198.03    7.60
   1   7   2  190.83    7.58
  -1   7  -2  194.63    7.59
   1  -7   2  186.24    7.58
  -1  -7  -2  182.99    7.57
  -1  -7  -2  190.07    7.60
   1  -7   2  185.98    7.59
   1  -7   2  188.87    7.60
  -1  -7  -2  198.97    7.60
  -1  -7  -2  186.07    7.58
   1   7   3    8.36    0.38
   1   7   3    8.99    0.44
  -1   7  -3    9.05    0.41
  -1   7  -3    8.94    0.40
  -1   7  -3    9.50    0.45
  -1   7  -3    8.61    0.41
   1   7   3    8.29    0.43
   1   7   3    9.55    0.41
  -1  -7  -3    8.49    0.40
  -1  -7  -3    8.80    0.44
   1  -7   3    8.63    0.43
  -1  -7  -3    8.32    0.38
  -1  -7  -3    7.63    0.43
   1  -7   3    8.64    0.41
   1  -7   3    8.37    0.40
   1   7   4    0.44    0.17
   1   7   4    0.15    0.17
  -1   7  -4    0.40    0.14
   1   7   4    0.35    0.14
  -1   7  -4    0.67    0.20
   1   7   4    0.47    0.11
  -1   7  -4    0.54    0.15
  -1   7  -4    0.70    0.17
   1  -7   4    0.73    0.15
  -1  -7  -4    0.72    0.11
   1  -7   4    0.45    0.14
  -1  -7  -4    0.68    0.13
  -1  -7  -4    0.30    0.13
  -1  -7  -4    0.39    0.18
   1   7   5  178.57    7.08
  -1   7  -5  174.85    7.07
  -1   7  -5  179.02    7.07
   1   7   5  175.48    7.06
  -1   7  -5  178.77    7.08
  -1   7  -5  179.27    7.08
   1   7   5  168.46    7.08
   1   7   5  183.38    7.08
   1  -7   5  174.04    7.08
   1  -7   5  175.29    7.08
  -1  -7  -5  177.24    7.06
  -1  -7  -5  181.73    7.08
  -1  -7  -5  177.31    7.08
  -1  -7  -5  169.64    7.07
   1  -7   5  172.41    7.07
  -1   7  -6   22.21    0.94
  -1   7  -6   22.38    0.96
   1   7   6   20.46    0.96
  -1   7  -6   21.68    0.96
   1   7   6   20.60    0.93
  -1   7  -6   23.49    0.98
   1   7   6   22.33    0.95
   1   7   6   24.08    0.96
  -1  -7  -6   22.77    0.97
  -1  -7  -6   22.93    0.95
  -1  -7  -6   23.36    0.93
  -1  -7  -6   21.32    0.95
   1  -7   6   20.72    0.96
   1  -7   6   21.22    0.95
   1  -7   6   22.18    0.94
   1   7   7  143.38    5.54
   1   7   7  131.86    5.53
  -1   7  -7  140.38    5.54
  -1   7  -7  137.77    5.53
   1   7   7  139.88    5.52
  -1   7  -7  140.47    5.52
  -1   7  -7  134.66    5.52
   1   7   7  133.88    5.52
   1  -7   7  136.71    5.52
   1  -7   7  137.08    5.54
  -1  -7  -7  131.31    5.52
  -1  -7  -7  140.70    5.54
  -1  -7  -7  136.62    5.53
  -1  -7  -7  138.26    5.52
   1   7   8    0.31    0.22
  -1   7  -8    0.15    0.19
  -1   7  -8    0.24    0.22
  -1   7  -8    0.26    0.19
   1   7   8   -0.13    0.23
   1   7   8    0.55    0.28
   1   7   8    0.24    0.24
  -1   7  -8    0.23    0.33
  -1   7  -8    0.29    0.25
  -1  -7  -8    0.44    0.20
   1  -7   8    0.07    0.18
  -1  -7  -8    0.15    0.21
  -1  -7  -8    0.39    0.20
  -1  -7  -8    0.08    0.27
   1  -7   8    0.23    0.24
  -1   7  -9    6.09    0.41
  -1   7  -9    6.25    0.44
  -1   7  -9    5.73    0.48
   1   7   9    6.36    0.45
   1   7   9    6.53    0.46
  -1   7  -9    6.37    0.40
  -1   7  -9    6.28    0.45
   1   7   9    6.53    0.40
   1   7   9    5.78    0.40
  -1  -7  -9    6.25    0.39
   1  -7   9    5.84    0.37
  -1  -7  -9    5.96    0.44
  -1  -7  -9    5.89    0.37
   1  -7   9    6.24    0.42
   1   7  10   20.22    0.95
  -1   7 -10   20.88    0.96
  -1   7 -10   19.36    0.99
  -1   7 -10   21.35    0.94
  -1   7 -10   22.74    1.00
   1   7  10   21.46    0.97
  -1   7 -10   21.09    0.94
   1   7  10   20.34    0.95
   1   7  10   21.63    0.93
  -1   7 -10   21.32    0.92
   1  -7  10   21.32    0.92
   1  -7  10   17.88    0.94
  -1  -7 -10   22.22    0.99
  -1  -7 -10   18.95    0.93
  -1  -7 -10   20.81    0.96
  -1  -7 -10   20.87    0.92
  -1   7 -11    4.06    0.43
  -1   7 -11    3.81    0.34
   1   7  11    4.50    0.50
  -1   7 -11    4.16    0.34
   1   7  11    2.81    0.32
  -1   7 -11    3.73    0.34
  -1   7 -11    3.40    0.50
   1   7  11    4.13    0.32
  -1   7 -11    3.67    0.29
   1   7  11    3.10    0.36
   1  -7  11    3.03    0.40
  -1  -7 -11    3.98    0.39
   1  -7  11    3.52    0.29
  -1  -7 -11    2.85    0.32
  -1  -7 -11    2.74    0.30
  -1  -7 -11    3.43    0.43
  -1   7 -12    0.67    0.38
   1   7  12    0.06    0.33
   1   7  12    0.03    0.26
  -1   7 -12    0.66    0.22
  -1   7 -12    0.70    0.34
  -1   7 -12    0.20    0.34
   1   7  12    1.13    0.50
  -1   7 -12    0.83    0.30
  -1  -7 -12    0.50    0.38
  -1  -7 -12    0.42    0.25
  -1  -7 -12    0.65    0.37
   1  -7  12    0.46    0.25
   1  -7  12    0.50    0.42
  -1  -7 -12    1.15    0.42
  -1   7 -13   10.40    0.64
   1   7  13    7.75    0.57
   1   7  13    8.53    0.58
  -1   7 -13    8.72    0.58
  -1   7 -13    9.05    0.71
   1   7  13    9.60    0.55
  -1   7 -13    8.67    0.51
  -1   7 -13   10.35    0.62
  -1  -7 -13    8.76    0.57
  -1  -7 -13    7.87    0.61
   1  -7  13    8.20    0.57
  -1  -7 -13    8.29    0.52
  -1  -7 -13    9.22    0.61
   1  -7  13    9.11    0.51
  -1   7 -14    9.62    0.63
   1   7  14   10.47    0.59
  -1   7 -14    9.61    0.66
  -1   7 -14    8.84    0.53
   1   7  14    8.52    0.62
   1   7  14   11.96    0.75
  -1   7 -14    9.21    0.63
  -1  -7 -14    9.26    0.76
  -1  -7 -14    8.83    0.54
   1  -7  14    8.05    0.68
  -1  -7 -14    8.75    0.65
   1   7  15   16.83    0.96
  -1   7 -15   17.97    0.87
  -1   7 -15   16.85    0.95
   1   7  15   16.87    0.82
  -1   7 -15   17.60    1.00
   1   7  15   15.63    0.98
  -1   7 -15   16.29    0.79
   1  -7  15   18.05    0.83
   1  -7  15   15.07    0.91
  -1  -7 -15   16.19    0.80
  -1  -7 -15   15.35    0.97
  -1   7 -16   -0.43    0.49
   1   7  16    0.66    0.52
   1   7  16    0.97    0.33
   1   7  16    0.43    0.48
  -1   7 -16    0.72    0.29
  -1   7 -16    1.03    0.54
  -1   7 -16    1.36    0.42
  -1  -7 -16    1.22    0.31
  -1  -7 -16    0.16    0.50
   1  -7  16    1.20    0.40
   1  -7  16    0.93    0.57
  -1   7 -17    6.75    0.44
   1   7  17    6.11    0.69
   1   7  17    6.20    0.64
  -1   7 -17    6.50    0.72
   1   7  17    7.17    0.47
  -1   7 -17    7.15    0.55
  -1   7 -17    7.20    0.69
   1  -7  17    6.52    0.52
  -1  -7 -17    6.31    0.46
  -1  -7 -17    6.88    0.67
   1  -7  17    6.10    0.70
  -1   7 -18    8.35    0.60
  -1   7 -18    8.78    0.56
   1   7  18    6.55    0.74
   1   7  18    7.74    0.52
  -1   7 -18    7.89    0.74
   1   7  18    7.24    0.71
   1  -7  18    7.09    0.58
  -1  -7 -18    8.12    0.51
   1  -7  18    6.38    0.65
  -1  -7 -18    8.85    0.72
  -1   7 -19    4.87    0.56
  -1   7 -19    4.87    0.70
   1   7  19    5.00    0.72
   1   7  19    5.35    0.45
   1   7  19    4.90    0.68
  -1   7 -19    5.78    0.42
   1  -7  19    5.27    0.55
   1  -7  19    4.41    0.76
  -1  -7 -19    5.18    0.46
  -1  -7 -19    4.94    0.57
   1   7  20    5.09    0.71
  -1   7 -20    5.60    0.62
  -1   7 -20    5.75    0.45
  -1   7 -20    5.70    0.79
   1   7  20    5.10    0.78
   1   7  20    4.74    0.47
  -1  -7 -20    5.83    0.48
  -1  -7 -20    5.46    0.73
   1  -7  20    5.67    0.81
   1  -7  20    5.65    0.60
   1   7  21   -0.18    0.74
  -1   7 -21    0.17    0.55
   1   7  21    1.51    0.68
  -1   7 -21    0.65    0.37
  -1   7 -21   -0.07    0.55
   1   7  21   -0.25    0.46
   1  -7  21   -0.60    0.59
   1  -7  21    0.50    0.59
  -1  -7 -21   -0.14    0.40
  -1  -7 -21   -1.29    0.65
  -1   7 -22    1.64    0.40
   1   7  22    1.40    0.71
  -1   7 -22    0.47    0.80
   1   7  22    1.22    0.76
   1  -7  22    1.22    0.63
  -1  -7 -22    0.57    0.42
  -1  -7 -22    0.15    0.70
   1  -7  22    0.67    0.63
   1   7  23    0.74    0.86
  -1   7 -23    1.41    0.67
  -1   7 -23    2.28    0.41
   1   7  23    1.75    0.77
  -1  -7 -23    1.58    0.45
   1  -7  23    1.91    0.69
   1  -7  23    2.10    0.89
  -1  -7 -23    1.21    0.80
  -1   7 -24    3.15    0.47
   1   7  24    3.57    0.96
   1   7  24    4.24    0.86
   1  -7  24    4.45    0.99
  -1  -7 -24    4.72    0.89
   1  -7  24    4.25    0.76
   1   7  25   -1.06    0.93
   1   7  25    0.11    0.84
  -1   7 -25    0.21    0.91
  -1  -7 -25    0.55    0.87
   1  -7  25    0.96    0.80
   1  -7  25    1.19    0.98
  -1   7 -26    1.86    1.01
   1   7  26    0.18    1.66
   1   7  26    1.26    0.88
   1  -7  26    0.60    0.82
   1  -7  26    0.41    1.03
  -1  -7 -26    0.76    0.96
   1   7  27   -0.31    1.02
  -1   7 -27    1.63    1.11
   1   7  27    0.57    1.10
   1  -7  27    0.62    0.81
  -1  -7 -27    0.09    0.77
   1  -7  27    0.63    0.89
   1   7  28    4.71    1.16
  -1   7 -28    6.90    1.02
   1   7  28    3.33    1.23
   1  -7  28    5.07    1.01
  -1  -7 -28    4.84    1.18
   1  -7  28    4.93    1.01
   1   7  29    0.53    1.17
  -1   7 -29    1.44    1.33
   1   7  29    0.48    1.30
   1  -7  29    0.11    1.25
  -1  -7 -29    0.39    1.22
   1  -7  29    1.55    1.03
   1   7  30    3.40    1.17
   1   7  30    3.80    1.39
  -1   7 -30   -0.73    1.42
   1  -7  30    2.54    1.41
  -1  -7 -30    0.91    1.26
  -1   7 -31   -2.30    1.40
   1   7  31   -0.29    1.21
   1   7  31    3.36    1.55
  -1  -7 -31   -0.86    1.32
   1  -7  31   -3.65    1.51
  -1   7 -32    1.48    1.64
   1   7  32    0.51    1.32
   1   7  32   -2.57    1.67
   1  -7  32    1.76    1.66
  -1  -7 -32   -1.04    1.48
   1   7  33    1.93    1.86
   1  -7  33    0.63    1.80
   1   8 -33    0.84    1.66
  -1   8  33   -1.64    1.78
  -1   8  32    5.40    1.71
  -1   8  32    4.78    1.42
   1   8 -32    5.02    1.67
   1  -8 -32    3.25    1.48
  -1   8  31    4.09    1.59
  -1   8  31    4.59    1.45
   1   8 -31    4.01    1.51
   1  -8 -31    5.25    1.32
  -1   8  30   -0.22    1.38
  -1   8  30    1.67    1.31
   1   8 -30   -1.55    1.30
   1  -8 -30   -0.51    1.27
  -1   8  29    3.88    1.13
  -1   8  29    2.48    1.30
   1   8 -29    1.80    1.32
   1  -8 -29    0.57    1.16
  -1  -8  29    2.91    1.34
  -1  -8  29    1.53    1.08
  -1   8  28    0.31    1.14
  -1   8  28   -0.79    1.04
   1   8 -28    0.95    1.20
  -1  -8  28   -0.34    0.98
  -1  -8  28   -1.48    1.19
   1  -8 -28   -1.09    1.07
   1   8 -27    2.02    0.85
  -1   8  27    2.67    1.10
  -1   8  27    2.07    1.06
  -1  -8  27    2.07    0.87
   1  -8 -27   -0.93    1.02
  -1  -8  27    1.14    0.85
  -1   8  26    7.86    1.18
  -1   8  26    6.72    1.11
   1   8 -26    7.39    1.11
  -1  -8  26    6.60    1.12
   1  -8 -26    6.11    1.03
  -1  -8  26    6.50    0.97
  -1   8  25    2.10    0.93
  -1   8  25    1.75    0.89
   1   8 -25    2.64    0.95
  -1  -8  25    2.04    0.83
  -1  -8  25    0.93    1.00
   1  -8 -25    0.55    0.88
  -1   8  24    2.05    0.86
   1   8 -24    0.69    0.66
  -1   8  24    1.11    0.89
   1  -8 -24   -0.15    0.82
  -1  -8  24   -0.10    0.69
  -1  -8  24    2.34    0.70
   1   8 -23    0.64    0.34
  -1   8  23    1.98    0.85
   1   8 -23    0.96    0.85
  -1   8  23    2.21    0.81
  -1  -8  23    1.78    0.86
   1  -8 -23    1.06    0.33
  -1  -8  23    2.75    0.74
   1  -8 -23    2.56    0.62
  -1   8  22   -0.83    0.77
   1   8 -22    0.33    0.74
  -1   8  22    0.03    0.72
   1   8 -22    0.13    0.34
   1  -8 -22    0.24    0.35
  -1  -8  22   -0.34    0.67
  -1  -8  22   -0.69    0.81
   1  -8 -22    0.53    0.73
  -1   8  21   -0.20    0.73
  -1   8  21    0.90    0.66
   1   8 -21    1.21    0.49
   1   8 -21    0.10    0.34
   1   8 -21    0.71    0.74
   1  -8 -21    0.11    0.70
   1  -8 -21   -0.16    0.36
  -1  -8  21   -0.42    0.56
  -1  -8  21    0.35    0.57
  -1   8  20    1.32    0.34
  -1   8  20    0.71    0.62
   1   8 -20    0.85    0.68
   1   8 -20    1.77    0.35
   1   8 -20    1.96    0.48
  -1   8  20    1.13    0.70
   1  -8 -20    1.59    0.37
  -1  -8  20    0.99    0.55
  -1  -8  20    0.12    0.72
   1  -8 -20    1.43    0.65
  -1   8  19    0.38    0.32
   1   8 -19   -1.20    0.63
  -1   8  19    0.24    0.64
   1   8 -19    0.08    0.32
  -1   8  19    0.04    0.58
   1   8 -19    0.11    0.44
   1  -8 -19    0.01    0.34
   1  -8 -19    0.54    0.46
  -1  -8  19    0.65    0.50
  -1  -8  19   -0.50    0.50
  -1   8  18    3.46    0.59
   1   8 -18    3.47    0.52
  -1   8  18    3.70    0.36
   1   8 -18    3.12    0.35
   1   8 -18    4.08    0.47
  -1   8  18    2.22    0.63
  -1  -8  18    1.67    0.68
   1  -8 -18    3.49    0.38
  -1  -8  18    3.22    0.52
   1  -8 -18    2.87    0.48
  -1   8  17    0.84    0.55
  -1   8  17    0.32    0.29
   1   8 -17    0.76    0.57
  -1   8  17   -0.17    0.52
   1   8 -17    0.76    0.41
   1   8 -17    0.63    0.29
   1  -8 -17    0.19    0.32
  -1  -8  17   -0.20    0.58
   1  -8 -17    0.01    0.51
  -1  -8  17    0.37    0.43
   1   8 -16    8.59    0.70
  -1   8  16    8.40    0.66
   1   8 -16    7.90    0.50
  -1   8  16    8.13    0.54
  -1   8  16    7.98    0.68
   1   8 -16    8.19    0.55
  -1  -8  16    8.33    0.57
   1  -8 -16    8.54    0.55
  -1  -8  16    7.25    0.61
   1  -8 -16    7.25    0.66
   1   8 -15    5.27    0.60
  -1   8  15    6.15    0.61
  -1   8  15    6.02    0.61
  -1   8  15    7.15    0.44
   1   8 -15    7.71    0.50
   1   8 -15    4.83    0.62
   1   8 -15    6.89    0.46
  -1  -8  15    6.63    0.51
   1  -8 -15    7.24    0.50
   1  -8 -15    6.22    0.58
  -1  -8  15    6.92    0.63
  -1   8  14   69.82    2.98
   1   8 -14   71.68    2.91
   1   8 -14   70.76    2.99
  -1   8  14   73.64    2.92
   1   8 -14   69.99    2.99
  -1   8  14   68.39    3.00
   1   8 -14   74.26    2.94
   1  -8 -14   70.83    3.02
   1  -8 -14   70.95    2.99
  -1  -8  14   71.60    2.95
  -1  -8  14   74.56    3.03
   1  -8 -14   71.05    2.92
   1   8 -13   17.67    1.01
   1   8 -13   16.50    0.94
  -1   8  13   17.65    0.90
   1   8 -13   18.49    0.86
  -1   8  13   15.44    0.96
   1   8 -13   16.51    0.81
  -1   8  13   18.03    0.84
   1   8 -13   18.58    0.95
  -1  -8  13   17.88    0.86
  -1  -8  13   17.60    0.99
   1  -8 -13   17.84    0.82
   1  -8 -13   17.22    0.87
   1  -8 -13   19.30    1.01
   1   8 -12   42.12    1.74
  -1   8  12   40.76    1.83
   1   8 -12   42.03    1.84
  -1   8  12   42.35    1.78
   1   8 -12   42.21    1.77
  -1   8  12   43.28    1.75
  -1   8  12   42.15    1.87
   1   8 -12   46.60    1.82
   1   8 -12   43.15    1.81
   1  -8 -12   40.49    1.75
  -1  -8  12   39.61    1.80
   1  -8 -12   44.01    1.83
   1  -8 -12   39.89    1.81
   1  -8 -12   38.73    1.85
   1   8 -11   57.81    2.43
   1   8 -11   57.49    2.37
  -1   8  11   59.77    2.38
  -1   8  11   55.19    2.44
   1   8 -11   59.35    2.42
   1   8 -11   61.94    2.43
  -1   8  11   56.37    2.41
   1   8 -11   55.42    2.48
   1   8 -11   59.72    2.39
  -1   8  11   56.58    2.46
  -1  -8  11   58.26    2.45
   1  -8 -11   57.34    2.38
   1  -8 -11   55.68    2.40
  -1  -8  11   58.19    2.39
   1  -8 -11   59.18    2.46
   1  -8 -11   60.17    2.41
   1   8 -10   16.66    0.86
  -1   8  10   16.31    0.90
  -1   8  10   19.52    0.83
   1   8 -10   17.64    0.90
  -1   8  10   18.87    0.96
   1   8 -10   18.49    0.84
  -1   8  10   17.85    0.83
   1   8 -10   18.18    0.89
   1   8 -10   18.87    0.92
   1  -8 -10   18.05    0.82
  -1  -8  10   17.46    0.83
  -1  -8  10   17.87    0.90
   1  -8 -10   19.27    0.95
   1  -8 -10   17.79    0.88
   1  -8 -10   18.13    0.88
  -1   8   9    0.11    0.23
  -1   8   9    0.24    0.22
   1   8  -9    0.37    0.29
  -1   8   9    0.43    0.36
   1   8  -9    0.83    0.27
   1   8  -9    0.60    0.24
   1   8  -9    0.67    0.29
   1   8  -9   -0.26    0.23
   1  -8  -9    0.24    0.36
   1  -8  -9    0.14    0.26
  -1  -8   9    0.34    0.26
   1  -8  -9    0.47    0.26
  -1  -8   9   -0.07    0.22
   1  -8  -9    0.64    0.23
   1   8  -8   25.21    1.10
  -1   8   8   26.39    1.13
  -1   8   8   24.85    1.08
   1   8  -8   25.38    1.09
  -1   8   8   24.27    1.06
   1   8  -8   25.02    1.08
   1   8  -8   25.16    1.15
  -1   8   8   23.67    1.09
  -1  -8   8   26.15    1.11
   1  -8  -8   24.96    1.12
  -1  -8   8   24.32    1.08
   1  -8  -8   25.81    1.14
   1  -8  -8   24.78    1.08
   1  -8  -8   25.16    1.07
  -1   8   7    8.32    0.49
   1   8  -7    8.07    0.45
   1   8  -7    8.01    0.54
   1   8  -7    7.67    0.50
  -1   8   7    7.68    0.41
   1   8  -7    7.49    0.46
  -1   8   7    7.34    0.51
  -1   8   7    7.97    0.48
  -1  -8   7    7.75    0.44
   1  -8  -7    8.06    0.44
   1  -8  -7    7.44    0.53
  -1  -8   7    8.17    0.44
   1  -8  -7    7.91    0.46
   1  -8  -7    8.60    0.42
  -1  -8   7    7.65    0.48
  -1   8   6   16.88    0.77
   1   8  -6   17.26    0.78
  -1   8   6   17.36    0.76
  -1   8   6   16.80    0.79
   1   8  -6   17.55    0.76
   1   8  -6   17.82    0.78
  -1   8   6   17.21    0.74
   1   8  -6   17.12    0.80
   1  -8  -6   17.03    0.76
   1  -8  -6   17.79    0.81
   1  -8  -6   16.72    0.74
  -1  -8   6   16.74    0.76
  -1  -8   6   16.16    0.77
  -1  -8   6   17.34    0.78
   1  -8  -6   17.47    0.76
  -1   8   5    8.64    0.45
   1   8  -5    8.58    0.42
   1   8  -5    8.09    0.42
  -1   8   5    9.07    0.46
   1   8  -5    7.95    0.44
   1   8  -5    8.27    0.46
  -1   8   5    7.63    0.46
  -1   8   5    8.35    0.39
   1  -8  -5    8.36    0.48
  -1  -8   5    7.92    0.43
   1  -8  -5    8.18    0.44
   1  -8  -5    8.17    0.42
  -1  -8   5    8.84    0.43
  -1  -8   5    8.27    0.44
   1   8  -4   33.04    1.35
   1   8  -4   31.77    1.35
  -1   8   4   31.72    1.31
   1   8  -4   33.19    1.36
   1   8  -4   33.20    1.33
  -1   8   4   31.83    1.36
  -1   8   4   32.29    1.35
  -1   8   4   32.39    1.34
  -1  -8   4   32.59    1.33
  -1  -8   4   32.46    1.35
   1  -8  -4   33.48    1.36
   1  -8  -4   32.98    1.31
   1  -8  -4   30.37    1.33
   1  -8  -4   31.26    1.35
  -1   8   3   15.97    0.67
   1   8  -3   16.57    0.72
  -1   8   3   16.53    0.72
  -1   8   3   15.82    0.73
   1   8  -3   16.57    0.71
   1   8  -3   15.96    0.70
   1   8  -3   15.76    0.72
  -1   8   3   16.80    0.71
   1  -8  -3   16.12    0.73
   1  -8  -3   17.00    0.74
  -1  -8   3   16.30    0.73
   1  -8  -3   16.04    0.70
  -1  -8   3   16.86    0.70
   1  -8  -3   16.07    0.66
   1   8  -2   55.59    2.18
  -1   8   2   56.08    2.20
   1   8  -2   53.02    2.17
  -1   8   2   54.34    2.15
  -1   8   2   54.75    2.18
   1   8  -2   55.13    2.20
  -1   8   2   51.60    2.18
   1   8  -2   53.84    2.17
   1   8  -2   53.72    2.17
  -1  -8   2   52.34    2.17
  -1  -8   2   52.56    2.19
   1  -8  -2   52.80    2.15
   1  -8  -2   50.55    2.19
   1  -8  -2   53.01    2.17
   1  -8  -2   55.91    2.19
  -1   8   1    6.67    0.27
   1   8  -1    5.98    0.30
  -1   8   1    6.65    0.33
  -1   8   1    7.10    0.36
  -1   8   1    6.41    0.35
   1   8  -1    5.99    0.31
   1   8  -1    6.29    0.35
   1   8  -1    6.29    0.35
  -1  -8   1    6.01    0.37
   1  -8  -1    5.87    0.37
   1  -8  -1    7.10    0.38
   1  -8  -1    6.49    0.33
[truncated: 10,683,050 more chars]
