# Supplementary material for: Rupturing aromaticity by periphery overcrowding
Source: Nat Chem. 2023 Mar 6;15(4):516–25. doi: 10.1038/s41557-023-01149-6 (PMC10070187; doi:10.1038/s41557-023-01149-6)
Supplement: Supplementary file 4 — Crystallographic data for compound 2·SbCl6 at 120 K; CCDC reference 2141787. [file 41557_2023_1149_MOESM4_ESM.cif]

data_2_18srv491
_audit_creation_date               2018-12-07
_audit_creation_method
;
Olex2 1.2-beta
(compiled 2018.05.29 svn.r3508 for OlexSys, GUI svn.r5506)
;
_shelx_SHELXL_version_number       '2017/1'
loop_
  _audit_author_name
  _audit_author_email
  _audit_author_address
 'Yufit, D.' d.s.yufit@durham.ac.uk
;

Durham University
Chemistry
South Rd.
Durham
DH1 3LE
UK
;

_publ_requested_journal           'Nature'
_publ_section_title
;
Rupturing Aromaticity by Periphery Overcrowding
;
_publ_contact_author_name         'Dmitry Yufit'
_publ_contact_author_address
;
Department of Chemistry
Durham University
South Rd.
Durham
DH1 3LE
UK
;
_publ_contact_author_email        'd.s.yufit@durham.ac.uk'


_publ_contact_letter
;
The CIF file contains data for the structure 2 from
the paper 

"Rupturing Aromaticity by Periphery Overcrowding"

by P.Saha, A.Mallick, A.T.Turley, A.N. Bismillah, A.Danos, A.P.Monkman, 
A-J Avestro, D.S.Yufit and P.R.McGonigal

The paper will be submitted to Nature shortly. 
;
loop_
_publ_author_name
_publ_author_address

'Saha, Promeet'
;
Department of Chemistry
Durham University
South Rd.
Durham
DH1 3LE
UK
;

'Mallick, Abhijit'
;
Department of Chemistry
Durham University
South Rd.
Durham
DH1 3LE
UK
;

'Turley, Andrew T.'
;
Department of Chemistry
Durham University
South Rd.
Durham
DH1 3LE
UK
;

'Bismillah, Aisha N.'
;
Department of Chemistry
Durham University
South Rd.
Durham
DH1 3LE
UK
;

'Danos, Andrew'
;
Department of Physics
Durham University
South Rd.
Durham
DH1 3LE
UK
;

'Monkman, Andrew P.'
;
Department of Physics
Durham University
South Rd.
Durham
DH1 3LE
UK
;

'Avestro, Alyssa-Jennifer'
;
Department of Chemistry
University of York
Heslington
York
YO10 5DD
UK
;

'Yufit, Dmitry S.'
;
Department of Chemistry
Durham University
South Rd.
Durham
DH1 3LE
UK
;

'McGonigal, Paul R.'
;
Department of Chemistry
Durham University
South Rd.
Durham
DH1 3LE
UK
;


_publ_section_references
;
Dolomanov, O.V., Bourhis, L.J., Gildea, R.J, Howard, J.A.K. & Puschmann, H.
 (2009), J. Appl. Cryst. 42, 339-341.

Sheldrick, G.M. (2008). Acta Cryst. A64, 112-122.

Sheldrick, G.M. (2015). Acta Cryst. C71, 3-8.
;
_chemical_name_common              ?
_chemical_name_systematic          ?
_chemical_formula_moiety           'Cl6 Sb, 1.5(C H Cl3), C47 H31'
_chemical_formula_sum              'C48.50 H32.50 Cl10.50 Sb'
_chemical_formula_weight           1109.22
_chemical_melting_point            ?
loop_
  _atom_type_symbol
  _atom_type_description
  _atom_type_scat_dispersion_real
  _atom_type_scat_dispersion_imag
  _atom_type_scat_source
 'C' 'C' 0.0033 0.0016 'International Tables Vol C Tables 4.2.6.8 and 6.1.1.4'
 'H' 'H' 0.0000 0.0000 'International Tables Vol C Tables 4.2.6.8 and 6.1.1.4'
 'Cl' 'Cl' 0.1484 0.1585 'International Tables Vol C Tables 4.2.6.8 and 6.1.1.4'
 'Sb' 'Sb' -0.5866 1.5461
 'International Tables Vol C Tables 4.2.6.8 and 6.1.1.4'

_shelx_space_group_comment
;
The symmetry employed for this shelxl refinement is uniquely defined
by the following loop, which should always be used as a source of
symmetry information in preference to the above space-group names.
They are only intended as comments.
;
_space_group_crystal_system        'triclinic'
_space_group_IT_number             2
_space_group_name_H-M_alt          'P -1'
_space_group_name_Hall             '-P 1'
loop_
  _space_group_symop_operation_xyz
 'x, y, z'
 '-x, -y, -z'

_cell_length_a                     11.853(2)
_cell_length_b                     17.680(3)
_cell_length_c                     23.961(4)
_cell_angle_alpha                  76.709(5)
_cell_angle_beta                   76.366(5)
_cell_angle_gamma                  89.443(6)
_cell_volume                       4743.8(14)
_cell_formula_units_Z              4
_cell_measurement_reflns_used      9313
_cell_measurement_temperature      120.0
_cell_measurement_theta_max        30.36
_cell_measurement_theta_min        2.18
_shelx_estimated_absorpt_T_max     0.976
_shelx_estimated_absorpt_T_min     0.736
_exptl_absorpt_coefficient_mu      1.207
_exptl_absorpt_correction_T_max    0.7461
_exptl_absorpt_correction_T_min    0.5670
_exptl_absorpt_correction_type     multi-scan
_exptl_absorpt_process_details    
 'SADABS-2016/2 (Bruker,2016/2) was used for absorption correction. wR2(int) was 0.1102 before and 0.0733 after correction. The Ratio of minimum to maximum transmission is 0.7600. The \l/2 correction factor is Not present.'
_exptl_absorpt_special_details     ?
_exptl_crystal_colour              'clear light orange'
_exptl_crystal_colour_lustre       clear
_exptl_crystal_colour_modifier     light
_exptl_crystal_colour_primary      orange
_exptl_crystal_density_diffrn      1.553
_exptl_crystal_density_meas        ?
_exptl_crystal_density_method      ?
_exptl_crystal_description         plate
_exptl_crystal_F_000               2212
_exptl_crystal_size_max            0.27
_exptl_crystal_size_mid            0.24
_exptl_crystal_size_min            0.02
_exptl_transmission_factor_max     ?
_exptl_transmission_factor_min     ?
_diffrn_reflns_av_R_equivalents    0.0645
_diffrn_reflns_av_unetI/netI       0.0751
_diffrn_reflns_Laue_measured_fraction_full  0.999
_diffrn_reflns_Laue_measured_fraction_max  0.960
_diffrn_reflns_limit_h_max         14
_diffrn_reflns_limit_h_min         -15
_diffrn_reflns_limit_k_max         22
_diffrn_reflns_limit_k_min         -22
_diffrn_reflns_limit_l_max         30
_diffrn_reflns_limit_l_min         -30
_diffrn_reflns_number              73608
_diffrn_reflns_point_group_measured_fraction_full  0.999
_diffrn_reflns_point_group_measured_fraction_max  0.960
_diffrn_reflns_theta_full          25.242
_diffrn_reflns_theta_max           27.000
_diffrn_reflns_theta_min           1.909
_diffrn_ambient_temperature        120.0
_diffrn_detector                   'Bruker PHOTON 100 CMOS'
_diffrn_detector_area_resol_mean   10.4
_diffrn_detector_type              'CMOS sensor'
_diffrn_measured_fraction_theta_full  0.999
_diffrn_measured_fraction_theta_max  0.960
_diffrn_measurement_device         '3-circle diffractometer'
_diffrn_measurement_device_type    'Bruker D8 Venture'
_diffrn_measurement_method         '\f and \w scans'
_diffrn_radiation_monochromator    'focusing mirrors'
_diffrn_radiation_probe            X-ray
_diffrn_radiation_type             MoK\a
_diffrn_radiation_wavelength       0.71073
_diffrn_source                     'microfocus sealed X-ray tube'
_diffrn_source_type                'Incoatec I\mS microsource'
_diffrn_standards_number           0
_reflns_Friedel_coverage           0.000
_reflns_Friedel_fraction_full      .
_reflns_Friedel_fraction_max       .
_reflns_number_gt                  16317
_reflns_number_total               20630
_reflns_special_details
;
 Reflections were merged by SHELXL according to the crystal
 class for the calculation of statistics and refinement.
 
 _reflns_Friedel_fraction is defined as the number of unique
 Friedel pairs measured divided by the number that would be
 possible theoretically, ignoring centric projections and
 systematic absences.
;
_reflns_threshold_expression       'I > 2\s(I)'
_computing_bruker_data_scaling     'SADABS V2012/1 (Bruker AXS Inc.)'
_computing_cell_refinement         'SAINT v8.38A (Bruker AXS, 2016)'
_computing_data_collection         'APEX3 v.2017.3_0 (Bruker AXS, 2017)'
_computing_data_reduction          'SAINT v8.38A (Bruker AXS, 2016)'
_computing_molecular_graphics      'Olex2 (Dolomanov et al., 2009)'
_computing_publication_material    'Olex2 (Dolomanov et al., 2009)'
_computing_structure_refinement    'ShelXL (Sheldrick, 2015)'
_computing_structure_solution      'XM (Sheldrick, 2008)'
_refine_diff_density_max           2.206
_refine_diff_density_min           -2.987
_refine_diff_density_rms           0.172
_refine_ls_extinction_coef         .
_refine_ls_extinction_method       none
_refine_ls_goodness_of_fit_ref     1.060
_refine_ls_hydrogen_treatment      constr
_refine_ls_matrix_type             full
_refine_ls_number_parameters       1082
_refine_ls_number_reflns           20630
_refine_ls_number_restraints       6
_refine_ls_R_factor_all            0.1134
_refine_ls_R_factor_gt             0.0890
_refine_ls_restrained_S_all        1.061
_refine_ls_shift/su_max            0.001
_refine_ls_shift/su_mean           0.000
_refine_ls_structure_factor_coef   Fsqd
_refine_ls_weighting_details      
 'w=1/[\s^2^(Fo^2^)+(0.1530P)^2^+41.0000P] where P=(Fo^2^+2Fc^2^)/3'
_refine_ls_weighting_scheme        calc
_refine_ls_wR_factor_gt            0.2404
_refine_ls_wR_factor_ref           0.2664
_refine_special_details
;
 Refined as a 2-component twin.
;
_olex2_refinement_description
;
1. Twinned data refinement
 Scales: 0.8090(11)
 0.1910(11)
2. Fixed Uiso
 At 1.2 times of:
  All C(H) groups
3. Uiso/Uaniso restraints and constraints
Uanis(C3S) \\sim Ueq: with sigma of 0.01 and sigma for terminal atoms of 0.02
4.a Ternary CH refined with riding coordinates:
 C1S(H1S), C2S(H2S), C3S(H3S)
4.b Aromatic/amide H refined with riding coordinates:
 C12(H12), C13(H13), C14(H14), C15(H15), C16(H16), C22(H22), C23(H23),
 C24(H24), C25(H25), C26(H26), C32(H32), C33(H33), C34(H34), C35(H35), C36(H36),
  C42(H42), C43(H43), C44(H44), C46(H46), C47(H47), C48(H48), C62(H62),
 C63(H63), C64(H64), C65(H65), C66(H66), C72(H72), C73(H73), C74(H74), C75(H75),
  C76(H76), C12A(H12A), C13A(H13A), C14A(H14A), C15A(H15A), C16A(H16A),
 C22A(H22A), C23A(H23A), C24A(H24A), C25A(H25A), C26A(H26A), C32A(H32A),
 C33A(H33A), C34A(H34A), C35A(H35A), C36A(H36A), C42A(H42A), C43A(H43A),
 C44A(H44A), C46A(H46A), C47A(H47A), C48A(H48A), C62A(H62A), C63A(H63A),
 C64A(H64A), C65A(H65A), C66A(H66A), C72A(H72A), C73A(H73A), C74A(H74A),
 C75A(H75A), C76A(H76A)
;
_atom_sites_solution_hydrogens     geom
_atom_sites_solution_primary       dual
_atom_sites_solution_secondary     ?
loop_
  _atom_site_label
  _atom_site_type_symbol
  _atom_site_fract_x
  _atom_site_fract_y
  _atom_site_fract_z
  _atom_site_U_iso_or_equiv
  _atom_site_adp_type
  _atom_site_occupancy
  _atom_site_site_symmetry_order
  _atom_site_calc_flag
  _atom_site_refinement_flags_posn
  _atom_site_refinement_flags_adp
  _atom_site_refinement_flags_occupancy
  _atom_site_disorder_assembly
  _atom_site_disorder_group
 Sb1 Sb 0.81451(6) 0.64578(4) 0.31212(3) 0.02316(16) Uani 1 1 d . . . . .
 Cl1 Cl 0.7434(2) 0.74011(14) 0.24116(10) 0.0285(5) Uani 1 1 d . . . . .
 Cl2 Cl 0.7723(3) 0.72745(15) 0.37867(12) 0.0411(7) Uani 1 1 d . . . . .
 Cl3 Cl 1.0006(2) 0.70654(15) 0.27085(14) 0.0386(6) Uani 1 1 d . . . . .
 Cl4 Cl 0.8520(2) 0.56423(14) 0.24439(11) 0.0333(6) Uani 1 1 d . . . . .
 Cl5 Cl 0.6285(2) 0.58488(15) 0.34889(11) 0.0326(5) Uani 1 1 d . . . . .
 Cl6 Cl 0.8884(3) 0.55340(17) 0.38149(13) 0.0465(7) Uani 1 1 d . . . . .
 Sb2 Sb 0.41458(6) 0.14816(3) 0.29645(3) 0.02024(16) Uani 1 1 d . . . . .
 Cl1A Cl 0.2815(2) 0.21690(14) 0.24598(12) 0.0325(6) Uani 1 1 d . . . . .
 Cl2A Cl 0.5713(2) 0.22610(15) 0.22900(11) 0.0325(5) Uani 1 1 d . . . . .
 Cl3A Cl 0.3976(3) 0.23690(14) 0.35763(11) 0.0323(6) Uani 1 1 d . . . . .
 Cl4A Cl 0.2608(3) 0.06842(16) 0.36354(12) 0.0399(6) Uani 1 1 d . . . . .
 Cl5A Cl 0.4382(2) 0.06004(13) 0.23397(10) 0.0273(5) Uani 1 1 d . . . . .
 Cl6A Cl 0.5489(3) 0.07879(14) 0.34637(12) 0.0336(6) Uani 1 1 d . . . . .
 Cl1S Cl -0.1122(4) 0.70594(19) 0.07701(16) 0.0599(10) Uani 1 1 d . . . . .
 Cl2S Cl 0.0418(3) 0.81145(18) 0.10149(19) 0.0575(9) Uani 1 1 d . . . . .
 Cl3S Cl 0.0958(3) 0.64917(17) 0.11596(13) 0.0459(7) Uani 1 1 d . . . . .
 C1S C -0.0163(11) 0.7165(6) 0.1210(5) 0.036(2) Uani 1 1 d . . . . .
 H1S H -0.061808 0.705790 0.163067 0.043 Uiso 1 1 calc R . . . .
 Cl4S Cl 0.3497(4) 0.28516(19) -0.00585(16) 0.0539(8) Uani 1 1 d . . . . .
 Cl5S Cl 0.5641(4) 0.2460(3) 0.0309(2) 0.0767(13) Uani 1 1 d . . . . .
 Cl6S Cl 0.3473(5) 0.1652(3) 0.09858(16) 0.0809(15) Uani 1 1 d . . . . .
 C2S C 0.4301(14) 0.2091(7) 0.0276(6) 0.053(4) Uani 1 1 d . . . . .
 H2S H 0.444007 0.169351 0.003338 0.063 Uiso 1 1 calc R . . . .
 Cl7S Cl 0.1764(3) 0.2741(2) 0.45838(19) 0.0631(10) Uani 1 1 d . . . . .
 Cl8S Cl -0.0093(5) 0.3798(4) 0.4772(3) 0.101(2) Uani 1 1 d . . . . .
 Cl9S Cl -0.0566(6) 0.2133(4) 0.5205(2) 0.1006(18) Uani 1 1 d . . . . .
 C3S C 0.0427(18) 0.2868(12) 0.5098(9) 0.079(5) Uani 1 1 d . U . . .
 H3S H 0.059327 0.288913 0.548452 0.095 Uiso 1 1 calc R . . . .
 C1 C 0.6373(8) 0.9328(5) 0.1817(4) 0.0200(18) Uani 1 1 d . . . . .
 C2 C 0.7270(9) 0.9673(5) 0.1986(4) 0.025(2) Uani 1 1 d . . . . .
 C3 C 0.7527(10) 0.9540(5) 0.2548(4) 0.026(2) Uani 1 1 d . . . . .
 C4 C 0.6786(10) 0.9198(5) 0.3096(4) 0.028(2) Uani 1 1 d . . . . .
 C5 C 0.5634(9) 0.8873(5) 0.3207(4) 0.025(2) Uani 1 1 d . . . . .
 C6 C 0.5069(9) 0.8654(5) 0.2807(4) 0.0233(19) Uani 1 1 d . . . . .
 C7 C 0.5427(9) 0.8830(5) 0.2185(4) 0.0209(18) Uani 1 1 d . . . . .
 C11 C 0.6488(8) 0.9452(6) 0.1161(4) 0.0234(19) Uani 1 1 d . . . . .
 C12 C 0.6094(9) 1.0119(6) 0.0836(4) 0.028(2) Uani 1 1 d . . . . .
 H12 H 0.570233 1.049155 0.103156 0.033 Uiso 1 1 calc R . . . .
 C13 C 0.6273(12) 1.0239(7) 0.0224(5) 0.042(3) Uani 1 1 d . . . . .
 H13 H 0.598966 1.068452 0.000222 0.050 Uiso 1 1 calc R . . . .
 C14 C 0.6867(10) 0.9703(7) -0.0052(4) 0.033(2) Uani 1 1 d . . . . .
 H14 H 0.699980 0.978540 -0.046923 0.040 Uiso 1 1 calc R . . . .
 C15 C 0.7280(11) 0.9040(6) 0.0265(5) 0.034(2) Uani 1 1 d . . . . .
 H15 H 0.769013 0.867595 0.006575 0.041 Uiso 1 1 calc R . . . .
 C16 C 0.7087(9) 0.8917(6) 0.0872(4) 0.027(2) Uani 1 1 d . . . . .
 H16 H 0.736454 0.846716 0.109121 0.033 Uiso 1 1 calc R . . . .
 C21 C 0.8062(9) 1.0247(6) 0.1501(4) 0.025(2) Uani 1 1 d . . . . .
 C22 C 0.7819(10) 1.1016(6) 0.1405(5) 0.033(2) Uani 1 1 d . . . . .
 H22 H 0.715477 1.117968 0.164877 0.039 Uiso 1 1 calc R . . . .
 C23 C 0.8541(14) 1.1563(7) 0.0948(5) 0.049(3) Uani 1 1 d . . . . .
 H23 H 0.837825 1.209938 0.088227 0.059 Uiso 1 1 calc R . . . .
 C24 C 0.9499(13) 1.1311(8) 0.0594(6) 0.052(3) Uani 1 1 d . . . . .
 H24 H 0.999752 1.167346 0.027982 0.062 Uiso 1 1 calc R . . . .
 C25 C 0.9723(12) 1.0543(9) 0.0698(6) 0.052(3) Uani 1 1 d . . . . .
 H25 H 1.038840 1.038160 0.045350 0.062 Uiso 1 1 calc R . . . .
 C26 C 0.9031(11) 0.9990(7) 0.1140(5) 0.039(3) Uani 1 1 d . . . . .
 H26 H 0.919979 0.945527 0.120001 0.047 Uiso 1 1 calc R . . . .
 C31 C 0.8721(10) 0.9802(6) 0.2536(5) 0.033(2) Uani 1 1 d . . . . .
 C32 C 0.9005(10) 1.0533(6) 0.2596(5) 0.034(2) Uani 1 1 d . . . . .
 H32 H 0.841322 1.089388 0.265099 0.041 Uiso 1 1 calc R . . . .
 C33 C 1.0124(12) 1.0746(7) 0.2577(5) 0.041(3) Uani 1 1 d . . . . .
 H33 H 1.030157 1.124792 0.262158 0.049 Uiso 1 1 calc R . . . .
 C34 C 1.0989(12) 1.0233(8) 0.2494(6) 0.046(3) Uani 1 1 d . . . . .
 H34 H 1.176529 1.038217 0.247782 0.056 Uiso 1 1 calc R . . . .
 C35 C 1.0731(11) 0.9494(7) 0.2432(6) 0.044(3) Uani 1 1 d . . . . .
 H35 H 1.133076 0.913893 0.237483 0.053 Uiso 1 1 calc R . . . .
 C36 C 0.9611(11) 0.9279(7) 0.2453(6) 0.041(3) Uani 1 1 d . . . . .
 H36 H 0.943577 0.877480 0.241126 0.049 Uiso 1 1 calc R . . . .
 C41 C 0.7052(12) 0.9189(6) 0.3673(5) 0.036(3) Uani 1 1 d . . . . .
 C42 C 0.8025(15) 0.9374(8) 0.3860(6) 0.053(4) Uani 1 1 d . . . . .
 H42 H 0.875125 0.952647 0.358557 0.063 Uiso 1 1 calc R . . . .
 C43 C 0.7896(16) 0.9327(9) 0.4472(7) 0.062(4) Uani 1 1 d . . . . .
 H43 H 0.855407 0.944319 0.460524 0.075 Uiso 1 1 calc R . . . .
 C44 C 0.6863(19) 0.9122(8) 0.4873(6) 0.068(5) Uani 1 1 d . . . . .
 H44 H 0.681120 0.911791 0.527522 0.081 Uiso 1 1 calc R . . . .
 C45 C 0.5874(15) 0.8916(7) 0.4708(5) 0.050(4) Uani 1 1 d . . . . .
 C46 C 0.4782(18) 0.8688(9) 0.5060(6) 0.066(5) Uani 1 1 d . . . . .
 H46 H 0.464431 0.864436 0.547356 0.079 Uiso 1 1 calc R . . . .
 C47 C 0.3869(16) 0.8517(8) 0.4822(6) 0.058(4) Uani 1 1 d . . . . .
 H47 H 0.311585 0.838944 0.507576 0.070 Uiso 1 1 calc R . . . .
 C48 C 0.4039(15) 0.8530(7) 0.4208(5) 0.051(4) Uani 1 1 d . . . . .
 H48 H 0.341664 0.839746 0.405512 0.061 Uiso 1 1 calc R . . . .
 C49 C 0.5124(12) 0.8737(6) 0.3847(4) 0.035(3) Uani 1 1 d . . . . .
 C50 C 0.6016(13) 0.8942(6) 0.4092(5) 0.038(3) Uani 1 1 d . . . . .
 C61 C 0.4029(10) 0.8132(6) 0.3067(4) 0.027(2) Uani 1 1 d . . . . .
 C62 C 0.2915(10) 0.8401(6) 0.3087(4) 0.032(2) Uani 1 1 d . . . . .
 H62 H 0.281833 0.893741 0.293511 0.038 Uiso 1 1 calc R . . . .
 C63 C 0.1949(11) 0.7898(7) 0.3323(5) 0.039(3) Uani 1 1 d . . . . .
 H63 H 0.119225 0.808116 0.332759 0.047 Uiso 1 1 calc R . . . .
 C64 C 0.2103(12) 0.7112(7) 0.3556(5) 0.041(3) Uani 1 1 d . . . . .
 H64 H 0.144232 0.676265 0.372261 0.049 Uiso 1 1 calc R . . . .
 C65 C 0.3173(12) 0.6844(6) 0.3549(4) 0.036(3) Uani 1 1 d . . . . .
 H65 H 0.325935 0.630770 0.370422 0.043 Uiso 1 1 calc R . . . .
 C66 C 0.4152(10) 0.7347(6) 0.3316(4) 0.029(2) Uani 1 1 d . . . . .
 H66 H 0.490233 0.715753 0.332511 0.035 Uiso 1 1 calc R . . . .
 C71 C 0.4675(9) 0.8503(5) 0.1862(4) 0.0213(18) Uani 1 1 d . . . . .
 C72 C 0.3828(10) 0.8935(6) 0.1650(5) 0.031(2) Uani 1 1 d . . . . .
 H72 H 0.371278 0.944366 0.171386 0.037 Uiso 1 1 calc R . . . .
 C73 C 0.3140(10) 0.8643(7) 0.1346(5) 0.035(2) Uani 1 1 d . . . . .
 H73 H 0.254419 0.894238 0.121263 0.042 Uiso 1 1 calc R . . . .
 C74 C 0.3335(10) 0.7904(6) 0.1238(5) 0.033(2) Uani 1 1 d . . . . .
 H74 H 0.288589 0.770294 0.102042 0.039 Uiso 1 1 calc R . . . .
 C75 C 0.4185(10) 0.7466(6) 0.1449(5) 0.033(2) Uani 1 1 d . . . . .
 H75 H 0.432167 0.696353 0.137582 0.040 Uiso 1 1 calc R . . . .
 C76 C 0.4842(10) 0.7762(6) 0.1770(4) 0.027(2) Uani 1 1 d . . . . .
 H76 H 0.540624 0.745362 0.192637 0.032 Uiso 1 1 calc R . . . .
 C1A C 0.6953(9) 0.4178(5) 0.1882(4) 0.0205(18) Uani 1 1 d . . . . .
 C2A C 0.7653(8) 0.3807(5) 0.2260(4) 0.0182(17) Uani 1 1 d . . . . .
 C3A C 0.7354(8) 0.3589(5) 0.2889(4) 0.0177(17) Uani 1 1 d . . . . .
 C4A C 0.6420(8) 0.3830(5) 0.3266(4) 0.0193(18) Uani 1 1 d . . . . .
 C5A C 0.5382(8) 0.4196(5) 0.3133(4) 0.0189(17) Uani 1 1 d . . . . .
 C6A C 0.5110(8) 0.4436(5) 0.2578(4) 0.0184(17) Uani 1 1 d . . . . .
 C7A C 0.5806(9) 0.4399(5) 0.2017(4) 0.0218(19) Uani 1 1 d . . . . .
 C11A C 0.7501(8) 0.4328(5) 0.1227(4) 0.0178(17) Uani 1 1 d . . . . .
 C12A C 0.7981(10) 0.5051(6) 0.0911(4) 0.028(2) Uani 1 1 d . . . . .
 H12A H 0.797127 0.546167 0.110743 0.034 Uiso 1 1 calc R . . . .
 C13A C 0.8468(10) 0.5185(6) 0.0320(5) 0.034(2) Uani 1 1 d . . . . .
 H13A H 0.877660 0.569075 0.010783 0.041 Uiso 1 1 calc R . . . .
 C14A C 0.8521(9) 0.4593(7) 0.0024(4) 0.030(2) Uani 1 1 d . . . . .
 H14A H 0.888160 0.468971 -0.038611 0.037 Uiso 1 1 calc R . . . .
 C15A C 0.8047(10) 0.3865(7) 0.0328(4) 0.033(2) Uani 1 1 d . . . . .
 H15A H 0.808207 0.345582 0.012822 0.040 Uiso 1 1 calc R . . . .
 C16A C 0.7518(9) 0.3730(6) 0.0925(4) 0.027(2) Uani 1 1 d . . . . .
 H16A H 0.716652 0.323191 0.113143 0.032 Uiso 1 1 calc R . . . .
 C21A C 0.8818(8) 0.3575(5) 0.1959(4) 0.0206(18) Uani 1 1 d . . . . .
 C22A C 0.9730(9) 0.4117(5) 0.1751(4) 0.0240(19) Uani 1 1 d . . . . .
 H22A H 0.960958 0.463673 0.178799 0.029 Uiso 1 1 calc R . . . .
 C23A C 1.0840(9) 0.3911(6) 0.1483(5) 0.030(2) Uani 1 1 d . . . . .
 H23A H 1.147572 0.428363 0.135218 0.036 Uiso 1 1 calc R . . . .
 C24A C 1.0997(10) 0.3152(7) 0.1413(5) 0.037(3) Uani 1 1 d . . . . .
 H24A H 1.173657 0.300615 0.122443 0.044 Uiso 1 1 calc R . . . .
 C25A C 1.0075(11) 0.2619(6) 0.1619(5) 0.035(2) Uani 1 1 d . . . . .
 H25A H 1.018082 0.210374 0.156710 0.042 Uiso 1 1 calc R . . . .
 C26A C 0.8997(10) 0.2816(5) 0.1900(4) 0.028(2) Uani 1 1 d . . . . .
 H26A H 0.837587 0.243340 0.205318 0.033 Uiso 1 1 calc R . . . .
 C31A C 0.8176(9) 0.3057(5) 0.3163(4) 0.0223(19) Uani 1 1 d . . . . .
 C32A C 0.9251(9) 0.3320(7) 0.3201(4) 0.030(2) Uani 1 1 d . . . . .
 H32A H 0.948127 0.385596 0.305352 0.036 Uiso 1 1 calc R . . . .
 C33A C 0.9983(11) 0.2816(8) 0.3448(5) 0.040(3) Uani 1 1 d . . . . .
 H33A H 1.072147 0.300266 0.346337 0.048 Uiso 1 1 calc R . . . .
 C34A C 0.9651(12) 0.2041(8) 0.3673(5) 0.048(4) Uani 1 1 d . . . . .
 H34A H 1.016202 0.169135 0.384013 0.058 Uiso 1 1 calc R . . . .
 C35A C 0.8552(13) 0.1766(7) 0.3654(5) 0.043(3) Uani 1 1 d . . . . .
 H35A H 0.831147 0.123338 0.381502 0.051 Uiso 1 1 calc R . . . .
 C36A C 0.7820(11) 0.2282(6) 0.3396(4) 0.030(2) Uani 1 1 d . . . . .
 H36A H 0.707762 0.210209 0.338069 0.036 Uiso 1 1 calc R . . . .
 C41A C 0.6301(9) 0.3716(5) 0.3907(4) 0.0230(19) Uani 1 1 d . . . . .
 C42A C 0.7018(10) 0.3448(6) 0.4296(4) 0.028(2) Uani 1 1 d . . . . .
 H42A H 0.775978 0.325946 0.415775 0.034 Uiso 1 1 calc R . . . .
 C43A C 0.6614(11) 0.3466(7) 0.4893(5) 0.038(3) Uani 1 1 d . . . . .
 H43A H 0.710252 0.329053 0.515433 0.045 Uiso 1 1 calc R . . . .
 C44A C 0.5552(11) 0.3722(7) 0.5112(4) 0.036(3) Uani 1 1 d . . . . .
 H44A H 0.530584 0.370699 0.552194 0.043 Uiso 1 1 calc R . . . .
 C45A C 0.4818(10) 0.4011(6) 0.4736(4) 0.027(2) Uani 1 1 d . . . . .
 C46A C 0.3720(11) 0.4339(7) 0.4886(4) 0.035(2) Uani 1 1 d . . . . .
 H46A H 0.340108 0.437548 0.528133 0.041 Uiso 1 1 calc R . . . .
 C47A C 0.3111(10) 0.4606(6) 0.4451(4) 0.034(2) Uani 1 1 d . . . . .
 H47A H 0.237421 0.481787 0.456138 0.041 Uiso 1 1 calc R . . . .
 C48A C 0.3540(10) 0.4576(6) 0.3860(4) 0.028(2) Uani 1 1 d . . . . .
 H48A H 0.309468 0.475606 0.357837 0.033 Uiso 1 1 calc R . . . .
 C49A C 0.4618(9) 0.4280(5) 0.3692(4) 0.0215(18) Uani 1 1 d . . . . .
 C50A C 0.5216(9) 0.3990(5) 0.4138(4) 0.0227(19) Uani 1 1 d . . . . .
 C61A C 0.3936(8) 0.4760(5) 0.2576(4) 0.0187(17) Uani 1 1 d . . . . .
 C62A C 0.3788(10) 0.5555(5) 0.2522(4) 0.026(2) Uani 1 1 d . . . . .
 H62A H 0.442794 0.589647 0.248630 0.031 Uiso 1 1 calc R . . . .
 C63A C 0.2682(10) 0.5842(6) 0.2521(5) 0.032(2) Uani 1 1 d . . . . .
 H63A H 0.256592 0.637954 0.250077 0.038 Uiso 1 1 calc R . . . .
 C64A C 0.1765(11) 0.5356(7) 0.2549(5) 0.039(3) Uani 1 1 d . . . . .
 H64A H 0.102017 0.555562 0.254385 0.047 Uiso 1 1 calc R . . . .
 C65A C 0.1930(10) 0.4584(7) 0.2585(5) 0.036(2) Uani 1 1 d . . . . .
 H65A H 0.129486 0.425244 0.259656 0.043 Uiso 1 1 calc R . . . .
 C66A C 0.3007(9) 0.4268(6) 0.2605(4) 0.029(2) Uani 1 1 d . . . . .
 H66A H 0.310298 0.372693 0.263694 0.035 Uiso 1 1 calc R . . . .
 C71A C 0.5196(9) 0.4601(6) 0.1519(4) 0.0224(19) Uani 1 1 d . . . . .
 C72A C 0.5103(10) 0.5352(6) 0.1224(5) 0.032(2) Uani 1 1 d . . . . .
 H72A H 0.544686 0.576612 0.132865 0.039 Uiso 1 1 calc R . . . .
 C73A C 0.4510(11) 0.5522(8) 0.0772(5) 0.045(3) Uani 1 1 d . . . . .
 H73A H 0.446776 0.604556 0.056674 0.054 Uiso 1 1 calc R . . . .
 C74A C 0.3998(10) 0.4937(8) 0.0628(5) 0.041(3) Uani 1 1 d . . . . .
 H74A H 0.358160 0.505054 0.032733 0.049 Uiso 1 1 calc R . . . .
 C75A C 0.4078(11) 0.4182(8) 0.0916(5) 0.043(3) Uani 1 1 d . . . . .
 H75A H 0.372679 0.377479 0.080738 0.051 Uiso 1 1 calc R . . . .
 C76A C 0.4672(9) 0.4000(7) 0.1369(4) 0.031(2) Uani 1 1 d . . . . .
 H76A H 0.471522 0.347472 0.156966 0.037 Uiso 1 1 calc R . . . .

loop_
  _atom_site_aniso_label
  _atom_site_aniso_U_11
  _atom_site_aniso_U_22
  _atom_site_aniso_U_33
  _atom_site_aniso_U_23
  _atom_site_aniso_U_13
  _atom_site_aniso_U_12
 Sb1 0.0321(4) 0.0161(3) 0.0253(3) -0.0106(2) -0.0096(3) 0.0099(3)
 Cl1 0.0329(13) 0.0275(12) 0.0254(11) -0.0052(9) -0.0092(10) 0.0112(10)
 Cl2 0.072(2) 0.0289(13) 0.0337(13) -0.0220(11) -0.0214(14) 0.0184(13)
 Cl3 0.0346(14) 0.0265(13) 0.0624(18) -0.0183(12) -0.0193(13) 0.0084(11)
 Cl4 0.0421(15) 0.0228(11) 0.0358(13) -0.0190(10) 0.0008(11) 0.0034(10)
 Cl5 0.0397(14) 0.0248(12) 0.0303(12) -0.0094(9) 0.0003(10) 0.0049(10)
 Cl6 0.061(2) 0.0346(14) 0.0430(15) -0.0014(12) -0.0182(14) 0.0239(14)
 Sb2 0.0305(3) 0.0130(3) 0.0194(3) -0.0078(2) -0.0065(2) 0.0037(2)
 Cl1A 0.0418(15) 0.0247(12) 0.0379(13) -0.0134(10) -0.0178(11) 0.0131(10)
 Cl2A 0.0373(14) 0.0264(12) 0.0297(12) -0.0051(9) -0.0013(10) -0.0036(10)
 Cl3A 0.0541(16) 0.0213(11) 0.0272(11) -0.0169(9) -0.0101(11) 0.0058(11)
 Cl4A 0.0482(17) 0.0368(14) 0.0295(12) -0.0065(10) 0.0002(12) -0.0133(12)
 Cl5A 0.0423(14) 0.0178(10) 0.0272(11) -0.0139(8) -0.0110(10) 0.0073(10)
 Cl6A 0.0530(16) 0.0188(11) 0.0379(13) -0.0109(10) -0.0244(12) 0.0093(11)
 Cl1S 0.088(3) 0.0381(16) 0.058(2) 0.0011(14) -0.039(2) -0.0183(17)
 Cl2S 0.061(2) 0.0304(15) 0.096(3) -0.0278(16) -0.035(2) 0.0053(14)
 Cl3S 0.062(2) 0.0301(14) 0.0417(15) -0.0155(12) 0.0010(14) 0.0115(13)
 C1S 0.044(6) 0.032(6) 0.035(6) -0.012(4) -0.010(5) 0.007(5)
 Cl4S 0.075(2) 0.0436(17) 0.060(2) -0.0236(15) -0.0372(18) 0.0136(16)
 Cl5S 0.089(3) 0.063(2) 0.107(3) -0.039(2) -0.062(3) 0.026(2)
 Cl6S 0.142(4) 0.067(2) 0.0371(17) -0.0181(17) -0.023(2) 0.043(3)
 C2S 0.086(11) 0.031(6) 0.060(8) -0.027(6) -0.040(8) 0.027(7)
 Cl7S 0.058(2) 0.069(2) 0.074(2) -0.032(2) -0.0251(19) 0.0244(19)
 Cl8S 0.092(4) 0.115(4) 0.136(5) -0.073(4) -0.065(4) 0.060(3)
 Cl9S 0.098(4) 0.134(5) 0.060(3) -0.036(3) 0.013(3) 0.004(4)
 C3S 0.088(9) 0.090(9) 0.076(8) -0.040(7) -0.033(7) 0.031(7)
 C1 0.029(5) 0.011(4) 0.019(4) -0.005(3) -0.005(4) 0.003(3)
 C2 0.035(5) 0.016(4) 0.029(5) -0.011(4) -0.011(4) 0.008(4)
 C3 0.042(6) 0.013(4) 0.030(5) -0.010(4) -0.017(4) 0.011(4)
 C4 0.055(7) 0.012(4) 0.026(5) -0.008(3) -0.026(5) 0.007(4)
 C5 0.040(6) 0.013(4) 0.026(5) -0.007(3) -0.012(4) 0.014(4)
 C6 0.036(5) 0.012(4) 0.024(4) -0.005(3) -0.010(4) 0.008(4)
 C7 0.029(5) 0.012(4) 0.027(5) -0.010(3) -0.011(4) 0.007(4)
 C11 0.020(5) 0.030(5) 0.025(5) -0.012(4) -0.008(4) 0.003(4)
 C12 0.037(6) 0.029(5) 0.019(4) -0.006(4) -0.008(4) 0.001(4)
 C13 0.062(8) 0.039(6) 0.024(5) -0.005(4) -0.013(5) 0.007(6)
 C14 0.044(6) 0.039(6) 0.018(5) -0.009(4) -0.008(4) -0.002(5)
 C15 0.047(7) 0.026(5) 0.025(5) -0.011(4) 0.002(5) 0.001(5)
 C16 0.036(6) 0.020(5) 0.025(5) -0.007(4) -0.005(4) 0.003(4)
 C21 0.027(5) 0.024(5) 0.029(5) -0.014(4) -0.010(4) 0.006(4)
 C22 0.040(6) 0.029(5) 0.028(5) -0.007(4) -0.003(4) 0.002(5)
 C23 0.078(10) 0.028(6) 0.037(6) -0.007(5) -0.005(6) -0.015(6)
 C24 0.058(9) 0.052(8) 0.039(7) -0.012(6) 0.003(6) -0.015(7)
 C25 0.043(7) 0.056(8) 0.048(7) -0.021(6) 0.012(6) -0.006(6)
 C26 0.037(6) 0.035(6) 0.047(6) -0.021(5) -0.002(5) 0.009(5)
 C31 0.046(7) 0.018(5) 0.048(6) -0.015(4) -0.029(5) 0.011(4)
 C32 0.042(6) 0.024(5) 0.046(6) -0.020(5) -0.022(5) 0.011(5)
 C33 0.060(8) 0.030(6) 0.042(6) -0.015(5) -0.023(6) 0.004(5)
 C34 0.040(7) 0.054(8) 0.051(7) -0.013(6) -0.021(6) -0.002(6)
 C35 0.044(7) 0.040(7) 0.065(8) -0.024(6) -0.033(6) 0.020(6)
 C36 0.050(7) 0.028(5) 0.062(8) -0.027(5) -0.032(6) 0.014(5)
 C41 0.073(8) 0.014(4) 0.030(5) -0.007(4) -0.030(6) 0.007(5)
 C42 0.085(11) 0.038(7) 0.043(7) -0.002(5) -0.037(7) -0.006(7)
 C43 0.087(12) 0.063(9) 0.051(8) -0.010(7) -0.045(9) -0.010(8)
 C44 0.133(16) 0.049(8) 0.027(6) -0.003(6) -0.035(9) -0.021(9)
 C45 0.097(12) 0.028(6) 0.020(5) 0.002(4) -0.009(6) -0.002(7)
 C46 0.120(15) 0.054(9) 0.026(6) -0.015(6) -0.016(8) -0.017(9)
 C47 0.099(12) 0.041(7) 0.028(6) -0.012(5) -0.001(7) -0.015(7)
 C48 0.085(11) 0.034(6) 0.031(6) -0.016(5) -0.001(6) -0.014(7)
 C49 0.069(8) 0.011(4) 0.024(5) -0.008(4) -0.009(5) 0.004(5)
 C50 0.081(9) 0.012(4) 0.027(5) -0.008(4) -0.022(6) 0.000(5)
 C61 0.043(6) 0.023(5) 0.017(4) -0.010(3) -0.006(4) 0.007(4)
 C62 0.040(6) 0.028(5) 0.026(5) -0.006(4) -0.006(4) 0.005(5)
 C63 0.036(6) 0.045(7) 0.034(6) -0.010(5) -0.004(5) -0.003(5)
 C64 0.056(8) 0.039(6) 0.025(5) -0.003(5) -0.007(5) -0.009(6)
 C65 0.069(8) 0.018(5) 0.021(5) -0.002(4) -0.014(5) -0.007(5)
 C66 0.044(6) 0.025(5) 0.022(5) -0.010(4) -0.012(4) 0.009(4)
 C71 0.029(5) 0.017(4) 0.014(4) 0.001(3) -0.003(4) -0.002(4)
 C72 0.040(6) 0.025(5) 0.030(5) -0.009(4) -0.010(5) 0.008(4)
 C73 0.035(6) 0.035(6) 0.038(6) -0.006(5) -0.015(5) 0.002(5)
 C74 0.037(6) 0.032(5) 0.031(5) -0.007(4) -0.011(4) -0.009(5)
 C75 0.045(7) 0.022(5) 0.039(6) -0.017(4) -0.012(5) 0.004(4)
 C76 0.043(6) 0.021(5) 0.021(4) -0.007(4) -0.016(4) 0.010(4)
 C1A 0.028(5) 0.016(4) 0.017(4) -0.006(3) -0.004(4) 0.004(4)
 C2A 0.026(5) 0.008(4) 0.021(4) -0.007(3) -0.003(4) 0.001(3)
 C3A 0.026(5) 0.007(4) 0.025(4) -0.008(3) -0.010(4) 0.003(3)
 C4A 0.026(5) 0.014(4) 0.021(4) -0.008(3) -0.007(4) 0.003(3)
 C5A 0.020(4) 0.016(4) 0.020(4) -0.007(3) 0.001(3) 0.001(3)
 C6A 0.023(4) 0.014(4) 0.019(4) -0.008(3) -0.002(3) 0.006(3)
 C7A 0.032(5) 0.018(4) 0.015(4) -0.009(3) 0.000(4) 0.006(4)
 C11A 0.017(4) 0.022(4) 0.013(4) -0.004(3) -0.003(3) 0.012(3)
 C12A 0.042(6) 0.025(5) 0.019(4) -0.008(4) -0.007(4) 0.009(4)
 C13A 0.038(6) 0.030(5) 0.024(5) 0.003(4) 0.002(4) 0.008(5)
 C14A 0.025(5) 0.049(6) 0.019(4) -0.009(4) -0.007(4) 0.005(5)
 C15A 0.044(6) 0.036(6) 0.020(5) -0.011(4) -0.005(4) 0.002(5)
 C16A 0.031(5) 0.028(5) 0.022(5) -0.010(4) -0.003(4) 0.004(4)
 C21A 0.028(5) 0.021(4) 0.015(4) -0.009(3) -0.004(3) 0.008(4)
 C22A 0.031(5) 0.020(4) 0.021(4) -0.008(3) -0.002(4) 0.006(4)
 C23A 0.028(5) 0.035(6) 0.028(5) -0.010(4) -0.007(4) 0.004(4)
 C24A 0.031(6) 0.047(7) 0.029(5) -0.012(5) 0.003(4) 0.019(5)
 C25A 0.042(6) 0.029(5) 0.038(6) -0.017(4) -0.007(5) 0.013(5)
 C26A 0.045(6) 0.015(4) 0.025(5) -0.011(4) -0.005(4) 0.005(4)
 C31A 0.029(5) 0.024(5) 0.019(4) -0.011(3) -0.009(4) 0.013(4)
 C32A 0.030(5) 0.041(6) 0.018(4) -0.006(4) -0.005(4) 0.013(5)
 C33A 0.035(6) 0.061(8) 0.022(5) -0.010(5) -0.005(4) 0.016(6)
 C34A 0.052(8) 0.064(9) 0.034(6) -0.016(6) -0.015(6) 0.043(7)
 C35A 0.074(9) 0.027(5) 0.032(6) -0.009(4) -0.022(6) 0.023(6)
 C36A 0.047(7) 0.024(5) 0.023(5) -0.010(4) -0.008(4) 0.006(5)
 C41A 0.033(5) 0.016(4) 0.019(4) -0.005(3) -0.004(4) 0.005(4)
 C42A 0.035(6) 0.030(5) 0.021(4) -0.011(4) -0.006(4) 0.010(4)
 C43A 0.052(7) 0.045(6) 0.020(5) -0.010(4) -0.015(5) 0.020(5)
 C44A 0.056(7) 0.037(6) 0.015(4) -0.010(4) -0.006(4) 0.013(5)
 C45A 0.037(6) 0.024(5) 0.021(4) -0.007(4) -0.004(4) 0.003(4)
 C46A 0.046(7) 0.036(6) 0.021(5) -0.012(4) -0.002(4) 0.014(5)
 C47A 0.038(6) 0.037(6) 0.023(5) -0.010(4) 0.001(4) 0.020(5)
 C48A 0.036(6) 0.027(5) 0.019(4) -0.007(4) -0.003(4) 0.007(4)
 C49A 0.029(5) 0.015(4) 0.020(4) -0.010(3) -0.001(4) 0.002(4)
 C50A 0.031(5) 0.016(4) 0.019(4) -0.005(3) -0.001(4) 0.002(4)
 C61A 0.029(5) 0.015(4) 0.013(4) -0.004(3) -0.005(3) 0.004(4)
 C62A 0.040(6) 0.016(4) 0.023(4) -0.007(3) -0.008(4) 0.013(4)
 C63A 0.044(6) 0.024(5) 0.030(5) -0.008(4) -0.010(5) 0.017(5)
 C64A 0.037(6) 0.048(7) 0.035(6) -0.016(5) -0.011(5) 0.017(5)
 C65A 0.029(6) 0.042(6) 0.040(6) -0.015(5) -0.011(5) 0.000(5)
 C66A 0.032(5) 0.024(5) 0.029(5) -0.009(4) -0.003(4) 0.004(4)
 C71A 0.026(5) 0.027(5) 0.015(4) -0.008(3) -0.002(4) 0.007(4)
 C72A 0.041(6) 0.027(5) 0.032(5) -0.012(4) -0.009(5) 0.013(5)
 C73A 0.047(7) 0.053(8) 0.032(6) -0.004(5) -0.009(5) 0.025(6)
 C74A 0.032(6) 0.072(9) 0.022(5) -0.014(5) -0.009(4) 0.010(6)
 C75A 0.035(6) 0.066(8) 0.039(6) -0.033(6) -0.013(5) 0.006(6)
 C76A 0.029(5) 0.038(6) 0.026(5) -0.009(4) -0.006(4) 0.003(4)

_geom_special_details
;
 All esds (except the esd in the dihedral angle between two l.s. planes)
 are estimated using the full covariance matrix.  The cell esds are taken
 into account individually in the estimation of esds in distances, angles
 and torsion angles; correlations between esds in cell parameters are only
 used when they are defined by crystal symmetry.  An approximate (isotropic)
 treatment of cell esds is used for estimating esds involving l.s. planes.
;
loop_
  _geom_bond_atom_site_label_1
  _geom_bond_atom_site_label_2
  _geom_bond_distance
  _geom_bond_site_symmetry_2
  _geom_bond_publ_flag
 Sb1 Cl1 2.393(2) . ?
 Sb1 Cl2 2.355(2) . ?
 Sb1 Cl3 2.350(3) . ?
 Sb1 Cl4 2.374(2) . ?
 Sb1 Cl5 2.343(3) . ?
 Sb1 Cl6 2.368(3) . ?
 Sb2 Cl1A 2.369(3) . ?
 Sb2 Cl2A 2.361(3) . ?
 Sb2 Cl3A 2.359(2) . ?
 Sb2 Cl4A 2.349(3) . ?
 Sb2 Cl5A 2.369(2) . ?
 Sb2 Cl6A 2.378(3) . ?
 Cl1S C1S 1.760(12) . ?
 Cl2S C1S 1.738(12) . ?
 Cl3S C1S 1.776(12) . ?
 C1S H1S 1.0000 . ?
 Cl4S C2S 1.788(13) . ?
 Cl5S C2S 1.747(17) . ?
 Cl6S C2S 1.755(17) . ?
 C2S H2S 1.0000 . ?
 Cl7S C3S 1.81(2) . ?
 Cl8S C3S 1.82(2) . ?
 Cl9S C3S 1.70(2) . ?
 C3S H3S 1.0000 . ?
 C1 C2 1.414(14) . ?
 C1 C7 1.416(14) . ?
 C1 C11 1.511(12) . ?
 C2 C3 1.416(13) . ?
 C2 C21 1.491(15) . ?
 C3 C4 1.400(15) . ?
 C3 C31 1.486(16) . ?
 C4 C5 1.427(16) . ?
 C4 C41 1.487(13) . ?
 C5 C6 1.414(14) . ?
 C5 C49 1.473(14) . ?
 C6 C7 1.411(13) . ?
 C6 C61 1.468(15) . ?
 C7 C71 1.505(13) . ?
 C11 C12 1.398(14) . ?
 C11 C16 1.391(13) . ?
 C12 H12 0.9500 . ?
 C12 C13 1.396(14) . ?
 C13 H13 0.9500 . ?
 C13 C14 1.375(16) . ?
 C14 H14 0.9500 . ?
 C14 C15 1.395(16) . ?
 C15 H15 0.9500 . ?
 C15 C16 1.383(14) . ?
 C16 H16 0.9500 . ?
 C21 C22 1.365(14) . ?
 C21 C26 1.406(14) . ?
 C22 H22 0.9500 . ?
 C22 C23 1.398(16) . ?
 C23 H23 0.9500 . ?
 C23 C24 1.38(2) . ?
 C24 H24 0.9500 . ?
 C24 C25 1.36(2) . ?
 C25 H25 0.9500 . ?
 C25 C26 1.371(18) . ?
 C26 H26 0.9500 . ?
 C31 C32 1.386(14) . ?
 C31 C36 1.405(15) . ?
 C32 H32 0.9500 . ?
 C32 C33 1.369(18) . ?
 C33 H33 0.9500 . ?
 C33 C34 1.371(19) . ?
 C34 H34 0.9500 . ?
 C34 C35 1.393(18) . ?
 C35 H35 0.9500 . ?
 C35 C36 1.370(18) . ?
 C36 H36 0.9500 . ?
 C41 C42 1.398(18) . ?
 C41 C50 1.390(19) . ?
 C42 H42 0.9500 . ?
 C42 C43 1.421(19) . ?
 C43 H43 0.9500 . ?
 C43 C44 1.36(3) . ?
 C44 H44 0.9500 . ?
 C44 C45 1.40(2) . ?
 C45 C46 1.37(2) . ?
 C45 C50 1.434(15) . ?
 C46 H46 0.9500 . ?
 C46 C47 1.40(2) . ?
 C47 H47 0.9500 . ?
 C47 C48 1.433(17) . ?
 C48 H48 0.9500 . ?
 C48 C49 1.37(2) . ?
 C49 C50 1.411(17) . ?
 C61 C62 1.394(16) . ?
 C61 C66 1.400(14) . ?
 C62 H62 0.9500 . ?
 C62 C63 1.380(17) . ?
 C63 H63 0.9500 . ?
 C63 C64 1.400(18) . ?
 C64 H64 0.9500 . ?
 C64 C65 1.347(19) . ?
 C65 H65 0.9500 . ?
 C65 C66 1.391(17) . ?
 C66 H66 0.9500 . ?
 C71 C72 1.376(14) . ?
 C71 C76 1.381(13) . ?
 C72 H72 0.9500 . ?
 C72 C73 1.387(16) . ?
 C73 H73 0.9500 . ?
 C73 C74 1.395(16) . ?
 C74 H74 0.9500 . ?
 C74 C75 1.385(16) . ?
 C75 H75 0.9500 . ?
 C75 C76 1.395(15) . ?
 C76 H76 0.9500 . ?
 C1A C2A 1.416(13) . ?
 C1A C7A 1.396(13) . ?
 C1A C11A 1.513(12) . ?
 C2A C3A 1.424(12) . ?
 C2A C21A 1.500(12) . ?
 C3A C4A 1.387(12) . ?
 C3A C31A 1.506(12) . ?
 C4A C5A 1.453(13) . ?
 C4A C41A 1.474(12) . ?
 C5A C6A 1.411(13) . ?
 C5A C49A 1.466(12) . ?
 C6A C7A 1.416(12) . ?
 C6A C61A 1.500(13) . ?
 C7A C71A 1.511(13) . ?
 C11A C12A 1.378(14) . ?
 C11A C16A 1.409(13) . ?
 C12A H12A 0.9500 . ?
 C12A C13A 1.364(14) . ?
 C13A H13A 0.9500 . ?
 C13A C14A 1.386(16) . ?
 C14A H14A 0.9500 . ?
 C14A C15A 1.376(16) . ?
 C15A H15A 0.9500 . ?
 C15A C16A 1.386(14) . ?
 C16A H16A 0.9500 . ?
 C21A C22A 1.371(14) . ?
 C21A C26A 1.391(12) . ?
 C22A H22A 0.9500 . ?
 C22A C23A 1.406(14) . ?
 C23A H23A 0.9500 . ?
 C23A C24A 1.396(16) . ?
 C24A H24A 0.9500 . ?
 C24A C25A 1.370(18) . ?
 C25A H25A 0.9500 . ?
 C25A C26A 1.379(15) . ?
 C26A H26A 0.9500 . ?
 C31A C32A 1.389(15) . ?
 C31A C36A 1.385(14) . ?
 C32A H32A 0.9500 . ?
 C32A C33A 1.372(15) . ?
 C33A H33A 0.9500 . ?
 C33A C34A 1.38(2) . ?
 C34A H34A 0.9500 . ?
 C34A C35A 1.41(2) . ?
 C35A H35A 0.9500 . ?
 C35A C36A 1.395(16) . ?
 C36A H36A 0.9500 . ?
 C41A C42A 1.406(14) . ?
 C41A C50A 1.404(13) . ?
 C42A H42A 0.9500 . ?
 C42A C43A 1.404(14) . ?
 C43A H43A 0.9500 . ?
 C43A C44A 1.361(16) . ?
 C44A H44A 0.9500 . ?
 C44A C45A 1.408(15) . ?
 C45A C46A 1.421(15) . ?
 C45A C50A 1.408(13) . ?
 C46A H46A 0.9500 . ?
 C46A C47A 1.397(16) . ?
 C47A H47A 0.9500 . ?
 C47A C48A 1.401(13) . ?
 C48A H48A 0.9500 . ?
 C48A C49A 1.382(14) . ?
 C49A C50A 1.416(14) . ?
 C61A C62A 1.395(12) . ?
 C61A C66A 1.389(14) . ?
 C62A H62A 0.9500 . ?
 C62A C63A 1.402(15) . ?
 C63A H63A 0.9500 . ?
 C63A C64A 1.372(18) . ?
 C64A H64A 0.9500 . ?
 C64A C65A 1.362(17) . ?
 C65A H65A 0.9500 . ?
 C65A C66A 1.395(15) . ?
 C66A H66A 0.9500 . ?
 C71A C72A 1.370(14) . ?
 C71A C76A 1.392(15) . ?
 C72A H72A 0.9500 . ?
 C72A C73A 1.402(16) . ?
 C73A H73A 0.9500 . ?
 C73A C74A 1.35(2) . ?
 C74A H74A 0.9500 . ?
 C74A C75A 1.367(19) . ?
 C75A H75A 0.9500 . ?
 C75A C76A 1.404(16) . ?
 C76A H76A 0.9500 . ?

loop_
  _geom_angle_atom_site_label_1
  _geom_angle_atom_site_label_2
  _geom_angle_atom_site_label_3
  _geom_angle
  _geom_angle_site_symmetry_1
  _geom_angle_site_symmetry_3
  _geom_angle_publ_flag
 Cl2 Sb1 Cl1 89.70(9) . . ?
 Cl2 Sb1 Cl4 178.40(11) . . ?
 Cl2 Sb1 Cl6 90.42(10) . . ?
 Cl3 Sb1 Cl1 88.43(10) . . ?
 Cl3 Sb1 Cl2 90.97(11) . . ?
 Cl3 Sb1 Cl4 90.10(10) . . ?
 Cl3 Sb1 Cl6 90.53(12) . . ?
 Cl4 Sb1 Cl1 89.14(9) . . ?
 Cl5 Sb1 Cl1 89.95(9) . . ?
 Cl5 Sb1 Cl2 91.11(11) . . ?
 Cl5 Sb1 Cl3 177.36(10) . . ?
 Cl5 Sb1 Cl4 87.79(9) . . ?
 Cl5 Sb1 Cl6 91.09(11) . . ?
 Cl6 Sb1 Cl1 178.95(12) . . ?
 Cl6 Sb1 Cl4 90.76(11) . . ?
 Cl1A Sb2 Cl5A 90.06(9) . . ?
 Cl1A Sb2 Cl6A 179.51(10) . . ?
 Cl2A Sb2 Cl1A 90.66(10) . . ?
 Cl2A Sb2 Cl5A 88.86(9) . . ?
 Cl2A Sb2 Cl6A 89.12(10) . . ?
 Cl3A Sb2 Cl1A 90.92(9) . . ?
 Cl3A Sb2 Cl2A 89.54(9) . . ?
 Cl3A Sb2 Cl5A 178.13(10) . . ?
 Cl3A Sb2 Cl6A 89.51(9) . . ?
 Cl4A Sb2 Cl1A 90.21(11) . . ?
 Cl4A Sb2 Cl2A 178.86(11) . . ?
 Cl4A Sb2 Cl3A 91.20(10) . . ?
 Cl4A Sb2 Cl5A 90.39(9) . . ?
 Cl4A Sb2 Cl6A 90.01(11) . . ?
 Cl5A Sb2 Cl6A 89.50(8) . . ?
 Cl1S C1S Cl3S 111.7(6) . . ?
 Cl1S C1S H1S 108.0 . . ?
 Cl2S C1S Cl1S 110.2(6) . . ?
 Cl2S C1S Cl3S 110.8(7) . . ?
 Cl2S C1S H1S 108.0 . . ?
 Cl3S C1S H1S 108.0 . . ?
 Cl4S C2S H2S 108.9 . . ?
 Cl5S C2S Cl4S 110.6(8) . . ?
 Cl5S C2S Cl6S 110.8(7) . . ?
 Cl5S C2S H2S 108.9 . . ?
 Cl6S C2S Cl4S 108.7(8) . . ?
 Cl6S C2S H2S 108.9 . . ?
 Cl7S C3S H3S 109.5 . . ?
 Cl8S C3S Cl7S 105.8(11) . . ?
 Cl8S C3S H3S 109.5 . . ?
 Cl9S C3S Cl7S 111.3(10) . . ?
 Cl9S C3S Cl8S 111.1(11) . . ?
 Cl9S C3S H3S 109.5 . . ?
 C2 C1 C7 128.1(8) . . ?
 C2 C1 C11 116.0(8) . . ?
 C7 C1 C11 115.7(8) . . ?
 C1 C2 C3 128.9(10) . . ?
 C1 C2 C21 115.1(8) . . ?
 C3 C2 C21 116.0(9) . . ?
 C2 C3 C31 114.5(10) . . ?
 C4 C3 C2 127.2(10) . . ?
 C4 C3 C31 118.3(9) . . ?
 C3 C4 C5 127.7(9) . . ?
 C3 C4 C41 123.9(10) . . ?
 C5 C4 C41 108.2(10) . . ?
 C4 C5 C49 107.5(9) . . ?
 C6 C5 C4 128.6(9) . . ?
 C6 C5 C49 123.8(10) . . ?
 C5 C6 C61 116.4(9) . . ?
 C7 C6 C5 127.9(10) . . ?
 C7 C6 C61 115.5(8) . . ?
 C1 C7 C71 115.0(8) . . ?
 C6 C7 C1 127.7(9) . . ?
 C6 C7 C71 117.1(9) . . ?
 C12 C11 C1 121.5(8) . . ?
 C16 C11 C1 118.5(8) . . ?
 C16 C11 C12 119.8(9) . . ?
 C11 C12 H12 119.9 . . ?
 C13 C12 C11 120.2(10) . . ?
 C13 C12 H12 119.9 . . ?
 C12 C13 H13 120.5 . . ?
 C14 C13 C12 119.0(11) . . ?
 C14 C13 H13 120.5 . . ?
 C13 C14 H14 119.2 . . ?
 C13 C14 C15 121.5(10) . . ?
 C15 C14 H14 119.2 . . ?
 C14 C15 H15 120.3 . . ?
 C16 C15 C14 119.3(10) . . ?
 C16 C15 H15 120.3 . . ?
 C11 C16 H16 119.9 . . ?
 C15 C16 C11 120.1(9) . . ?
 C15 C16 H16 119.9 . . ?
 C22 C21 C2 119.4(9) . . ?
 C22 C21 C26 120.7(10) . . ?
 C26 C21 C2 119.8(9) . . ?
 C21 C22 H22 119.8 . . ?
 C21 C22 C23 120.4(11) . . ?
 C23 C22 H22 119.8 . . ?
 C22 C23 H23 120.6 . . ?
 C24 C23 C22 118.9(12) . . ?
 C24 C23 H23 120.6 . . ?
 C23 C24 H24 120.2 . . ?
 C25 C24 C23 119.7(12) . . ?
 C25 C24 H24 120.2 . . ?
 C24 C25 H25 118.5 . . ?
 C24 C25 C26 123.0(12) . . ?
 C26 C25 H25 118.5 . . ?
 C21 C26 H26 121.4 . . ?
 C25 C26 C21 117.3(11) . . ?
 C25 C26 H26 121.4 . . ?
 C32 C31 C3 123.7(9) . . ?
 C32 C31 C36 118.5(11) . . ?
 C36 C31 C3 117.8(9) . . ?
 C31 C32 H32 119.4 . . ?
 C33 C32 C31 121.2(10) . . ?
 C33 C32 H32 119.4 . . ?
 C32 C33 H33 120.0 . . ?
 C32 C33 C34 120.0(11) . . ?
 C34 C33 H33 120.0 . . ?
 C33 C34 H34 119.9 . . ?
 C33 C34 C35 120.2(12) . . ?
 C35 C34 H34 119.9 . . ?
 C34 C35 H35 120.0 . . ?
 C36 C35 C34 119.9(11) . . ?
 C36 C35 H35 120.0 . . ?
 C31 C36 H36 119.9 . . ?
 C35 C36 C31 120.3(10) . . ?
 C35 C36 H36 119.9 . . ?
 C42 C41 C4 135.8(13) . . ?
 C50 C41 C4 105.1(10) . . ?
 C50 C41 C42 119.1(11) . . ?
 C41 C42 H42 121.0 . . ?
 C41 C42 C43 118.1(15) . . ?
 C43 C42 H42 121.0 . . ?
 C42 C43 H43 118.9 . . ?
 C44 C43 C42 122.2(14) . . ?
 C44 C43 H43 118.9 . . ?
 C43 C44 H44 119.2 . . ?
 C43 C44 C45 121.6(12) . . ?
 C45 C44 H44 119.2 . . ?
 C44 C45 C50 116.0(14) . . ?
 C46 C45 C44 128.3(12) . . ?
 C46 C45 C50 115.7(14) . . ?
 C45 C46 H46 119.3 . . ?
 C45 C46 C47 121.3(12) . . ?
 C47 C46 H46 119.3 . . ?
 C46 C47 H47 119.0 . . ?
 C46 C47 C48 121.9(15) . . ?
 C48 C47 H47 119.0 . . ?
 C47 C48 H48 121.0 . . ?
 C49 C48 C47 118.1(14) . . ?
 C49 C48 H48 121.0 . . ?
 C48 C49 C5 135.2(12) . . ?
 C48 C49 C50 118.9(10) . . ?
 C50 C49 C5 105.7(10) . . ?
 C41 C50 C45 122.9(12) . . ?
 C41 C50 C49 113.1(9) . . ?
 C49 C50 C45 123.9(13) . . ?
 C62 C61 C6 121.7(9) . . ?
 C62 C61 C66 118.9(10) . . ?
 C66 C61 C6 119.5(10) . . ?
 C61 C62 H62 119.6 . . ?
 C63 C62 C61 120.7(10) . . ?
 C63 C62 H62 119.6 . . ?
 C62 C63 H63 120.5 . . ?
 C62 C63 C64 119.0(12) . . ?
 C64 C63 H63 120.5 . . ?
 C63 C64 H64 119.5 . . ?
 C65 C64 C63 121.0(12) . . ?
 C65 C64 H64 119.5 . . ?
 C64 C65 H65 119.7 . . ?
 C64 C65 C66 120.6(10) . . ?
 C66 C65 H65 119.7 . . ?
 C61 C66 H66 120.1 . . ?
 C65 C66 C61 119.8(11) . . ?
 C65 C66 H66 120.1 . . ?
 C72 C71 C7 121.0(8) . . ?
 C72 C71 C76 119.3(9) . . ?
 C76 C71 C7 119.8(8) . . ?
 C71 C72 H72 119.3 . . ?
 C71 C72 C73 121.5(10) . . ?
 C73 C72 H72 119.3 . . ?
 C72 C73 H73 120.4 . . ?
 C72 C73 C74 119.1(10) . . ?
 C74 C73 H73 120.4 . . ?
 C73 C74 H74 120.1 . . ?
 C75 C74 C73 119.8(10) . . ?
 C75 C74 H74 120.1 . . ?
 C74 C75 H75 120.0 . . ?
 C74 C75 C76 120.0(9) . . ?
 C76 C75 H75 120.0 . . ?
 C71 C76 C75 120.3(9) . . ?
 C71 C76 H76 119.8 . . ?
 C75 C76 H76 119.8 . . ?
 C2A C1A C11A 115.8(8) . . ?
 C7A C1A C2A 130.2(8) . . ?
 C7A C1A C11A 113.9(8) . . ?
 C1A C2A C3A 127.6(8) . . ?
 C1A C2A C21A 115.9(8) . . ?
 C3A C2A C21A 116.4(8) . . ?
 C2A C3A C31A 115.2(8) . . ?
 C4A C3A C2A 127.2(8) . . ?
 C4A C3A C31A 117.5(8) . . ?
 C3A C4A C5A 128.8(8) . . ?
 C3A C4A C41A 123.8(8) . . ?
 C5A C4A C41A 107.4(8) . . ?
 C4A C5A C49A 107.5(8) . . ?
 C6A C5A C4A 128.3(8) . . ?
 C6A C5A C49A 124.2(8) . . ?
 C5A C6A C7A 128.0(8) . . ?
 C5A C6A C61A 116.6(7) . . ?
 C7A C6A C61A 115.4(8) . . ?
 C1A C7A C6A 127.7(9) . . ?
 C1A C7A C71A 117.6(8) . . ?
 C6A C7A C71A 114.7(8) . . ?
 C12A C11A C1A 120.9(8) . . ?
 C12A C11A C16A 118.6(8) . . ?
 C16A C11A C1A 120.5(8) . . ?
 C11A C12A H12A 119.6 . . ?
 C13A C12A C11A 120.7(9) . . ?
 C13A C12A H12A 119.6 . . ?
 C12A C13A H13A 119.5 . . ?
 C12A C13A C14A 121.0(10) . . ?
 C14A C13A H13A 119.5 . . ?
 C13A C14A H14A 120.3 . . ?
 C15A C14A C13A 119.5(9) . . ?
 C15A C14A H14A 120.3 . . ?
 C14A C15A H15A 120.0 . . ?
 C14A C15A C16A 119.9(10) . . ?
 C16A C15A H15A 120.0 . . ?
 C11A C16A H16A 119.9 . . ?
 C15A C16A C11A 120.2(10) . . ?
 C15A C16A H16A 119.9 . . ?
 C22A C21A C2A 119.4(8) . . ?
 C22A C21A C26A 119.4(9) . . ?
 C26A C21A C2A 121.1(9) . . ?
 C21A C22A H22A 119.6 . . ?
 C21A C22A C23A 120.7(9) . . ?
 C23A C22A H22A 119.6 . . ?
 C22A C23A H23A 120.5 . . ?
 C24A C23A C22A 119.1(10) . . ?
 C24A C23A H23A 120.5 . . ?
 C23A C24A H24A 120.2 . . ?
 C25A C24A C23A 119.5(10) . . ?
 C25A C24A H24A 120.2 . . ?
 C24A C25A H25A 119.4 . . ?
 C24A C25A C26A 121.2(10) . . ?
 C26A C25A H25A 119.4 . . ?
 C21A C26A H26A 120.0 . . ?
 C25A C26A C21A 120.0(10) . . ?
 C25A C26A H26A 120.0 . . ?
 C32A C31A C3A 122.5(9) . . ?
 C36A C31A C3A 117.7(9) . . ?
 C36A C31A C32A 119.7(9) . . ?
 C31A C32A H32A 119.6 . . ?
 C33A C32A C31A 120.9(11) . . ?
 C33A C32A H32A 119.6 . . ?
 C32A C33A H33A 119.9 . . ?
 C32A C33A C34A 120.1(12) . . ?
 C34A C33A H33A 119.9 . . ?
 C33A C34A H34A 120.1 . . ?
 C33A C34A C35A 119.9(10) . . ?
 C35A C34A H34A 120.1 . . ?
 C34A C35A H35A 120.3 . . ?
 C36A C35A C34A 119.4(11) . . ?
 C36A C35A H35A 120.3 . . ?
 C31A C36A C35A 119.9(11) . . ?
 C31A C36A H36A 120.1 . . ?
 C35A C36A H36A 120.1 . . ?
 C42A C41A C4A 135.2(9) . . ?
 C50A C41A C4A 106.7(8) . . ?
 C50A C41A C42A 118.0(8) . . ?
 C41A C42A H42A 120.7 . . ?
 C43A C42A C41A 118.6(9) . . ?
 C43A C42A H42A 120.7 . . ?
 C42A C43A H43A 118.6 . . ?
 C44A C43A C42A 122.8(10) . . ?
 C44A C43A H43A 118.6 . . ?
 C43A C44A H44A 119.8 . . ?
 C43A C44A C45A 120.4(9) . . ?
 C45A C44A H44A 119.8 . . ?
 C44A C45A C46A 127.5(9) . . ?
 C44A C45A C50A 117.0(9) . . ?
 C50A C45A C46A 115.6(9) . . ?
 C45A C46A H46A 120.1 . . ?
 C47A C46A C45A 119.8(9) . . ?
 C47A C46A H46A 120.1 . . ?
 C46A C47A H47A 118.6 . . ?
 C46A C47A C48A 122.8(10) . . ?
 C48A C47A H47A 118.6 . . ?
 C47A C48A H48A 120.4 . . ?
 C49A C48A C47A 119.3(9) . . ?
 C49A C48A H48A 120.4 . . ?
 C48A C49A C5A 135.8(9) . . ?
 C48A C49A C50A 117.5(8) . . ?
 C50A C49A C5A 106.6(8) . . ?
 C41A C50A C45A 123.2(9) . . ?
 C41A C50A C49A 111.8(8) . . ?
 C45A C50A C49A 124.9(9) . . ?
 C62A C61A C6A 120.2(9) . . ?
 C66A C61A C6A 119.6(8) . . ?
 C66A C61A C62A 120.1(9) . . ?
 C61A C62A H62A 120.5 . . ?
 C61A C62A C63A 119.1(10) . . ?
 C63A C62A H62A 120.5 . . ?
 C62A C63A H63A 119.7 . . ?
 C64A C63A C62A 120.6(9) . . ?
 C64A C63A H63A 119.7 . . ?
 C63A C64A H64A 120.2 . . ?
 C65A C64A C63A 119.6(10) . . ?
 C65A C64A H64A 120.2 . . ?
 C64A C65A H65A 119.1 . . ?
 C64A C65A C66A 121.7(11) . . ?
 C66A C65A H65A 119.1 . . ?
 C61A C66A C65A 118.8(9) . . ?
 C61A C66A H66A 120.6 . . ?
 C65A C66A H66A 120.6 . . ?
 C72A C71A C7A 122.6(9) . . ?
 C72A C71A C76A 118.9(9) . . ?
 C76A C71A C7A 118.5(9) . . ?
 C71A C72A H72A 119.4 . . ?
 C71A C72A C73A 121.3(11) . . ?
 C73A C72A H72A 119.4 . . ?
 C72A C73A H73A 120.1 . . ?
 C74A C73A C72A 119.7(12) . . ?
 C74A C73A H73A 120.1 . . ?
 C73A C74A H74A 120.0 . . ?
 C73A C74A C75A 120.1(11) . . ?
 C75A C74A H74A 120.0 . . ?
 C74A C75A H75A 119.5 . . ?
 C74A C75A C76A 121.0(11) . . ?
 C76A C75A H75A 119.5 . . ?
 C71A C76A C75A 119.0(10) . . ?
 C71A C76A H76A 120.5 . . ?
 C75A C76A H76A 120.5 . . ?

loop_
  _geom_torsion_atom_site_label_1
  _geom_torsion_atom_site_label_2
  _geom_torsion_atom_site_label_3
  _geom_torsion_atom_site_label_4
  _geom_torsion
  _geom_torsion_site_symmetry_1
  _geom_torsion_site_symmetry_2
  _geom_torsion_site_symmetry_3
  _geom_torsion_site_symmetry_4
  _geom_torsion_publ_flag
 C1 C2 C3 C4 -18.5(16) . . . . ?
 C1 C2 C3 C31 161.6(9) . . . . ?
 C1 C2 C21 C22 91.8(11) . . . . ?
 C1 C2 C21 C26 -86.6(12) . . . . ?
 C1 C7 C6 C5 -6.7(15) . . . . ?
 C1 C7 C6 C61 178.3(9) . . . . ?
 C1 C7 C71 C72 -81.1(11) . . . . ?
 C1 C7 C71 C76 98.1(10) . . . . ?
 C2 C1 C7 C6 10.0(15) . . . . ?
 C2 C1 C7 C71 -174.9(8) . . . . ?
 C2 C1 C11 C12 -85.1(12) . . . . ?
 C2 C1 C11 C16 89.5(11) . . . . ?
 C2 C3 C4 C5 3.4(16) . . . . ?
 C2 C3 C4 C41 -170.0(9) . . . . ?
 C2 C3 C31 C32 92.0(13) . . . . ?
 C2 C3 C31 C36 -87.3(12) . . . . ?
 C3 C2 C1 C7 8.1(16) . . . . ?
 C3 C2 C1 C11 -166.5(9) . . . . ?
 C3 C2 C21 C22 -89.0(12) . . . . ?
 C3 C2 C21 C26 92.6(11) . . . . ?
 C3 C4 C5 C6 16.1(15) . . . . ?
 C3 C4 C5 C49 -168.3(9) . . . . ?
 C3 C4 C41 C42 -10.3(19) . . . . ?
 C3 C4 C41 C50 168.3(9) . . . . ?
 C4 C3 C2 C21 162.5(9) . . . . ?
 C4 C3 C31 C32 -87.9(13) . . . . ?
 C4 C3 C31 C36 92.8(13) . . . . ?
 C4 C5 C6 C7 -12.4(15) . . . . ?
 C4 C5 C6 C61 162.6(9) . . . . ?
 C4 C5 C49 C48 170.9(12) . . . . ?
 C4 C5 C49 C50 -3.5(10) . . . . ?
 C5 C4 C3 C31 -176.7(9) . . . . ?
 C5 C4 C41 C42 175.1(12) . . . . ?
 C5 C4 C41 C50 -6.2(11) . . . . ?
 C5 C6 C7 C71 178.3(8) . . . . ?
 C5 C6 C61 C62 104.7(11) . . . . ?
 C5 C6 C61 C66 -73.8(11) . . . . ?
 C6 C5 C4 C41 -169.6(9) . . . . ?
 C6 C5 C49 C48 -13.2(18) . . . . ?
 C6 C5 C49 C50 172.4(9) . . . . ?
 C6 C7 C1 C11 -175.4(9) . . . . ?
 C6 C7 C71 C72 94.6(11) . . . . ?
 C6 C7 C71 C76 -86.2(11) . . . . ?
 C7 C1 C2 C21 -172.9(9) . . . . ?
 C7 C1 C11 C12 99.7(11) . . . . ?
 C7 C1 C11 C16 -85.7(11) . . . . ?
 C7 C6 C5 C49 172.6(9) . . . . ?
 C7 C6 C61 C62 -79.7(11) . . . . ?
 C7 C6 C61 C66 101.8(10) . . . . ?
 C11 C1 C2 C21 12.6(11) . . . . ?
 C11 C1 C7 C71 -0.3(11) . . . . ?
 C21 C2 C3 C31 -17.4(12) . . . . ?
 C31 C3 C4 C41 9.8(14) . . . . ?
 C41 C4 C5 C49 6.0(10) . . . . ?
 C49 C5 C6 C61 -12.4(13) . . . . ?
 C61 C6 C7 C71 3.2(12) . . . . ?
 C1A C2A C3A C4A -14.2(15) . . . . ?
 C1A C2A C3A C31A 167.7(9) . . . . ?
 C1A C2A C21A C22A 82.8(11) . . . . ?
 C1A C2A C21A C26A -98.8(10) . . . . ?
 C1A C7A C6A C5A -5.9(16) . . . . ?
 C1A C7A C6A C61A 175.2(9) . . . . ?
 C1A C7A C71A C72A -98.1(11) . . . . ?
 C1A C7A C71A C76A 84.4(12) . . . . ?
 C2A C1A C7A C6A 12.6(17) . . . . ?
 C2A C1A C7A C71A -165.1(9) . . . . ?
 C2A C1A C11A C12A -99.7(10) . . . . ?
 C2A C1A C11A C16A 81.0(11) . . . . ?
 C2A C3A C4A C5A 16.3(15) . . . . ?
 C2A C3A C4A C41A -166.6(9) . . . . ?
 C2A C3A C31A C32A 76.3(11) . . . . ?
 C2A C3A C31A C36A -105.1(10) . . . . ?
 C3A C2A C1A C7A -2.5(16) . . . . ?
 C3A C2A C1A C11A -179.2(8) . . . . ?
 C3A C2A C21A C22A -100.6(10) . . . . ?
 C3A C2A C21A C26A 77.8(11) . . . . ?
 C3A C4A C5A C6A -4.2(16) . . . . ?
 C3A C4A C5A C49A 175.6(9) . . . . ?
 C3A C4A C41A C42A 7.4(17) . . . . ?
 C3A C4A C41A C50A -176.3(8) . . . . ?
 C4A C3A C2A C21A 169.7(8) . . . . ?
 C4A C3A C31A C32A -101.9(11) . . . . ?
 C4A C3A C31A C36A 76.6(11) . . . . ?
 C4A C5A C6A C7A -2.3(16) . . . . ?
 C4A C5A C6A C61A 176.7(8) . . . . ?
 C4A C5A C49A C48A 179.8(11) . . . . ?
 C4A C5A C49A C50A 1.7(10) . . . . ?
 C5A C4A C3A C31A -165.6(9) . . . . ?
 C5A C4A C41A C42A -174.9(11) . . . . ?
 C5A C4A C41A C50A 1.4(10) . . . . ?
 C5A C6A C7A C71A 171.9(9) . . . . ?
 C5A C6A C61A C62A 90.0(10) . . . . ?
 C5A C6A C61A C66A -92.7(10) . . . . ?
 C6A C5A C4A C41A 178.3(9) . . . . ?
 C6A C5A C49A C48A -0.4(17) . . . . ?
 C6A C5A C49A C50A -178.5(9) . . . . ?
 C6A C7A C1A C11A -170.6(9) . . . . ?
 C6A C7A C71A C72A 83.9(12) . . . . ?
 C6A C7A C71A C76A -93.6(10) . . . . ?
 C7A C1A C2A C21A 173.6(9) . . . . ?
 C7A C1A C11A C12A 83.0(11) . . . . ?
 C7A C1A C11A C16A -96.2(10) . . . . ?
 C7A C6A C5A C49A 178.0(9) . . . . ?
 C7A C6A C61A C62A -91.0(10) . . . . ?
 C7A C6A C61A C66A 86.4(11) . . . . ?
 C11A C1A C2A C21A -3.1(11) . . . . ?
 C11A C1A C7A C71A 11.7(12) . . . . ?
 C21A C2A C3A C31A -8.4(11) . . . . ?
 C31A C3A C4A C41A 11.5(13) . . . . ?
 C41A C4A C5A C49A -1.9(10) . . . . ?
 C49A C5A C6A C61A -3.1(13) . . . . ?
 C61A C6A C7A C71A -7.0(12) . . . . ?

_olex2_submission_special_instructions  'No special instructions were received'
loop_
  _twin_individual_id
  _twin_individual_mass_fraction_refined
 1 0.8090(11)
 2 0.1910(11)

_iucr_refine_instructions_details
;
TITL 18srv491 in P-1 #2
REM Best SHELXD solution FINAL CC 75.49
REM Fragments: 45 37 9 7 5 4 1 1 1
REM reset to P-1 #2
CELL 0.71073 11.8532 17.6798 23.9606 76.7086 76.3655 89.4425
ZERR 4 0.002 0.003 0.0038 0.0052 0.0054 0.0058
LATT 1
SFAC C H Cl Sb
UNIT 194 130 42 4
ISOR 0.01 0.02 C3S

L.S. 9
PLAN  5
SIZE 0.02 0.24 0.27
TEMP -153.15
CONF C3 C2 C1 C7
CONF C3 C2 C1 C11
CONF C7 C1 C2 C21
CONF C11 C1 C2 C21
CONF C1 C2 C3 C4
CONF C4 C3 C2 C21
CONF C1 C2 C3 C31
CONF C21 C2 C3 C31
CONF C2 C3 C4 C5
CONF C5 C4 C3 C31
CONF C2 C3 C4 C41
CONF C31 C3 C4 C41
CONF C3 C4 C5 C6
CONF C6 C5 C4 C41
CONF C3 C4 C5 C49
CONF C41 C4 C5 C49
CONF C4 C5 C6 C7
CONF C7 C6 C5 C49
CONF C4 C5 C6 C61
CONF C49 C5 C6 C61
CONF C1 C7 C6 C5
CONF C1 C7 C6 C61
CONF C5 C6 C7 C71
CONF C61 C6 C7 C71
CONF C2 C1 C7 C6
CONF C6 C7 C1 C11
CONF C2 C1 C7 C71
CONF C11 C1 C7 C71
CONF C2 C1 C11 C12
CONF C7 C1 C11 C12
CONF C2 C1 C11 C16
CONF C7 C1 C11 C16
CONF C1 C2 C21 C22
CONF C3 C2 C21 C22
CONF C1 C2 C21 C26
CONF C3 C2 C21 C26
CONF C2 C3 C31 C32
CONF C4 C3 C31 C32
CONF C2 C3 C31 C36
CONF C4 C3 C31 C36
CONF C3 C4 C41 C42
CONF C5 C4 C41 C42
CONF C3 C4 C41 C50
CONF C5 C4 C41 C50
CONF C4 C5 C49 C48
CONF C4 C5 C49 C50
CONF C6 C5 C49 C48
CONF C6 C5 C49 C50
CONF C5 C6 C61 C62
CONF C7 C6 C61 C62
CONF C5 C6 C61 C66
CONF C7 C6 C61 C66
CONF C1 C7 C71 C72
CONF C6 C7 C71 C72
CONF C1 C7 C71 C76
CONF C6 C7 C71 C76
CONF C3A C2A C1A C7A
CONF C3A C2A C1A C11A
CONF C7A C1A C2A C21A
CONF C11A C1A C2A C21A
CONF C2A C1A C7A C6A
CONF C6A C7A C1A C11A
CONF C2A C1A C7A C71A
CONF C11A C1A C7A C71A
CONF C1A C7A C6A C5A
CONF C1A C7A C6A C61A
CONF C5A C6A C7A C71A
CONF C61A C6A C7A C71A
CONF C4A C5A C6A C7A
CONF C7A C6A C5A C49A
CONF C4A C5A C6A C61A
CONF C49A C5A C6A C61A
CONF C3A C4A C5A C6A
CONF C6A C5A C4A C41A
CONF C3A C4A C5A C49A
CONF C41A C4A C5A C49A
CONF C2A C3A C4A C5A
CONF C5A C4A C3A C31A
CONF C2A C3A C4A C41A
CONF C31A C3A C4A C41A
CONF C1A C2A C3A C4A
CONF C4A C3A C2A C21A
CONF C1A C2A C3A C31A
CONF C21A C2A C3A C31A
CONF C2A C3A C31A C32A
CONF C2A C3A C31A C36A
CONF C4A C3A C31A C32A
CONF C4A C3A C31A C36A
CONF C1A C2A C21A C22A
CONF C1A C2A C21A C26A
CONF C3A C2A C21A C22A
CONF C3A C2A C21A C26A
CONF C2A C1A C11A C12A
CONF C2A C1A C11A C16A
CONF C7A C1A C11A C12A
CONF C7A C1A C11A C16A
CONF C1A C7A C71A C72A
CONF C1A C7A C71A C76A
CONF C6A C7A C71A C72A
CONF C6A C7A C71A C76A
CONF C5A C6A C61A C62A
CONF C5A C6A C61A C66A
CONF C7A C6A C61A C62A
CONF C7A C6A C61A C66A
CONF C4A C5A C49A C48A
CONF C4A C5A C49A C50A
CONF C6A C5A C49A C48A
CONF C6A C5A C49A C50A
CONF C3A C4A C41A C42A
CONF C3A C4A C41A C50A
CONF C5A C4A C41A C42A
CONF C5A C4A C41A C50A
BOND $h
fmap 2 53
acta 
BASF 0.1909
TWIN 1 0 0 0.029 -1 0 0.953 0 -1 2
OMIT -2 54
OMIT 0 0 1
OMIT 1 0 1
OMIT 0 1 0
OMIT 0 1 1
WGHT 0.153 41
FVAR 0.08351
REM <olex2.extras>
REM <HklSrc "%.\\18srv491.hkl">
REM </olex2.extras>

Sb1   4     0.81451  0.64579  0.31212  11.00000  0.03213  0.01615  0.02531 =
 -0.01060 -0.00963  0.00989 
Cl1   3     0.74339  0.74011  0.24115  11.00000  0.03291  0.02758  0.02541 =
 -0.00522 -0.00918  0.01116 
Cl2   3     0.77226  0.72746  0.37867  11.00000  0.07209  0.02886  0.03370 =
 -0.02195 -0.02140  0.01836 
Cl3   3     1.00056  0.70654  0.27085  11.00000  0.03455  0.02654  0.06238 =
 -0.01829 -0.01925  0.00834 
Cl4   3     0.85201  0.56423  0.24438  11.00000  0.04217  0.02278  0.03581 =
 -0.01901  0.00086  0.00337 
Cl5   3     0.62855  0.58488  0.34888  11.00000  0.03970  0.02483  0.03031 =
 -0.00942  0.00032  0.00487 
Cl6   3     0.88840  0.55341  0.38149  11.00000  0.06076  0.03465  0.04289 =
 -0.00145 -0.01812  0.02389 

Sb2   4     0.41458  0.14816  0.29645  11.00000  0.03051  0.01302  0.01945 =
 -0.00783 -0.00653  0.00368 
Cl1A  3     0.28154  0.21691  0.24598  11.00000  0.04177  0.02466  0.03785 =
 -0.01332 -0.01770  0.01307 
Cl2A  3     0.57131  0.22610  0.22900  11.00000  0.03730  0.02646  0.02965 =
 -0.00508 -0.00132 -0.00361 
Cl3A  3     0.39764  0.23691  0.35763  11.00000  0.05412  0.02130  0.02715 =
 -0.01691 -0.01011  0.00588 
Cl4A  3     0.26084  0.06843  0.36354  11.00000  0.04829  0.03673  0.02949 =
 -0.00646  0.00019 -0.01326 
Cl5A  3     0.43820  0.06004  0.23397  11.00000  0.04231  0.01780  0.02724 =
 -0.01391 -0.01101  0.00731 
Cl6A  3     0.54890  0.07879  0.34636  11.00000  0.05297  0.01888  0.03798 =
 -0.01102 -0.02447  0.00927 

Cl1S  3    -0.11224  0.70593  0.07701  11.00000  0.08836  0.03818  0.05854 =
 0.00102 -0.03892 -0.01832 
Cl2S  3     0.04174  0.81144  0.10149  11.00000  0.06092  0.03038  0.09574 =
 -0.02769 -0.03516  0.00529 
Cl3S  3     0.09577  0.64917  0.11597  11.00000  0.06231  0.03003  0.04169 =
 -0.01548  0.00099  0.01143 
C1S   1    -0.01629  0.71647  0.12101  11.00000  0.04360  0.03175  0.03551 =
 -0.01225 -0.00997  0.00742 
AFIX 13
H1S   2    -0.06178  0.70579  0.16306  11.00000 -1.20000 
AFIX 0

Cl4S  3     0.34972  0.28517 -0.00586  11.00000  0.07470  0.04358  0.05993 =
 -0.02357 -0.03725  0.01367 
Cl5S  3     0.56408  0.24596  0.03084  11.00000  0.08934  0.06267  0.10680 =
 -0.03908 -0.06165  0.02575 
Cl6S  3     0.34732  0.16518  0.09860  11.00000  0.14206  0.06716  0.03694 =
 -0.01814 -0.02316  0.04363 
C2S   1     0.42987  0.20909  0.02765  11.00000  0.08643  0.03133  0.06017 =
 -0.02672 -0.04047  0.02738 
AFIX 13
H2S   2     0.44371  0.16929  0.00342  11.00000 -1.20000 
AFIX 0

Cl7S  3     0.17641  0.27408  0.45839  11.00000  0.05803  0.06895  0.07440 =
 -0.03248 -0.02500  0.02429 
Cl8S  3    -0.00928  0.37988  0.47723  11.00000  0.09184  0.11455  0.13635 =
 -0.07270 -0.06432  0.06012 
Cl9S  3    -0.05683  0.21320  0.52044  11.00000  0.09764  0.13369  0.06043 =
 -0.03730  0.01205  0.00218 
C3S   1     0.04167  0.28647  0.51035  11.00000  0.12436  0.15179  0.10294 =
 -0.09802 -0.08060  0.10041 
AFIX 13
H3S   2     0.05811  0.28846  0.54907  11.00000 -1.20000 
AFIX 0

C1    1     0.63723  0.93279  0.18172  11.00000  0.02926  0.01140  0.01937 =
 -0.00524 -0.00478  0.00294 
C2    1     0.72706  0.96731  0.19862  11.00000  0.03486  0.01642  0.02886 =
 -0.01098 -0.01117  0.00833 
C3    1     0.75265  0.95396  0.25483  11.00000  0.04160  0.01254  0.03050 =
 -0.00966 -0.01715  0.01149 
C4    1     0.67861  0.91978  0.30956  11.00000  0.05475  0.01207  0.02564 =
 -0.00808 -0.02577  0.00675 
C5    1     0.56344  0.88729  0.32074  11.00000  0.03998  0.01302  0.02600 =
 -0.00708 -0.01231  0.01372 
C6    1     0.50688  0.86538  0.28070  11.00000  0.03598  0.01174  0.02349 =
 -0.00468 -0.00971  0.00763 
C7    1     0.54266  0.88297  0.21847  11.00000  0.02892  0.01187  0.02675 =
 -0.01004 -0.01114  0.00718 
C11   1     0.64885  0.94522  0.11608  11.00000  0.01981  0.02967  0.02504 =
 -0.01201 -0.00843  0.00315 
C12   1     0.60942  1.01188  0.08356  11.00000  0.03650  0.02918  0.01892 =
 -0.00660 -0.00769  0.00148 
AFIX 43
H12   2     0.57027  1.04912  0.10315  11.00000 -1.20000 
AFIX 0
C13   1     0.62737  1.02393  0.02238  11.00000  0.06183  0.03884  0.02401 =
 -0.00481 -0.01297  0.00697 
AFIX 43
H13   2     0.59906  1.06850  0.00019  11.00000 -1.20000 
AFIX 0
C14   1     0.68673  0.97019 -0.00521  11.00000  0.04356  0.03906  0.01874 =
 -0.00955 -0.00845 -0.00225 
AFIX 43
H14   2     0.69990  0.97842 -0.04688  11.00000 -1.20000 
AFIX 0
C15   1     0.72805  0.90396  0.02645  11.00000  0.04728  0.02661  0.02542 =
 -0.01066  0.00190  0.00041 
AFIX 43
H15   2     0.76911  0.86762  0.00654  11.00000 -1.20000 
AFIX 0
C16   1     0.70866  0.89167  0.08718  11.00000  0.03597  0.02030  0.02418 =
 -0.00652 -0.00492  0.00327 
AFIX 43
H16   2     0.73624  0.84660  0.10917  11.00000 -1.20000 
AFIX 0
C21   1     0.80618  1.02469  0.15017  11.00000  0.02688  0.02340  0.02961 =
 -0.01392 -0.00984  0.00625 
C22   1     0.78186  1.10160  0.14047  11.00000  0.04021  0.02840  0.02779 =
 -0.00662 -0.00273  0.00184 
AFIX 43
H22   2     0.71544  1.11800  0.16489  11.00000 -1.20000 
AFIX 0
C23   1     0.85409  1.15636  0.09484  11.00000  0.07761  0.02837  0.03663 =
 -0.00672 -0.00447 -0.01531 
AFIX 43
H23   2     0.83776  1.20996  0.08823  11.00000 -1.20000 
AFIX 0
C24   1     0.94998  1.13110  0.05937  11.00000  0.05814  0.05218  0.03897 =
 -0.01246  0.00274 -0.01494 
AFIX 43
H24   2     0.99984  1.16733  0.02794  11.00000 -1.20000 
AFIX 0
C25   1     0.97221  1.05425  0.06983  11.00000  0.04286  0.05594  0.04808 =
 -0.02078  0.01212 -0.00545 
AFIX 43
H25   2     1.03873  1.03805  0.04535  11.00000 -1.20000 
AFIX 0
C26   1     0.90309  0.99903  0.11405  11.00000  0.03702  0.03477  0.04663 =
 -0.02095 -0.00260  0.00968 
AFIX 43
H26   2     0.91998  0.94554  0.12006  11.00000 -1.20000 
AFIX 0
C31   1     0.87205  0.98018  0.25366  11.00000  0.04611  0.01823  0.04740 =
 -0.01534 -0.02897  0.01145 
C32   1     0.90052  1.05332  0.25959  11.00000  0.04256  0.02402  0.04666 =
 -0.01971 -0.02261  0.01041 
AFIX 43
H32   2     0.84130  1.08937  0.26509  11.00000 -1.20000 
AFIX 0
C33   1     1.01244  1.07461  0.25766  11.00000  0.05971  0.03036  0.04276 =
 -0.01555 -0.02356  0.00413 
AFIX 43
H33   2     1.03017  1.12487  0.26208  11.00000 -1.20000 
AFIX 0
C34   1     1.09886  1.02330  0.24935  11.00000  0.03940  0.05425  0.05094 =
 -0.01304 -0.02114 -0.00254 
AFIX 43
H34   2     1.17653  1.03821  0.24779  11.00000 -1.20000 
AFIX 0
C35   1     1.07308  0.94936  0.24319  11.00000  0.04378  0.04032  0.06534 =
 -0.02459 -0.03313  0.02002 
AFIX 43
H35   2     1.13309  0.91390  0.23752  11.00000 -1.20000 
AFIX 0
C36   1     0.96114  0.92783  0.24531  11.00000  0.05000  0.02759  0.06182 =
 -0.02705 -0.03208  0.01425 
AFIX 43
H36   2     0.94364  0.87740  0.24114  11.00000 -1.20000 
AFIX 0
C41   1     0.70520  0.91895  0.36735  11.00000  0.07305  0.01365  0.03050 =
 -0.00722 -0.02980  0.00741 
C42   1     0.80246  0.93743  0.38602  11.00000  0.08491  0.03819  0.04324 =
 -0.00228 -0.03737 -0.00568 
AFIX 43
H42   2     0.87510  0.95269  0.35858  11.00000 -1.20000 
AFIX 0
C43   1     0.78959  0.93275  0.44719  11.00000  0.08728  0.06362  0.05080 =
 -0.01039 -0.04532 -0.01017 
AFIX 43
H43   2     0.85532  0.94444  0.46052  11.00000 -1.20000 
AFIX 0
C44   1     0.68640  0.91212  0.48726  11.00000  0.13219  0.04911  0.02720 =
 -0.00334 -0.03475 -0.02112 
AFIX 43
H44   2     0.68133  0.91156  0.52752  11.00000 -1.20000 
AFIX 0
C45   1     0.58738  0.89166  0.47077  11.00000  0.09748  0.02811  0.01980 =
 0.00130 -0.00940 -0.00182 
C46   1     0.47832  0.86869  0.50601  11.00000  0.11985  0.05406  0.02551 =
 -0.01482 -0.01644 -0.01676 
AFIX 43
H46   2     0.46457  0.86421  0.54736  11.00000 -1.20000 
AFIX 0
C47   1     0.38691  0.85171  0.48224  11.00000  0.09990  0.04104  0.02750 =
 -0.01127 -0.00067 -0.01509 
AFIX 43
H47   2     0.31153  0.83906  0.50757  11.00000 -1.20000 
AFIX 0
C48   1     0.40397  0.85292  0.42077  11.00000  0.08545  0.03441  0.03106 =
 -0.01575 -0.00155 -0.01362 
AFIX 43
H48   2     0.34176  0.83967  0.40550  11.00000 -1.20000 
AFIX 0
C49   1     0.51236  0.87370  0.38474  11.00000  0.06883  0.01167  0.02444 =
 -0.00756 -0.00891  0.00443 
C50   1     0.60164  0.89421  0.40922  11.00000  0.08059  0.01220  0.02736 =
 -0.00789 -0.02163  0.00020 
C61   1     0.40292  0.81316  0.30676  11.00000  0.04322  0.02321  0.01664 =
 -0.01012 -0.00591  0.00661 
C62   1     0.29148  0.84015  0.30866  11.00000  0.04006  0.02804  0.02584 =
 -0.00555 -0.00579  0.00547 
AFIX 43
H62   2     0.28189  0.89377  0.29349  11.00000 -1.20000 
AFIX 0
C63   1     0.19498  0.78982  0.33232  11.00000  0.03650  0.04516  0.03392 =
 -0.01000 -0.00390 -0.00349 
AFIX 43
H63   2     0.11927  0.80821  0.33278  11.00000 -1.20000 
AFIX 0
C64   1     0.21024  0.71121  0.35566  11.00000  0.05549  0.03890  0.02554 =
 -0.00333 -0.00666 -0.00907 
AFIX 43
H64   2     0.14418  0.67628  0.37228  11.00000 -1.20000 
AFIX 0
C65   1     0.31735  0.68443  0.35488  11.00000  0.06860  0.01746  0.02136 =
 -0.00232 -0.01387 -0.00688 
AFIX 43
H65   2     0.32599  0.63077  0.37037  11.00000 -1.20000 
AFIX 0
C66   1     0.41525  0.73462  0.33161  11.00000  0.04472  0.02446  0.02227 =
 -0.01001 -0.01183  0.00871 
AFIX 43
H66   2     0.49023  0.71571  0.33255  11.00000 -1.20000 
AFIX 0
C71   1     0.46744  0.85025  0.18624  11.00000  0.02898  0.01747  0.01394 =
 0.00111 -0.00305 -0.00229 
C72   1     0.38283  0.89344  0.16504  11.00000  0.04038  0.02483  0.02976 =
 -0.00878 -0.00986  0.00809 
AFIX 43
H72   2     0.37126  0.94433  0.17141  11.00000 -1.20000 
AFIX 0
C73   1     0.31406  0.86430  0.13457  11.00000  0.03465  0.03556  0.03755 =
 -0.00550 -0.01504  0.00224 
AFIX 43
H73   2     0.25449  0.89424  0.12122  11.00000 -1.20000 
AFIX 0
C74   1     0.33349  0.79049  0.12379  11.00000  0.03662  0.03223  0.03093 =
 -0.00696 -0.01088 -0.00860 
AFIX 43
H74   2     0.28853  0.77034  0.10205  11.00000 -1.20000 
AFIX 0
C75   1     0.41859  0.74665  0.14489  11.00000  0.04538  0.02166  0.03928 =
 -0.01673 -0.01232  0.00391 
AFIX 43
H75   2     0.43230  0.69643  0.13747  11.00000 -1.20000 
AFIX 0
C76   1     0.48415  0.77624  0.17703  11.00000  0.04284  0.02146  0.02110 =
 -0.00681 -0.01546  0.00960 
AFIX 43
H76   2     0.54056  0.74534  0.19266  11.00000 -1.20000 
AFIX 0

C1A   1     0.69533  0.41779  0.18821  11.00000  0.02836  0.01557  0.01742 =
 -0.00554 -0.00340  0.00395 
C2A   1     0.76524  0.38067  0.22599  11.00000  0.02613  0.00850  0.02073 =
 -0.00673 -0.00335  0.00056 
C3A   1     0.73543  0.35897  0.28886  11.00000  0.02577  0.00653  0.02487 =
 -0.00803 -0.00988  0.00258 
C4A   1     0.64203  0.38307  0.32665  11.00000  0.02639  0.01365  0.02060 =
 -0.00825 -0.00720  0.00264 
C5A   1     0.53820  0.41965  0.31327  11.00000  0.01966  0.01569  0.01948 =
 -0.00654  0.00102  0.00079 
C6A   1     0.51099  0.44360  0.25783  11.00000  0.02263  0.01362  0.01901 =
 -0.00759 -0.00192  0.00550 
C7A   1     0.58054  0.43994  0.20172  11.00000  0.03157  0.01804  0.01503 =
 -0.00848 -0.00038  0.00608 
C11A  1     0.75017  0.43284  0.12263  11.00000  0.01738  0.02252  0.01279 =
 -0.00367 -0.00309  0.01231 
C12A  1     0.79806  0.50509  0.09115  11.00000  0.04156  0.02528  0.01928 =
 -0.00844 -0.00692  0.00912 
AFIX 43
H12A  2     0.79719  0.54610  0.11081  11.00000 -1.20000 
AFIX 0
C13A  1     0.84679  0.51847  0.03199  11.00000  0.03801  0.02995  0.02438 =
 0.00381  0.00183  0.00793 
AFIX 43
H13A  2     0.87756  0.56911  0.01079  11.00000 -1.20000 
AFIX 0
C14A  1     0.85210  0.45932  0.00236  11.00000  0.02518  0.04866  0.01870 =
 -0.00871 -0.00681  0.00489 
AFIX 43
H14A  2     0.88821  0.46895 -0.03861  11.00000 -1.20000 
AFIX 0
C15A  1     0.80464  0.38651  0.03278  11.00000  0.04480  0.03587  0.01967 =
 -0.01077 -0.00495  0.00211 
AFIX 43
H15A  2     0.80807  0.34558  0.01285  11.00000 -1.20000 
AFIX 0
C16A  1     0.75185  0.37299  0.09247  11.00000  0.03063  0.02779  0.02217 =
 -0.00957 -0.00270  0.00355 
AFIX 43
H16A  2     0.71669  0.32323  0.11315  11.00000 -1.20000 
AFIX 0
C21A  1     0.88185  0.35754  0.19589  11.00000  0.02846  0.02062  0.01455 =
 -0.00931 -0.00381  0.00827 
C22A  1     0.97293  0.41167  0.17511  11.00000  0.03080  0.01992  0.02103 =
 -0.00821 -0.00238  0.00626 
AFIX 43
H22A  2     0.96087  0.46367  0.17882  11.00000 -1.20000 
AFIX 0
C23A  1     1.08408  0.39115  0.14836  11.00000  0.02798  0.03505  0.02827 =
 -0.01035 -0.00691  0.00395 
AFIX 43
H23A  2     1.14760  0.42841  0.13527  11.00000 -1.20000 
AFIX 0
C24A  1     1.09973  0.31522  0.14132  11.00000  0.03063  0.04686  0.02939 =
 -0.01214  0.00269  0.01885 
AFIX 43
H24A  2     1.17371  0.30065  0.12241  11.00000 -1.20000 
AFIX 0
C25A  1     1.00745  0.26180  0.16193  11.00000  0.04273  0.02909  0.03788 =
 -0.01728 -0.00741  0.01297 
AFIX 43
H25A  2     1.01799  0.21029  0.15678  11.00000 -1.20000 
AFIX 0
C26A  1     0.89975  0.28162  0.18996  11.00000  0.04466  0.01520  0.02504 =
 -0.01081 -0.00481  0.00494 
AFIX 43
H26A  2     0.83763  0.24337  0.20526  11.00000 -1.20000 
AFIX 0
C31A  1     0.81759  0.30570  0.31633  11.00000  0.02897  0.02387  0.01888 =
 -0.01146 -0.00890  0.01360 
C32A  1     0.92510  0.33202  0.32006  11.00000  0.03043  0.04149  0.01758 =
 -0.00649 -0.00532  0.01282 
AFIX 43
H32A  2     0.94815  0.38560  0.30533  11.00000 -1.20000 
AFIX 0
C33A  1     0.99835  0.28159  0.34477  11.00000  0.03556  0.06133  0.02193 =
 -0.01018 -0.00518  0.01563 
AFIX 43
H33A  2     1.07217  0.30023  0.34634  11.00000 -1.20000 
AFIX 0
C34A  1     0.96515  0.20408  0.36727  11.00000  0.05220  0.06389  0.03388 =
 -0.01586 -0.01541  0.04347 
AFIX 43
H34A  2     1.01621  0.16916  0.38406  11.00000 -1.20000 
AFIX 0
C35A  1     0.85524  0.17663  0.36535  11.00000  0.07357  0.02671  0.03218 =
 -0.00904 -0.02144  0.02294 
AFIX 43
H35A  2     0.83124  0.12338  0.38147  11.00000 -1.20000 
AFIX 0
C36A  1     0.78197  0.22822  0.33962  11.00000  0.04669  0.02365  0.02256 =
 -0.01041 -0.00812  0.00636 
AFIX 43
H36A  2     0.70776  0.21021  0.33807  11.00000 -1.20000 
AFIX 0
C41A  1     0.63013  0.37161  0.39070  11.00000  0.03258  0.01603  0.01924 =
 -0.00473 -0.00378  0.00512 
C42A  1     0.70180  0.34482  0.42958  11.00000  0.03472  0.03057  0.02112 =
 -0.01070 -0.00646  0.00987 
AFIX 43
H42A  2     0.77602  0.32594  0.41578  11.00000 -1.20000 
AFIX 0
C43A  1     0.66132  0.34657  0.48928  11.00000  0.05227  0.04447  0.01993 =
 -0.00962 -0.01547  0.02072 
AFIX 43
H43A  2     0.71015  0.32907  0.51546  11.00000 -1.20000 
AFIX 0
C44A  1     0.55529  0.37223  0.51120  11.00000  0.05620  0.03714  0.01449 =
 -0.00993 -0.00557  0.01312 
AFIX 43
H44A  2     0.53065  0.37066  0.55218  11.00000 -1.20000 
AFIX 0
C45A  1     0.48173  0.40111  0.47359  11.00000  0.03705  0.02431  0.02042 =
 -0.00708 -0.00430  0.00314 
C46A  1     0.37194  0.43383  0.48864  11.00000  0.04619  0.03605  0.02081 =
 -0.01153 -0.00250  0.01367 
AFIX 43
H46A  2     0.34002  0.43749  0.52815  11.00000 -1.20000 
AFIX 0
C47A  1     0.31110  0.46061  0.44516  11.00000  0.03823  0.03746  0.02322 =
 -0.00979  0.00058  0.01984 
AFIX 43
H47A  2     0.23741  0.48176  0.45615  11.00000 -1.20000 
AFIX 0
C48A  1     0.35406  0.45762  0.38602  11.00000  0.03663  0.02718  0.01845 =
 -0.00734 -0.00313  0.00760 
AFIX 43
H48A  2     0.30958  0.47575  0.35781  11.00000 -1.20000 
AFIX 0
C49A  1     0.46186  0.42801  0.36916  11.00000  0.02889  0.01579  0.02027 =
 -0.00991 -0.00107  0.00181 
C50A  1     0.52159  0.39902  0.41376  11.00000  0.03113  0.01597  0.01893 =
 -0.00554 -0.00132  0.00165 
C61A  1     0.39356  0.47596  0.25764  11.00000  0.02896  0.01488  0.01259 =
 -0.00398 -0.00515  0.00417 
C62A  1     0.37873  0.55544  0.25223  11.00000  0.04026  0.01603  0.02331 =
 -0.00688 -0.00789  0.01249 
AFIX 43
H62A  2     0.44271  0.58963  0.24868  11.00000 -1.20000 
AFIX 0
C63A  1     0.26816  0.58422  0.25211  11.00000  0.04380  0.02357  0.02972 =
 -0.00792 -0.01028  0.01712 
AFIX 43
H63A  2     0.25657  0.63793  0.25008  11.00000 -1.20000 
AFIX 0
C64A  1     0.17656  0.53561  0.25488  11.00000  0.03673  0.04817  0.03519 =
 -0.01598 -0.01053  0.01735 
AFIX 43
H64A  2     0.10208  0.55564  0.25427  11.00000 -1.20000 
AFIX 0
C65A  1     0.19298  0.45837  0.25851  11.00000  0.02891  0.04251  0.04016 =
 -0.01503 -0.01089 -0.00025 
AFIX 43
H65A  2     0.12945  0.42516  0.25975  11.00000 -1.20000 
AFIX 0
C66A  1     0.30069  0.42688  0.26044  11.00000  0.03226  0.02417  0.02923 =
 -0.00884 -0.00288  0.00394 
AFIX 43
H66A  2     0.31034  0.37277  0.26363  11.00000 -1.20000 
AFIX 0
C71A  1     0.51950  0.46006  0.15186  11.00000  0.02597  0.02691  0.01454 =
 -0.00810 -0.00200  0.00687 
C72A  1     0.51032  0.53522  0.12241  11.00000  0.04123  0.02711  0.03143 =
 -0.01138 -0.00857  0.01318 
AFIX 43
H72A  2     0.54480  0.57659  0.13286  11.00000 -1.20000 
AFIX 0
C73A  1     0.45105  0.55220  0.07720  11.00000  0.04719  0.05232  0.03167 =
 -0.00408 -0.00912  0.02500 
AFIX 43
H73A  2     0.44682  0.60457  0.05671  11.00000 -1.20000 
AFIX 0
C74A  1     0.39981  0.49367  0.06281  11.00000  0.03188  0.07155  0.02162 =
 -0.01376 -0.00914  0.01020 
AFIX 43
H74A  2     0.35830  0.50505  0.03268  11.00000 -1.20000 
AFIX 0
C75A  1     0.40771  0.41818  0.09159  11.00000  0.03549  0.06589  0.03948 =
 -0.03326 -0.01276  0.00592 
AFIX 43
H75A  2     0.37247  0.37743  0.08082  11.00000 -1.20000 
AFIX 0
C76A  1     0.46719  0.40006  0.13686  11.00000  0.02936  0.03778  0.02600 =
 -0.00875 -0.00617  0.00326 
AFIX 43
H76A  2     0.47160  0.34753  0.15695  11.00000 -1.20000 
AFIX 0
HKLF 4

END
;
