# Supplementary material for: Rupturing aromaticity by periphery overcrowding
Source: Nat Chem. 2023 Mar 6;15(4):516–25. doi: 10.1038/s41557-023-01149-6 (PMC10070187; doi:10.1038/s41557-023-01149-6)
Supplement: Supplementary file 5 — Structure factors for compound 2·SbCl6 at 120 K; CCDC reference 2141787. [file 41557_2023_1149_MOESM5_ESM.hkl]

  -2   0   0   33.57    2.76
  -2   0   0   32.39    2.74
  -2   0   0   29.58    2.74
   2   0   0   32.05    2.76
   2   0   0   30.65    2.74
   2   0   0   29.23    2.74
  -3   0   0    9.85    0.96
  -3   0   0   12.29    0.98
   3   0   0   10.58    0.95
   3   0   0    9.13    0.95
  -4   0   0    5.47    0.62
  -4   0   0    5.93    0.66
  -4   0   0    4.84    0.63
  -4   0   0    5.24    0.61
   4   0   0    5.60    0.65
   4   0   0    5.04    0.59
  -5   0   0  152.68   13.07
  -5   0   0  147.79   13.09
  -5   0   0  157.58   13.07
  -5   0   0  157.61   13.09
  -5   0   0  138.55   13.09
   5   0   0  146.34   13.09
   5   0   0  143.01   13.06
  -6   0   0   14.73    1.59
  -6   0   0   14.27    1.63
  -6   0   0   11.15    1.46
  -6   0   0   14.26    1.45
  -6   0   0   12.31    1.38
   6   0   0   15.83    1.37
   6   0   0   14.47    1.44
  -7   0   0   48.86    4.36
  -7   0   0   52.50    4.51
  -7   0   0   42.11    4.40
  -7   0   0   48.31    4.55
  -7   0   0   43.96    4.47
   7   0   0   52.66    4.38
   7   0   0   54.59    4.49
  -8   0   0    9.45    1.66
  -8   0   0   12.50    1.37
  -8   0   0    6.16    1.28
  -8   0   0   10.73    1.48
  -8   0   0    8.67    1.33
   8   0   0   15.29    1.68
  -9   0   0    3.48    0.82
  -9   0   0    1.13    1.01
  -9   0   0    4.53    1.39
  -9   0   0    3.25    1.13
   9   0   0    4.88    1.18
 -10   0   0   16.56    1.98
 -10   0   0   15.35    1.91
  10   0   0   19.27    2.06
 -11   0   0   17.65    2.01
 -11   0   0   11.71    1.81
  11   0   0   17.33    2.06
 -12   0   0    7.91    1.81
 -12   0   0    6.81    1.50
 -12   0   0    2.55    2.50
  12   0   0    8.71    1.84
 -13   0   0   10.85    2.03
 -13   0   0   14.62    2.40
  13   0   0   19.41    2.44
 -14   0   0    0.76    2.24
  14   0   0    2.05    2.11
 -15   0   0   -2.57    1.85
 -16   0   0    0.97    3.13
 -16   0   0    1.18    2.44
 -16   1   0    0.64    2.26
 -16   1   0    1.09    3.06
 -15   1   0   -1.33    2.55
 -14   1   0    1.89    2.22
 -14   1   0   -0.99    1.88
  13  -1   0    0.39    1.85
 -13   1   0    1.51    1.62
 -13   1   0    5.30    1.96
  12  -1   0    7.24    1.73
 -12   1   0    7.65    1.70
 -12   1   0    4.47    1.47
  11  -1   0   11.37    1.70
 -11   1   0    4.04    1.89
 -11   1   0   10.01    1.61
 -11   1   0    6.36    1.33
  10  -1   0   20.69    2.04
 -10   1   0   16.20    2.00
 -10   1   0   11.29    2.02
 -10   1   0   16.33    1.75
   9  -1   0    2.64    0.80
   9  -1   0    4.50    1.15
  -9   1   0    5.05    1.20
  -9   1   0    0.66    1.05
  -9   1   0    2.74    0.85
  -9   1   0    4.58    1.35
   8  -1   0    1.41    0.61
   8  -1   0    2.52    0.94
  -8   1   0    1.51    0.50
  -8   1   0    1.79    1.01
  -8   1   0    1.79    0.80
  -8   1   0    0.79    1.43
  -8   1   0    1.34    0.99
  -8   1   0   -1.11    0.87
  -7   1   0   11.83    1.37
   6  -1   0   56.15    5.16
   6  -1   0   58.01    5.12
  -6   1   0   56.29    5.23
  -6   1   0   60.04    5.14
  -6   1   0   58.06    5.18
  -6   1   0   58.68    5.14
   5  -1   0   31.83    3.05
   5  -1   0   34.09    3.00
  -5   1   0   33.80    3.05
  -5   1   0   35.46    3.02
  -5   1   0   31.14    3.10
  -5   1   0   34.84    3.01
   4  -1   0   13.40    1.20
   4  -1   0   13.22    1.26
  -4   1   0    9.74    1.24
  -4   1   0   13.82    1.21
  -4   1   0   11.64    1.31
  -4   1   0   14.66    1.21
   3  -1   0   40.00    3.91
   3  -1   0   43.44    3.89
  -3   1   0   44.01    3.92
  -3   1   0   49.57    3.91
   2  -1   0    1.91    0.20
  -2   1   0    0.81    0.24
  -2   1   0    2.72    0.25
  -2   1   0    1.46    0.20
  -2   1   0    0.64    0.27
   1  -1   0   13.12    1.19
   1  -1   0   12.49    1.21
  -1   1   0   14.97    1.20
   0  -1   0    0.06    0.04
   0   1   0    0.03    0.04
  -1  -1   0  259.71   21.42
   1   1   0  230.02   21.42
  -2  -1   0  140.35   11.06
  -2  -1   0  114.08   11.07
  -2  -1   0  132.65   11.06
   2   1   0  138.95   11.06
   2   1   0  105.49   11.07
  -3  -1   0  310.96   23.58
  -3  -1   0  250.77   23.58
  -3  -1   0  240.51   23.59
  -3  -1   0  275.64   23.57
   3   1   0  276.61   23.57
   3   1   0  262.24   23.59
  -4  -1   0   84.53    6.83
  -4  -1   0   69.03    6.82
  -4  -1   0   84.11    6.86
  -4  -1   0   76.73    6.84
   4   1   0   80.28    6.85
   4   1   0   72.60    6.82
  -5  -1   0   46.52    3.79
  -5  -1   0   40.11    3.77
  -5  -1   0   43.82    3.85
   5   1   0   40.85    3.83
   5   1   0   41.99    3.77
  -6  -1   0  136.21   11.10
  -6  -1   0  121.17   11.03
  -6  -1   0  126.07   11.05
  -6  -1   0  130.23   11.09
  -6  -1   0  113.60   11.06
   6   1   0  122.88   11.03
   6   1   0  131.50   11.09
  -7  -1   0   63.27    5.34
  -7  -1   0   63.59    5.32
  -7  -1   0   53.30    5.16
  -7  -1   0   49.38    5.20
  -7  -1   0   59.90    5.24
   7   1   0   63.48    5.29
  -8  -1   0   48.18    4.78
  -8  -1   0   52.50    4.75
  -8  -1   0   54.60    4.55
  -8  -1   0   44.16    4.59
   8   1   0   51.58    4.69
  -9  -1   0   10.18    2.01
  -9  -1   0    8.06    1.46
  -9  -1   0   11.78    1.45
   9   1   0   14.27    1.61
 -10  -1   0    4.65    1.29
 -10  -1   0    2.02    1.31
  10   1   0    4.80    1.37
 -11  -1   0    3.31    1.71
 -11  -1   0    4.99    1.27
 -11  -1   0    9.40    1.60
  11   1   0    9.23    1.68
 -12  -1   0    0.47    1.61
 -12  -1   0   -0.52    1.36
  12   1   0    2.45    1.64
 -13  -1   0   12.46    1.89
 -13  -1   0   11.28    1.97
 -13  -1   0   11.62    2.27
  13   1   0   13.68    2.28
 -14  -1   0   11.39    2.52
 -14  -1   0    9.69    2.01
  14   1   0   13.27    2.45
 -15  -1   0   -0.13    1.92
 -15  -1   0    4.69    2.79
  15   1   0   -1.29    2.33
 -16  -1   0    0.73    3.10
 -16  -1   0    0.46    2.31
 -16   2   0   -0.12    3.08
 -15   2   0    7.41    2.80
 -15   2   0    6.15    3.03
 -14   2   0    1.39    2.26
 -14   2   0    1.78    2.00
  13  -2   0    8.42    2.01
 -13   2   0   10.31    2.10
 -13   2   0    9.13    1.86
  12  -2   0   16.58    2.26
 -12   2   0   17.85    2.21
 -12   2   0   14.39    2.05
  11  -2   0    9.14    1.56
 -11   2   0    4.33    1.55
 -11   2   0    3.54    1.23
 -11   2   0    1.13    1.78
  10  -2   0    7.12    1.40
  10  -2   0    6.08    0.97
 -10   2   0    3.13    1.52
 -10   2   0    4.62    1.07
 -10   2   0    4.82    1.69
 -10   2   0    5.67    1.47
   9  -2   0    2.05    0.73
   9  -2   0    2.49    1.11
  -9   2   0   -0.54    1.13
  -9   2   0    2.54    1.16
  -9   2   0    1.45    1.24
  -9   2   0    2.12    0.78
   8  -2   0   29.88    2.78
   8  -2   0   27.44    2.61
  -8   2   0   28.63    2.68
  -8   2   0   29.55    3.15
  -8   2   0   22.80    2.75
  -8   2   0   24.33    2.56
  -8   2   0   31.35    2.82
  -8   2   0   33.98    2.92
   7  -2   0   80.90    7.64
   7  -2   0   86.47    7.66
  -7   2   0   92.01    7.76
  -7   2   0   79.05    7.66
  -7   2   0   90.19    7.64
  -7   2   0   91.48    7.67
  -7   2   0   84.95    7.79
  -7   2   0   89.25    7.68
   6  -2   0    9.65    1.08
   6  -2   0   10.07    1.21
  -6   2   0   13.34    1.33
  -6   2   0   10.64    1.07
  -6   2   0    8.77    1.15
  -6   2   0    9.07    1.22
  -6   2   0   10.21    1.17
   5  -2   0    7.67    0.71
   5  -2   0    5.21    0.75
  -5   2   0    3.07    0.88
  -5   2   0    6.10    0.74
  -5   2   0    7.53    0.78
  -5   2   0    4.30    0.71
  -5   2   0    7.21    0.76
   4  -2   0   18.19    1.56
  -4   2   0   16.03    1.56
   3  -2   0   38.93    3.42
  -3   2   0   38.37    3.42
  -3   2   0   36.83    3.45
  -3   2   0   40.80    3.42
   2  -2   0  444.85   40.30
   2  -2   0  463.90   40.30
   2  -2   0  474.96   40.30
  -2   2   0  461.40   40.30
  -2   2   0  466.58   40.30
  -2   2   0  452.59   40.30
   1  -2   0    8.10    0.73
   1  -2   0    6.98    0.74
   1  -2   0    8.53    0.72
  -1   2   0    8.42    0.72
  -1   2   0    7.88    0.73
  -1   2   0    7.15    0.75
   0  -2   0   63.11    5.89
   0  -2   0   66.26    5.88
   0  -2   0   70.37    5.89
   0   2   0   69.17    5.89
  -1  -2   0  134.23   12.21
  -1  -2   0  142.22   12.20
  -1  -2   0  136.43   12.21
   1   2   0  144.07   12.21
   1   2   0  146.15   12.20
   1   2   0  133.75   12.21
  -2  -2   0  251.82   20.91
  -2  -2   0  224.77   20.90
  -2  -2   0  247.38   20.90
   2   2   0  233.04   20.90
   2   2   0  237.63   20.91
  -3  -2   0   19.92    1.83
  -3  -2   0   20.11    1.89
  -3  -2   0   23.30    1.83
   3   2   0   21.01    1.89
   3   2   0   17.94    1.85
  -4  -2   0  104.42    9.31
   4   2   0   94.97    9.30
   4   2   0  117.64    9.28
  -5  -2   0  256.11   21.12
  -5  -2   0  231.87   21.07
  -5  -2   0  232.67   21.08
  -5  -2   0  251.62   21.08
   5   2   0  222.76   21.07
   5   2   0  250.01   21.10
  -6  -2   0   61.45    5.35
  -6  -2   0   62.34    5.35
  -6  -2   0   55.84    5.32
  -6  -2   0   65.96    5.45
   6   2   0   64.82    5.42
   6   2   0   53.62    5.32
  -7  -2   0   46.88    4.35
  -7  -2   0   44.82    4.40
  -7  -2   0   42.31    4.21
  -7  -2   0   51.87    4.39
  -7  -2   0   42.88    4.16
   7   2   0   46.66    4.32
   7   2   0   50.86    4.14
  -8  -2   0    1.77    1.30
  -8  -2   0    1.36    1.25
  -8  -2   0    1.28    0.85
  -8  -2   0   -0.38    0.75
   8   2   0    0.36    0.52
   8   2   0    0.49    1.06
  -9  -2   0    0.22    0.98
  -9  -2   0    1.22    1.02
  -9  -2   0    1.22    1.82
   9   2   0    1.16    1.23
 -10  -2   0   31.64    3.73
 -10  -2   0   42.35    3.79
  10   2   0   41.26    3.87
 -11  -2   0    4.13    1.79
 -11  -2   0    7.76    1.41
 -11  -2   0    8.93    1.64
  11   2   0   12.83    1.76
 -12  -2   0   10.20    1.92
 -12  -2   0    9.14    1.58
 -12  -2   0    7.71    1.57
  12   2   0   10.53    1.97
 -13  -2   0    3.26    1.91
 -13  -2   0    1.89    1.50
  13   2   0    3.30    1.97
 -14  -2   0   -0.34    1.68
 -14  -2   0    0.87    2.34
  14   2   0    0.96    2.16
 -15  -2   0    9.80    2.28
 -15  -2   0    9.25    3.02
  15   2   0   14.35    2.74
 -16  -2   0   -1.28    3.25
 -16  -2   0   -0.39    2.55
 -16   3   0    3.77    3.05
 -15   3   0    0.11    2.53
 -15   3   0    4.33    2.83
 -14   3   0   13.43    2.68
 -14   3   0   11.38    2.44
 -13   3   0   -0.13    1.70
 -13   3   0    0.77    1.85
  12  -3   0    0.30    1.59
  12  -3   0    1.66    1.08
 -12   3   0    1.08    1.65
 -12   3   0    2.22    1.42
  11  -3   0   52.32    5.19
  11  -3   0   59.81    5.39
 -11   3   0   57.97    5.30
 -11   3   0   59.49    5.50
  10  -3   0    8.11    1.17
  10  -3   0   11.25    1.54
 -10   3   0    9.34    1.84
 -10   3   0    8.24    1.60
 -10   3   0    8.30    1.31
 -10   3   0    7.07    1.71
   9  -3   0    0.39    0.70
   9  -3   0    0.31    1.07
  -9   3   0    0.35    1.18
  -9   3   0    0.69    1.19
  -9   3   0   -0.03    0.79
  -9   3   0    0.54    1.23
   8  -3   0    7.62    1.02
   8  -3   0    9.68    1.18
  -8   3   0   12.52    1.24
  -8   3   0    8.10    1.10
  -8   3   0    8.94    1.43
  -8   3   0    9.43    1.25
  -8   3   0    7.39    1.24
   7  -3   0   11.19    1.30
   7  -3   0   12.49    1.34
  -7   3   0   12.48    1.35
  -7   3   0   10.07    1.24
  -7   3   0   11.33    1.40
  -7   3   0   13.20    1.63
  -7   3   0   13.03    1.29
   6  -3   0   21.74    1.93
   6  -3   0   19.35    1.98
  -6   3   0   19.85    1.95
  -6   3   0   17.86    2.28
  -6   3   0   18.33    1.97
  -6   3   0   23.79    1.97
  -6   3   0   21.99    1.92
   5  -3   0    7.18    0.84
  -5   3   0    8.25    0.83
  -5   3   0    7.87    0.85
  -5   3   0    8.54    1.07
  -4   3   0    3.21    0.46
  -4   3   0    5.35    0.56
  -4   3   0    2.29    0.68
   3  -3   0   63.48    5.07
   3  -3   0   55.65    5.09
   3  -3   0   54.23    5.06
  -3   3   0   54.45    5.10
  -3   3   0   56.04    5.07
  -3   3   0   61.80    5.07
   2  -3   0  212.15   18.43
   2  -3   0  202.97   18.44
  -2   3   0  218.24   18.45
  -2   3   0  215.09   18.43
  -2   3   0  204.43   18.43
   1  -3   0  996.67   87.31
  -1   3   0 1000.00   87.31
   0  -3   0    1.11    0.22
   0  -3   0    1.51    0.25
   0  -3   0    1.37    0.24
   0  -3   0    1.54    0.22
   0   3   0    1.24    0.23
   0   3   0    2.09    0.26
   0   3   0    1.36    0.22
   0   3   0    1.41    0.22
  -1  -3   0  241.16   20.32
  -1  -3   0  237.99   20.32
  -1  -3   0  228.19   20.32
   1   3   0  228.78   20.32
   1   3   0  221.96   20.32
   1   3   0  235.29   20.32
  -2  -3   0   25.93    2.19
  -2  -3   0   24.92    2.23
  -2  -3   0   24.36    2.19
   2   3   0   22.38    2.20
   2   3   0   24.80    2.19
   2   3   0   25.74    2.23
  -3  -3   0   85.26    7.39
  -3  -3   0   90.87    7.42
  -3  -3   0   78.87    7.39
   3   3   0   88.47    7.42
   3   3   0   78.35    7.38
  -4  -3   0  140.89   12.66
  -4  -3   0  150.75   12.70
   4   3   0  141.99   12.69
  -5  -3   0   25.99    2.37
  -6  -3   0   42.79    3.90
  -6  -3   0   39.45    3.88
  -6  -3   0   45.01    3.92
  -6  -3   0   40.64    4.08
  -6  -3   0   47.45    3.90
   6   3   0   45.34    3.88
   6   3   0   44.26    4.03
  -7  -3   0   55.37    4.58
  -7  -3   0   46.75    4.36
  -7  -3   0   47.84    4.31
  -7  -3   0   48.64    4.33
   7   3   0   50.52    4.46
   7   3   0   43.63    4.29
  -8  -3   0    1.50    0.95
  -8  -3   0    2.87    1.41
  -8  -3   0    4.75    0.79
  -8  -3   0    2.90    0.84
  -8  -3   0    1.84    0.86
   8   3   0    1.67    1.14
   8   3   0    5.03    0.65
  -9  -3   0   47.54    4.73
  -9  -3   0   52.04    4.68
  -9  -3   0   54.00    4.76
  -9  -3   0   57.87    5.25
   9   3   0   59.21    4.89
   9   3   0   45.93    4.59
 -10  -3   0    3.19    1.27
 -10  -3   0    3.77    1.25
 -10  -3   0    1.56    0.99
  10   3   0    0.17    1.38
 -11  -3   0   69.26    6.99
 -11  -3   0   80.98    7.11
  11   3   0   84.11    7.20
 -12  -3   0    0.51    1.29
 -12  -3   0    1.64    1.75
  12   3   0    0.40    1.72
 -13  -3   0    3.77    2.02
 -13  -3   0    1.67    1.56
  13   3   0    4.86    1.99
 -14  -3   0   -2.32    2.40
 -14  -3   0    1.26    1.69
  14   3   0    3.71    2.22
 -15  -3   0   -1.49    2.79
 -15  -3   0   -1.39    1.95
  15   3   0   -0.77    2.51
 -16  -3   0    8.65    3.31
 -16  -3   0    6.21    2.43
 -16   4   0    1.10    3.33
 -15   4   0    3.07    2.58
 -15   4   0    7.51    2.80
 -14   4   0    1.16    2.33
 -14   4   0    0.06    2.49
  13  -4   0    2.92    1.31
 -13   4   0    3.06    2.03
 -13   4   0    5.30    1.86
  12  -4   0    6.63    1.27
 -12   4   0    7.23    1.65
 -12   4   0    6.44    1.88
  11  -4   0    5.04    1.09
 -11   4   0    6.03    1.39
 -11   4   0    6.74    1.63
 -11   4   0    7.38    1.98
  10  -4   0    7.78    1.12
  10  -4   0    8.72    1.45
 -10   4   0    7.95    1.67
 -10   4   0    8.48    1.65
 -10   4   0    7.91    1.28
 -10   4   0    5.39    1.76
   9  -4   0   13.46    1.52
   9  -4   0   11.48    1.33
  -9   4   0   12.05    1.42
  -9   4   0   13.10    1.75
  -9   4   0    8.04    1.65
  -9   4   0   13.56    1.62
   8  -4   0   19.70    1.78
   8  -4   0   15.79    1.74
  -8   4   0   17.21    1.96
  -8   4   0   17.16    1.86
   7  -4   0   47.81    4.31
  -7   4   0   49.33    4.34
  -7   4   0   48.16    4.35
  -7   4   0   46.45    4.57
   6  -4   0    2.00    0.49
  -6   4   0    1.17    1.03
  -6   4   0    1.42    0.46
  -6   4   0    2.03    0.60
   5  -4   0   22.60    2.01
  -5   4   0   19.32    2.27
  -5   4   0   23.99    2.06
  -5   4   0   21.52    2.05
   4  -4   0    3.71    0.47
   4  -4   0    2.40    0.38
  -4   4   0    1.87    0.43
  -4   4   0    1.91    0.66
  -4   4   0    3.03    0.44
   3  -4   0   82.65    6.94
   3  -4   0   67.63    6.90
   3  -4   0   87.77    6.91
  -3   4   0   81.24    6.94
  -3   4   0   83.45    6.91
  -3   4   0   69.87    6.91
   2  -4   0   27.12    2.27
   2  -4   0   23.48    2.25
   2  -4   0   26.64    2.29
  -2   4   0   22.85    2.25
  -2   4   0   26.14    2.27
  -2   4   0   26.49    2.30
   1  -4   0  403.69   36.14
   1  -4   0  413.50   36.15
   1  -4   0  417.36   36.15
  -1   4   0  421.89   36.15
  -1   4   0  420.36   36.14
  -1   4   0  402.16   36.15
   0  -4   0   81.49    7.30
   0  -4   0   78.49    7.30
   0  -4   0   83.11    7.30
   0  -4   0   86.94    7.32
   0   4   0   85.43    7.30
   0   4   0   81.23    7.30
   0   4   0   83.59    7.31
   0   4   0   85.80    7.30
  -1  -4   0   37.45    3.56
  -1  -4   0   41.56    3.54
   1   4   0   44.80    3.55
   1   4   0   37.10    3.56
  -2  -4   0   46.12    4.00
  -2  -4   0   43.93    4.01
  -2  -4   0   46.33    4.02
   2   4   0   44.68    4.02
   2   4   0   45.04    3.99
   2   4   0   45.96    4.00
  -3  -4   0   60.54    5.40
  -3  -4   0   66.91    5.45
  -3  -4   0   60.51    5.41
   3   4   0   66.10    5.44
   3   4   0   57.90    5.40
   3   4   0   57.68    5.40
  -4  -4   0    0.64    0.41
  -4  -4   0    1.03    0.31
  -4  -4   0   -0.98    0.65
   4   4   0    1.37    0.36
   4   4   0   -1.74    0.46
  -5  -4   0   64.62    6.02
   5   4   0   75.91    5.90
   5   4   0   58.54    5.97
  -6  -4   0    9.17    1.03
  -6  -4   0    7.52    0.97
  -6  -4   0    8.43    1.00
  -6  -4   0    8.97    0.96
  -6  -4   0   10.53    1.37
   6   4   0   10.70    1.25
   6   4   0    7.78    1.00
  -7  -4   0   19.73    2.27
  -7  -4   0   22.07    2.68
  -7  -4   0   23.77    2.23
  -7  -4   0   22.72    2.23
  -7  -4   0   27.98    2.18
   7   4   0   22.07    2.18
   7   4   0   20.24    2.47
  -8  -4   0   13.63    1.57
  -8  -4   0   13.34    1.51
  -8  -4   0   12.08    1.43
  -8  -4   0   17.33    1.90
   8   4   0   14.98    1.66
   8   4   0    9.74    1.38
  -9  -4   0   -0.86    1.83
  -9  -4   0    0.81    0.99
  -9  -4   0   -3.10    0.85
  -9  -4   0   -2.63    1.04
   9   4   0   -2.00    0.66
   9   4   0   -0.25    1.32
 -10  -4   0    3.71    1.26
 -10  -4   0    2.37    1.04
 -10  -4   0    1.79    1.41
  10   4   0    4.55    0.94
  10   4   0    1.90    1.50
 -11  -4   0    0.27    1.46
 -11  -4   0    0.70    1.75
 -11  -4   0   -1.40    1.11
  11   4   0    2.34    1.59
 -12  -4   0    7.16    1.86
 -12  -4   0    5.47    1.47
  12   4   0    6.84    1.90
 -13  -4   0    0.01    2.04
  13   4   0    1.50    1.97
 -14  -4   0    3.04    1.68
 -14  -4   0    1.99    2.43
  14   4   0    5.18    2.39
 -15  -4   0    1.03    2.77
 -15  -4   0    0.60    1.90
  15   4   0    3.34    2.92
 -16  -4   0    0.41    2.20
 -16  -4   0   -2.89    3.68
  16   4   0   -0.75    3.41
 -16   5   0    2.89    3.42
 -15   5   0   -1.90    2.52
 -15   5   0    6.51    2.82
 -14   5   0    6.48    2.26
 -14   5   0    9.30    2.49
  13  -5   0   13.65    1.71
 -13   5   0   12.41    2.37
 -13   5   0    9.14    2.33
  12  -5   0    9.82    1.50
 -12   5   0    9.74    2.09
 -12   5   0   13.35    1.93
  11  -5   0    5.22    1.03
 -11   5   0    4.10    1.37
 -11   5   0    0.08    1.62
  10  -5   0    1.49    0.87
 -10   5   0    1.90    1.11
 -10   5   0    1.68    1.48
   9  -5   0   23.42    2.30
  -9   5   0   20.23    2.36
  -9   5   0   24.63    2.44
   8  -5   0   11.52    1.33
  -8   5   0    7.97    1.24
  -8   5   0   15.18    1.57
   7  -5   0   35.94    3.26
  -7   5   0   34.67    3.31
  -7   5   0   37.28    3.35
   6  -5   0   48.56    4.35
  -6   5   0   55.83    4.65
  -6   5   0   45.04    4.37
   5  -5   0   16.28    1.57
   5  -5   0   15.78    1.64
  -5   5   0   16.93    1.59
  -5   5   0   16.49    1.91
  -5   5   0   16.80    1.60
   4  -5   0  170.38   15.73
   4  -5   0  181.38   15.71
   4  -5   0  183.78   15.70
  -4   5   0  173.86   15.71
  -4   5   0  172.33   15.73
  -4   5   0  193.25   15.71
   3  -5   0   43.36    3.90
   3  -5   0   46.17    3.88
   3  -5   0   41.68    3.85
  -3   5   0   44.60    3.92
  -3   5   0   41.42    3.86
  -3   5   0   44.84    3.88
   2  -5   0   48.86    4.46
   2  -5   0   49.63    4.44
   2  -5   0   51.54    4.45
  -2   5   0   51.66    4.46
  -2   5   0   50.28    4.47
  -2   5   0   50.26    4.44
   1  -5   0  104.12    8.91
   1  -5   0   97.17    8.91
   1  -5   0  105.37    8.91
  -1   5   0  102.72    8.90
  -1   5   0   98.97    8.91
  -1   5   0  100.96    8.91
   0  -5   0    0.04    0.29
   0  -5   0    0.27    0.26
   0  -5   0   -0.19    0.29
   0  -5   0   -0.15    0.25
   0   5   0    0.16    0.26
   0   5   0    0.23    0.24
   0   5   0    0.10    0.28
  -1  -5   0  231.43   20.03
  -1  -5   0  239.37   20.04
  -1  -5   0  207.03   20.04
   1   5   0  230.36   20.03
   1   5   0  237.42   20.04
   1   5   0  227.78   20.04
  -2  -5   0   57.95    5.90
  -2  -5   0   71.91    5.90
   2   5   0   71.40    5.91
  -3  -5   0   86.98    8.03
  -3  -5   0   95.64    8.06
  -3  -5   0   90.39    8.02
   3   5   0   94.08    8.02
   3   5   0   90.97    8.02
   3   5   0   90.18    8.05
  -4  -5   0  275.39   24.30
  -4  -5   0  288.36   24.33
   4   5   0  269.29   24.30
   4   5   0  277.39   24.33
  -5  -5   0    5.19    1.07
  -5  -5   0    6.26    0.72
  -5  -5   0    4.70    0.75
   5   5   0    4.59    0.98
   5   5   0    7.58    0.80
  -6  -5   0    9.80    1.38
  -6  -5   0    7.69    0.95
  -6  -5   0    7.80    0.95
   6   5   0    9.60    1.02
   6   5   0    8.59    1.25
  -7  -5   0   12.64    1.56
  -7  -5   0   16.09    1.99
  -7  -5   0   13.78    1.66
   7   5   0   15.07    1.91
   7   5   0   14.12    1.46
  -8  -5   0    4.80    0.88
  -8  -5   0    5.82    1.08
   8   5   0    3.31    1.26
  -9  -5   0  107.09    9.04
  -9  -5   0   92.78    9.07
  -9  -5   0   97.32    9.01
   9   5   0  109.90    9.17
 -10  -5   0    3.02    2.54
 -10  -5   0   -1.05    1.55
 -10  -5   0    2.14    1.22
 -10  -5   0   -2.53    0.99
  10   5   0    1.51    1.51
  10   5   0    1.27    0.99
 -11  -5   0   -0.46    2.02
 -11  -5   0    3.35    1.48
 -11  -5   0    0.36    1.11
  11   5   0    3.00    1.69
 -12  -5   0   -0.78    1.73
 -12  -5   0   -1.10    1.22
  12   5   0    1.47    1.81
 -13  -5   0    1.11    2.01
 -13  -5   0    2.36    1.41
  13   5   0    0.44    2.01
 -14  -5   0    6.84    2.54
 -14  -5   0    6.59    1.81
  14   5   0    7.14    2.64
 -15  -5   0    0.66    2.03
 -15  -5   0    0.96    2.97
  15   5   0    1.93    3.15
 -16  -5   0   -1.85    2.46
 -16   6   0    3.60    3.21
 -15   6   0    0.82    2.70
 -15   6   0    1.35    2.89
  14  -6   0    0.08    1.44
 -14   6   0   -1.00    2.11
 -14   6   0    3.92    2.44
  13  -6   0    8.60    1.53
 -13   6   0   11.39    2.32
 -13   6   0    6.89    2.21
  12  -6   0   14.48    1.66
 -12   6   0    9.08    2.16
 -12   6   0   14.21    2.17
  11  -6   0    2.17    0.99
 -11   6   0    3.58    1.66
 -11   6   0    2.05    1.50
  10  -6   0    5.67    0.99
 -10   6   0    3.59    1.29
 -10   6   0   -1.80    1.54
   9  -6   0   20.60    1.93
  -9   6   0   14.56    1.87
   8  -6   0   19.74    2.06
  -8   6   0   21.70    2.24
   7  -6   0    5.45    0.73
  -7   6   0    4.11    0.91
   6  -6   0    5.44    0.75
  -6   6   0    9.00    1.29
  -6   6   0    6.70    0.84
  -6   6   0    4.23    0.85
   5  -6   0   84.82    7.35
  -5   6   0   81.13    7.43
   4  -6   0  149.40   12.98
   4  -6   0  143.09   13.05
   4  -6   0  148.04   13.00
  -4   6   0  144.23   13.03
  -4   6   0  146.23   13.00
  -4   6   0  156.98   12.99
   3  -6   0  189.67   16.36
   3  -6   0  182.06   16.37
   3  -6   0  190.44   16.35
  -3   6   0  183.71   16.36
  -3   6   0  183.83   16.38
  -3   6   0  189.93   16.35
   2  -6   0    2.99    0.59
   2  -6   0    3.40    0.45
   2  -6   0    3.80    0.54
  -2   6   0    3.74    0.52
  -2   6   0    3.55    0.48
  -2   6   0    3.56    0.60
   1  -6   0    7.71    0.77
   1  -6   0    7.54    0.86
   1  -6   0    7.09    0.79
  -1   6   0    7.14    0.77
  -1   6   0    6.60    0.84
  -1   6   0    6.24    0.76
   0  -6   0  174.15   15.29
   0  -6   0  177.99   15.29
   0  -6   0  177.63   15.30
   0  -6   0  178.51   15.29
   0   6   0  178.48   15.29
   0   6   0  157.05   15.32
   0   6   0  177.85   15.30
  -1  -6   0  210.98   18.36
  -1  -6   0  217.19   18.36
  -1  -6   0  207.54   18.36
   1   6   0  207.56   18.36
   1   6   0  207.10   18.36
   1   6   0  207.44   18.36
  -2  -6   0   43.69    3.99
  -2  -6   0   42.52    4.01
  -2  -6   0   48.71    3.97
   2   6   0   39.57    4.00
   2   6   0   50.09    3.98
   2   6   0   43.70    3.96
  -3  -6   0   83.56    7.18
  -3  -6   0   78.70    7.14
  -3  -6   0   81.39    7.14
   3   6   0   78.82    7.15
   3   6   0   79.35    7.12
   3   6   0   83.88    7.13
  -4  -6   0   32.28    2.81
  -4  -6   0   29.95    2.78
  -4  -6   0   30.99    2.96
   4   6   0   32.84    2.76
   4   6   0   27.98    2.89
   4   6   0   28.51    2.77
  -5  -6   0   14.45    1.61
  -5  -6   0   14.73    1.47
  -5  -6   0   12.52    1.42
   5   6   0   11.77    1.35
   5   6   0   14.84    1.55
  -6  -6   0   13.40    1.29
  -6  -6   0   10.29    1.64
  -6  -6   0   13.33    1.40
  -6  -6   0    8.99    1.34
   6   6   0   10.71    1.56
   6   6   0   16.36    1.32
  -7  -6   0   26.84    2.83
  -7  -6   0   29.49    2.74
   7   6   0   29.07    2.97
   7   6   0   29.29    2.65
  -8  -6   0    9.19    1.27
  -8  -6   0   11.60    1.50
   8   6   0   12.63    1.64
  -9  -6   0    4.06    1.47
  -9  -6   0    7.73    2.09
  -9  -6   0    3.95    0.97
   9   6   0    5.77    1.06
   9   6   0    3.74    1.53
 -10  -6   0   85.00    7.16
 -10  -6   0  100.82    8.01
 -10  -6   0   75.97    7.11
 -10  -6   0   72.26    7.33
  10   6   0   88.31    7.33
  10   6   0   66.87    7.09
 -11  -6   0    4.42    2.30
 -11  -6   0    3.32    1.17
 -11  -6   0    3.89    1.55
  11   6   0    4.00    1.28
  11   6   0    3.68    1.79
 -12  -6   0    1.34    1.28
 -12  -6   0    0.60    1.82
  12   6   0    1.43    1.86
 -13  -6   0    2.50    2.15
 -13  -6   0    3.51    1.51
  13   6   0    1.37    2.13
 -14  -6   0    2.72    2.53
 -14  -6   0    4.52    1.83
  14   6   0    1.32    2.56
 -15  -6   0    4.09    2.25
 -15  -6   0    4.51    3.08
  15   6   0    6.70    3.09
 -16   7   0    5.04    3.26
  15  -7   0    2.13    1.85
 -15   7   0   -2.51    2.57
 -15   7   0    1.46    2.96
  14  -7   0    2.47    1.47
 -14   7   0    1.34    2.52
 -14   7   0   -2.79    2.22
  13  -7   0    6.14    1.45
 -13   7   0    5.49    2.20
  12  -7   0   17.23    2.03
 -12   7   0   20.29    2.50
 -12   7   0   16.83    2.50
  11  -7   0   29.47    2.98
 -11   7   0   29.19    3.58
 -11   7   0   31.15    3.48
  10  -7   0   20.81    2.23
 -10   7   0   20.53    2.35
   9  -7   0    3.49    0.87
  -9   7   0    1.00    1.19
   8  -7   0   30.94    2.81
  -8   7   0   27.98    3.02
   7  -7   0    8.72    1.00
  -7   7   0    9.79    1.18
  -7   7   0    6.24    1.13
   6  -7   0   14.55    1.64
   6  -7   0   15.09    1.48
  -6   7   0   15.43    1.79
  -6   7   0   11.71    1.50
  -6   7   0   15.88    1.68
   5  -7   0    3.98    0.75
   5  -7   0    3.65    0.96
   5  -7   0    3.08    0.59
  -5   7   0    2.78    0.71
  -5   7   0    3.84    1.05
  -5   7   0    3.83    0.72
   4  -7   0  103.11    9.06
   4  -7   0  102.16    9.02
   4  -7   0  105.83    8.99
  -4   7   0  104.63    9.01
  -4   7   0   99.22    9.04
  -4   7   0   98.27    9.07
   3  -7   0   39.91    3.44
   3  -7   0   35.55    3.36
   3  -7   0   37.76    3.44
  -3   7   0   39.54    3.49
  -3   7   0   39.26    3.41
  -3   7   0   35.73    3.39
   2  -7   0   36.42    3.44
   2  -7   0   39.89    3.39
   2  -7   0   37.26    3.44
  -2   7   0   38.11    3.43
  -2   7   0   40.17    3.41
  -2   7   0   36.09    3.46
   1  -7   0   20.39    1.77
   1  -7   0   18.28    1.85
   1  -7   0   17.87    1.84
  -1   7   0   18.24    1.82
  -1   7   0   20.86    1.77
  -1   7   0   18.13    1.81
   0  -7   0   12.07    1.13
   0  -7   0   11.61    1.17
   0  -7   0   11.80    1.24
   0  -7   0    9.85    1.14
   0   7   0   11.45    1.19
   0   7   0   11.49    1.15
   0   7   0   11.31    1.15
  -1  -7   0   38.29    3.32
  -1  -7   0   36.34    3.33
  -1  -7   0   35.74    3.28
   1   7   0   36.56    3.31
   1   7   0   37.12    3.32
   1   7   0   36.72    3.29
  -2  -7   0   72.12    6.34
  -2  -7   0   70.92    6.36
  -2  -7   0   72.33    6.33
   2   7   0   70.71    6.32
   2   7   0   73.38    6.33
   2   7   0   70.60    6.35
  -3  -7   0  127.73   11.22
  -4  -7   0    5.36    0.76
  -4  -7   0    2.79    1.07
  -4  -7   0    6.10    0.85
   4   7   0    7.72    0.88
   4   7   0    6.81    0.77
   4   7   0    5.92    1.01
  -5  -7   0    1.55    0.74
  -5  -7   0    2.07    1.03
  -5  -7   0    1.17    0.61
   5   7   0    1.53    0.51
   5   7   0    0.56    0.93
  -6  -7   0    1.01    1.16
  -6  -7   0    1.09    0.92
  -6  -7   0    1.17    0.65
   6   7   0    1.91    0.54
   6   7   0   -0.23    1.03
  -7  -7   0   10.24    1.28
  -7  -7   0   12.93    1.52
   7   7   0   11.44    1.60
  -8  -7   0   46.50    4.36
  -8  -7   0   41.85    4.14
   8   7   0   50.78    4.36
   8   7   0   42.50    4.09
  -9  -7   0   12.30    1.94
   9   7   0    9.06    1.84
 -10  -7   0   -0.74    1.05
 -10  -7   0    0.72    2.07
  10   7   0    2.07    1.65
  10   7   0    3.12    1.27
 -11  -7   0    9.48    1.55
  11   7   0   10.17    1.66
  11   7   0    9.98    2.02
 -12  -7   0   -0.60    1.37
  12   7   0    0.66    2.02
 -13  -7   0    6.31    1.72
 -13  -7   0    6.40    2.40
  13   7   0    7.73    2.32
 -14  -7   0   -0.36    1.92
  14   7   0    3.51    2.81
 -15  -7   0    1.87    2.33
  15   7   0   -3.62    3.11
  15  -8   0   10.31    2.12
 -15   8   0    7.43    2.88
 -15   8   0   15.33    3.25
  14  -8   0    2.48    1.53
 -14   8   0   -1.31    2.32
 -14   8   0    2.45    2.75
  13  -8   0    2.36    2.12
 -13   8   0    3.74    2.15
 -13   8   0   -0.36    2.03
  12  -8   0    4.63    1.28
 -12   8   0    4.94    1.91
 -12   8   0    1.79    1.90
  11  -8   0   18.06    2.00
 -11   8   0   14.73    2.48
 -11   8   0   20.99    2.38
  10  -8   0   63.18    5.66
 -10   8   0   61.43    5.90
   9  -8   0    1.18    0.86
  -9   8   0    0.17    1.25
   8  -8   0   15.54    1.70
  -8   8   0   13.97    1.75
   7  -8   0   19.93    1.97
  -7   8   0   19.45    2.24
   6  -8   0   13.18    1.65
   6  -8   0   13.69    1.44
  -6   8   0   14.89    1.73
  -6   8   0   12.04    1.47
   5  -8   0   98.12    8.92
   5  -8   0  106.92    8.89
   5  -8   0  104.14    8.98
  -5   8   0   94.25    9.01
  -5   8   0  100.45    8.94
  -5   8   0  100.92    8.91
   4  -8   0   29.68    2.60
   4  -8   0   24.13    2.51
   4  -8   0   32.45    2.72
  -4   8   0   21.53    2.55
  -4   8   0   29.96    2.63
  -4   8   0   29.02    2.72
   3  -8   0   38.17    3.29
   3  -8   0   37.36    3.38
   3  -8   0   33.40    3.39
  -3   8   0   37.43    3.36
  -3   8   0   35.34    3.44
  -3   8   0   36.85    3.31
   2  -8   0   30.73    3.10
   2  -8   0   35.72    3.15
  -2   8   0   33.01    3.14
  -2   8   0   36.44    3.07
  -2   8   0   33.81    3.21
   1  -8   0   12.29    1.19
   1  -8   0   11.23    1.32
   1  -8   0   11.61    1.39
  -1   8   0   11.12    1.31
  -1   8   0   13.11    1.23
  -1   8   0   10.34    1.32
   0  -8   0    3.23    0.54
   0  -8   0    3.82    0.69
   0  -8   0    4.04    0.65
   0  -8   0    3.00    0.57
   0   8   0    3.69    0.58
   0   8   0    3.54    0.60
   0   8   0    3.45    0.60
  -1  -8   0   87.43    7.69
  -1  -8   0   84.03    7.70
  -1  -8   0   88.23    7.69
   1   8   0   87.87    7.67
   1   8   0   89.03    7.69
   1   8   0   85.94    7.69
  -2  -8   0   39.24    3.86
  -2  -8   0   42.23    3.84
  -2  -8   0   46.61    3.80
   2   8   0   40.66    3.80
   2   8   0   46.49    3.81
   2   8   0   38.96    3.81
  -3  -8   0  167.02   14.64
  -3  -8   0  164.90   14.63
  -3  -8   0  171.73   14.67
   3   8   0  168.84   14.66
   3   8   0  158.90   14.62
   3   8   0  168.84   14.62
  -4  -8   0    2.01    1.00
  -4  -8   0    3.28    0.81
  -4  -8   0    5.95    0.71
   4   8   0    4.12    0.74
   4   8   0    3.47    0.99
  -5  -8   0    6.83    1.11
  -5  -8   0    7.98    1.35
  -5  -8   0    5.61    0.91
   5   8   0    5.58    0.94
   5   8   0    7.92    0.85
   5   8   0    8.15    1.24
  -6  -8   0    3.55    0.86
  -6  -8   0    5.33    1.13
   6   8   0    6.75    0.92
   6   8   0    4.82    1.25
  -7  -8   0   11.89    1.51
  -7  -8   0   15.36    1.79
   7   8   0   13.20    1.66
   7   8   0   15.60    1.80
  -8  -8   0    0.03    0.93
  -8  -8   0    2.51    1.59
   8   8   0    4.46    1.05
   8   8   0    1.23    1.41
  -9  -8   0    1.11    1.06
  -9  -8   0    1.59    1.94
   9   8   0    4.37    1.63
   9   8   0    3.13    1.20
 -10  -8   0    2.37    2.30
 -10  -8   0    0.57    1.14
  10   8   0    5.88    1.40
  10   8   0    3.06    1.69
 -11  -8   0    4.97    1.37
  11   8   0    4.19    1.55
  11   8   0    5.56    1.94
 -12  -8   0    8.14    2.08
  12   8   0   10.28    2.31
 -13  -8   0    2.94    1.71
  13   8   0   -0.05    2.35
 -14  -8   0    1.14    2.01
  14   8   0   -1.97    2.78
 -15  -8   0    1.64    2.49
  15   8   0    4.28    3.22
  15  -9   0    4.30    1.95
 -15   9   0   -1.39    2.81
 -15   9   0    4.43    3.29
  14  -9   0   18.55    2.28
 -14   9   0   12.53    2.95
 -14   9   0   21.48    4.65
  13  -9   0   10.67    1.87
 -13   9   0    8.89    2.56
 -13   9   0    8.35    2.34
  12  -9   0    2.88    1.28
 -12   9   0    5.31    2.03
 -12   9   0    1.58    2.06
  11  -9   0    3.18    1.18
 -11   9   0    3.11    1.71
 -11   9   0    3.90    1.81
  10  -9   0    8.08    1.24
 -10   9   0    6.76    1.70
   9  -9   0   61.10    5.46
  -9   9   0   59.36    5.67
   8  -9   0    6.46    1.03
  -8   9   0    8.49    1.34
   7  -9   0   10.56    1.18
  -7   9   0    9.37    1.43
   6  -9   0   30.49    2.69
  -6   9   0   32.07    2.90
  -6   9   0   22.99    2.81
   5  -9   0   13.08    1.72
   5  -9   0   17.34    1.93
   5  -9   0   14.65    1.55
  -5   9   0   13.52    1.91
  -5   9   0   15.13    1.69
  -5   9   0   14.51    1.80
   4  -9   0  117.22   11.05
   4  -9   0  129.47   11.02
   4  -9   0  128.84   11.09
  -4   9   0  118.49   11.10
  -4   9   0  125.15   11.06
  -4   9   0  131.94   11.04
   3  -9   0  161.76   14.47
   3  -9   0  172.08   14.48
   3  -9   0  153.70   14.44
  -3   9   0  159.53   14.45
  -3   9   0  170.95   14.48
  -3   9   0  169.85   14.49
   2  -9   0    3.08    0.63
   2  -9   0    3.30    0.80
  -2   9   0    3.20    0.69
  -2   9   0    4.04    0.69
  -2   9   0    5.56    0.87
   1  -9   0   19.27    1.87
   1  -9   0   17.92    1.81
   1  -9   0   18.11    1.96
  -1   9   0   19.85    1.85
  -1   9   0   17.74    1.90
  -1   9   0   18.47    1.83
   0  -9   0    9.41    1.17
   0  -9   0   10.91    1.17
   0  -9   0    9.75    1.20
   0   9   0   10.80    1.11
   0   9   0   10.38    1.20
   0   9   0    9.01    1.16
   0   9   0    9.91    1.17
  -1  -9   0   29.90    2.78
  -1  -9   0   30.13    2.85
  -1  -9   0   29.70    2.82
   1   9   0   32.83    2.81
   1   9   0   26.60    2.77
   1   9   0   32.19    2.78
  -2  -9   0    9.11    1.21
  -2  -9   0    9.10    1.20
  -2  -9   0   10.45    1.25
   2   9   0   11.25    1.23
   2   9   0   10.05    1.11
   2   9   0   10.88    1.19
  -3  -9   0   17.48    2.02
  -3  -9   0   14.91    1.89
  -3  -9   0   18.14    1.78
   3   9   0   18.61    1.94
   3   9   0   17.87    1.76
   3   9   0   16.40    1.96
  -4  -9   0   21.19    2.10
  -4  -9   0   18.05    1.88
  -4  -9   0   18.16    2.26
   4   9   0   19.99    2.16
   4   9   0   16.92    1.91
   4   9   0   18.85    1.91
  -5  -9   0   37.55    3.66
  -5  -9   0   41.53    3.79
  -5  -9   0   40.53    3.84
   5   9   0   38.07    3.67
   5   9   0   42.77    3.85
  -6  -9   0    4.90    1.31
  -6  -9   0    4.01    0.94
   6   9   0    6.26    1.34
   6   9   0    6.36    1.02
  -7  -9   0    7.81    1.60
  -7  -9   0    5.66    1.14
   7   9   0    8.52    1.26
   7   9   0    8.49    1.52
  -8  -9   0   31.46    3.45
  -8  -9   0   25.29    2.81
   8   9   0   24.10    2.86
   8   9   0   34.22    3.20
  -9  -9   0    6.32    2.22
  -9  -9   0    4.44    1.24
   9   9   0    5.39    1.78
   9   9   0    6.15    1.37
 -10  -9   0   -0.12    1.26
  10   9   0    1.35    1.79
  10   9   0    2.26    1.46
 -11  -9   0    0.31    1.37
  11   9   0    1.66    1.63
  11   9   0    1.10    1.93
 -12  -9   0    1.51    1.59
  12   9   0    2.44    1.78
  12   9   0    2.45    2.15
 -13  -9   0    4.28    1.92
  13   9   0    3.03    2.58
 -14  -9   0    4.76    2.32
  14   9   0    9.07    3.20
 -15  -9   0    1.96    2.63
  15   9   0    0.88    3.42
  15 -10   0    2.47    1.94
 -15  10   0   -1.58    2.87
  14 -10   0    3.77    1.63
 -14  10   0    2.77    2.72
 -14  10   0    4.53    3.02
  13 -10   0    7.38    1.56
 -13  10   0    7.04    2.31
 -13  10   0    7.81    2.67
  12 -10   0   23.55    2.89
 -12  10   0   29.32    3.28
 -12  10   0   27.99    3.20
  11 -10   0    3.94    1.25
 -11  10   0    3.40    1.87
 -11  10   0    3.97    1.93
  10 -10   0    6.18    1.20
 -10  10   0    6.74    1.78
   9 -10   0    9.25    1.20
  -9  10   0    6.21    1.62
   8 -10   0   35.74    3.26
  -8  10   0   31.85    3.55
   7 -10   0   32.86    2.99
  -7  10   0   29.96    3.28
   6 -10   0    0.77    0.69
  -6  10   0    0.61    1.04
   5 -10   0   41.17    3.70
   5 -10   0   42.25    3.91
  -5  10   0   43.24    3.81
  -5  10   0   34.86    3.78
   4 -10   0   23.89    2.29
   4 -10   0   25.81    2.57
  -4  10   0   20.47    2.38
  -4  10   0   23.37    2.64
  -4  10   0   25.82    2.47
   3 -10   0  145.04   12.60
   3 -10   0  152.82   12.54
   3 -10   0  132.56   12.58
  -3  10   0  143.49   12.58
  -3  10   0  147.58   12.56
  -3  10   0  134.09   12.60
   2 -10   0   45.94    4.15
   2 -10   0   49.46    4.23
   2 -10   0   41.53    4.25
  -2  10   0   49.35    4.21
  -2  10   0   42.34    4.16
  -2  10   0   47.41    4.23
   1 -10   0    6.02    1.02
   1 -10   0    7.43    0.88
   1 -10   0    6.71    0.89
  -1  10   0    5.99    0.93
  -1  10   0    5.82    0.89
  -1  10   0    6.05    0.95
   0 -10   0  179.39   16.90
   0 -10   0  196.43   16.88
   0 -10   0  201.72   16.88
   0  10   0  192.97   16.90
   0  10   0  194.31   16.87
   0  10   0  191.47   16.87
   0  10   0  189.85   16.88
  -1 -10   0   77.43    7.09
  -1 -10   0   79.09    7.03
  -1 -10   0   85.87    7.07
  -1 -10   0   75.13    7.04
   1  10   0   76.39    7.07
   1  10   0   85.17    7.03
   1  10   0   76.61    7.04
  -2 -10   0   49.02    4.62
  -2 -10   0   56.93    4.54
  -2 -10   0   43.32    4.60
   2  10   0   50.04    4.60
   2  10   0   52.58    4.56
   2  10   0   49.48    4.54
  -3 -10   0    5.93    1.15
  -3 -10   0    6.44    1.15
  -3 -10   0    6.20    0.92
   3  10   0    6.14    0.94
   3  10   0    7.00    1.19
   3  10   0    5.56    0.92
  -4 -10   0   17.39    1.85
  -4 -10   0   15.51    1.96
  -4 -10   0   17.06    2.09
   4  10   0   17.81    1.92
   4  10   0   17.71    2.13
  -5 -10   0   17.81    1.92
  -5 -10   0   15.98    2.00
   5  10   0   17.11    2.22
   5  10   0   18.86    2.00
  -6 -10   0   30.75    3.44
  -6 -10   0   31.13    3.09
   6  10   0   31.41    3.15
   6  10   0   34.54    3.33
  -7 -10   0    3.38    1.67
   7  10   0    2.60    1.41
  -8 -10   0    5.70    1.98
  -8 -10   0    1.62    1.12
   8  10   0    4.94    1.39
   8  10   0    4.70    1.64
  -9 -10   0   -2.66    1.15
   9  10   0   -0.28    1.69
   9  10   0   -0.11    1.41
 -10 -10   0    1.27    1.29
  10  10   0    0.51    1.89
  10  10   0    0.58    1.50
 -11 -10   0    0.93    2.19
  11  10   0   -0.70    2.04
  11  10   0    1.00    1.79
 -12 -10   0    4.32    1.70
  12  10   0    4.91    2.33
  12  10   0    2.95    1.90
 -13 -10   0    8.48    2.25
  13  10   0   12.59    3.02
 -14 -10   0    0.18    2.33
  14  10   0    1.84    3.19
  15 -11   0    3.30    2.09
 -15  11   0    2.19    3.46
 -15  11   0   -1.43    2.97
  14 -11   0    1.34    1.67
 -14  11   0   -2.27    2.68
  13 -11   0    6.32    1.56
 -13  11   0    8.08    2.67
 -13  11   0    3.69    2.31
  12 -11   0    5.21    1.42
 -12  11   0    5.56    2.36
 -12  11   0    4.29    2.07
  11 -11   0   22.37    2.65
 -11  11   0   23.25    2.86
  10 -11   0    2.91    1.11
 -10  11   0    2.84    1.69
   9 -11   0    8.41    1.24
  -9  11   0    8.07    1.70
   8 -11   0   11.77    1.44
  -8  11   0   14.03    1.81
   7 -11   0   17.32    1.93
  -7  11   0   17.24    2.01
   6 -11   0    3.82    0.87
  -6  11   0    4.27    1.22
   5 -11   0    7.50    1.42
   5 -11   0    7.57    1.01
  -5  11   0    6.70    1.22
   4 -11   0   65.79    5.92
   4 -11   0   70.07    6.06
  -4  11   0   60.10    5.97
  -4  11   0   69.75    6.02
   3 -11   0   11.12    1.31
   3 -11   0   13.39    1.59
  -3  11   0    8.92    1.39
  -3  11   0   15.02    1.59
  -3  11   0   14.10    1.65
   2 -11   0   30.80    2.83
   2 -11   0   31.26    2.99
  -2  11   0   28.98    2.86
  -2  11   0   30.77    2.94
  -2  11   0   28.21    2.94
   1 -11   0   22.69    2.50
   1 -11   0   28.29    2.41
   1 -11   0   21.64    2.77
  -1  11   0   25.94    2.51
  -1  11   0   25.25    2.48
  -1  11   0   23.22    2.51
   0 -11   0   12.07    1.49
   0 -11   0   12.78    1.48
   0 -11   0   12.53    1.46
   0  11   0   13.07    1.49
   0  11   0   13.68    1.40
   0  11   0   10.97    1.40
   0  11   0   11.88    1.41
  -1 -11   0  281.34   24.22
  -1 -11   0  250.81   24.23
  -1 -11   0  291.86   24.22
   1  11   0  258.83   24.21
   1  11   0  289.13   24.23
   1  11   0  285.23   24.23
  -2 -11   0   40.34    4.42
  -2 -11   0   45.50    4.31
  -2 -11   0   49.12    4.41
   2  11   0   48.27    4.40
   2  11   0   57.58    4.41
   2  11   0   44.62    4.37
  -3 -11   0   12.26    1.77
  -3 -11   0   17.92    2.14
  -3 -11   0   16.87    1.78
   3  11   0   16.25    1.89
   3  11   0   15.86    2.02
  -4 -11   0   20.00    2.51
  -4 -11   0   18.14    2.42
  -4 -11   0   20.92    2.17
   4  11   0   20.03    2.40
   4  11   0   21.56    2.23
  -5 -11   0    1.53    1.39
  -5 -11   0    1.31    0.96
   5  11   0    0.38    1.24
   5  11   0    1.58    1.03
  -6 -11   0  104.37    9.74
   6  11   0  112.44    9.77
   6  11   0  112.53    9.85
  -7 -11   0    3.82    1.21
   7  11   0    6.55    1.45
   7  11   0    7.91    1.70
  -8 -11   0    8.30    1.50
   8  11   0   11.53    1.82
   8  11   0   12.35    2.04
  -9 -11   0    0.05    1.25
   9  11   0    1.59    1.64
   9  11   0    0.23    1.78
 -10 -11   0    0.52    1.40
  10  11   0   -0.41    1.61
  10  11   0    0.12    1.96
 -11 -11   0    1.49    1.59
  11  11   0    2.54    1.87
  11  11   0    3.30    2.21
 -12 -11   0   -1.60    1.79
  12  11   0   -5.07    2.43
  12  11   0   -0.64    2.10
 -13 -11   0    1.10    2.17
  13  11   0    1.22    2.90
 -14 -11   0    2.30    2.60
  14  11   0   11.60    3.30
  14 -12   0    1.41    1.82
 -14  12   0    0.17    2.85
 -14  12   0    3.80    3.22
  13 -12   0    0.62    1.50
 -13  12   0    0.05    2.72
 -13  12   0    1.99    2.40
  12 -12   0    3.33    1.56
 -12  12   0    0.84    2.14
 -12  12   0    4.51    2.35
  11 -12   0    0.08    1.24
 -11  12   0    3.45    2.13
  10 -12   0   23.59    2.66
 -10  12   0   26.87    3.01
   9 -12   0    2.78    1.06
  -9  12   0    2.63    1.68
   8 -12   0   24.77    2.54
  -8  12   0   23.86    3.05
   7 -12   0   70.66    6.09
  -7  12   0   63.60    6.29
   6 -12   0   12.65    1.42
  -6  12   0   11.82    1.71
   5 -12   0   23.05    2.33
   5 -12   0   23.03    2.71
  -5  12   0   21.57    2.58
   4 -12   0   41.36    3.87
   4 -12   0   43.60    4.09
  -4  12   0   40.85    3.98
   3 -12   0   54.73    4.88
   3 -12   0   50.99    4.70
  -3  12   0   54.10    4.81
  -3  12   0   48.14    4.86
   2 -12   0   81.03    7.83
   2 -12   0   92.86    7.91
  -2  12   0   88.39    7.89
  -2  12   0   91.13    7.88
   1 -12   0    9.37    1.34
   1 -12   0    7.98    1.18
  -1  12   0    6.87    1.45
  -1  12   0   10.13    1.29
  -1  12   0    9.89    1.26
   0 -12   0   10.12    1.25
   0  12   0   10.74    1.34
   0  12   0    8.89    1.28
   0  12   0   10.61    1.25
  -1 -12   0   41.20    3.94
   1  12   0   42.07    4.01
   1  12   0   44.51    3.99
  -2 -12   0  112.09    9.63
  -2 -12   0  104.95    9.68
   2  12   0  112.48    9.66
   2  12   0  105.44    9.67
  -3 -12   0   57.56    5.61
  -3 -12   0   61.84    5.48
   3  12   0   61.14    5.52
   3  12   0   61.29    5.58
  -4 -12   0    3.98    0.98
   4  12   0    1.56    1.26
   4  12   0    0.88    1.03
  -5 -12   0   46.06    4.36
   5  12   0   39.86    4.51
   5  12   0   53.66    4.43
  -6 -12   0    5.70    1.30
   6  12   0    4.73    1.41
   6  12   0    7.13    1.66
  -7 -12   0   33.68    3.37
   7  12   0   29.74    3.68
   7  12   0   34.96    3.50
  -8 -12   0    3.04    1.29
   8  12   0    0.31    1.64
   8  12   0    3.18    1.83
  -9 -12   0    3.21    1.46
   9  12   0    5.68    2.02
   9  12   0    6.88    1.88
  10  12   0   -0.09    1.78
  10  12   0   -0.12    1.98
 -11 -12   0   -1.15    1.63
  11  12   0    1.56    2.36
  11  12   0   -0.99    1.94
 -12 -12   0    6.03    2.05
  12  12   0    3.19    2.64
  12  12   0    4.77    2.51
 -13 -12   0    3.55    2.40
  13  12   0    1.12    3.23
 -14 -12   0    0.87    2.72
  14 -13   0    9.67    2.10
 -14  13   0    6.49    2.96
 -14  13   0   13.62    3.45
  13 -13   0   -1.01    1.59
 -13  13   0   -0.86    2.50
 -13  13   0    1.76    2.78
  12 -13   0   -0.37    1.43
 -12  13   0   -0.92    2.40
 -12  13   0    1.43    2.25
  11 -13   0    5.03    1.41
 -11  13   0    9.61    2.25
  10 -13   0    1.54    1.14
 -10  13   0    1.54    1.94
   9 -13   0   22.99    2.66
  -9  13   0   26.78    2.95
   8 -13   0    4.91    1.04
  -8  13   0    3.81    1.64
   7 -13   0    1.97    0.94
  -7  13   0    0.54    1.41
   6 -13   0   14.20    1.61
  -6  13   0   14.56    1.87
   5 -13   0    1.18    0.88
   5 -13   0    1.03    1.45
  -5  13   0    0.80    1.10
   4 -13   0   25.35    2.67
   4 -13   0   29.96    3.04
  -4  13   0   26.08    2.88
   3 -13   0   37.85    3.46
   3 -13   0   30.82    3.22
  -3  13   0   33.15    3.38
   2 -13   0   24.41    2.77
   2 -13   0   24.17    2.53
  -2  13   0   25.28    2.64
  -2  13   0   24.50    2.75
   1 -13   0  175.68   15.61
   1 -13   0  182.97   15.64
  -1  13   0  177.61   15.64
  -1  13   0  173.01   15.62
   0 -13   0    3.67    0.98
   0 -13   0    2.65    1.13
   0 -13   0    3.14    0.98
   0  13   0    2.68    1.02
   0  13   0    3.32    1.01
  -1 -13   0   16.65    1.62
  -1 -13   0    6.55    1.55
   1  13   0   11.64    1.55
   1  13   0   12.19    1.51
  -2 -13   0   39.82    4.13
  -2 -13   0   44.90    3.98
   2  13   0   43.42    4.06
   2  13   0   41.45    4.09
  -3 -13   0    7.82    1.24
   3  13   0    6.91    1.49
   3  13   0    7.54    1.31
  -4 -13   0   39.44    4.03
   4  13   0   46.33    4.11
   4  13   0   41.23    4.19
  -5 -13   0    1.18    1.18
   5  13   0    3.24    1.35
   5  13   0    2.29    1.52
  -6 -13   0   45.83    4.60
   6  13   0   51.29    4.69
  -7 -13   0   30.28    2.99
   7  13   0   23.94    3.17
   7  13   0   25.48    3.38
  -8 -13   0    2.13    1.57
   8  13   0    4.86    1.84
   8  13   0    4.51    1.96
  -9 -13   0   -0.11    1.50
   9  13   0   -0.33    2.01
   9  13   0   -0.70    1.99
 -10 -13   0   -0.04    1.66
  10  13   0   -0.23    2.24
  10  13   0   -0.37    2.13
 -11 -13   0    4.07    1.99
  11  13   0    5.39    2.55
  11  13   0    2.67    2.15
 -12 -13   0    9.50    2.45
  12  13   0   12.05    3.28
 -13 -13   0    0.89    2.59
  13  13   0   -0.09    3.30
  14 -14   0    3.45    1.97
 -14  14   0    3.29    3.42
 -14  14   0   -4.89    3.10
  13 -14   0    4.42    1.80
 -13  14   0    3.16    2.78
 -13  14   0    3.20    3.09
  12 -14   0   -0.37    1.47
 -12  14   0    1.48    2.36
 -12  14   0    1.28    2.57
  11 -14   0   13.58    2.17
 -11  14   0   11.87    2.59
  10 -14   0   23.82    2.82
 -10  14   0   27.18    3.19
   9 -14   0    6.06    1.29
  -9  14   0    7.46    1.92
   8 -14   0    2.77    1.06
  -8  14   0    1.98    2.05
   7 -14   0    1.33    0.99
  -7  14   0    1.20    1.49
   6 -14   0    2.31    1.03
  -6  14   0    2.17    1.36
   5 -14   0    4.43    1.70
   5 -14   0    7.19    1.17
  -5  14   0    7.02    1.44
   4 -14   0   29.36    2.81
   4 -14   0   27.32    3.17
  -4  14   0   26.06    3.06
   3 -14   0    6.35    1.22
   3 -14   0   11.47    1.67
  -3  14   0    8.78    1.39
   2 -14   0    0.40    1.43
   2 -14   0    2.56    0.99
  -2  14   0    0.72    1.08
   1 -14   0   14.10    1.84
   1 -14   0   17.47    2.10
  -1  14   0   19.24    2.23
  -1  14   0   18.96    2.22
   0 -14   0  211.38   18.75
   0 -14   0  228.82   18.77
   0  14   0  202.94   18.74
   0  14   0  209.69   18.77
  -1 -14   0    4.48    1.32
  -1 -14   0    1.90    1.07
   1  14   0    2.17    1.35
   1  14   0    3.21    1.16
  -2 -14   0   21.40    2.38
   2  14   0   22.15    2.54
   2  14   0   20.24    2.64
  -3 -14   0   28.60    3.09
   3  14   0   31.00    3.20
   3  14   0   31.46    3.30
  -4 -14   0   54.70    5.08
   4  14   0   53.00    5.15
   4  14   0   56.06    5.26
  -5 -14   0   67.56    6.16
   5  14   0   54.31    6.32
   5  14   0   78.08    6.22
  -6 -14   0    3.41    1.48
   6  14   0    3.80    1.83
   6  14   0    2.60    1.62
  -7 -14   0   29.22    2.92
   7  14   0   26.28    2.92
   7  14   0   19.25    3.01
  -8 -14   0   14.58    2.18
   8  14   0   16.36    2.55
   8  14   0   12.20    2.35
  -9 -14   0    3.25    2.07
   9  14   0    3.89    2.14
   9  14   0    5.82    2.19
 -10 -14   0   -0.39    2.05
  10  14   0   -1.23    2.28
  10  14   0   -0.39    2.34
 -11 -14   0   -0.41    2.31
  11  14   0   -1.98    2.32
  11  14   0   -0.29    2.82
 -12 -14   0    4.93    2.67
  12  14   0    2.57    3.19
 -13 -14   0    5.62    3.05
  13  14   0    8.58    3.84
  13 -15   0    0.60    1.88
 -13  15   0    2.29    3.25
 -13  15   0   -2.07    2.89
  12 -15   0    1.70    1.57
 -12  15   0    2.37    2.63
 -12  15   0    1.72    2.71
  11 -15   0    3.55    1.44
 -11  15   0    4.44    2.52
  10 -15   0    3.54    1.42
 -10  15   0    6.04    2.20
   9 -15   0   10.58    1.68
  -9  15   0   17.12    2.36
   8 -15   0   17.19    2.04
  -8  15   0   20.81    2.55
   7 -15   0    1.62    1.10
  -7  15   0    2.77    1.64
   6 -15   0   20.97    2.36
  -6  15   0   20.04    2.44
   5 -15   0   11.85    1.51
  -5  15   0   10.56    1.80
   4 -15   0    1.78    1.63
   4 -15   0    1.66    1.03
  -4  15   0   -0.11    1.28
   3 -15   0    2.56    1.58
   3 -15   0   -0.01    1.07
  -3  15   0    1.34    1.23
   2 -15   0    2.35    1.62
   2 -15   0    0.75    1.10
  -2  15   0    1.04    1.28
   1 -15   0   27.70    2.59
   1 -15   0   23.51    2.68
  -1  15   0   19.09    2.71
  -1  15   0   24.20    2.75
   0 -15   0    3.03    1.19
   0 -15   0    3.59    1.59
   0  15   0    2.65    1.24
   0  15   0    4.62    1.27
  -1 -15   0   57.53    5.26
  -1 -15   0   53.87    5.35
   1  15   0   57.52    5.39
   1  15   0   59.36    5.37
  -2 -15   0   19.69    2.16
   2  15   0   21.06    2.42
   2  15   0   18.37    2.20
  -3 -15   0    2.15    1.27
   3  15   0    1.96    1.65
   3  15   0    1.05    1.31
  -4 -15   0   29.94    3.39
   4  15   0   32.46    3.55
   4  15   0   36.42    3.69
  -5 -15   0    1.17    1.45
   5  15   0    1.26    1.56
   5  15   0   -1.05    1.77
  -6 -15   0   51.56    4.63
   6  15   0   35.24    4.80
   6  15   0   53.46    4.74
  -7 -15   0    5.13    1.77
   7  15   0    2.69    2.06
   7  15   0    6.26    2.11
   8  15   0   13.15    2.49
   8  15   0   10.97    2.37
  -9 -15   0    3.06    2.07
   9  15   0    1.79    2.29
   9  15   0    2.96    2.36
 -10 -15   0    0.77    2.30
  10  15   0   -2.70    2.49
  10  15   0    0.71    2.63
 -11 -15   0    3.11    2.61
  11  15   0    4.71    3.11
  11  15   0   -1.38    2.78
 -12 -15   0    5.23    3.02
  12  15   0    7.08    3.59
  13 -16   0    3.57    2.00
 -13  16   0    5.09    3.64
 -13  16   0    3.70    3.23
  12 -16   0    0.24    1.74
 -12  16   0    7.38    3.03
 -12  16   0    2.76    2.70
  11 -16   0    4.05    1.54
 -11  16   0    5.90    2.60
  10 -16   0    0.30    1.35
 -10  16   0    0.09    2.31
   9 -16   0    2.27    1.24
  -9  16   0    3.20    2.09
   8 -16   0   11.06    1.63
  -8  16   0   13.61    2.26
   7 -16   0   28.45    2.98
  -7  16   0   27.69    3.17
   6 -16   0   17.75    1.91
  -6  16   0   13.09    2.22
   5 -16   0   10.35    1.45
  -5  16   0    7.51    1.76
   4 -16   0   14.94    1.83
   4 -16   0   15.10    2.28
  -4  16   0   15.60    2.04
   3 -16   0   -0.30    1.14
   3 -16   0    0.00    1.72
  -3  16   0   -0.15    1.40
   2 -16   0    4.86    1.81
   2 -16   0    4.32    1.26
  -2  16   0    5.21    1.50
   1 -16   0   -0.76    1.20
   1 -16   0   -0.75    1.72
  -1  16   0    0.51    1.33
   0 -16   0   22.06    2.54
   0 -16   0   25.38    2.69
   0  16   0   21.83    2.46
   0  16   0   19.51    2.61
  -1 -16   0    6.87    1.49
  -1 -16   0    7.84    1.57
   1  16   0    7.26    1.70
   1  16   0    5.98    1.51
  -2 -16   0    2.90    1.35
   2  16   0    4.85    1.76
   2  16   0    5.17    1.41
  -3 -16   0    2.89    1.41
   3  16   0    1.00    1.72
   3  16   0    0.64    1.38
  -4 -16   0   -1.72    1.47
   4  16   0    2.44    1.81
   4  16   0    0.81    1.53
  -5 -16   0   21.24    2.48
   5  16   0   20.63    2.58
   5  16   0   21.01    2.82
  -6 -16   0    4.47    1.78
   6  16   0    5.34    2.14
   6  16   0    1.88    1.88
  -7 -16   0    6.13    2.47
   7  16   0    8.29    2.22
   7  16   0    6.16    2.31
  -8 -16   0    0.85    2.00
   8  16   0    0.50    2.27
   8  16   0   -0.18    2.30
  -9 -16   0   -0.17    2.35
   9  16   0    0.75    2.57
   9  16   0   -2.06    2.42
 -10 -16   0   31.64    3.49
  10  16   0   18.21    3.47
  10  16   0   23.40    3.72
 -11 -16   0    1.08    2.98
  11  16   0    1.16    3.27
 -12 -16   0   -1.52    3.24
  12 -17   0    7.37    2.05
 -12  17   0    7.22    2.96
 -12  17   0    8.64    3.49
  11 -17   0   23.14    2.81
 -11  17   0   28.25    3.78
  10 -17   0    1.56    1.43
 -10  17   0   -1.75    2.54
   9 -17   0    1.37    1.34
  -9  17   0    1.96    2.28
   8 -17   0    2.09    1.28
  -8  17   0    5.95    2.98
   7 -17   0   12.77    1.78
  -7  17   0   12.71    2.37
   6 -17   0   23.02    2.63
  -6  17   0   21.64    2.75
   5 -17   0   -0.40    1.20
  -5  17   0   -0.27    1.62
   4 -17   0    3.25    1.29
   4 -17   0    2.78    1.94
  -4  17   0    1.74    1.67
   3 -17   0    1.35    1.93
   3 -17   0    2.35    1.34
  -3  17   0    1.68    1.51
   2 -17   0    4.44    1.40
   2 -17   0    4.58    1.98
  -2  17   0    2.95    1.52
   1 -17   0    8.60    2.06
   1 -17   0    6.17    1.50
  -1  17   0    6.55    1.67
   0 -17   0    4.63    1.96
   0 -17   0    2.64    1.46
   0  17   0    1.01    1.47
  -1 -17   0   14.19    1.93
   1  17   0   12.54    2.00
   1  17   0   13.90    2.18
  -2 -17   0    4.72    1.55
   2  17   0    3.06    1.61
   2  17   0    3.92    1.87
  -3 -17   0   12.21    1.81
   3  17   0    4.61    2.03
   3  17   0    7.78    1.78
  -4 -17   0    2.74    1.61
   4  17   0    1.92    1.96
   4  17   0    1.66    1.71
  -5 -17   0    6.63    1.80
   5  17   0    7.00    1.98
   5  17   0    3.98    2.22
  -6 -17   0   18.45    3.21
   6  17   0   10.68    2.38
   6  17   0   12.35    2.58
  -7 -17   0    2.50    2.14
   7  17   0    5.41    2.37
   7  17   0    2.15    2.35
  -8 -17   0   -5.20    2.27
   8  17   0    1.42    2.47
   8  17   0    0.61    2.47
  -9 -17   0   10.41    2.67
   9  17   0    1.44    2.76
   9  17   0    3.58    2.84
 -10 -17   0    0.14    2.95
  10  17   0    1.44    2.88
  10  17   0    3.26    3.22
 -11 -17   0   11.82    3.49
  11  17   0    6.28    3.74
  11 -18   0   -0.51    1.72
 -11  18   0    1.62    2.78
 -11  18   0    4.89    3.19
  10 -18   0    7.27    1.77
 -10  18   0   10.73    3.02
   9 -18   0   10.24    1.68
  -9  18   0    8.89    2.64
   8 -18   0    2.00    1.41
  -8  18   0    3.44    2.26
   7 -18   0   10.06    1.77
  -7  18   0   13.89    2.93
   6 -18   0    2.42    1.45
  -6  18   0    5.39    2.02
   5 -18   0   24.12    2.96
  -5  18   0   28.95    3.18
   4 -18   0   -1.76    1.32
  -4  18   0   -0.07    1.62
   3 -18   0    2.96    2.14
   3 -18   0    1.92    1.42
  -3  18   0    0.18    1.59
   2 -18   0    1.84    1.45
   2 -18   0    2.85    2.16
  -2  18   0    1.92    1.58
   1 -18   0    1.07    2.10
   1 -18   0    0.71    1.45
  -1  18   0    0.85    1.65
   0 -18   0    8.13    1.69
   0 -18   0    7.47    2.31
   0  18   0    5.46    1.72
  -1 -18   0    7.19    1.71
   1  18   0    5.64    1.77
  -2 -18   0    2.55    1.69
   2  18   0    3.09    1.81
   2  18   0    4.27    2.08
  -3 -18   0    2.40    1.73
   3  18   0    6.08    2.11
   3  18   0    1.50    1.76
  -4 -18   0   -1.24    1.74
   4  18   0    0.58    2.12
   4  18   0    0.69    1.83
  -5 -18   0    1.07    2.95
   5  18   0    2.92    2.09
   5  18   0    1.13    2.23
  -6 -18   0    4.99    2.03
   6  18   0    6.16    2.53
   6  18   0    2.43    2.28
  -7 -18   0    2.93    2.29
   7  18   0    5.71    2.55
   7  18   0    3.91    2.53
  -8 -18   0   11.05    2.84
   8  18   0   12.92    2.99
   8  18   0    7.45    2.80
  -9 -18   0    0.20    2.92
   9  18   0    1.90    3.13
   9  18   0   -0.07    2.82
 -10 -18   0   -2.50    3.40
  10  18   0    0.86    3.56
  10  18   0   -0.08    3.17
  11 -19   0   -1.67    1.91
 -11  19   0    1.08    3.48
 -11  19   0    3.79    3.08
  10 -19   0   -2.29    1.73
 -10  19   0    2.53    3.06
   9 -19   0    8.46    1.77
  -9  19   0    6.44    2.84
   8 -19   0    3.85    1.56
  -8  19   0    5.30    2.56
   7 -19   0    3.59    1.61
  -7  19   0    6.55    2.32
  -6  19   0   48.39    5.18
   5 -19   0    1.64    1.46
   4 -19   0   21.76    2.49
  -4  19   0   20.69    2.86
   3 -19   0    1.21    1.53
  -3  19   0    2.87    1.85
   2 -19   0    3.98    1.62
   2 -19   0    0.90    2.37
  -2  19   0    1.14    1.69
   1 -19   0   21.20    3.02
   1 -19   0   21.18    2.42
  -1  19   0   16.93    2.59
   0 -19   0   -0.66    1.67
   0 -19   0   -1.13    2.39
   0  19   0    0.36    1.80
  -1 -19   0    2.92    1.70
   1  19   0    1.28    1.72
   1  19   0    0.69    2.20
  -2 -19   0   14.43    2.23
   2  19   0   12.36    2.36
   2  19   0   14.64    2.62
  -3 -19   0    7.56    2.65
   3  19   0    0.40    1.98
   3  19   0    3.95    2.33
  -4 -19   0   14.87    2.35
   4  19   0   11.39    2.36
   4  19   0   14.21    2.78
  -5 -19   0    6.89    2.00
   5  19   0   -0.35    2.50
   5  19   0    1.33    2.26
  -6 -19   0   -4.65    2.29
   6  19   0   -0.26    2.36
   6  19   0   -0.73    2.59
  -7 -19   0   -2.05    2.45
   7  19   0   -4.95    2.61
   7  19   0    0.91    2.78
  -8 -19   0   -9.81    2.73
   8  19   0    2.27    2.83
   8  19   0   -2.52    3.10
  -9 -19   0   19.33    3.66
   9  19   0   12.42    3.75
 -10 -19   0   -1.59    3.66
  10 -20   0    5.62    2.07
 -10  20   0    7.95    3.48
   9 -20   0    3.27    1.72
  -9  20   0   -1.73    3.02
   8 -20   0    8.85    1.94
  -8  20   0   10.37    2.92
   7 -20   0    9.06    1.91
  -7  20   0    9.83    2.66
   6 -20   0    4.72    1.68
  -6  20   0    2.02    2.24
   5 -20   0   27.95    3.35
  -5  20   0   28.04    3.42
   4 -20   0   14.18    2.79
  -4  20   0   14.51    2.41
   3 -20   0   11.82    2.74
  -3  20   0   12.16    2.37
   2 -20   0    4.86    1.86
   1 -20   0    3.96    1.81
   1 -20   0    5.59    2.76
  -1  20   0    2.65    2.19
   0 -20   0   14.75    3.06
   0 -20   0   16.96    3.09
   0  20   0   13.17    2.34
  -1 -20   0    2.96    2.78
   1  20   0    2.70    2.02
   1  20   0    1.91    2.52
  -2 -20   0    4.70    1.98
   2  20   0    3.89    2.56
   2  20   0    3.41    2.05
  -3 -20   0    0.42    2.09
   3  20   0    1.25    2.64
   3  20   0    2.59    2.07
  -4 -20   0    0.66    2.24
   4  20   0   -1.48    2.16
   4  20   0    0.65    2.69
  -5 -20   0    0.90    2.32
   5  20   0    0.33    2.71
   5  20   0    0.02    2.84
  -6 -20   0    9.88    2.64
   6  20   0    6.18    2.94
  -7 -20   0   -8.54    2.82
   7  20   0    0.57    3.14
   7  20   0    0.98    3.22
  -8 -20   0   -2.54    3.00
   8  20   0   -0.71    3.08
   8  20   0    0.44    3.42
  -9 -20   0    2.48    3.61
   9  20   0   -2.87    3.13
   9 -21   0   -0.35    1.89
  -9  21   0    0.81    3.28
   8 -21   0    6.36    2.03
  -8  21   0   10.84    3.19
   7 -21   0    1.76    1.89
  -7  21   0    3.56    2.88
   6 -21   0   19.77    2.58
  -6  21   0   18.01    3.18
   5 -21   0    6.36    1.88
  -5  21   0    5.25    2.28
   4 -21   0   38.55    4.09
  -4  21   0   36.05    4.58
   3 -21   0   32.21    3.81
  -3  21   0   31.87    3.64
   2 -21   0   13.26    2.15
  -2  21   0   10.28    2.40
   1 -21   0    2.87    1.96
  -1  21   0    2.56    2.03
   0 -21   0    1.88    1.92
   0  21   0    4.31    2.12
  -1 -21   0   14.85    2.44
   1  21   0   13.45    2.53
  -2 -21   0   12.55    2.40
   2  21   0    8.40    2.44
   2  21   0   10.26    2.96
  -3 -21   0    3.33    2.38
   3  21   0    7.19    2.43
   3  21   0    4.48    2.94
  -4 -21   0    4.61    2.56
   4  21   0   -0.37    2.46
   4  21   0    1.37    3.06
  -5 -21   0   -3.07    2.57
   5  21   0   -1.87    2.64
   5  21   0   -4.72    3.14
  -6 -21   0   -4.48    2.79
   6  21   0   -1.38    2.83
   6  21   0    0.58    3.38
  -7 -21   0    8.48    3.03
   7  21   0   -2.63    3.20
   7  21   0    0.04    3.49
  -8 -21   0   -3.57    3.43
   8  21   0    0.63    3.32
   8 -22   0   -1.05    2.10
  -8  22   0    0.13    3.36
   7 -22   0   19.02    2.73
  -7  22   0   19.02    3.56
   6 -22   0    2.92    2.09
  -6  22   0   -1.28    2.65
   5 -22   0    2.48    1.97
  -5  22   0    3.49    2.81
   4 -22   0    1.38    2.02
  -4  22   0    5.05    2.67
   3 -22   0   15.77    2.59
  -3  22   0   17.47    2.89
   2 -22   0   32.89    3.65
  -2  22   0   32.94    3.92
   1 -22   0    6.12    2.12
  -1  22   0    4.87    2.38
   0 -22   0    4.12    2.21
   0  22   0    2.21    2.45
  -1 -22   0   -0.07    2.30
   1  22   0    0.14    2.43
  -2 -22   0   20.58    2.92
   2  22   0   14.44    3.40
   2  22   0   12.10    2.86
  -3 -22   0   27.21    3.56
   3  22   0   30.09    4.00
   3  22   0   18.89    3.48
  -4 -22   0   -1.62    2.92
   4  22   0    4.46    3.33
   4  22   0    2.79    2.64
  -5 -22   0    3.51    3.09
   5  22   0    0.35    3.04
   5  22   0   -0.14    3.51
  -6 -22   0   -2.78    3.28
   6  22   0   -3.41    3.93
   6  22   0   -5.87    3.10
   6 -23   0    6.65    2.31
  -6  23   0    7.26    3.28
   5 -23   0    3.29    2.32
  -5  23   0    7.56    2.93
   4 -23   0    6.32    2.42
  -4  23   0    8.15    2.87
   3 -23   0    4.28    2.37
  -3  23   0    9.21    2.85
   2 -23   0    4.41    2.40
  -2  23   0    5.15    2.76
   1 -23   0   26.18    3.29
  -1  23   0   22.37    3.45
   0 -23   0    1.77    2.44
   0  23   0    1.13    2.70
  -1 -23   0    2.95    2.61
   1  23   0    2.99    2.63
  -2 -23   0    3.23    2.89
   2  23   0    3.23    2.84
  -3 -23   0   12.07    3.01
   3  23   0    1.51    2.94
  -4 -23   0   18.67    3.73
   4  23   0   17.18    3.58
   4  23   0   21.07    4.19
  -5 -23   0    7.86    3.66
   5  23   0   -1.34    3.27
   5  23   0    3.76    4.06
   4 -24   0    4.30    2.54
  -4  24   0    7.57    3.06
   3 -24   0    3.79    2.63
  -3  24   0    8.45    3.23
   2 -24   0    2.90    2.65
  -2  24   0    1.61    3.15
   1 -24   0   -0.98    2.59
  -1  24   0    0.92    2.87
   0 -24   0   21.76    3.51
   0  24   0   22.86    3.66
  -1 -24   0    5.37    2.94
   1  24   0   -0.80    3.16
  -2 -24   0   10.44    3.60
   2  24   0    5.41    3.28
  -3 -24   0    8.97    3.50
   3  24   0   12.25    3.38
   2  24  -1    6.61    3.46
  -2 -24   1   14.08    3.30
   1  24  -1    1.24    3.13
  -1 -24   1    3.24    3.01
   0  24  -1    4.07    3.12
   0 -24   1    0.94    2.79
  -1  24  -1    0.88    3.17
   1 -24   1    2.23    2.66
  -2  24  -1   27.53    3.89
   2 -24   1   24.71    3.59
  -3  24  -1   13.66    3.30
   3 -24   1   19.86    3.04
  -4  24  -1    0.55    3.23
   4 -24   1    0.65    2.63
  -5 -23   1   -0.17    3.69
   4  23  -1    5.43    3.25
   4  23  -1    4.66    3.96
  -4 -23   1    1.07    3.24
   3  23  -1    2.34    3.08
   3  23  -1    4.89    3.79
  -3 -23   1    8.71    3.19
   2  23  -1    7.81    3.06
   2  23  -1   10.56    3.64
  -2 -23   1   13.44    3.14
   1  23  -1   10.98    3.14
  -1 -23   1   14.73    2.96
   0  23  -1   -4.07    2.72
   0 -23   1    3.02    2.51
  -1  23  -1    4.54    2.86
   1 -23   1    1.60    2.48
  -2  23  -1    4.62    2.74
   2 -23   1    2.08    2.45
  -3  23  -1    7.83    2.85
   3 -23   1    4.55    2.42
  -4  23  -1   16.00    3.36
   4 -23   1   19.25    2.91
  -5  23  -1    1.03    2.96
   5 -23   1    3.47    2.27
  -6  23  -1   13.30    3.63
   6 -23   1   16.78    2.83
   6  22  -1    3.26    3.94
   6  22  -1   -1.31    3.28
  -6 -22   1    2.59    3.41
   5  22  -1    0.22    3.15
   5  22  -1    4.15    3.51
  -5 -22   1   -0.24    3.26
   4  22  -1    2.26    3.46
   4  22  -1   -1.13    2.76
  -4 -22   1    3.14    2.91
   3  22  -1    2.51    2.67
   3  22  -1    5.03    3.28
  -3 -22   1    1.93    2.80
   2  22  -1    6.76    2.68
   2  22  -1    7.21    3.40
  -2 -22   1   11.20    2.71
   1  22  -1    2.68    2.47
  -1 -22   1    1.19    2.29
   0  22  -1   15.21    2.85
   0 -22   1   16.89    2.73
  -1  22  -1    2.15    2.44
   1 -22   1   -0.47    2.17
  -2  22  -1    3.97    2.56
   2 -22   1    3.18    2.08
  -3  22  -1   11.76    2.75
   3 -22   1   12.22    2.35
  -4  22  -1    1.64    2.68
   4 -22   1   -0.56    2.00
  -5  22  -1    5.99    2.87
   5 -22   1    8.42    2.19
  -6  22  -1   -0.23    2.85
   6 -22   1    2.41    2.10
  -7  22  -1    7.02    3.11
   7 -22   1    5.67    2.22
  -8  22  -1   15.49    3.63
   8 -22   1   10.58    2.41
   7  21  -1   -4.90    3.20
   7  21  -1   -4.61    3.63
  -7 -21   1   13.06    3.17
   6  21  -1    2.84    3.32
   6  21  -1   -0.54    2.85
  -6 -21   1   -4.20    2.93
   5  21  -1    0.61    2.72
   5  21  -1   -2.06    3.13
  -5 -21   1   -4.56    2.72
   4  21  -1   18.02    3.50
   4  21  -1   13.94    2.94
  -4 -21   1   16.49    3.08
   3  21  -1    5.63    3.06
   3  21  -1    5.42    2.46
  -3 -21   1    9.56    2.58
   2  21  -1    1.46    2.27
   2  21  -1    2.95    2.98
  -2 -21   1    7.07    2.37
   1  21  -1    4.75    2.28
   1  21  -1    6.50    2.90
  -1 -21   1    7.06    2.27
  -1 -21   1    3.52    3.30
   0  21  -1   -1.88    2.03
   0 -21   1    2.19    3.08
   0 -21   1   -1.98    1.91
  -1  21  -1   15.86    2.68
   1 -21   1   15.90    2.42
   1 -21   1   15.84    3.46
  -2  21  -1    0.15    2.13
   2 -21   1    1.85    3.07
   2 -21   1    2.28    1.89
  -3  21  -1   17.24    3.00
   3 -21   1   29.69    3.12
  -4  21  -1   42.63    5.06
   4 -21   1   46.31    4.68
  -5  21  -1    1.11    2.31
   5 -21   1    0.75    1.82
  -6  21  -1    6.83    2.73
   6 -21   1    4.56    1.93
  -7  21  -1    1.01    2.75
   7 -21   1    2.86    1.95
  -8  21  -1    5.58    3.28
   8 -21   1    4.91    2.01
  -9  21  -1    2.43    3.45
   9 -21   1    4.74    1.99
   8  20  -1    0.36    3.22
   8  20  -1    0.95    3.69
  -8 -20   1    5.75    3.17
   7  20  -1    1.99    3.54
   7  20  -1   -1.02    3.55
  -7 -20   1   -6.78    3.02
   6  20  -1   -1.45    3.16
  -6 -20   1    9.55    2.67
   5  20  -1    3.26    2.70
   5  20  -1   -1.31    2.89
  -5 -20   1   -2.73    2.41
   4  20  -1    0.60    2.84
   4  20  -1   -1.46    2.26
  -4 -20   1   -1.29    2.25
   3  20  -1   17.04    2.82
   3  20  -1   21.08    3.28
  -3 -20   1   20.00    2.78
   2  20  -1    6.76    2.16
   2  20  -1    7.19    2.62
  -2 -20   1    3.48    2.07
   1  20  -1    9.28    2.29
   1  20  -1   12.36    2.71
  -1 -20   1   10.91    2.62
  -1 -20   1   11.69    3.04
   0  20  -1   -1.59    1.97
   0 -20   1   -0.84    2.82
   0 -20   1   -1.58    3.55
   1 -20   1   -1.41    2.69
   1 -20   1   -0.73    1.91
  -2  20  -1   25.01    3.82
   2 -20   1   32.27    3.79
   2 -20   1   28.88    3.48
  -3  20  -1   11.25    2.26
   3 -20   1    8.21    2.81
   3 -20   1    5.77    2.46
  -4  20  -1   14.48    2.57
  -5  20  -1   25.98    3.05
   5 -20   1   18.08    2.58
  -6  20  -1    2.36    2.46
   6 -20   1    0.14    1.64
  -7  20  -1   14.88    2.93
   7 -20   1   10.78    2.06
  -8  20  -1    1.96    2.70
   8 -20   1    0.30    1.68
  -9  20  -1    4.33    3.01
   9 -20   1    3.36    1.81
 -10  20  -1   15.47    3.78
  10 -20   1   13.94    2.36
   9  19  -1   -2.37    3.57
   9  19  -1    4.96    3.56
  -9 -19   1    1.93    3.38
   8  19  -1   -1.05    3.07
   8  19  -1    2.66    3.24
  -8 -19   1   -2.09    2.87
   7  19  -1   -0.90    2.76
   7  19  -1    2.59    2.83
  -7 -19   1    3.11    2.51
   6  19  -1   -2.48    2.39
   6  19  -1    0.35    2.63
  -6 -19   1   -5.05    2.40
   5  19  -1   -0.27    2.58
   5  19  -1   -1.95    2.30
  -5 -19   1    8.61    2.19
   4  19  -1    1.41    2.08
   4  19  -1    0.48    2.35
  -4 -19   1    4.58    2.09
   3  19  -1    2.29    1.94
   3  19  -1    2.31    2.39
   2  19  -1    9.58    2.22
   2  19  -1   10.57    2.49
  -2 -19   1    9.84    2.16
   1  19  -1    2.33    2.23
   1  19  -1    2.76    1.81
  -1 -19   1    3.55    1.83
  -1 -19   1    3.31    2.59
   0  19  -1    6.37    1.96
   0 -19   1    9.26    2.62
   0 -19   1    7.85    1.88
  -1  19  -1    4.75    1.86
   1 -19   1    3.74    1.74
   1 -19   1    3.88    2.50
  -2  19  -1    9.23    1.95
   2 -19   1    8.04    2.51
   2 -19   1    6.83    1.76
  -3  19  -1    4.22    1.79
   3 -19   1    5.05    2.42
   3 -19   1    1.87    1.56
  -4  19  -1   12.68    2.78
   4 -19   1    8.64    2.68
   4 -19   1   11.58    1.92
  -5  19  -1    4.95    2.26
   5 -19   1    5.84    1.62
  -6  19  -1   26.58    3.21
   6 -19   1   25.06    3.08
  -7  19  -1    3.83    2.33
   7 -19   1    0.57    1.55
  -8  19  -1    4.88    2.46
   8 -19   1    1.62    1.53
  -9  19  -1    0.22    2.73
   9 -19   1    2.66    1.58
 -10  19  -1    2.03    3.07
  10 -19   1   -3.06    1.72
 -11  19  -1   15.10    3.79
  11 -19   1   11.82    2.27
  10  18  -1   29.43    4.44
 -10 -18   1   23.99    4.34
   9  18  -1    5.00    2.85
   9  18  -1    3.15    3.23
  -9 -18   1   -0.31    3.08
   8  18  -1   -0.04    2.73
   8  18  -1    3.21    2.86
  -8 -18   1    0.83    2.74
   7  18  -1    5.13    2.59
   7  18  -1    5.07    2.59
  -7 -18   1    8.49    2.44
   6  18  -1    0.28    2.51
   6  18  -1   -0.15    2.36
  -6 -18   1    3.89    2.07
   5  18  -1    6.71    2.39
   5  18  -1    4.86    2.17
  -5 -18   1    0.05    2.09
   4  18  -1   -0.53    2.21
   4  18  -1   -0.26    1.88
  -4 -18   1    6.31    1.84
   3  18  -1    8.65    2.35
   3  18  -1    8.50    1.94
  -3 -18   1    8.57    1.96
   2  18  -1    3.83    2.12
   2  18  -1    3.77    1.82
  -2 -18   1    6.00    1.75
   1  18  -1   -0.17    1.96
   1  18  -1   -0.70    1.66
  -1 -18   1    2.10    1.61
   0  18  -1    6.50    1.85
   0 -18   1    7.18    2.35
   0 -18   1    6.40    1.74
  -1  18  -1   20.95    2.60
   1 -18   1   21.52    2.48
   1 -18   1   21.08    2.97
  -2  18  -1    9.13    1.98
   2 -18   1   10.95    1.81
   2 -18   1   11.29    2.43
  -3  18  -1    9.50    2.00
   3 -18   1   10.93    2.40
   3 -18   1   10.21    1.74
  -4  18  -1    2.18    1.85
   4 -18   1    0.54    1.44
   4 -18   1    1.42    2.13
  -5  18  -1    2.93    1.77
   5 -18   1    1.60    1.42
  -6  18  -1    3.26    2.15
   6 -18   1    2.24    1.45
  -7  18  -1   27.14    3.21
   7 -18   1   23.81    2.94
  -8  18  -1    0.15    2.27
   8 -18   1   -0.29    1.72
  -9  18  -1   -1.20    2.50
   9 -18   1    1.12    1.38
 -10  18  -1    1.38    2.83
  10 -18   1    1.59    1.60
 -11  18  -1    3.36    3.24
  11 -18   1   -1.30    1.75
  11  17  -1    3.73    3.72
 -11 -17   1    4.83    3.60
  10  17  -1   -2.07    3.31
  10  17  -1    2.83    3.37
 -10 -17   1    2.69    3.12
   9  17  -1   18.04    3.53
   9  17  -1   13.07    3.29
  -9 -17   1   27.55    3.27
   8  17  -1    2.26    2.67
   8  17  -1    3.51    2.57
  -8 -17   1    0.61    2.39
   7  17  -1    0.01    2.34
   7  17  -1   -2.71    2.44
  -7 -17   1   -1.89    2.10
   6  17  -1    6.74    2.24
   6  17  -1    5.75    2.43
  -6 -17   1   11.45    2.80
   5  17  -1    1.02    2.13
   5  17  -1   -1.04    1.90
  -5 -17   1    2.76    1.77
   4  17  -1   18.31    2.58
   4  17  -1   20.74    2.84
  -4 -17   1   21.91    2.54
   3  17  -1    3.72    1.74
   3  17  -1    6.54    2.03
  -3 -17   1    4.34    1.68
   2  17  -1    7.52    1.78
   2  17  -1    9.48    2.06
  -2 -17   1    6.31    1.70
   1  17  -1   15.67    2.47
   1  17  -1   22.07    2.29
   1  17  -1   13.98    2.21
  -1 -17   1   18.19    2.21
   0  17  -1    0.27    1.51
   0 -17   1   -0.62    2.02
   0 -17   1    0.40    1.49
  -1  17  -1    5.21    1.59
   1 -17   1    7.78    1.50
   1 -17   1    5.89    2.09
  -2  17  -1    6.30    1.60
   2 -17   1    5.99    1.46
   2 -17   1    4.20    2.08
  -3  17  -1   12.23    1.92
   3 -17   1   11.19    1.77
   3 -17   1   13.46    2.28
  -4  17  -1   38.75    4.12
   4 -17   1   37.30    3.80
   4 -17   1   39.45    4.26
  -5  17  -1    7.36    1.85
   5 -17   1    7.04    2.20
   5 -17   1    9.39    1.53
  -6  17  -1    5.51    1.81
   6 -17   1    3.34    1.36
  -7  17  -1    5.52    1.99
   7 -17   1    4.28    1.41
   8 -17   1   10.86    1.67
  -9  17  -1    3.79    2.32
   9 -17   1    3.28    1.81
 -10  17  -1    0.18    2.48
  10 -17   1   -1.74    1.42
 -11  17  -1    4.75    3.00
  11 -17   1    1.13    1.63
 -12  17  -1    4.21    2.95
 -12  17  -1   -0.12    3.35
  12 -17   1    0.95    1.86
  11  16  -1    2.45    3.45
 -11 -16   1    0.36    3.19
  10  16  -1    2.27    2.75
  10  16  -1    9.86    3.13
 -10 -16   1    9.21    2.68
   9  16  -1    1.95    2.68
   9  16  -1   -0.66    2.45
  -9 -16   1   -1.17    2.42
   8  16  -1    8.59    2.56
   8  16  -1    6.32    2.48
  -8 -16   1    7.33    2.24
   7  16  -1    4.59    2.31
   7  16  -1    3.54    2.22
  -7 -16   1    7.42    2.93
   6  16  -1   -0.56    1.96
   6  16  -1   -0.14    2.13
  -6 -16   1    0.76    1.78
   5  16  -1   36.42    3.94
   5  16  -1   31.96    4.05
  -5 -16   1   37.32    3.85
   4  16  -1    4.09    1.88
   4  16  -1    1.37    1.60
  -4 -16   1    1.07    1.49
   3  16  -1   13.54    2.25
   3  16  -1   10.92    1.94
  -3 -16   1   14.05    1.89
   2  16  -1    4.32    1.53
   2  16  -1    4.36    1.77
  -2 -16   1    2.72    1.41
   1  16  -1    0.47    1.39
   1  16  -1    1.95    1.70
  -1 -16   1    5.05    1.25
  -1 -16   1    1.85    1.39
   0  16  -1   36.49    3.81
   0 -16   1   35.71    3.64
   0 -16   1   37.63    3.96
  -1  16  -1    0.98    1.30
   1 -16   1    0.86    1.26
   1 -16   1    1.42    1.80
  -2  16  -1    1.02    1.35
   2 -16   1   -0.55    1.75
   2 -16   1    0.80    1.18
  -3  16  -1   -0.27    1.48
   3 -16   1   -1.06    1.18
   3 -16   1   -0.44    1.75
  -4  16  -1   -0.73    1.41
   4 -16   1   -0.23    1.80
   4 -16   1    0.73    1.16
  -5  16  -1   55.36    5.39
   5 -16   1   55.83    5.10
   5 -16   1   53.28    5.44
  -6  16  -1   -0.30    1.62
   6 -16   1    2.10    1.19
  -7  16  -1   13.67    2.06
   7 -16   1    9.81    1.61
  -8  16  -1   11.37    2.24
   8 -16   1   11.04    1.61
  -9  16  -1    2.62    2.49
   9 -16   1    3.93    1.31
 -10  16  -1    3.59    2.33
  10 -16   1    2.74    1.47
 -11  16  -1    4.66    2.73
  11 -16   1    2.03    1.47
 -12  16  -1    1.73    2.78
 -12  16  -1    4.16    3.09
  12 -16   1    2.60    1.74
 -13  16  -1   -2.19    3.12
 -13  16  -1    3.25    3.44
  13 -16   1   -0.10    1.95
  12  15  -1    4.93    3.58
 -12 -15   1    9.45    3.18
  11  15  -1   12.08    3.39
 -11 -15   1   10.53    3.15
  10  15  -1    2.38    2.73
  10  15  -1   -1.66    2.57
 -10 -15   1   -0.18    2.36
   9  15  -1    8.59    2.60
   9  15  -1    5.78    2.46
  -9 -15   1    4.86    2.25
   8  15  -1    1.08    2.24
   8  15  -1    1.64    2.23
  -8 -15   1    2.49    2.16
   7  15  -1   18.25    2.85
   7  15  -1   25.98    2.99
  -7 -15   1   21.02    2.71
   6  15  -1   29.89    3.97
   6  15  -1   33.95    3.88
  -6 -15   1   38.45    3.68
   5  15  -1    2.20    1.87
  -5 -15   1    9.08    1.63
   4  15  -1   48.72    4.44
   4  15  -1   39.08    4.52
  -4 -15   1   45.64    4.34
   3  15  -1   13.15    2.21
   3  15  -1   23.63    2.45
  -3 -15   1   15.01    1.98
   2  15  -1   36.70    3.78
   2  15  -1   38.02    3.84
  -2 -15   1   35.52    3.65
   1  15  -1    0.67    1.47
   1  15  -1    1.74    1.32
  -1 -15   1    2.26    1.19
  -1 -15   1    0.71    1.34
   0  15  -1   -0.08    1.16
   0  15  -1   -0.06    1.24
   0 -15   1   -1.11    1.60
   0 -15   1   -0.51    1.16
  -1  15  -1   73.45    6.87
   1 -15   1   76.15    6.94
   1 -15   1   75.38    6.80
  -2  15  -1    7.33    1.50
   2 -15   1    6.18    1.77
   2 -15   1    8.39    1.32
  -3  15  -1   11.24    1.71
   3 -15   1   11.88    1.59
   3 -15   1   11.88    2.00
  -4  15  -1    8.15    1.60
   4 -15   1   10.89    1.91
   4 -15   1    9.66    1.38
  -5  15  -1    2.52    1.38
   5 -15   1    0.21    1.73
   5 -15   1    3.51    1.08
  -6  15  -1   44.90    4.52
   6 -15   1   38.95    4.56
   6 -15   1   46.81    4.17
  -7  15  -1   26.61    3.23
   7 -15   1   23.20    2.70
  -8  15  -1    7.77    1.88
   8 -15   1    4.97    1.26
  -9  15  -1   11.80    2.36
   9 -15   1   13.59    1.74
 -10  15  -1    0.88    2.18
  10 -15   1    0.96    1.28
 -11  15  -1    6.81    2.61
  11 -15   1    5.38    1.50
 -12  15  -1    5.49    2.82
  12 -15   1    2.64    1.68
 -13  15  -1    1.07    3.16
 -13  15  -1   -2.02    2.83
  13 -15   1    1.94    1.84
 -13 -14   1    0.18    3.04
  12  14  -1    2.68    3.33
 -12 -14   1    2.68    2.61
  11  14  -1    3.69    2.94
  11  14  -1    1.51    2.49
 -11 -14   1    1.73    2.50
  10  14  -1   -0.61    2.43
  10  14  -1    0.79    2.51
 -10 -14   1    0.02    2.11
   9  14  -1    0.79    2.25
   9  14  -1   -1.43    2.19
  -9 -14   1    2.25    1.85
   8  14  -1   10.94    2.34
   8  14  -1    8.25    2.18
  -8 -14   1    6.33    1.87
   7  14  -1   29.22    3.29
   7  14  -1   30.81    3.73
  -7 -14   1   29.20    3.29
   6  14  -1   28.27    3.56
   6  14  -1   34.01    3.63
  -6 -14   1   30.87    3.34
   5  14  -1   37.22    4.29
   5  14  -1   43.47    4.24
  -5 -14   1   44.72    4.12
   4  14  -1   21.62    2.96
   4  14  -1   25.68    2.87
  -4 -14   1   25.46    2.73
   3  14  -1    8.85    1.80
   3  14  -1   11.67    1.66
  -3 -14   1   13.58    1.61
   2  14  -1   58.45    5.31
   2  14  -1   54.67    5.27
  -2 -14   1   50.16    5.21
  -2 -14   1   62.78    5.20
   1  14  -1   29.09    2.94
   1  14  -1   29.53    3.14
   1  14  -1   30.99    3.14
  -1 -14   1   28.25    3.02
  -1 -14   1   29.54    3.11
   0  14  -1    5.60    1.42
   0  14  -1    9.89    1.50
   0 -14   1   10.50    1.71
   0 -14   1   17.15    1.67
  -1  14  -1    3.47    1.19
  -1  14  -1    3.09    1.25
   1 -14   1    2.78    1.42
   1 -14   1    0.61    1.08
  -2  14  -1   52.12    4.89
   2 -14   1   50.62    4.77
   2 -14   1   53.30    4.97
  -3  14  -1    9.06    1.38
   3 -14   1    5.84    1.19
   3 -14   1    9.69    1.69
  -4  14  -1   12.63    1.82
   4 -14   1   17.10    1.90
   4 -14   1   15.14    2.05
  -5  14  -1   10.60    1.61
   5 -14   1   12.31    1.43
   5 -14   1    8.31    1.93
  -6  14  -1    3.05    1.51
   6 -14   1    6.49    1.10
   6 -14   1    3.41    1.76
  -7  14  -1   16.98    2.26
   7 -14   1   17.17    1.89
  -8  14  -1    1.46    1.71
   8 -14   1    2.00    1.05
  -9  14  -1    1.46    1.84
   9 -14   1    1.25    1.13
 -10  14  -1   14.29    2.42
  10 -14   1   10.64    1.68
 -11  14  -1   -0.73    2.37
  11 -14   1    2.54    2.12
 -12  14  -1   25.77    3.49
  12 -14   1   21.99    2.60
 -13  14  -1    1.74    2.69
 -13  14  -1    2.44    2.96
  13 -14   1    3.38    1.76
 -14  14  -1    0.57    3.06
 -14  14  -1    6.67    3.58
  14 -14   1    3.25    1.96
  13  13  -1    5.35    3.58
 -13 -13   1    3.13    2.70
  12  13  -1    0.98    3.03
 -12 -13   1   -1.13    2.36
  11  13  -1    3.30    2.15
  11  13  -1    6.55    2.69
 -11 -13   1    6.14    2.10
  10  13  -1   -0.08    2.17
  10  13  -1   -0.02    2.24
 -10 -13   1    0.08    1.70
   9  13  -1    0.45    2.12
   9  13  -1   -0.86    2.07
  -9 -13   1    1.72    1.77
   8  13  -1    3.16    2.01
   8  13  -1    6.09    1.94
  -8 -13   1    5.38    1.71
   7  13  -1   32.58    3.68
   7  13  -1   29.60    3.32
  -7 -13   1   32.07    3.37
   6  13  -1   87.55    7.92
   6  13  -1   84.39    7.85
  -6 -13   1   86.25    7.78
   5  13  -1    0.82    1.50
   5  13  -1    2.16    1.35
  -5 -13   1   -0.53    1.22
   4  13  -1   27.67    3.10
   4  13  -1   29.64    3.02
  -4 -13   1   26.55    2.91
   3  13  -1   23.47    2.68
   3  13  -1   23.56    2.61
  -3 -13   1   20.33    2.44
   2  13  -1   32.62    3.20
   2  13  -1   28.41    3.14
  -2 -13   1   32.35    3.26
  -2 -13   1   29.22    3.05
   1  13  -1  134.61   11.57
   1  13  -1  117.35   11.50
   1  13  -1  134.39   11.58
  -1 -13   1  130.53   11.53
  -1 -13   1  124.56   11.55
  -1 -13   1  142.68   11.56
   0  13  -1    0.98    0.99
   0  13  -1    1.07    1.02
   0  13  -1    0.83    1.01
   0 -13   1    0.79    0.95
   0 -13   1   -0.20    1.24
   0 -13   1    1.50    0.91
  -1  13  -1    3.10    1.26
  -1  13  -1    7.73    1.21
   1 -13   1    7.57    1.48
   1 -13   1    8.21    1.15
  -2  13  -1   10.77    1.63
  -2  13  -1   11.87    1.50
   2 -13   1   11.90    1.42
   2 -13   1   12.29    1.69
  -3  13  -1   64.83    5.90
   3 -13   1   64.22    5.96
   3 -13   1   64.03    5.80
  -4  13  -1   14.88    1.80
   4 -13   1   14.56    1.99
   4 -13   1   15.09    1.82
  -5  13  -1    3.05    1.26
   5 -13   1    3.50    0.95
   5 -13   1    1.93    1.55
  -6  13  -1   24.16    2.88
   6 -13   1   23.24    3.00
   6 -13   1   25.06    2.53
  -7  13  -1   23.94    2.79
   7 -13   1   26.91    2.64
  -8  13  -1   21.52    2.50
   8 -13   1   20.26    2.29
  -9  13  -1    5.05    1.80
   9 -13   1    2.69    1.11
 -10  13  -1    4.31    1.90
  10 -13   1    3.35    1.20
 -11  13  -1    8.81    2.34
  11 -13   1    8.81    1.55
 -12  13  -1    2.66    2.74
  12 -13   1    2.17    1.46
 -13  13  -1    3.75    2.83
 -13  13  -1    0.15    2.55
  13 -13   1    1.25    1.65
 -14  13  -1    3.29    3.32
 -14  13  -1    1.23    2.85
  14 -13   1    0.74    1.82
  13  12  -1    5.27    3.28
 -13 -12   1    9.70    2.60
  12  12  -1    0.47    2.70
 -12 -12   1    0.92    2.07
  11  12  -1   -3.02    1.95
  11  12  -1    0.72    2.36
 -11 -12   1    2.07    1.77
  10  12  -1   -0.04    2.13
  10  12  -1    0.22    1.95
 -10 -12   1   -1.39    1.58
   9  12  -1    0.86    1.99
   9  12  -1    1.13    1.82
  -9 -12   1    0.71    1.42
   8  12  -1    0.09    1.67
   8  12  -1    1.73    1.87
  -8 -12   1    2.79    1.34
   7  12  -1   32.30    3.36
   7  12  -1   26.13    3.48
  -7 -12   1   32.57    3.18
   6  12  -1   33.77    3.57
   6  12  -1   33.13    3.43
  -6 -12   1   32.62    3.34
   5  12  -1   31.09    3.43
   5  12  -1   35.73    3.34
  -5 -12   1   30.34    3.21
   4  12  -1    5.56    1.21
   4  12  -1    4.52    1.42
  -4 -12   1    6.54    1.15
   3  12  -1   35.32    3.50
   3  12  -1   36.42    3.43
  -3 -12   1   38.03    3.34
  -3 -12   1   29.56    3.48
   2  12  -1   38.20    3.65
   2  12  -1   37.43    3.60
  -2 -12   1   33.88    3.63
  -2 -12   1   39.59    3.52
   1  12  -1   40.19    3.84
   1  12  -1   42.98    3.83
   1  12  -1   36.08    3.70
  -1 -12   1   41.14    3.69
  -1 -12   1   41.66    3.76
  -1 -12   1   41.00    3.83
   0  12  -1  309.77   26.52
   0  12  -1  300.91   26.55
   0  12  -1  265.90   26.52
   0 -12   1  327.66   26.54
   0 -12   1  305.10   26.52
   0 -12   1  306.69   26.53
  -1  12  -1   26.08    2.56
  -1  12  -1   24.69    2.53
  -1  12  -1   22.92    2.71
   1 -12   1   25.18    2.63
   1 -12   1   23.30    2.45
  -2  12  -1   24.18    2.51
  -2  12  -1   22.16    2.58
   2 -12   1   24.49    2.60
   2 -12   1   23.11    2.35
  -3  12  -1    3.78    1.04
  -3  12  -1    3.18    1.42
   3 -12   1    2.61    1.22
   3 -12   1    1.96    0.83
  -4  12  -1   33.87    3.38
   4 -12   1   34.49    3.21
   4 -12   1   34.08    3.50
  -5  12  -1   50.21    4.69
   5 -12   1   46.79    4.76
   5 -12   1   51.10    4.53
  -6  12  -1   15.89    1.87
   6 -12   1   11.99    1.97
   6 -12   1   14.63    1.59
  -7  12  -1   13.66    1.93
   7 -12   1   17.49    1.87
  -8  12  -1   46.24    4.60
   8 -12   1   46.21    4.29
  -9  12  -1    5.30    1.69
   9 -12   1    5.72    1.16
 -10  12  -1    2.29    1.75
  10 -12   1    2.24    1.10
 -11  12  -1    2.89    1.98
  11 -12   1    2.81    1.28
 -12  12  -1    6.16    2.26
 -12  12  -1   10.63    2.44
 -13  12  -1    1.63    2.51
  13 -12   1    0.98    1.49
 -14  12  -1    3.81    2.75
 -14  12  -1   12.83    3.26
  14 -12   1    1.15    1.80
  14  11  -1    1.24    3.50
 -14 -11   1    0.30    2.72
  13  11  -1    6.54    2.97
 -13 -11   1    0.47    2.25
  12  11  -1    2.85    2.64
 -12 -11   1   -0.67    1.91
  11  11  -1    1.70    2.21
  11  11  -1    1.23    1.85
 -11 -11   1    0.94    1.60
  10  11  -1   -1.48    1.66
  10  11  -1   -0.03    2.05
 -10 -11   1   -1.32    1.44
   9  11  -1   -1.08    1.86
   9  11  -1   -1.33    1.59
  -9 -11   1   -1.08    1.25
   8  11  -1    0.14    1.70
   8  11  -1    1.98    1.47
  -8 -11   1   -0.50    1.19
   7  11  -1   11.90    1.73
   7  11  -1   12.65    1.92
  -7 -11   1    9.96    1.52
  -6 -11   1   35.69    3.90
   5  11  -1   24.67    2.42
   5  11  -1   21.52    2.57
  -5 -11   1   21.27    2.29
  -5 -11   1   16.91    2.39
   4  11  -1    7.35    1.21
   4  11  -1    9.84    1.47
  -4 -11   1    7.59    1.46
  -4 -11   1    6.49    1.14
   3  11  -1    8.43    1.32
   3  11  -1    6.49    1.13
  -3 -11   1    8.42    1.08
  -3 -11   1    3.41    1.26
  -3 -11   1    6.82    1.32
   2  11  -1   27.91    2.85
   2  11  -1   29.03    2.81
  -2 -11   1   33.12    2.73
  -2 -11   1   27.41    2.85
  -2 -11   1   21.89    2.90
   1  11  -1   59.84    5.25
   1  11  -1   53.85    5.23
   1  11  -1   59.63    5.17
   1  11  -1   56.80    5.26
  -1 -11   1   65.74    5.20
  -1 -11   1   60.57    5.21
  -1 -11   1   51.18    5.31
  -1 -11   1   53.70    5.26
   0  11  -1   12.62    1.53
   0  11  -1   12.97    1.44
   0  11  -1   13.34    1.43
   0  11  -1   12.37    1.44
   0 -11   1   12.50    1.51
   0 -11   1   11.92    1.50
   0 -11   1   12.62    1.40
   0 -11   1   14.11    1.48
  -1  11  -1  288.28   25.33
  -1  11  -1  277.84   25.33
  -1  11  -1  287.30   25.35
   1 -11   1  302.82   25.34
   1 -11   1  288.55   25.33
  -2  11  -1   39.66    3.41
  -2  11  -1   37.96    3.39
  -2  11  -1   32.43    3.35
   2 -11   1   30.65    3.29
   2 -11   1   38.70    3.43
  -3  11  -1    3.96    1.18
  -3  11  -1    3.31    0.93
  -3  11  -1    5.93    0.96
   3 -11   1    5.13    1.20
   3 -11   1    3.86    0.83
  -4  11  -1   52.91    4.80
  -4  11  -1   48.37    4.73
   4 -11   1   55.56    4.87
   4 -11   1   51.37    4.67
  -5  11  -1   -0.67    0.95
   5 -11   1    0.62    0.75
   5 -11   1    1.86    1.24
  -6  11  -1    6.56    1.24
   6 -11   1    5.04    0.92
   6 -11   1    4.63    1.42
  -7  11  -1   54.49    5.03
   7 -11   1   52.16    4.81
  -8  11  -1   25.22    3.01
   8 -11   1   25.67    2.56
  -9  11  -1   68.51    6.48
   9 -11   1   69.59    6.25
 -10  11  -1    2.82    1.70
  10 -11   1    2.96    1.11
 -11  11  -1    3.82    1.96
  11 -11   1    4.96    1.27
 -12  11  -1    3.53    2.11
 -12  11  -1    0.96    2.25
  12 -11   1    2.48    1.35
 -13  11  -1    5.07    2.47
 -13  11  -1    8.62    2.55
  13 -11   1    7.42    1.61
 -14  11  -1    7.62    2.98
  14 -11   1   12.76    2.01
 -15  11  -1    5.33    3.46
 -15  11  -1   -3.41    2.95
  15 -11   1    2.44    1.98
  14  10  -1    5.57    3.23
 -14 -10   1   -2.48    2.44
  13  10  -1    7.08    2.90
 -13 -10   1    5.74    2.15
  12  10  -1    4.18    2.44
 -12 -10   1    3.81    1.79
  11  10  -1   -0.31    2.09
  11  10  -1    0.36    1.78
 -11 -10   1   -0.74    1.74
  10  10  -1   -0.57    1.53
  10  10  -1    0.80    1.96
 -10 -10   1   -0.10    1.31
   9  10  -1    4.67    1.46
   9  10  -1    4.08    1.85
  -9 -10   1    7.59    2.34
  -9 -10   1    1.64    1.25
   8  10  -1   23.50    2.85
   8  10  -1   20.65    2.57
  -8 -10   1   21.74    2.85
  -8 -10   1   21.74    2.48
   7  10  -1   12.66    1.98
   7  10  -1   19.68    2.00
  -7 -10   1   14.40    2.15
  -7 -10   1   11.97    1.64
   6  10  -1    3.08    1.11
   6  10  -1    1.85    1.37
  -6 -10   1    0.47    0.91
  -6 -10   1    1.97    1.50
   5  10  -1    0.85    1.21
   5  10  -1    1.37    0.94
  -5 -10   1    0.68    0.82
  -5 -10   1    1.33    1.27
   4  10  -1    0.59    1.10
   4  10  -1    3.18    0.86
  -4 -10   1    3.68    0.87
  -4 -10   1    1.30    1.21
  -4 -10   1    3.42    1.12
   3  10  -1    6.76    1.00
   3  10  -1    6.35    1.04
   3  10  -1    8.61    1.24
  -3 -10   1    6.47    0.99
  -3 -10   1    6.47    1.24
  -3 -10   1    7.71    1.20
   2  10  -1    1.43    0.75
   2  10  -1    1.30    0.90
   2  10  -1    2.34    0.74
  -2 -10   1    1.34    0.88
  -2 -10   1   -0.44    0.82
  -2 -10   1    3.12    0.74
   1  10  -1   12.71    1.53
   1  10  -1   12.16    1.58
   1  10  -1   14.05    1.39
   1  10  -1   11.31    1.46
  -1 -10   1   14.37    1.72
  -1 -10   1   15.10    1.45
  -1 -10   1   12.50    1.57
  -1 -10   1   11.93    1.49
   0  10  -1   51.19    4.30
   0  10  -1   46.37    4.31
   0  10  -1   47.12    4.36
   0  10  -1   48.60    4.29
   0 -10   1   43.91    4.41
   0 -10   1   48.48    4.31
   0 -10   1   48.41    4.30
   0 -10   1   47.10    4.30
  -1  10  -1   32.54    3.00
  -1  10  -1   32.94    3.08
   1 -10   1   33.12    3.13
   1 -10   1   31.09    2.99
  -2  10  -1  190.49   17.32
  -2  10  -1  213.75   17.34
  -2  10  -1  193.21   17.34
   2 -10   1  188.24   17.35
   2 -10   1  188.24   17.32
   2 -10   1  210.71   17.35
  -3  10  -1   62.99    6.53
  -3  10  -1   76.55    6.63
  -3  10  -1   78.34    6.58
   3 -10   1   68.90    6.52
   3 -10   1   79.33    6.61
   3 -10   1   76.19    6.58
  -4  10  -1    7.72    1.22
  -4  10  -1   10.54    1.47
  -4  10  -1    8.46    1.21
   4 -10   1   11.71    1.43
   4 -10   1   11.79    1.24
  -5  10  -1   70.48    6.55
  -5  10  -1   68.76    6.50
   5 -10   1   73.13    6.61
   5 -10   1   77.97    6.47
  -6  10  -1   13.62    1.62
   6 -10   1   13.28    1.44
   6 -10   1   14.68    1.80
  -7  10  -1    8.08    1.36
   7 -10   1    7.69    1.05
  -8  10  -1    5.09    1.32
   8 -10   1    4.68    0.96
  -9  10  -1   48.17    4.70
   9 -10   1   47.63    4.42
 -10  10  -1   76.97    7.34
  10 -10   1   80.49    7.10
 -11  10  -1    6.72    1.88
  11 -10   1    5.29    1.29
 -12  10  -1    7.69    2.37
 -12  10  -1    7.36    2.16
  12 -10   1    6.66    1.44
 -13  10  -1    4.11    2.34
 -13  10  -1    6.85    2.53
  13 -10   1    7.72    1.60
 -14  10  -1    4.66    2.80
 -14  10  -1    1.08    2.57
  14 -10   1   -0.06    1.53
 -15  10  -1   -0.16    3.02
 -15  10  -1   10.09    3.21
  15 -10   1    5.41    2.00
 -15  -9   1    0.99    2.64
  14   9  -1    5.55    3.22
 -14  -9   1    2.69    2.33
  13   9  -1    1.46    2.63
 -13  -9   1    2.32    1.92
  12   9  -1    5.52    2.35
 -12  -9   1    4.35    1.65
  11   9  -1    4.76    2.05
  11   9  -1    5.97    1.66
 -11  -9   1    6.23    1.55
  10   9  -1   -0.87    1.81
  10   9  -1    1.78    1.42
 -10  -9   1    0.68    1.24
   9   9  -1    2.75    1.27
   9   9  -1   -0.45    1.67
  -9  -9   1    2.06    2.08
  -9  -9   1   -0.09    1.12
   8   9  -1    0.16    1.46
  -8  -9   1    3.31    1.03
  -8  -9   1    5.00    1.72
   7   9  -1    2.89    1.38
   7   9  -1    3.88    1.08
  -7  -9   1    2.93    1.46
  -7  -9   1    1.65    0.95
   6   9  -1   18.19    2.00
   6   9  -1   17.68    1.88
  -6  -9   1   16.38    1.90
  -6  -9   1   13.49    1.68
   5   9  -1    5.61    1.24
   5   9  -1    6.48    0.92
  -5  -9   1    5.76    1.14
  -5  -9   1    3.76    0.89
   4   9  -1    2.38    0.77
   4   9  -1    1.45    1.01
  -4  -9   1    3.77    1.14
  -4  -9   1    2.42    0.96
  -4  -9   1    3.47    0.73
   3   9  -1   21.14    1.99
   3   9  -1   16.40    2.16
   3   9  -1   19.47    2.00
  -3  -9   1   22.48    2.16
  -3  -9   1   17.98    2.24
  -3  -9   1   21.90    2.00
   2   9  -1   57.81    5.25
   2   9  -1   59.97    5.29
   2   9  -1   55.39    5.23
  -2  -9   1   59.26    5.24
  -2  -9   1   58.64    5.29
  -2  -9   1   61.65    5.30
   1   9  -1   27.84    2.32
   1   9  -1   20.61    2.28
   1   9  -1   25.19    2.31
  -1  -9   1   28.36    2.30
  -1  -9   1   21.75    2.38
  -1  -9   1   20.09    2.34
  -1  -9   1   25.99    2.28
   0   9  -1    0.62    0.58
   0   9  -1    0.41    0.56
   0   9  -1    0.14    0.53
   0   9  -1    0.01    0.58
   0  -9   1   -0.02    0.72
   0  -9   1    0.49    0.56
   0  -9   1   -0.48    0.56
   0  -9   1    0.01    0.62
  -1   9  -1   36.44    3.33
  -1   9  -1   39.07    3.32
  -1   9  -1   35.04    3.35
   1  -9   1   36.07    3.31
   1  -9   1   37.57    3.30
   1  -9   1   33.47    3.39
  -2   9  -1    7.11    0.90
  -2   9  -1    7.36    1.00
  -2   9  -1    6.21    0.85
   2  -9   1    7.77    0.95
   2  -9   1    6.14    0.81
   2  -9   1    4.53    1.41
  -3   9  -1  123.02   11.66
  -3   9  -1  132.20   11.69
  -3   9  -1  141.54   11.71
   3  -9   1  133.66   11.68
   3  -9   1  140.79   11.70
   3  -9   1  125.24   11.65
  -4   9  -1  112.84    9.85
  -4   9  -1  109.87    9.80
   4  -9   1  109.20    9.79
   4  -9   1  111.42    9.83
  -5   9  -1   47.36    4.40
  -5   9  -1   50.81    4.36
  -5   9  -1   36.15    4.92
   5  -9   1   48.21    4.29
   5  -9   1   50.27    4.48
  -6   9  -1   30.31    3.09
  -6   9  -1   28.05    3.02
   6  -9   1   33.29    3.20
   6  -9   1   33.12    2.90
  -7   9  -1   43.05    4.28
   7  -9   1   46.90    4.12
  -8   9  -1   44.37    4.25
   8  -9   1   43.64    4.02
  -9   9  -1    6.50    1.37
   9  -9   1    3.48    0.93
 -10   9  -1   17.30    2.16
  10  -9   1   15.82    1.81
 -11   9  -1   40.13    4.40
  11  -9   1   41.41    3.95
 -12   9  -1    3.03    2.00
 -12   9  -1    1.43    2.00
  12  -9   1    2.21    1.24
 -13   9  -1    6.84    2.31
 -13   9  -1    1.86    2.11
  13  -9   1    4.35    1.85
 -14   9  -1    8.85    2.79
 -14   9  -1    3.99    2.48
  14  -9   1    7.37    1.69
 -15   9  -1   -1.62    2.91
 -15   9  -1    3.15    3.34
  15  -9   1    2.69    1.88
  15   8  -1    3.97    3.38
 -15  -8   1    6.42    2.58
  14   8  -1    0.50    2.90
 -14  -8   1    3.15    2.12
  13   8  -1    3.70    2.58
 -13  -8   1    3.03    1.84
  12   8  -1    4.13    2.18
 -12  -8   1    5.66    1.58
  11   8  -1    0.90    1.92
 -11  -8   1   -0.91    1.27
  10   8  -1   15.31    2.27
 -10  -8   1   15.86    2.62
 -10  -8   1   11.36    1.72
   9   8  -1    0.14    1.13
   9   8  -1   -1.20    1.56
  -9  -8   1   -1.34    1.03
  -9  -8   1    3.22    1.92
   8   8  -1    8.29    1.16
   8   8  -1    6.12    1.55
  -8  -8   1    3.41    1.09
  -8  -8   1    7.18    1.66
   7   8  -1    7.15    1.52
  -7  -8   1    8.15    1.42
   6   8  -1   -0.79    1.14
  -6  -8   1    0.02    0.75
  -6  -8   1    0.75    1.03
   5   8  -1    2.71    0.56
   5   8  -1    3.38    1.07
  -5  -8   1    2.84    0.72
  -5  -8   1    2.88    0.95
  -5  -8   1    0.68    1.22
   4   8  -1   29.14    2.77
   4   8  -1   28.35    2.81
   4   8  -1   30.39    2.97
  -4  -8   1   30.15    2.82
  -4  -8   1   32.39    2.90
  -4  -8   1   33.35    3.06
   3   8  -1    5.03    0.66
   3   8  -1    4.25    0.69
   3   8  -1    3.25    0.91
  -3  -8   1    4.13    0.81
  -3  -8   1    2.28    0.95
  -3  -8   1    5.95    0.73
   2   8  -1   39.41    3.84
   2   8  -1   47.62    3.83
   2   8  -1   42.60    3.82
  -2  -8   1   38.62    3.89
  -2  -8   1   41.54    3.86
  -2  -8   1   45.09    3.83
   1   8  -1   18.36    1.84
   1   8  -1   19.03    1.92
   1   8  -1   21.02    1.90
   1   8  -1   20.85    1.89
  -1  -8   1   17.63    1.88
  -1  -8   1   21.56    1.96
  -1  -8   1   20.83    1.96
  -1  -8   1   20.47    1.89
   0   8  -1   12.61    1.24
   0   8  -1   10.79    1.26
   0   8  -1   11.84    1.23
   0   8  -1   12.08    1.25
   0  -8   1   11.23    1.37
   0  -8   1   12.25    1.39
   0  -8   1   10.69    1.29
  -1   8  -1   85.19    7.21
  -1   8  -1   81.76    7.19
   1  -8   1   80.94    7.21
   1  -8   1   80.91    7.19
   1  -8   1   79.02    7.23
  -2   8  -1   10.71    1.23
  -2   8  -1   11.58    1.19
  -2   8  -1   11.30    1.31
   2  -8   1   10.55    1.31
   2  -8   1   10.90    1.38
   2  -8   1   11.54    1.17
  -3   8  -1  132.27   11.95
  -3   8  -1  136.35   11.93
  -3   8  -1  139.74   11.91
   3  -8   1  130.46   11.94
   3  -8   1  136.47   11.93
   3  -8   1  137.93   11.90
  -4   8  -1   48.51    4.22
  -4   8  -1   46.87    4.30
  -4   8  -1   44.97    4.18
   4  -8   1   46.78    4.28
   4  -8   1   45.39    4.14
   4  -8   1   46.47    4.20
  -5   8  -1   23.02    2.12
  -5   8  -1   15.24    2.03
  -5   8  -1   20.42    2.37
   5  -8   1   19.19    1.95
   5  -8   1   20.66    2.10
   5  -8   1   24.80    2.25
  -6   8  -1    1.50    0.82
  -6   8  -1    1.65    0.81
   6  -8   1    1.81    0.83
   6  -8   1    2.32    1.09
   6  -8   1    1.14    0.58
  -7   8  -1    1.63    0.93
  -7   8  -1    1.00    1.38
   7  -8   1    1.29    0.66
  -8   8  -1   92.11    8.45
   8  -8   1   96.56    8.37
  -9   8  -1    0.09    1.22
   9  -8   1   -0.89    0.83
 -10   8  -1    6.57    1.56
  10  -8   1    7.67    1.17
 -11   8  -1    0.49    1.59
  11  -8   1    1.10    1.08
 -12   8  -1   21.89    3.12
 -12   8  -1   28.95    3.10
  12  -8   1   26.66    2.78
 -13   8  -1    6.43    2.25
 -13   8  -1    4.11    2.12
  13  -8   1    5.50    1.39
 -14   8  -1    9.14    2.69
 -14   8  -1   13.80    2.95
  14  -8   1   13.53    1.92
 -15   8  -1    1.66    2.83
 -15   8  -1   11.70    3.09
  15  -8   1    4.54    1.92
  15   7  -1    1.03    3.20
 -15  -7   1    0.38    2.38
  14   7  -1    6.35    2.90
 -14  -7   1   11.09    2.20
  13   7  -1    1.02    2.35
 -13  -7   1    2.90    1.61
 -13  -7   1   -1.21    2.32
  12   7  -1    5.54    2.09
 -12  -7   1    2.89    2.05
 -12  -7   1    2.59    2.56
  11   7  -1    1.88    1.86
 -11  -7   1    1.39    1.25
  10   7  -1    1.65    1.18
  10   7  -1    0.36    1.68
 -10  -7   1   -0.77    1.41
 -10  -7   1   -1.22    1.10
   9   7  -1   36.58    3.60
   9   7  -1   30.29    3.20
  -9  -7   1   36.10    3.35
  -9  -7   1   31.77    3.28
  -9  -7   1   35.26    3.70
   8   7  -1    1.87    1.37
  -8  -7   1    3.28    0.92
  -8  -7   1    3.94    1.38
   7   7  -1   13.26    1.38
   7   7  -1   13.72    1.78
  -7  -7   1   13.52    1.61
  -7  -7   1   11.30    1.41
   6   7  -1    7.76    1.29
   6   7  -1    7.75    0.87
  -6  -7   1    6.26    1.10
  -6  -7   1    5.68    0.94
   5   7  -1   -0.24    0.91
   5   7  -1    0.55    0.52
  -5  -7   1    0.86    0.62
  -5  -7   1    0.75    1.08
  -5  -7   1   -0.02    0.67
   4   7  -1   45.65    4.21
   4   7  -1   47.76    4.09
   4   7  -1   41.80    4.09
  -4  -7   1   47.56    4.12
  -4  -7   1   46.75    4.24
  -4  -7   1   44.77    4.09
   3   7  -1   17.58    1.76
   3   7  -1   20.32    1.78
   3   7  -1   16.82    1.92
  -3  -7   1   14.53    1.99
  -3  -7   1   20.11    1.79
  -3  -7   1   19.78    1.84
   2   7  -1   49.20    4.15
   2   7  -1   44.15    4.16
   2   7  -1   45.35    4.13
  -2  -7   1   47.89    4.17
  -2  -7   1   45.63    4.20
   1   7  -1    9.26    1.04
   1   7  -1    8.77    0.99
   1   7  -1    7.43    1.05
  -1  -7   1    9.27    0.97
  -1  -7   1    8.83    0.96
  -1  -7   1    9.29    1.08
   0   7  -1    4.12    0.56
   0   7  -1    4.08    0.58
   0   7  -1    3.45    0.58
   0   7  -1    4.48    0.55
   0  -7   1    3.98    0.63
   0  -7   1    3.95    0.62
   0  -7   1    4.25    0.54
   0  -7   1    3.99    0.58
  -1   7  -1   27.74    2.47
  -1   7  -1   26.84    2.43
  -1   7  -1   25.28    2.47
   1  -7   1   26.97    2.48
   1  -7   1   26.83    2.50
   1  -7   1   27.38    2.43
  -2   7  -1   22.55    1.94
  -2   7  -1   19.14    1.87
  -2   7  -1   18.90    1.81
   2  -7   1   18.04    1.90
   2  -7   1   19.69    1.81
   2  -7   1   19.32    1.91
  -3   7  -1   10.41    1.18
  -3   7  -1    8.94    1.12
  -3   7  -1    8.76    1.10
   3  -7   1   10.77    1.02
   3  -7   1   10.67    1.23
   3  -7   1   10.58    1.17
  -4   7  -1   43.67    4.37
  -4   7  -1   49.40    4.29
  -4   7  -1   50.48    4.24
   4  -7   1   47.90    4.28
   4  -7   1   45.31    4.34
  -5   7  -1    7.84    0.99
  -5   7  -1    6.60    0.95
  -5   7  -1    8.03    1.24
   5  -7   1    9.40    1.02
   5  -7   1    8.72    1.18
   5  -7   1    8.26    1.00
  -6   7  -1   24.96    2.27
  -6   7  -1   16.61    2.19
  -6   7  -1   28.68    2.65
   6  -7   1   21.65    2.12
   6  -7   1   25.25    2.42
   6  -7   1   22.23    2.25
  -7   7  -1   24.88    2.56
  -7   7  -1   24.76    2.62
   7  -7   1   28.12    2.48
  -8   7  -1   12.34    1.58
   8  -7   1   15.57    1.59
  -9   7  -1   23.28    2.76
   9  -7   1   26.45    2.53
 -10   7  -1    2.45    1.34
  10  -7   1    3.87    0.97
 -11   7  -1    3.81    1.80
 -11   7  -1    5.43    1.62
  11  -7   1    4.78    1.12
 -12   7  -1    5.20    1.99
 -12   7  -1    6.00    1.85
  12  -7   1    4.23    1.25
 -13   7  -1    8.28    2.31
  13  -7   1    9.30    1.54
 -14   7  -1    2.15    2.37
 -14   7  -1    6.54    2.58
  14  -7   1    3.68    1.52
 -15   7  -1   -2.28    2.58
 -15   7  -1    4.45    2.98
  15  -7   1    3.98    1.79
 -16   7  -1    0.15    3.12
  15   6  -1   -1.42    3.19
 -15  -6   1    2.68    2.29
 -15  -6   1   -1.10    3.20
  14   6  -1    0.12    2.69
 -14  -6   1   -0.38    2.62
 -14  -6   1    4.11    1.91
  13   6  -1   17.95    2.73
 -13  -6   1   13.17    2.03
 -13  -6   1   14.87    2.61
  12   6  -1    7.08    2.09
 -12  -6   1    7.48    1.50
 -12  -6   1    8.69    2.00
  11   6  -1    3.63    1.81
 -11  -6   1    0.48    1.17
 -11  -6   1    3.09    1.58
  10   6  -1    2.35    1.65
 -10  -6   1    1.06    1.04
   9   6  -1    9.49    1.71
  -9  -6   1   12.44    1.70
  -9  -6   1    8.36    1.28
   8   6  -1   41.63    3.80
   8   6  -1   32.58    3.45
  -8  -6   1   43.11    3.71
  -8  -6   1   39.91    3.56
  -8  -6   1   37.07    3.55
   7   6  -1   11.71    1.63
  -7  -6   1   11.70    1.44
   6   6  -1    1.08    1.03
   6   6  -1    2.84    0.59
  -6  -6   1    2.14    0.67
  -6  -6   1    0.79    1.23
  -6  -6   1    3.61    0.79
   5   6  -1   22.48    2.41
   5   6  -1   23.27    2.16
  -5  -6   1   22.58    2.22
  -5  -6   1   24.20    2.20
  -5  -6   1   24.85    2.52
   4   6  -1   54.64    5.04
  -4  -6   1   59.16    5.05
   3   6  -1   32.86    3.37
   3   6  -1   38.66    3.33
   3   6  -1   40.25    3.34
  -3  -6   1   29.04    3.47
  -3  -6   1   40.99    3.36
  -3  -6   1   38.36    3.43
   2   6  -1   22.68    1.94
   2   6  -1   20.69    1.91
   2   6  -1   19.91    1.97
  -2  -6   1   20.53    2.00
  -2  -6   1   21.93    1.96
  -2  -6   1   19.51    1.90
   1   6  -1   59.53    5.24
   1   6  -1   55.14    5.25
   1   6  -1   60.21    5.25
  -1  -6   1   63.52    5.23
  -1  -6   1   60.27    5.26
  -1  -6   1   59.29    5.24
  -1  -6   1   57.92    5.26
   0   6  -1  180.36   15.48
   0   6  -1  172.33   15.49
   0   6  -1  176.75   15.48
   0   6  -1  172.91   15.48
   0  -6   1  170.66   15.48
   0  -6   1  180.36   15.49
   0  -6   1  182.47   15.48
   0  -6   1  177.96   15.48
  -1   6  -1  123.44    9.85
  -1   6  -1  107.50    9.86
  -1   6  -1  113.18    9.84
   1  -6   1  102.24    9.84
   1  -6   1  115.81    9.85
   1  -6   1  111.18    9.86
  -2   6  -1   92.33    7.98
  -2   6  -1   91.85    7.97
  -2   6  -1   88.48    7.95
   2  -6   1   88.22    7.95
   2  -6   1   90.22    7.97
   2  -6   1   92.13    7.97
  -3   6  -1   61.95    5.31
  -3   6  -1   65.41    5.35
  -3   6  -1   52.58    5.29
   3  -6   1   51.72    5.28
   3  -6   1   65.10    5.33
   3  -6   1   64.66    5.32
  -4   6  -1    6.00    0.77
  -4   6  -1    6.88    0.78
  -4   6  -1    7.17    1.03
   4  -6   1    8.04    0.80
   4  -6   1    6.11    1.02
   4  -6   1    6.79    0.82
  -5   6  -1   63.72    6.08
  -5   6  -1   67.02    6.10
  -5   6  -1   67.63    6.20
   5  -6   1   70.87    6.17
   5  -6   1   73.62    6.10
   5  -6   1   69.72    6.06
  -6   6  -1    0.96    0.61
  -6   6  -1    1.43    1.10
  -6   6  -1    0.85    0.62
   6  -6   1    0.97    0.51
  -7   6  -1   23.23    2.32
  -7   6  -1   22.77    2.33
   7  -6   1   23.42    2.21
  -8   6  -1   57.11    5.34
   8  -6   1   60.66    5.28
  -9   6  -1    6.83    1.18
 -10   6  -1   29.50    3.01
  10  -6   1   27.18    2.77
 -11   6  -1    4.89    1.81
 -11   6  -1    4.79    1.49
  11  -6   1    5.94    1.11
 -12   6  -1    7.56    1.87
 -12   6  -1    4.55    1.97
  12  -6   1    9.92    1.36
 -13   6  -1    7.32    2.18
 -13   6  -1   11.82    2.26
  13  -6   1   10.31    1.61
 -14   6  -1   -3.35    2.21
 -14   6  -1    3.71    2.46
  14  -6   1    4.36    1.50
 -15   6  -1    3.44    2.75
 -15   6  -1    6.14    3.01
 -16   6  -1    0.64    3.06
  15   5  -1    2.52    2.89
 -15  -5   1    0.14    3.01
 -15  -5   1   -1.92    2.06
  14   5  -1    1.46    2.43
 -14  -5   1    1.73    1.69
 -14  -5   1   -0.05    2.57
  13   5  -1    2.88    2.05
 -13  -5   1    1.20    1.41
 -13  -5   1   -0.54    2.04
  12   5  -1    3.12    1.89
 -12  -5   1    1.44    1.76
 -12  -5   1    0.61    1.30
  11   5  -1   23.47    2.74
 -11  -5   1   21.05    2.75
 -11  -5   1   21.85    2.54
  10   5  -1    5.88    1.64
 -10  -5   1    0.74    1.07
 -10  -5   1    4.09    1.28
   9   5  -1    6.12    1.59
  -9  -5   1    8.82    1.30
  -9  -5   1   10.71    1.48
   8   5  -1   77.47    6.29
   8   5  -1   57.84    6.08
  -8  -5   1   68.56    6.17
  -8  -5   1   69.26    6.14
  -8  -5   1   73.14    6.15
   7   5  -1   -0.11    1.08
   7   5  -1    0.14    0.55
  -7  -5   1    0.94    0.51
  -7  -5   1    0.16    0.78
  -7  -5   1   -1.04    0.66
   6   5  -1    3.33    1.00
  -6  -5   1    2.52    0.70
  -6  -5   1    2.89    1.15
  -6  -5   1    4.22    0.70
   5   5  -1   22.87    2.45
   5   5  -1   24.20    2.32
   5   5  -1   26.86    2.25
  -5  -5   1   26.61    2.25
  -5  -5   1   21.14    2.28
  -5  -5   1   24.82    2.28
  -5  -5   1   23.27    2.53
   4   5  -1  312.21   24.86
   4   5  -1  260.46   24.89
  -4  -5   1  253.11   24.86
  -4  -5   1  316.40   24.87
  -4  -5   1  277.41   24.89
   3   5  -1  181.78   14.91
   3   5  -1  185.08   14.92
   3   5  -1  148.26   14.94
  -3  -5   1  156.73   14.92
  -3  -5   1  162.49   14.94
  -3  -5   1  186.86   14.92
   2   5  -1   35.90    3.41
   2   5  -1   39.46    3.45
   2   5  -1   40.26    3.42
  -2  -5   1   39.90    3.46
  -2  -5   1   36.79    3.41
  -2  -5   1   39.11    3.43
   1   5  -1   30.96    2.72
   1   5  -1   27.56    2.72
   1   5  -1   32.81    2.70
  -1  -5   1   34.42    2.69
  -1  -5   1   30.15    2.70
  -1  -5   1   28.18    2.72
  -1  -5   1   28.16    2.72
   0   5  -1   10.40    1.01
   0   5  -1   10.05    0.99
   0   5  -1   10.52    0.97
   0   5  -1   10.36    0.98
   0  -5   1    9.71    1.00
   0  -5   1   10.97    1.03
   0  -5   1    9.93    0.98
   0  -5   1   10.03    0.98
  -1   5  -1  207.06   18.43
  -1   5  -1  204.07   18.42
  -1   5  -1  218.70   18.43
   1  -5   1  211.54   18.43
   1  -5   1  211.67   18.43
   1  -5   1  209.80   18.42
  -2   5  -1   93.71    7.91
  -2   5  -1   99.14    7.92
  -2   5  -1   75.73    7.90
   2  -5   1   82.45    7.90
   2  -5   1   94.96    7.91
   2  -5   1   94.90    7.92
  -3   5  -1   79.88    6.95
  -3   5  -1   79.20    6.97
  -3   5  -1   72.40    6.93
   3  -5   1   80.73    6.97
   3  -5   1   81.22    6.94
   3  -5   1   80.23    6.93
  -4   5  -1   94.52    8.40
  -4   5  -1   89.31    8.44
   4  -5   1  104.02    8.41
   4  -5   1   93.89    8.43
  -5   5  -1    5.15    0.61
  -5   5  -1    3.63    0.96
  -5   5  -1    4.68    0.64
   5  -5   1    4.67    0.60
   5  -5   1    4.89    0.86
  -6   5  -1   71.70    5.85
  -6   5  -1   59.02    6.16
  -6   5  -1   66.13    5.82
   6  -5   1   63.22    5.80
  -7   5  -1    2.88    0.85
  -7   5  -1    7.94    1.49
  -7   5  -1    4.71    0.77
   7  -5   1    4.57    0.69
  -8   5  -1   61.62    5.33
  -8   5  -1   61.57    5.42
  -8   5  -1   51.16    5.36
   8  -5   1   62.13    5.30
  -9   5  -1    2.49    0.98
   9  -5   1    4.06    0.84
 -10   5  -1   11.34    1.50
  10  -5   1    9.73    1.30
 -11   5  -1   13.12    1.72
 -11   5  -1    9.74    2.02
  11  -5   1   12.05    1.45
 -12   5  -1   -0.51    1.72
 -12   5  -1   -0.29    1.48
  12  -5   1   -1.27    1.07
 -13   5  -1    2.85    2.08
 -13   5  -1    3.06    1.86
  13  -5   1    3.33    1.29
 -14   5  -1   11.39    2.48
 -14   5  -1   11.92    2.60
 -15   5  -1   -3.97    2.44
 -15   5  -1    1.89    2.75
 -16   5  -1    0.96    3.25
 -16  -4   1    1.11    2.38
 -16  -4   1    0.49    3.49
  15   4  -1    9.61    2.91
 -15  -4   1    7.33    2.12
 -15  -4   1    6.97    3.02
  14   4  -1   -1.01    2.25
 -14  -4   1   -0.97    1.76
 -14  -4   1   -1.50    2.38
  13   4  -1    0.20    1.99
 -13  -4   1   -2.59    2.03
 -13  -4   1   -0.24    1.66
  12   4  -1    1.34    1.82
 -12  -4   1   -3.04    1.31
 -12  -4   1    1.09    1.73
  11   4  -1   13.24    2.09
 -11  -4   1   13.08    1.92
 -11  -4   1   11.86    1.67
  10   4  -1   70.03    6.14
 -10  -4   1   60.65    5.90
 -10  -4   1   66.11    6.00
   9   4  -1    1.20    1.30
  -9  -4   1    0.09    2.21
  -9  -4   1    0.70    0.90
  -9  -4   1    1.55    1.06
   8   4  -1    2.59    1.19
  -8  -4   1    3.47    0.82
  -8  -4   1    3.40    0.88
  -8  -4   1    2.02    0.92
   7   4  -1   39.73    3.71
  -7  -4   1   41.36    3.56
  -7  -4   1   38.31    3.53
  -7  -4   1   35.85    3.53
  -7  -4   1   38.39    3.84
   6   4  -1   70.14    6.05
   6   4  -1   65.01    5.91
  -6  -4   1   65.45    5.93
  -6  -4   1   73.17    6.10
  -6  -4   1   62.32    5.98
  -6  -4   1   71.51    5.95
  -6  -4   1   63.94    5.93
   5   4  -1   34.50    3.48
   5   4  -1   39.10    3.33
   5   4  -1   39.51    3.41
  -5  -4   1   33.47    3.52
  -5  -4   1   41.23    3.36
  -5  -4   1   33.89    3.35
  -5  -4   1   38.17    3.34
   4   4  -1  157.73   14.49
   4   4  -1  177.36   14.47
   4   4  -1  180.41   14.46
  -4  -4   1  163.98   14.46
  -4  -4   1  166.53   14.50
  -4  -4   1  144.40   14.46
   3   4  -1  287.14   27.00
   3   4  -1  318.65   26.98
   3   4  -1  323.09   26.98
  -3  -4   1  279.40   26.98
  -3  -4   1  335.94   26.98
  -3  -4   1  305.37   27.00
   2   4  -1  367.62   31.56
   2   4  -1  343.01   31.57
   2   4  -1  356.05   31.56
   2   4  -1  382.72   31.56
  -2  -4   1  359.81   31.57
  -2  -4   1  355.14   31.56
   1   4  -1   58.18    4.86
   1   4  -1   58.58    4.87
   1   4  -1   51.94    4.88
   1   4  -1   55.04    4.88
  -1  -4   1   53.02    4.87
  -1  -4   1   53.92    4.88
  -1  -4   1   57.10    4.86
   0   4  -1    3.35    0.34
   0   4  -1    2.42    0.37
   0   4  -1    2.63    0.35
   0   4  -1    2.87    0.34
   0  -4   1    2.33    0.34
   0  -4   1    2.90    0.36
   0  -4   1    2.66    0.35
   0  -4   1    2.46    0.36
  -1   4  -1   94.04    7.88
  -1   4  -1   89.65    7.89
   1  -4   1   83.44    7.89
   1  -4   1   93.16    7.88
   1  -4   1   89.33    7.89
  -2   4  -1   19.06    1.71
  -2   4  -1   18.53    1.67
   2  -4   1   19.79    1.71
   2  -4   1   18.74    1.67
   2  -4   1   16.29    1.64
  -3   4  -1   24.43    2.32
  -3   4  -1   24.62    2.25
  -3   4  -1   25.21    2.26
   3  -4   1   25.96    2.26
   3  -4   1   24.10    2.31
   3  -4   1   26.25    2.24
  -4   4  -1   13.13    1.27
   4  -4   1   12.79    1.28
  -5   4  -1    9.60    1.08
  -5   4  -1   10.06    1.24
  -5   4  -1   10.67    1.06
   5  -4   1   10.20    1.00
   5  -4   1    7.79    1.16
  -6   4  -1   21.99    2.03
  -6   4  -1   20.78    2.38
  -6   4  -1   20.73    2.06
   6  -4   1   22.91    2.02
  -7   4  -1   30.01    2.77
  -7   4  -1   26.83    2.83
  -7   4  -1   32.16    2.80
  -7   4  -1   28.03    3.16
   7  -4   1   31.37    2.76
  -8   4  -1    4.52    0.87
  -8   4  -1    4.09    0.98
  -8   4  -1    5.77    1.03
   8  -4   1    5.73    0.81
  -9   4  -1   12.26    1.64
  -9   4  -1   11.31    1.53
  -9   4  -1   11.21    1.37
   9  -4   1   11.02    1.27
 -10   4  -1   18.45    2.17
 -10   4  -1   17.08    2.16
 -10   4  -1   15.55    1.83
  10  -4   1   15.99    1.87
 -11   4  -1    0.40    1.53
 -11   4  -1    0.64    1.81
 -11   4  -1    0.89    1.22
  11  -4   1    1.49    0.95
 -12   4  -1    8.91    1.63
 -12   4  -1    7.96    1.88
  12  -4   1    7.00    1.31
 -13   4  -1   -3.36    1.88
 -13   4  -1   -0.52    1.73
 -14   4  -1    1.83    2.08
 -15   4  -1    1.79    2.45
 -15   4  -1    6.37    2.79
 -16   4  -1    0.06    3.24
  16   3  -1    1.30    3.19
 -16  -3   1    2.01    2.21
 -16  -3   1   -3.76    3.28
  15   3  -1    3.30    2.84
 -15  -3   1    0.29    2.07
 -15  -3   1    1.00    2.74
  14   3  -1    5.98    2.31
 -14  -3   1    3.48    2.45
 -14  -3   1    3.44    1.92
  13   3  -1    2.43    2.03
 -13  -3   1    6.16    2.74
 -13  -3   1    1.04    2.03
  12   3  -1    0.78    1.79
 -12  -3   1    0.19    1.31
 -12  -3   1    1.66    1.74
  11   3  -1    7.47    1.76
 -11  -3   1    7.27    1.61
 -11  -3   1    6.18    1.33
  10   3  -1    6.19    1.60
 -10  -3   1    9.23    1.40
 -10  -3   1    3.46    1.14
   9   3  -1   84.34    7.54
  -9  -3   1   80.87    7.40
  -9  -3   1   82.57    7.45
  -9  -3   1   86.22    7.87
   8   3  -1    6.84    1.29
   8   3  -1    6.15    0.77
  -8  -3   1    6.16    0.94
  -8  -3   1    6.01    1.03
  -8  -3   1    5.35    0.93
   7   3  -1    2.22    0.50
   7   3  -1    1.74    0.96
  -7  -3   1    1.30    0.69
  -7  -3   1    0.86    0.65
  -7  -3   1    0.90    1.16
  -7  -3   1   -0.89    0.74
  -7  -3   1    0.78    0.59
   6   3  -1  142.62   13.92
   6   3  -1  165.92   14.00
  -6  -3   1  158.84   13.94
  -6  -3   1  154.50   13.94
  -6  -3   1  149.30   13.93
  -6  -3   1  174.65   14.01
  -6  -3   1  168.49   13.95
   5   3  -1   17.93    1.51
   5   3  -1   16.02    1.72
  -5  -3   1   14.69    1.57
  -5  -3   1   15.61    1.53
  -5  -3   1   15.47    1.55
  -5  -3   1   14.19    1.80
  -5  -3   1   17.19    1.56
   4   3  -1  120.62   10.45
   4   3  -1  110.70   10.41
   4   3  -1  126.58   10.43
  -4  -3   1  116.42   10.42
  -4  -3   1  126.22   10.46
  -4  -3   1  112.88   10.42
  -3  -3   1  178.12   15.60
   2   3  -1  293.76   25.61
   2   3  -1  291.60   25.59
   2   3  -1  292.61   25.59
   2   3  -1  286.28   25.59
  -2  -3   1  285.82   25.59
  -2  -3   1  300.75   25.61
  -2  -3   1  296.94   25.59
   1   3  -1  281.45   24.34
   1   3  -1  279.49   24.35
   1   3  -1  270.38   24.35
   1   3  -1  274.11   24.34
  -1  -3   1  272.19   24.34
  -1  -3   1  274.96   24.34
  -1  -3   1  283.67   24.35
  -1  -3   1  289.86   24.35
   0   3  -1    0.23    0.18
   0   3  -1    0.21    0.22
   0   3  -1    0.36    0.17
   0   3  -1   -0.12    0.21
   0  -3   1    0.26    0.19
   0  -3   1   -0.42    0.20
   0  -3   1    0.28    0.20
   0  -3   1    0.40    0.21
  -1   3  -1  152.23   12.25
  -1   3  -1  137.33   12.25
  -1   3  -1  124.51   12.24
   1  -3   1  131.67   12.24
   1  -3   1  146.17   12.25
   1  -3   1  147.36   12.25
  -2   3  -1    8.13    0.77
  -2   3  -1    7.28    0.82
   2  -3   1    8.80    0.84
   2  -3   1    8.00    0.76
   2  -3   1    7.08    0.74
  -3   3  -1   68.41    5.63
  -3   3  -1   61.48    5.66
   3  -3   1   63.68    5.65
   3  -3   1   55.16    5.62
   3  -3   1   71.60    5.63
  -4   3  -1   85.96    7.55
  -4   3  -1   76.12    7.51
   4  -3   1   85.61    7.51
   4  -3   1   95.22    7.55
  -5   3  -1   13.17    1.35
  -5   3  -1   16.04    1.36
   5  -3   1   12.35    1.30
  -6   3  -1   40.46    3.71
  -6   3  -1   37.13    3.85
  -6   3  -1   39.99    3.71
  -6   3  -1   44.55    3.70
  -6   3  -1   41.80    3.68
   6  -3   1   44.62    3.68
   6  -3   1   38.78    3.71
  -7   3  -1   11.42    1.31
  -7   3  -1   12.30    1.24
  -7   3  -1   10.72    1.17
  -7   3  -1   11.57    1.55
  -7   3  -1   12.04    1.26
   7  -3   1   10.90    1.29
   7  -3   1    9.94    1.23
  -8   3  -1   60.34    6.52
  -8   3  -1   72.60    6.47
  -8   3  -1   76.18    6.50
  -8   3  -1   78.94    6.54
   8  -3   1   77.65    6.50
   8  -3   1   71.10    6.46
  -9   3  -1    0.80    1.07
  -9   3  -1   -0.37    0.78
  -9   3  -1    0.34    1.24
  -9   3  -1   -1.38    1.22
   9  -3   1    1.04    0.70
   9  -3   1    0.50    1.03
 -10   3  -1    0.42    1.01
 -10   3  -1   -0.82    1.56
 -10   3  -1    2.41    1.52
 -10   3  -1    3.22    1.41
  10  -3   1    2.44    0.82
  10  -3   1    1.73    1.22
 -11   3  -1    9.41    1.51
 -11   3  -1    9.59    1.80
  11  -3   1   10.73    1.33
 -12   3  -1   16.09    2.03
 -12   3  -1   14.84    2.35
  12  -3   1   15.51    1.78
 -13   3  -1    4.46    1.94
 -13   3  -1    5.19    1.73
 -14   3  -1    9.42    2.18
 -14   3  -1    6.86    2.26
 -15   3  -1    1.88    2.47
 -15   3  -1   -2.05    2.58
 -16   3  -1    1.61    3.03
  16   2  -1    1.81    3.18
 -16  -2   1    1.32    2.74
 -16  -2   1    1.66    3.22
  15   2  -1   -0.06    2.46
 -15  -2   1   -0.39    2.14
 -15  -2   1    0.21    3.19
  14   2  -1    5.19    2.22
 -14  -2   1    0.11    1.73
 -14  -2   1   -1.09    2.35
  13   2  -1    3.97    2.04
 -13  -2   1    0.72    1.98
 -13  -2   1    4.17    1.81
  12   2  -1   13.92    2.19
 -12  -2   1   13.63    2.11
 -12  -2   1   13.57    1.82
  11   2  -1    6.96    1.71
 -11  -2   1    7.40    1.60
  10   2  -1   39.14    3.56
 -10  -2   1   26.45    3.38
 -10  -2   1   36.79    3.45
   9   2  -1   11.10    1.54
  -9  -2   1    5.46    1.22
  -9  -2   1   10.94    1.35
  -9  -2   1    9.86    2.14
   8   2  -1   15.75    2.02
  -8  -2   1   16.25    1.96
  -8  -2   1   13.81    1.67
  -8  -2   1   19.41    2.11
  -8  -2   1   15.02    1.84
   7   2  -1   16.65    1.52
   7   2  -1   16.26    1.93
  -7  -2   1   16.73    1.58
  -7  -2   1   13.34    1.70
  -7  -2   1   14.70    1.80
   6   2  -1    2.75    0.81
   6   2  -1    2.34    0.43
  -6  -2   1    1.59    0.45
  -6  -2   1    1.70    0.49
  -6  -2   1    2.04    0.86
  -6  -2   1    0.02    0.60
   5   2  -1  435.05   42.41
   5   2  -1  486.32   42.38
  -5  -2   1  457.93   42.40
  -5  -2   1  535.10   42.42
  -5  -2   1  547.82   42.40
  -5  -2   1  445.40   42.39
   4   2  -1   33.21    2.96
   4   2  -1   31.99    2.89
   4   2  -1   33.18    2.95
  -4  -2   1   33.65    2.98
  -4  -2   1   35.96    2.91
  -4  -2   1   29.35    2.89
  -4  -2   1   32.28    2.92
   3   2  -1  140.03   11.98
   3   2  -1  128.51   11.95
   3   2  -1  146.18   11.97
  -3  -2   1  133.02   11.96
  -3  -2   1  128.36   11.95
  -3  -2   1  143.68   11.98
   2   2  -1   37.59    3.17
   2   2  -1   33.07    3.13
   2   2  -1   36.00    3.14
  -2  -2   1   35.71    3.14
  -2  -2   1   35.01    3.14
  -2  -2   1   33.64    3.14
  -2  -2   1   39.28    3.17
   1   2  -1    2.76    0.35
   1   2  -1    2.91    0.35
   1   2  -1    2.58    0.32
   1   2  -1    3.98    0.34
  -1  -2   1    3.51    0.33
  -1  -2   1    3.23    0.31
  -1  -2   1    2.17    0.35
  -1  -2   1    2.61    0.31
   0   2  -1  154.85   13.98
   0   2  -1  158.56   13.98
   0   2  -1  182.11   13.98
   0   2  -1  154.69   13.98
   0  -2   1  157.76   13.98
   0  -2   1  154.93   13.98
   0  -2   1  161.78   13.98
   0  -2   1  153.75   13.98
  -1   2  -1  169.40   15.17
  -1   2  -1  175.85   15.17
  -1   2  -1  174.48   15.17
   1  -2   1  173.69   15.17
   1  -2   1  171.60   15.17
   1  -2   1  175.22   15.17
  -2   2  -1   66.01    6.84
  -2   2  -1   79.03    6.86
  -2   2  -1   86.78    6.85
   2  -2   1   76.53    6.86
   2  -2   1   72.75    6.84
   2  -2   1   87.76    6.85
  -3   2  -1   52.11    4.54
  -3   2  -1   51.36    4.57
   3  -2   1   48.94    4.56
   3  -2   1   53.98    4.54
  -4   2  -1   29.11    2.34
  -4   2  -1   26.33    2.36
  -4   2  -1   24.02    2.42
  -4   2  -1   29.13    2.35
   4  -2   1   23.53    2.37
   4  -2   1   24.39    2.41
   4  -2   1   26.17    2.34
  -5   2  -1  217.56   18.46
  -5   2  -1  225.35   18.45
  -5   2  -1  197.57   18.48
  -5   2  -1  220.13   18.45
  -5   2  -1  218.69   18.45
   5  -2   1  192.61   18.46
   5  -2   1  202.70   18.45
  -6   2  -1    8.34    1.00
  -6   2  -1    9.32    1.00
  -6   2  -1   11.70    1.04
  -6   2  -1    9.88    1.19
  -6   2  -1    8.25    1.05
   6  -2   1    7.78    0.97
   6  -2   1    8.21    1.13
  -7   2  -1   32.69    3.22
  -7   2  -1   37.83    3.28
  -7   2  -1   32.44    3.47
  -7   2  -1   34.35    3.18
  -7   2  -1   36.08    3.28
   7  -2   1   36.63    3.21
   7  -2   1   36.49    3.21
  -8   2  -1   17.30    2.46
  -8   2  -1   25.33    2.32
  -8   2  -1   27.70    2.51
  -8   2  -1   21.69    2.77
  -8   2  -1   21.64    2.34
   8  -2   1   26.22    2.45
   8  -2   1   24.22    2.25
  -9   2  -1   11.18    1.26
  -9   2  -1   11.96    1.55
  -9   2  -1   11.56    1.61
  -9   2  -1    5.50    1.54
   9  -2   1   13.03    1.49
   9  -2   1   10.50    1.21
 -10   2  -1    2.64    1.66
 -10   2  -1    6.70    1.63
 -10   2  -1    6.52    1.48
 -10   2  -1    4.23    1.10
  10  -2   1    5.49    0.95
  10  -2   1    6.73    1.37
 -11   2  -1    7.86    1.77
 -11   2  -1    8.82    1.41
  11  -2   1   11.61    1.68
 -12   2  -1    8.86    1.64
 -12   2  -1   10.72    1.94
 -13   2  -1    5.26    1.74
 -13   2  -1    5.19    1.91
 -14   2  -1    0.56    1.91
 -14   2  -1    1.91    2.19
 -15   2  -1    3.00    2.35
 -15   2  -1    4.41    2.55
 -16   2  -1   -2.06    3.15
 -16  -1   1    7.73    3.30
 -16  -1   1    5.15    2.62
  15   1  -1    3.37    2.38
 -15  -1   1   -0.49    2.09
  14   1  -1    2.91    2.24
 -14  -1   1   -3.84    1.66
 -14  -1   1   -1.02    2.27
  13   1  -1    6.36    2.09
 -13  -1   1    6.75    2.10
  12   1  -1    0.68    1.66
 -12  -1   1    0.45    1.68
  11   1  -1    2.49    1.55
 -11  -1   1    4.29    1.10
 -11  -1   1    2.50    1.43
 -11  -1   1    0.30    1.57
  10   1  -1    2.33    1.39
 -10  -1   1    4.65    1.27
 -10  -1   1   -1.64    1.16
   9   1  -1   10.52    1.47
  -9  -1   1    8.52    1.30
  -9  -1   1    5.82    1.15
   8   1  -1   23.69    2.55
  -8  -1   1   25.95    2.90
  -8  -1   1   21.63    2.71
  -8  -1   1   20.36    2.32
  -8  -1   1   28.91    2.47
   7   1  -1   12.94    1.46
  -7  -1   1    7.18    1.02
  -7  -1   1    6.46    1.01
  -7  -1   1    9.20    1.26
  -6  -1   1   15.14    1.44
   5   1  -1    6.33    0.84
   5   1  -1    7.90    1.03
  -5  -1   1    9.10    0.94
  -5  -1   1   10.54    0.97
   4   1  -1  385.02   33.29
   4   1  -1  379.34   33.26
  -4  -1   1  323.53   33.28
  -4  -1   1  418.64   33.28
  -4  -1   1  371.18   33.26
  -4  -1   1  404.33   33.29
   3   1  -1  154.06   13.79
   3   1  -1  158.41   13.79
  -3  -1   1  149.13   13.77
  -3  -1   1  162.83   13.78
  -3  -1   1  161.96   13.77
   2   1  -1   77.20    6.69
   2   1  -1   75.00    6.70
  -2  -1   1   73.64    6.69
  -2  -1   1   78.11    6.70
  -2  -1   1   77.84    6.69
   1   1  -1   29.04    2.55
  -1  -1   1   28.89    2.55
  -1   1  -1  311.94   27.34
   1  -1   1  340.78   27.34
   1  -1   1  285.04   27.34
  -2   1  -1    6.39    0.65
   2  -1   1    7.63    0.65
  -3   1  -1  119.40   10.35
  -3   1  -1  115.03   10.35
  -3   1  -1  126.89   10.34
   3  -1   1  116.21   10.34
   3  -1   1  109.55   10.34
   3  -1   1  121.20   10.35
  -4   1  -1   55.66    4.92
  -4   1  -1   58.40    4.90
  -4   1  -1   55.33    4.91
  -4   1  -1   54.28    4.94
   4  -1   1   55.29    4.92
   4  -1   1   55.13    4.90
  -5   1  -1    7.20    0.89
  -5   1  -1    5.91    0.74
  -5   1  -1    7.82    0.83
  -5   1  -1    7.31    0.78
   5  -1   1    6.53    0.72
   5  -1   1    7.78    0.83
  -6   1  -1   43.48    3.75
  -6   1  -1   35.90    3.81
  -6   1  -1   46.74    3.69
  -6   1  -1   41.32    3.71
   6  -1   1   40.17    3.73
   6  -1   1   38.97    3.68
  -7   1  -1   13.96    1.78
  -7   1  -1   16.86    1.73
  -7   1  -1   17.22    2.06
  -7   1  -1   17.57    1.91
   7  -1   1   18.00    1.69
   7  -1   1   18.96    1.82
  -8   1  -1   47.98    3.96
  -8   1  -1   36.00    3.77
  -8   1  -1   43.51    3.92
  -8   1  -1   39.96    3.85
  -8   1  -1   41.13    4.09
  -8   1  -1   37.00    3.72
   8  -1   1   46.31    3.87
   8  -1   1   41.01    3.72
  -9   1  -1   20.84    2.17
  -9   1  -1   23.16    2.60
  -9   1  -1   22.72    2.56
  -9   1  -1   19.56    2.25
   9  -1   1   22.05    2.15
   9  -1   1   22.91    2.43
 -10   1  -1   -0.89    1.30
 -10   1  -1   -3.16    0.92
  10  -1   1    0.70    1.29
 -11   1  -1   -1.15    1.44
 -11   1  -1   -0.65    1.11
 -11   1  -1   -1.51    1.76
  11  -1   1    0.01    1.41
 -12   1  -1    2.02    1.58
 -12   1  -1   -0.21    1.31
  12  -1   1    2.64    1.60
 -13   1  -1    8.03    1.78
 -13   1  -1   12.15    2.12
 -14   1  -1   15.10    2.52
 -14   1  -1    9.15    2.19
 -15   1  -1    0.65    2.83
 -15   1  -1   -0.68    2.26
 -16   1  -1   -0.69    3.01
 -16   1  -1   -4.68    2.18
 -16   0   1    0.91    3.07
 -16   0   1    1.13    2.38
  15   0  -1    4.85    2.46
 -15   0   1    2.73    2.61
 -15   0   1    2.37    2.01
  14   0  -1    0.08    2.10
 -14   0   1    3.67    2.40
  13   0  -1    3.70    1.95
 -13   0   1    1.21    1.91
  12   0  -1   10.05    2.00
 -12   0   1   10.71    1.95
  11   0  -1    1.26    1.46
 -11   0   1    0.27    1.09
 -11   0   1    1.84    1.47
  10   0  -1    0.55    1.32
 -10   0   1    1.50    1.24
 -10   0   1   -5.42    1.34
   9   0  -1   11.36    1.51
  -9   0   1    8.90    1.01
  -9   0   1   10.14    1.34
  -9   0   1    9.66    1.62
  -9   0   1    5.81    1.24
   8   0  -1   48.89    4.56
  -8   0   1   48.21    4.38
  -8   0   1   49.09    4.65
  -8   0   1   50.87    4.53
  -8   0   1   49.68    4.79
   7   0  -1   24.83    2.36
   7   0  -1   26.91    2.54
  -7   0   1   24.37    2.43
  -7   0   1   26.82    2.69
  -7   0   1   27.91    2.58
  -7   0   1   27.26    2.49
  -7   0   1   21.09    2.32
   6   0  -1   19.84    1.79
   6   0  -1   16.19    1.87
  -6   0   1   19.91    1.94
  -6   0   1   21.58    1.77
  -6   0   1   15.73    1.83
  -5   0   1   49.70    4.08
  -5   0   1   45.03    4.14
  -5   0   1   43.15    4.10
   4   0  -1    6.99    0.81
  -4   0   1   10.03    0.84
  -4   0   1    7.77    0.81
   3   0  -1  105.68    9.61
   3   0  -1  112.77    9.62
  -3   0   1  102.99    9.60
  -3   0   1  108.11    9.62
  -3   0   1  114.72    9.62
  -3   0   1  113.78    9.61
   2   0  -1  349.02   29.84
   2   0  -1  327.38   29.84
   2   0  -1  344.02   29.84
  -2   0   1  356.85   29.84
  -2   0   1  324.03   29.84
  -2   0   1  345.49   29.84
   1   0  -1   29.18    2.51
  -1   0   1   27.97    2.51
   0   0  -1   -0.02    0.03
   0   0   1    0.00    0.03
  -1   0  -1   32.19    2.82
  -2   0  -1  460.00   43.25
  -2   0  -1  513.73   43.26
  -2   0  -1  511.64   43.25
  -2   0  -1  533.08   43.25
   2   0   1  446.81   43.25
   2   0   1  452.51   43.25
   2   0   1  524.03   43.25
   2   0   1  514.35   43.25
  -3   0  -1   52.71    4.86
  -3   0  -1   55.07    4.85
  -3   0  -1   56.38    4.84
  -3   0  -1   57.79    4.86
   3   0   1   54.11    4.86
   3   0   1   55.39    4.84
   3   0   1   54.67    4.84
  -4   0  -1  107.28    9.03
  -4   0  -1  104.74    9.05
  -4   0  -1   99.48    9.05
  -4   0  -1  103.85    9.03
   4   0   1  107.26    9.03
   4   0   1  101.65    9.03
   4   0   1   96.66    9.05
  -5   0  -1  107.54    9.30
  -5   0  -1  103.43    9.30
  -5   0  -1  101.98    9.33
  -5   0  -1  109.63    9.34
   5   0   1  103.37    9.30
   5   0   1  110.06    9.33
  -6   0  -1    3.84    0.59
  -6   0  -1    3.75    0.81
  -6   0  -1    4.75    0.81
   6   0   1    3.70    0.66
  -7   0  -1   38.17    4.20
  -7   0  -1   39.42    4.05
  -7   0  -1   48.06    4.16
  -7   0  -1   47.99    4.04
   7   0   1   47.88    4.03
   7   0   1   47.05    4.14
  -8   0  -1   18.17    2.02
  -8   0  -1   14.33    1.76
  -8   0  -1   12.40    1.74
  -8   0  -1   17.22    2.13
  -8   0  -1   14.73    1.78
   8   0   1   20.02    1.95
  -9   0  -1   52.77    4.90
  -9   0  -1   43.31    4.81
  -9   0  -1   56.20    5.00
   9   0   1   58.09    4.88
 -10   0  -1   26.60    2.67
 -10   0  -1   16.42    2.40
 -10   0  -1   22.29    2.33
  10   0   1   24.93    2.62
 -11   0  -1   -1.30    1.75
 -11   0  -1   -2.30    1.10
 -11   0  -1   -0.15    1.38
  11   0   1    1.49    1.43
 -12   0  -1    3.27    1.44
 -12   0  -1    4.23    1.67
  12   0   1    7.73    1.71
 -13   0  -1    0.21    1.95
 -13   0  -1    1.92    1.52
  13   0   1    1.98    1.87
 -14   0  -1    2.09    1.84
 -14   0  -1    1.50    2.14
 -15   0  -1    7.90    3.56
 -15   0  -1    9.12    2.44
 -15   0  -1    9.40    2.08
 -16   0  -1    0.43    3.18
 -16   0  -1   -1.54    2.23
 -16   1   1    5.94    3.31
 -16   1   1    4.25    2.54
 -15   1   1    4.24    2.71
  14  -1  -1    7.56    2.22
 -14   1   1    7.35    2.51
  13  -1  -1    1.93    1.91
 -13   1   1    2.11    1.87
  12  -1  -1    3.66    1.71
 -12   1   1    3.71    1.72
 -12   1   1    2.34    1.40
  11  -1  -1   18.40    2.12
 -11   1   1   14.49    1.79
 -11   1   1    7.88    2.20
 -11   1   1   23.35    2.39
  10  -1  -1    0.45    1.26
 -10   1   1   -0.68    1.27
 -10   1   1    0.78    1.21
 -10   1   1   -0.66    0.83
   9  -1  -1    0.52    0.75
   9  -1  -1    1.97    1.17
  -9   1   1    0.05    1.09
  -9   1   1   -2.75    0.95
  -9   1   1    2.80    1.39
   8  -1  -1    8.96    1.24
   8  -1  -1    7.01    0.94
  -8   1   1    7.92    0.87
  -8   1   1    8.64    1.31
  -8   1   1    5.07    1.08
  -8   1   1    7.65    1.60
  -8   1   1    8.84    1.23
   7  -1  -1   66.94    5.75
   7  -1  -1   61.26    5.68
  -7   1   1   57.33    5.68
  -7   1   1   68.48    5.78
  -7   1   1   66.22    5.85
  -7   1   1   71.59    5.76
  -7   1   1   62.18    5.66
  -7   1   1   60.72    5.71
   6  -1  -1  157.53   13.76
   6  -1  -1  148.76   13.74
  -6   1   1  154.87   13.77
  -6   1   1  155.34   13.74
  -6   1   1  163.00   13.76
  -6   1   1  159.02   13.79
  -6   1   1  157.77   13.73
  -6   1   1  156.75   13.72
   5  -1  -1    7.78    0.87
   5  -1  -1    7.52    0.79
  -5   1   1    8.92    0.87
  -5   1   1    7.88    1.01
  -5   1   1    6.87    0.85
  -5   1   1    5.77    0.87
  -5   1   1    6.75    0.79
  -5   1   1    7.55    0.88
   4  -1  -1   30.16    2.69
   4  -1  -1   29.29    2.66
  -4   1   1   30.45    2.71
  -4   1   1   29.72    2.65
  -4   1   1   27.49    2.66
  -4   1   1   31.05    2.67
  -4   1   1   31.47    2.69
   3  -1  -1   60.24    5.28
   3  -1  -1   59.01    5.27
  -3   1   1   57.97    5.26
  -3   1   1   59.39    5.29
  -3   1   1   61.69    5.27
  -3   1   1   61.73    5.28
   2  -1  -1  159.08   14.77
   2  -1  -1  164.36   14.77
  -2   1   1  156.26   14.77
  -2   1   1  183.11   14.76
  -2   1   1  170.22   14.77
  -2   1   1  179.23   14.77
   1  -1  -1  178.59   15.69
  -1   1   1  171.50   15.69
  -1   1   1  188.13   15.70
   0  -1  -1   -0.04    0.04
   0   1   1    0.01    0.04
  -2  -1  -1   19.03    1.63
  -2  -1  -1   17.29    1.60
  -2  -1  -1   18.14    1.61
   2   1   1   16.79    1.60
   2   1   1   19.26    1.63
  -3  -1  -1    4.51    0.50
  -3  -1  -1    4.15    0.51
  -3  -1  -1    4.55    0.55
   3   1   1    5.67    0.51
   3   1   1    4.02    0.55
  -4  -1  -1    1.52    0.31
  -4  -1  -1    0.85    0.49
  -4  -1  -1    1.70    0.31
  -4  -1  -1    0.90    0.43
   4   1   1    2.36    0.34
   4   1   1    0.96    0.44
  -5  -1  -1    0.93    0.41
  -5  -1  -1    1.45    0.50
  -5  -1  -1    2.42    0.42
  -5  -1  -1    1.79    0.64
  -5  -1  -1    1.76    0.54
   5   1   1    1.39    0.56
   5   1   1    1.40    0.41
  -6  -1  -1  191.39   15.84
  -6  -1  -1  169.22   15.81
  -6  -1  -1  184.60   15.79
  -6  -1  -1  174.38   15.78
  -6  -1  -1  183.62   15.82
   6   1   1  168.20   15.78
   6   1   1  190.17   15.82
  -7  -1  -1   75.45    6.05
  -7  -1  -1   65.62    5.92
  -7  -1  -1   62.64    5.95
  -7  -1  -1   68.84    6.02
  -7  -1  -1   54.64    6.00
   7   1   1   66.28    5.90
   7   1   1   75.90    6.03
  -8  -1  -1    2.44    1.22
  -8  -1  -1    0.85    0.82
  -8  -1  -1    2.08    1.36
  -8  -1  -1   -0.48    0.91
  -8  -1  -1    5.73    0.81
   8   1   1    2.19    1.00
  -9  -1  -1    7.97    1.21
  -9  -1  -1    4.58    1.18
  -9  -1  -1    3.23    1.67
  -9  -1  -1    3.92    1.28
   9   1   1    6.24    1.25
 -10  -1  -1    0.33    1.43
 -10  -1  -1   -1.26    1.15
  10   1   1    2.03    1.26
 -11  -1  -1   42.29    4.08
  11   1   1   39.04    4.12
 -12  -1  -1    7.90    1.62
 -12  -1  -1   10.14    1.98
  12   1   1   12.31    1.92
 -13  -1  -1    2.57    1.49
 -13  -1  -1    0.59    1.64
 -13  -1  -1    3.88    1.92
  13   1   1    3.72    1.95
 -14  -1  -1    2.05    1.63
 -14  -1  -1    5.58    2.31
 -14  -1  -1    2.32    1.78
  14   1   1    3.77    2.09
 -15  -1  -1    0.20    1.92
 -15  -1  -1    0.14    2.68
 -16  -1  -1    8.41    2.54
 -16  -1  -1   11.77    3.30
 -16   2   1   -0.13    3.12
 -15   2   1    8.68    2.70
  14  -2  -1    1.81    2.11
 -14   2   1    1.37    2.16
  13  -2  -1   13.39    2.17
 -13   2   1    9.67    2.19
 -13   2   1    8.84    1.94
  12  -2  -1    2.18    1.67
 -12   2   1    3.14    1.68
 -12   2   1    0.88    1.39
  11  -2  -1   21.07    2.16
  11  -2  -1   17.30    1.98
 -11   2   1   14.48    1.91
 -11   2   1   11.93    2.37
 -11   2   1   17.28    2.10
  10  -2  -1   10.63    1.30
  10  -2  -1   12.68    1.65
 -10   2   1    7.03    1.67
 -10   2   1   11.66    1.66
 -10   2   1   10.17    1.35
 -10   2   1    9.74    1.72
   9  -2  -1   17.53    1.91
   9  -2  -1   16.47    2.22
  -9   2   1   18.08    2.30
  -9   2   1   18.39    1.96
  -9   2   1   18.68    2.08
   8  -2  -1    2.61    0.99
   8  -2  -1    0.87    0.66
  -8   2   1    3.70    1.01
  -8   2   1    1.07    0.88
  -8   2   1    1.54    0.54
  -8   2   1    2.33    1.03
   7  -2  -1   38.80    3.56
   7  -2  -1   40.08    3.52
  -7   2   1   40.01    3.50
  -7   2   1   35.38    3.69
  -7   2   1   41.36    3.82
  -7   2   1   45.42    3.61
  -7   2   1   31.58    3.56
   6  -2  -1   13.84    1.50
   6  -2  -1   17.10    1.58
  -6   2   1   14.05    1.50
  -6   2   1   16.13    1.86
  -6   2   1   17.09    1.72
  -6   2   1   15.38    1.60
  -6   2   1   14.60    1.47
  -6   2   1   14.90    1.55
   5  -2  -1   23.00    2.04
   5  -2  -1   20.99    2.11
  -5   2   1   21.52    2.10
  -5   2   1   21.28    2.24
  -5   2   1   22.70    2.07
  -5   2   1   23.90    2.05
  -5   2   1   20.52    2.16
  -5   2   1   24.27    2.06
   4  -2  -1   28.24    2.72
   4  -2  -1   29.56    2.70
  -4   2   1   30.28    2.71
  -4   2   1   32.14    2.70
  -4   2   1   29.26    2.79
  -4   2   1   32.21    2.72
   3  -2  -1   17.04    1.54
   3  -2  -1   17.68    1.53
   3  -2  -1   15.93    1.52
  -3   2   1   18.54    1.53
  -3   2   1   16.98    1.60
  -3   2   1   15.96    1.53
   2  -2  -1   82.93    7.93
   2  -2  -1   97.45    7.93
  -2   2   1   89.75    7.93
  -2   2   1   88.38    7.94
  -2   2   1   93.94    7.93
   1  -2  -1    0.85    0.18
   1  -2  -1    1.20    0.15
  -1   2   1    0.65    0.17
  -1   2   1    1.17    0.15
  -1   2   1    0.83    0.21
   0  -2  -1   14.80    1.42
   0  -2  -1   17.79    1.42
   0   2   1   15.52    1.43
  -1  -2  -1    6.21    0.55
  -1  -2  -1    6.22    0.56
  -1  -2  -1    4.35    0.59
   1   2   1    6.28    0.55
  -2  -2  -1  115.13   10.19
  -2  -2  -1  113.07   10.19
  -2  -2  -1  124.43   10.21
   2   2   1  120.24   10.21
   2   2   1  116.38   10.19
   2   2   1  109.59   10.19
  -3  -2  -1  187.09   16.71
  -3  -2  -1  176.51   16.73
  -3  -2  -1  210.51   16.71
   3   2   1  203.03   16.71
   3   2   1  177.44   16.73
  -4  -2  -1  131.20   10.92
  -4  -2  -1  114.81   10.92
  -4  -2  -1  118.09   10.93
  -4  -2  -1  140.53   10.96
   4   2   1  113.77   10.92
   4   2   1  130.54   10.95
  -5  -2  -1  128.84   11.12
  -5  -2  -1  124.33   11.10
  -6  -2  -1   11.34    1.56
  -6  -2  -1   12.47    1.36
   6   2   1   15.94    1.36
  -7  -2  -1   54.05    4.23
  -7  -2  -1   42.70    4.24
  -7  -2  -1   52.03    4.35
  -7  -2  -1   42.18    4.21
  -7  -2  -1   52.39    4.43
   7   2   1   39.97    4.19
   7   2   1   51.09    4.37
  -8  -2  -1   29.05    3.20
  -8  -2  -1   24.55    2.84
  -8  -2  -1   34.41    2.89
  -8  -2  -1   32.15    3.14
   8   2   1   30.55    3.02
  -9  -2  -1    8.97    2.10
  -9  -2  -1    3.59    1.18
  -9  -2  -1    6.62    1.16
   9   2   1    7.69    1.33
 -10  -2  -1    6.73    1.43
 -10  -2  -1    4.09    1.29
  10   2   1    4.67    1.42
 -11  -2  -1   -0.60    1.42
 -11  -2  -1   -0.79    1.10
 -11  -2  -1    0.48    1.67
  11   2   1    1.03    1.49
 -12  -2  -1   25.88    3.16
 -12  -2  -1   23.71    2.79
  12   2   1   29.07    3.24
 -13  -2  -1   17.01    2.17
 -13  -2  -1   14.88    2.27
 -13  -2  -1   20.46    2.60
  13   2   1   20.67    2.57
 -14  -2  -1    3.56    2.40
 -14  -2  -1    4.57    2.00
 -14  -2  -1    5.02    1.80
  14   2   1    6.68    2.17
 -15  -2  -1    9.81    2.17
 -15  -2  -1   10.07    2.90
 -16  -2  -1    0.77    3.26
 -16  -2  -1    1.69    2.59
 -16   3   1   -0.43    3.12
 -15   3   1   -1.50    2.53
 -14   3   1   16.26    2.79
  13  -3  -1    5.86    1.99
 -13   3   1    7.64    2.06
 -13   3   1    7.93    1.98
  12  -3  -1   15.70    1.93
  12  -3  -1   19.56    2.32
 -12   3   1   15.63    2.11
 -12   3   1   17.08    2.31
  11  -3  -1    4.32    1.02
  11  -3  -1    4.71    1.54
 -11   3   1    1.98    1.91
 -11   3   1    2.39    1.55
 -11   3   1    2.48    1.24
  10  -3  -1   16.14    1.86
  10  -3  -1   13.11    1.54
 -10   3   1   12.27    1.95
 -10   3   1   12.94    1.62
 -10   3   1   15.43    1.95
 -10   3   1   14.79    2.07
   9  -3  -1    2.41    1.12
   9  -3  -1    2.36    0.78
  -9   3   1    2.43    1.23
  -9   3   1    3.11    1.23
  -9   3   1    1.49    1.19
  -9   3   1    2.97    0.83
   8  -3  -1    9.50    1.15
   8  -3  -1    9.96    1.31
  -8   3   1   11.06    1.34
  -8   3   1   11.93    1.30
  -8   3   1   10.78    1.33
  -8   3   1   10.05    1.47
   7  -3  -1    0.02    0.55
   7  -3  -1   -0.94    0.55
  -7   3   1    0.13    1.20
  -7   3   1   -1.01    0.94
  -7   3   1   -0.44    0.49
  -7   3   1   -0.79    0.63
  -7   3   1   -0.67    0.72
  -7   3   1   -0.07    0.62
   6  -3  -1  112.78   10.28
   6  -3  -1  113.64   10.29
  -6   3   1  116.03   10.36
  -6   3   1  117.79   10.27
  -6   3   1  120.10   10.29
  -6   3   1  120.38   10.28
  -6   3   1  117.99   10.27
   5  -3  -1    0.96    0.38
   5  -3  -1    0.97    0.49
  -5   3   1    1.50    0.48
  -5   3   1    1.69    0.41
  -5   3   1    0.89    0.73
   4  -3  -1  213.64   19.01
  -4   3   1  216.67   19.04
  -4   3   1  228.65   19.02
  -4   3   1  209.86   19.01
   3  -3  -1   16.16    1.38
   3  -3  -1   12.59    1.37
  -3   3   1   16.95    1.39
   2  -3  -1   96.56    9.65
  -2   3   1  124.03    9.66
   1  -3  -1  706.15   63.41
   1  -3  -1  730.29   63.41
   1  -3  -1  733.46   63.41
  -1   3   1  708.51   63.41
  -1   3   1  740.83   63.41
  -1   3   1  730.92   63.41
   0  -3  -1   37.79    3.25
   0  -3  -1   35.49    3.25
   0  -3  -1   38.14    3.26
   0   3   1   36.51    3.25
   0   3   1   35.77    3.25
   0   3   1   38.29    3.26
  -1  -3  -1  902.08   77.49
  -1  -3  -1  887.95   77.49
  -1  -3  -1  899.13   77.49
   1   3   1  850.44   77.49
   1   3   1  885.20   77.49
   1   3   1  891.48   77.49
  -2  -3  -1   19.04    1.60
  -2  -3  -1   17.99    1.55
  -2  -3  -1   17.23    1.54
   2   3   1   18.97    1.60
   2   3   1   16.38    1.55
   2   3   1   13.82    1.57
  -3  -3  -1   12.49    1.18
   3   3   1   13.56    1.19
   3   3   1   12.61    1.19
  -4  -3  -1  292.77   27.34
  -4  -3  -1  321.96   27.34
  -4  -3  -1  331.69   27.37
   4   3   1  311.20   27.37
   4   3   1  305.00   27.34
  -5  -3  -1   42.72    3.87
  -5  -3  -1   40.32    3.87
  -5  -3  -1   45.83    3.87
  -5  -3  -1   46.59    3.95
  -5  -3  -1   48.13    4.00
   5   3   1   41.76    3.94
   5   3   1   41.50    3.87
  -6  -3  -1   62.37    6.08
  -6  -3  -1   68.13    6.22
  -6  -3  -1   66.49    6.10
  -6  -3  -1   71.91    6.12
  -6  -3  -1   79.07    6.09
   6   3   1   65.18    6.18
  -8  -3  -1   23.91    2.41
  -8  -3  -1   23.93    2.33
  -8  -3  -1   24.00    2.70
  -8  -3  -1   31.17    2.67
   8   3   1   29.34    2.65
   8   3   1   19.99    2.25
  -9  -3  -1   33.45    3.34
  -9  -3  -1   47.68    4.06
  -9  -3  -1   30.41    3.22
   9   3   1   38.28    3.49
   9   3   1   32.75    3.25
 -10  -3  -1    3.48    1.18
 -10  -3  -1    0.80    1.38
 -10  -3  -1    0.26    0.95
  10   3   1    2.94    1.40
 -11  -3  -1    9.86    1.45
 -11  -3  -1    9.22    1.97
 -11  -3  -1    9.62    1.70
  11   3   1   10.69    1.85
 -12  -3  -1   -0.23    1.70
 -12  -3  -1   -1.30    1.28
  12   3   1    1.89    1.74
 -13  -3  -1    4.75    1.51
 -13  -3  -1    5.09    1.66
 -13  -3  -1    5.98    2.05
  13   3   1    5.28    2.03
 -14  -3  -1    7.32    2.09
 -14  -3  -1    6.25    1.84
 -14  -3  -1    6.84    2.46
  14   3   1    7.80    2.25
 -15  -3  -1    7.49    2.07
 -15  -3  -1    4.37    2.91
  15   3   1    7.15    2.66
 -16  -3  -1   -0.73    3.37
 -16  -3  -1    1.78    2.06
 -16   4   1   -1.27    3.18
 -15   4   1    0.48    2.72
 -14   4   1    5.86    2.33
 -14   4   1    4.55    2.47
  13  -4  -1   20.92    2.40
 -13   4   1   20.53    2.71
 -13   4   1   16.83    2.70
  12  -4  -1   23.39    3.06
  12  -4  -1   25.68    2.63
 -12   4   1   27.26    3.20
 -12   4   1   22.06    2.70
  11  -4  -1   10.60    1.74
  11  -4  -1    9.57    1.32
 -11   4   1    9.43    1.85
 -11   4   1    8.35    1.64
 -11   4   1   10.21    1.59
  10  -4  -1    2.23    1.29
  10  -4  -1    2.89    0.87
 -10   4   1    1.39    1.40
 -10   4   1    3.54    1.58
 -10   4   1    2.23    1.50
 -10   4   1    1.79    1.10
   9  -4  -1    1.65    0.79
   9  -4  -1    2.31    1.10
  -9   4   1    2.93    1.23
  -9   4   1    4.80    1.20
  -9   4   1    3.05    0.91
  -9   4   1    3.67    1.28
   8  -4  -1   18.33    1.96
  -8   4   1   18.74    2.39
  -8   4   1   17.99    2.12
  -8   4   1   20.25    1.99
  -8   4   1   22.22    2.10
   7  -4  -1  102.52    8.75
  -7   4   1   93.77    8.91
  -7   4   1  106.35    8.76
  -7   4   1   91.52    8.75
  -7   4   1  103.37    8.78
  -7   4   1   97.01    8.73
   6  -4  -1   12.27    1.40
   6  -4  -1   12.93    1.38
  -6   4   1   14.48    1.37
  -6   4   1   14.95    1.64
  -6   4   1   12.81    1.43
   5  -4  -1    1.38    0.63
  -5   4   1    1.53    0.85
  -5   4   1    2.13    0.48
  -5   4   1    0.87    0.44
   4  -4  -1    5.31    0.61
   4  -4  -1    6.97    0.66
  -4   4   1    5.65    0.66
  -4   4   1    5.20    0.83
  -4   4   1    5.75    0.66
   3  -4  -1   38.63    3.43
   3  -4  -1   40.95    3.45
  -3   4   1   39.97    3.45
  -3   4   1   36.87    3.49
  -3   4   1   37.61    3.44
   2  -4  -1   11.63    1.14
   2  -4  -1   11.80    1.11
   2  -4  -1   11.88    1.18
  -2   4   1   12.01    1.15
  -2   4   1   12.43    1.19
  -2   4   1   12.78    1.12
   1  -4  -1  142.34   11.96
   1  -4  -1  130.00   11.96
   1  -4  -1  141.39   11.96
  -1   4   1  133.55   11.96
  -1   4   1  135.32   11.96
   0  -4  -1  639.03   57.12
   0  -4  -1  643.13   57.10
   0  -4  -1  649.54   57.10
   0   4   1  646.17   57.11
   0   4   1  686.58   57.11
   0   4   1  652.99   57.10
  -1  -4  -1  455.03   40.42
  -1  -4  -1  440.02   40.40
  -1  -4  -1  485.92   40.41
   1   4   1  457.86   40.41
   1   4   1  470.74   40.41
  -2  -4  -1   29.17    2.57
  -2  -4  -1   27.83    2.57
  -2  -4  -1   30.59    2.61
   2   4   1   28.84    2.61
   2   4   1   28.00    2.57
   2   4   1   29.36    2.56
  -3  -4  -1    5.66    0.68
  -3  -4  -1    5.36    0.73
  -3  -4  -1    8.11    0.80
   3   4   1    6.93    0.76
   3   4   1    6.34    0.66
   3   4   1    6.12    0.69
  -4  -4  -1   29.99    2.80
   4   4   1   33.06    2.82
  -5  -4  -1  164.79   14.21
  -5  -4  -1  152.34   14.21
  -5  -4  -1  174.45   14.27
   5   4   1  153.65   14.20
   5   4   1  166.02   14.25
  -6  -4  -1    0.14    0.54
  -6  -4  -1    2.02    0.53
  -6  -4  -1    1.79    0.47
  -6  -4  -1    0.08    0.55
  -6  -4  -1    0.31    1.01
   6   4   1    2.62    0.50
   6   4   1    0.29    0.83
  -7  -4  -1   25.65    2.46
  -7  -4  -1   21.98    2.31
  -7  -4  -1   21.60    2.35
  -7  -4  -1   31.19    2.80
  -7  -4  -1   23.94    2.25
   7   4   1   24.31    2.56
  -8  -4  -1    2.46    0.87
  -8  -4  -1    1.11    0.75
  -8  -4  -1    1.81    0.73
  -8  -4  -1    1.47    1.29
   8   4   1    1.56    1.11
   8   4   1    1.43    0.58
  -9  -4  -1    3.83    1.04
  -9  -4  -1   12.05    1.87
  -9  -4  -1    5.63    1.25
  -9  -4  -1    9.29    1.19
   9   4   1    6.25    1.42
   9   4   1    6.82    1.03
 -10  -4  -1   39.31    4.15
 -10  -4  -1   52.46    4.28
 -10  -4  -1   40.37    4.38
  10   4   1   40.74    4.15
  10   4   1   53.45    4.42
 -11  -4  -1    1.14    1.21
 -11  -4  -1    7.53    1.51
 -11  -4  -1    2.63    1.86
  11   4   1    8.58    1.68
 -12  -4  -1    2.40    1.70
 -12  -4  -1   -0.65    1.27
  12   4   1    2.13    1.82
 -13  -4  -1    0.74    2.03
 -13  -4  -1   -1.24    1.43
  13   4   1   -0.76    1.98
 -14  -4  -1    2.31    1.54
 -14  -4  -1    0.56    2.43
  14   4   1    1.28    2.23
 -15  -4  -1    7.71    2.02
 -15  -4  -1    8.69    2.93
  15   4   1   10.75    2.74
 -16  -4  -1   -0.09    2.23
 -16   5   1   -2.03    3.52
 -15   5   1    2.90    3.19
 -15   5   1   -0.16    2.69
 -14   5   1   -0.66    2.14
 -14   5   1    2.51    2.44
  13  -5  -1    7.03    1.39
 -13   5   1    5.06    2.00
 -13   5   1    4.60    2.12
  12  -5  -1    9.51    1.46
 -12   5   1   12.85    2.03
 -12   5   1    9.24    2.08
  11  -5  -1   35.39    3.26
 -11   5   1   30.48    3.56
 -11   5   1   32.38    3.71
  10  -5  -1   14.76    1.67
 -10   5   1   15.66    1.85
 -10   5   1   15.63    2.03
   9  -5  -1   14.11    1.56
  -9   5   1   18.23    1.98
  -9   5   1   11.02    1.50
  -9   5   1    9.10    1.80
   8  -5  -1    9.29    1.08
  -8   5   1    8.52    1.19
  -8   5   1    8.17    1.50
  -8   5   1    9.07    1.17
   7  -5  -1   38.16    3.26
  -7   5   1   35.70    3.30
  -7   5   1   33.02    3.33
   6  -5  -1   78.21    6.58
  -6   5   1   73.05    6.58
  -6   5   1   68.63    6.73
  -6   5   1   76.72    6.60
   5  -5  -1   35.70    3.17
   5  -5  -1   34.54    3.14
  -5   5   1   34.20    3.36
  -5   5   1   34.50    3.17
  -5   5   1   35.90    3.18
   4  -5  -1   22.38    1.82
   4  -5  -1   16.05    1.76
  -4   5   1   21.44    1.84
  -4   5   1   17.78    1.98
   3  -5  -1   47.97    3.97
   3  -5  -1   41.96    3.95
  -3   5   1   40.35    3.95
  -3   5   1   46.53    4.02
  -3   5   1   47.35    3.98
   2  -5  -1   10.92    1.10
   2  -5  -1   13.00    1.19
   2  -5  -1   12.65    1.15
  -2   5   1   12.47    1.15
  -2   5   1   12.06    1.19
  -2   5   1    9.96    1.10
   1  -5  -1   69.84    6.16
   1  -5  -1   68.85    6.16
   1  -5  -1   71.20    6.16
  -1   5   1   71.68    6.16
  -1   5   1   69.73    6.17
  -1   5   1   69.09    6.16
   0  -5  -1    0.95    0.27
   0  -5  -1    1.29    0.34
   0  -5  -1    1.62    0.32
   0   5   1    0.63    0.28
   0   5   1    0.94    0.31
   0   5   1    1.01    0.26
  -1  -5  -1   65.93    5.48
  -1  -5  -1   58.14    5.49
  -1  -5  -1   63.13    5.49
   1   5   1   62.55    5.48
   1   5   1   57.32    5.49
   1   5   1   67.01    5.49
  -2  -5  -1  141.45   12.86
  -2  -5  -1  154.56   12.88
  -2  -5  -1  151.70   12.87
   2   5   1  148.52   12.88
   2   5   1  140.60   12.86
   2   5   1  144.12   12.86
  -3  -5  -1   64.52    6.36
  -3  -5  -1   67.60    6.32
  -3  -5  -1   80.77    6.32
   3   5   1   73.01    6.31
   3   5   1   65.46    6.35
   3   5   1   78.52    6.32
  -4  -5  -1   40.93    3.94
  -4  -5  -1   41.12    3.89
  -4  -5  -1   39.08    3.99
   4   5   1   48.98    3.87
   4   5   1   45.52    3.86
  -5  -5  -1   13.17    1.30
  -5  -5  -1   10.64    1.32
  -5  -5  -1   12.66    1.48
   5   5   1   13.17    1.26
   5   5   1   11.89    1.53
  -6  -5  -1   25.40    2.38
  -6  -5  -1   25.48    2.40
  -6  -5  -1   27.49    2.76
   6   5   1   24.44    2.35
   6   5   1   25.96    2.57
  -7  -5  -1    1.28    1.27
  -7  -5  -1    2.84    0.64
  -7  -5  -1    3.30    0.82
  -7  -5  -1    0.06    0.73
   7   5   1    1.70    1.04
  -8  -5  -1   16.84    1.95
  -8  -5  -1   20.26    2.16
  -8  -5  -1   22.24    1.98
   8   5   1   17.22    2.35
  -9  -5  -1    7.19    1.86
  -9  -5  -1    5.98    1.14
  -9  -5  -1    6.39    1.41
  -9  -5  -1    5.50    1.03
   9   5   1    5.27    1.49
   9   5   1    9.26    1.13
 -10  -5  -1    2.60    1.61
 -10  -5  -1    6.66    2.99
 -10  -5  -1    4.75    1.31
 -10  -5  -1    4.12    1.04
  10   5   1    6.54    1.22
  10   5   1    5.01    1.56
 -11  -5  -1   36.08    3.33
 -11  -5  -1   26.67    3.31
 -11  -5  -1   29.67    3.06
  11   5   1   36.20    3.47
  11   5   1   24.95    3.12
 -12  -5  -1    6.82    1.44
 -12  -5  -1    8.43    1.93
  12   5   1   11.74    2.04
 -13  -5  -1   -2.35    2.04
  13   5   1    1.14    1.95
 -14  -5  -1    6.13    1.71
 -14  -5  -1    7.57    2.50
  14   5   1    8.73    2.50
 -15  -5  -1   -2.44    2.93
 -15  -5  -1   -0.13    1.97
  15   5   1    3.21    2.72
 -16  -5  -1    1.21    3.87
 -16  -5  -1    4.29    2.34
 -16   6   1   -0.10    3.15
 -15   6   1    7.30    3.11
 -15   6   1    9.65    2.97
  14  -6  -1    2.62    1.54
 -14   6   1   -0.50    2.19
 -14   6   1    4.73    2.40
  13  -6  -1    3.80    1.35
 -13   6   1    0.13    2.14
 -13   6   1    5.39    2.13
  12  -6  -1   10.49    1.57
 -12   6   1   12.25    2.15
 -12   6   1   12.19    2.13
  11  -6  -1    6.00    1.18
 -11   6   1    7.71    1.70
 -11   6   1    5.90    1.73
  10  -6  -1   58.06    5.35
 -10   6   1   57.70    5.65
 -10   6   1   61.82    5.55
   9  -6  -1    3.78    0.88
  -9   6   1    4.91    1.71
  -9   6   1    2.71    1.42
  -9   6   1    4.01    1.19
   8  -6  -1    7.61    0.99
  -8   6   1    6.82    1.17
   7  -6  -1   98.68    8.45
  -7   6   1   98.42    8.49
  -7   6   1   89.86    8.48
   6  -6  -1    0.18    0.55
  -6   6   1   -0.89    0.67
  -6   6   1    0.66    0.63
  -6   6   1    0.98    1.14
   5  -6  -1   85.54    7.00
   5  -6  -1   79.61    7.02
  -5   6   1   69.98    7.01
  -5   6   1   84.85    7.02
  -5   6   1   76.51    7.11
   4  -6  -1   24.59    2.20
  -4   6   1   21.49    2.35
  -4   6   1   22.32    2.16
  -4   6   1   24.19    2.19
   3  -6  -1   82.80    7.63
   3  -6  -1   89.53    7.62
   3  -6  -1   87.09    7.60
  -3   6   1   83.88    7.65
  -3   6   1   89.71    7.62
  -3   6   1   85.48    7.60
   2  -6  -1  206.99   18.55
   2  -6  -1  214.66   18.54
   2  -6  -1  212.39   18.55
  -2   6   1  211.83   18.55
  -2   6   1  208.98   18.55
  -2   6   1  215.24   18.54
   1  -6  -1   72.78    6.35
   1  -6  -1   71.58    6.37
   1  -6  -1   71.30    6.36
  -1   6   1   73.14    6.36
  -1   6   1   69.71    6.37
  -1   6   1   74.94    6.35
   0  -6  -1    0.81    0.38
   0  -6  -1    0.43    0.36
   0  -6  -1    0.25    0.30
   0   6   1    0.56    0.29
   0   6   1    0.79    0.34
   0   6   1    0.22    0.32
  -1  -6  -1    3.15    0.51
  -1  -6  -1    4.30    0.47
  -1  -6  -1    2.02    0.52
   1   6   1    3.89    0.50
   1   6   1    2.87    0.52
   1   6   1    4.72    0.47
  -2  -6  -1   92.50    8.24
  -2  -6  -1   92.25    8.25
  -2  -6  -1   95.54    8.27
   2   6   1   96.08    8.25
   2   6   1   94.75    8.24
   2   6   1   92.00    8.27
  -3  -6  -1  174.07   14.56
  -3  -6  -1  163.98   14.52
  -3  -6  -1  168.57   14.53
   3   6   1  161.40   14.52
   3   6   1  162.36   14.52
   3   6   1  163.76   14.54
  -4  -6  -1   48.78    4.85
  -4  -6  -1   59.71    4.84
  -4  -6  -1   50.73    4.95
   4   6   1   50.57    4.91
   4   6   1   55.49    4.83
   4   6   1   60.01    4.83
  -5  -6  -1    6.19    1.21
  -5  -6  -1    9.92    1.08
   5   6   1    6.21    1.08
  -6  -6  -1   15.49    1.70
  -6  -6  -1   14.89    1.61
  -6  -6  -1   17.35    1.89
   6   6   1   14.16    1.88
   6   6   1   15.46    1.54
  -7  -6  -1   13.78    1.59
  -7  -6  -1   12.30    1.57
   7   6   1   15.14    1.74
   7   6   1   14.70    1.43
  -8  -6  -1   12.69    1.55
  -8  -6  -1   10.42    1.30
   8   6   1   11.01    1.68
   8   6   1   11.99    1.45
  -9  -6  -1   17.75    2.12
  -9  -6  -1   15.74    1.94
   9   6   1   16.91    2.03
   9   6   1   17.97    2.14
 -10  -6  -1    9.17    1.94
 -10  -6  -1    9.25    1.30
  10   6   1    8.47    1.77
 -11  -6  -1    2.50    1.12
 -11  -6  -1    1.01    2.16
  11   6   1    4.27    1.75
  11   6   1    3.18    1.35
 -12  -6  -1    7.60    1.44
 -12  -6  -1    5.99    1.86
  12   6   1    7.10    1.59
  12   6   1    7.97    2.03
 -13  -6  -1    0.55    1.40
  13   6   1    0.18    2.04
 -14  -6  -1    9.56    2.02
  14   6   1   13.36    2.75
 -15  -6  -1    0.07    2.99
 -15  -6  -1    1.69    2.09
  15   6   1    3.95    2.88
 -16  -6  -1   -0.14    2.54
  15  -7  -1    2.50    1.85
 -15   7   1   -4.02    2.61
 -15   7   1    5.97    3.18
  14  -7  -1    9.84    1.73
 -14   7   1   10.15    2.72
 -14   7   1    4.46    2.35
 -13   7   1    8.01    2.31
 -13   7   1    5.49    2.19
  12  -7  -1    1.06    1.15
 -12   7   1    1.24    1.89
 -12   7   1   -0.77    1.81
  11  -7  -1    1.61    1.07
 -11   7   1    0.72    1.60
 -11   7   1    2.08    1.70
  10  -7  -1    3.59    0.96
 -10   7   1    3.14    1.42
 -10   7   1    1.40    1.55
   9  -7  -1   51.45    4.64
  -9   7   1   52.86    4.92
  -9   7   1   47.85    4.80
   8  -7  -1   11.71    1.43
   7  -7  -1   13.75    1.57
  -7   7   1   15.67    1.62
   6  -7  -1   91.46    8.33
   6  -7  -1   96.78    8.31
  -6   7   1   95.97    8.58
  -6   7   1   97.21    8.36
  -6   7   1   90.06    8.34
   5  -7  -1   12.46    1.34
   5  -7  -1   15.16    1.47
  -5   7   1   16.06    1.82
  -5   7   1   14.59    1.50
  -5   7   1    9.66    1.33
   4  -7  -1   86.08    7.85
   4  -7  -1   91.28    7.83
  -4   7   1   92.88    7.84
  -4   7   1   85.03    7.92
   3  -7  -1   21.03    2.02
   3  -7  -1   22.41    2.11
   3  -7  -1   22.84    2.10
  -3   7   1   20.67    2.07
  -3   7   1   22.85    2.05
  -3   7   1   21.35    2.18
   2  -7  -1  186.80   15.89
   2  -7  -1  178.78   15.87
   2  -7  -1  179.43   15.89
  -2   7   1  186.60   15.89
  -2   7   1  177.69   15.87
  -2   7   1  177.43   15.88
   1  -7  -1  281.52   25.18
   1  -7  -1  293.20   25.18
   1  -7  -1  290.09   25.18
  -1   7   1  286.22   25.17
  -1   7   1  284.67   25.18
  -1   7   1  289.68   25.18
   0  -7  -1   18.06    1.51
   0  -7  -1   15.20    1.53
   0  -7  -1   15.50    1.58
   0  -7  -1   14.87    1.51
   0   7   1   14.84    1.51
   0   7   1   16.59    1.52
   0   7   1   16.46    1.52
   0   7   1   16.73    1.55
  -1  -7  -1    9.57    1.08
  -1  -7  -1    7.79    1.08
  -1  -7  -1    9.81    0.98
   1   7   1   10.78    1.07
   1   7   1   10.44    1.01
   1   7   1    7.79    1.07
  -2  -7  -1   31.62    2.72
  -2  -7  -1   29.23    2.82
  -2  -7  -1   29.06    2.79
   2   7   1   30.27    2.78
   2   7   1   31.82    2.76
   2   7   1   29.21    2.73
  -3  -7  -1    1.48    0.60
  -3  -7  -1    1.68    0.48
  -3  -7  -1   -0.10    0.77
   3   7   1    0.95    0.48
   3   7   1    1.91    0.49
   3   7   1    0.36    0.60
  -4  -7  -1  144.23   12.22
  -4  -7  -1  139.76   12.16
  -4  -7  -1  133.54   12.16
   4   7   1  136.82   12.15
   4   7   1  137.31   12.15
   4   7   1  139.15   12.20
  -5  -7  -1    1.29    1.07
  -5  -7  -1   -0.07    0.56
  -5  -7  -1    0.16    0.77
   5   7   1   -0.97    0.62
   5   7   1   -0.14    0.88
   5   7   1   -0.31    0.46
  -6  -7  -1   -0.14    0.92
  -6  -7  -1    0.61    0.66
  -6  -7  -1    1.15    1.25
   6   7   1    0.64    0.48
   6   7   1    0.53    0.97
  -7  -7  -1    8.30    1.31
  -7  -7  -1    6.93    1.07
   7   7   1    9.23    1.05
   7   7   1    8.34    1.43
  -8  -7  -1    9.99    1.49
  -8  -7  -1    7.37    1.18
   8   7   1   10.93    1.24
   8   7   1    7.91    1.59
  -9  -7  -1   50.70    4.61
  -9  -7  -1   48.93    4.91
   9   7   1   43.14    4.65
   9   7   1   59.96    4.88
 -10  -7  -1    4.69    1.21
 -10  -7  -1    6.58    2.02
  10   7   1    7.10    1.38
  10   7   1    6.16    1.71
 -11  -7  -1    4.68    1.30
 -11  -7  -1    6.38    3.14
  11   7   1    6.95    1.85
  11   7   1    5.59    1.52
 -12  -7  -1    2.17    1.34
  12   7   1    4.41    1.99
  12   7   1    2.07    1.62
 -13  -7  -1    2.84    1.58
  13   7   1   -0.54    2.21
 -14  -7  -1    1.31    1.80
  14   7   1    0.02    2.58
 -15  -7  -1   -0.18    2.17
  15   7   1   -1.42    3.03
  15  -8  -1    5.31    1.93
 -15   8   1    6.98    3.47
 -15   8   1    4.75    2.73
  14  -8  -1    4.52    1.63
 -14   8   1    2.15    2.36
 -14   8   1    7.54    2.75
  13  -8  -1   18.18    2.33
 -13   8   1   17.92    2.75
 -13   8   1   20.21    2.83
  12  -8  -1   25.59    2.65
 -12   8   1   24.38    2.91
 -12   8   1   20.98    2.93
  11  -8  -1    4.40    1.15
 -11   8   1    6.45    1.71
 -11   8   1    1.70    1.76
  10  -8  -1    6.24    1.09
 -10   8   1    4.96    1.71
 -10   8   1    4.23    1.53
   9  -8  -1    1.25    0.84
  -9   8   1    1.38    1.29
   8  -8  -1   28.07    2.64
  -8   8   1   25.39    2.88
   7  -8  -1   23.62    2.43
  -7   8   1   28.68    2.68
   6  -8  -1   52.83    4.56
   6  -8  -1   47.87    4.64
  -6   8   1   51.83    4.65
  -6   8   1   50.84    4.67
   5  -8  -1  247.27   21.02
   5  -8  -1  237.37   21.01
  -5   8   1  252.06   21.04
  -5   8   1  233.92   21.07
  -5   8   1  227.91   21.02
   4  -8  -1   82.48    7.21
   4  -8  -1   79.57    7.24
   4  -8  -1   83.24    7.29
  -4   8   1   78.57    7.29
  -4   8   1   85.56    7.23
  -4   8   1   80.45    7.25
   3  -8  -1  150.05   13.32
   3  -8  -1  145.09   13.29
   3  -8  -1  152.63   13.26
  -3   8   1  158.67   13.27
  -3   8   1  148.97   13.31
  -3   8   1  151.35   13.29
   2  -8  -1   57.83    5.27
   2  -8  -1   57.66    5.29
   2  -8  -1   58.98    5.28
  -2   8   1   62.67    5.25
  -2   8   1   58.37    5.29
   1  -8  -1    2.58    0.61
   1  -8  -1    1.68    0.65
   1  -8  -1    2.05    0.52
  -1   8   1    1.15    0.51
  -1   8   1    1.18    0.59
  -1   8   1    2.04    0.51
   0  -8  -1   12.74    1.37
   0  -8  -1   12.91    1.40
   0  -8  -1   14.11    1.41
   0  -8  -1   13.44    1.47
   0   8   1   13.56    1.38
   0   8   1   14.43    1.38
   0   8   1   14.44    1.40
  -1  -8  -1    5.50    0.82
  -1  -8  -1    4.12    0.77
  -1  -8  -1    7.79    0.82
   1   8   1    6.47    0.74
   1   8   1    4.46    0.76
   1   8   1    6.80    0.74
  -2  -8  -1   15.46    1.56
  -2  -8  -1   12.21    1.62
  -2  -8  -1   15.01    1.45
   2   8   1   16.06    1.46
   2   8   1   12.21    1.49
   2   8   1   14.80    1.48
  -3  -8  -1   21.78    2.62
  -3  -8  -1   28.73    2.44
  -3  -8  -1   25.73    2.51
   3   8   1   23.71    2.55
   3   8   1   24.14    2.43
   3   8   1   30.52    2.42
  -4  -8  -1   16.96    2.01
  -4  -8  -1   16.23    1.80
  -4  -8  -1   16.67    1.65
   4   8   1   14.22    1.89
   4   8   1   16.19    1.65
   4   8   1   16.34    1.57
  -5  -8  -1    0.18    1.17
  -5  -8  -1    0.54    0.63
  -5  -8  -1    1.10    0.90
   5   8   1    0.85    0.95
   5   8   1    0.36    0.70
  -6  -8  -1   -0.32    0.70
  -6  -8  -1    1.03    1.03
   6   8   1    0.89    1.05
   6   8   1    1.46    0.71
  -7  -8  -1    6.67    1.15
  -7  -8  -1    9.15    1.52
   7   8   1    9.50    1.23
   7   8   1   11.71    1.55
  -8  -8  -1   27.07    2.84
  -8  -8  -1   32.67    3.31
   8   8   1   30.26    3.16
   8   8   1   26.78    2.87
  -9  -8  -1    7.08    2.02
  -9  -8  -1    4.69    1.14
   9   8   1    6.31    1.65
   9   8   1    6.15    1.30
 -10  -8  -1   14.85    1.99
 -10  -8  -1   14.85    2.91
  10   8   1   23.22    2.42
  10   8   1   17.74    2.12
 -11  -8  -1    1.09    1.25
  11   8   1    1.87    1.53
  11   8   1    1.02    1.79
 -12  -8  -1    1.37    1.88
  12   8   1    4.46    1.68
  12   8   1    0.36    2.01
 -13  -8  -1    1.59    1.67
  13   8   1   -1.10    1.82
  13   8   1    0.62    2.32
 -14  -8  -1    4.46    2.04
  14   8   1    3.01    2.90
 -15  -8  -1    1.74    2.39
  15   8   1    1.60    3.18
  15  -9  -1    0.93    1.94
 -15   9   1    2.45    3.44
 -15   9   1   -1.33    2.71
  14  -9  -1    0.96    1.63
 -14   9   1    0.48    3.03
 -14   9   1   -1.65    2.38
  13  -9  -1    4.06    1.41
 -13   9   1    1.73    2.11
 -13   9   1    3.84    2.39
  12  -9  -1   -0.71    1.23
 -12   9   1    6.12    2.12
  11  -9  -1   44.95    4.26
 -11   9   1   43.92    4.74
 -11   9   1   44.78    4.64
  10  -9  -1    7.36    1.21
 -10   9   1    8.26    1.68
 -10   9   1    3.56    1.74
   9  -9  -1   37.77    3.39
  -9   9   1   32.83    3.72
   8  -9  -1   22.98    2.34
  -8   9   1   23.67    2.46
   7  -9  -1    5.55    0.88
  -7   9   1    5.79    1.19
   6  -9  -1   31.81    3.00
  -6   9   1   33.44    3.21
   5  -9  -1   33.29    2.95
   5  -9  -1   30.65    3.05
  -5   9   1   32.88    3.08
  -5   9   1   34.89    3.38
  -5   9   1   28.29    3.01
   4  -9  -1  630.10   54.07
   4  -9  -1  624.58   54.04
   4  -9  -1  599.04   54.05
  -4   9   1  606.60   54.07
  -4   9   1  626.40   54.06
  -4   9   1  618.47   54.05
   3  -9  -1  503.97   43.16
   3  -9  -1  484.94   43.18
   3  -9  -1  486.65   43.17
  -3   9   1  485.18   43.17
  -3   9   1  484.13   43.18
  -3   9   1  513.81   43.16
   2  -9  -1   35.00    3.32
   2  -9  -1   35.69    3.39
   2  -9  -1   38.99    3.30
  -2   9   1   38.17    3.32
  -2   9   1   35.12    3.36
  -2   9   1   35.18    3.39
   1  -9  -1   11.32    1.36
   1  -9  -1   11.29    1.29
   1  -9  -1   12.46    1.30
  -1   9   1   12.77    1.31
  -1   9   1   12.89    1.28
  -1   9   1   10.45    1.39
   0  -9  -1    1.54    0.67
   0  -9  -1    1.01    0.58
   0  -9  -1    1.19    0.55
   0   9   1    0.99    0.57
   0   9   1    0.82    0.56
   0   9   1    1.95    0.58
  -1  -9  -1   39.50    3.39
  -1  -9  -1   36.32    3.42
  -1  -9  -1   36.63    3.37
   1   9   1   35.94    3.37
   1   9   1   37.21    3.37
   1   9   1   36.70    3.39
  -2  -9  -1   14.70    1.63
  -2  -9  -1   14.05    1.48
  -2  -9  -1   14.19    1.65
   2   9   1   14.92    1.48
   2   9   1    9.93    1.49
   2   9   1   14.77    1.46
  -3  -9  -1   22.42    2.15
   3   9   1   22.50    2.15
   3   9   1   21.09    2.13
  -4  -9  -1    3.77    1.22
  -4  -9  -1    4.75    1.01
  -4  -9  -1    4.80    0.81
   4   9   1    5.20    0.80
   4   9   1    4.54    0.82
   4   9   1    5.13    1.05
  -5  -9  -1    0.50    1.02
  -5  -9  -1   -0.31    1.29
  -5  -9  -1    0.60    0.71
   5   9   1    1.82    0.74
   5   9   1    1.01    1.04
  -6  -9  -1    1.96    1.23
  -6  -9  -1    3.74    0.83
   6   9   1    1.71    1.20
  -7  -9  -1    8.23    1.58
  -7  -9  -1    4.68    0.98
   7   9   1    3.28    1.41
  -8  -9  -1    3.22    0.97
  -8  -9  -1    2.59    1.85
   8   9   1    0.75    1.45
  -9  -9  -1   36.84    3.70
  -9  -9  -1   40.56    4.64
   9   9   1   41.12    4.03
   9   9   1   36.89    3.76
 -10  -9  -1    1.71    1.21
  10   9   1    2.40    1.75
  10   9   1    1.37    1.43
 -11  -9  -1    3.53    1.40
  11   9   1    4.10    1.67
  11   9   1    4.35    1.93
 -12  -9  -1   -0.04    1.51
  12   9   1    1.29    1.86
  12   9   1   -2.55    2.11
 -13  -9  -1    1.40    1.76
  13   9   1   -2.17    2.39
  13   9   1   -0.73    2.05
 -14  -9  -1   11.19    2.35
  14   9   1   11.18    3.23
 -15  -9  -1    2.17    2.43
  15   9   1   -0.71    3.30
  15 -10  -1    7.97    2.08
 -15  10   1    8.77    3.87
 -15  10   1    2.14    2.79
  14 -10  -1    4.19    1.65
 -14  10   1    6.96    3.18
 -14  10   1    1.18    2.65
  13 -10  -1    2.37    1.41
 -13  10   1   -1.96    2.23
 -13  10   1    3.58    2.63
  12 -10  -1    2.02    1.23
 -12  10   1    3.33    1.92
 -12  10   1    4.51    2.11
  11 -10  -1    2.66    1.18
 -11  10   1    3.04    1.85
 -11  10   1    0.78    1.79
  10 -10  -1   24.38    2.59
 -10  10   1   22.44    2.84
 -10  10   1   26.43    2.78
   9 -10  -1    2.46    0.90
  -9  10   1    0.17    1.41
   8 -10  -1    2.01    0.84
  -8  10   1    0.63    1.25
   7 -10  -1   14.12    1.59
  -7  10   1   13.83    1.73
   6 -10  -1    4.19    0.78
  -6  10   1    2.85    1.10
   5 -10  -1   19.28    2.04
  -5  10   1   22.66    2.30
   4 -10  -1   26.75    2.54
   4 -10  -1   28.02    2.75
   4 -10  -1   30.72    2.94
  -4  10   1   26.08    2.83
  -4  10   1   22.17    2.62
  -4  10   1   28.13    2.69
   3 -10  -1  368.69   30.92
   3 -10  -1  343.47   30.90
   3 -10  -1  348.79   30.89
  -3  10   1  345.56   30.89
  -3  10   1  356.93   30.91
   2 -10  -1  198.09   17.31
   2 -10  -1  188.43   17.32
   2 -10  -1  204.96   17.30
  -2  10   1  196.62   17.32
  -2  10   1  191.69   17.31
  -2  10   1  202.69   17.30
   1 -10  -1    2.71    0.83
   1 -10  -1    2.54    0.70
   1 -10  -1    3.24    0.71
  -1  10   1    2.38    0.77
  -1  10   1    2.70    0.77
  -1  10   1    2.10    0.73
   0 -10  -1    6.75    0.93
   0 -10  -1   11.43    1.14
   0 -10  -1    7.70    0.97
   0 -10  -1    7.52    1.06
   0  10   1    8.20    1.03
   0  10   1    6.94    0.97
   0  10   1    8.37    1.01
  -1 -10  -1    7.54    1.14
  -1 -10  -1    8.23    1.02
  -1 -10  -1    7.74    1.05
   1  10   1    8.09    1.06
   1  10   1    7.99    1.06
   1  10   1    9.49    0.99
  -2 -10  -1  307.05   25.52
  -2 -10  -1  286.32   25.50
  -2 -10  -1  285.27   25.52
   2  10   1  277.03   25.52
   2  10   1  285.89   25.51
   2  10   1  304.60   25.52
  -3 -10  -1  170.69   15.25
  -3 -10  -1  175.29   15.22
  -3 -10  -1  180.35   15.26
   3  10   1  160.66   15.21
   3  10   1  177.30   15.26
   3  10   1  175.37   15.23
  -4 -10  -1   33.24    3.15
  -4 -10  -1   31.11    2.94
  -4 -10  -1   31.82    3.23
   4  10   1   28.82    2.97
   4  10   1   31.78    3.11
  -5 -10  -1    0.56    0.81
  -5 -10  -1    0.88    1.15
   5  10   1    0.64    1.15
   5  10   1    2.23    0.89
  -6 -10  -1    1.11    1.40
  -6 -10  -1    0.13    0.85
   6  10   1    1.99    1.05
   6  10   1    0.80    1.27
  -7 -10  -1   17.74    2.46
  -7 -10  -1   18.78    2.20
   7  10   1   20.46    2.33
   7  10   1   23.56    2.63
  -8 -10  -1   11.00    1.48
   8  10   1   12.06    1.91
  -9 -10  -1   -1.30    1.14
   9  10   1    1.86    1.66
   9  10   1    3.00    1.41
 -10 -10  -1    4.91    1.40
  10  10   1    8.59    1.96
  10  10   1    4.66    1.61
 -11 -10  -1    1.64    1.43
  11  10   1    1.20    1.76
  11  10   1   -1.20    1.97
 -12 -10  -1    3.44    1.60
  12  10   1    3.22    2.24
  12  10   1    4.17    1.98
 -13 -10  -1    1.83    1.82
  13  10   1    0.82    2.60
 -14 -10  -1   -2.16    2.31
  14  10   1    1.83    3.09
 -15 -10  -1    6.00    2.80
  15 -11  -1    3.46    2.12
 -15  11   1    4.62    3.48
 -15  11   1   -0.45    2.96
  14 -11  -1   17.82    2.40
 -14  11   1   15.20    3.16
 -14  11   1   18.46    3.39
  13 -11  -1    0.94    1.45
 -13  11   1    0.57    2.73
 -13  11   1    0.30    2.23
 -12  11   1    6.17    2.40
 -12  11   1    6.77    2.07
  11 -11  -1   17.46    2.06
 -11  11   1   21.10    2.69
 -11  11   1   16.31    2.54
  10 -11  -1    2.23    1.05
 -10  11   1    3.21    1.77
   9 -11  -1   13.23    1.64
  -9  11   1   16.91    2.11
   8 -11  -1    3.79    0.93
  -8  11   1    4.31    1.43
   7 -11  -1   14.59    1.76
  -7  11   1   16.60    1.96
   6 -11  -1   15.66    1.92
  -6  11   1   19.71    2.00
   5 -11  -1    3.25    0.81
  -5  11   1    4.19    1.09
   4 -11  -1   16.82    1.81
   4 -11  -1   13.54    1.65
  -4  11   1   14.95    1.65
   3 -11  -1   48.22    4.39
   3 -11  -1   47.26    4.23
  -3  11   1   46.69    4.33
  -3  11   1   44.82    4.29
  -3  11   1   47.23    4.40
   2 -11  -1  182.62   15.88
   2 -11  -1  186.22   15.85
  -2  11   1  184.27   15.87
  -2  11   1  176.91   15.86
  -2  11   1  171.97   15.85
   1 -11  -1  132.10   12.09
   1 -11  -1  139.40   12.05
  -1  11   1  138.41   12.07
  -1  11   1  139.82   12.06
  -1  11   1  134.24   12.05
   0 -11  -1    1.52    0.71
   0 -11  -1    1.71    0.73
   0 -11  -1    0.76    0.84
   0  11   1    2.21    0.83
   0  11   1    1.12    0.73
   0  11   1    1.91    0.81
  -1 -11  -1   28.08    2.39
  -1 -11  -1   22.69    2.53
  -1 -11  -1   22.78    2.47
   1  11   1   23.86    2.38
   1  11   1   21.83    2.38
   1  11   1   27.28    2.48
  -2 -11  -1   67.45    6.49
  -2 -11  -1   72.85    6.46
  -2 -11  -1   71.47    6.41
   2  11   1   75.24    6.47
   2  11   1   70.67    6.44
   2  11   1   73.08    6.42
  -3 -11  -1    7.52    1.30
  -3 -11  -1    9.57    1.10
   3  11   1    7.77    1.29
   3  11   1    5.94    1.11
  -4 -11  -1    9.29    1.69
  -4 -11  -1   12.05    1.75
  -4 -11  -1   16.52    1.68
   4  11   1   12.66    1.72
   4  11   1   18.18    1.79
  -5 -11  -1    2.07    0.95
  -5 -11  -1    2.73    1.52
   5  11   1    2.93    1.00
   5  11   1    2.56    1.30
  -6 -11  -1   34.38    3.44
   6  11   1   37.96    3.52
   6  11   1   34.22    3.67
  -7 -11  -1   14.80    1.95
   7  11   1   22.40    2.34
   7  11   1   19.01    2.11
  -8 -11  -1    8.91    1.57
   8  11   1   14.40    1.84
   8  11   1   13.74    2.04
  -9 -11  -1    0.48    1.24
   9  11   1    1.62    1.63
   9  11   1   -0.06    1.71
 -10 -11  -1    0.05    1.33
  10  11   1    0.65    1.90
  10  11   1    2.44    1.64
 -11 -11  -1    6.55    1.79
  11  11   1    7.09    2.04
  11  11   1   10.54    2.32
 -12 -11  -1   -0.83    1.73
  12  11   1   -0.21    2.48
  12  11   1   -0.65    2.12
 -13 -11  -1    2.63    2.13
  13  11   1    3.12    2.81
 -14 -11  -1   -2.25    2.45
  14  11   1    3.88    3.17
  14 -12  -1    5.41    1.88
 -14  12   1    5.94    3.19
 -14  12   1    5.30    2.88
  13 -12  -1    3.89    1.55
 -13  12   1    3.74    2.70
 -13  12   1    0.90    2.38
  12 -12  -1    0.99    1.37
 -12  12   1    0.38    2.08
 -12  12   1    0.65    2.33
  11 -12  -1    0.74    1.23
 -11  12   1   -2.81    2.12
 -11  12   1    0.74    2.13
  10 -12  -1   36.28    3.57
 -10  12   1   36.96    4.17
   9 -12  -1    3.43    1.04
  -9  12   1    1.25    1.66
   8 -12  -1    7.49    1.14
  -8  12   1    6.02    1.66
   7 -12  -1    7.39    1.07
  -7  12   1    6.66    1.45
   6 -12  -1   56.99    5.05
  -6  12   1   54.15    5.23
   5 -12  -1   97.26    8.47
  -5  12   1   93.55    8.56
   4 -12  -1    8.61    1.47
   4 -12  -1    8.69    1.10
  -4  12   1    6.75    1.26
   3 -12  -1   20.91    2.12
   3 -12  -1   22.11    2.46
  -3  12   1   22.37    2.35
  -3  12   1   18.83    2.25
   2 -12  -1   25.98    2.55
   2 -12  -1   26.49    2.77
  -2  12   1   29.18    2.69
  -2  12   1   22.68    2.74
   1 -12  -1   19.45    2.19
   1 -12  -1   17.97    2.04
  -1  12   1   19.68    2.18
  -1  12   1   20.69    2.18
   0 -12  -1  243.68   21.00
   0 -12  -1  232.21   21.01
   0  12   1  242.72   21.00
   0  12   1  239.00   21.03
  -1 -12  -1    5.14    1.13
  -1 -12  -1    7.24    1.03
   1  12   1    7.07    1.13
   1  12   1    7.19    1.16
  -2 -12  -1   24.39    2.91
  -2 -12  -1   31.50    2.71
   2  12   1   27.29    2.81
   2  12   1   27.93    2.90
  -3 -12  -1   22.02    2.21
  -3 -12  -1   20.68    2.54
   3  12   1   19.45    2.32
   3  12   1   22.63    2.47
  -4 -12  -1   10.39    1.30
   4  12   1    8.91    1.37
   4  12   1   10.37    1.60
  -5 -12  -1   71.56    6.33
   5  12   1   63.55    6.45
   5  12   1   74.39    6.37
  -6 -12  -1    8.87    1.45
   6  12   1    9.47    1.81
   6  12   1   10.71    1.60
  -7 -12  -1   69.10    6.10
   7  12   1   59.25    6.28
   7  12   1   70.72    6.16
  -8 -12  -1   24.05    2.82
   8  12   1   29.23    3.26
   8  12   1   23.62    2.82
  -9 -12  -1    1.23    1.39
   9  12   1    3.03    1.80
   9  12   1    0.64    1.87
 -10 -12  -1    2.10    1.55
  10  12   1    1.06    1.84
  10  12   1    0.48    2.02
 -11 -12  -1    0.59    1.61
  11  12   1    0.80    2.00
  11  12   1   -0.02    2.24
 -12 -12  -1    8.37    2.07
  12  12   1    7.80    2.37
  12  12   1    6.14    2.80
 -13 -12  -1   10.70    2.42
  13  12   1   11.45    3.31
 -14 -12  -1    1.09    2.61
  14  12   1    0.77    3.43
  14 -13  -1    1.44    1.88
 -14  13   1    1.35    3.10
 -14  13   1    5.59    3.34
  13 -13  -1    0.23    1.66
 -13  13   1    6.29    3.41
 -13  13   1   -1.59    2.41
  12 -13  -1   -0.57    1.45
 -12  13   1    2.96    2.20
 -12  13   1    4.77    2.43
  11 -13  -1    1.04    1.45
 -11  13   1    0.87    1.93
 -11  13   1    1.29    2.18
  10 -13  -1   15.08    1.89
 -10  13   1   17.79    2.49
   9 -13  -1   28.01    2.91
  -9  13   1   27.61    3.51
   8 -13  -1   10.06    1.37
  -8  13   1   11.65    1.88
   7 -13  -1    4.44    0.99
  -7  13   1    1.34    1.39
   6 -13  -1   20.61    2.21
  -6  13   1   20.75    2.34
   5 -13  -1    1.27    0.86
  -5  13   1    1.84    1.14
   4 -13  -1   29.38    3.13
   4 -13  -1   28.51    2.80
  -4  13   1   27.95    3.02
   3 -13  -1   20.46    2.54
   3 -13  -1   20.83    2.18
  -3  13   1   20.94    2.39
   2 -13  -1    8.15    1.46
   2 -13  -1    7.22    1.13
  -2  13   1    8.81    1.30
  -2  13   1    7.96    1.40
   1 -13  -1   52.35    4.75
   1 -13  -1   51.80    4.87
  -1  13   1   53.44    4.84
  -1  13   1   50.69    4.84
   0 -13  -1    9.90    1.37
   0 -13  -1    6.86    1.26
   0  13   1    8.36    1.33
   0  13   1   11.01    1.26
  -1 -13  -1  191.14   17.12
  -1 -13  -1  193.58   17.11
   1  13   1  192.98   17.14
   1  13   1  200.65   17.13
  -2 -13  -1    9.64    1.19
  -2 -13  -1    5.07    1.42
   2  13   1    6.71    1.20
   2  13   1    7.09    1.40
  -3 -13  -1   13.52    1.36
  -3 -13  -1    6.02    1.54
   3  13   1    8.70    1.34
   3  13   1    8.64    1.56
  -4 -13  -1   34.15    3.37
   4  13   1   34.85    3.43
   4  13   1   33.95    3.57
  -6 -13  -1   39.25    4.14
   6  13   1   46.88    4.24
  -7 -13  -1    8.26    1.58
   7  13   1    7.96    1.73
   7  13   1    4.93    1.88
  -8 -13  -1   13.01    1.82
   8  13   1   11.44    2.03
   8  13   1    9.03    2.17
  -9 -13  -1    4.66    1.64
   9  13   1    4.78    2.00
   9  13   1   -2.11    1.97
 -10 -13  -1    0.83    1.60
  10  13   1    0.98    2.15
  10  13   1   -1.40    2.05
 -11 -13  -1    1.18    1.83
  11  13   1   -0.76    2.38
  11  13   1   -1.72    1.97
 -12 -13  -1    0.32    2.18
  12  13   1   -0.19    2.26
  12  13   1    2.57    2.97
 -13 -13  -1    8.47    2.71
  13  13   1   10.92    3.43
  14 -14  -1    3.91    2.07
  13 -14  -1    6.25    1.86
 -13  14   1    7.39    3.05
 -13  14   1    2.73    2.71
  12 -14  -1    5.37    1.59
 -12  14   1    3.48    2.40
  11 -14  -1    3.79    1.41
 -11  14   1    5.80    2.45
 -11  14   1    3.52    2.18
  10 -14  -1    2.42    1.28
 -10  14   1    5.84    2.04
   9 -14  -1   10.65    1.54
  -9  14   1   11.28    2.11
   8 -14  -1   18.53    2.25
  -8  14   1   22.05    2.54
   7 -14  -1    3.51    1.02
  -7  14   1    2.10    1.54
   6 -14  -1    1.65    0.97
  -6  14   1   -0.43    1.41
   5 -14  -1    3.21    0.99
  -5  14   1    2.38    1.33
   4 -14  -1    0.13    0.93
  -4  14   1   -0.43    1.17
   3 -14  -1   10.06    1.33
   3 -14  -1   10.89    1.73
  -3  14   1    8.42    1.46
   2 -14  -1    6.05    1.49
   2 -14  -1    4.88    1.12
  -2  14   1    5.56    1.55
  -2  14   1    7.41    1.29
   1 -14  -1   20.38    2.47
   1 -14  -1   16.86    2.17
  -1  14   1   20.47    2.15
  -1  14   1   20.10    2.36
   0 -14  -1  122.58   10.33
   0 -14  -1  116.57   10.28
   0  14   1  107.50   10.29
   0  14   1  117.43   10.32
  -1 -14  -1   29.96    2.97
  -1 -14  -1   26.10    2.85
   1  14   1   29.63    2.98
   1  14   1   27.63    2.97
  -2 -14  -1   44.65    4.11
  -2 -14  -1   41.84    4.26
   2  14   1   45.14    4.20
   2  14   1   42.70    4.24
  -3 -14  -1   16.61    1.72
   3  14   1   11.90    1.71
   3  14   1   13.87    1.96
  -4 -14  -1   14.72    2.01
   4  14   1   17.65    2.01
   4  14   1   20.63    2.49
  -5 -14  -1  112.65    9.97
   5  14   1  108.00   10.01
   5  14   1  114.06   10.06
  -6 -14  -1   21.42    2.66
   6  14   1   25.02    2.72
   6  14   1   20.12    2.54
  -7 -14  -1   38.96    4.10
   7  14   1   43.15    4.29
  -8 -14  -1    2.31    1.69
   8  14   1    1.22    1.93
   8  14   1    5.11    2.04
   9  14   1    2.74    2.03
   9  14   1    3.92    2.13
 -10 -14  -1    3.20    1.95
  10  14   1    2.73    2.35
  10  14   1   -1.53    2.23
 -11 -14  -1   -0.77    2.27
  11  14   1   -2.95    2.27
  11  14   1    0.86    2.67
 -12 -14  -1   -1.13    2.63
  12  14   1    2.17    3.08
 -13 -14  -1    4.77    3.23
  13  14   1    2.49    3.36
  13 -15  -1    1.07    1.85
 -13  15   1    1.64    3.20
 -13  15   1    0.24    2.72
  12 -15  -1   -0.37    1.61
 -12  15   1   -0.75    2.49
 -12  15   1    1.90    2.74
  11 -15  -1    6.81    1.52
 -11  15   1    4.85    2.38
 -10  15   1   15.83    2.69
   9 -15  -1    1.81    1.20
  -9  15   1    3.96    1.93
   8 -15  -1    1.08    1.11
  -8  15   1    1.37    1.80
   7 -15  -1   14.03    1.70
  -7  15   1   13.86    2.15
   6 -15  -1   22.50    2.68
  -6  15   1   29.68    2.94
   5 -15  -1   11.49    1.50
  -5  15   1   11.95    1.88
   4 -15  -1   10.92    1.43
  -4  15   1    9.81    1.71
   3 -15  -1    5.93    1.65
   3 -15  -1    5.91    1.19
  -3  15   1    5.32    1.36
   2 -15  -1    1.36    1.54
   2 -15  -1    1.18    1.06
  -2  15   1    0.90    1.26
   1 -15  -1   56.69    5.01
   1 -15  -1   58.79    5.20
  -1  15   1   48.67    5.09
  -1  15   1   53.44    5.12
   0 -15  -1   17.07    1.94
   0 -15  -1   19.38    2.19
   0  15   1   14.94    2.01
   0  15   1   18.18    1.97
  -1 -15  -1   16.30    2.23
  -1 -15  -1   21.60    2.30
   1  15   1   19.37    2.24
   1  15   1   22.26    2.48
  -2 -15  -1    5.59    1.35
  -2 -15  -1    5.75    1.32
   2  15   1    7.48    1.38
   2  15   1    6.20    1.59
  -3 -15  -1   14.04    1.68
   3  15   1   12.43    1.94
   3  15   1   10.80    1.73
  -4 -15  -1   12.65    1.65
   4  15   1    8.32    1.92
   4  15   1   11.91    1.71
  -5 -15  -1    0.34    1.45
   5  15   1    1.18    1.74
   5  15   1   -0.03    1.52
  -6 -15  -1   53.79    5.23
   6  15   1   55.14    5.33
   6  15   1   55.30    5.43
  -7 -15  -1   32.05    3.30
   7  15   1   25.61    3.19
   7  15   1   26.68    3.58
  -8 -15  -1    8.22    2.07
   8  15   1    5.76    2.20
   8  15   1    5.71    2.09
  -9 -15  -1   -0.89    2.00
   9  15   1   -0.47    2.20
   9  15   1    1.64    2.29
 -10 -15  -1    1.62    2.17
  10  15   1   -0.40    2.51
  10  15   1    1.16    2.38
 -11 -15  -1   21.06    3.03
  11  15   1   13.39    3.13
  11  15   1   18.16    3.51
 -12 -15  -1    7.81    2.92
  12  15   1    2.95    3.21
  13 -16  -1    1.58    2.05
 -13  16   1   -1.73    3.62
 -13  16   1   -1.82    2.95
  12 -16  -1    1.25    1.72
 -12  16   1    0.40    2.98
 -12  16   1   -0.88    2.69
  11 -16  -1    5.92    1.60
 -11  16   1    4.95    2.71
 -11  16   1    4.48    2.48
  10 -16  -1   11.08    1.79
 -10  16   1   15.10    3.02
   9 -16  -1    1.24    1.28
  -9  16   1    2.07    2.17
   8 -16  -1    0.71    1.19
  -8  16   1    1.92    2.03
   7 -16  -1   12.04    1.60
  -7  16   1   10.64    2.09
   6 -16  -1    0.42    1.17
  -6  16   1    0.60    1.62
   5 -16  -1    1.08    1.13
  -5  16   1    2.46    1.56
   4 -16  -1    3.18    1.13
  -4  16   1    0.41    1.39
   3 -16  -1   -0.22    1.75
   3 -16  -1    5.08    1.15
  -3  16   1    1.83    1.44
   2 -16  -1    5.79    1.76
   2 -16  -1    3.33    1.19
  -2  16   1    3.30    1.37
   1 -16  -1    5.73    1.76
   1 -16  -1    4.65    1.30
  -1  16   1    5.07    1.46
   0 -16  -1   18.41    2.18
   0 -16  -1   21.27    2.45
   0  16   1   19.04    2.26
   0  16   1   19.43    2.20
  -1 -16  -1    2.84    1.43
  -1 -16  -1    2.42    1.27
   1  16   1    2.14    1.52
   1  16   1    1.64    1.28
  -2 -16  -1    1.03    1.27
   2  16   1    2.44    1.42
   2  16   1    2.24    1.59
  -3 -16  -1    5.75    1.48
   3  16   1    6.89    1.56
   3  16   1    5.42    1.73
  -4 -16  -1    2.09    1.48
   4  16   1    4.13    1.77
   4  16   1    2.28    1.50
  -5 -16  -1   30.42    3.39
   5  16   1   32.01    3.58
  -6 -16  -1    8.40    1.91
   6  16   1    8.36    2.18
   6  16   1   11.27    2.09
  -7 -16  -1    6.87    2.09
   7  16   1    8.01    2.25
   7  16   1    9.16    2.26
  -8 -16  -1    8.29    2.06
   8  16   1   -2.24    2.20
   8  16   1    1.35    2.29
  -9 -16  -1   -1.58    2.23
   9  16   1   -0.59    2.34
   9  16   1   -0.15    2.46
 -10 -16  -1    6.38    2.63
  10  16   1    0.86    2.88
  10  16   1    1.65    2.62
 -11 -16  -1    7.61    2.82
  11  16   1   -0.39    2.80
  11  16   1    8.79    3.23
 -12 -16  -1    8.40    3.14
  12  16   1    3.34    3.61
  12 -17  -1    0.42    1.85
 -12  17   1    2.45    2.72
 -12  17   1    0.37    3.47
  11 -17  -1    8.45    1.82
 -11  17   1   11.41    2.97
 -11  17   1    6.70    2.77
  10 -17  -1    1.09    1.46
 -10  17   1    0.34    2.51
   9 -17  -1   18.66    2.21
  -9  17   1   19.66    2.92
   8 -17  -1    7.90    1.50
  -8  17   1    9.65    2.28
   7 -17  -1    5.25    1.38
  -7  17   1    5.70    2.01
   6 -17  -1   17.86    2.10
  -6  17   1   18.42    2.43
   5 -17  -1    2.38    1.22
  -5  17   1    0.75    1.65
   4 -17  -1   -0.08    1.25
  -4  17   1    1.15    1.63
   3 -17  -1    4.02    1.26
  -3  17   1   -0.10    1.53
   2 -17  -1   21.67    2.82
   2 -17  -1   28.35    3.02
  -2  17   1   26.50    2.82
   1 -17  -1    9.78    1.63
   1 -17  -1   11.46    2.14
  -1  17   1    9.15    1.76
   0 -17  -1    9.69    2.00
   0 -17  -1    6.16    1.51
   0  17   1    5.69    1.55
  -1 -17  -1   11.95    1.85
  -1 -17  -1   14.59    1.92
   1  17   1   13.91    2.10
   1  17   1   13.27    1.90
  -2 -17  -1    1.66    1.47
   2  17   1    0.68    1.45
   2  17   1    1.18    1.70
  -3 -17  -1    6.47    1.61
   3  17   1    3.64    1.67
   3  17   1    7.44    1.97
  -4 -17  -1   20.02    2.27
   4  17   1   20.11    2.59
   4  17   1   14.02    2.33
  -5 -17  -1    1.72    1.71
   5  17   1    1.23    1.99
   5  17   1    3.44    1.87
  -6 -17  -1    4.43    1.98
   6  17   1    5.88    2.20
   6  17   1    9.12    2.13
  -7 -17  -1    4.89    2.12
   7  17   1    5.06    2.30
   7  17   1    4.35    2.29
  -8 -17  -1    0.42    2.22
   8  17   1    2.89    2.46
   8  17   1    5.30    2.47
  -9 -17  -1   11.57    2.64
   9  17   1    2.45    2.71
   9  17   1    5.08    2.81
 -10 -17  -1   -5.88    2.78
  10  17   1    1.56    2.99
  10  17   1    5.17    2.81
 -11 -17  -1    0.75    3.22
  11  17   1   -0.19    3.43
  11 -18  -1    0.35    1.75
 -11  18   1    3.51    2.76
 -11  18   1    5.20    3.15
  10 -18  -1    2.41    1.60
 -10  18   1   -0.91    2.75
   9 -18  -1    0.01    1.38
  -9  18   1   -0.77    2.39
   8 -18  -1   12.33    1.86
  -8  18   1   14.73    2.59
   7 -18  -1   14.80    2.07
   6 -18  -1    3.14    1.41
  -6  18   1    3.45    2.04
   5 -18  -1   16.01    2.11
  -5  18   1   19.24    2.46
   4 -18  -1    6.78    1.47
  -4  18   1    6.51    1.88
   3 -18  -1   16.31    1.88
  -3  18   1   11.43    2.07
   2 -18  -1    0.48    1.41
  -2  18   1    1.53    1.66
   1 -18  -1    2.97    2.13
   1 -18  -1    3.62    1.47
  -1  18   1    1.45    1.53
   0 -18  -1   23.62    2.86
   0 -18  -1   26.70    3.06
   0  18   1   22.20    2.70
  -1 -18  -1    3.97    1.61
   1  18   1    1.92    1.56
  -2 -18  -1    3.50    1.62
   2  18   1    2.15    1.96
   2  18   1    3.79    1.71
  -3 -18  -1    5.88    1.73
   3  18   1    7.93    2.08
   3  18   1    3.87    1.76
  -4 -18  -1    2.28    1.71
   4  18   1    2.64    1.80
   4  18   1    3.10    2.11
  -5 -18  -1   27.55    3.41
   5  18   1   20.39    2.92
   5  18   1   21.67    3.12
  -6 -18  -1    4.47    1.98
   6  18   1    3.73    2.19
   6  18   1    1.84    2.41
  -7 -18  -1    5.80    2.37
   7  18   1    4.35    2.64
   7  18   1    3.22    2.46
  -8 -18  -1   -3.19    2.57
   8  18   1    0.57    2.59
   8  18   1    1.79    2.71
  -9 -18  -1    3.40    2.85
   9  18   1    2.15    3.20
   9  18   1   -0.88    2.73
 -10 -18  -1   14.05    3.50
  10  18   1    9.71    3.18
  10  18   1   12.52    3.68
 -11 -18  -1   19.58    4.13
  11 -19  -1   11.69    2.31
 -11  19   1   14.83    3.74
 -11  19   1   14.53    3.25
  10 -19  -1    2.98    1.74
 -10  19   1    2.18    3.10
 -10  19   1   -1.15    2.60
   9 -19  -1    2.98    1.58
  -9  19   1    4.15    2.82
   8 -19  -1    9.40    1.74
  -8  19   1   12.41    2.75
   7 -19  -1   25.09    2.76
  -7  19   1   24.53    3.22
  -6  19   1   39.60    4.55
   5 -19  -1    3.97    1.53
   4 -19  -1   15.87    1.98
  -4  19   1   12.23    2.20
  -3  19   1   13.56    2.18
   2 -19  -1    5.87    1.57
  -2  19   1    3.98    1.86
   1 -19  -1    4.00    1.60
  -1  19   1    2.29    1.72
   0 -19  -1    8.46    1.86
   0 -19  -1   10.53    2.57
   0  19   1    9.83    1.96
  -1 -19  -1   25.14    2.75
   1  19   1   20.26    2.73
   1  19   1   22.73    2.99
  -2 -19  -1   12.06    2.07
   2  19   1   11.30    2.12
   2  19   1    9.25    2.42
  -3 -19  -1   11.09    2.22
   3  19   1   12.28    2.47
   3  19   1    8.97    2.14
  -4 -19  -1    1.72    2.06
   4  19   1    1.38    1.95
   4  19   1    2.11    2.32
  -5 -19  -1    4.16    1.98
   5  19   1    5.85    2.24
   5  19   1    1.92    2.48
  -6 -19  -1    0.84    2.14
   6  19   1   -0.08    2.36
   6  19   1    1.77    2.58
  -7 -19  -1    0.51    2.33
   7  19   1   -0.28    2.61
   7  19   1   -0.07    2.88
  -8 -19  -1   -1.94    2.60
   8  19   1   -2.10    3.27
   8  19   1   -0.33    2.74
  -9 -19  -1    1.15    3.17
   9  19   1    4.62    3.33
 -10 -19  -1   -1.65    3.60
  10  19   1   -0.90    3.13
  10  19   1   -1.30    3.62
  10 -20  -1    4.88    2.02
 -10  20   1    6.88    3.38
 -10  20   1    3.38    2.93
   9 -20  -1    1.42    1.68
  -9  20   1   -2.39    2.97
   8 -20  -1    0.38    1.65
  -8  20   1    1.74    2.77
   7 -20  -1   18.03    2.43
  -7  20   1   22.10    3.16
   6 -20  -1    8.93    1.92
  -6  20   1   11.62    2.50
   5 -20  -1   39.52    4.21
  -5  20   1   43.07    4.61
   4 -20  -1    7.18    2.02
  -4  20   1    6.16    2.08
   3 -20  -1   20.95    3.05
  -3  20   1   18.34    2.97
   2 -20  -1   27.88    3.15
   1 -20  -1    5.03    1.82
  -1  20   1    7.09    2.00
   0 -20  -1    4.18    2.27
   0  20   1    4.81    1.91
   1  20   1    3.61    2.01
  -2 -20  -1   30.34    3.21
   2  20   1   25.28    3.18
   2  20   1   26.87    3.47
  -3 -20  -1   32.69    3.79
   3  20   1   30.77    3.97
   3  20   1   32.15    3.89
  -4 -20  -1   -0.15    2.05
   4  20   1    2.23    2.67
   4  20   1    1.64    2.13
  -5 -20  -1    7.78    2.34
   5  20   1    5.62    2.68
   5  20   1    7.84    2.65
  -6 -20  -1    4.10    2.41
   6  20   1    0.64    2.72
  -7 -20  -1   -0.42    2.76
   7  20   1   -1.89    3.02
   7  20   1   -2.60    3.31
  -8 -20  -1   -0.78    2.95
   8  20   1    1.63    3.71
   8  20   1    0.32    2.96
  -9 -20  -1    9.54    3.58
   9  20   1    0.28    3.13
   9  20   1    0.07    3.73
   9 -21  -1    0.93    1.88
  -9  21   1    3.38    3.35
   8 -21  -1    0.17    1.83
  -8  21   1    4.63    2.86
   7 -21  -1    2.27    1.83
  -7  21   1   -1.67    2.61
   6 -21  -1   30.30    3.44
  -6  21   1   25.27    3.57
   5 -21  -1   -0.77    1.79
  -5  21   1    2.54    2.38
   4 -21  -1   10.97    2.08
  -4  21   1   11.74    2.56
   3 -21  -1    4.80    1.84
  -3  21   1    6.40    2.11
   2 -21  -1    3.07    1.91
  -2  21   1    7.67    2.22
   1 -21  -1   50.43    4.97
  -1  21   1   47.97    5.21
   0 -21  -1    4.27    1.94
   0  21   1    2.97    2.09
  -1 -21  -1    5.51    2.12
   1  21   1    4.86    2.15
  -2 -21  -1    2.41    2.09
   2  21   1    4.02    2.17
  -3 -21  -1   11.47    2.43
   3  21   1    7.17    2.92
   3  21   1    8.36    2.46
  -4 -21  -1   11.58    2.72
   4  21   1   10.32    3.06
   4  21   1   11.72    2.55
  -5 -21  -1   -4.50    2.49
   5  21   1   -0.33    2.99
   5  21   1    0.49    2.52
  -6 -21  -1   -1.74    2.73
   6  21   1   -2.98    2.70
   6  21   1   -0.98    3.26
  -7 -21  -1    6.69    2.94
   7  21   1   -0.19    3.04
   7  21   1   -1.49    3.70
  -8 -21  -1    6.57    3.34
   8  21   1    0.67    3.33
   8  21   1    2.35    4.21
   8 -22  -1    0.37    2.02
  -8  22   1    6.50    3.06
   7 -22  -1   -0.14    1.99
  -7  22   1    2.25    2.93
   6 -22  -1    1.49    2.03
  -6  22   1    1.80    2.66
   5 -22  -1   32.39    3.40
  -5  22   1   25.99    3.85
   4 -22  -1   20.53    2.71
  -4  22   1   18.01    3.17
   3 -22  -1   11.49    2.16
  -3  22   1    4.78    2.47
   2 -22  -1   20.59    2.79
  -2  22   1   20.63    3.05
   1 -22  -1    3.19    2.02
  -1  22   1    0.57    2.23
   0 -22  -1   42.38    4.58
   0  22   1   41.58    4.92
  -1 -22  -1    6.47    2.44
   1  22   1    6.10    2.36
  -2 -22  -1   -0.51    2.53
   2  22   1    2.18    2.48
  -3 -22  -1   13.30    2.85
   3  22   1   10.79    2.71
  -4 -22  -1    4.32    2.77
   4  22   1    4.43    2.79
   4  22   1    4.93    3.33
  -5 -22  -1   -0.97    3.05
   5  22   1    5.75    3.38
   5  22   1    0.37    2.99
  -6 -22  -1   -5.36    3.06
   6  22   1   -1.74    3.14
   6  22   1    0.40    3.58
  -7 -22  -1    4.14    3.34
   7  22   1   -1.14    3.54
   6 -23  -1    1.86    2.26
  -6  23   1    1.64    3.19
   5 -23  -1   -1.22    2.11
  -5  23   1    2.92    2.86
   4 -23  -1   11.70    2.58
  -4  23   1   12.34    2.93
   3 -23  -1   10.10    2.38
  -3  23   1    4.45    2.74
   2 -23  -1    1.98    2.33
  -2  23   1    1.73    2.60
   1 -23  -1    6.63    2.40
  -1  23   1    4.70    2.63
   0 -23  -1    1.81    2.32
   0  23   1    1.48    2.51
  -1 -23  -1   22.97    3.23
   1  23   1   18.02    3.37
  -2 -23  -1    6.57    2.77
   2  23   1    3.44    2.79
  -3 -23  -1    4.61    3.00
   3  23   1    6.90    2.85
  -4 -23  -1   12.59    3.48
   4  23   1   14.79    3.32
  -5 -23  -1   -1.87    3.42
   5  23   1   -1.11    3.15
   5  23   1   -0.84    3.77
   5 -24  -1    0.30    2.51
  -5  24   1    2.27    3.10
   4 -24  -1    1.49    2.51
  -4  24   1    3.91    2.87
   3 -24  -1   22.92    3.30
  -3  24   1   22.61    3.77
   2 -24  -1   25.21    3.29
  -2  24   1   17.41    3.55
   1 -24  -1   -1.90    2.56
  -1  24   1    1.82    2.93
   0 -24  -1    7.63    2.72
   0  24   1    4.49    3.00
  -1 -24  -1    4.40    2.86
   1  24   1   -0.62    2.87
  -2 -24  -1   20.05    3.43
   2  24   1   16.83    3.55
  -3 -24  -1    3.68    3.20
   3  24   1    3.05    3.21
   1  24  -2    0.85    3.26
  -1 -24   2    6.17    3.00
   0  24  -2   16.04    3.59
   0 -24   2   14.63    3.17
  -1  24  -2    2.97    3.09
   1 -24   2    6.67    2.76
  -2  24  -2   18.97    3.70
   2 -24   2   19.95    3.21
  -3  24  -2    7.71    3.25
   3 -24   2    8.30    2.74
   4  23  -2    6.73    3.32
   4  23  -2    8.93    4.24
  -4 -23   2    6.07    4.10
   3  23  -2    0.48    4.15
   3  23  -2   -3.63    3.16
  -3 -23   2    2.25    3.24
   2  23  -2   -0.77    2.92
   2  23  -2    0.68    3.72
  -2 -23   2    0.18    3.05
   1  23  -2    4.89    2.92
  -1 -23   2    5.46    2.82
   0  23  -2    0.77    2.81
   0 -23   2    0.64    2.51
  -1  23  -2   11.15    3.03
   1 -23   2   14.94    2.88
  -2  23  -2    4.49    2.70
   2 -23   2    2.46    2.50
  -3  23  -2    1.96    2.76
   3 -23   2    1.16    2.34
  -4  23  -2    5.82    2.91
   4 -23   2    3.30    2.42
  -5  23  -2    0.79    2.96
   5 -23   2    1.92    2.32
  -6  23  -2    5.09    3.31
   6 -23   2    6.95    2.44
   6  22  -2   -3.93    3.41
  -6 -22   2    5.07    3.47
   5  22  -2   -1.21    3.81
   5  22  -2   -0.44    3.13
  -5 -22   2   -6.77    3.33
   4  22  -2    3.42    2.82
   4  22  -2    1.11    3.59
  -4 -22   2    1.93    3.10
   3  22  -2    7.88    2.79
   3  22  -2   10.59    3.70
  -3 -22   2    0.79    2.81
   2  22  -2    3.41    2.60
   2  22  -2    0.52    3.35
  -2 -22   2    1.81    2.57
   1  22  -2   -0.57    2.62
  -1 -22   2    1.72    2.52
  -1 -22   2   -0.38    3.64
   0  22  -2    9.16    2.68
   0 -22   2    7.66    3.79
   0 -22   2   10.99    2.54
  -1  22  -2   -2.39    2.43
   1 -22   2   -0.34    2.20
   1 -22   2    3.00    3.68
  -2  22  -2   12.29    2.76
   2 -22   2   12.42    2.43
   2 -22   2    8.82    3.91
  -3  22  -2    8.81    2.78
   3 -22   2    8.38    2.30
  -4  22  -2   14.35    3.07
   4 -22   2   15.12    2.51
  -5  22  -2   13.81    3.03
   5 -22   2    8.68    2.34
  -6  22  -2   -4.71    2.84
   6 -22   2    1.68    2.09
  -7  22  -2    4.82    3.21
   7 -22   2    8.31    2.28
   7  21  -2   -0.08    3.84
   7  21  -2   -6.98    3.26
  -7 -21   2   10.66    3.55
   6  21  -2   -2.65    3.05
   6  21  -2    0.79    3.63
  -6 -21   2   -1.97    3.18
   5  21  -2   -0.08    3.37
   5  21  -2    0.65    2.80
  -5 -21   2    2.35    2.82
   4  21  -2    2.10    3.15
   4  21  -2    4.58    2.55
  -4 -21   2    0.90    2.74
   3  21  -2    8.78    3.19
   3  21  -2    6.10    2.53
  -3 -21   2    8.30    2.66
   2  21  -2    7.15    3.19
   2  21  -2    7.83    2.54
  -2 -21   2   10.88    2.55
   1  21  -2   -0.84    2.27
  -1 -21   2   -2.36    2.19
  -1 -21   2    5.11    3.30
   0  21  -2   -0.57    2.17
   0 -21   2    1.74    3.22
   0 -21   2    0.96    2.04
  -1  21  -2   10.61    2.45
   1 -21   2   10.57    2.20
   1 -21   2    8.90    3.25
  -2  21  -2    3.70    2.39
   2 -21   2   -2.42    3.09
   2 -21   2    7.56    1.95
  -3  21  -2    8.92    2.33
   3 -21   2    8.68    2.04
   3 -21   2    6.65    3.16
  -4  21  -2    8.54    2.36
   4 -21   2    7.87    2.04
  -5  21  -2    1.77    2.51
   5 -21   2    2.70    1.89
  -6  21  -2   18.24    3.14
   6 -21   2   17.12    2.51
  -7  21  -2    3.39    2.78
   7 -21   2    2.52    1.97
  -8  21  -2    3.55    3.33
   8 -21   2    6.20    2.03
  -9  21  -2    1.53    3.53
   9 -21   2   -0.68    1.88
   8  20  -2   -1.65    3.22
   8  20  -2    2.77    3.77
  -8 -20   2    1.31    3.24
   7  20  -2    1.39    3.65
   7  20  -2   -3.47    3.65
  -7 -20   2   -1.99    3.02
   6  20  -2    0.46    3.02
  -6 -20   2    8.16    2.77
   5  20  -2    0.31    2.98
   5  20  -2    2.09    3.01
  -5 -20   2    0.46    2.49
   4  20  -2    0.93    2.44
   4  20  -2   -1.58    2.71
  -4 -20   2    0.22    2.40
   3  20  -2    1.09    2.71
   3  20  -2   -1.54    2.13
  -3 -20   2   -2.39    2.17
   2  20  -2   10.53    2.83
   2  20  -2    7.13    2.34
  -2 -20   2    9.04    2.23
   1  20  -2    2.86    2.07
   1  20  -2    3.13    2.66
  -1 -20   2    1.61    2.94
  -1 -20   2    6.10    2.16
   0  20  -2    1.79    2.55
   0 -20   2    4.01    2.82
   1 -20   2    7.35    2.84
   1 -20   2    4.96    2.38
  -2  20  -2    7.14    2.15
   2 -20   2    5.37    1.98
   2 -20   2    4.44    2.80
  -3  20  -2   10.25    2.35
   3 -20   2   13.03    2.94
   3 -20   2   13.43    2.68
  -4  20  -2    1.11    2.27
   4 -20   2    4.20    2.64
  -5  20  -2    4.43    2.25
   5 -20   2    2.23    1.84
  -6  20  -2   -1.14    2.46
   6 -20   2    1.30    1.69
  -7  20  -2    2.93    2.62
   7 -20   2    5.19    1.77
  -8  20  -2    3.86    2.88
   8 -20   2    0.22    1.77
  -9  20  -2    3.45    3.22
   9 -20   2    2.61    1.81
 -10  20  -2    5.89    3.54
  10 -20   2    1.97    1.91
   9  19  -2   11.73    3.93
  -9 -19   2   16.67    3.85
   8  19  -2    2.77    3.11
   8  19  -2   -0.38    3.32
  -8 -19   2    4.65    3.31
   7  19  -2    1.23    2.93
   7  19  -2   -3.44    2.89
  -7 -19   2   -6.21    2.62
   6  19  -2    4.28    2.97
   6  19  -2   -2.50    2.51
  -6 -19   2   -1.92    2.58
   5  19  -2    1.54    2.70
   5  19  -2   -1.68    2.39
  -5 -19   2    8.01    2.34
   4  19  -2    2.49    2.17
   4  19  -2    7.29    2.60
  -4 -19   2    3.76    2.11
   3  19  -2    2.05    2.43
   3  19  -2    1.04    2.00
  -3 -19   2   -1.81    2.61
   2  19  -2   13.26    2.68
   2  19  -2    9.37    2.31
  -2 -19   2   13.79    2.24
   1  19  -2    9.06    2.07
   1  19  -2    7.67    2.42
  -1 -19   2    6.49    1.93
   0  19  -2    3.08    1.94
   0 -19   2   -0.70    2.55
   0 -19   2    4.60    1.82
  -1  19  -2    8.15    2.03
   1 -19   2    7.93    1.82
   1 -19   2    7.04    2.60
  -2  19  -2   10.87    2.13
   2 -19   2   10.03    1.97
   2 -19   2   14.02    2.67
  -3  19  -2    9.80    2.06
   3 -19   2   11.29    2.60
   3 -19   2    7.11    1.83
   4 -19   2   17.28    2.94
   4 -19   2   17.00    2.28
  -5  19  -2    3.10    2.11
   5 -19   2   -0.21    2.41
   5 -19   2    0.92    1.59
  -6  19  -2    6.91    2.34
   6 -19   2    7.92    1.79
  -7  19  -2    3.75    2.38
   7 -19   2    3.39    1.63
  -8  19  -2    0.87    2.62
   8 -19   2    0.45    1.53
  -9  19  -2    2.07    2.95
   9 -19   2    4.17    1.61
 -10  19  -2    1.95    3.09
  10 -19   2    1.34    1.76
 -11  19  -2   14.10    3.72
  11 -19   2    9.77    2.15
  10  18  -2   10.42    3.94
 -10 -18   2   17.85    3.87
   9  18  -2    4.79    3.68
   9  18  -2   -1.01    2.98
  -9 -18   2    0.30    3.36
   8  18  -2    5.90    3.01
   8  18  -2    5.91    2.96
  -8 -18   2    6.06    2.92
   7  18  -2    1.98    2.66
   7  18  -2    6.44    2.76
  -7 -18   2    3.84    2.54
   6  18  -2   -1.16    2.36
   6  18  -2    4.21    2.46
  -6 -18   2   -1.12    2.20
   5  18  -2   15.10    2.89
   5  18  -2   16.25    2.66
  -5 -18   2   13.86    2.47
   4  18  -2    0.09    2.30
   4  18  -2   -1.82    2.03
  -4 -18   2    6.88    2.09
   3  18  -2    3.36    1.95
   3  18  -2    6.40    2.34
  -3 -18   2    7.94    1.91
   2  18  -2    0.49    2.10
   2  18  -2    0.21    1.81
  -2 -18   2   -2.59    1.71
   1  18  -2    8.94    2.26
   1  18  -2    7.69    1.93
  -1 -18   2    8.35    1.85
   0  18  -2    4.98    1.87
   0 -18   2    4.68    1.70
   0 -18   2    5.93    2.34
  -1  18  -2    0.23    1.65
   1 -18   2    2.15    1.57
   1 -18   2   -0.40    2.28
  -2  18  -2    4.63    1.78
   2 -18   2    6.77    1.61
   2 -18   2    4.76    2.24
  -3  18  -2    3.15    1.78
   3 -18   2    3.36    2.24
   3 -18   2    2.14    1.58
  -4  18  -2   -0.32    1.71
   4 -18   2    2.31    2.18
   4 -18   2   -1.04    1.49
  -5  18  -2   31.76    3.90
   5 -18   2   31.86    3.80
   5 -18   2   32.94    3.52
   6 -18   2   10.01    1.78
  -7  18  -2   -0.41    2.17
   7 -18   2    2.11    1.47
  -8  18  -2    1.18    2.38
  -9  18  -2    6.55    2.67
   9 -18   2    5.10    1.52
 -10  18  -2    4.72    2.92
  10 -18   2    4.12    1.65
 -11  18  -2    0.17    3.22
  11 -18   2   -0.96    1.73
 -11 -17   2   10.37    3.79
  10  17  -2    3.00    3.50
 -10 -17   2    0.36    3.23
   9  17  -2    4.68    2.87
   9  17  -2   10.53    3.22
  -9 -17   2   10.33    2.94
   8  17  -2    6.52    2.82
   8  17  -2    6.28    2.86
  -8 -17   2   13.05    2.75
   7  17  -2    3.89    2.50
   7  17  -2    3.01    2.45
  -7 -17   2    0.99    2.23
   6  17  -2    0.52    2.17
   6  17  -2    2.01    2.34
  -6 -17   2    7.41    2.11
   5  17  -2    2.48    2.21
   5  17  -2    1.07    2.01
  -5 -17   2    1.53    1.80
   4  17  -2   42.38    4.63
   4  17  -2   44.23    4.50
  -4 -17   2   40.70    4.37
   3  17  -2   14.69    2.77
   3  17  -2   26.87    3.04
  -3 -17   2   21.76    2.52
   2  17  -2    1.45    1.65
   2  17  -2    0.17    1.97
  -2 -17   2    1.40    1.58
   1  17  -2    0.75    1.90
   1  17  -2    0.44    1.55
  -1 -17   2    0.67    2.16
  -1 -17   2    1.40    1.53
   0  17  -2    3.23    1.65
   0 -17   2   -0.23    2.10
   0 -17   2    3.88    1.47
  -1  17  -2   35.94    3.87
   1 -17   2   34.55    3.64
   1 -17   2   36.35    4.04
  -2  17  -2    1.66    1.54
   2 -17   2    0.21    1.35
   2 -17   2    0.03    2.01
  -3  17  -2    1.43    1.65
   3 -17   2    2.43    1.99
   3 -17   2    2.03    1.39
  -4  17  -2    8.66    1.86
   4 -17   2   10.59    1.60
   4 -17   2    8.42    2.19
  -5  17  -2    3.39    1.84
   5 -17   2    2.59    1.40
   5 -17   2   -1.15    2.04
  -6  17  -2   28.24    3.15
   6 -17   2   25.27    2.92
   6 -17   2   25.47    3.28
  -7  17  -2    0.92    1.90
   7 -17   2   -0.17    1.33
  -8  17  -2    0.52    2.30
   8 -17   2    1.03    1.35
  -9  17  -2    3.28    2.37
   9 -17   2    2.10    2.12
 -10  17  -2    3.28    2.55
  10 -17   2    3.38    1.51
 -11  17  -2   12.00    3.06
  11 -17   2    9.17    1.84
 -12  17  -2    2.36    3.47
  12 -17   2    2.74    1.89
  11  16  -2    3.42    3.63
 -11 -16   2   -0.64    2.91
  10  16  -2   23.40    3.95
  10  16  -2   21.35    3.90
 -10 -16   2   27.01    3.71
   9  16  -2    5.18    2.62
   9  16  -2    1.19    2.82
  -9 -16   2   -1.77    2.41
   8  16  -2    8.81    2.69
   8  16  -2    5.91    2.66
  -8 -16   2    9.24    2.30
   7  16  -2    3.93    2.37
   7  16  -2    2.54    2.32
  -7 -16   2    9.91    2.09
   6  16  -2   14.17    2.54
   6  16  -2   10.71    2.29
  -6 -16   2   10.77    2.16
   5  16  -2   11.85    2.13
   5  16  -2    8.53    2.31
  -5 -16   2   15.64    2.05
   4  16  -2    2.43    1.65
   4  16  -2    2.27    1.86
  -4 -16   2    0.83    1.61
   3  16  -2   28.53    3.38
   3  16  -2   25.88    3.42
  -3 -16   2   30.09    3.17
   2  16  -2   11.73    1.81
   2  16  -2    7.99    2.03
  -2 -16   2   13.19    1.83
   1  16  -2    3.22    1.51
   1  16  -2    3.63    1.29
   1  16  -2    1.64    1.68
  -1 -16   2    4.47    1.93
  -1 -16   2    5.26    1.42
   0  16  -2    1.61    1.48
   0 -16   2   -0.05    1.30
   0 -16   2   -0.20    1.88
   0 -16   2   -1.28    1.31
  -1  16  -2    1.94    1.45
   1 -16   2    2.84    1.34
   1 -16   2    4.00    1.88
  -2  16  -2    6.16    1.60
   2 -16   2    7.81    1.98
   2 -16   2    9.27    1.50
  -3  16  -2   20.87    2.45
   3 -16   2   21.02    2.32
   3 -16   2   22.09    2.70
  -4  16  -2    2.44    1.54
   4 -16   2    0.97    1.85
   4 -16   2    5.11    1.30
  -5  16  -2   13.01    2.16
   5 -16   2   15.00    2.37
   5 -16   2   15.38    1.87
  -6  16  -2    1.46    1.71
   6 -16   2    3.65    1.27
   6 -16   2    1.69    2.04
  -7  16  -2   22.76    2.67
   7 -16   2   20.55    2.53
  -8  16  -2    9.31    2.20
   8 -16   2    8.27    1.47
   9 -16   2   -0.25    1.23
 -10  16  -2   -0.64    2.33
 -11  16  -2    1.70    2.56
  11 -16   2   -0.61    1.41
 -12  16  -2    1.98    3.13
  12 -16   2   -1.05    1.67
 -13  16  -2   -0.53    3.33
 -13  16  -2    3.82    3.44
  13 -16   2    1.15    1.93
  12  15  -2    8.50    3.78
 -12 -15   2   -0.51    3.43
  11  15  -2    8.23    3.60
 -11 -15   2   13.50    3.05
  10  15  -2   -1.14    2.65
  10  15  -2    1.42    2.84
 -10 -15   2    2.40    2.59
   9  15  -2   23.44    3.28
   9  15  -2   16.29    3.12
  -9 -15   2   22.11    2.98
   8  15  -2   -1.02    2.29
   8  15  -2    4.62    2.29
  -8 -15   2    1.92    2.02
   7  15  -2    5.91    2.26
   7  15  -2    3.67    2.26
  -7 -15   2    8.63    1.98
   6  15  -2   40.19    4.56
   6  15  -2   42.44    4.69
  -6 -15   2   48.59    4.44
   5  15  -2    9.20    1.94
   5  15  -2    8.29    2.11
  -5 -15   2   11.11    1.82
   4  15  -2   10.00    1.82
   4  15  -2    8.31    2.00
  -4 -15   2   13.70    1.79
   3  15  -2   15.06    2.08
  -3 -15   2   17.09    2.04
   2  15  -2   27.96    3.21
   2  15  -2   31.12    3.15
  -2 -15   2   24.25    2.96
   1  15  -2   49.34    4.83
   1  15  -2   56.25    4.99
   1  15  -2   51.74    5.00
  -1 -15   2   59.82    5.05
  -1 -15   2   42.46    4.87
  -1 -15   2   55.07    4.85
   0  15  -2    1.35    1.34
   0  15  -2    2.29    1.22
   0  15  -2    2.08    1.43
   0 -15   2    0.87    1.18
   0 -15   2    0.36    1.69
  -1  15  -2    1.61    1.23
   1 -15   2    2.19    1.72
   1 -15   2    4.16    1.24
  -2  15  -2   18.43    2.21
   2 -15   2   19.99    2.41
   2 -15   2   18.19    2.07
  -3  15  -2    6.82    1.49
   3 -15   2    8.16    1.36
   3 -15   2    7.19    1.79
  -4  15  -2    2.97    1.39
   4 -15   2    6.36    1.19
   4 -15   2    1.68    1.74
  -5  15  -2   12.12    1.85
   5 -15   2   13.37    1.63
   5 -15   2   11.86    2.12
  -6  15  -2   33.13    3.72
   6 -15   2   35.80    3.39
   6 -15   2   30.66    3.81
  -7  15  -2    0.76    1.64
   7 -15   2    0.32    1.14
   7 -15   2   -0.30    1.98
  -8  15  -2   13.57    2.18
   8 -15   2   12.57    1.67
  -9  15  -2    0.80    2.03
   9 -15   2    2.06    1.23
  10 -15   2    2.62    1.31
 -11  15  -2   -2.48    2.37
  11 -15   2    1.81    1.46
 -12  15  -2   -1.09    2.83
  12 -15   2    1.24    1.57
 -13  15  -2   -0.04    3.20
 -13  15  -2    0.15    2.93
  13 -15   2    0.32    1.83
  12  14  -2    3.61    3.26
 -12 -14   2    0.47    2.72
  11  14  -2    1.10    2.95
 -11 -14   2   -0.27    2.35
  10  14  -2    5.25    2.55
  10  14  -2    7.07    2.76
 -10 -14   2    7.77    2.35
   9  14  -2    0.65    2.32
   9  14  -2   -0.97    2.32
  -9 -14   2    2.95    1.96
   8  14  -2    6.08    2.17
   8  14  -2    2.45    2.14
  -8 -14   2    3.74    1.97
   7  14  -2    3.79    2.01
   7  14  -2    5.91    1.97
  -7 -14   2    4.03    1.64
   6  14  -2    0.98    1.72
   6  14  -2    3.44    1.83
  -6 -14   2    4.71    1.60
   5  14  -2   85.26    7.65
   5  14  -2   78.18    7.69
  -5 -14   2   86.53    7.57
   4  14  -2    1.14    1.59
   4  14  -2    1.07    1.36
  -4 -14   2    1.21    1.30
   3  14  -2    0.54    1.47
   3  14  -2    0.56    1.31
  -3 -14   2    0.96    1.20
   2  14  -2   23.29    2.80
  -2 -14   2   25.00    2.65
   1  14  -2   27.46    2.81
   1  14  -2   21.81    2.58
   1  14  -2   25.72    2.80
  -1 -14   2   23.85    2.74
  -1 -14   2   28.00    2.88
  -1 -14   2   20.88    2.61
   0  14  -2  101.69    8.95
   0  14  -2   93.87    8.89
   0 -14   2  110.08    8.99
   0 -14   2   91.34    8.89
   0 -14   2  103.75    8.89
  -1  14  -2   28.11    2.98
  -1  14  -2   27.67    2.91
   1 -14   2   28.48    3.12
   1 -14   2   25.23    2.86
  -2  14  -2   24.22    2.82
   2 -14   2   26.42    2.95
   2 -14   2   25.01    2.66
  -3  14  -2   24.17    2.86
   3 -14   2   26.25    3.02
   3 -14   2   25.84    2.62
  -4  14  -2    0.53    1.18
   4 -14   2   -1.10    1.54
   4 -14   2    0.77    1.00
  -5  14  -2   29.40    3.45
   5 -14   2   35.02    3.18
   5 -14   2   30.23    3.57
  -6  14  -2   -0.15    1.43
   6 -14   2    0.05    1.01
   6 -14   2   -0.81    1.72
  -7  14  -2   56.12    5.65
   7 -14   2   54.75    5.73
   7 -14   2   63.16    5.40
  -8  14  -2   13.15    2.14
   8 -14   2   10.83    1.54
  -9  14  -2   14.31    2.34
   9 -14   2   12.17    1.66
 -10  14  -2    6.31    2.16
  10 -14   2    4.01    1.29
  11 -14   2    4.43    1.42
 -12  14  -2    1.17    2.64
  12 -14   2    0.30    1.47
 -13  14  -2    0.37    2.73
 -13  14  -2    0.54    2.98
  13 -14   2    0.74    1.69
 -14  14  -2    0.61    3.47
 -14  14  -2   -4.02    3.20
  14 -14   2    0.02    1.87
  13  13  -2   -0.02    3.53
 -13 -13   2    0.92    2.77
  12  13  -2    1.37    3.16
 -12 -13   2    3.63    2.45
  11  13  -2    4.77    2.77
 -11 -13   2    1.33    2.14
  10  13  -2    1.55    2.41
  10  13  -2   -0.41    2.06
 -10 -13   2    1.03    1.82
   9  13  -2    8.80    2.39
   9  13  -2    4.45    2.21
   8  13  -2    5.60    2.02
   8  13  -2    3.71    2.07
  -8 -13   2    7.55    1.75
   7  13  -2    3.86    1.92
   7  13  -2    3.35    1.86
  -7 -13   2    5.70    1.54
   6  13  -2    5.78    1.77
   5  13  -2   16.16    2.07
   5  13  -2   19.03    2.22
  -5 -13   2   13.41    1.96
   4  13  -2   13.79    2.08
   4  13  -2   14.19    1.89
  -4 -13   2   19.08    2.08
   3  13  -2    3.53    1.23
   3  13  -2    2.61    1.39
  -3 -13   2    3.05    1.15
   2  13  -2   18.57    2.28
   2  13  -2   18.38    2.23
  -2 -13   2   15.32    2.02
  -2 -13   2   17.07    1.88
   1  13  -2   33.53    3.43
   1  13  -2   33.35    3.29
   1  13  -2   36.14    3.44
  -1 -13   2   34.87    3.36
  -1 -13   2   29.50    3.42
  -1 -13   2   39.61    3.45
   0  13  -2    2.24    1.12
   0  13  -2    2.25    1.07
   0  13  -2    1.53    0.98
   0 -13   2    0.92    0.96
   0 -13   2    1.48    1.32
   0 -13   2    0.10    0.98
  -1  13  -2  106.43    9.66
  -1  13  -2  105.23    9.66
   1 -13   2  118.22    9.71
   1 -13   2  104.84    9.62
  -2  13  -2   34.33    3.51
  -2  13  -2   28.56    2.93
   2 -13   2   25.84    3.05
   2 -13   2   25.50    2.78
  -3  13  -2   17.60    1.92
   3 -13   2   17.58    2.06
   3 -13   2   14.63    1.90
  -4  13  -2   23.26    2.71
   4 -13   2   24.21    2.87
   4 -13   2   24.48    2.49
  -5  13  -2    3.97    1.26
   5 -13   2    4.92    1.60
   5 -13   2    4.59    1.01
  -6  13  -2   38.99    3.81
   6 -13   2   33.56    3.92
   6 -13   2   37.49    3.53
  -7  13  -2    2.65    1.48
   7 -13   2    0.54    0.95
   7 -13   2   -1.42    1.70
  -8  13  -2   53.91    5.40
   8 -13   2   56.30    5.07
  -9  13  -2   21.21    2.61
   9 -13   2   20.57    2.41
 -10  13  -2    7.05    1.96
  10 -13   2    4.17    1.25
 -11  13  -2    7.28    2.21
  11 -13   2    6.11    1.45
  12 -13   2    0.60    1.68
 -13  13  -2    5.76    2.73
 -13  13  -2    9.67    3.10
  13 -13   2    8.46    1.77
 -14  13  -2    4.68    3.33
 -14  13  -2    6.74    3.22
  14 -13   2    5.75    1.92
  13  12  -2    5.90    3.43
 -13 -12   2    5.68    2.63
  12  12  -2   11.01    2.99
 -12 -12   2    9.70    2.41
  11  12  -2    0.75    2.47
 -11 -12   2   -1.19    1.83
  10  12  -2   -0.81    1.88
  10  12  -2   -1.36    2.21
 -10 -12   2   -2.11    1.58
   9  12  -2    3.62    1.92
   9  12  -2    2.84    2.07
  -9 -12   2    0.63    1.45
   8  12  -2   10.80    2.14
   8  12  -2   11.41    1.99
  -8 -12   2    9.46    1.67
   7  12  -2   17.26    2.37
   7  12  -2   19.17    2.24
  -7 -12   2   14.79    2.01
   6  12  -2    1.77    1.62
   6  12  -2    4.39    1.45
  -6 -12   2    2.09    1.27
  -5 -12   2   31.03    3.13
   4  12  -2    4.50    1.45
  -4 -12   2    9.35    1.27
   3  12  -2   58.13    5.09
   3  12  -2   52.57    5.02
  -3 -12   2   52.26    4.96
   2  12  -2   23.51    2.48
   2  12  -2   21.46    2.52
  -2 -12   2   21.01    2.54
  -2 -12   2   24.05    2.38
   1  12  -2   15.41    2.14
   1  12  -2   18.31    1.93
   1  12  -2   18.40    2.14
  -1 -12   2   14.81    1.92
  -1 -12   2   19.61    2.13
  -1 -12   2   22.95    2.01
   0  12  -2   33.55    3.37
   0  12  -2   38.59    3.39
   0  12  -2   35.11    3.46
   0 -12   2   39.60    3.48
   0 -12   2   37.30    3.37
   0 -12   2   31.31    3.36
  -1  12  -2   32.92    3.24
  -1  12  -2   34.48    3.37
  -1  12  -2   32.64    3.25
   1 -12   2   30.87    3.15
   1 -12   2   36.27    3.33
  -2  12  -2  121.20   11.66
  -2  12  -2  123.93   11.64
  -2  12  -2  137.11   11.65
   2 -12   2  138.98   11.67
   2 -12   2  136.23   11.61
  -3  12  -2    8.48    1.18
   3 -12   2    5.68    1.04
   3 -12   2    7.77    1.42
  -4  12  -2    2.01    1.09
   4 -12   2    2.62    0.85
   4 -12   2    3.32    1.32
  -5  12  -2   78.26    7.14
   5 -12   2   79.81    7.03
   5 -12   2   78.20    7.21
  -6  12  -2    1.22    1.16
   6 -12   2    1.99    1.46
   6 -12   2    2.99    0.89
  -7  12  -2   44.76    4.42
   7 -12   2   43.95    4.51
   7 -12   2   45.47    4.17
  -8  12  -2   23.21    2.92
   8 -12   2   22.74    2.44
  -9  12  -2    5.09    1.67
   9 -12   2    6.44    1.19
 -10  12  -2   52.27    5.47
  10 -12   2   55.88    5.07
 -11  12  -2    2.15    2.00
  11 -12   2    0.20    1.23
 -12  12  -2    0.98    2.33
  12 -12   2    1.09    1.36
 -13  12  -2    4.10    2.58
  13 -12   2    3.13    1.53
 -14  12  -2    0.37    2.85
 -14  12  -2    3.31    2.96
  14 -12   2    2.47    1.71
 -14 -11   2   -2.30    2.73
  13  11  -2    3.35    3.25
 -13 -11   2   -5.44    2.30
  12  11  -2    5.82    2.78
 -12 -11   2    0.15    1.97
  11  11  -2    2.75    2.32
 -11 -11   2    0.33    1.69
  10  11  -2   -1.55    2.09
  10  11  -2   -2.48    1.61
 -10 -11   2    2.03    2.11
   9  11  -2   -1.20    1.86
   9  11  -2   -2.12    1.58
  -9 -11   2   -0.33    1.33
   8  11  -2    1.03    1.72
   8  11  -2   -0.77    1.54
  -8 -11   2   -0.82    1.19
   7  11  -2   22.08    2.38
   7  11  -2   22.61    2.84
  -7 -11   2   20.14    2.79
  -7 -11   2   18.90    2.42
   6  11  -2   45.54    4.53
   6  11  -2   48.89    4.68
  -6 -11   2   50.08    4.83
  -6 -11   2   47.45    4.46
   5  11  -2    4.40    1.17
   5  11  -2    3.24    1.38
  -5 -11   2    2.55    1.06
  -5 -11   2    2.61    1.52
   4  11  -2    3.91    1.07
   4  11  -2    4.76    1.31
  -4 -11   2    3.48    1.33
  -4 -11   2    4.23    1.01
   3  11  -2    7.68    1.14
   3  11  -2    6.61    1.31
  -3 -11   2    7.29    1.34
  -3 -11   2    6.75    1.34
  -3 -11   2    6.72    1.08
   2  11  -2   80.28    6.68
   2  11  -2   74.08    6.70
  -2 -11   2   72.37    6.70
  -2 -11   2   69.40    6.73
  -2 -11   2   75.20    6.64
   1  11  -2   96.38    8.92
   1  11  -2   88.70    8.93
   1  11  -2  102.96    8.95
   1  11  -2  107.53    8.95
  -1 -11   2   96.33    8.97
  -1 -11   2  102.66    8.94
  -1 -11   2  104.89    8.92
  -1 -11   2  106.31    8.90
   0  11  -2   20.35    2.00
   0  11  -2   18.65    2.07
   0  11  -2   18.14    1.90
   0  11  -2   19.46    2.10
   0 -11   2   20.71    2.03
   0 -11   2   15.24    1.99
   0 -11   2   22.06    2.17
   0 -11   2   20.24    1.98
  -1  11  -2   59.78    5.54
  -1  11  -2   61.31    5.57
  -1  11  -2   58.80    5.54
   1 -11   2   64.75    5.59
   1 -11   2   63.00    5.52
  -2  11  -2   22.85    2.28
  -2  11  -2   24.11    2.35
  -2  11  -2   19.56    2.20
   2 -11   2   23.06    2.41
   2 -11   2   19.22    2.15
  -3  11  -2    9.70    1.25
  -3  11  -2   11.88    1.30
  -3  11  -2    8.74    1.45
   3 -11   2    9.71    1.17
   3 -11   2    9.79    1.44
  -4  11  -2   20.79    2.19
  -4  11  -2   17.34    2.09
   4 -11   2   18.61    1.97
   4 -11   2   20.60    2.35
  -5  11  -2    9.24    1.41
   5 -11   2   14.22    1.68
   5 -11   2   10.87    1.27
  -6  11  -2   79.09    7.47
   6 -11   2   82.50    7.53
   6 -11   2   85.97    7.36
  -7  11  -2   19.72    2.21
   7 -11   2   19.54    2.08
   7 -11   2   20.89    2.38
  -8  11  -2    5.16    1.39
   8 -11   2    4.36    1.00
  -9  11  -2    6.45    1.59
   9 -11   2    5.90    1.12
 -10  11  -2   -0.84    1.62
  10 -11   2    0.27    1.06
 -11  11  -2   25.04    3.03
  11 -11   2   24.39    2.70
 -12  11  -2   -0.50    2.09
  12 -11   2   -0.38    1.32
 -13  11  -2    8.49    2.57
 -13  11  -2    9.56    2.64
  13 -11   2    8.75    1.67
 -14  11  -2    6.06    2.90
 -14  11  -2    2.41    3.12
  14 -11   2    3.95    1.69
 -15  11  -2   -0.55    2.98
 -15  11  -2    3.36    3.37
  15 -11   2    1.64    1.96
  14  10  -2    2.50    3.38
 -14 -10   2    3.55    2.57
  13  10  -2   15.60    3.22
 -13 -10   2   12.40    2.54
  12  10  -2    2.07    2.50
 -12 -10   2    4.18    1.84
  11  10  -2    0.46    2.23
 -11 -10   2    2.28    1.56
  10  10  -2   -0.51    1.96
  10  10  -2   -1.46    1.55
 -10 -10   2    0.53    1.37
   9  10  -2    0.49    1.42
   9  10  -2   -1.32    1.72
  -9 -10   2    2.49    2.44
  -9 -10   2   -0.41    1.22
   8  10  -2    2.98    1.67
   8  10  -2    3.26    1.43
  -8 -10   2    3.90    2.10
  -8 -10   2    3.02    1.20
   7  10  -2    2.48    1.55
   7  10  -2    4.52    1.25
  -7 -10   2    2.70    1.76
  -7 -10   2    2.22    1.06
   6  10  -2   19.47    1.99
   6  10  -2   14.54    1.95
  -6 -10   2   11.82    1.63
  -6 -10   2   14.65    2.00
   5  10  -2    7.61    1.44
   5  10  -2    8.15    1.23
  -5 -10   2    6.69    1.46
  -5 -10   2    8.00    1.15
   4  10  -2    2.40    1.17
   4  10  -2    2.52    0.90
  -4 -10   2    3.52    0.87
  -4 -10   2    3.90    1.14
  -4 -10   2    2.15    1.02
   3  10  -2    2.73    0.91
   3  10  -2    0.38    1.03
   3  10  -2    1.80    0.81
  -3 -10   2    0.74    0.97
  -3 -10   2    2.23    0.78
   2  10  -2   37.22    3.51
   2  10  -2   36.38    3.47
   2  10  -2   37.77    3.55
  -2 -10   2   36.21    3.56
  -2 -10   2   37.49    3.46
  -2 -10   2   39.75    3.54
   1  10  -2   13.45    1.36
   1  10  -2   12.82    1.55
   1  10  -2   11.72    1.37
   1  10  -2   12.68    1.47
  -1 -10   2   12.15    1.32
  -1 -10   2   12.19    1.45
  -1 -10   2   10.96    1.39
  -1 -10   2   11.30    1.53
   0  10  -2  192.01   16.94
   0  10  -2  197.08   16.94
   0  10  -2  194.03   16.96
   0  10  -2  192.38   16.94
   0 -10   2  192.57   16.94
   0 -10   2  191.83   16.95
   0 -10   2  185.42   16.97
   0 -10   2  199.06   16.94
  -1  10  -2   13.88    1.64
  -1  10  -2   13.90    1.64
  -1  10  -2   15.93    1.70
   1 -10   2   15.39    1.61
   1 -10   2   14.58    1.82
   1 -10   2   13.28    1.72
  -2  10  -2  107.53    9.42
  -2  10  -2  110.97    9.39
  -2  10  -2  104.77    9.40
   2 -10   2  108.23    9.38
   2 -10   2  107.99    9.43
   2 -10   2   98.43    9.42
  -3  10  -2  112.34   11.08
  -3  10  -2  132.01   11.12
  -3  10  -2  133.06   11.14
   3 -10   2  119.88   11.08
   3 -10   2  133.36   11.15
  -4  10  -2   15.74    1.85
  -4  10  -2   15.72    1.89
  -4  10  -2   13.57    1.79
   4 -10   2   19.67    1.86
   4 -10   2   15.31    1.69
  -5  10  -2   35.55    3.35
   5 -10   2   33.48    3.20
   5 -10   2   35.04    3.47
  -6  10  -2    2.70    1.01
   6 -10   2    3.03    0.77
   6 -10   2    3.18    1.28
  -7  10  -2   20.37    2.53
   7 -10   2   23.06    2.22
   7 -10   2   20.84    2.67
  -8  10  -2   23.88    2.86
   8 -10   2   25.97    2.51
  -9  10  -2   46.91    4.69
   9 -10   2   48.12    4.41
 -10  10  -2    8.56    1.70
  10 -10   2    6.88    1.25
 -11  10  -2    7.97    1.93
  11 -10   2    6.35    1.35
 -12  10  -2   34.16    4.02
  12 -10   2   30.11    3.22
 -13  10  -2   11.31    2.56
 -13  10  -2   15.53    2.75
 -14  10  -2    1.56    2.64
 -14  10  -2    1.59    2.97
  14 -10   2    0.91    1.49
 -15  10  -2   12.95    3.27
 -15  10  -2    1.66    3.05
  15 -10   2    6.81    2.02
  14   9  -2   14.76    3.52
 -14  -9   2   12.66    2.81
  13   9  -2    8.65    2.83
 -13  -9   2    6.66    2.13
  12   9  -2    9.03    2.41
 -12  -9   2    5.32    1.78
  11   9  -2    2.09    2.09
  10   9  -2    2.41    1.87
 -10  -9   2    1.53    1.30
   9   9  -2    7.47    1.39
   9   9  -2   10.56    1.88
  -9  -9   2    6.33    2.18
  -9  -9   2    5.55    1.39
   8   9  -2   10.83    1.40
   8   9  -2    6.27    1.76
  -8  -9   2    7.94    1.35
  -8  -9   2    9.41    1.92
   7   9  -2    1.75    1.47
   7   9  -2    6.20    1.11
  -7  -9   2    2.52    1.00
  -7  -9   2    4.46    1.55
   6   9  -2    0.40    1.27
  -6  -9   2    5.91    1.26
   5   9  -2    2.27    1.18
   5   9  -2    3.61    0.82
  -5  -9   2    3.30    0.84
   4   9  -2    3.88    0.83
   4   9  -2    3.00    1.09
  -4  -9   2    4.22    1.00
  -4  -9   2    5.19    0.83
  -4  -9   2    3.44    1.20
   3   9  -2   10.93    1.39
   3   9  -2   10.37    1.20
   3   9  -2   10.35    1.24
  -3  -9   2   11.60    1.34
  -3  -9   2   11.98    1.43
  -3  -9   2   10.47    1.31
   2   9  -2    6.42    0.94
   2   9  -2    8.13    0.95
   2   9  -2    8.89    1.12
  -2  -9   2    7.88    1.05
  -2  -9   2    7.53    0.91
  -2  -9   2    7.34    1.09
  -2  -9   2    7.50    0.96
   1   9  -2  202.06   17.64
   1   9  -2  200.00   17.61
   1   9  -2  194.27   17.63
   1   9  -2  201.78   17.62
  -1  -9   2  208.68   17.62
  -1  -9   2  196.71   17.63
  -1  -9   2  195.98   17.64
  -1  -9   2  208.12   17.63
   0   9  -2    3.71    0.73
   0   9  -2    4.04    0.68
   0   9  -2    4.55    0.70
   0   9  -2    4.08    0.68
   0  -9   2    3.47    0.69
   0  -9   2    3.72    0.73
   0  -9   2    3.55    0.68
   0  -9   2    3.30    0.84
  -1   9  -2   42.15    3.81
  -1   9  -2   37.65    3.82
  -1   9  -2   43.04    3.84
   1  -9   2   42.33    3.81
   1  -9   2   43.85    3.80
   1  -9   2   45.05    3.89
  -2   9  -2   12.38    1.33
  -2   9  -2   12.00    1.46
  -2   9  -2   11.56    1.32
   2  -9   2   12.12    1.48
   2  -9   2   10.32    1.27
   2  -9   2   11.97    1.30
  -3   9  -2   50.99    4.40
  -3   9  -2   47.67    4.45
  -3   9  -2   46.28    4.50
   3  -9   2   49.87    4.50
   3  -9   2   51.04    4.38
   3  -9   2   46.97    4.44
  -4   9  -2  173.27   14.67
  -4   9  -2  161.12   14.64
  -4   9  -2  165.44   14.69
   4  -9   2  170.50   14.69
   4  -9   2  169.55   14.63
   4  -9   2  160.28   14.65
  -5   9  -2    3.78    0.92
  -5   9  -2    4.63    0.91
   5  -9   2    4.67    0.75
   5  -9   2    6.09    1.21
  -6   9  -2   25.25    3.22
  -6   9  -2   39.88    3.28
   6  -9   2   37.81    3.40
   6  -9   2   33.07    3.12
  -7   9  -2   17.20    1.87
   7  -9   2    9.10    1.72
   7  -9   2   12.85    1.49
  -8   9  -2   20.72    2.69
   8  -9   2   25.90    2.40
  -9   9  -2   47.75    4.67
   9  -9   2   48.52    4.44
 -10   9  -2    8.80    1.72
  10  -9   2    9.70    1.33
 -11   9  -2    5.27    1.77
  11  -9   2    6.28    1.27
 -12   9  -2   22.80    2.80
  12  -9   2   20.10    2.29
 -13   9  -2   12.40    2.65
 -13   9  -2   15.78    2.69
  13  -9   2   17.51    2.00
 -14   9  -2    6.28    2.67
 -14   9  -2    1.31    2.44
  14  -9   2    6.20    1.61
 -15   9  -2    2.88    3.04
  15  -9   2    3.67    1.85
 -15  -8   2    1.46    2.69
  14   8  -2    0.44    2.94
 -14  -8   2    1.40    3.32
 -14  -8   2    3.96    2.24
  13   8  -2   20.52    3.37
 -13  -8   2   21.14    2.68
  12   8  -2    4.03    2.26
 -12  -8   2    4.85    1.62
  11   8  -2    1.26    1.98
 -11  -8   2    2.00    1.37
  10   8  -2    1.35    1.75
 -10  -8   2   -1.04    1.17
   9   8  -2    2.04    1.63
  -9  -8   2    0.73    1.75
  -9  -8   2    1.07    1.08
   8   8  -2   20.01    2.31
   8   8  -2   20.91    2.70
  -8  -8   2   20.82    2.30
  -8  -8   2   21.65    2.38
   7   8  -2   26.95    3.07
  -7  -8   2   27.64    2.78
  -7  -8   2   30.37    3.02
   6   8  -2   -0.14    1.14
  -6  -8   2    1.70    1.04
  -6  -8   2    1.40    0.79
   5   8  -2    2.80    0.57
   5   8  -2    0.20    1.04
  -5  -8   2    3.02    0.74
  -5  -8   2    1.02    1.09
  -5  -8   2    2.10    0.93
   4   8  -2    2.38    0.59
   4   8  -2    1.57    0.96
   4   8  -2    3.70    0.71
  -4  -8   2    3.86    0.70
  -4  -8   2    3.00    1.07
  -4  -8   2    1.91    0.81
   3   8  -2   33.83    3.30
   3   8  -2   34.43    3.17
   3   8  -2   33.58    3.18
  -3  -8   2   36.68    3.34
  -3  -8   2   34.22    3.18
  -3  -8   2   36.87    3.24
   2   8  -2   15.55    1.54
   2   8  -2   13.11    1.66
   2   8  -2   15.23    1.48
   2   8  -2   15.89    1.54
  -2  -8   2   14.52    1.48
  -2  -8   2   13.83    1.72
  -2  -8   2   15.86    1.61
  -2  -8   2   16.94    1.54
   1   8  -2   12.42    1.26
   1   8  -2   12.83    1.22
   1   8  -2   10.30    1.28
   1   8  -2   12.10    1.28
  -1  -8   2   11.60    1.26
  -1  -8   2   11.05    1.37
  -1  -8   2   12.83    1.40
  -1  -8   2   10.72    1.24
   0   8  -2   28.61    2.63
   0   8  -2   29.58    2.63
   0   8  -2   28.85    2.61
   0   8  -2   29.08    2.62
   0  -8   2   29.43    2.69
   0  -8   2   27.92    2.64
   0  -8   2   24.69    2.73
   0  -8   2   29.13    2.63
  -1   8  -2   11.69    1.28
  -1   8  -2   10.30    1.17
   1  -8   2   11.98    1.12
   1  -8   2   10.46    1.28
   1  -8   2   10.03    1.19
  -2   8  -2   87.65    7.62
  -2   8  -2   81.42    7.63
  -2   8  -2   89.96    7.59
   2  -8   2   86.58    7.63
   2  -8   2   87.65    7.58
   2  -8   2   83.46    7.61
  -3   8  -2   42.20    4.12
  -3   8  -2   43.81    4.06
  -3   8  -2   48.02    4.01
   3  -8   2   44.78    4.05
   3  -8   2   44.11    4.10
  -4   8  -2   29.46    2.78
  -4   8  -2   31.62    2.97
  -4   8  -2   31.10    2.86
   4  -8   2   28.01    2.73
   4  -8   2   30.68    2.94
   4  -8   2   31.07    2.83
  -5   8  -2   45.42    4.23
  -5   8  -2   46.42    4.08
  -5   8  -2   41.42    4.03
   5  -8   2   45.71    4.00
   5  -8   2   43.24    4.07
   5  -8   2   44.88    4.17
  -6   8  -2    5.11    0.98
  -6   8  -2    5.09    0.97
   6  -8   2    6.33    0.80
   6  -8   2    7.00    1.23
  -7   8  -2   26.26    2.86
  -7   8  -2   30.04    2.92
   7  -8   2   30.03    2.72
   7  -8   2   28.80    3.06
  -8   8  -2   11.45    1.51
   8  -8   2   12.09    1.44
  -9   8  -2    3.27    1.19
   9  -8   2    1.54    0.87
 -10   8  -2   16.31    2.03
  10  -8   2   15.58    1.76
 -11   8  -2    8.77    1.79
  11  -8   2    7.82    1.33
 -12   8  -2    2.31    1.82
  12  -8   2    1.93    1.17
 -13   8  -2   15.99    2.57
 -13   8  -2   12.32    2.66
  13  -8   2   15.32    1.89
 -14   8  -2    6.82    2.55
 -14   8  -2   15.58    2.81
  14  -8   2   12.28    1.84
 -15   8  -2   17.30    3.32
 -15   8  -2    8.59    3.09
  15  -8   2   13.60    2.18
  15   7  -2    1.79    3.32
 -15  -7   2   -0.98    2.51
  14   7  -2    3.82    2.76
 -14  -7   2    4.31    2.12
 -14  -7   2    0.24    2.90
  13   7  -2   10.29    2.53
 -13  -7   2    6.59    2.56
 -13  -7   2    7.79    1.91
  12   7  -2   11.24    2.30
 -12  -7   2    6.29    2.23
 -12  -7   2    7.57    1.65
  11   7  -2    8.34    2.07
 -11  -7   2    7.52    1.49
 -11  -7   2    8.94    1.96
  10   7  -2   -0.06    1.68
 -10  -7   2   -1.01    1.12
   9   7  -2   11.01    1.81
  -9  -7   2    8.06    1.33
   8   7  -2    2.37    0.69
   8   7  -2    2.15    1.42
  -8  -7   2    2.21    1.33
  -8  -7   2    1.43    0.94
   7   7  -2   32.71    3.17
   7   7  -2   29.58    2.80
  -7  -7   2   29.03    2.92
  -7  -7   2   31.51    3.04
   6   7  -2   30.31    2.48
  -6  -7   2   24.96    2.56
  -6  -7   2   22.16    2.64
   5   7  -2    3.21    0.60
   5   7  -2    1.84    0.99
  -5  -7   2    2.64    0.75
  -5  -7   2    1.41    1.11
  -5  -7   2    2.48    0.68
   4   7  -2   -0.13    0.85
   4   7  -2    0.56    0.52
   4   7  -2    0.91    0.58
  -4  -7   2    1.18    0.60
  -4  -7   2   -0.49    0.87
  -4  -7   2    0.94    0.56
   3   7  -2   42.12    4.03
   3   7  -2   44.39    3.94
   3   7  -2   44.92    3.95
  -3  -7   2   45.52    4.06
  -3  -7   2   44.78    3.97
  -3  -7   2   42.42    3.94
   2   7  -2   79.59    7.20
   2   7  -2   72.29    7.18
   2   7  -2   83.67    7.21
   2   7  -2   85.30    7.22
  -2  -7   2   87.10    7.25
  -2  -7   2   83.15    7.22
   1   7  -2   28.42    2.61
   1   7  -2   29.19    2.65
   1   7  -2   26.88    2.60
   1   7  -2   29.27    2.65
  -1  -7   2   30.77    2.67
  -1  -7   2   30.85    2.68
  -1  -7   2   28.81    2.60
  -1  -7   2   27.64    2.62
   0   7  -2    1.98    0.41
   0   7  -2    1.36    0.44
   0   7  -2    1.10    0.48
   0   7  -2    0.54    0.47
   0  -7   2   -0.19    0.51
   0  -7   2    0.30    0.47
   0  -7   2    1.67    0.55
   0  -7   2    1.03    0.41
  -1   7  -2   12.92    1.41
  -1   7  -2   14.80    1.35
  -1   7  -2   13.55    1.43
   1  -7   2   13.63    1.46
   1  -7   2   14.45    1.36
   1  -7   2   13.55    1.45
  -2   7  -2   50.63    4.28
  -2   7  -2   45.22    4.22
  -2   7  -2   46.15    4.25
   2  -7   2   46.18    4.22
   2  -7   2   48.72    4.27
   2  -7   2   49.56    4.27
  -3   7  -2    2.76    0.81
  -3   7  -2    2.91    0.57
  -3   7  -2    4.14    0.93
   3  -7   2    0.57    1.02
   3  -7   2    2.62    0.65
   3  -7   2    4.36    0.49
  -4   7  -2   29.12    2.69
  -4   7  -2   27.25    2.90
  -4   7  -2   29.37    2.77
   4  -7   2   29.74    2.86
   4  -7   2   31.36    2.70
   4  -7   2   30.12    2.76
  -5   7  -2    3.81    0.67
  -5   7  -2    2.86    0.72
  -5   7  -2    3.90    1.04
   5  -7   2    3.66    0.76
   5  -7   2    3.55    0.57
   5  -7   2    4.80    1.01
  -6   7  -2   17.11    2.11
  -6   7  -2   17.47    1.76
  -6   7  -2   14.79    1.81
   6  -7   2   17.33    2.03
   6  -7   2   16.46    1.63
  -7   7  -2    0.91    0.89
  -7   7  -2    2.73    0.83
   7  -7   2    4.06    1.15
   7  -7   2    3.65    0.67
  -8   7  -2    5.46    1.07
   8  -7   2    5.00    0.84
  -9   7  -2   27.01    2.95
   9  -7   2   29.33    2.77
 -10   7  -2    2.17    1.23
  10  -7   2    1.26    0.94
 -11   7  -2   31.15    3.48
  11  -7   2   33.09    3.21
 -12   7  -2   -0.33    1.91
 -12   7  -2    0.27    1.67
  12  -7   2    0.47    1.10
 -13   7  -2    3.47    2.06
  13  -7   2    5.00    1.39
 -14   7  -2   13.08    2.72
 -14   7  -2    8.19    2.45
  14  -7   2   11.51    1.78
 -15   7  -2    5.20    2.85
 -15   7  -2    0.59    2.66
  15  -7   2    2.99    1.74
 -16   7  -2    1.56    3.05
  15   6  -2    4.55    3.44
 -15  -6   2    6.27    2.45
 -15  -6   2   -3.47    3.22
  14   6  -2   -0.75    2.68
 -14  -6   2    0.32    1.88
 -14  -6   2   -5.84    2.70
  13   6  -2    5.18    2.29
 -13  -6   2    4.43    1.63
 -13  -6   2    1.92    2.36
  12   6  -2    8.21    2.17
 -12  -6   2    7.76    2.10
 -12  -6   2    7.59    2.16
  11   6  -2    9.09    1.97
 -11  -6   2    3.22    1.72
 -11  -6   2    5.99    1.34
  10   6  -2   43.02    4.29
 -10  -6   2   45.99    4.09
 -10  -6   2   36.05    3.95
   9   6  -2    7.71    1.64
   8   6  -2    4.80    1.43
  -8  -6   2    6.46    1.11
  -8  -6   2    4.16    0.95
   7   6  -2   47.14    4.42
   7   6  -2   58.43    4.66
  -7  -6   2   39.33    4.53
  -7  -6   2   54.90    4.48
   6   6  -2   24.89    2.54
   6   6  -2   24.67    2.22
   6   6  -2   24.77    2.46
  -6  -6   2   24.88    2.59
  -6  -6   2   23.25    2.31
  -6  -6   2   21.25    2.34
   5   6  -2    6.27    0.69
   5   6  -2    5.05    1.04
  -5  -6   2    4.57    0.76
  -5  -6   2    4.97    0.76
  -5  -6   2    6.16    1.19
   4   6  -2   37.55    3.29
   4   6  -2   37.76    3.43
  -4  -6   2   35.46    3.31
  -4  -6   2   38.06    3.31
  -4  -6   2   33.64    3.27
  -4  -6   2   38.45    3.47
   3   6  -2   62.92    5.28
   3   6  -2   57.31    5.34
   3   6  -2   55.04    5.27
  -3  -6   2   60.50    5.30
  -3  -6   2   63.60    5.28
  -3  -6   2   58.78    5.36
   2   6  -2  137.95   10.49
   2   6  -2  122.80   10.50
   2   6  -2  116.07   10.49
   2   6  -2  103.31   10.51
  -2  -6   2  125.52   10.49
  -2  -6   2  117.09   10.50
  -2  -6   2  113.56   10.52
   1   6  -2   43.67    3.77
   1   6  -2   41.15    3.75
   1   6  -2   42.70    3.78
   1   6  -2   38.50    3.74
  -1  -6   2   44.40    3.77
  -1  -6   2   43.55    3.75
  -1  -6   2   38.05    3.74
  -1  -6   2   47.38    3.78
   0   6  -2   10.02    0.99
   0   6  -2    9.61    0.99
   0   6  -2    9.71    0.97
   0   6  -2    8.75    1.03
   0  -6   2   10.18    1.05
   0  -6   2    9.13    1.00
   0  -6   2    9.20    0.99
   0  -6   2    9.99    0.97
  -1   6  -2   94.77    8.36
  -1   6  -2   95.96    8.34
  -1   6  -2   97.79    8.36
   1  -6   2   96.53    8.36
   1  -6   2   94.92    8.34
   1  -6   2   90.40    8.36
  -2   6  -2  100.18    8.63
  -2   6  -2   95.58    8.65
  -2   6  -2   98.88    8.64
   2  -6   2  101.62    8.63
   2  -6   2  100.90    8.64
   2  -6   2   92.29    8.65
  -3   6  -2  116.64   10.12
  -3   6  -2  118.80   10.14
   3  -6   2  116.81   10.13
   3  -6   2  116.18   10.12
   3  -6   2  107.58   10.10
  -4   6  -2   39.93    3.99
  -4   6  -2   44.12    3.87
   4  -6   2   43.52    3.91
   4  -6   2   45.69    3.86
   4  -6   2   43.16    3.95
  -5   6  -2   16.53    1.85
  -5   6  -2   20.88    1.92
  -5   6  -2   18.97    2.20
   5  -6   2   21.39    1.94
   5  -6   2   20.94    2.10
  -6   6  -2    7.52    1.33
  -6   6  -2    8.37    1.00
  -6   6  -2    8.78    0.99
   6  -6   2    8.35    1.26
   6  -6   2    8.27    0.92
  -7   6  -2   25.91    2.39
  -7   6  -2   22.15    2.39
   7  -6   2   24.49    2.28
  -8   6  -2    4.64    1.13
  -8   6  -2    4.39    0.95
   8  -6   2    5.41    0.81
  -9   6  -2    0.73    0.98
   9  -6   2    2.88    0.81
 -10   6  -2   13.29    1.71
  10  -6   2   13.92    1.55
 -11   6  -2    1.97    1.29
  11  -6   2    0.61    0.97
 -12   6  -2   38.70    4.21
 -12   6  -2   35.14    3.92
  12  -6   2   37.35    3.61
 -13   6  -2    1.24    1.91
 -13   6  -2    0.69    1.96
  13  -6   2    0.77    1.26
 -14   6  -2   -1.71    2.23
 -14   6  -2    0.29    2.32
  14  -6   2    2.30    2.03
 -15   6  -2    9.46    2.92
 -15   6  -2    3.15    2.67
 -16   6  -2   -0.61    2.96
 -16   6  -2    5.40    3.28
  15   5  -2   -0.54    3.00
 -15  -5   2    0.10    2.24
 -15  -5   2   -2.77    2.97
  14   5  -2    3.72    2.58
 -14  -5   2    2.83    1.83
 -14  -5   2    3.77    2.55
  13   5  -2    2.18    2.25
 -13  -5   2    1.66    1.51
 -13  -5   2   -0.69    2.14
  12   5  -2    1.82    1.92
 -12  -5   2    1.75    1.34
 -12  -5   2    0.13    1.84
  11   5  -2    9.90    2.04
 -11  -5   2   11.70    1.75
 -11  -5   2    5.39    1.46
  10   5  -2    3.04    1.62
 -10  -5   2    7.38    1.37
 -10  -5   2    1.78    1.14
   9   5  -2  128.61   11.35
  -9  -5   2  128.27   11.25
  -9  -5   2  124.35   11.23
   7   5  -2    2.08    1.11
  -7  -5   2    2.45    0.73
  -7  -5   2    1.60    0.74
   6   5  -2   56.04    4.54
   6   5  -2   50.59    4.58
   6   5  -2   48.69    4.39
  -6  -5   2   51.16    4.66
  -6  -5   2   50.74    4.44
  -6  -5   2   46.06    4.45
  -6  -5   2   47.84    4.41
  -6  -5   2   47.12    4.44
   5   5  -2    5.31    1.03
   5   5  -2    6.73    0.87
   5   5  -2    7.25    0.81
  -5  -5   2    4.91    1.11
  -5  -5   2    7.66    0.86
  -5  -5   2    5.64    0.78
  -5  -5   2    5.22    0.77
   4   5  -2  195.91   17.56
   4   5  -2  207.75   17.52
   4   5  -2  193.44   17.51
  -4  -5   2  193.11   17.52
  -4  -5   2  200.86   17.52
  -4  -5   2  205.18   17.53
  -4  -5   2  203.67   17.57
   3   5  -2    1.29    0.41
   3   5  -2    0.28    0.49
   3   5  -2    1.88    0.39
   3   5  -2    2.77    0.41
  -3  -5   2    1.88    0.38
  -3  -5   2    1.47    0.44
  -3  -5   2    0.33    0.36
  -3  -5   2   -0.16    0.64
   2   5  -2  383.63   33.86
   2   5  -2  388.84   33.85
   2   5  -2  379.11   33.84
  -2  -5   2  368.95   33.84
  -2  -5   2  382.76   33.85
  -2  -5   2  389.16   33.85
  -2  -5   2  415.42   33.86
   1   5  -2   51.75    4.64
   1   5  -2   51.11    4.66
   1   5  -2   49.03    4.67
  -1  -5   2   52.82    4.66
  -1  -5   2   52.25    4.67
  -1  -5   2   52.82    4.65
  -1  -5   2   59.26    4.64
   0   5  -2   19.60    1.80
   0   5  -2   20.33    1.79
   0   5  -2   19.63    1.81
   0   5  -2   18.97    1.78
   0  -5   2   18.64    1.78
   0  -5   2   19.98    1.80
   0  -5   2   20.39    1.81
   0  -5   2   20.50    1.79
  -1   5  -2   52.99    4.89
  -1   5  -2   56.07    4.90
  -1   5  -2   57.25    4.88
   1  -5   2   55.83    4.89
   1  -5   2   52.20    4.90
   1  -5   2   58.32    4.88
  -2   5  -2  134.42   11.57
  -2   5  -2  134.68   11.58
  -2   5  -2  125.66   11.58
   2  -5   2  134.06   11.57
   2  -5   2  121.83   11.58
   2  -5   2  141.09   11.57
  -3   5  -2  129.10   11.35
  -3   5  -2  123.26   11.37
  -3   5  -2  129.80   11.34
   3  -5   2  136.22   11.34
   3  -5   2  123.30   11.37
   3  -5   2  134.36   11.35
  -4   5  -2  118.16   10.28
  -4   5  -2  119.09   10.31
  -4   5  -2  108.27   10.26
   4  -5   2  122.57   10.28
   4  -5   2  117.72   10.26
   4  -5   2  116.35   10.30
  -5   5  -2    7.46    1.10
  -5   5  -2    7.26    0.84
  -5   5  -2    5.62    0.82
   5  -5   2    7.84    0.77
   5  -5   2    6.65    1.01
  -6   5  -2   13.21    1.45
  -6   5  -2   11.10    1.38
  -6   5  -2   15.63    2.13
   6  -5   2   13.68    1.33
   6  -5   2   15.47    1.74
  -7   5  -2   24.98    2.63
  -7   5  -2   29.50    2.64
  -7   5  -2   29.97    3.09
   7  -5   2   27.09    2.56
  -8   5  -2    9.89    1.42
  -8   5  -2   11.22    1.36
  -8   5  -2   12.82    1.35
   8  -5   2   11.92    1.39
  -9   5  -2   19.38    2.08
   9  -5   2   16.76    1.92
 -10   5  -2    9.19    1.38
  10  -5   2    8.54    1.17
 -11   5  -2    6.48    1.40
  11  -5   2    6.53    1.12
 -12   5  -2    4.67    1.93
 -12   5  -2    6.28    1.54
  12  -5   2    4.07    1.19
 -13   5  -2   26.01    2.96
 -13   5  -2   25.49    3.14
  13  -5   2   27.54    2.89
 -14   5  -2    4.28    2.10
 -14   5  -2   -1.25    2.15
 -15   5  -2   -0.32    2.51
 -15   5  -2    1.67    2.67
 -16   5  -2    2.15    3.31
 -16   5  -2   -0.79    3.20
  15   4  -2    1.36    2.86
 -15  -4   2    0.57    2.17
 -15  -4   2   -4.23    2.91
  14   4  -2    1.51    2.55
 -14  -4   2    0.62    1.91
 -14  -4   2   -0.58    2.44
  13   4  -2    3.01    2.07
 -13  -4   2    1.52    1.60
 -13  -4   2   -2.33    2.04
  12   4  -2    0.63    1.85
 -12  -4   2    0.18    1.39
 -12  -4   2   -2.53    1.69
  11   4  -2   23.07    2.66
 -11  -4   2   19.27    2.17
 -11  -4   2   17.19    2.33
  10   4  -2   36.58    3.54
 -10  -4   2   34.82    3.37
 -10  -4   2   27.61    3.21
   9   4  -2    3.19    1.39
  -9  -4   2    0.95    0.98
  -9  -4   2    5.76    1.12
   8   4  -2   49.85    4.54
  -8  -4   2   48.95    4.38
  -8  -4   2   44.70    4.34
  -7  -4   2    5.31    1.25
   6   4  -2    8.86    1.06
   6   4  -2    6.63    1.10
  -6  -4   2    4.10    0.84
  -6  -4   2    6.43    1.22
  -6  -4   2    5.82    0.73
  -6  -4   2    5.31    0.81
   5   4  -2  250.11   20.91
   5   4  -2  237.69   20.94
  -5  -4   2  228.62   20.89
  -5  -4   2  247.07   20.90
  -5  -4   2  225.63   20.89
  -5  -4   2  248.75   20.95
  -5  -4   2  232.75   20.90
   4   4  -2    6.54    0.72
   4   4  -2    8.73    0.88
   4   4  -2    5.22    0.85
  -4  -4   2    4.98    0.91
  -4  -4   2    6.09    0.74
  -4  -4   2    5.03    0.75
   3   4  -2  195.21   17.60
   3   4  -2  208.70   17.63
   3   4  -2  203.73   17.60
  -3  -4   2  216.10   17.63
  -3  -4   2  187.58   17.60
  -3  -4   2  195.48   17.61
   2   4  -2   65.01    6.36
   2   4  -2   61.16    6.34
   2   4  -2   73.56    6.34
   2   4  -2   72.96    6.35
  -2  -4   2   70.19    6.37
  -2  -4   2   82.92    6.34
  -2  -4   2   79.75    6.35
   1   4  -2  141.32   11.78
   1   4  -2  137.09   11.77
   1   4  -2  135.54   11.77
   1   4  -2  122.49   11.77
  -1  -4   2  123.24   11.77
  -1  -4   2  134.46   11.77
  -1  -4   2  147.04   11.78
   0   4  -2   21.13    1.77
   0   4  -2   20.25    1.77
   0   4  -2   19.10    1.78
   0   4  -2   19.52    1.79
   0  -4   2   20.72    1.79
   0  -4   2   19.29    1.78
   0  -4   2   18.43    1.77
   0  -4   2   20.01    1.78
  -1   4  -2   72.59    6.52
  -1   4  -2   77.48    6.52
  -1   4  -2   74.37    6.51
   1  -4   2   71.50    6.52
   1  -4   2   74.81    6.51
   1  -4   2   74.71    6.52
  -2   4  -2   41.06    3.66
  -2   4  -2   39.43    3.66
  -2   4  -2   43.87    3.68
   2  -4   2   40.57    3.65
   2  -4   2   42.31    3.68
   2  -4   2   41.49    3.66
  -3   4  -2    5.85    0.58
  -3   4  -2    5.11    0.69
  -3   4  -2    4.38    0.59
   3  -4   2    5.44    0.57
   3  -4   2    4.90    0.57
   3  -4   2    5.72    0.68
  -5   4  -2   16.64    1.84
  -5   4  -2   16.52    1.55
   5  -4   2   11.70    1.79
   5  -4   2   17.93    1.52
  -6   4  -2   26.24    2.34
  -6   4  -2   23.59    2.65
   6  -4   2   24.33    2.55
   6  -4   2   26.22    2.32
  -7   4  -2    4.16    1.22
  -7   4  -2    2.16    0.72
  -7   4  -2    3.14    0.67
  -7   4  -2    5.59    0.81
   7  -4   2    3.23    0.62
  -8   4  -2  100.14    8.51
  -8   4  -2   80.97    8.53
  -8   4  -2  105.57    8.53
  -8   4  -2   98.75    8.52
   8  -4   2   94.61    8.47
  -9   4  -2   13.97    1.78
  -9   4  -2   17.96    1.72
  -9   4  -2    9.78    1.84
   9  -4   2   14.27    1.64
 -10   4  -2   10.25    1.49
 -10   4  -2   13.12    1.77
  10  -4   2   11.53    1.33
 -11   4  -2    7.03    1.40
 -11   4  -2    9.30    2.03
 -11   4  -2    6.99    1.81
  11  -4   2    6.79    1.15
 -12   4  -2    1.36    1.40
 -12   4  -2    0.11    1.73
  12  -4   2    0.30    1.06
 -13   4  -2    7.99    1.87
 -13   4  -2    7.77    2.04
 -14   4  -2    2.87    2.05
 -14   4  -2   -0.37    2.90
 -15   4  -2    0.70    2.50
 -15   4  -2   -3.62    2.49
 -16   4  -2   -2.59    3.14
 -16   4  -2    6.18    4.01
 -16  -3   2    0.88    2.39
 -16  -3   2    0.65    3.42
  15   3  -2    3.60    2.74
 -15  -3   2   -0.34    2.45
  14   3  -2    2.91    2.48
 -14  -3   2   -2.10    2.34
 -14  -3   2    2.35    1.78
  13   3  -2    0.10    1.98
 -13  -3   2   -1.64    2.02
 -13  -3   2    0.83    1.55
  12   3  -2    7.91    2.02
 -12  -3   2    6.95    1.54
 -12  -3   2    6.61    1.85
  11   3  -2   31.99    3.31
 -11  -3   2   24.13    2.88
 -11  -3   2   27.18    3.15
  10   3  -2   14.90    2.00
 -10  -3   2   14.49    1.85
 -10  -3   2   13.42    1.67
   9   3  -2   73.88    6.61
  -9  -3   2   64.25    6.45
  -9  -3   2   78.56    6.52
   8   3  -2    6.24    1.30
  -8  -3   2    4.84    0.96
  -8  -3   2    6.51    1.03
   7   3  -2   27.05    2.82
  -7  -3   2   26.66    2.66
  -7  -3   2   29.02    2.63
  -7  -3   2   29.17    2.99
   5   3  -2    2.48    0.67
  -5  -3   2    1.95    0.83
   4   3  -2  489.74   41.17
   4   3  -2  481.08   41.19
  -4  -3   2  453.31   41.17
  -4  -3   2  504.84   41.19
  -4  -3   2  473.20   41.17
  -4  -3   2  448.03   41.16
  -4  -3   2  443.98   41.17
   3   3  -2  230.07   23.52
   3   3  -2  285.09   23.51
   3   3  -2  269.80   23.50
  -3  -3   2  253.76   23.53
  -3  -3   2  289.88   23.51
  -3  -3   2  282.86   23.51
   2   3  -2   31.76    2.78
   2   3  -2   33.36    2.82
   2   3  -2   31.30    2.78
   2   3  -2   29.76    2.78
  -2  -3   2   29.52    2.78
  -2  -3   2   35.45    2.82
  -2  -3   2   29.19    2.78
  -2  -3   2   32.00    2.78
   1   3  -2   21.16    2.17
   1   3  -2   23.18    2.15
   1   3  -2   27.88    2.14
   1   3  -2   23.79    2.14
  -1  -3   2   23.62    2.15
  -1  -3   2   21.30    2.16
  -1  -3   2   27.05    2.14
  -1  -3   2   24.54    2.14
   0   3  -2   38.82    3.45
   0   3  -2   39.92    3.46
   0   3  -2   38.29    3.44
   0   3  -2   39.61    3.46
   0  -3   2   39.48    3.45
   0  -3   2   38.00    3.45
   0  -3   2   40.00    3.45
   0  -3   2   39.51    3.45
  -1   3  -2  279.84   23.14
  -1   3  -2  259.79   23.14
  -1   3  -2  258.63   23.13
   1  -3   2  255.30   23.13
   1  -3   2  268.66   23.14
  -2   3  -2   14.00    1.26
  -2   3  -2   14.57    1.30
   2  -3   2   14.65    1.26
   2  -3   2   11.59    1.23
   2  -3   2   14.52    1.30
  -3   3  -2   21.68    1.95
  -3   3  -2   20.13    2.00
   3  -3   2   23.21    1.92
   3  -3   2   20.64    1.99
  -4   3  -2  106.56    9.14
  -4   3  -2   99.96    9.18
  -4   3  -2  105.71    9.14
   4  -3   2  100.56    9.17
   4  -3   2  107.80    9.14
  -5   3  -2   59.08    4.77
  -5   3  -2   53.27    4.78
  -5   3  -2   50.53    4.86
   5  -3   2   55.85    4.77
   5  -3   2   50.16    4.82
  -6   3  -2   94.67    7.81
  -6   3  -2   80.32    7.72
  -6   3  -2   88.76    7.70
  -7   3  -2    6.82    0.84
  -7   3  -2    4.12    1.26
  -7   3  -2    5.97    0.82
  -7   3  -2    6.89    0.83
  -7   3  -2    4.98    0.92
   7  -3   2    4.69    0.75
  -8   3  -2    6.47    1.22
  -8   3  -2   11.96    1.31
   8  -3   2   11.21    1.21
  -9   3  -2   21.65    2.47
  -9   3  -2   25.63    2.62
  -9   3  -2   24.06    2.43
   9  -3   2   23.63    2.32
 -10   3  -2   12.02    1.79
 -10   3  -2   10.81    1.45
  10  -3   2   11.83    1.33
 -11   3  -2   12.56    1.67
 -11   3  -2   12.68    2.04
  11  -3   2   13.22    1.49
 -12   3  -2    1.63    1.70
 -12   3  -2   -1.59    1.36
 -13   3  -2    6.00    1.99
 -13   3  -2    6.34    1.76
 -14   3  -2    0.53    1.87
 -14   3  -2   -0.68    2.11
 -15   3  -2    1.03    2.30
 -15   3  -2    2.01    2.46
 -16   3  -2    1.85    3.03
  16   2  -2   -0.83    2.96
 -16  -2   2    1.01    3.31
 -16  -2   2    0.61    2.71
  15   2  -2    3.21    2.81
 -15  -2   2   -0.44    2.30
  14   2  -2    2.74    2.16
 -14  -2   2    1.44    2.42
 -14  -2   2    0.40    1.80
  13   2  -2    0.95    2.01
 -13  -2   2    0.72    2.01
 -13  -2   2    2.46    2.46
  12   2  -2    3.74    1.79
 -12  -2   2    2.85    1.40
 -12  -2   2    5.04    1.78
  11   2  -2    4.50    1.67
 -11  -2   2    1.61    1.49
  10   2  -2   33.05    3.44
 -10  -2   2   30.94    3.29
   9   2  -2    1.76    1.26
  -9  -2   2    2.38    1.06
   8   2  -2   40.37    3.77
  -8  -2   2   38.14    3.65
  -8  -2   2   38.12    3.80
   7   2  -2   31.85    2.98
  -7  -2   2   25.24    2.83
  -7  -2   2   31.74    2.87
  -7  -2   2   33.16    3.10
   6   2  -2    7.42    1.07
  -6  -2   2    6.85    0.84
  -6  -2   2    7.31    0.92
  -6  -2   2    8.69    1.14
   3   2  -2  505.46   44.70
   3   2  -2  521.07   44.69
  -3  -2   2  535.10   44.70
  -3  -2   2  517.21   44.68
  -3  -2   2  475.31   44.68
   2   2  -2  109.65    9.25
   2   2  -2  108.11    9.26
  -2  -2   2   94.95    9.26
  -2  -2   2  108.32    9.25
  -2  -2   2  106.74    9.25
   1   2  -2  135.37   10.57
   1   2  -2  120.93   10.56
   1   2  -2  108.69   10.57
   1   2  -2  114.02   10.56
  -1  -2   2  115.59   10.56
  -1  -2   2  134.78   10.57
  -1  -2   2  109.41   10.57
  -1  -2   2  126.64   10.56
   0   2  -2  139.24   12.19
   0   2  -2  140.28   12.19
   0   2  -2  137.57   12.19
   0   2  -2  141.72   12.19
   0  -2   2  140.40   12.19
   0  -2   2  142.68   12.19
   0  -2   2  138.93   12.19
   0  -2   2  133.39   12.19
  -1   2  -2    3.98    0.46
  -1   2  -2    4.22    0.43
  -1   2  -2    3.97    0.49
   1  -2   2    4.70    0.46
   1  -2   2    3.84    0.46
   1  -2   2    4.20    0.43
   1  -2   2    5.56    0.44
  -2   2  -2  174.98   17.49
  -2   2  -2  215.51   17.51
  -2   2  -2  209.37   17.49
   2  -2   2  212.20   17.50
   2  -2   2  187.88   17.49
  -3   2  -2  221.56   19.77
  -3   2  -2  235.90   19.78
  -3   2  -2  226.68   19.79
   3  -2   2  223.99   19.79
   3  -2   2  221.82   19.77
  -4   2  -2  100.11    8.94
  -4   2  -2   94.88    8.95
  -4   2  -2  113.08    8.93
   4  -2   2   97.05    8.92
   4  -2   2  103.77    8.96
  -5   2  -2   47.45    4.26
  -5   2  -2   40.39    4.32
  -5   2  -2   54.03    4.23
  -5   2  -2   49.25    4.24
  -5   2  -2   48.84    4.24
   5  -2   2   50.52    4.22
   5  -2   2   41.99    4.28
  -6   2  -2   23.69    2.43
  -6   2  -2   26.03    2.28
  -6   2  -2   23.65    2.20
  -6   2  -2   20.99    2.26
  -6   2  -2   22.57    2.20
   6  -2   2   25.62    2.26
   6  -2   2   25.27    2.21
  -7   2  -2   99.97    8.54
  -7   2  -2   92.79    8.62
  -7   2  -2   88.75    8.54
  -7   2  -2   95.09    8.49
  -7   2  -2  101.87    8.51
   7  -2   2   98.90    8.51
   7  -2   2   97.82    8.50
  -8   2  -2   -0.08    0.75
  -8   2  -2    0.77    1.35
  -8   2  -2   -2.31    0.94
  -8   2  -2   -0.55    0.92
  -8   2  -2   -1.37    0.61
   8  -2   2   -0.07    0.84
   8  -2   2    0.92    0.57
  -9   2  -2    5.57    0.96
  -9   2  -2    7.76    1.32
  -9   2  -2    2.89    1.33
   9  -2   2    7.92    1.20
   9  -2   2    5.63    0.88
 -10   2  -2    4.75    1.50
 -10   2  -2    5.72    1.58
 -10   2  -2    4.74    1.09
 -10   2  -2    7.73    1.74
  10  -2   2    6.23    0.98
 -11   2  -2    3.36    1.19
 -11   2  -2    3.88    1.52
 -12   2  -2    6.38    1.78
 -12   2  -2    4.83    1.42
 -13   2  -2    0.62    1.85
 -13   2  -2   -0.01    1.53
 -14   2  -2    9.82    2.11
 -14   2  -2    8.44    2.27
 -15   2  -2   -0.11    2.57
 -15   2  -2   -2.59    2.22
 -16   2  -2   -0.93    3.13
  16   1  -2    8.62    3.01
 -16  -1   2    8.15    3.33
 -16  -1   2    9.83    2.82
  15   1  -2    2.95    2.59
 -15  -1   2    3.11    2.80
 -15  -1   2   -0.67    2.18
  14   1  -2    6.58    2.34
 -14  -1   2   -2.11    1.81
 -14  -1   2    2.20    2.38
  13   1  -2    1.01    1.91
 -13  -1   2   -0.79    2.02
  12   1  -2   11.13    2.05
 -12  -1   2    8.62    1.90
  11   1  -2    3.36    1.63
 -11  -1   2    3.65    1.53
  10   1  -2   10.30    1.73
 -10  -1   2    9.40    1.57
   9   1  -2    3.37    1.28
  -9  -1   2    5.12    1.17
   8   1  -2    6.58    1.29
  -8  -1   2    7.49    1.38
  -8  -1   2    6.87    1.11
   6   1  -2   38.04    3.50
  -6  -1   2   39.14    3.54
  -6  -1   2   36.37    3.42
   5   1  -2  111.82   10.15
  -5  -1   2  122.42   10.17
  -5  -1   2  108.90   10.14
  -5  -1   2  118.69   10.13
   4   1  -2    1.27    0.46
   4   1  -2    0.94    0.49
  -4  -1   2    1.98    0.49
   3   1  -2  154.42   14.46
   3   1  -2  173.78   14.46
  -3  -1   2  180.88   14.45
  -3  -1   2  161.64   14.46
  -3  -1   2  154.27   14.45
   2   1  -2  383.88   34.35
   2   1  -2  385.44   34.35
  -2  -1   2  374.14   34.35
  -2  -1   2  411.11   34.35
  -2  -1   2  408.77   34.35
   1   1  -2   46.72    4.72
   1   1  -2   58.91    4.72
  -1  -1   2   48.08    4.72
  -1  -1   2   61.33    4.72
   0   1  -2    7.06    0.68
   0   1  -2    8.27    0.67
   0  -1   2    7.60    0.67
   0  -1   2    7.48    0.67
   0  -1   2    7.18    0.68
   0  -1   2    7.61    0.69
  -1   1  -2   63.09    5.54
  -1   1  -2   63.35    5.54
  -1   1  -2   64.34    5.53
   1  -1   2   65.40    5.54
   1  -1   2   60.58    5.54
   1  -1   2   62.70    5.53
  -2   1  -2  181.79   16.05
  -2   1  -2  183.37   16.04
  -2   1  -2  185.51   16.05
  -2   1  -2  185.40   16.05
   2  -1   2  180.41   16.04
   2  -1   2  183.86   16.05
  -3   1  -2    2.40    0.45
  -3   1  -2    3.63    0.38
  -3   1  -2    2.25    0.41
  -3   1  -2    3.87    0.44
   3  -1   2    4.12    0.39
  -4   1  -2   26.12    2.52
  -4   1  -2   27.77    2.46
  -4   1  -2   32.64    2.48
  -4   1  -2   27.39    2.50
   4  -1   2   24.19    2.49
   4  -1   2   27.80    2.45
   4  -1   2   27.25    2.51
  -5   1  -2   10.31    1.30
  -5   1  -2   11.33    1.25
  -5   1  -2   11.57    1.14
   5  -1   2   13.84    1.12
   5  -1   2    9.77    1.26
  -6   1  -2  102.98    8.94
  -6   1  -2   90.23    8.96
  -6   1  -2   89.60    8.92
  -6   1  -2  109.83    8.91
   6  -1   2  104.28    8.94
   6  -1   2  110.67    8.92
  -7   1  -2  114.87   11.31
  -7   1  -2  134.88   11.33
  -7   1  -2  132.40   11.29
  -7   1  -2  126.91   11.36
   7  -1   2  138.06   11.32
   7  -1   2  123.48   11.28
  -8   1  -2   28.47    3.21
  -8   1  -2   31.67    3.10
  -8   1  -2   28.43    2.99
  -8   1  -2   28.47    2.91
   8  -1   2   31.72    3.00
   8  -1   2   33.23    2.82
  -9   1  -2    7.18    1.48
  -9   1  -2    5.23    1.42
  -9   1  -2    7.47    1.35
  -9   1  -2    6.70    0.98
   9  -1   2    7.76    0.97
   9  -1   2    8.18    1.28
 -10   1  -2   -2.52    0.90
 -10   1  -2    0.77    1.29
 -10   1  -2    1.44    1.04
 -10   1  -2   -3.47    1.42
  10  -1   2    0.43    1.22
 -11   1  -2   18.34    2.29
 -11   1  -2   17.71    2.33
  11  -1   2   21.16    2.26
 -12   1  -2    0.83    1.61
 -12   1  -2   -2.53    1.31
 -13   1  -2   -1.53    1.52
 -13   1  -2   -1.33    1.85
 -14   1  -2   -0.45    2.11
 -14   1  -2   -2.66    1.86
 -15   1  -2   -0.82    2.18
 -16   1  -2    1.01    3.02
 -16   1  -2    2.18    2.11
  16   0  -2    0.88    2.95
 -16   0   2   -0.59    3.16
 -16   0   2    3.31    2.47
  15   0  -2    8.66    2.62
 -15   0   2    5.62    2.33
 -15   0   2    7.55    2.90
  14   0  -2    3.86    2.18
 -14   0   2    4.20    2.27
  13   0  -2    3.72    1.96
 -13   0   2    0.18    1.92
  12   0  -2    2.17    1.75
 -12   0   2    1.50    1.66
  11   0  -2   -0.94    1.48
 -11   0   2    1.49    1.43
  10   0  -2   42.01    4.21
 -10   0   2   43.01    4.14
   9   0  -2    2.57    1.21
  -9   0   2    3.39    1.13
   8   0  -2   17.05    2.21
  -8   0   2   22.27    2.14
  -8   0   2   18.86    2.32
  -8   0   2   16.49    2.34
   7   0  -2    6.91    0.82
   7   0  -2    6.00    1.08
  -7   0   2    8.37    1.13
  -7   0   2    7.91    0.80
  -7   0   2    3.29    0.91
  -7   0   2    4.36    0.95
   6   0  -2   51.96    4.41
   6   0  -2   45.22    4.34
  -6   0   2   50.56    4.38
  -6   0   2   50.13    4.36
  -6   0   2   43.42    4.31
  -6   0   2   53.16    4.42
   5   0  -2   60.01    5.28
  -5   0   2   57.21    5.26
  -5   0   2   61.11    5.28
  -5   0   2   58.94    5.25
   4   0  -2    7.32    0.97
   4   0  -2    8.85    0.85
  -4   0   2    8.25    0.92
  -4   0   2    8.80    0.88
  -4   0   2    9.00    0.97
   3   0  -2  113.60    9.81
   3   0  -2  105.45    9.79
   3   0  -2  117.01    9.81
  -3   0   2  108.14    9.80
  -3   0   2  114.83    9.80
   2   0  -2  163.61   14.70
   2   0  -2  159.17   14.70
  -2   0   2  177.87   14.70
  -2   0   2  171.04   14.70
   1   0  -2   62.72    5.21
   1   0  -2   54.88    5.20
   1   0  -2   59.72    5.21
  -1   0   2   58.62    5.21
  -1   0   2   61.11    5.21
  -1   0  -2   33.67    2.81
   1   0   2   30.11    2.79
  -2   0  -2   13.64    1.40
  -2   0  -2   17.89    1.42
   2   0   2   16.45    1.42
   2   0   2   15.65    1.40
  -3   0  -2   35.74    3.57
  -3   0  -2   40.85    3.55
  -3   0  -2   41.24    3.57
  -3   0  -2   38.31    3.61
   3   0   2   44.55    3.55
   3   0   2   41.14    3.58
  -4   0  -2   14.64    1.60
  -4   0  -2   18.60    1.56
  -4   0  -2   15.03    1.61
  -4   0  -2   17.37    1.53
   4   0   2   18.62    1.52
   4   0   2   19.09    1.54
   4   0   2   15.52    1.59
   4   0   2   14.30    1.59
  -6   0  -2   24.78    2.32
  -6   0  -2   21.91    2.21
  -6   0  -2   22.01    2.31
  -6   0  -2   23.60    2.16
   6   0   2   24.58    2.21
  -7   0  -2  159.73   14.90
  -7   0  -2  176.39   14.93
  -7   0  -2  170.50   14.89
  -7   0  -2  166.71   14.94
   7   0   2  175.29   14.92
  -8   0  -2   45.35    4.36
  -8   0  -2   45.50    4.55
  -8   0  -2   52.30    4.48
  -8   0  -2   38.21    4.35
  -8   0  -2   53.44    4.54
   8   0   2   54.29    4.43
  -9   0  -2   -0.82    1.15
  -9   0  -2    0.55    1.36
  -9   0  -2    0.90    1.55
  -9   0  -2    1.89    1.12
   9   0   2    2.67    1.09
 -10   0  -2    0.55    1.38
 -10   0  -2    9.04    1.47
  10   0   2    5.65    1.36
 -11   0  -2   12.94    1.55
 -11   0  -2    7.07    1.85
  11   0   2   13.95    1.82
 -12   0  -2   20.44    2.34
 -12   0  -2   19.30    2.52
  12   0   2   23.44    2.78
 -13   0  -2    9.29    1.80
 -13   0  -2    7.50    2.10
 -14   0  -2    2.40    1.81
 -14   0  -2    4.20    2.23
 -15   0  -2    3.41    2.61
 -15   0  -2    2.06    1.83
 -15   0  -2    2.59    2.23
 -16   0  -2    2.36    2.26
 -16   0  -2    0.72    3.10
 -16   1   2   -0.75    3.44
 -16   1   2   -3.09    2.38
  15  -1  -2   -0.02    2.39
 -15   1   2    2.12    2.68
  14  -1  -2    3.14    2.25
 -14   1   2    4.92    2.32
  13  -1  -2    4.65    1.95
 -13   1   2    2.94    1.95
  12  -1  -2   11.89    2.01
 -12   1   2   10.18    2.03
  11  -1  -2    0.64    1.52
 -11   1   2    2.77    1.48
 -11   1   2    6.65    1.72
  10  -1  -2    6.10    1.39
 -10   1   2   -4.35    1.21
 -10   1   2   -2.08    0.90
 -10   1   2    7.55    1.30
   9  -1  -2    0.97    1.18
   9  -1  -2   -1.07    0.75
  -9   1   2   -2.27    0.94
  -9   1   2    1.30    1.05
  -9   1   2    1.31    1.36
  -9   1   2    0.09    0.57
   8  -1  -2   18.08    1.82
   8  -1  -2   19.89    2.10
  -8   1   2   22.84    2.37
  -8   1   2   15.42    1.75
  -8   1   2   13.45    1.85
  -8   1   2   22.49    2.18
  -8   1   2   20.05    2.06
   7  -1  -2   12.17    1.31
   7  -1  -2    9.38    1.11
  -7   1   2   10.26    1.14
  -7   1   2    8.90    1.13
  -7   1   2   11.75    1.35
  -7   1   2   12.38    1.30
  -7   1   2   12.47    1.62
  -7   1   2   10.49    1.29
   5  -1  -2   35.75    3.31
  -5   1   2   40.74    3.31
  -5   1   2   36.91    3.28
  -5   1   2   32.73    3.31
   4  -1  -2    8.19    0.95
   4  -1  -2    7.88    0.86
  -4   1   2    8.36    0.88
  -4   1   2    7.92    0.95
  -4   1   2    9.15    0.94
  -4   1   2    9.02    0.82
   3  -1  -2    2.92    0.39
   3  -1  -2    3.02    0.34
  -3   1   2    1.86    0.39
  -3   1   2    2.76    0.38
  -3   1   2    2.90    0.35
   2  -1  -2    0.65    0.26
   2  -1  -2   -0.14    0.22
   2  -1  -2    1.08    0.19
  -2   1   2   -0.01    0.22
  -2   1   2    0.48    0.26
  -2   1   2    0.56    0.18
   1  -1  -2  106.21    9.66
   1  -1  -2  113.67    9.66
   1  -1  -2  106.35    9.66
  -1   1   2  109.73    9.66
  -1   1   2  121.11    9.66
  -1   1   2  105.15    9.66
   0  -1  -2    1.03    0.13
  -1  -1  -2  232.19   19.73
   1   1   2  218.86   19.73
  -2  -1  -2    3.67    0.46
  -2  -1  -2    4.01    0.42
  -2  -1  -2    4.62    0.53
  -2  -1  -2    4.95    0.46
   2   1   2    4.93    0.53
   2   1   2    4.32    0.47
  -3  -1  -2  121.29   11.00
  -3  -1  -2  126.18   11.00
  -3  -1  -2  141.48   10.99
  -3  -1  -2  130.75   11.01
   3   1   2  130.55   11.00
   3   1   2  115.14   10.99
   3   1   2  113.21   11.01
  -4  -1  -2   35.34    2.87
  -4  -1  -2   29.80    2.90
  -4  -1  -2   32.43    2.88
  -4  -1  -2   32.92    2.93
   4   1   2   29.40    2.91
   4   1   2   33.94    2.88
  -5  -1  -2    5.33    0.64
  -5  -1  -2    4.73    0.62
  -5  -1  -2    5.44    0.73
  -5  -1  -2    5.69    0.80
   5   1   2    5.17    0.64
   5   1   2    6.52    0.75
  -6  -1  -2  141.69   11.44
   6   1   2  118.11   11.41
  -7  -1  -2   26.34    2.54
  -7  -1  -2   18.48    2.43
  -7  -1  -2   25.86    2.25
  -7  -1  -2   19.52    2.25
   7   1   2   26.07    2.19
   7   1   2   24.47    2.41
  -8  -1  -2   49.47    5.09
  -8  -1  -2   57.99    5.24
  -8  -1  -2   60.51    5.29
  -8  -1  -2   53.19    5.09
  -8  -1  -2   58.56    5.17
   8   1   2   62.38    5.19
  -9  -1  -2   63.80    6.17
  -9  -1  -2   65.82    6.01
  -9  -1  -2   69.08    6.08
  -9  -1  -2   58.82    5.93
   9   1   2   71.18    6.00
 -10  -1  -2    9.79    1.51
 -10  -1  -2    4.54    1.63
  10   1   2   11.10    1.54
 -11  -1  -2   10.17    2.08
 -11  -1  -2    0.38    1.38
  11   1   2    1.23    1.51
 -12  -1  -2    0.01    1.66
 -12  -1  -2    5.24    1.36
  12   1   2    8.44    1.72
 -13  -1  -2    9.47    2.12
 -13  -1  -2    9.35    1.80
 -13  -1  -2    9.49    1.62
  13   1   2   10.49    2.10
 -14  -1  -2   14.35    2.55
 -14  -1  -2    9.83    2.86
 -14  -1  -2    8.21    2.11
 -15  -1  -2    1.46    2.62
 -15  -1  -2   -3.95    1.92
 -15  -1  -2    1.01    2.12
 -16  -1  -2    0.12    2.34
 -16  -1  -2    0.71    3.12
 -16   2   2    4.54    3.26
 -15   2   2    3.66    2.70
  14  -2  -2   -1.18    2.08
  13  -2  -2   10.03    2.19
 -13   2   2   10.93    2.19
  12  -2  -2   10.26    2.01
 -12   2   2   10.98    1.99
 -12   2   2   10.24    1.70
  11  -2  -2    5.02    1.11
  11  -2  -2    6.37    1.59
 -11   2   2    5.14    1.22
 -11   2   2    0.03    1.72
 -11   2   2    5.25    1.61
  10  -2  -2    4.41    1.41
  10  -2  -2    3.81    0.93
 -10   2   2    3.43    1.29
 -10   2   2    3.79    1.32
 -10   2   2    2.64    0.95
   9  -2  -2   15.07    1.75
   9  -2  -2   18.87    1.91
  -9   2   2   17.09    1.97
  -9   2   2   18.71    2.12
  -9   2   2   12.02    1.59
  -9   2   2   14.82    1.78
   8  -2  -2   -0.33    0.64
   8  -2  -2    0.27    0.96
  -8   2   2    0.73    0.82
  -8   2   2    0.45    0.55
  -8   2   2    0.90    1.01
  -8   2   2    1.28    0.97
   7  -2  -2   43.25    3.93
   7  -2  -2   41.64    3.87
  -7   2   2   43.35    3.92
  -7   2   2   45.41    3.95
  -7   2   2   44.64    4.18
  -7   2   2   39.48    3.87
  -7   2   2   40.81    3.84
  -7   2   2   48.09    4.01
   6  -2  -2   34.46    3.30
   6  -2  -2   37.07    3.33
  -6   2   2   36.66    3.28
  -6   2   2   36.84    3.29
  -6   2   2   34.52    3.33
  -6   2   2   38.78    3.35
  -6   2   2   38.06    3.42
  -6   2   2   37.50    3.51
  -5   2   2   30.39    2.72
   4  -2  -2    4.70    0.50
   4  -2  -2    4.05    0.56
  -4   2   2    3.29    0.53
  -4   2   2    4.36    0.55
  -4   2   2    4.02    0.61
  -4   2   2    5.33    0.53
   3  -2  -2    6.92    0.79
   3  -2  -2    9.79    0.78
  -3   2   2    7.06    0.80
  -3   2   2    9.16    0.79
  -3   2   2    7.39    0.81
   2  -2  -2   51.69    5.02
   2  -2  -2   64.57    5.02
  -2   2   2   52.45    5.02
  -2   2   2   53.41    5.04
  -2   2   2   63.69    5.02
   1  -2  -2   78.59    6.86
   1  -2  -2   77.76    6.86
  -1   2   2   77.72    6.86
  -1   2   2   79.07    6.87
  -1   2   2   78.63    6.86
   0  -2  -2   53.71    4.77
   0  -2  -2   54.88    4.77
   0  -2  -2   54.41    4.77
   0  -2  -2   56.15    4.77
   0   2   2   54.82    4.77
   0   2   2   52.82    4.77
   0   2   2   54.41    4.77
  -1  -2  -2    0.59    0.20
  -1  -2  -2    0.78    0.16
  -1  -2  -2    0.80    0.14
   1   2   2    0.72    0.17
   1   2   2    0.78    0.15
  -2  -2  -2  337.73   29.93
  -2  -2  -2  338.54   29.93
   2   2   2  351.43   29.93
   2   2   2  341.05   29.93
  -3  -2  -2   30.70    2.61
   3   2   2   28.45    2.62
  -4  -2  -2  160.09   13.44
  -4  -2  -2  164.13   13.41
  -4  -2  -2  148.40   13.41
  -4  -2  -2  149.92   13.41
  -4  -2  -2  150.76   13.41
   4   2   2  149.51   13.41
   4   2   2  149.05   13.43
  -5  -2  -2  301.66   27.01
  -5  -2  -2  316.15   27.02
  -5  -2  -2  320.15   27.04
  -5  -2  -2  333.52   27.01
  -5  -2  -2  281.32   27.02
   5   2   2  297.86   27.01
   5   2   2  309.69   27.03
  -6  -2  -2   -0.98    0.77
  -6  -2  -2    0.22    0.72
  -6  -2  -2   -0.87    0.48
  -6  -2  -2    2.48    0.53
  -6  -2  -2   -0.80    0.52
   6   2   2   -0.17    0.69
   6   2   2    2.12    0.53
  -7  -2  -2   62.77    5.62
  -7  -2  -2   63.87    5.70
  -9  -2  -2    2.97    1.07
  -9  -2  -2    1.73    1.51
  -9  -2  -2    0.69    1.02
   9   2   2    3.33    0.81
   9   2   2    1.89    1.15
 -10  -2  -2   23.49    3.19
 -10  -2  -2   30.38    3.10
  10   2   2   34.38    3.20
 -11  -2  -2   -1.38    1.03
 -11  -2  -2   -3.30    1.76
 -11  -2  -2   -1.17    1.40
  11   2   2    1.63    1.47
 -12  -2  -2    4.85    1.45
 -12  -2  -2    3.96    1.75
  12   2   2    6.15    1.76
 -13  -2  -2    2.13    1.92
 -13  -2  -2   -0.49    1.56
 -13  -2  -2    0.12    1.34
  13   2   2    4.15    1.86
 -14  -2  -2    5.09    2.03
 -14  -2  -2    5.36    1.77
 -14  -2  -2   10.66    2.46
 -15  -2  -2   13.80    2.34
 -15  -2  -2   11.00    2.55
 -15  -2  -2   14.43    2.99
 -16  -2  -2   -0.14    3.13
 -16  -2  -2   -0.90    2.13
 -16   3   2    7.22    3.33
 -15   3   2    1.11    2.73
  14  -3  -2    2.44    2.19
 -14   3   2    2.21    2.38
  13  -3  -2    2.49    1.93
 -13   3   2    2.94    1.99
 -13   3   2    3.67    1.90
  12  -3  -2    1.51    1.20
  12  -3  -2    2.01    1.71
 -12   3   2    0.98    1.74
 -12   3   2    3.70    1.61
  11  -3  -2    6.69    1.66
  11  -3  -2    8.00    1.19
 -11   3   2    5.01    1.38
 -11   3   2    8.34    1.61
 -11   3   2    5.32    1.84
  10  -3  -2   21.99    2.57
  10  -3  -2   19.57    2.20
 -10   3   2   21.31    2.33
 -10   3   2   20.55    2.49
 -10   3   2   20.71    2.40
 -10   3   2   21.93    2.65
   9  -3  -2    2.84    1.20
   9  -3  -2    2.93    0.82
  -9   3   2    3.90    1.25
  -9   3   2    4.33    1.27
  -9   3   2    2.97    1.26
  -9   3   2    2.27    1.21
   8  -3  -2    1.73    0.97
   8  -3  -2    2.04    0.69
  -8   3   2    3.06    1.01
  -8   3   2    2.35    0.58
  -8   3   2    2.77    1.09
  -8   3   2    3.51    0.89
   7  -3  -2    1.84    0.66
   7  -3  -2    3.11    0.61
  -7   3   2    3.91    0.97
  -7   3   2    2.29    0.81
  -7   3   2    3.13    1.27
  -7   3   2    2.78    0.57
  -7   3   2    3.59    0.75
  -7   3   2    2.76    0.67
   6  -3  -2   34.61    3.15
   6  -3  -2   32.75    3.17
  -6   3   2   35.09    3.40
  -6   3   2   33.71    3.18
  -6   3   2   27.92    3.29
  -6   3   2   39.31    3.13
  -6   3   2   35.88    3.16
  -6   3   2   36.16    3.13
   5  -3  -2    7.58    1.02
   5  -3  -2    7.87    0.94
  -5   3   2    8.22    1.39
  -5   3   2    8.39    0.95
  -5   3   2    8.76    1.01
  -5   3   2   11.41    1.16
   4  -3  -2   11.80    1.14
   4  -3  -2   12.39    1.13
  -4   3   2   13.47    1.17
  -4   3   2   10.60    1.36
  -4   3   2   11.54    1.15
  -4   3   2   10.11    1.27
   3  -3  -2   11.50    1.22
   3  -3  -2   11.74    1.11
  -3   3   2   13.47    1.13
  -3   3   2   11.51    1.14
   2  -3  -2   11.18    1.00
   2  -3  -2   10.33    0.97
  -2   3   2   10.33    0.98
  -2   3   2   10.65    1.00
   1  -3  -2  426.45   36.99
   1  -3  -2  426.38   36.99
  -1   3   2  422.61   36.99
  -1   3   2  416.10   36.99
   0  -3  -2   24.57    2.13
   0  -3  -2   23.97    2.13
   0   3   2   23.93    2.12
   0   3   2   23.56    2.14
  -1  -3  -2  657.99   55.83
  -1  -3  -2  630.05   55.83
  -1  -3  -2  638.94   55.83
   1   3   2  663.76   55.83
   1   3   2  603.29   55.83
   1   3   2  635.87   55.83
  -2  -3  -2  115.58   10.83
  -2  -3  -2  136.32   10.81
   2   3   2  105.73   10.82
   2   3   2  120.10   10.81
   2   3   2  139.38   10.82
  -3  -3  -2  115.88   10.65
  -3  -3  -2  131.16   10.67
  -3  -3  -2  121.21   10.65
   3   3   2  115.51   10.65
   3   3   2  126.68   10.67
   3   3   2  119.20   10.64
  -4  -3  -2   55.02    4.79
   4   3   2   53.65    4.79
  -5  -3  -2   43.84    3.70
  -5  -3  -2   42.16    3.66
  -5  -3  -2   41.63    3.68
  -5  -3  -2   46.60    3.81
   5   3   2   40.88    3.68
   5   3   2   33.60    3.73
  -6  -3  -2   31.37    2.88
  -6  -3  -2   31.77    2.88
  -6  -3  -2   31.52    3.14
  -6  -3  -2   29.81    2.92
   6   3   2   36.51    2.89
   6   3   2   28.08    3.03
  -7  -3  -2   61.14    5.36
  -7  -3  -2   55.70    5.36
  -7  -3  -2   65.32    5.42
  -7  -3  -2   63.09    5.56
  -7  -3  -2   58.96    5.38
  -7  -3  -2   57.55    5.37
   7   3   2   59.97    5.47
   7   3   2   62.19    5.35
  -9  -3  -2   32.51    3.46
  -9  -3  -2   33.41    3.45
  -9  -3  -2   30.96    3.77
  -9  -3  -2   41.06    3.34
   9   3   2   39.53    3.34
   9   3   2   33.07    3.57
 -10  -3  -2    7.14    1.13
 -10  -3  -2    6.35    2.05
 -10  -3  -2    4.32    1.37
 -10  -3  -2    7.71    1.53
  10   3   2    7.09    1.49
  10   3   2    7.93    1.17
 -11  -3  -2   10.64    2.04
 -11  -3  -2   11.70    1.55
 -11  -3  -2   11.09    1.79
  11   3   2   13.00    1.92
 -12  -3  -2    2.41    1.66
 -12  -3  -2    1.78    1.27
  12   3   2    3.26    1.77
 -13  -3  -2    1.40    1.93
 -13  -3  -2   -1.45    1.39
  13   3   2    3.43    1.90
 -14  -3  -2    8.60    2.10
 -14  -3  -2    7.74    1.94
 -14  -3  -2    8.65    2.56
  14   3   2   14.75    2.36
 -15  -3  -2   -0.76    2.49
 -15  -3  -2    1.50    1.92
 -15  -3  -2   -0.10    2.91
 -16  -3  -2    4.68    2.09
 -16   4   2    1.56    3.22
 -15   4   2    6.38    2.71
 -14   4   2    2.10    2.26
  13  -4  -2    1.97    1.92
  13  -4  -2    3.02    1.47
 -13   4   2    4.65    2.04
 -13   4   2    2.12    1.98
  12  -4  -2   20.69    2.32
  12  -4  -2   18.90    2.51
 -12   4   2   20.00    2.58
 -12   4   2   19.78    2.45
  11  -4  -2    3.60    1.05
  11  -4  -2    3.75    1.54
 -11   4   2    3.34    1.53
 -11   4   2    3.20    1.94
 -11   4   2    2.17    1.45
  10  -4  -2   18.59    2.02
  10  -4  -2   19.46    2.40
 -10   4   2   21.35    2.26
 -10   4   2   17.68    2.28
 -10   4   2   11.28    2.25
 -10   4   2   21.12    2.33
   9  -4  -2    4.32    1.19
   9  -4  -2    4.90    0.91
  -9   4   2    4.63    1.33
  -9   4   2    4.52    1.29
  -9   4   2    4.39    1.03
  -9   4   2    9.66    1.30
   8  -4  -2   11.30    1.36
   8  -4  -2   12.33    1.46
  -8   4   2   14.14    1.52
  -8   4   2   14.00    1.44
  -8   4   2   12.21    1.65
   7  -4  -2   38.42    3.64
   7  -4  -2   40.61    3.65
  -7   4   2   43.90    3.63
  -7   4   2   40.11    3.66
  -7   4   2   38.52    3.85
  -7   4   2   39.17    3.73
  -7   4   2   38.91    3.96
   6  -4  -2   22.49    2.16
  -6   4   2   22.79    2.16
  -6   4   2   23.00    2.23
  -6   4   2   23.68    2.43
  -6   4   2   24.27    2.52
   5  -4  -2    9.85    0.99
  -5   4   2    9.27    1.08
  -5   4   2    8.10    1.19
   4  -4  -2   43.85    3.91
   4  -4  -2   46.09    3.92
  -4   4   2   43.98    3.93
  -4   4   2   42.89    4.01
  -4   4   2   44.12    3.93
   3  -4  -2   40.03    3.40
   3  -4  -2   37.37    3.38
  -3   4   2   38.89    3.39
  -3   4   2   35.70    3.44
  -3   4   2   39.00    3.40
   2  -4  -2   13.66    1.26
   2  -4  -2   13.35    1.29
  -2   4   2   12.95    1.33
  -2   4   2   14.12    1.26
  -2   4   2   14.52    1.29
   1  -4  -2   81.96    6.78
   1  -4  -2   81.69    6.77
  -1   4   2   74.34    6.77
  -1   4   2   72.46    6.77
  -1   4   2   75.17    6.77
   0  -4  -2   31.06    2.76
   0  -4  -2   30.02    2.79
   0   4   2   30.64    2.76
   0   4   2   31.04    2.77
   0   4   2   33.29    2.76
  -1  -4  -2   71.02    6.64
  -1  -4  -2   72.07    6.65
  -1  -4  -2   83.85    6.65
   1   4   2   86.55    6.65
   1   4   2   65.29    6.65
  -2  -4  -2   35.72    3.14
  -2  -4  -2   36.26    3.12
  -2  -4  -2   34.77    3.11
   2   4   2   33.55    3.11
   2   4   2   35.95    3.11
   2   4   2   34.98    3.14
  -3  -4  -2   13.97    1.54
  -3  -4  -2   16.96    1.42
  -3  -4  -2   13.08    1.45
   3   4   2   13.70    1.52
   3   4   2   17.27    1.42
   3   4   2   16.68    1.43
  -4  -4  -2  227.18   20.63
  -4  -4  -2  262.68   20.67
  -4  -4  -2  230.12   20.64
   4   4   2  216.44   20.63
   4   4   2  242.71   20.66
  -5  -4  -2   52.53    4.22
   5   4   2   42.52    4.19
  -6  -4  -2    1.28    0.53
  -6  -4  -2    1.82    1.07
  -6  -4  -2    2.46    0.58
  -6  -4  -2    2.32    0.54
   6   4   2    0.38    0.86
   6   4   2    3.86    0.55
  -7  -4  -2   22.80    2.21
  -7  -4  -2   24.18    2.65
  -7  -4  -2   23.94    2.16
  -7  -4  -2   21.93    2.19
   7   4   2   19.86    2.11
   7   4   2   24.73    2.42
  -8  -4  -2   17.62    2.05
  -8  -4  -2   17.64    2.15
  -8  -4  -2   23.83    2.08
   8   4   2   22.95    2.36
  -9  -4  -2    5.50    1.20
  -9  -4  -2    4.12    0.90
  -9  -4  -2    3.80    0.98
  -9  -4  -2    2.65    1.49
   9   4   2    3.15    1.28
 -10  -4  -2   39.00    4.34
 -10  -4  -2   35.13    3.92
 -10  -4  -2   39.44    3.77
 -10  -4  -2   39.95    3.65
  10   4   2   36.92    3.93
  10   4   2   39.97    3.68
 -11  -4  -2    8.83    2.11
 -11  -4  -2   10.64    1.65
 -11  -4  -2   15.32    1.89
  11   4   2   17.24    2.06
 -12  -4  -2   32.57    3.18
 -12  -4  -2   21.93    2.86
  12   4   2   26.32    3.33
 -13  -4  -2    1.44    2.03
 -13  -4  -2    0.39    1.38
  13   4   2    1.46    1.94
 -14  -4  -2   -1.68    1.41
 -14  -4  -2   -0.88    2.37
  14   4   2    4.32    2.14
 -15  -4  -2    7.91    1.96
 -15  -4  -2   10.78    2.98
 -16  -4  -2    3.29    2.13
 -16  -4  -2   -1.18    3.28
 -16   5   2    0.67    3.49
 -15   5   2    3.20    2.83
 -14   5   2   15.28    2.80
 -14   5   2   15.63    2.69
  13  -5  -2   10.73    2.22
 -13   5   2   10.06    2.14
 -13   5   2    9.26    2.23
  12  -5  -2    3.95    1.77
  12  -5  -2    6.76    1.22
 -12   5   2    3.91    1.81
 -12   5   2    2.51    1.74
  11  -5  -2   32.62    3.19
 -11   5   2   32.65    3.68
 -11   5   2   31.81    3.55
  10  -5  -2    4.58    0.96
 -10   5   2    2.11    1.56
 -10   5   2    5.48    1.48
 -10   5   2    4.12    1.28
   9  -5  -2   25.81    2.50
  -9   5   2   26.74    2.72
  -9   5   2   29.19    2.90
  -9   5   2   21.41    2.56
  -7   5   2    8.94    1.29
  -7   5   2    5.88    1.00
   6  -5  -2  210.72   18.72
  -6   5   2  221.16   18.73
  -6   5   2  212.17   18.80
  -6   5   2  210.30   18.74
   5  -5  -2   14.61    1.43
  -5   5   2   14.86    1.52
   4  -5  -2   22.75    1.93
   4  -5  -2   18.44    1.87
  -4   5   2   21.99    1.94
  -4   5   2   19.98    1.92
  -4   5   2   19.88    2.07
   3  -5  -2   47.93    4.06
   3  -5  -2   45.14    4.08
  -3   5   2   44.43    4.13
  -3   5   2   48.25    4.07
  -3   5   2   43.71    4.08
   2  -5  -2   34.19    2.99
   2  -5  -2   33.01    3.02
  -2   5   2   32.24    3.04
  -2   5   2   36.33    3.00
  -2   5   2   33.04    3.02
   1  -5  -2   31.44    2.79
   1  -5  -2   32.96    2.77
  -1   5   2   31.62    2.77
  -1   5   2   30.05    2.79
  -1   5   2   29.97    2.79
   0  -5  -2    7.81    0.78
   0  -5  -2    7.96    0.78
   0  -5  -2    7.60    0.82
   0   5   2    7.37    0.81
   0   5   2    7.35    0.77
   0   5   2    7.72    0.77
  -1  -5  -2   81.95    7.15
  -1  -5  -2   80.26    7.14
  -1  -5  -2   81.64    7.15
   1   5   2   83.44    7.14
   1   5   2   77.87    7.15
   1   5   2   82.87    7.15
  -2  -5  -2   48.04    4.31
  -2  -5  -2   48.90    4.29
  -2  -5  -2   49.07    4.33
   2   5   2   46.87    4.32
   2   5   2   49.96    4.29
   2   5   2   49.15    4.30
  -3  -5  -2   85.01    7.09
  -3  -5  -2   78.55    7.10
  -3  -5  -2   82.30    7.14
   3   5   2   81.38    7.08
   3   5   2   79.48    7.12
   3   5   2   77.34    7.09
  -4  -5  -2  120.64   10.01
  -4  -5  -2  112.20   10.02
  -4  -5  -2  113.11   10.07
   4   5   2  102.99   10.04
   4   5   2  120.63   10.01
   4   5   2  114.23   10.01
  -5  -5  -2   62.49    5.13
  -5  -5  -2   55.35    4.98
  -5  -5  -2   55.09    5.00
   5   5   2   58.39    5.08
   5   5   2   51.57    4.97
  -6  -5  -2    3.43    0.63
  -6  -5  -2    3.69    0.73
  -6  -5  -2    1.84    1.16
   6   5   2    4.64    0.60
   6   5   2    1.86    0.93
  -7  -5  -2   44.18    4.09
  -7  -5  -2   41.37    4.13
  -7  -5  -2   48.09    4.08
  -7  -5  -2   48.07    4.41
   7   5   2   47.22    4.25
   7   5   2   43.84    4.03
  -8  -5  -2   -0.27    0.67
  -8  -5  -2    0.56    0.92
   8   5   2    1.43    0.77
   8   5   2   -0.54    1.10
  -9  -5  -2   13.28    1.66
  -9  -5  -2   14.48    1.88
  -9  -5  -2   16.97    1.89
  -9  -5  -2   19.59    2.07
   9   5   2   17.84    2.02
   9   5   2   16.88    1.78
 -10  -5  -2    1.55    1.17
 -10  -5  -2    1.33    1.93
 -10  -5  -2   -2.72    0.88
 -10  -5  -2   -0.26    1.50
  10   5   2   -0.39    1.41
  10   5   2    0.91    1.15
 -11  -5  -2    9.36    1.62
 -11  -5  -2    7.37    1.31
  11   5   2    7.77    1.81
  11   5   2    9.50    1.51
 -12  -5  -2    2.97    1.74
 -12  -5  -2    1.14    1.16
  12   5   2    2.99    1.83
 -13  -5  -2    1.10    1.37
 -13  -5  -2    3.71    2.07
  13   5   2    2.22    1.94
 -14  -5  -2    1.93    2.36
 -14  -5  -2    1.78    1.55
  14   5   2    2.87    2.27
 -15  -5  -2   -0.96    2.79
 -15  -5  -2   -1.97    1.84
  15   5   2    1.03    2.61
 -16  -5  -2   14.36    4.00
 -16  -5  -2   11.90    2.66
 -15   6   2    1.22    2.67
  14  -6  -2    1.43    1.56
 -14   6   2    4.32    2.51
 -14   6   2   -0.43    2.15
 -13   6   2   21.37    2.89
  12  -6  -2   20.02    2.19
 -12   6   2   16.68    2.37
 -12   6   2   14.23    2.41
  11  -6  -2   10.66    1.44
 -11   6   2   11.62    1.86
 -11   6   2    9.29    1.96
  10  -6  -2   20.20    1.99
 -10   6   2   14.83    2.08
 -10   6   2   16.77    2.20
   9  -6  -2    6.80    1.06
  -9   6   2    8.19    1.51
  -9   6   2    5.56    1.34
  -9   6   2    6.61    1.32
   8  -6  -2   93.97    8.60
  -8   6   2   97.79    8.65
  -8   6   2  100.44    8.75
   7  -6  -2   27.79    2.63
  -7   6   2   28.52    2.75
   6  -6  -2   15.18    1.59
   6  -6  -2   13.26    1.49
  -6   6   2   18.28    1.88
  -6   6   2   12.98    1.63
  -6   6   2   15.17    1.83
   5  -6  -2   74.52    6.58
   5  -6  -2   74.99    6.56
  -5   6   2   75.10    6.58
  -5   6   2   71.22    6.69
  -5   6   2   75.48    6.59
   4  -6  -2   85.40    7.60
  -4   6   2   85.85    7.68
  -4   6   2   87.42    7.61
   3  -6  -2   96.22    8.26
   3  -6  -2   93.04    8.28
  -3   6   2   90.81    8.28
  -3   6   2   91.82    8.30
  -3   6   2   97.93    8.27
   2  -6  -2   45.27    4.07
   2  -6  -2   48.42    4.10
  -2   6   2   46.50    4.08
  -2   6   2   44.02    4.09
  -2   6   2   46.17    4.12
   1  -6  -2   35.80    3.20
   1  -6  -2   35.56    3.23
   1  -6  -2   36.38    3.22
  -1   6   2   36.01    3.22
  -1   6   2   35.77    3.22
  -1   6   2   36.79    3.20
   0  -6  -2   10.57    1.14
   0  -6  -2   13.08    1.13
   0  -6  -2   12.15    1.19
   0   6   2   12.15    1.12
   0   6   2   11.34    1.16
   0   6   2   11.08    1.12
  -1  -6  -2   55.49    4.99
  -1  -6  -2   58.37    5.01
  -1  -6  -2   56.65    5.01
   1   6   2   54.02    5.00
   1   6   2   56.99    4.99
   1   6   2   58.26    5.01
  -2  -6  -2    2.45    0.40
  -2  -6  -2    2.53    0.48
  -2  -6  -2    1.18    0.57
   2   6   2    3.00    0.42
   2   6   2    2.11    0.42
   2   6   2    1.44    0.53
  -3  -6  -2  116.04    9.94
  -3  -6  -2  111.62    9.93
  -3  -6  -2  117.41    9.98
   3   6   2  110.84    9.93
   3   6   2  109.42    9.93
   3   6   2  113.72    9.96
  -4  -6  -2   30.77    2.51
  -4  -6  -2   24.01    2.70
  -4  -6  -2   25.49    2.56
   4   6   2   29.20    2.50
   4   6   2   28.10    2.50
   4   6   2   24.90    2.65
  -5  -6  -2  117.20   10.16
  -5  -6  -2  109.68   10.18
  -5  -6  -2  123.26   10.26
   5   6   2  111.13   10.16
   5   6   2  118.15   10.24
   5   6   2  115.23   10.16
  -6  -6  -2    2.22    0.67
  -6  -6  -2    2.98    0.83
  -6  -6  -2    2.35    1.23
   6   6   2    4.82    0.59
   6   6   2    3.57    1.01
  -7  -6  -2    0.76    0.66
  -7  -6  -2    0.64    0.90
   7   6   2   -0.21    1.06
  -8  -6  -2   30.11    3.06
  -8  -6  -2   30.05    2.86
   8   6   2   29.59    2.89
   8   6   2   30.72    3.13
  -9  -6  -2    5.02    1.53
  -9  -6  -2    5.39    0.98
   9   6   2    5.99    1.19
   9   6   2    4.50    1.43
 -10  -6  -2   35.55    3.27
 -10  -6  -2   30.31    3.76
  10   6   2   29.05    3.35
  10   6   2   38.55    3.61
 -11  -6  -2    0.34    1.10
 -11  -6  -2    2.35    2.97
  11   6   2    1.67    1.66
  11   6   2    3.50    1.32
 -12  -6  -2    0.20    1.20
  12   6   2    3.27    1.85
  12   6   2    4.93    1.55
  13   6   2    1.66    2.05
 -14  -6  -2    6.98    1.78
 -14  -6  -2    4.74    2.45
  14   6   2    6.54    2.49
 -15  -6  -2    3.13    2.03
 -15  -6  -2    1.06    3.05
  15   6   2    2.50    2.80
 -16  -6  -2    1.42    2.35
  15  -7  -2    1.56    1.85
 -15   7   2    0.52    2.73
  14  -7  -2    1.36    1.55
 -14   7   2    0.51    2.29
 -14   7   2    4.92    2.62
  13  -7  -2   12.61    1.82
 -13   7   2   11.35    2.35
 -13   7   2   12.57    2.46
  12  -7  -2   14.77    1.85
 -12   7   2   14.67    2.44
 -12   7   2   16.45    2.39
  11  -7  -2   10.37    1.43
 -11   7   2   10.21    1.97
 -11   7   2   10.37    1.91
  10  -7  -2   11.96    1.46
 -10   7   2   13.32    1.79
 -10   7   2   10.87    1.90
   9  -7  -2   27.03    2.66
  -9   7   2   27.46    3.10
  -9   7   2   26.15    2.97
   8  -7  -2   63.38    5.34
  -8   7   2   57.04    5.57
  -8   7   2   56.69    5.45
   7  -7  -2   63.67    5.65
  -7   7   2   63.18    5.74
   6  -7  -2   64.19    5.56
  -6   7   2   59.96    5.59
   5  -7  -2    5.31    0.79
  -5   7   2    5.75    0.91
  -5   7   2    8.56    0.93
  -5   7   2    9.87    1.24
   4  -7  -2   98.04    8.35
   4  -7  -2   87.31    8.32
  -4   7   2   95.29    8.41
  -4   7   2   85.87    8.34
  -4   7   2  107.12    8.37
   3  -7  -2   71.51    6.38
  -3   7   2   73.57    6.36
  -3   7   2   72.22    6.37
  -3   7   2   70.57    6.41
   2  -7  -2   56.10    5.01
   2  -7  -2   52.69    5.01
   2  -7  -2   60.10    4.97
  -2   7   2   53.81    5.02
  -2   7   2   60.66    4.98
  -2   7   2   53.67    5.00
   1  -7  -2   26.28    2.84
   1  -7  -2   34.68    2.82
   1  -7  -2   33.26    2.86
  -1   7   2   34.71    2.83
  -1   7   2   31.25    2.85
  -1   7   2   28.09    2.85
   0  -7  -2   10.55    0.95
   0  -7  -2    7.71    0.96
   0  -7  -2    8.13    0.93
   0   7   2    8.67    0.95
   0   7   2    8.20    1.00
   0   7   2    8.73    0.95
  -1  -7  -2  214.53   18.78
  -1  -7  -2  210.96   18.79
  -1  -7  -2  212.48   18.79
   1   7   2  222.87   18.79
   1   7   2  202.40   18.79
   1   7   2  223.32   18.78
  -2  -7  -2   17.24    1.94
  -2  -7  -2   20.73    1.89
  -2  -7  -2   19.22    1.79
   2   7   2   19.65    1.82
   2   7   2   21.59    1.83
   2   7   2   17.32    1.89
  -3  -7  -2   16.33    1.49
  -3  -7  -2   16.91    1.58
  -3  -7  -2   15.29    1.75
   3   7   2   11.86    1.54
   3   7   2   15.30    1.48
   3   7   2   14.59    1.46
  -4  -7  -2   21.51    2.54
  -4  -7  -2   23.69    2.35
  -4  -7  -2   25.45    2.29
   4   7   2   24.02    2.47
   4   7   2   26.26    2.26
   4   7   2   24.34    2.29
  -5  -7  -2    2.28    0.75
  -5  -7  -2    1.81    1.09
  -5  -7  -2    1.52    0.60
   5   7   2    2.50    0.48
   5   7   2    2.20    0.63
   5   7   2    1.35    0.93
  -6  -7  -2    1.62    0.90
  -6  -7  -2    2.40    0.68
  -6  -7  -2    3.22    1.25
   6   7   2    1.92    1.02
  -7  -7  -2    3.90    1.15
  -7  -7  -2    3.58    0.82
   7   7   2    5.12    0.87
   7   7   2    4.05    1.22
  -8  -7  -2    5.34    1.37
   8   7   2   -0.02    1.26
  -9  -7  -2   26.28    3.23
  -9  -7  -2   28.07    2.75
   9   7   2   27.21    3.03
   9   7   2   26.12    2.79
 -10  -7  -2    0.96    1.02
 -10  -7  -2    1.25    2.19
  10   7   2    1.71    1.56
  10   7   2    1.53    1.30
 -11  -7  -2    7.97    1.47
  11   7   2    8.53    1.65
  11   7   2   11.51    2.01
 -12  -7  -2   -0.96    1.29
  12   7   2   -0.24    1.55
  12   7   2    1.61    1.89
 -13  -7  -2    0.18    1.47
  13   7   2    0.09    2.16
 -14  -7  -2    2.47    1.74
  14   7   2    2.55    2.54
 -15  -7  -2    2.49    2.19
  15   7   2    3.45    3.09
 -16  -7  -2    2.33    2.55
  15  -8  -2    2.05    1.88
 -15   8   2    0.15    2.64
  14  -8  -2    0.99    1.63
 -14   8   2    2.53    3.01
 -14   8   2    0.86    2.29
  13  -8  -2    1.33    1.31
 -13   8   2    2.43    2.34
 -13   8   2   -2.08    1.99
  12  -8  -2   18.58    1.98
 -12   8   2   14.98    2.48
 -12   8   2   14.43    2.49
  11  -8  -2    8.82    1.30
 -11   8   2    7.42    1.88
 -11   8   2    4.00    1.85
  10  -8  -2   19.05    2.10
 -10   8   2   16.78    2.36
 -10   8   2   19.35    2.28
   9  -8  -2    3.87    0.90
  -9   8   2    2.10    1.45
  -9   8   2    2.21    1.33
   8  -8  -2   51.63    4.69
  -8   8   2   52.39    4.88
   7  -8  -2  139.99   13.50
   7  -8  -2  169.67   13.48
  -7   8   2  150.01   13.53
   6  -8  -2   46.51    3.97
   6  -8  -2   40.48    4.07
  -6   8   2   44.74    4.10
  -6   8   2   44.30    4.06
   5  -8  -2   61.14    6.78
   5  -8  -2   87.01    6.82
  -5   8   2   83.15    6.84
  -5   8   2   77.14    6.95
   4  -8  -2   91.72    7.77
   4  -8  -2   83.04    7.73
  -4   8   2   77.83    7.75
  -4   8   2   92.60    7.82
  -4   8   2   94.23    7.78
   3  -8  -2  379.66   33.06
   3  -8  -2  381.65   33.08
  -3   8   2  362.01   33.08
  -3   8   2  376.96   33.07
  -3   8   2  388.20   33.09
   2  -8  -2  137.14   12.31
   2  -8  -2  137.46   12.32
   2  -8  -2  142.53   12.30
  -2   8   2  138.62   12.32
  -2   8   2  144.67   12.30
   1  -8  -2   22.85    2.20
   1  -8  -2   22.36    2.16
  -1   8   2   22.37    2.14
  -1   8   2   22.37    2.16
  -1   8   2   24.04    2.12
   0  -8  -2    5.20    0.70
   0  -8  -2    6.23    0.78
   0   8   2    4.56    0.68
   0   8   2    4.54    0.66
   0   8   2    5.66    0.69
  -1  -8  -2    1.89    0.62
  -1  -8  -2    1.32    0.62
   1   8   2    2.14    0.52
   1   8   2    1.91    0.57
   1   8   2    2.29    0.50
  -2  -8  -2   15.52    1.64
  -2  -8  -2   14.76    1.80
  -2  -8  -2   16.93    1.73
   2   8   2   19.34    1.67
   2   8   2   14.73    1.69
   2   8   2   18.62    1.64
  -3  -8  -2   83.64    6.84
  -3  -8  -2   74.37    6.91
  -3  -8  -2   76.44    6.87
   3   8   2   71.29    6.88
   3   8   2   80.14    6.83
   3   8   2   77.52    6.83
  -4  -8  -2   34.28    3.17
  -4  -8  -2   33.79    3.09
  -4  -8  -2   34.16    3.32
   4   8   2   33.64    3.08
   4   8   2   32.35    3.23
  -5  -8  -2   48.56    4.34
  -5  -8  -2   53.08    4.49
  -5  -8  -2   45.31    4.25
   5   8   2   45.05    4.24
   5   8   2   53.01    4.40
   5   8   2   41.96    4.25
  -6  -8  -2    1.28    1.08
  -6  -8  -2    2.88    1.10
  -6  -8  -2    2.47    0.73
   6   8   2    3.04    1.13
   6   8   2    3.46    0.79
  -7  -8  -2    4.55    1.32
  -7  -8  -2    2.81    0.86
   7   8   2    4.85    0.99
   7   8   2    4.25    1.26
  -8  -8  -2   -0.36    0.87
  -8  -8  -2    0.03    1.50
   8   8   2    2.20    1.09
   8   8   2   -0.47    1.29
  -9  -8  -2    4.67    1.91
  -9  -8  -2    3.25    1.09
   9   8   2    9.48    1.29
   9   8   2    2.19    1.52
 -10  -8  -2   31.90    3.19
  10   8   2   26.29    3.29
  10   8   2   37.94    3.56
 -11  -8  -2    2.86    1.26
  11   8   2    2.44    1.58
  11   8   2    3.61    1.83
 -12  -8  -2    2.25    1.38
  12   8   2    1.75    2.00
  12   8   2    2.13    1.70
 -13  -8  -2   -0.62    1.58
  13   8   2    0.56    2.26
  13   8   2    1.77    1.93
 -14  -8  -2    1.42    1.89
  14   8   2   -0.91    2.64
 -15  -8  -2    4.13    2.54
  15   8   2    0.40    3.04
  15  -9  -2   -0.34    1.93
 -15   9   2    1.49    2.81
  14  -9  -2    8.58    1.84
 -14   9   2    5.85    2.48
 -14   9   2    7.76    3.02
  13  -9  -2    2.26    1.41
 -13   9   2   -0.24    2.63
 -13   9   2   -1.67    2.09
  12  -9  -2    8.86    1.50
 -12   9   2    9.38    2.19
  11  -9  -2   13.60    1.58
 -11   9   2    6.96    2.05
 -11   9   2   13.39    2.11
  10  -9  -2    4.94    1.08
 -10   9   2    4.95    1.66
 -10   9   2    2.20    1.66
   9  -9  -2   13.20    1.47
  -9   9   2   12.16    1.84
  -9   9   2   12.18    1.93
   8  -9  -2    9.92    1.26
  -8   9   2   11.97    1.57
   7  -9  -2    6.32    0.97
  -7   9   2    8.90    1.28
   6  -9  -2  152.65   13.05
  -6   9   2  144.04   13.10
   5  -9  -2   16.26    1.89
   5  -9  -2   15.78    1.68
  -5   9   2   19.69    2.19
  -5   9   2   16.21    1.82
  -5   9   2   15.27    1.94
   4  -9  -2   94.94    9.06
   4  -9  -2  105.11    9.10
  -4   9   2  107.57    9.11
  -4   9   2  104.29    9.17
   3  -9  -2  178.07   16.25
   3  -9  -2  186.95   16.27
  -3   9   2  186.96   16.29
  -3   9   2  185.27   16.26
  -3   9   2  189.06   16.27
   2  -9  -2  149.73   13.45
   2  -9  -2  152.37   13.43
   2  -9  -2  150.44   13.42
  -2   9   2  154.67   13.44
  -2   9   2  154.95   13.44
  -2   9   2  154.95   13.43
   1  -9  -2  140.45   12.08
   1  -9  -2  137.90   12.10
   1  -9  -2  135.60   12.08
  -1   9   2  137.79   12.07
  -1   9   2  137.12   12.10
  -1   9   2  135.96   12.08
   0  -9  -2   16.29    1.65
   0  -9  -2   17.03    1.65
   0  -9  -2   15.09    1.76
   0   9   2   16.31    1.64
   0   9   2   16.54    1.70
   0   9   2   16.57    1.66
  -1  -9  -2    4.26    0.82
  -1  -9  -2    6.29    0.79
  -1  -9  -2    6.94    0.91
   1   9   2    6.15    0.80
   1   9   2    4.90    0.79
   1   9   2    6.34    0.81
  -2  -9  -2   11.13    1.33
  -2  -9  -2   11.38    1.49
  -2  -9  -2   12.77    1.46
   2   9   2   12.11    1.35
   2   9   2   10.83    1.31
   2   9   2   11.96    1.34
  -3  -9  -2  198.86   16.85
  -3  -9  -2  186.33   16.81
  -3  -9  -2  190.72   16.83
   3   9   2  198.67   16.85
   3   9   2  182.24   16.81
   3   9   2  193.13   16.82
  -4  -9  -2  127.80   11.90
  -4  -9  -2  140.92   11.87
  -4  -9  -2  137.01   11.95
   4   9   2  127.07   11.86
   4   9   2  143.35   11.87
   4   9   2  133.13   11.92
  -5  -9  -2    7.59    1.32
  -5  -9  -2    9.69    1.58
  -5  -9  -2    8.21    1.07
   5   9   2   10.20    1.38
   5   9   2    8.41    1.11
  -6  -9  -2   35.23    3.50
  -6  -9  -2   39.10    3.75
   6   9   2   39.44    3.71
   6   9   2   38.17    3.53
  -7  -9  -2    6.70    1.61
  -7  -9  -2    5.90    1.04
   7   9   2    6.99    1.43
  -8  -9  -2    6.74    1.15
  -8  -9  -2    6.70    1.91
   8   9   2    8.66    1.57
   8   9   2    5.20    1.33
  -9  -9  -2    0.41    1.04
   9   9   2    1.90    1.54
   9   9   2    2.99    1.31
 -10  -9  -2    3.66    1.27
  10   9   2    4.45    1.75
  10   9   2    6.04    1.49
 -11  -9  -2    6.14    1.49
  11   9   2    7.27    1.79
  11   9   2    8.60    2.04
 -12  -9  -2    5.33    2.14
  12   9   2    5.96    2.16
  12   9   2    4.85    1.83
 -13  -9  -2    6.45    1.82
  13   9   2    4.62    2.04
  13   9   2    9.04    2.54
 -14  -9  -2    1.62    2.00
  14   9   2   -2.86    2.80
 -15  -9  -2    0.11    2.38
  15   9   2    0.60    3.15
  15 -10  -2    5.59    2.09
 -15  10   2    5.82    3.85
 -15  10   2    3.02    3.00
  14 -10  -2    3.83    1.72
 -14  10   2    3.35    2.59
 -14  10   2    6.02    3.10
  13 -10  -2    3.83    1.53
 -13  10   2    4.94    2.23
 -13  10   2    4.14    2.63
  12 -10  -2    1.96    1.91
 -12  10   2    1.03    1.86
 -12  10   2    5.61    2.28
  11 -10  -2   16.84    1.98
 -11  10   2   19.95    2.51
 -11  10   2   14.93    2.39
  10 -10  -2   31.71    3.10
 -10  10   2   29.13    3.56
 -10  10   2   30.83    3.66
   9 -10  -2    1.75    0.89
  -9  10   2    2.31    1.51
  -9  10   2    0.74    1.51
   8 -10  -2    1.86    0.86
  -8  10   2    1.32    1.31
   7 -10  -2    6.16    0.93
  -7  10   2    5.79    1.31
   6 -10  -2    4.83    0.82
  -6  10   2    5.55    1.19
   5 -10  -2  117.49   10.22
  -5  10   2  114.29   10.28
   4 -10  -2   23.44    2.45
   4 -10  -2   23.25    2.23
  -4  10   2   24.96    2.40
  -4  10   2   24.73    2.63
  -4  10   2   20.07    2.33
   3 -10  -2   20.24    1.75
   3 -10  -2   15.29    2.00
  -3  10   2   14.13    1.82
  -3  10   2   17.35    1.86
  -3  10   2   17.82    1.93
   2 -10  -2  299.89   25.23
   2 -10  -2  275.20   25.25
   2 -10  -2  286.30   25.25
  -2  10   2  288.83   25.25
  -2  10   2  286.93   25.25
  -2  10   2  290.60   25.24
   1 -10  -2   51.44    4.94
   1 -10  -2   53.60    5.01
   1 -10  -2   59.64    4.95
  -1  10   2   53.02    4.97
  -1  10   2   57.71    4.95
  -1  10   2   56.39    4.99
   0 -10  -2  115.79    9.98
   0 -10  -2  111.24    9.98
   0 -10  -2  104.79   10.06
   0  10   2  114.21    9.99
   0  10   2  116.65    9.97
   0  10   2  116.39   10.01
  -1 -10  -2    1.88    0.88
  -1 -10  -2    1.05    0.73
  -1 -10  -2    2.06    0.68
   1  10   2    1.87    0.71
   1  10   2    2.01    0.63
   1  10   2    2.44    0.72
  -2 -10  -2   61.02    5.93
  -2 -10  -2   71.33    5.90
  -2 -10  -2   63.32    5.94
   2  10   2   65.14    5.91
   2  10   2   66.24    5.90
   2  10   2   69.54    5.93
  -3 -10  -2  129.29   11.10
  -3 -10  -2  126.92   11.05
  -3 -10  -2  123.20   11.10
   3  10   2  124.49   11.06
   3  10   2  131.94   11.10
   3  10   2  116.88   11.04
  -4 -10  -2    2.61    1.26
  -4 -10  -2    5.78    0.85
  -4 -10  -2    3.26    1.09
   4  10   2    4.18    0.87
   4  10   2    3.78    1.11
  -5 -10  -2    6.19    1.28
  -6 -10  -2   23.26    2.85
  -6 -10  -2   22.97    2.40
   6  10   2   22.59    2.48
   6  10   2   26.21    2.70
  -7 -10  -2    4.92    1.05
   7  10   2    7.71    1.25
   7  10   2    2.05    1.42
  -8 -10  -2   45.85    4.37
   8  10   2   43.08    4.44
   8  10   2   52.12    4.61
  -9 -10  -2    2.47    1.23
   9  10   2    8.74    1.54
   9  10   2    5.10    1.71
 -10 -10  -2   -1.13    1.25
  10  10   2   -0.63    1.50
  10  10   2    4.04    1.80
 -11 -10  -2    0.57    1.42
  11  10   2    1.31    1.75
  11  10   2    2.89    1.92
 -12 -10  -2    8.88    1.74
  12  10   2   10.75    2.42
  12  10   2    6.87    2.13
 -13 -10  -2    6.88    1.87
  13  10   2    2.74    2.15
  13  10   2    8.10    2.61
 -14 -10  -2   -0.18    2.18
  14  10   2   -4.87    2.92
 -15 -10  -2    1.18    2.67
  15  10   2   -0.78    3.45
  15 -11  -2    6.21    2.19
  14 -11  -2    2.94    1.78
 -14  11   2    2.40    2.94
 -14  11   2   -1.63    2.50
  13 -11  -2    0.73    1.49
 -13  11   2    2.23    2.29
 -13  11   2    4.64    2.60
  12 -11  -2    4.08    1.42
 -12  11   2    3.42    1.99
 -12  11   2    5.36    2.37
  11 -11  -2    8.62    1.49
 -11  11   2    9.17    2.05
 -11  11   2    9.11    2.18
  10 -11  -2   11.36    1.50
 -10  11   2   10.60    2.10
 -10  11   2   10.85    2.01
   9 -11  -2   20.05    2.28
  -9  11   2   22.71    2.56
   8 -11  -2   14.13    1.54
  -8  11   2   12.63    1.90
   7 -11  -2   14.04    1.78
  -7  11   2   16.68    1.91
   6 -11  -2   24.40    2.38
  -6  11   2   23.34    2.69
   5 -11  -2    0.91    0.72
  -5  11   2    0.82    0.99
   4 -11  -2   91.45    8.10
  -4  11   2   91.62    8.17
   3 -11  -2   68.33    5.93
  -3  11   2   67.20    5.98
  -3  11   2   67.23    6.01
  -3  11   2   63.02    6.05
   2 -11  -2    9.11    1.22
  -2  11   2    7.36    1.20
  -2  11   2   10.44    1.17
  -2  11   2    7.72    1.12
   1 -11  -2  103.14    9.73
   1 -11  -2  107.74    9.78
   1 -11  -2  117.74    9.74
  -1  11   2  110.31    9.76
  -1  11   2  109.17    9.75
  -1  11   2  113.95    9.74
   0 -11  -2   15.53    1.62
   0 -11  -2   12.82    1.59
   0 -11  -2   15.80    1.64
   0  11   2   15.55    1.77
   0  11   2   15.25    1.65
   0  11   2   13.33    1.67
  -1 -11  -2  146.14   12.54
  -1 -11  -2  130.73   12.56
  -1 -11  -2  146.97   12.53
   1  11   2  144.73   12.55
   1  11   2  142.80   12.51
   1  11   2  142.19   12.53
  -2 -11  -2   18.87    1.68
  -2 -11  -2   10.12    1.67
   2  11   2   14.58    1.83
   2  11   2   15.48    1.77
   2  11   2   15.63    1.73
  -3 -11  -2    0.18    1.01
  -3 -11  -2    1.47    0.81
  -3 -11  -2    0.96    1.07
   3  11   2    1.01    0.85
   3  11   2    1.72    1.05
  -4 -11  -2   23.05    2.27
  -4 -11  -2   20.32    2.68
  -4 -11  -2   21.21    2.58
   4  11   2   21.90    2.49
   4  11   2   23.28    2.33
  -5 -11  -2    1.28    0.89
   5  11   2    1.17    0.97
   5  11   2    2.25    1.25
  -7 -11  -2    0.53    0.99
   7  11   2    1.22    1.23
   7  11   2    0.39    1.45
  -8 -11  -2   39.00    3.66
   8  11   2   36.38    3.91
   8  11   2   35.77    3.75
  -9 -11  -2   16.66    2.02
   9  11   2   18.67    2.44
   9  11   2   18.08    2.28
 -10 -11  -2    9.23    1.63
  10  11   2    9.54    2.15
  10  11   2    9.36    1.82
  11  11   2    4.03    1.83
  11  11   2    2.69    2.04
 -12 -11  -2    6.65    1.76
  12  11   2    3.58    2.41
  12  11   2    4.75    2.12
 -13 -11  -2    4.92    2.10
  13  11   2    1.39    2.35
  13  11   2    4.41    2.85
 -14 -11  -2    5.40    2.54
  14  11   2    5.13    3.25
  14 -12  -2    3.59    1.87
 -14  12   2    2.02    2.58
  13 -12  -2    0.11    1.53
 -13  12   2    1.11    2.44
 -13  12   2    6.27    2.97
  12 -12  -2    3.48    1.44
 -12  12   2    5.16    2.15
 -12  12   2    4.16    2.46
  11 -12  -2    3.18    1.25
 -11  12   2    2.75    2.08
 -11  12   2    2.71    1.87
  10 -12  -2    2.12    1.11
 -10  12   2    2.35    1.75
 -10  12   2    1.92    1.80
   9 -12  -2    1.73    1.01
  -9  12   2   -0.52    1.59
   8 -12  -2    4.85    1.00
  -8  12   2    4.14    1.51
   7 -12  -2   10.41    1.33
  -7  12   2   12.43    1.71
   6 -12  -2    2.20    0.82
  -6  12   2    0.68    1.14
   5 -12  -2   35.58    3.21
  -5  12   2   31.78    3.41
   4 -12  -2   11.08    1.33
  -4  12   2   12.42    1.53
   3 -12  -2   80.98    7.03
  -3  12   2   81.87    7.11
  -3  12   2   73.90    7.15
   2 -12  -2   45.29    4.24
   2 -12  -2   49.85    4.37
  -2  12   2   47.55    4.34
  -2  12   2   43.64    4.36
   1 -12  -2   26.32    2.48
   1 -12  -2   24.37    2.57
  -1  12   2   26.75    2.60
  -1  12   2   23.43    2.59
   0 -12  -2   74.57    6.60
   0 -12  -2   75.89    6.62
   0  12   2   72.16    6.62
   0  12   2   74.08    6.66
  -1 -12  -2   14.39    1.70
  -1 -12  -2   13.37    1.81
   1  12   2   14.99    1.84
   1  12   2   14.90    1.73
  -2 -12  -2  122.34   11.23
  -2 -12  -2  127.91   11.20
   2  12   2  129.09   11.23
   2  12   2  128.08   11.22
  -3 -12  -2   12.53    1.38
  -3 -12  -2   10.23    1.60
   3  12   2    9.44    1.42
   3  12   2   12.88    1.58
  -4 -12  -2    6.62    1.10
   4  12   2    6.13    1.36
   4  12   2    4.84    1.14
  -5 -12  -2   44.94    4.18
   5  12   2   43.75    4.33
   5  12   2   45.10    4.22
  -6 -12  -2    1.69    1.08
   6  12   2    1.88    1.44
   6  12   2    2.52    1.28
  -7 -12  -2   21.75    2.23
   7  12   2   13.91    2.25
  -8 -12  -2    2.80    1.37
   8  12   2    3.50    1.58
   8  12   2    3.22    1.75
  -9 -12  -2    2.87    1.37
   9  12   2    5.17    1.75
   9  12   2    2.88    1.85
 -10 -12  -2    2.77    1.50
  10  12   2    4.31    1.81
  10  12   2    5.10    2.04
 -11 -12  -2    0.88    1.57
  11  12   2    0.71    2.21
  11  12   2   -1.64    1.86
 -12 -12  -2    0.48    1.83
  12  12   2    1.53    2.52
  12  12   2    0.31    2.34
 -13 -12  -2    1.86    2.14
  13  12   2    2.50    2.97
 -14 -12  -2    1.20    2.57
  14  12   2    2.14    3.42
  14 -13  -2    4.77    1.94
 -14  13   2    1.59    3.40
 -14  13   2    1.09    2.86
  13 -13  -2    2.79    1.69
 -13  13   2    5.24    2.48
  12 -13  -2    0.48    1.47
 -12  13   2    0.18    2.44
 -12  13   2   -0.23    2.13
  11 -13  -2    5.20    2.09
 -11  13   2    7.46    2.10
 -11  13   2    9.46    2.30
  10 -13  -2   -0.06    1.12
 -10  13   2    0.31    1.76
 -10  13   2    1.64    1.91
   9 -13  -2    2.88    1.09
  -9  13   2    1.22    1.69
   8 -13  -2    2.38    0.97
  -8  13   2    3.15    1.56
   7 -13  -2   17.25    1.97
  -7  13   2   15.40    2.11
   6 -13  -2    3.24    0.92
  -6  13   2   -0.09    1.27
   5 -13  -2    0.54    0.86
  -5  13   2    0.30    1.15
   4 -13  -2   14.95    1.90
  -4  13   2   17.49    1.90
   3 -13  -2  116.90   10.21
  -3  13   2  114.09   10.28
   2 -13  -2   13.85    1.52
   2 -13  -2   13.12    1.76
  -2  13   2   12.15    1.74
  -2  13   2   14.42    1.66
   1 -13  -2   43.10    4.02
   1 -13  -2   41.55    3.89
  -1  13   2   42.39    3.99
  -1  13   2   40.53    4.00
   0 -13  -2    4.46    1.01
   0  13   2    4.58    1.10
  -1 -13  -2   84.55    7.83
  -1 -13  -2   91.75    7.80
   1  13   2   88.33    7.84
   1  13   2   85.83    7.82
  -2 -13  -2   32.34    3.03
  -2 -13  -2   29.77    3.23
   2  13   2   30.83    3.15
   2  13   2   32.37    3.18
  -3 -13  -2   30.34    3.54
  -3 -13  -2   38.82    3.35
   3  13   2   31.22    3.47
   3  13   2   37.38    3.43
  -4 -13  -2   17.10    1.98
   4  13   2   18.09    2.39
   4  13   2   20.09    2.25
  -5 -13  -2    6.04    1.22
   5  13   2    4.82    1.28
   5  13   2    2.18    1.47
  -6 -13  -2   38.75    3.70
   6  13   2   36.96    3.79
   6  13   2   36.76    3.90
  -7 -13  -2   39.71    4.03
   7  13   2   40.38    4.11
   7  13   2   43.20    4.28
  -8 -13  -2    4.27    1.49
   8  13   2    3.52    1.69
   8  13   2    0.62    1.78
  -9 -13  -2    2.58    1.65
   9  13   2    1.17    1.91
   9  13   2    2.95    1.94
 -10 -13  -2   -2.40    2.02
  10  13   2    0.73    2.09
  10  13   2   -1.51    1.99
 -11 -13  -2   11.29    2.04
  11  13   2    5.21    2.07
  11  13   2    7.73    2.47
 -12 -13  -2    2.00    2.14
  12  13   2    0.17    2.75
  12  13   2   -1.06    2.30
 -13 -13  -2    3.03    2.41
  13  13   2    1.57    3.18
 -14 -13  -2    4.36    2.90
  13 -14  -2    2.01    1.82
 -13  14   2   11.01    3.17
 -13  14   2    1.31    2.68
  12 -14  -2    1.71    1.50
 -12  14   2    0.92    2.35
  11 -14  -2    2.32    1.38
 -11  14   2    5.53    2.37
 -11  14   2   -1.43    2.00
  10 -14  -2   25.21    3.04
 -10  14   2   32.55    3.35
 -10  14   2   28.46    3.47
   9 -14  -2    3.63    1.18
  -9  14   2    5.24    1.85
   8 -14  -2    1.94    1.00
  -8  14   2    0.35    1.69
   7 -14  -2    1.21    0.97
  -7  14   2    2.01    1.51
   6 -14  -2    1.95    0.96
  -6  14   2   -1.95    1.45
   5 -14  -2    2.35    0.97
  -5  14   2    0.98    1.33
   4 -14  -2    4.97    1.07
  -4  14   2    5.37    1.33
   3 -14  -2   24.57    2.48
  -3  14   2   23.76    2.75
   2 -14  -2   16.27    2.11
   2 -14  -2   21.86    2.47
  -2  14   2   19.19    2.41
  -2  14   2   19.12    2.31
   1 -14  -2    2.69    0.95
   1 -14  -2    0.48    1.30
  -1  14   2    1.17    1.02
  -1  14   2    0.01    1.22
   0 -14  -2   52.46    4.82
   0 -14  -2   53.37    4.75
   0  14   2   50.00    4.78
   0  14   2   50.77    4.84
  -1 -14  -2   17.19    1.91
  -1 -14  -2   13.71    1.82
   1  14   2   13.59    1.74
   1  14   2   16.29    1.82
  -2 -14  -2    2.88    1.04
  -2 -14  -2    0.76    1.34
   2  14   2    0.65    1.23
   2  14   2    1.11    1.10
  -3 -14  -2   27.93    2.94
   3  14   2   27.39    3.04
   3  14   2   30.44    3.11
  -4 -14  -2    1.95    1.17
   4  14   2    4.36    1.46
   4  14   2    0.78    1.24
  -6 -14  -2    6.09    1.49
   6  14   2    3.50    1.74
   6  14   2    7.41    1.59
  -7 -14  -2   69.56    6.10
   7  14   2   57.93    6.19
   7  14   2   68.93    6.28
  -8 -14  -2   32.79    3.57
   8  14   2   31.01    3.56
   8  14   2   36.97    3.93
  -9 -14  -2    1.29    1.87
   9  14   2   -1.77    2.03
   9  14   2   -0.62    2.07
 -10 -14  -2    5.72    1.98
  10  14   2    1.87    2.30
  10  14   2    2.51    2.18
 -11 -14  -2   -1.57    2.20
  11  14   2    0.35    2.50
  11  14   2   -0.97    2.21
 -12 -14  -2    8.65    2.64
  12  14   2    1.63    2.46
  12  14   2    4.03    2.96
 -13 -14  -2    6.81    3.05
  13  14   2    1.22    3.45
  13 -15  -2    4.46    1.92
 -13  15   2    5.16    3.16
 -13  15   2    0.23    2.74
  12 -15  -2    3.10    1.66
 -12  15   2    0.77    2.46
 -12  15   2    4.04    2.79
  11 -15  -2    7.26    1.59
 -11  15   2    4.36    2.25
  10 -15  -2   15.16    1.97
 -10  15   2   14.52    2.70
 -10  15   2   13.65    2.43
   9 -15  -2   43.55    4.23
  -9  15   2   45.12    4.80
   8 -15  -2   10.07    1.49
  -8  15   2   11.31    2.08
   7 -15  -2   18.80    2.24
  -7  15   2   16.82    2.39
   6 -15  -2   25.93    2.76
  -6  15   2   26.26    3.16
   5 -15  -2    8.54    1.29
  -5  15   2    7.26    1.58
   4 -15  -2    2.80    1.03
  -4  15   2    2.13    1.27
   3 -15  -2   19.94    2.18
  -3  15   2   18.37    2.21
   2 -15  -2   30.60    3.08
  -2  15   2   31.25    3.26
   1 -15  -2   39.32    3.84
   1 -15  -2   37.06    3.60
  -1  15   2   37.97    3.76
  -1  15   2   35.57    3.79
   0 -15  -2    0.24    1.09
   0 -15  -2    2.25    1.43
   0  15   2    1.96    1.20
   0  15   2    0.66    1.20
  -1 -15  -2   21.18    2.87
  -1 -15  -2   27.73    2.72
   1  15   2   24.34    2.86
   1  15   2   29.65    2.88
  -2 -15  -2    5.30    1.49
  -2 -15  -2    2.62    1.21
   2  15   2    5.29    1.45
   2  15   2    4.56    1.29
  -3 -15  -2    5.24    1.33
   3  15   2    5.01    1.36
   3  15   2    5.72    1.58
  -4 -15  -2    2.42    1.31
   4  15   2    3.64    1.40
   4  15   2    3.44    1.54
  -5 -15  -2   21.64    2.58
   5  15   2   24.24    2.98
   5  15   2   26.71    3.03
  -6 -15  -2   36.27    3.98
   6  15   2   42.16    4.08
  -7 -15  -2    7.00    1.71
   7  15   2    6.20    1.96
   7  15   2    3.27    2.01
  -8 -15  -2   10.07    2.04
   8  15   2    9.15    2.30
   8  15   2   10.55    2.22
  -9 -15  -2    3.80    1.90
   9  15   2    1.38    2.18
   9  15   2    2.88    2.28
 -10 -15  -2    0.39    2.13
  10  15   2   -0.01    2.32
  10  15   2    3.00    2.47
 -11 -15  -2    2.37    2.41
  11  15   2   -0.80    2.59
  11  15   2    4.23    3.05
 -12 -15  -2    3.43    2.86
  12  15   2   -0.32    2.96
  12  15   2    6.54    3.16
 -13 -15  -2   13.75    3.59
  13 -16  -2   10.65    2.24
  12 -16  -2    2.41    1.77
 -12  16   2    6.28    3.17
 -12  16   2    3.70    2.65
  11 -16  -2    7.21    1.67
 -11  16   2    9.68    2.82
 -11  16   2    5.45    2.46
  10 -16  -2    5.55    1.44
 -10  16   2    2.71    2.25
  -9  16   2    8.05    2.29
   8 -16  -2   16.55    2.01
  -8  16   2   20.13    2.60
   7 -16  -2   43.05    4.01
  -7  16   2   38.95    4.48
   6 -16  -2   -2.09    1.12
  -6  16   2    2.01    1.68
   5 -16  -2   27.67    2.88
  -5  16   2   27.18    3.32
   4 -16  -2    2.07    1.12
  -4  16   2    1.81    1.44
   3 -16  -2    4.49    1.12
  -3  16   2    0.00    1.35
   2 -16  -2   10.38    1.51
  -2  16   2   10.16    1.64
   1 -16  -2   20.17    2.56
   1 -16  -2   27.95    2.73
  -1  16   2   21.83    2.80
   0 -16  -2   19.23    2.12
   0 -16  -2   21.30    2.39
   0  16   2   17.78    2.21
   0  16   2   17.90    2.16
  -1 -16  -2    1.22    1.22
   1  16   2    1.41    1.47
   1  16   2    0.77    1.23
  -2 -16  -2    3.94    1.33
   2  16   2    4.70    1.63
   2  16   2    3.46    1.35
  -3 -16  -2   -1.47    1.35
   3  16   2   -0.63    1.58
   3  16   2   -0.34    1.31
  -4 -16  -2    3.84    1.59
   4  16   2    7.09    1.60
   4  16   2    8.04    1.82
  -5 -16  -2   56.96    5.26
   5  16   2   58.25    5.35
   5  16   2   50.84    5.43
  -6 -16  -2    2.68    1.75
   6  16   2    5.59    2.04
   6  16   2    5.33    1.81
  -7 -16  -2    6.95    1.93
   7  16   2    8.00    2.12
   7  16   2    4.08    2.13
  -8 -16  -2   13.23    2.25
   8  16   2   11.67    2.51
   8  16   2    7.70    2.41
  -9 -16  -2    0.30    2.09
   9  16   2   -0.34    2.36
   9  16   2   -1.63    2.41
 -10 -16  -2   -1.17    2.45
  10  16   2    2.72    2.74
  10  16   2    2.69    2.59
 -11 -16  -2    1.05    2.85
  11  16   2   -0.07    3.07
  11  16   2   -1.46    2.68
 -12 -16  -2   -2.01    3.04
  12  16   2    2.44    3.48
  12 -17  -2    2.61    1.89
 -12  17   2    3.65    2.94
 -12  17   2    3.78    3.17
  11 -17  -2   23.33    2.60
 -11  17   2   16.00    3.25
 -11  17   2   25.17    3.50
  10 -17  -2   18.24    2.23
 -10  17   2   18.61    2.98
 -10  17   2   15.61    2.87
   9 -17  -2    8.84    1.68
  -9  17   2   17.58    2.78
   8 -17  -2    9.87    2.08
  -8  17   2   13.87    2.41
   7 -17  -2    5.53    1.35
  -7  17   2    5.65    1.94
   6 -17  -2   16.72    2.00
  -6  17   2   17.24    2.37
   5 -17  -2    5.94    1.32
  -5  17   2    5.01    1.74
   4 -17  -2   25.78    2.92
  -4  17   2   27.44    3.00
   3 -17  -2    4.09    1.23
  -3  17   2   -1.33    1.44
   2 -17  -2    2.03    1.25
  -2  17   2    2.33    1.53
   1 -17  -2    5.93    1.38
  -1  17   2    4.80    1.53
   0 -17  -2    1.87    1.37
   0  17   2    4.04    1.38
   0  17   2    0.73    1.41
  -1 -17  -2   11.45    1.70
  -1 -17  -2   11.08    1.78
   1  17   2    9.95    1.90
   1  17   2    8.01    1.70
  -2 -17  -2    1.80    1.45
   2  17   2   -0.39    1.74
   2  17   2    0.87    1.50
  -3 -17  -2    5.61    1.51
   3  17   2    7.25    1.91
   3  17   2    4.84    1.58
  -4 -17  -2   12.89    1.89
   4  17   2    8.87    1.92
   4  17   2   10.92    2.14
  -5 -17  -2   -1.97    1.58
   5  17   2    2.69    1.83
   5  17   2    1.80    1.94
  -6 -17  -2   31.47    3.37
   6  17   2   25.82    3.26
   6  17   2   29.49    3.69
  -7 -17  -2   -2.52    1.92
   7  17   2    1.37    2.23
   7  17   2    1.03    2.20
  -8 -17  -2    2.29    2.16
   8  17   2   -1.37    2.30
   8  17   2   -0.72    2.37
  -9 -17  -2   11.05    2.64
   9  17   2    6.31    2.82
   9  17   2    6.31    2.58
 -10 -17  -2   -2.63    2.69
  10  17   2   -4.34    2.84
  10  17   2   -0.97    2.99
 -11 -17  -2    2.98    3.18
  11  17   2    6.10    3.42
  11  17   2   -0.40    2.88
  11 -18  -2    1.79    1.75
 -11  18   2    0.39    3.18
 -11  18   2    0.78    2.64
  10 -18  -2   17.85    2.32
 -10  18   2   15.07    2.99
 -10  18   2   21.24    3.27
   9 -18  -2    2.68    1.43
  -9  18   2    6.19    2.44
   8 -18  -2    9.49    1.75
  -8  18   2   16.09    2.55
   6 -18  -2    7.43    1.53
  -6  18   2    7.57    2.13
   5 -18  -2   10.73    1.68
  -5  18   2   10.09    2.05
   4 -18  -2    2.16    1.33
  -4  18   2    2.79    1.74
   3 -18  -2   13.31    1.77
  -3  18   2   10.48    2.03
   2 -18  -2   26.87    2.83
  -2  18   2   26.81    2.99
   1 -18  -2   12.96    1.85
  -1  18   2   13.03    1.99
   0 -18  -2    9.13    1.68
   0  18   2    6.86    1.68
  -1 -18  -2    6.55    1.62
   1  18   2    5.72    1.88
   1  18   2    3.78    1.69
  -2 -18  -2    0.00    1.55
   2  18   2   -1.46    1.52
   2  18   2    0.34    1.91
  -3 -18  -2    1.61    1.65
   3  18   2    2.18    1.95
   3  18   2    1.85    1.62
  -4 -18  -2   -1.98    1.67
   4  18   2   -0.33    1.77
   4  18   2   -1.66    1.97
  -5 -18  -2    9.93    2.06
   5  18   2    4.19    2.20
   5  18   2    7.23    2.05
  -6 -18  -2    2.07    1.95
   6  18   2    3.62    2.25
   6  18   2    3.45    2.15
  -7 -18  -2   13.89    2.31
   7  18   2    9.64    2.79
   7  18   2   13.55    2.69
  -8 -18  -2   -5.35    2.42
   8  18   2   -0.15    2.75
   8  18   2   -2.07    2.46
  -9 -18  -2   -0.58    2.70
   9  18   2   -0.29    2.82
   9  18   2   -0.90    2.94
 -10 -18  -2    2.94    3.27
  10  18   2    5.08    3.01
  10  18   2    3.89    3.27
 -11 -18  -2   13.19    3.62
  11  18   2    2.42    3.79
  11 -19  -2    0.91    1.88
 -11  19   2    5.21    3.36
 -11  19   2    5.68    3.18
  10 -19  -2    1.03    1.73
 -10  19   2   -2.31    2.71
 -10  19   2    1.54    3.11
   9 -19  -2   10.21    1.86
  -9  19   2   10.46    2.66
  -9  19   2   10.09    3.62
   8 -19  -2    2.19    1.47
  -8  19   2    3.77    2.37
   7 -19  -2   13.03    2.02
  -7  19   2   18.21    2.64
   6 -19  -2  135.55   12.27
  -6  19   2  137.20   12.38
   5 -19  -2    1.25    1.47
  -5  19   2    1.66    2.61
   4 -19  -2   19.89    2.40
  -4  19   2   20.67    2.68
   3 -19  -2    5.73    1.54
  -3  19   2    5.02    1.89
   2 -19  -2   10.68    1.82
  -2  19   2   11.16    1.96
   1 -19  -2   29.31    3.43
  -1  19   2   34.60    3.68
   0 -19  -2   10.36    1.81
   0  19   2    7.77    1.84
  -1 -19  -2    1.08    1.67
   1  19   2    3.38    1.81
  -2 -19  -2    2.32    1.69
   2  19   2    0.79    1.74
   2  19   2    3.29    2.06
  -3 -19  -2    9.83    2.09
   3  19   2   10.30    2.43
   3  19   2    9.02    2.07
  -4 -19  -2   19.12    3.30
   4  19   2   23.38    2.94
   4  19   2   26.77    3.21
  -5 -19  -2    2.20    2.01
   5  19   2    3.47    2.31
   5  19   2    6.32    2.18
  -6 -19  -2    3.24    2.07
   6  19   2    2.37    2.32
   6  19   2    0.58    2.46
  -7 -19  -2   -2.03    2.43
   7  19   2    0.03    2.58
   7  19   2    2.70    2.57
  -8 -19  -2   -0.23    2.64
   8  19   2    0.73    2.85
   8  19   2   -3.20    2.82
  -9 -19  -2   -5.20    2.95
   9  19   2    2.31    3.22
 -10 -19  -2    1.46    3.35
  10  19   2    1.31    3.59
  10  19   2   -3.10    3.12
  10 -20  -2    7.18    2.06
 -10  20   2   11.36    2.99
 -10  20   2    7.62    3.49
   9 -20  -2    1.48    1.67
  -9  20   2    1.68    2.85
  -9  20   2   -0.84    2.55
   8 -20  -2    7.52    1.84
  -8  20   2   10.74    2.84
   7 -20  -2    5.28    1.72
  -7  20   2    7.48    2.33
   6 -20  -2    0.96    1.60
  -6  20   2    3.95    2.01
   5 -20  -2   62.23    6.02
  -5  20   2   65.87    6.36
   4 -20  -2    7.40    2.03
  -4  20   2   10.17    2.13
   3 -20  -2   -2.59    2.81
   2 -20  -2    8.68    1.99
  -2  20   2    9.02    2.49
   1 -20  -2   -0.08    1.66
  -1  20   2    2.52    1.81
   0 -20  -2   38.30    4.29
   0  20   2   37.66    4.26
   1  20   2    4.41    2.00
  -2 -20  -2   13.08    2.36
   2  20   2   12.62    2.28
  -3 -20  -2    9.55    2.15
   3  20   2    5.83    2.49
   3  20   2    7.24    2.12
  -4 -20  -2    2.29    2.13
   4  20   2    2.36    2.12
   4  20   2    0.61    2.46
  -5 -20  -2   24.18    3.07
   5  20   2   19.33    3.30
   5  20   2   24.11    3.43
  -6 -20  -2   -2.41    2.37
   6  20   2    1.05    2.66
  -7 -20  -2    3.90    2.61
   7  20   2    1.88    2.83
   7  20   2   -0.48    2.86
  -8 -20  -2   -4.96    2.84
   8  20   2   -0.78    3.29
   8  20   2   -2.15    2.89
  -9 -20  -2    5.96    3.43
   9  20   2    0.44    3.61
   9  20   2   -1.02    3.05
   9 -21  -2    6.35    1.94
  -9  21   2    4.84    3.06
  -9  21   2   10.56    3.07
   8 -21  -2    2.03    1.77
  -8  21   2    3.43    2.57
  -8  21   2    2.11    2.72
   7 -21  -2    1.46    1.84
  -7  21   2    3.94    2.69
   6 -21  -2   10.24    2.02
  -6  21   2    7.32    2.58
   5 -21  -2    1.40    1.80
  -5  21   2    6.51    2.32
   4 -21  -2   55.93    5.45
  -4  21   2   53.99    5.76
   3 -21  -2    7.36    1.88
  -3  21   2    6.79    2.25
   2 -21  -2    2.33    1.77
  -2  21   2    4.45    2.12
   1 -21  -2   20.66    2.53
  -1  21   2   17.52    2.78
   0 -21  -2    7.87    2.01
   0  21   2    7.40    2.15
  -1 -21  -2   44.10    4.69
   1  21   2   45.28    4.82
  -2 -21  -2   19.70    2.79
   2  21   2   17.20    2.71
  -3 -21  -2   22.78    2.89
   3  21   2   17.37    2.83
  -4 -21  -2   29.16    3.43
   4  21   2   25.75    3.76
   4  21   2   24.82    3.42
  -5 -21  -2   -1.34    2.56
   5  21   2   -0.84    2.82
   5  21   2   -0.92    2.52
  -6 -21  -2    1.52    2.67
   6  21   2    0.97    2.90
   6  21   2    1.43    2.69
  -7 -21  -2   -2.38    2.87
   7  21   2   -1.35    2.99
   7  21   2   -2.63    3.20
  -8 -21  -2   10.73    3.27
   8  21   2    5.81    3.33
   8  21   2    1.61    3.98
   8 -22  -2    4.71    2.03
  -8  22   2    5.07    3.12
  -8  22   2    1.68    2.82
   7 -22  -2    6.58    2.06
  -7  22   2    7.18    3.07
   6 -22  -2    0.37    1.96
  -6  22   2    0.92    2.83
   5 -22  -2    4.47    2.02
  -5  22   2    4.80    2.47
   4 -22  -2    2.69    2.03
  -4  22   2    6.19    2.40
   3 -22  -2   27.11    3.21
  -3  22   2   27.49    3.55
   2 -22  -2   28.64    3.33
  -2  22   2   29.30    3.63
   1 -22  -2   14.84    2.37
  -1  22   2   10.58    2.45
   0 -22  -2   15.31    2.47
   0  22   2   11.70    2.61
  -1 -22  -2    5.54    2.26
   1  22   2    6.07    2.26
  -2 -22  -2   25.00    3.16
   2  22   2   19.55    3.09
  -3 -22  -2   29.22    3.40
   3  22   2   21.16    3.33
  -4 -22  -2    5.91    2.67
   4  22   2    6.91    2.60
  -5 -22  -2   12.57    3.18
   5  22   2   10.16    3.34
   5  22   2    3.76    2.79
  -6 -22  -2   -7.31    3.09
   6  22   2   -1.10    3.51
   6  22   2   -4.32    3.00
  -7 -22  -2    3.05    3.32
   7  22   2    2.49    3.49
   7  22   2    1.51    4.07
   7 -23  -2    0.02    2.19
  -7  23   2    2.65    3.17
   6 -23  -2    5.74    2.28
  -6  23   2    6.31    3.12
   5 -23  -2   -2.03    2.09
  -5  23   2    3.26    2.70
   4 -23  -2    1.79    2.22
  -4  23   2    5.55    2.68
   3 -23  -2    7.81    2.34
  -3  23   2   10.77    2.83
   2 -23  -2   13.45    2.40
  -2  23   2    5.69    2.72
   1 -23  -2    4.21    2.26
  -1  23   2    4.06    2.56
   0 -23  -2    1.54    2.26
   0  23   2    3.68    2.59
  -1 -23  -2   12.04    2.69
   1  23   2   11.65    2.80
  -2 -23  -2    9.19    2.81
   2  23   2   11.45    2.82
  -3 -23  -2   11.05    3.04
   3  23   2    3.67    2.77
  -4 -23  -2    8.64    3.09
   4  23   2    7.87    3.15
  -5 -23  -2   -2.83    3.33
   5  23   2   -3.71    3.12
  -6 -23  -2    2.22    3.51
   6  23   2   -4.57    3.46
   5 -24  -2   -0.07    2.36
  -5  24   2    3.01    3.12
   4 -24  -2   15.73    2.82
  -4  24   2   13.28    3.32
   3 -24  -2   -0.16    2.46
  -3  24   2    2.96    2.99
   2 -24  -2   23.28    3.18
  -2  24   2   17.89    3.39
   1 -24  -2    2.73    2.45
  -1  24   2    0.99    2.91
   0 -24  -2   15.22    2.82
   0  24   2    8.10    3.01
  -1 -24  -2   -0.65    2.65
   1  24   2   -0.24    2.95
  -2 -24  -2   14.72    3.02
   2  24   2    6.34    3.16
  -3 -24  -2   28.89    3.98
   3  24   2   25.79    3.95
  -4 -24  -2    8.50    3.57
   4  24   2    6.14    3.53
   1 -25  -2    5.42    2.84
  -1  25   2    4.83    3.18
   0 -25  -2   -3.40    2.78
   0  25   2   -2.95    3.07
   0  24  -3    1.64    3.27
   0 -24   3    3.56    2.85
  -1  24  -3    0.07    3.14
   1 -24   3    4.04    2.88
  -2  24  -3   18.76    3.75
   2 -24   3   23.21    3.49
   3 -24   3    6.50    2.88
   3  23  -3   -1.02    3.33
   3  23  -3    5.76    4.30
  -3 -23   3    3.85    3.27
   2  23  -3    6.94    4.15
   2  23  -3    8.98    3.17
  -2 -23   3    7.54    3.20
   1  23  -3    5.22    3.05
  -1 -23   3   -0.62    2.83
   0  23  -3   10.19    3.06
   0 -23   3    9.44    2.77
   0 -23   3    6.66    5.75
  -1  23  -3    7.11    3.07
   1 -23   3    4.61    2.60
   1 -23   3    6.00    4.30
  -2  23  -3    3.51    2.89
   2 -23   3    0.92    2.46
   2 -23   3    3.46    3.97
  -3  23  -3   10.64    3.22
   3 -23   3    8.78    2.71
  -4  23  -3    7.32    3.13
   4 -23   3    1.15    2.52
  -5  23  -3    3.33    3.28
   5 -23   3   -1.30    2.32
  -6  23  -3   17.33    3.84
   6 -23   3   18.65    2.95
   5  22  -3    5.77    3.81
   5  22  -3   -2.57    3.36
  -5 -22   3   -3.03    3.76
   4  22  -3   -0.79    2.95
   4  22  -3   -0.97    3.75
  -4 -22   3    1.57    3.18
   3  22  -3    1.03    2.86
   3  22  -3   -0.23    3.50
  -3 -22   3   -0.67    2.83
   2  22  -3    4.07    2.77
   2  22  -3    1.98    3.49
  -2 -22   3    2.11    2.81
   1  22  -3   -1.83    2.62
  -1 -22   3   -0.57    2.69
  -1 -22   3    4.68    3.79
   0  22  -3    5.00    2.63
   0 -22   3    7.30    2.45
   0 -22   3    8.26    3.86
  -1  22  -3    3.18    2.59
   1 -22   3    1.94    2.26
   1 -22   3    2.14    3.60
  -2  22  -3   22.77    3.49
   2 -22   3   23.78    4.29
   2 -22   3   27.20    3.29
  -3  22  -3    8.66    2.70
   3 -22   3    4.73    2.34
   3 -22   3    7.64    3.55
  -4  22  -3    2.86    2.65
   4 -22   3    1.78    2.18
  -5  22  -3   -0.92    2.76
   5 -22   3    0.13    2.10
  -6  22  -3    0.68    3.00
   6 -22   3   -1.03    2.15
  -7  22  -3   18.62    3.75
   7 -22   3   16.51    2.72
  -7 -21   3   18.53    3.90
   6  21  -3    0.87    3.84
   6  21  -3   -4.83    2.92
  -6 -21   3    0.48    3.21
   5  21  -3    0.34    2.86
   5  21  -3    0.33    3.40
  -5 -21   3    4.44    3.12
   4  21  -3    6.53    3.35
   4  21  -3    5.35    2.65
  -4 -21   3    3.26    2.86
   3  21  -3   -2.92    3.06
   3  21  -3   -2.58    2.47
  -3 -21   3    7.32    2.56
   2  21  -3    4.00    2.41
   2  21  -3    4.04    3.04
  -2 -21   3    1.59    3.61
  -2 -21   3   -1.74    2.46
   1  21  -3   15.11    3.35
   1  21  -3   12.79    2.70
  -1 -21   3   12.85    2.67
  -1 -21   3   15.13    3.64
   0  21  -3    1.22    2.21
   0 -21   3   -0.80    3.18
   0 -21   3   -3.03    2.10
  -1  21  -3    1.95    2.19
   1 -21   3    1.59    2.02
   1 -21   3    4.04    3.22
  -2  21  -3    0.97    2.28
   2 -21   3    3.95    3.15
   2 -21   3    0.64    1.93
  -3  21  -3   16.55    2.87
   3 -21   3   19.52    3.52
   3 -21   3   17.05    2.56
  -4  21  -3   12.89    2.71
   4 -21   3   10.10    2.20
   4 -21   3   13.64    3.22
  -5  21  -3    0.16    2.50
   5 -21   3   -1.70    1.86
  -6  21  -3    1.16    2.74
   6 -21   3    3.96    1.97
  -7  21  -3   -1.47    2.86
   7 -21   3    0.72    1.92
  -8  21  -3   18.73    3.78
   8 -21   3   15.10    2.51
  -9  21  -3    9.99    3.64
   9 -21   3    5.87    2.02
   8  20  -3   -2.84    3.61
  -8 -20   3   -2.81    3.67
   7  20  -3    2.39    3.71
   7  20  -3    3.94    3.82
  -7 -20   3    1.51    3.09
   6  20  -3   -0.16    3.18
  -6 -20   3    8.14    2.90
   5  20  -3    4.96    3.39
   5  20  -3    8.04    3.17
  -5 -20   3    5.36    2.66
   4  20  -3    1.51    2.86
   4  20  -3   -0.89    2.84
  -4 -20   3   -1.60    2.45
   3  20  -3    7.83    2.61
   3  20  -3    8.61    2.99
  -3 -20   3    6.32    2.46
   2  20  -3   -0.88    2.73
   2  20  -3   -0.08    2.32
  -2 -20   3   -0.67    2.12
   1  20  -3   -1.05    2.65
   1  20  -3   -2.39    2.60
  -1 -20   3   -0.76    3.05
  -1 -20   3   -0.76    2.09
   0 -20   3    6.45    3.03
  -1  20  -3    3.81    2.75
   1 -20   3    1.44    3.14
   1 -20   3    3.24    2.82
  -2  20  -3    2.74    2.09
   2 -20   3    2.29    2.19
   2 -20   3    0.98    2.78
  -3  20  -3    1.43    2.07
   3 -20   3    1.41    2.35
   3 -20   3    1.68    2.77
  -4  20  -3   11.58    2.52
   4 -20   3   10.25    2.99
  -5  20  -3   14.70    2.73
   5 -20   3   15.67    3.46
   5 -20   3   17.54    2.42
  -6  20  -3    1.37    2.49
   6 -20   3    2.30    1.75
  -7  20  -3    4.88    2.60
   7 -20   3    2.64    1.77
  -8  20  -3    4.92    3.13
   8 -20   3    4.83    1.79
  -9  20  -3    7.33    3.44
   9 -20   3    7.20    1.90
 -10  20  -3   10.93    3.63
  10 -20   3    4.80    1.99
  -9 -19   3   11.46    3.86
   8  19  -3   -0.86    3.12
   8  19  -3    2.29    3.46
  -8 -19   3    3.50    3.23
   7  19  -3   -3.30    3.05
   7  19  -3   -0.85    3.11
  -7 -19   3    1.50    2.87
   6  19  -3   -4.67    2.68
   6  19  -3    1.78    2.85
  -6 -19   3   -4.48    2.60
   5  19  -3    0.64    2.45
   5  19  -3    4.60    2.80
  -5 -19   3   11.50    2.51
   4  19  -3   21.47    3.10
   4  19  -3   13.76    2.78
  -4 -19   3   16.46    2.67
   3  19  -3    2.81    2.15
   3  19  -3    1.87    2.57
  -3 -19   3   -0.07    2.03
   2  19  -3    4.48    2.50
   2  19  -3    6.46    2.16
  -2 -19   3    7.85    2.49
   1  19  -3    4.99    2.06
   1  19  -3    4.37    2.54
  -1 -19   3    6.92    2.86
  -1 -19   3    4.87    1.92
   0  19  -3    3.26    2.02
   0 -19   3    1.39    2.66
   0 -19   3    3.04    1.91
  -1  19  -3    7.81    2.04
   1 -19   3    6.00    2.62
   1 -19   3    5.77    1.84
  -2  19  -3    4.60    1.93
   2 -19   3    3.04    1.75
   2 -19   3    0.72    2.52
  -3  19  -3    2.60    1.99
   3 -19   3   -0.31    1.66
   3 -19   3    0.59    2.45
  -4  19  -3    1.34    2.68
   4 -19   3   -0.03    1.67
   4 -19   3    0.30    2.50
  -5  19  -3   10.54    2.28
   5 -19   3    9.18    2.68
   5 -19   3    9.14    1.90
  -6  19  -3   16.49    2.63
   6 -19   3   11.86    2.06
   6 -19   3   12.11    3.38
  -7  19  -3    0.59    2.27
   7 -19   3    1.05    2.12
  -8  19  -3   -1.23    2.73
   8 -19   3    1.31    1.59
  -9  19  -3   -0.54    3.00
   9 -19   3    1.18    1.53
 -10  19  -3   -2.91    3.27
  10 -19   3    2.20    1.74
  11 -19   3    6.61    1.99
 -10 -18   3   24.99    4.58
   9  18  -3    1.56    3.56
  -9 -18   3    2.69    3.26
   8  18  -3   -0.80    2.95
   8  18  -3    0.93    3.08
  -8 -18   3   -0.11    2.94
   7  18  -3    3.28    2.86
   7  18  -3   -0.01    2.77
  -7 -18   3    9.43    2.73
   6  18  -3    1.35    2.69
   6  18  -3   -3.05    2.38
  -6 -18   3    5.19    2.21
   5  18  -3    4.81    2.53
   5  18  -3    3.06    2.33
  -5 -18   3    4.11    2.12
   4  18  -3   -0.01    2.02
   4  18  -3    1.08    2.36
   3  18  -3   38.88    4.40
   3  18  -3   35.40    4.53
  -3 -18   3   42.06    4.27
   2  18  -3   20.24    2.64
   2  18  -3   20.24    2.92
  -2 -18   3   20.40    2.61
   1  18  -3   13.28    2.24
   1  18  -3   13.22    2.55
  -1 -18   3   13.96    2.24
  -1 -18   3   17.82    2.83
   0  18  -3    7.38    2.02
   0 -18   3   10.28    1.92
   0 -18   3    6.90    2.52
  -1  18  -3    9.58    1.90
   1 -18   3    8.15    2.46
   1 -18   3    7.78    1.83
  -2  18  -3   14.39    2.21
   2 -18   3   15.02    2.14
   2 -18   3   14.56    2.65
  -3  18  -3    2.95    1.75
   3 -18   3    2.10    1.60
   3 -18   3    2.17    2.28
  -4  18  -3   13.68    2.26
   4 -18   3   14.50    2.61
   4 -18   3   14.33    2.02
  -5  18  -3   11.68    2.18
   5 -18   3    8.88    2.51
   5 -18   3   10.08    1.82
  -6  18  -3    5.16    2.81
   6 -18   3   -0.04    2.33
   6 -18   3    2.12    1.49
  -7  18  -3    6.52    2.18
   7 -18   3    5.84    1.62
  -8  18  -3   -1.37    2.31
   8 -18   3   -2.20    2.12
  -9  18  -3   -1.14    2.56
   9 -18   3   -1.51    1.41
 -10  18  -3    1.91    2.91
  10 -18   3    1.14    1.56
 -11  18  -3    0.12    3.22
  11 -18   3   -4.36    1.67
  10  17  -3   -0.61    3.51
 -10 -17   3    2.09    3.39
   9  17  -3   11.27    3.38
   9  17  -3    8.54    3.17
  -9 -17   3   12.04    3.09
   8  17  -3    1.72    2.86
   8  17  -3   12.04    2.95
  -8 -17   3    9.46    2.70
   7  17  -3   -1.75    2.61
   7  17  -3    1.60    2.58
  -7 -17   3    3.88    2.39
   6  17  -3    3.33    2.34
   6  17  -3    0.16    2.31
  -6 -17   3    6.21    2.17
   5  17  -3    7.34    2.34
   5  17  -3   10.37    2.30
  -5 -17   3    9.34    2.21
   4  17  -3    3.33    1.91
   4  17  -3    5.15    2.20
  -4 -17   3    3.73    1.79
   3  17  -3   13.84    2.23
   3  17  -3   10.97    2.42
  -3 -17   3   15.78    2.09
   2  17  -3   31.12    3.58
   2  17  -3   29.55    3.50
  -2 -17   3   24.75    3.25
   1  17  -3   13.82    2.11
   1  17  -3   11.31    2.34
  -1 -17   3   17.06    2.57
  -1 -17   3   15.41    2.08
   0  17  -3   11.10    2.02
   0  17  -3   12.41    2.22
   0 -17   3   11.85    2.42
   0 -17   3   11.83    1.94
  -1  17  -3    0.16    1.63
   1 -17   3    1.74    1.48
   1 -17   3   -0.45    2.09
  -2  17  -3    5.31    1.78
   2 -17   3    5.65    2.13
   2 -17   3    5.87    1.55
  -3  17  -3   28.39    3.38
   3 -17   3   31.31    3.29
   3 -17   3   25.21    3.09
  -4  17  -3   12.43    1.98
   4 -17   3   10.26    2.30
   4 -17   3   10.50    1.75
  -5  17  -3    4.07    1.79
   5 -17   3    3.71    1.46
   5 -17   3    3.55    2.22
  -6  17  -3    3.82    1.81
   6 -17   3    3.97    2.24
   6 -17   3    5.80    1.43
  -7  17  -3    3.90    2.12
   7 -17   3    3.02    1.41
   7 -17   3    1.60    2.31
  -8  17  -3    3.64    2.07
   8 -17   3    1.08    1.35
  -9  17  -3    0.71    2.20
   9 -17   3   -0.68    1.37
 -10  17  -3    2.44    2.63
  10 -17   3    0.41    1.45
 -11  17  -3   14.25    3.17
  11 -17   3    8.37    1.79
 -12  17  -3    9.19    3.39
  12 -17   3    3.11    1.88
  11  16  -3    0.20    3.60
 -11 -16   3   -1.74    3.42
  10  16  -3   11.48    3.50
 -10 -16   3   11.37    3.02
   9  16  -3    1.78    2.68
   9  16  -3    2.77    2.94
  -9 -16   3    2.92    2.67
   8  16  -3    8.04    2.83
   8  16  -3    8.29    2.74
  -8 -16   3    6.56    2.40
   7  16  -3    3.32    2.51
   7  16  -3    9.03    2.42
  -7 -16   3    3.36    2.01
   6  16  -3   -0.35    2.05
   6  16  -3   -0.17    2.15
  -6 -16   3    2.76    1.96
   5  16  -3   47.92    5.15
   5  16  -3   49.74    5.08
  -5 -16   3   51.63    4.94
   4  16  -3    0.37    1.72
   4  16  -3    2.43    1.90
  -4 -16   3    1.42    1.62
   3  16  -3    4.22    1.86
   3  16  -3    3.99    1.70
  -3 -16   3    6.49    1.64
   2  16  -3    7.62    2.06
   2  16  -3    9.69    1.76
  -2 -16   3   11.07    1.77
   1  16  -3   19.51    2.41
   1  16  -3   16.81    2.20
  -1 -16   3   14.58    2.10
  -1 -16   3   17.88    2.51
   0  16  -3   15.67    2.14
   0  16  -3   15.88    2.00
   0 -16   3   14.78    1.93
   0 -16   3   11.43    1.84
   0 -16   3   16.02    2.34
  -1  16  -3    5.05    1.51
   1 -16   3    6.68    1.98
   1 -16   3    4.59    1.47
  -2  16  -3    0.70    1.43
   2 -16   3    2.22    1.27
   2 -16   3    1.65    1.83
  -3  16  -3   -1.72    1.47
   3 -16   3   -2.76    1.85
   3 -16   3   -1.09    1.25
  -4  16  -3    6.36    1.66
   4 -16   3    3.71    1.95
   4 -16   3    5.04    1.32
  -5  16  -3   53.72    5.24
   5 -16   3   49.11    5.31
   5 -16   3   55.11    5.00
  -6  16  -3    3.09    1.67
   6 -16   3    1.97    1.27
   6 -16   3    2.12    2.05
  -7  16  -3   14.99    2.25
   7 -16   3   11.25    2.43
   7 -16   3    9.73    1.69
  -8  16  -3    2.65    1.95
   8 -16   3   -1.74    1.23
  -9  16  -3    2.20    2.30
   9 -16   3    3.14    1.31
 -10  16  -3    3.40    2.40
  10 -16   3    2.68    1.76
 -11  16  -3    0.46    2.69
  11 -16   3   -0.65    1.41
 -12  16  -3    9.66    3.19
  12 -16   3    5.70    1.79
 -13  16  -3    0.84    3.50
  13 -16   3   -1.28    1.91
 -12 -15   3    0.99    3.52
  11  15  -3   -2.07    3.32
 -11 -15   3    2.79    2.99
  10  15  -3    4.67    3.12
 -10 -15   3    3.70    2.69
   9  15  -3   11.36    2.80
   9  15  -3    5.65    2.65
  -9 -15   3    8.88    2.38
   8  15  -3    4.99    2.48
   8  15  -3    4.85    2.44
  -8 -15   3    7.40    2.13
   7  15  -3    1.37    2.17
   7  15  -3    4.17    2.21
  -7 -15   3    2.67    2.09
   6  15  -3    5.72    2.18
   6  15  -3   12.89    2.12
  -6 -15   3   10.39    1.91
   5  15  -3    1.46    1.89
   5  15  -3    3.16    1.81
  -5 -15   3    4.94    1.65
   4  15  -3   66.08    6.32
   4  15  -3   62.70    6.33
  -4 -15   3   72.03    6.23
   3  15  -3   30.37    3.38
   3  15  -3   27.67    3.39
  -3 -15   3   31.05    3.21
   2  15  -3   10.21    1.81
   2  15  -3    9.54    1.99
  -2 -15   3   17.27    1.79
  -2 -15   3   14.78    2.17
   1  15  -3   33.66    3.50
   1  15  -3   26.86    3.26
   1  15  -3   35.58    3.54
  -1 -15   3   31.82    3.35
  -1 -15   3   36.25    3.63
   0  15  -3   19.33    2.05
   0  15  -3   14.39    1.91
   0 -15   3   14.65    1.85
   0 -15   3   11.05    1.84
   0 -15   3   17.09    2.22
  -1  15  -3   74.52    6.91
   1 -15   3   72.30    6.80
   1 -15   3   78.76    6.98
  -2  15  -3   15.66    1.84
   2 -15   3   16.48    2.14
   2 -15   3   10.76    1.71
  -3  15  -3    5.26    1.52
   3 -15   3    8.68    1.87
   3 -15   3    8.20    1.33
  -4  15  -3   23.49    3.04
   4 -15   3   27.64    2.74
   4 -15   3   25.82    2.96
  -5  15  -3   11.95    1.93
   5 -15   3   12.70    2.17
   5 -15   3   12.43    1.65
  -6  15  -3   35.47    3.85
   6 -15   3   32.47    3.95
   6 -15   3   36.95    3.53
  -7  15  -3    0.77    1.65
   7 -15   3    3.93    1.19
   7 -15   3   -0.68    1.99
  -8  15  -3    2.48    1.83
   8 -15   3    1.29    1.16
  -9  15  -3   17.69    2.58
   9 -15   3   14.62    1.89
  10 -15   3    2.64    1.34
 -11  15  -3    0.52    2.39
  11 -15   3    3.23    2.27
 -12  15  -3    0.47    2.83
  12 -15   3   -1.28    1.53
 -13  15  -3    1.60    3.31
  13 -15   3    3.89    1.81
  12  14  -3    1.33    3.52
 -12 -14   3    3.31    2.82
  11  14  -3    3.38    3.17
 -11 -14   3    3.86    2.55
  10  14  -3    4.38    2.82
  10  14  -3    0.64    2.68
 -10 -14   3    3.08    2.52
   9  14  -3   -0.11    2.42
   9  14  -3    0.67    2.34
  -9 -14   3   -0.55    2.13
   8  14  -3    4.36    2.27
   8  14  -3    1.42    2.17
   7  14  -3    5.89    2.07
   7  14  -3    4.44    2.08
  -7 -14   3    4.04    1.74
   6  14  -3    9.22    2.02
   6  14  -3    9.63    2.13
  -6 -14   3    8.78    1.82
   4  14  -3    5.96    1.77
  -4 -14   3   10.79    1.57
   3  14  -3   13.46    1.98
   3  14  -3   16.04    2.13
  -3 -14   3   18.39    1.96
   2  14  -3   19.87    2.81
   2  14  -3   21.37    2.55
   2  14  -3   24.49    2.78
  -2 -14   3   26.72    2.60
   1  14  -3    2.22    1.38
   1  14  -3    0.81    1.28
   1  14  -3    3.69    1.14
  -1 -14   3    2.20    1.26
  -1 -14   3    3.75    1.57
  -1 -14   3    2.88    1.21
   0  14  -3   49.37    4.68
   0  14  -3   52.48    4.70
   0  14  -3   45.43    4.59
   0 -14   3   43.54    4.60
   0 -14   3   50.89    4.57
   0 -14   3   55.01    4.78
  -1  14  -3    9.67    1.54
   1 -14   3   10.70    1.48
   1 -14   3   10.55    1.81
  -2  14  -3   45.88    4.50
   2 -14   3   48.46    4.60
   2 -14   3   45.77    4.37
  -3  14  -3   13.58    1.75
   3 -14   3   14.34    1.98
   3 -14   3   13.25    1.64
  -4  14  -3    2.37    1.26
   4 -14   3    4.35    1.08
   4 -14   3    5.31    1.62
  -5  14  -3  104.09    9.54
   5 -14   3  109.26    9.61
   5 -14   3  105.16    9.44
  -6  14  -3    2.40    1.50
   6 -14   3    2.27    1.07
   6 -14   3    1.10    1.75
  -7  14  -3   35.12    3.62
   7 -14   3   30.19    3.76
   7 -14   3   30.67    3.19
  -8  14  -3    4.86    1.80
   8 -14   3    2.98    1.13
   8 -14   3    3.06    2.03
  -9  14  -3    4.00    1.83
   9 -14   3    0.67    1.18
 -10  14  -3   30.57    3.18
  10 -14   3   21.19    2.80
 -11  14  -3    1.16    2.94
  11 -14   3    2.66    1.39
 -12  14  -3    0.02    2.51
  12 -14   3    0.23    1.46
 -13  14  -3    1.14    2.91
  13 -14   3    1.76    1.65
 -14  14  -3    4.33    3.65
 -14  14  -3   -2.87    3.13
  14 -14   3    1.94    1.89
 -13 -13   3    3.19    3.01
  12  13  -3    4.98    3.36
 -12 -13   3    3.02    2.60
  11  13  -3    7.49    3.03
 -11 -13   3   12.04    2.40
  10  13  -3    2.21    2.54
  10  13  -3   -0.51    2.11
 -10 -13   3   -2.29    1.86
   9  13  -3    2.18    2.16
   9  13  -3   -1.99    2.18
  -9 -13   3    1.39    1.67
   8  13  -3    1.43    2.05
   8  13  -3    3.47    2.03
  -8 -13   3    2.03    1.53
   7  13  -3   17.04    2.51
   7  13  -3   18.30    2.48
  -7 -13   3   15.96    2.21
   6  13  -3   45.81    4.95
   6  13  -3   50.84    5.03
  -6 -13   3   53.97    4.83
   5  13  -3    1.06    1.58
   5  13  -3    1.56    1.51
  -5 -13   3    0.60    1.31
   4  13  -3    9.05    1.86
   4  13  -3   11.39    1.67
  -4 -13   3   14.71    1.66
   3  13  -3    3.18    1.26
   3  13  -3    4.13    1.41
  -3 -13   3    3.39    1.20
   2  13  -3    2.56    1.06
   2  13  -3    0.91    1.32
   2  13  -3    3.64    1.21
  -2 -13   3    2.37    1.33
  -2 -13   3    0.79    1.10
  -2 -13   3    1.53    0.98
   1  13  -3   22.76    2.41
   1  13  -3   16.32    2.21
   1  13  -3   20.88    2.40
  -1 -13   3   21.38    2.45
  -1 -13   3   20.58    2.22
  -1 -13   3   18.06    2.35
   0  13  -3   49.09    4.75
   0  13  -3   50.92    4.82
   0  13  -3   52.05    4.79
   0 -13   3   51.94    4.75
   0 -13   3   49.25    4.74
   0 -13   3   55.93    4.86
  -1  13  -3   35.66    3.92
  -1  13  -3   41.99    3.93
   1 -13   3   41.40    3.82
   1 -13   3   43.96    4.02
  -2  13  -3   23.28    2.66
   2 -13   3   22.28    2.51
   2 -13   3   27.54    2.83
  -3  13  -3   11.67    1.64
   3 -13   3   13.07    1.90
   3 -13   3   14.20    1.55
  -4  13  -3   26.25    2.88
   4 -13   3   27.14    2.66
   4 -13   3   24.88    3.03
  -5  13  -3    7.11    1.41
   5 -13   3    6.33    1.70
   5 -13   3    9.07    1.21
  -6  13  -3   56.42    5.50
   6 -13   3   60.14    5.31
   6 -13   3   58.01    5.60
  -7  13  -3   23.07    2.89
   7 -13   3   23.73    2.49
   7 -13   3   22.49    2.80
  -8  13  -3   17.09    2.25
   8 -13   3   15.56    2.47
   8 -13   3   17.63    2.07
  -9  13  -3   14.30    2.17
   9 -13   3   13.93    1.71
 -10  13  -3   -0.04    1.84
  10 -13   3    1.81    1.20
 -11  13  -3    7.32    2.19
  11 -13   3    5.96    1.45
 -12  13  -3    4.18    2.45
  12 -13   3    1.68    2.14
 -13  13  -3    8.54    2.90
  13 -13   3    7.23    1.73
 -14  13  -3    5.06    3.04
 -14  13  -3    2.66    3.61
  14 -13   3   -1.45    1.73
  13  12  -3    0.32    3.49
 -13 -12   3   -1.29    2.58
  12  12  -3    1.01    3.01
 -12 -12   3    1.37    2.30
  11  12  -3    2.71    2.62
 -11 -12   3   -0.05    1.95
  10  12  -3    1.21    2.26
 -10 -12   3    1.19    1.66
   9  12  -3   -1.07    1.98
   9  12  -3   -0.37    1.88
  -9 -12   3   -0.01    1.49
   8  12  -3    1.55    1.88
   8  12  -3    0.24    1.77
  -8 -12   3    2.31    1.38
   7  12  -3   -0.55    1.77
   7  12  -3    0.09    1.63
  -7 -12   3    0.97    1.24
   6  12  -3   20.10    2.36
   6  12  -3   16.92    2.19
  -6 -12   3   16.77    2.11
   5  12  -3   40.16    4.23
   5  12  -3   42.65    4.15
  -5 -12   3   43.22    4.05
   4  12  -3    2.08    1.18
   4  12  -3    2.73    1.37
  -4 -12   3    1.73    1.10
   3  12  -3    2.71    1.13
   3  12  -3    5.06    1.33
  -3 -12   3    3.46    1.04
   2  12  -3   35.99    3.39
   2  12  -3   33.17    3.25
   2  12  -3   30.42    3.42
  -2 -12   3   37.78    3.30
  -2 -12   3   30.16    3.42
  -2 -12   3   37.16    3.32
   1  12  -3   70.08    5.99
   1  12  -3   67.00    5.98
   1  12  -3   56.18    5.89
  -1 -12   3   67.76    5.92
  -1 -12   3   67.73    5.97
  -1 -12   3   67.23    5.96
   0  12  -3   54.19    5.19
   0  12  -3   60.40    5.26
   0  12  -3   57.12    5.23
   0 -12   3   61.61    5.19
   0 -12   3   58.76    5.28
   0 -12   3   52.65    5.19
  -1  12  -3   27.29    2.91
  -1  12  -3   30.37    2.95
  -1  12  -3   30.43    3.06
   1 -12   3   27.75    2.81
   1 -12   3   29.81    3.02
  -2  12  -3   37.41    3.55
  -2  12  -3   37.06    3.55
  -2  12  -3   34.36    3.56
   2 -12   3   36.65    3.44
   2 -12   3   38.73    3.66
  -3  12  -3   59.98    5.31
   3 -12   3   54.87    5.19
   3 -12   3   58.39    5.38
  -4  12  -3   17.88    2.21
   4 -12   3   15.46    1.96
   4 -12   3   20.67    2.14
  -5  12  -3   33.92    3.35
   5 -12   3   30.84    3.48
   5 -12   3   33.56    3.15
  -6  12  -3    4.65    1.35
   6 -12   3    6.00    1.04
   6 -12   3    4.93    1.60
  -7  12  -3  118.07   10.74
   7 -12   3  125.74   10.63
   7 -12   3  115.41   10.80
  -8  12  -3   88.68    8.43
   8 -12   3   96.61    8.25
   8 -12   3   91.27    8.49
  -9  12  -3   20.00    2.46
   9 -12   3   20.03    2.30
 -10  12  -3    6.77    1.90
  10 -12   3    9.29    1.38
 -11  12  -3    1.95    1.98
  11 -12   3    1.39    1.26
 -12  12  -3   18.32    2.86
  12 -12   3   17.82    2.19
 -13  12  -3    4.87    2.58
  13 -12   3    3.39    1.51
 -14  12  -3    0.94    3.00
 -14  12  -3    5.36    3.08
  14 -12   3    4.37    1.75
  13  11  -3    2.12    3.22
 -13 -11   3    1.06    2.45
  12  11  -3    3.93    2.84
 -12 -11   3   -0.70    2.05
  11  11  -3    3.02    2.46
 -11 -11   3    3.97    1.82
  10  11  -3    1.32    2.19
 -10 -11   3   -1.47    1.66
   9  11  -3    0.46    1.89
   9  11  -3   -1.50    1.66
  -9 -11   3    0.87    1.37
   8  11  -3   -0.16    1.79
   8  11  -3    0.24    1.59
  -8 -11   3   -0.09    1.26
  -8 -11   3    0.99    2.28
   7  11  -3   -1.09    1.65
   7  11  -3   -1.16    1.44
  -7 -11   3   -0.80    1.14
  -7 -11   3    1.26    2.00
   6  11  -3   40.02    3.43
   6  11  -3   27.29    3.58
  -6 -11   3   36.03    3.36
  -6 -11   3   28.41    3.81
   5  11  -3    9.86    1.39
   5  11  -3    5.17    1.55
  -5 -11   3    7.89    1.29
  -5 -11   3    6.16    1.68
   4  11  -3    3.00    1.31
   4  11  -3    3.52    1.07
  -4 -11   3    3.30    1.29
  -4 -11   3    2.76    1.01
   3  11  -3    3.62    1.05
   3  11  -3    3.59    1.21
  -3 -11   3    5.22    1.22
  -3 -11   3    3.06    1.24
  -3 -11   3    4.39    0.99
   2  11  -3   28.21    3.11
   2  11  -3   35.52    3.09
  -2 -11   3   26.73    3.17
  -2 -11   3   30.18    3.13
  -2 -11   3   30.90    2.95
  -2 -11   3   34.77    3.00
   1  11  -3   55.90    5.10
   1  11  -3   57.30    5.10
   1  11  -3   54.16    5.05
   1  11  -3   57.72    5.01
  -1 -11   3   49.66    5.15
  -1 -11   3   53.64    5.07
  -1 -11   3   57.76    5.06
  -1 -11   3   60.14    5.16
   0  11  -3    0.16    0.77
   0  11  -3    0.73    0.83
   0  11  -3    0.66    0.81
   0  11  -3    1.10    0.85
   0 -11   3   -0.15    0.78
   0 -11   3    0.43    0.97
   0 -11   3    0.28    1.28
   0 -11   3    1.00    0.80
  -1  11  -3   79.36    6.97
  -1  11  -3   78.59    7.00
  -1  11  -3   77.35    6.96
   1 -11   3   79.95    7.01
   1 -11   3   75.27    6.95
  -2  11  -3   15.65    2.12
  -2  11  -3   21.32    2.11
  -2  11  -3   16.39    2.00
   2 -11   3   19.53    2.23
   2 -11   3   20.79    1.98
  -3  11  -3   11.74    1.34
  -3  11  -3    7.75    1.23
  -3  11  -3    9.42    1.42
   3 -11   3   11.04    1.53
   3 -11   3    9.75    1.18
  -4  11  -3   25.23    2.59
  -4  11  -3   22.49    2.51
   4 -11   3   24.99    2.41
   4 -11   3   25.52    2.73
  -5  11  -3    1.95    1.05
  -5  11  -3    2.03    1.12
   5 -11   3    1.78    1.29
   5 -11   3    1.94    0.78
  -6  11  -3    8.98    1.45
   6 -11   3    9.54    1.76
   6 -11   3   14.01    1.46
  -7  11  -3    2.82    1.21
   7 -11   3    2.56    1.52
   7 -11   3    2.94    0.87
  -8  11  -3   45.61    4.69
   8 -11   3   52.97    4.46
   8 -11   3   43.65    4.81
  -9  11  -3   71.82    6.61
   9 -11   3   69.87    6.38
 -10  11  -3   17.76    2.43
  10 -11   3   18.93    2.21
 -11  11  -3    9.86    2.03
  11 -11   3    7.86    1.47
 -12  11  -3    5.80    2.17
  12 -11   3    3.85    1.40
 -13  11  -3    9.58    2.75
  13 -11   3   11.32    2.47
 -14  11  -3   21.27    3.36
 -14  11  -3   12.33    3.20
  14 -11   3   16.52    2.22
 -15  11  -3    3.43    3.34
 -15  11  -3    3.59    3.26
  15 -11   3   -0.68    1.94
  14  10  -3    5.78    3.59
 -14 -10   3    2.54    2.66
  13  10  -3    6.17    3.05
 -13 -10   3    8.93    2.39
  12  10  -3    8.29    2.78
 -12 -10   3    8.78    2.09
  11  10  -3    1.22    2.35
 -11 -10   3   -2.22    1.59
  10  10  -3    1.27    1.98
 -10 -10   3    0.94    1.48
   9  10  -3    0.55    1.80
  -9 -10   3    0.61    1.27
   8  10  -3   22.19    2.50
   8  10  -3   17.34    2.16
  -8 -10   3   16.97    2.07
   7  10  -3    1.47    1.54
   7  10  -3    5.55    1.30
  -7 -10   3    2.53    1.76
  -7 -10   3    1.76    1.11
   6  10  -3   10.24    1.66
   6  10  -3   10.14    1.41
  -6 -10   3    7.31    1.28
  -6 -10   3    8.22    1.73
   5  10  -3    9.65    1.21
   5  10  -3    6.24    1.42
  -5 -10   3    6.47    1.11
  -5 -10   3    5.28    1.41
   4  10  -3    0.21    1.14
   4  10  -3    0.36    0.89
  -4 -10   3   -0.19    0.85
  -4 -10   3    2.73    1.13
   3  10  -3    1.65    0.83
   3  10  -3    0.85    1.04
  -3 -10   3    1.72    0.80
  -3 -10   3    1.86    1.18
  -3 -10   3    2.64    1.02
   2  10  -3   14.37    1.68
   2  10  -3   13.85    1.51
   2  10  -3   14.52    1.57
   2  10  -3   10.17    1.54
  -2 -10   3   10.21    1.54
  -2 -10   3   13.97    1.56
  -2 -10   3   17.71    1.46
  -2 -10   3   10.87    1.56
   1  10  -3   27.82    2.59
   1  10  -3   24.74    2.63
   1  10  -3   22.77    2.62
   1  10  -3   31.74    2.52
  -1 -10   3   23.95    2.74
  -1 -10   3   29.20    2.51
  -1 -10   3   23.03    2.63
  -1 -10   3   27.10    2.57
   0  10  -3   56.24    4.88
   0  10  -3   54.88    4.94
   0  10  -3   57.23    4.86
   0  10  -3   53.19    4.87
   0 -10   3   50.71    4.97
   0 -10   3   54.85    4.89
   0 -10   3   52.63    4.89
  -1  10  -3   19.00    1.98
  -1  10  -3   20.32    2.07
  -1  10  -3   19.30    2.01
   1 -10   3   20.19    1.99
   1 -10   3   21.01    2.11
   1 -10   3   17.68    2.16
  -2  10  -3    2.56    0.77
  -2  10  -3    3.20    0.82
  -2  10  -3    2.83    0.87
   2 -10   3    2.76    0.73
   2 -10   3    3.05    1.03
   2 -10   3    2.28    0.82
  -3  10  -3    2.48    0.81
  -3  10  -3    3.40    1.03
  -3  10  -3    2.30    0.76
   3 -10   3    1.82    1.11
   3 -10   3    1.88    0.69
  -4  10  -3    6.99    1.06
  -4  10  -3    9.87    1.57
  -4  10  -3    8.42    1.08
   4 -10   3    8.73    1.27
   4 -10   3    5.66    0.92
  -5  10  -3   39.20    3.73
  -5  10  -3   38.39    3.69
   5 -10   3   40.31    3.61
   5 -10   3   38.82    3.85
  -6  10  -3    0.85    0.96
  -6  10  -3    0.83    0.98
   6 -10   3    0.21    0.70
   6 -10   3    1.34    1.31
  -7  10  -3   19.95    2.35
   7 -10   3   17.24    2.01
   7 -10   3   21.46    2.54
  -8  10  -3   32.80    3.27
   8 -10   3   29.17    3.42
   8 -10   3   30.10    2.97
  -9  10  -3   25.35    2.89
   9 -10   3   22.86    2.44
 -10  10  -3   65.72    6.16
  10 -10   3   64.03    5.89
 -11  10  -3    4.69    1.79
  11 -10   3    2.00    1.18
 -12  10  -3    6.48    2.15
  12 -10   3    6.78    1.38
 -13  10  -3   13.00    2.59
  13 -10   3   11.44    1.81
 -14  10  -3    4.36    2.83
  14 -10   3    2.51    1.48
 -15  10  -3    2.01    3.13
 -15  10  -3    1.24    3.12
  15 -10   3    3.71    1.86
  14   9  -3    3.96    3.28
 -14  -9   3    0.79    2.52
  13   9  -3    9.37    2.94
 -13  -9   3    7.29    2.23
  12   9  -3   10.99    2.59
 -12  -9   3    7.39    1.93
  11   9  -3    2.16    2.17
 -11  -9   3    4.21    1.59
  10   9  -3    1.71    1.91
 -10  -9   3    0.69    1.34
   9   9  -3    2.05    1.73
  -9  -9   3    1.21    1.20
   8   9  -3    4.50    1.14
   8   9  -3    3.43    1.67
  -8  -9   3    1.93    1.14
   7   9  -3   15.52    1.61
   7   9  -3   12.66    1.92
  -7  -9   3   11.59    1.59
   6   9  -3   15.66    1.91
   6   9  -3   15.44    1.64
  -6  -9   3   12.69    1.60
  -6  -9   3   14.25    1.81
   5   9  -3    0.33    1.14
   5   9  -3    4.18    1.37
  -5  -9   3    0.22    0.80
  -5  -9   3    2.36    1.09
   4   9  -3   18.64    2.36
  -4  -9   3   21.46    2.40
  -4  -9   3   23.22    2.16
  -4  -9   3   21.52    2.29
   3   9  -3    5.75    0.84
   3   9  -3    8.34    0.85
   3   9  -3    3.56    1.08
   3   9  -3    4.55    0.86
  -3  -9   3    5.91    0.86
  -3  -9   3    3.34    1.18
  -3  -9   3    4.18    0.99
   2   9  -3   25.10    2.34
   2   9  -3   24.42    2.37
   2   9  -3   23.22    2.48
   2   9  -3   22.82    2.32
  -2  -9   3   25.95    2.38
  -2  -9   3   26.74    2.46
  -2  -9   3   24.36    2.47
  -2  -9   3   24.62    2.30
   1   9  -3    4.81    0.78
   1   9  -3    5.94    0.73
   1   9  -3    4.84    0.86
   1   9  -3    4.05    0.80
  -1  -9   3    5.85    0.82
  -1  -9   3    4.07    0.92
  -1  -9   3    5.41    0.77
  -1  -9   3    6.07    0.82
   0   9  -3    0.24    0.62
   0   9  -3    0.44    0.50
   0   9  -3    0.04    0.57
   0   9  -3    0.76    0.56
   0  -9   3    0.47    0.73
   0  -9   3    0.42    0.59
   0  -9   3    1.59    0.60
   0  -9   3   -0.01    0.59
  -1   9  -3  196.70   16.43
  -1   9  -3  192.42   16.43
  -1   9  -3  183.57   16.45
   1  -9   3  184.57   16.43
   1  -9   3  178.85   16.45
  -2   9  -3   29.28    2.77
  -2   9  -3   28.07    2.85
  -2   9  -3   35.25    2.87
   2  -9   3   32.36    2.89
   2  -9   3   27.13    2.74
   2  -9   3   28.85    2.93
  -3   9  -3   16.01    1.94
  -3   9  -3   14.91    1.64
  -3   9  -3   17.84    1.79
   3  -9   3   15.86    1.62
   3  -9   3   15.07    1.81
   3  -9   3   17.04    1.92
  -4   9  -3    2.02    1.07
  -4   9  -3    1.04    0.71
  -4   9  -3    1.39    0.77
   4  -9   3    1.52    0.59
   4  -9   3    1.91    1.02
   4  -9   3    1.51    0.79
  -5   9  -3    3.65    0.84
  -5   9  -3    2.89    0.86
   5  -9   3    3.10    1.12
   5  -9   3    3.46    0.69
  -6   9  -3   43.06    4.22
  -6   9  -3   44.20    4.18
   6  -9   3   44.56    4.34
   6  -9   3   48.62    4.11
  -7   9  -3    3.71    1.06
  -7   9  -3    2.25    1.17
   7  -9   3    3.34    1.36
   7  -9   3    4.71    0.77
  -8   9  -3   21.22    2.25
   8  -9   3   15.52    2.16
   8  -9   3   16.30    1.90
  -9   9  -3   43.45    4.24
   9  -9   3   42.88    4.00
 -10   9  -3   19.02    2.20
  10  -9   3   16.55    2.10
 -11   9  -3   57.89    5.72
  11  -9   3   59.86    5.43
 -12   9  -3    2.06    1.96
  12  -9   3    4.38    1.27
 -13   9  -3    9.36    2.37
  13  -9   3    8.08    1.58
 -14   9  -3   24.07    3.21
 -14   9  -3   17.75    3.22
  14  -9   3   18.58    2.39
 -15   9  -3    9.36    2.93
 -15   9  -3   10.76    3.15
  15  -9   3    8.37    1.99
  14   8  -3    4.90    3.28
 -14  -8   3   -0.73    3.50
 -14  -8   3    2.16    2.33
  13   8  -3    2.53    2.77
 -13  -8   3    2.90    1.99
  12   8  -3   11.42    2.65
 -12  -8   3   13.92    1.99
 -12  -8   3   10.01    2.57
  11   8  -3    0.65    1.98
 -11  -8   3    2.21    1.54
  10   8  -3   10.27    2.03
 -10  -8   3    8.29    1.92
 -10  -8   3    8.20    1.50
   9   8  -3   11.85    1.96
  -9  -8   3    7.10    1.69
  -9  -8   3    8.23    1.41
   8   8  -3    3.36    1.55
  -8  -8   3    2.30    1.05
   7   8  -3    6.44    1.61
  -7  -8   3   12.73    1.53
   6   8  -3    0.08    0.64
   6   8  -3   -0.67    1.15
  -6  -8   3    0.49    1.04
  -6  -8   3   -1.40    0.82
   5   8  -3    2.39    1.13
  -5  -8   3    5.33    0.84
  -5  -8   3    4.64    1.00
   4   8  -3    1.17    0.66
   4   8  -3   -0.53    0.95
   4   8  -3    1.60    0.56
   4   8  -3    0.48    0.69
  -4  -8   3    0.47    0.63
  -4  -8   3    0.56    0.80
  -4  -8   3    0.24    1.09
   3   8  -3   17.02    2.18
   3   8  -3   20.98    1.98
   3   8  -3   20.58    2.00
   3   8  -3   20.83    1.96
  -3  -8   3   19.36    2.23
  -3  -8   3   20.60    2.08
  -3  -8   3   21.49    1.91
  -3  -8   3   19.87    2.00
   2   8  -3   41.70    3.65
   2   8  -3   38.93    3.57
   2   8  -3   41.91    3.58
   2   8  -3   36.42    3.56
  -2  -8   3   42.05    3.68
  -2  -8   3   37.93    3.55
  -2  -8   3   38.99    3.62
  -2  -8   3   39.89    3.58
   1   8  -3    8.17    1.10
   1   8  -3    9.87    1.01
   1   8  -3   10.18    1.03
   1   8  -3    7.41    0.97
  -1  -8   3    9.61    1.02
  -1  -8   3    9.21    1.01
  -1  -8   3   11.23    1.10
  -1  -8   3   10.16    1.09
   0   8  -3   10.25    1.03
   0   8  -3    8.97    0.97
   0   8  -3    9.13    1.06
   0   8  -3    8.78    0.97
   0  -8   3    9.23    1.03
   0  -8   3    9.68    1.01
   0  -8   3    8.84    1.06
  -1   8  -3   17.81    1.72
  -1   8  -3   17.07    1.66
  -1   8  -3   16.34    1.76
   1  -8   3   18.33    1.63
   1  -8   3   16.03    1.78
   1  -8   3   17.08    1.61
   1  -8   3   15.23    1.70
  -2   8  -3   92.51    8.30
  -2   8  -3   89.22    8.30
  -2   8  -3   97.22    8.26
   2  -8   3   91.49    8.29
   2  -8   3   98.55    8.26
  -3   8  -3  104.54    8.76
  -3   8  -3   96.36    8.73
   3  -8   3   97.51    8.76
   3  -8   3   97.16    8.73
  -4   8  -3   14.84    1.57
  -4   8  -3   13.12    1.57
  -4   8  -3   12.66    1.44
   4  -8   3   13.19    1.59
   4  -8   3   13.73    1.37
   4  -8   3   13.85    1.59
  -5   8  -3   18.93    2.10
  -5   8  -3   23.52    2.41
   5  -8   3   19.88    2.10
  -6   8  -3    2.80    0.81
  -6   8  -3    2.47    0.82
   6  -8   3    3.00    0.65
   6  -8   3    3.55    1.16
  -7   8  -3    6.01    1.11
  -7   8  -3    6.16    1.09
   7  -8   3    6.76    0.89
   7  -8   3    7.24    1.42
  -8   8  -3    4.64    1.10
   8  -8   3    4.28    0.86
   8  -8   3    5.45    1.42
  -9   8  -3    2.44    1.14
   9  -8   3    1.21    0.85
 -10   8  -3   23.66    2.86
  10  -8   3   24.33    2.49
 -11   8  -3   -0.45    1.48
  11  -8   3    0.48    1.02
 -12   8  -3   19.51    2.43
  12  -8   3   16.03    1.97
 -13   8  -3    7.85    2.34
 -13   8  -3    7.90    2.26
  13  -8   3    9.69    1.52
 -14   8  -3    9.77    2.61
 -14   8  -3    7.83    2.63
  14  -8   3    8.47    1.72
 -15   8  -3   19.11    3.58
 -15   8  -3   10.43    3.06
  15  -8   3   14.79    2.17
 -16   8  -3    1.23    3.17
 -16   8  -3    3.95    3.48
  15   7  -3    4.01    3.60
 -15  -7   3    5.45    2.68
  14   7  -3   29.08    3.67
 -14  -7   3   17.62    3.69
 -14  -7   3   23.06    3.11
  13   7  -3    2.38    2.48
 -13  -7   3    4.14    1.82
 -13  -7   3   -0.58    2.47
  12   7  -3    3.14    2.15
 -12  -7   3   -0.59    1.49
 -12  -7   3    1.39    2.11
  11   7  -3    5.31    2.05
 -11  -7   3    5.69    1.39
 -11  -7   3    3.35    1.90
  10   7  -3    0.91    1.72
 -10  -7   3    1.33    1.17
 -10  -7   3    2.30    1.61
   9   7  -3   31.60    3.30
  -9  -7   3   28.05    2.88
  -9  -7   3   24.93    3.02
   8   7  -3   12.02    1.83
   7   7  -3   14.03    1.85
   7   7  -3   11.79    1.81
  -7  -7   3   15.41    1.79
  -7  -7   3   14.76    1.67
  -7  -7   3   12.49    1.61
   6   7  -3    6.64    1.41
   6   7  -3    7.57    1.30
  -6  -7   3    9.30    1.22
  -6  -7   3   11.14    1.23
   5   7  -3    8.52    1.27
   5   7  -3    8.74    0.92
  -5  -7   3    8.39    1.35
  -5  -7   3    7.30    0.92
  -5  -7   3    7.43    1.01
  -5  -7   3    8.10    1.04
   4   7  -3    9.83    1.17
   4   7  -3    6.37    1.22
   4   7  -3   10.00    1.09
  -4  -7   3    6.13    0.99
  -4  -7   3   11.81    1.04
  -4  -7   3    6.50    1.29
  -4  -7   3   11.36    1.16
   3   7  -3   26.12    2.35
   3   7  -3   29.69    2.36
   3   7  -3   20.79    2.49
   3   7  -3   22.14    2.34
  -3  -7   3   21.88    2.54
  -3  -7   3   22.88    2.38
  -3  -7   3   29.23    2.32
  -3  -7   3   26.12    2.36
   2   7  -3   14.18    1.45
   2   7  -3   11.22    1.53
   2   7  -3   17.65    1.42
   2   7  -3   13.21    1.40
  -2  -7   3   15.22    1.39
  -2  -7   3   11.30    1.61
  -2  -7   3   13.29    1.40
  -2  -7   3   14.79    1.50
   1   7  -3   45.59    4.13
   1   7  -3   47.78    4.16
   1   7  -3   47.41    4.12
   1   7  -3   43.30    4.16
  -1  -7   3   46.43    4.17
  -1  -7   3   47.18    4.12
  -1  -7   3   47.15    4.17
  -1  -7   3   46.70    4.13
   0   7  -3   11.56    1.37
   0   7  -3   13.53    1.33
   0   7  -3   13.51    1.30
   0   7  -3   14.42    1.38
   0  -7   3   13.74    1.43
   0  -7   3   12.54    1.37
   0  -7   3   13.78    1.35
   0  -7   3   13.19    1.31
  -1   7  -3   19.00    1.66
  -1   7  -3   14.51    1.65
  -1   7  -3   16.27    1.58
   1  -7   3   17.76    1.68
   1  -7   3   16.66    1.69
   1  -7   3   16.65    1.60
  -2   7  -3   48.75    4.31
  -2   7  -3   45.77    4.28
  -2   7  -3   49.31    4.25
   2  -7   3   47.57    4.24
   2  -7   3   46.87    4.29
   2  -7   3   48.91    4.29
  -3   7  -3  288.25   24.17
  -3   7  -3  279.98   24.19
  -3   7  -3  260.54   24.19
   3  -7   3  270.34   24.18
   3  -7   3  268.60   24.17
   3  -7   3  288.87   24.22
  -4   7  -3  114.92    9.50
  -4   7  -3  106.79    9.45
  -4   7  -3   96.54    9.43
   4  -7   3  112.58    9.45
   4  -7   3  103.56    9.42
   4  -7   3  110.26    9.50
  -5   7  -3    6.33    0.81
  -5   7  -3    5.79    0.90
  -5   7  -3    7.62    1.17
   5  -7   3    6.62    1.12
   5  -7   3    5.21    0.87
   5  -7   3    7.06    0.74
  -6   7  -3    0.97    0.71
  -6   7  -3    1.36    0.68
   6  -7   3    0.49    0.50
   6  -7   3    1.23    1.02
  -7   7  -3    4.32    0.96
  -7   7  -3    3.80    0.89
   7  -7   3    5.78    1.26
   7  -7   3    5.33    0.76
  -8   7  -3   12.40    1.91
  -8   7  -3   16.02    1.73
   8  -7   3   16.63    1.70
   8  -7   3   17.39    1.99
  -9   7  -3    1.35    1.03
   9  -7   3    2.38    0.86
 -10   7  -3    3.26    1.22
  10  -7   3    3.65    0.99
 -11   7  -3   17.75    2.13
  11  -7   3   17.72    2.10
 -12   7  -3    6.17    1.66
  12  -7   3    3.41    1.19
 -13   7  -3   28.08    3.15
 -13   7  -3   20.14    3.94
  13  -7   3   28.76    2.94
 -14   7  -3    6.66    2.55
 -14   7  -3    5.82    2.34
 -15   7  -3    5.32    2.63
 -15   7  -3    6.84    2.82
  15  -7   3   -0.61    1.68
 -16   7  -3    7.87    3.68
 -16   7  -3    8.90    3.29
  15   6  -3    4.37    3.29
 -15  -6   3   -5.36    3.33
 -15  -6   3   -0.86    2.44
  14   6  -3    1.18    2.76
 -14  -6   3   -0.81    2.75
 -14  -6   3    1.75    2.00
  13   6  -3   16.47    2.78
 -13  -6   3   15.71    2.17
 -13  -6   3   11.02    2.73
  12   6  -3   10.84    2.22
 -12  -6   3    8.02    1.68
 -12  -6   3    5.23    2.15
  11   6  -3    3.17    1.83
 -11  -6   3    1.74    1.72
 -11  -6   3    2.43    1.23
  10   6  -3   28.15    2.96
 -10  -6   3   23.78    2.72
 -10  -6   3   17.81    2.26
   9   6  -3    7.08    1.66
  -9  -6   3    5.83    1.13
   8   6  -3   49.62    4.32
  -8  -6   3   43.06    4.08
  -8  -6   3   40.91    4.14
   7   6  -3    6.46    1.34
   6   6  -3   -0.22    0.95
   6   6  -3   -0.16    1.02
   6   6  -3    1.14    0.53
  -6  -6   3   -0.11    0.66
  -6  -6   3    0.44    0.55
   5   6  -3   52.57    4.63
   5   6  -3   49.40    4.78
   5   6  -3   53.13    4.71
  -5  -6   3   50.98    4.67
  -5  -6   3   53.49    4.65
  -5  -6   3   51.65    4.86
  -5  -6   3   53.30    4.66
   4   6  -3    1.15    0.82
   4   6  -3    2.26    0.48
   4   6  -3    1.60    0.60
  -4  -6   3    1.08    0.48
  -4  -6   3    0.48    0.87
  -4  -6   3    1.30    0.55
   3   6  -3   40.37    3.29
   3   6  -3   31.38    3.37
   3   6  -3   35.15    3.27
   3   6  -3   38.34    3.28
  -3  -6   3   34.84    3.29
  -3  -6   3   38.77    3.28
  -3  -6   3   38.70    3.26
  -3  -6   3   31.65    3.39
   2   6  -3   54.17    4.62
   2   6  -3   51.25    4.61
   2   6  -3   52.68    4.63
   2   6  -3   50.27    4.60
  -2  -6   3   56.41    4.67
  -2  -6   3   48.70    4.60
  -2  -6   3   50.30    4.60
  -2  -6   3   52.89    4.62
   1   6  -3    6.78    0.81
   1   6  -3    5.84    0.80
   1   6  -3    7.97    0.80
   1   6  -3    7.31    0.89
  -1  -6   3    6.76    0.82
  -1  -6   3    7.06    0.82
  -1  -6   3    6.73    0.81
  -1  -6   3    7.54    0.90
   0   6  -3   50.13    4.50
   0   6  -3   51.25    4.53
   0   6  -3   53.44    4.51
   0   6  -3   49.36    4.52
   0  -6   3   51.98    4.53
   0  -6   3   50.17    4.52
   0  -6   3   50.98    4.52
   0  -6   3   50.95    4.51
  -1   6  -3   23.06    1.99
  -1   6  -3   21.83    2.03
  -1   6  -3   19.27    1.99
   1  -6   3   24.53    2.04
   1  -6   3   21.07    1.98
   1  -6   3   22.16    2.04
  -2   6  -3   30.56    2.90
  -2   6  -3   33.40    2.87
  -2   6  -3   33.03    2.93
   2  -6   3   31.10    2.93
   2  -6   3   32.51    2.86
   2  -6   3   31.86    2.91
  -3   6  -3   73.24    6.23
  -3   6  -3   68.32    6.18
  -3   6  -3   67.71    6.17
   3  -6   3   71.09    6.20
   3  -6   3   69.10    6.16
   3  -6   3   70.98    6.19
  -4   6  -3   79.99    6.93
  -4   6  -3   83.97    6.98
  -4   6  -3   76.00    7.01
   4  -6   3   73.29    6.99
   4  -6   3   77.73    6.92
   4  -6   3   80.87    6.96
  -5   6  -3   96.42    7.99
  -5   6  -3   80.17    7.89
  -5   6  -3   91.78    7.91
   5  -6   3   90.16    7.97
   5  -6   3   90.60    7.88
  -6   6  -3    2.37    0.66
  -6   6  -3    3.13    1.11
  -6   6  -3    1.77    0.64
   6  -6   3    2.77    0.53
   6  -6   3    3.10    1.02
  -7   6  -3    9.63    1.23
  -7   6  -3   11.42    1.23
   7  -6   3   11.03    1.26
   7  -6   3   11.84    1.51
  -8   6  -3    7.17    1.13
  -8   6  -3    7.01    1.18
   8  -6   3   10.06    1.02
  -9   6  -3   30.94    2.98
   9  -6   3   28.71    2.86
 -10   6  -3   19.59    2.33
  10  -6   3   18.70    2.10
 -11   6  -3   15.46    1.96
  11  -6   3   16.37    1.76
 -12   6  -3    8.43    1.64
  12  -6   3    6.92    1.30
 -13   6  -3    2.67    2.08
 -13   6  -3    4.37    1.77
  13  -6   3    1.14    1.27
 -14   6  -3    5.68    2.28
 -14   6  -3    7.68    2.37
  14  -6   3    6.07    1.86
 -15   6  -3    1.78    2.59
 -15   6  -3    4.04    2.73
 -16   6  -3    0.11    2.96
 -16   6  -3   -0.68    3.49
  15   5  -3    1.51    3.05
 -15  -5   3   -0.76    3.32
 -15  -5   3    1.80    2.29
  14   5  -3   10.58    2.85
 -14  -5   3    2.47    3.39
 -14  -5   3    5.87    2.06
  13   5  -3    2.66    2.25
 -13  -5   3    1.84    2.26
 -13  -5   3    2.58    1.61
  12   5  -3    6.98    2.08
 -12  -5   3    3.15    1.95
 -12  -5   3    5.51    2.26
  11   5  -3    3.63    1.86
 -11  -5   3    2.17    1.60
 -11  -5   3    1.93    1.24
  10   5  -3    8.55    1.82
 -10  -5   3   10.10    1.56
 -10  -5   3    5.29    1.35
   9   5  -3   54.69    4.83
  -9  -5   3   41.95    4.58
  -9  -5   3   53.57    4.66
   8   5  -3   33.30    3.23
  -8  -5   3   28.43    2.96
   7   5  -3   35.55    3.38
   7   5  -3   38.25    3.50
  -7  -5   3   31.05    3.16
  -7  -5   3   32.91    3.19
   6   5  -3    8.98    1.17
   6   5  -3    8.77    1.26
  -6  -5   3    6.11    1.06
   5   5  -3   29.41    2.84
   5   5  -3   30.06    2.75
   5   5  -3   28.31    2.62
  -5  -5   3   27.70    2.65
  -5  -5   3   31.87    2.95
  -5  -5   3   28.81    2.68
   4   5  -3  340.83   30.63
   4   5  -3  356.61   30.60
   4   5  -3  347.04   30.59
  -4  -5   3  343.21   30.59
  -4  -5   3  349.68   30.59
  -4  -5   3  358.85   30.63
  -4  -5   3  350.67   30.60
   3   5  -3  161.96   13.27
   3   5  -3  159.40   13.26
   3   5  -3  142.04   13.29
  -3  -5   3  129.20   13.27
  -3  -5   3  154.96   13.30
  -3  -5   3  159.38   13.26
  -3  -5   3  151.47   13.26
   2   5  -3    6.73    0.72
   2   5  -3    7.11    0.73
   2   5  -3    5.07    0.61
   2   5  -3    4.61    0.70
  -2  -5   3    6.42    0.75
  -2  -5   3    5.81    0.69
  -2  -5   3    5.66    0.61
  -2  -5   3    4.10    0.76
   1   5  -3   14.55    1.28
   1   5  -3   13.19    1.27
   1   5  -3   13.81    1.31
   1   5  -3   13.40    1.35
  -1  -5   3   13.33    1.29
  -1  -5   3   13.43    1.35
  -1  -5   3   13.85    1.32
  -1  -5   3   13.77    1.28
   0   5  -3   23.61    2.11
   0   5  -3   23.45    2.11
   0   5  -3   23.36    2.13
   0   5  -3   24.07    2.13
   0  -5   3   23.58    2.12
   0  -5   3   24.82    2.13
   0  -5   3   23.26    2.13
   0  -5   3   22.11    2.11
  -1   5  -3   94.91    8.20
  -1   5  -3   97.50    8.20
  -1   5  -3   92.40    8.21
  -1   5  -3   90.03    8.21
   1  -5   3   89.72    8.22
   1  -5   3   94.44    8.21
   1  -5   3   90.27    8.20
   1  -5   3   98.56    8.20
  -2   5  -3   24.12    2.22
  -2   5  -3   22.61    2.18
  -2   5  -3   26.54    2.25
   2  -5   3   26.43    2.25
   2  -5   3   23.23    2.22
   2  -5   3   24.38    2.19
  -3   5  -3   90.73    8.04
  -3   5  -3   98.64    8.07
  -3   5  -3   84.37    8.03
   3  -5   3   88.24    8.03
   3  -5   3   94.07    8.05
   3  -5   3   93.55    8.07
  -4   5  -3   62.50    5.23
  -4   5  -3   55.20    5.31
  -4   5  -3   60.92    5.25
   4  -5   3   51.77    5.32
   4  -5   3   61.38    5.25
   4  -5   3   62.03    5.22
  -5   5  -3   14.43    1.41
  -5   5  -3   11.35    1.26
  -6   5  -3   73.62    6.39
  -6   5  -3   70.94    6.37
  -6   5  -3   69.59    6.55
   6  -5   3   74.73    6.35
   6  -5   3   70.44    6.47
  -7   5  -3   35.96    4.03
  -7   5  -3   40.28    3.51
  -7   5  -3   37.58    3.54
   7  -5   3   40.51    3.48
   7  -5   3   35.70    3.70
  -8   5  -3    0.85    1.01
  -8   5  -3   -0.36    0.84
  -8   5  -3    0.55    0.76
   8  -5   3    0.96    0.64
  -9   5  -3    1.87    0.92
   9  -5   3    2.17    0.77
 -10   5  -3   12.12    1.52
  10  -5   3   10.63    1.33
 -11   5  -3    1.15    1.22
  11  -5   3    2.46    0.95
 -12   5  -3    0.73    1.39
 -12   5  -3   -0.71    1.82
  12  -5   3    1.31    1.08
 -13   5  -3    1.85    1.65
 -13   5  -3   -0.46    1.94
 -13   5  -3   -2.85    2.03
  13  -5   3    1.95    1.21
 -14   5  -3    2.17    2.02
 -14   5  -3    1.07    2.54
 -15   5  -3    3.77    2.56
 -15   5  -3   -1.45    2.60
 -16   5  -3   -3.83    3.13
 -16   5  -3    1.67    3.14
  15   4  -3    4.10    2.97
 -15  -4   3    4.55    2.19
  14   4  -3   -1.58    2.39
 -14  -4   3   -3.12    1.91
 -14  -4   3   -1.04    2.50
  13   4  -3    6.03    2.31
 -13  -4   3    2.58    1.76
 -13  -4   3    1.31    2.16
  12   4  -3    7.02    1.99
 -12  -4   3    3.31    1.85
 -12  -4   3    3.64    1.48
  11   4  -3   18.41    2.35
 -11  -4   3   13.34    1.93
 -11  -4   3   15.56    2.11
  10   4  -3   15.67    2.11
 -10  -4   3   15.22    1.87
 -10  -4   3   12.83    1.74
   9   4  -3    2.92    1.44
  -9  -4   3    3.89    1.12
  -9  -4   3   -1.65    0.96
   8   4  -3   59.50    5.12
  -8  -4   3   49.65    4.94
  -8  -4   3   55.65    4.98
   7   4  -3    3.95    1.16
  -7  -4   3    5.52    0.86
  -7  -4   3    3.03    0.85
   6   4  -3    5.42    1.04
   6   4  -3    5.09    1.04
  -6  -4   3    4.47    0.76
  -6  -4   3    3.97    0.78
  -6  -4   3    4.56    0.71
  -6  -4   3    4.90    1.18
   5   4  -3   28.66    3.23
   5   4  -3   34.54    3.18
  -5  -4   3   34.24    3.11
  -5  -4   3   37.23    3.10
  -5  -4   3   31.72    3.29
  -5  -4   3   36.91    3.11
   4   4  -3   25.55    2.52
  -4  -4   3   26.11    2.48
  -4  -4   3   29.82    2.48
   3   4  -3  401.44   35.24
   3   4  -3  414.83   35.24
   3   4  -3  394.08   35.26
  -3  -4   3  406.29   35.24
  -3  -4   3  397.26   35.24
   2   4  -3  249.15   25.21
   2   4  -3  286.68   25.20
   2   4  -3  289.04   25.19
   2   4  -3  314.91   25.20
  -2  -4   3  274.69   25.21
  -2  -4   3  296.89   25.20
  -2  -4   3  303.86   25.20
   1   4  -3    4.89    0.59
   1   4  -3    5.67    0.69
   1   4  -3    6.22    0.63
   1   4  -3    5.90    0.61
  -1  -4   3    4.79    0.60
  -1  -4   3    5.46    0.68
  -1  -4   3    6.49    0.69
  -1  -4   3    5.31    0.59
   0   4  -3    1.84    0.32
   0   4  -3    1.48    0.29
   0   4  -3    2.04    0.30
   0   4  -3    1.20    0.32
   0  -4   3    1.68    0.30
   0  -4   3    1.65    0.31
   0  -4   3    1.49    0.31
   0  -4   3    1.39    0.27
  -1   4  -3   66.08    6.19
  -1   4  -3   72.10    6.19
  -1   4  -3   69.91    6.20
   1  -4   3   73.20    6.20
   1  -4   3   65.01    6.19
   1  -4   3   67.73    6.19
   1  -4   3   80.39    6.21
  -2   4  -3  394.57   35.30
  -2   4  -3  413.70   35.30
  -2   4  -3  415.38   35.29
   2  -4   3  415.64   35.30
   2  -4   3  384.36   35.29
   2  -4   3  396.88   35.30
  -3   4  -3   32.47    2.88
  -3   4  -3   32.43    2.93
   3  -4   3   31.68    2.88
   3  -4   3   32.76    2.93
  -4   4  -3   53.41    5.07
  -4   4  -3   56.33    5.03
  -4   4  -3   60.41    5.01
   4  -4   3   54.02    5.07
   4  -4   3   59.23    5.01
  -5   4  -3   77.90    6.50
  -5   4  -3   71.92    6.51
  -5   4  -3   68.52    6.59
   5  -4   3   75.38    6.50
   5  -4   3   74.91    6.58
  -6   4  -3    0.99    0.45
  -6   4  -3    1.61    0.60
  -6   4  -3    0.27    0.49
  -6   4  -3   -0.14    0.95
   6  -4   3    0.62    0.43
   6  -4   3    0.16    0.82
  -7   4  -3   25.37    2.91
  -7   4  -3   23.99    2.63
  -7   4  -3   29.00    2.56
  -7   4  -3   29.17    2.53
   7  -4   3   27.23    2.49
   7  -4   3   25.17    2.74
  -8   4  -3    8.69    1.11
  -8   4  -3    8.04    1.11
  -8   4  -3    9.79    1.19
  -8   4  -3    7.14    1.28
   8  -4   3    9.28    1.02
  -9   4  -3    9.71    1.33
  -9   4  -3    6.52    1.12
   9  -4   3    7.48    1.01
 -10   4  -3   15.17    1.92
 -10   4  -3   12.50    1.62
  10  -4   3   14.48    1.51
 -11   4  -3    1.04    1.16
 -11   4  -3    3.62    1.77
  11  -4   3    1.47    0.91
 -12   4  -3   -0.19    1.83
 -12   4  -3   -1.08    1.38
  12  -4   3    0.80    1.05
 -13   4  -3    3.19    1.91
 -13   4  -3    4.18    1.65
 -14   4  -3    1.73    1.90
 -14   4  -3   -0.77    2.22
 -15   4  -3    3.42    2.39
 -15   4  -3    4.88    2.90
 -15   4  -3   -0.40    2.45
 -16   4  -3   -2.51    3.10
 -16   4  -3    2.78    2.99
 -16   4  -3    1.96    3.26
  15   3  -3    2.35    2.84
 -15  -3   3   -0.02    3.08
 -15  -3   3    2.55    2.41
  14   3  -3    4.58    2.39
 -14  -3   3    4.89    2.49
 -14  -3   3    2.36    1.94
  13   3  -3   -1.82    1.99
 -13  -3   3   -0.04    2.03
 -13  -3   3    1.33    1.60
  12   3  -3   11.41    2.19
 -12  -3   3    7.73    1.94
 -12  -3   3    8.44    1.64
  11   3  -3    7.28    1.83
 -11  -3   3    5.68    1.39
 -11  -3   3    7.31    1.66
  10   3  -3   18.37    2.30
 -10  -3   3   18.38    2.14
 -10  -3   3   18.17    2.14
   9   3  -3   17.76    1.99
  -9  -3   3   13.63    1.65
  -9  -3   3   13.83    1.76
   8   3  -3    9.71    1.49
   7   3  -3   57.23    5.02
  -7  -3   3   52.44    4.91
  -7  -3   3   53.97    5.08
   6   3  -3   41.52    3.50
   6   3  -3   36.18    3.47
  -6  -3   3   38.10    3.56
  -6  -3   3   32.08    3.35
   5   3  -3    1.22    0.78
   5   3  -3    1.56    0.62
  -5  -3   3    1.63    0.48
  -5  -3   3    1.16    0.84
  -5  -3   3    3.30    0.56
  -5  -3   3    0.66    0.53
  -3  -3   3  127.07   10.63
  -3  -3   3  115.29   10.62
   2   3  -3   95.55    8.96
   2   3  -3  101.12    8.93
   2   3  -3  111.16    8.95
  -2  -3   3   99.88    8.94
  -2  -3   3  101.56    8.94
  -2  -3   3  100.05    8.94
  -2  -3   3  104.62    8.96
   1   3  -3   48.59    4.07
   1   3  -3   45.41    4.07
   1   3  -3   41.77    4.08
  -1  -3   3   48.93    4.06
  -1  -3   3   47.08    4.07
  -1  -3   3   45.45    4.08
   0   3  -3    5.01    0.61
   0   3  -3    5.79    0.54
   0   3  -3    5.28    0.60
   0   3  -3    5.61    0.58
   0  -3   3    6.06    0.58
   0  -3   3    5.36    0.59
   0  -3   3    5.84    0.60
   0  -3   3    5.21    0.55
  -1   3  -3   43.82    3.92
  -1   3  -3   43.46    3.93
  -1   3  -3   46.24    3.93
   1  -3   3   43.61    3.92
   1  -3   3   46.44    3.93
   1  -3   3   41.13    3.94
   1  -3   3   47.69    3.93
  -2   3  -3  244.54   21.24
  -2   3  -3  222.97   21.23
  -2   3  -3  257.37   21.25
   2  -3   3  251.16   21.25
   2  -3   3  229.46   21.23
   2  -3   3  250.83   21.24
  -3   3  -3   54.08    4.48
  -3   3  -3   51.61    4.45
   3  -3   3   51.74    4.48
   3  -3   3   45.25    4.44
  -4   3  -3  212.22   18.36
  -4   3  -3  228.78   18.35
   4  -3   3  203.77   18.33
   4  -3   3  193.02   18.36
  -5   3  -3   19.15    1.83
  -6   3  -3  146.80   13.41
  -6   3  -3  154.22   13.41
  -6   3  -3  148.79   13.46
  -6   3  -3  146.31   13.39
  -6   3  -3  165.99   13.39
   6  -3   3  155.50   13.38
   6  -3   3  150.91   13.44
  -7   3  -3   30.49    2.92
  -7   3  -3   30.06    3.01
  -7   3  -3   32.36    3.22
  -7   3  -3   33.94    2.94
  -7   3  -3   31.96    2.92
   7  -3   3   31.45    2.88
  -8   3  -3    2.89    2.17
  -8   3  -3    6.20    1.08
  -8   3  -3    4.34    1.13
  -8   3  -3    7.17    0.90
  -8   3  -3    7.55    1.00
   8  -3   3    5.35    0.80
  -9   3  -3    5.69    1.40
  -9   3  -3    9.20    1.39
  -9   3  -3    7.10    1.06
   9  -3   3    6.42    0.93
 -10   3  -3    4.52    1.15
 -10   3  -3    5.68    1.54
  10  -3   3    7.18    0.96
 -11   3  -3   21.90    2.46
 -11   3  -3   16.14    2.08
  11  -3   3   20.68    2.09
 -12   3  -3    3.89    1.84
 -12   3  -3    1.72    1.33
 -13   3  -3   -0.29    1.83
 -13   3  -3   -0.06    1.56
 -14   3  -3   -2.91    2.19
 -14   3  -3   -2.43    1.86
 -15   3  -3    1.15    2.26
 -15   3  -3   -0.71    2.57
 -16   3  -3    3.88    3.13
 -16   3  -3    5.59    2.78
 -16  -2   3   -2.00    2.83
  15   2  -3    5.76    2.69
 -15  -2   3    3.24    2.30
 -15  -2   3    5.24    2.86
  14   2  -3    2.62    2.29
 -14  -2   3   -0.69    1.91
 -14  -2   3   -3.21    2.31
  13   2  -3   -0.25    2.07
 -13  -2   3    0.48    1.53
 -13  -2   3   -1.45    2.05
  12   2  -3    2.11    1.91
 -12  -2   3    1.27    1.77
 -12  -2   3    1.53    1.38
  11   2  -3   12.69    2.04
 -11  -2   3    9.91    1.82
  10   2  -3   22.97    2.94
 -10  -2   3   26.02    2.77
   9   2  -3   18.14    2.51
  -9  -2   3   22.05    2.36
   8   2  -3    4.70    1.21
  -8  -2   3    3.70    0.98
   7   2  -3    1.47    0.98
  -7  -2   3    1.63    0.77
  -7  -2   3    3.87    1.15
   5   2  -3  358.16   31.99
   5   2  -3  383.24   31.98
  -5  -2   3  343.55   31.96
  -5  -2   3  351.89   31.96
  -5  -2   3  389.11   31.99
   3   2  -3   80.27    6.82
   3   2  -3   70.86    6.83
  -3  -2   3   77.29    6.84
  -3  -2   3   82.27    6.81
  -3  -2   3   77.13    6.82
  -2  -2   3  463.56   41.59
  -2  -2   3  487.33   41.59
   1   2  -3   53.68    4.73
   1   2  -3   52.42    4.74
   1   2  -3   54.89    4.75
  -1  -2   3   54.85    4.74
  -1  -2   3   51.78    4.74
  -1  -2   3   54.33    4.73
  -1  -2   3   55.47    4.73
   0   2  -3  224.06   19.56
   0   2  -3  224.69   19.56
   0   2  -3  228.55   19.56
   0   2  -3  217.55   19.56
   0  -2   3  232.64   19.56
   0  -2   3  227.89   19.56
   0  -2   3  210.49   19.56
   0  -2   3  222.73   19.56
  -1   2  -3  187.82   16.76
  -1   2  -3  201.05   16.77
  -1   2  -3  188.11   16.77
  -1   2  -3  192.79   16.77
   1  -2   3  189.13   16.77
   1  -2   3  192.87   16.76
   1  -2   3  200.17   16.77
   1  -2   3  181.11   16.77
  -2   2  -3   20.65    1.92
  -2   2  -3   24.01    1.93
   2  -2   3   18.70    1.90
   2  -2   3   23.51    1.95
   2  -2   3   21.98    1.92
  -3   2  -3   44.31    3.83
  -3   2  -3   44.16    3.82
  -3   2  -3   41.52    3.85
  -3   2  -3   42.28    3.83
   3  -2   3   41.16    3.85
   3  -2   3   46.72    3.82
  -4   2  -3   46.23    3.99
   4  -2   3   43.90    3.96
  -5   2  -3  198.41   17.88
  -5   2  -3  236.29   17.91
  -5   2  -3  182.64   17.87
   5  -2   3  211.90   17.90
   5  -2   3  192.40   17.87
  -6   2  -3   18.68    1.76
  -6   2  -3   16.13    1.91
   6  -2   3   12.61    1.85
   6  -2   3   19.12    1.61
  -7   2  -3   57.91    4.92
  -7   2  -3   54.79    5.09
  -7   2  -3   53.32    4.98
  -7   2  -3   57.60    4.95
  -7   2  -3   49.52    4.99
   7  -2   3   57.86    4.91
  -8   2  -3   34.06    3.08
  -8   2  -3   31.91    3.45
  -8   2  -3   34.89    3.25
  -8   2  -3   33.67    3.08
   8  -2   3   31.51    3.02
  -9   2  -3    2.47    1.26
  -9   2  -3    0.06    0.78
  -9   2  -3   -3.24    1.23
   9  -2   3    1.06    0.67
 -10   2  -3   17.78    2.22
 -10   2  -3   16.44    2.05
  10  -2   3   17.52    1.89
 -11   2  -3    1.69    1.19
 -11   2  -3    7.22    1.62
 -12   2  -3   21.24    2.51
 -12   2  -3   27.30    3.14
 -13   2  -3   16.98    2.47
 -13   2  -3   14.98    2.13
 -14   2  -3    2.91    2.16
 -14   2  -3    4.04    1.88
 -15   2  -3   -0.77    2.48
 -15   2  -3   -1.19    2.13
 -16   2  -3    0.61    2.67
 -16   2  -3    4.03    3.06
 -16  -1   3    2.56    2.63
 -16  -1   3    0.52    3.30
  15   1  -3    0.01    2.54
 -15  -1   3   -1.92    2.73
 -15  -1   3    0.70    2.23
  14   1  -3    4.78    2.28
 -14  -1   3    1.55    2.35
 -14  -1   3    2.69    1.90
  13   1  -3    1.48    1.93
 -13  -1   3   -1.42    2.05
  12   1  -3    2.15    1.80
 -12  -1   3    1.75    1.68
  11   1  -3   -0.52    1.60
 -11  -1   3    0.80    1.43
  10   1  -3    8.67    1.68
 -10  -1   3    8.53    1.52
   9   1  -3   24.07    2.76
  -9  -1   3   24.23    2.65
   8   1  -3    0.16    1.10
  -8  -1   3    0.72    0.95
  -8  -1   3    0.62    1.25
   7   1  -3    9.14    1.32
  -7  -1   3    8.16    1.15
  -7  -1   3   10.60    1.41
  -7  -1   3   10.59    1.21
  -6  -1   3    2.64    0.62
   5   1  -3    5.70    0.86
   5   1  -3    8.01    0.98
  -5  -1   3    6.63    0.79
  -5  -1   3    7.63    0.94
  -5  -1   3    6.18    0.78
   4   1  -3  317.12   28.05
   4   1  -3  328.24   28.05
  -4  -1   3  292.49   28.04
  -4  -1   3  320.95   28.04
  -4  -1   3  343.21   28.06
   3   1  -3  119.52   10.37
   3   1  -3  116.52   10.36
  -3  -1   3  110.73   10.35
  -3  -1   3  127.75   10.37
  -3  -1   3  116.07   10.35
   2   1  -3  149.81   12.40
  -2  -1   3  122.93   12.40
  -2  -1   3  147.62   12.40
  -2  -1   3  145.78   12.39
   1   1  -3  302.66   25.70
   1   1  -3  286.30   25.71
  -1  -1   3  292.25   25.71
  -1  -1   3  292.57   25.70
  -1  -1   3  295.32   25.70
   0   1  -3    4.11    0.45
   0   1  -3    4.35    0.48
   0   1  -3    4.55    0.43
   0  -1   3    4.10    0.45
   0  -1   3    4.77    0.46
   0  -1   3    4.39    0.41
  -1   1  -3   83.45    7.28
  -1   1  -3   91.22    7.28
   1  -1   3   72.35    7.26
   1  -1   3   81.81    7.28
   1  -1   3   86.61    7.27
  -2   1  -3   37.13    3.53
   2  -1   3   39.10    3.52
   2  -1   3   44.30    3.54
  -3   1  -3  242.40   24.27
  -3   1  -3  267.26   24.26
  -3   1  -3  289.52   24.28
  -3   1  -3  306.89   24.27
   3  -1   3  279.98   24.26
   3  -1   3  278.21   24.28
  -4   1  -3    2.60    0.49
  -4   1  -3    2.93    0.37
  -4   1  -3    2.02    0.51
  -4   1  -3    3.44    0.44
   4  -1   3    3.31    0.36
  -5   1  -3    2.98    0.52
  -5   1  -3    1.57    0.41
  -5   1  -3    2.55    0.62
  -5   1  -3    2.39    0.58
   5  -1   3    2.48    0.37
   5  -1   3    2.01    0.58
  -7   1  -3   16.05    1.96
  -7   1  -3   16.43    1.79
  -7   1  -3   18.86    1.92
  -7   1  -3   21.77    2.12
   7  -1   3   18.81    1.73
  -8   1  -3   53.32    5.18
  -8   1  -3   62.90    5.16
  -8   1  -3   52.08    5.07
  -8   1  -3   61.66    5.30
   8  -1   3   54.90    5.02
  -9   1  -3   49.34    4.04
  -9   1  -3   31.60    3.96
 -10   1  -3    0.92    1.28
 -10   1  -3    1.70    1.33
 -10   1  -3   -5.01    1.82
 -10   1  -3   -1.10    0.89
 -11   1  -3   -1.14    1.08
 -11   1  -3   -1.73    1.50
 -12   1  -3   14.59    2.02
 -12   1  -3    9.81    1.76
 -13   1  -3   14.31    2.13
 -13   1  -3   17.38    2.43
 -14   1  -3   10.12    2.30
 -14   1  -3    7.59    1.95
 -15   1  -3    3.88    3.24
 -15   1  -3    5.65    2.19
 -16   1  -3    3.75    3.01
 -16   1  -3    1.11    3.04
 -16   1  -3   -2.25    2.09
 -16   0   3    1.70    3.37
 -16   0   3   -0.86    2.66
  15   0  -3    5.16    2.49
 -15   0   3    2.40    2.70
 -15   0   3   -2.55    2.21
  14   0  -3    3.11    2.18
 -14   0   3    4.52    2.38
  13   0  -3    1.84    1.95
 -13   0   3    1.99    1.97
  12   0  -3    1.63    1.77
 -12   0   3    1.45    1.70
  11   0  -3    1.15    1.66
 -11   0   3    5.21    1.50
  10   0  -3    0.00    1.37
 -10   0   3    0.24    1.25
   9   0  -3    0.57    1.24
  -9   0   3    0.57    1.06
   8   0  -3   16.94    2.16
  -8   0   3   18.79    2.08
  -8   0   3   18.37    2.35
   7   0  -3   25.99    2.68
   7   0  -3   31.86    2.88
  -7   0   3   30.86    2.93
  -7   0   3   25.90    2.75
  -7   0   3   31.70    2.80
   6   0  -3    0.51    0.72
   6   0  -3    0.03    0.48
  -6   0   3    0.90    0.62
  -6   0   3    0.28    0.74
  -6   0   3   -0.43    0.59
   5   0  -3  101.11    9.17
   5   0  -3  102.58    9.19
  -5   0   3   95.45    9.18
  -5   0   3  114.22    9.21
  -5   0   3  108.79    9.18
   4   0  -3   13.68    1.36
   4   0  -3   15.49    1.45
   4   0  -3   14.69    1.51
  -4   0   3   14.73    1.42
  -4   0   3   15.07    1.46
  -4   0   3   14.70    1.38
   3   0  -3  124.10   11.56
   3   0  -3  130.57   11.55
  -3   0   3  129.75   11.55
  -3   0   3  140.82   11.55
  -3   0   3  133.67   11.56
   2   0  -3   52.58    4.62
   2   0  -3   49.80    4.61
  -2   0   3   51.39    4.62
  -2   0   3   56.26    4.62
   1   0  -3  127.81   11.59
   1   0  -3  128.58   11.59
   1   0  -3  140.22   11.60
  -1   0   3  132.25   11.59
  -1   0   3  123.49   11.59
  -1   0   3  142.20   11.59
   0   0  -3  254.12   20.41
   0   0  -3  226.25   20.42
   0   0  -3  234.01   20.42
   0   0  -3  228.77   20.41
   0   0   3  230.84   20.42
   0   0   3  231.26   20.41
   0   0   3  228.41   20.42
  -1   0  -3   66.63    5.69
  -1   0  -3   64.30    5.69
  -1   0  -3   64.40    5.69
   1   0   3   65.13    5.69
   1   0   3   62.39    5.69
   1   0   3   66.73    5.69
  -2   0  -3  314.47   26.43
  -2   0  -3  274.08   26.43
  -2   0  -3  309.07   26.43
  -2   0  -3  282.08   26.42
   2   0   3  314.86   26.43
   2   0   3  318.38   26.43
  -3   0  -3   20.31    1.77
  -3   0  -3   22.12    1.82
  -3   0  -3   19.45    1.80
  -3   0  -3   19.49    1.81
   3   0   3   18.14    1.80
   3   0   3   20.24    1.77
   3   0   3   20.30    1.82
  -4   0  -3   98.35    8.57
  -4   0  -3   96.24    8.59
  -4   0  -3   96.25    8.58
  -4   0  -3   94.80    8.56
   4   0   3  102.99    8.56
   4   0   3   98.15    8.57
   4   0   3   96.99    8.58
  -5   0  -3  156.23   13.95
  -5   0  -3  165.51   13.97
  -5   0  -3  155.05   13.96
  -5   0  -3  162.39   13.94
   5   0   3  163.23   13.97
   5   0   3  156.94   13.96
   5   0   3  164.30   13.94
   5   0   3  149.29   13.94
  -6   0  -3    9.25    1.24
  -6   0  -3   13.57    1.48
  -6   0  -3   11.36    1.39
  -6   0  -3   12.37    1.49
   6   0   3   13.19    1.17
   6   0   3   13.85    1.34
   6   0   3   12.19    1.26
  -8   0  -3   10.17    1.58
  -8   0  -3   11.01    1.67
  -8   0  -3   11.68    1.40
   8   0   3   15.55    1.70
  -9   0  -3   14.18    2.00
  -9   0  -3   15.93    2.33
  -9   0  -3   22.38    2.08
  -9   0  -3   16.89    2.21
   9   0   3   20.17    2.17
 -10   0  -3   13.24    1.99
 -10   0  -3   12.99    2.02
  10   0   3   19.56    2.13
 -11   0  -3   10.22    1.92
 -11   0  -3   14.97    1.61
 -12   0  -3    0.68    1.29
 -12   0  -3   -4.92    1.63
 -13   0  -3   13.82    1.94
 -13   0  -3    9.44    2.16
 -14   0  -3   -3.19    1.86
 -14   0  -3    1.10    2.10
 -14   0  -3   -3.98    1.52
 -15   0  -3   12.27    2.15
 -15   0  -3   14.73    2.83
 -15   0  -3   10.95    2.38
 -16   0  -3    0.68    2.87
 -16   0  -3   -3.05    2.21
  16  -1  -3   11.11    3.07
 -16   1   3   11.57    3.78
 -16   1   3    8.94    2.69
  15  -1  -3   10.60    2.74
 -15   1   3   10.62    2.83
  14  -1  -3    2.56    2.29
  13  -1  -3    0.88    1.98
 -13   1   3    1.81    1.96
  12  -1  -3    5.48    1.83
 -12   1   3    4.55    1.75
  11  -1  -3   24.82    3.32
 -11   1   3   33.51    3.26
  10  -1  -3    3.58    1.42
 -10   1   3    3.74    1.32
   9  -1  -3    6.24    1.36
   9  -1  -3    3.61    0.96
  -9   1   3    5.56    1.46
  -9   1   3    7.27    1.27
   8  -1  -3    1.86    0.68
   8  -1  -3    2.16    1.07
  -8   1   3    1.75    0.96
  -8   1   3    2.59    1.16
   7  -1  -3   20.07    2.10
   7  -1  -3   19.00    1.90
  -7   1   3   16.18    1.97
  -7   1   3   18.81    2.07
  -7   1   3   22.95    2.14
   6  -1  -3   67.20    6.50
   6  -1  -3   73.88    6.47
  -6   1   3   74.00    6.51
  -6   1   3   77.57    6.51
  -6   1   3   73.62    6.48
   5  -1  -3   53.26    4.88
   5  -1  -3   54.63    4.92
  -5   1   3   54.42    4.90
  -5   1   3   55.03    4.89
  -5   1   3   58.75    4.92
   4  -1  -3   19.74    1.81
   4  -1  -3   18.67    1.86
  -4   1   3   20.72    1.81
  -4   1   3   20.28    1.86
  -4   1   3   19.77    1.85
   3  -1  -3   29.12    2.63
   3  -1  -3   30.71    2.66
   3  -1  -3   28.55    2.61
  -3   1   3   32.74    2.62
  -3   1   3   29.88    2.64
  -3   1   3   26.01    2.63
   2  -1  -3   56.69    5.08
   2  -1  -3   60.39    5.11
   2  -1  -3   58.55    5.09
  -2   1   3   58.53    5.08
  -2   1   3   55.27    5.09
   1  -1  -3    1.78    0.21
   1  -1  -3    1.62    0.25
   1  -1  -3    1.84    0.24
  -1   1   3    1.66    0.24
  -1   1   3    1.73    0.21
  -1   1   3    1.65    0.24
   0  -1  -3   10.13    0.95
   0  -1  -3   10.37    0.94
   0  -1  -3   11.37    0.95
   0  -1  -3   10.54    0.95
   0   1   3   11.03    0.95
   0   1   3   10.75    0.95
   0   1   3   10.10    0.95
  -1  -1  -3  147.44   12.44
  -1  -1  -3  140.17   12.43
  -1  -1  -3  146.66   12.44
  -1  -1  -3  129.63   12.43
   1   1   3  133.39   12.43
   1   1   3  144.69   12.44
   1   1   3  153.78   12.44
   1   1   3  141.58   12.44
  -2  -1  -3  209.90   18.17
  -2  -1  -3  207.11   18.18
  -2  -1  -3  207.61   18.17
   2   1   3  208.43   18.17
   2   1   3  205.51   18.18
  -3  -1  -3   73.87    6.57
  -3  -1  -3   75.19    6.57
  -3  -1  -3   75.08    6.59
  -3  -1  -3   80.44    6.56
   3   1   3   73.70    6.57
   3   1   3   70.82    6.57
  -4  -1  -3   12.97    1.33
  -4  -1  -3   15.09    1.36
   4   1   3   12.04    1.33
  -5  -1  -3   25.07    2.33
  -5  -1  -3   23.46    2.27
  -5  -1  -3   24.53    2.23
  -5  -1  -3   24.77    2.21
   5   1   3   24.56    2.23
   5   1   3   24.02    2.29
  -6  -1  -3  307.95   25.34
  -6  -1  -3  290.08   25.35
  -6  -1  -3  318.84   25.38
  -6  -1  -3  289.18   25.34
   6   1   3  270.35   25.34
   6   1   3  260.41   25.36
  -7  -1  -3   80.06    7.33
  -7  -1  -3   85.08    7.40
  -7  -1  -3   90.99    7.44
  -7  -1  -3   79.50    7.35
   7   1   3   91.39    7.40
   7   1   3   73.63    7.31
  -8  -1  -3   20.47    2.13
   8   1   3   17.45    2.25
   8   1   3   21.86    1.99
  -9  -1  -3    7.83    1.33
  -9  -1  -3    8.04    1.71
  -9  -1  -3    4.26    1.83
   9   1   3   10.20    1.38
 -10  -1  -3    3.85    1.47
  10   1   3    5.74    1.34
 -11  -1  -3   58.64    6.16
  11   1   3   71.43    6.11
 -13  -1  -3    9.95    2.13
 -13  -1  -3   10.82    1.64
 -13  -1  -3    8.48    1.79
 -14  -1  -3   13.25    2.65
 -14  -1  -3   12.82    2.19
 -14  -1  -3   12.40    2.15
 -15  -1  -3    1.53    1.84
 -15  -1  -3    1.05    2.54
 -15  -1  -3   -0.22    2.18
 -16  -1  -3    1.76    3.03
 -16  -1  -3    2.37    2.25
 -16   2   3   -5.16    3.27
  15  -2  -3   19.23    3.01
 -15   2   3   15.40    3.25
  14  -2  -3    6.71    2.27
 -14   2   3    3.82    2.71
  13  -2  -3    0.81    1.97
 -13   2   3    0.98    1.92
  12  -2  -3   21.02    2.72
 -12   2   3   25.63    3.07
  11  -2  -3    5.08    1.11
  11  -2  -3    2.84    1.60
 -11   2   3    4.39    1.54
  10  -2  -3    5.49    1.06
  10  -2  -3    5.39    1.53
 -10   2   3    7.92    1.47
   9  -2  -3    4.28    0.88
   9  -2  -3    4.74    1.27
  -9   2   3    5.28    1.49
  -9   2   3    5.04    1.21
   8  -2  -3    3.60    1.08
   8  -2  -3    1.92    0.72
  -8   2   3    2.89    0.61
  -8   2   3    2.33    0.82
  -8   2   3    3.62    1.11
  -8   2   3    2.87    0.99
   7  -2  -3    1.82    0.83
   7  -2  -3    2.57    0.61
  -7   2   3    1.79    0.81
  -7   2   3    4.77    0.87
  -7   2   3    2.22    0.77
   6  -2  -3   21.96    2.12
   6  -2  -3   20.78    2.11
  -6   2   3   23.83    2.25
  -6   2   3   22.33    2.15
  -6   2   3   22.80    2.07
  -6   2   3   22.95    2.18
   5  -2  -3   50.72    4.54
   5  -2  -3   49.39    4.57
  -5   2   3   52.31    4.52
  -5   2   3   49.96    4.55
  -5   2   3   53.49    4.57
   4  -2  -3    8.45    0.88
   4  -2  -3    8.24    0.96
  -4   2   3    9.28    0.92
  -4   2   3    8.41    0.88
  -4   2   3    8.22    0.99
  -4   2   3    9.02    0.93
   3  -2  -3   24.43    2.20
   3  -2  -3   26.72    2.22
  -3   2   3   22.72    2.24
   2  -2  -3   34.30    2.87
   2  -2  -3   32.42    2.88
   2  -2  -3   32.11    2.88
   2  -2  -3   31.52    2.90
  -2   2   3   31.37    2.90
  -2   2   3   33.21    2.88
  -2   2   3   32.93    2.88
  -2   2   3   32.74    2.89
   1  -2  -3   61.25    5.36
   1  -2  -3   62.26    5.37
   1  -2  -3   61.45    5.37
   1  -2  -3   60.82    5.36
  -1   2   3   63.99    5.37
  -1   2   3   60.96    5.36
  -1   2   3   59.78    5.37
  -1   2   3   58.95    5.37
   0  -2  -3   31.42    2.72
   0  -2  -3   30.43    2.72
   0  -2  -3   31.45    2.72
   0  -2  -3   30.66    2.73
   0   2   3   30.08    2.73
   0   2   3   30.17    2.73
   0   2   3   31.76    2.72
   0   2   3   31.83    2.72
  -1  -2  -3   88.04    7.72
  -1  -2  -3   87.03    7.71
  -1  -2  -3   86.70    7.72
   1   2   3   90.94    7.71
   1   2   3   87.78    7.72
  -2  -2  -3  111.44   10.05
  -2  -2  -3  117.06   10.06
  -2  -2  -3  112.58   10.07
   2   2   3  115.39   10.06
   2   2   3  117.78   10.05
  -3  -2  -3   25.87    2.19
  -3  -2  -3   23.48    2.21
   3   2   3   24.73    2.21
  -4  -2  -3   17.99    1.79
  -4  -2  -3   21.08    1.77
   4   2   3   19.77    1.80
  -5  -2  -3   29.71    2.83
  -5  -2  -3   33.35    2.82
  -5  -2  -3   28.92    2.85
   5   2   3   35.02    2.87
  -6  -2  -3   50.83    4.31
  -6  -2  -3   45.00    4.20
  -6  -2  -3   49.37    4.19
  -6  -2  -3   46.77    4.23
   6   2   3   44.26    4.20
   6   2   3   46.97    4.27
  -7  -2  -3   97.73    8.91
  -7  -2  -3  108.96    8.89
  -7  -2  -3   95.54    8.90
  -7  -2  -3  109.28    8.99
  -7  -2  -3   98.84    8.90
   7   2   3   89.13    8.87
   7   2   3  108.18    8.95
  -8  -2  -3   34.17    3.27
  -8  -2  -3   29.25    2.94
  -8  -2  -3   30.14    2.94
  -8  -2  -3   25.30    2.89
  -8  -2  -3   34.23    3.08
   8   2   3   36.95    3.05
   8   2   3   27.31    2.81
  -9  -2  -3   14.93    2.07
  -9  -2  -3   11.56    1.66
  -9  -2  -3   11.10    1.63
   9   2   3   13.44    1.50
   9   2   3   17.14    1.75
 -10  -2  -3   12.61    2.02
 -10  -2  -3   14.30    1.89
 -10  -2  -3   19.26    2.95
 -10  -2  -3   15.01    1.68
  10   2   3   19.37    2.00
 -11  -2  -3    3.52    1.11
 -11  -2  -3    3.89    1.43
  11   2   3    7.28    1.53
 -12  -2  -3   49.24    4.68
 -12  -2  -3   44.84    4.41
  12   2   3   46.26    4.65
 -13  -2  -3   -2.95    1.33
 -13  -2  -3    0.26    1.89
 -14  -2  -3    0.93    1.87
 -14  -2  -3    4.81    2.29
 -15  -2  -3   13.37    2.69
 -15  -2  -3   15.56    2.40
 -15  -2  -3   17.13    3.07
 -16  -2  -3    2.53    2.15
 -16   3   3    5.67    3.46
 -15   3   3    3.58    2.84
  14  -3  -3   13.23    2.53
 -14   3   3   11.52    2.59
  13  -3  -3   13.16    2.35
 -13   3   3   14.50    2.36
  12  -3  -3    7.00    1.39
  12  -3  -3    8.26    1.92
 -12   3   3    9.75    1.97
  11  -3  -3   25.45    2.73
  11  -3  -3   30.34    3.11
 -11   3   3   31.96    3.19
 -11   3   3   20.58    2.89
  10  -3  -3    1.32    1.40
  10  -3  -3    3.54    0.91
 -10   3   3    0.02    1.30
 -10   3   3    3.66    1.09
 -10   3   3    9.89    1.46
 -10   3   3    2.69    1.43
   9  -3  -3   33.12    3.38
   9  -3  -3   34.82    3.58
  -9   3   3   42.61    3.53
  -9   3   3   36.06    3.70
  -9   3   3   37.72    3.33
  -9   3   3   33.00    3.59
   8  -3  -3   13.65    1.65
   8  -3  -3   14.11    1.73
  -8   3   3   14.66    1.76
  -8   3   3   15.39    1.59
  -8   3   3   14.69    1.95
  -8   3   3   18.66    1.78
   7  -3  -3   29.27    2.87
   7  -3  -3   26.44    2.90
  -7   3   3   34.57    3.07
  -7   3   3   29.64    3.28
  -7   3   3   32.38    2.86
  -7   3   3   28.32    2.96
  -7   3   3   37.31    2.98
  -7   3   3   31.83    2.85
   6  -3  -3   45.47    4.22
   6  -3  -3   44.83    4.23
  -6   3   3   51.56    4.47
  -6   3   3   43.90    4.25
  -6   3   3   50.24    4.20
  -6   3   3   44.77    4.32
  -6   3   3   50.42    4.24
   5  -3  -3   12.49    1.22
   5  -3  -3   10.85    1.29
  -5   3   3   11.50    1.26
  -5   3   3   10.85    1.22
  -5   3   3   13.31    1.41
  -5   3   3   13.83    1.29
   4  -3  -3   30.13    2.83
   4  -3  -3   32.66    2.80
   4  -3  -3   32.07    2.81
  -4   3   3   34.19    2.83
  -4   3   3   31.11    2.87
  -4   3   3   28.82    2.82
   3  -3  -3   87.80    7.97
  -3   3   3   93.76    7.97
  -3   3   3   92.55    7.99
  -3   3   3   89.23    7.97
   2  -3  -3   88.22    8.08
   2  -3  -3   98.74    8.08
  -2   3   3   87.84    8.08
  -2   3   3   98.83    8.08
  -2   3   3   86.89    8.09
   1  -3  -3  195.02   16.92
   1  -3  -3  175.87   16.91
  -1   3   3  197.33   16.92
  -1   3   3  201.74   16.92
  -1   3   3  196.41   16.91
   0  -3  -3    7.04    0.67
   0  -3  -3    6.56    0.69
   0  -3  -3    6.95    0.68
   0  -3  -3    7.12    0.66
   0   3   3    6.85    0.69
   0   3   3    6.90    0.67
   0   3   3    6.78    0.68
   0   3   3    7.38    0.66
  -1  -3  -3  383.88   34.66
  -1  -3  -3  410.81   34.66
  -1  -3  -3  385.61   34.65
   1   3   3  404.59   34.65
   1   3   3  395.94   34.65
  -2  -3  -3  219.09   19.81
  -2  -3  -3  225.85   19.81
  -2  -3  -3  248.17   19.82
   2   3   3  220.36   19.81
   2   3   3  238.51   19.82
   2   3   3  206.56   19.81
  -3  -3  -3   66.48    6.16
  -3  -3  -3   72.63    6.19
  -3  -3  -3   71.35    6.15
   3   3   3   67.57    6.16
   3   3   3   72.21    6.15
   3   3   3   70.48    6.18
  -4  -3  -3  133.33   11.46
  -4  -3  -3  134.58   11.41
  -4  -3  -3  124.65   11.42
   4   3   3  129.37   11.42
   4   3   3  129.52   11.45
  -5  -3  -3   23.90    2.59
  -5  -3  -3   30.20    2.55
   5   3   3   31.11    2.59
  -6  -3  -3   85.30    7.74
  -6  -3  -3   82.84    7.75
  -6  -3  -3   84.64    7.85
  -6  -3  -3   99.03    7.73
   6   3   3   98.15    7.75
   6   3   3   75.91    7.80
  -7  -3  -3    9.09    1.07
  -7  -3  -3    9.74    1.17
  -7  -3  -3    9.75    1.15
  -7  -3  -3   10.47    1.48
  -7  -3  -3    8.45    1.12
   7   3   3   13.08    1.14
   7   3   3    9.94    1.31
  -8  -3  -3   59.05    5.44
  -8  -3  -3   57.36    5.50
  -8  -3  -3   62.28    5.49
  -8  -3  -3   61.97    5.56
  -8  -3  -3   64.41    5.72
   8   3   3   56.60    5.44
   8   3   3   67.74    5.58
  -9  -3  -3   31.93    2.98
  -9  -3  -3   33.14    3.12
  -9  -3  -3   35.13    3.43
  -9  -3  -3   25.64    3.19
   9   3   3   36.86    3.27
   9   3   3   29.04    3.02
 -10  -3  -3    9.61    2.32
 -10  -3  -3    8.15    1.27
 -10  -3  -3    8.67    1.68
 -10  -3  -3    7.44    1.42
  10   3   3   10.37    1.60
  10   3   3   10.86    1.35
 -11  -3  -3    6.36    1.17
 -11  -3  -3    5.09    1.51
  11   3   3    6.52    1.64
 -12  -3  -3    3.78    1.72
 -12  -3  -3    4.13    1.30
  12   3   3    5.22    1.76
 -13  -3  -3   16.29    2.26
 -13  -3  -3   10.09    1.80
  13   3   3   12.83    2.23
 -14  -3  -3    5.63    1.77
 -14  -3  -3    3.86    2.39
 -14  -3  -3    4.19    1.89
 -15  -3  -3   -2.01    1.64
 -15  -3  -3    1.56    2.28
 -15  -3  -3    0.21    3.21
 -16  -3  -3   10.69    3.53
 -16  -3  -3   10.78    2.27
 -16   4   3    4.07    3.29
 -15   4   3   -0.86    2.68
  14  -4  -3    2.77    2.28
 -14   4   3    5.06    2.33
  13  -4  -3   24.99    3.22
  13  -4  -3   28.95    3.59
 -13   4   3   29.28    3.23
 -13   4   3   29.90    3.66
  12  -4  -3   11.55    1.50
  12  -4  -3    8.72    2.02
 -12   4   3    9.75    2.07
 -12   4   3   10.72    1.93
  11  -4  -3   12.45    1.80
  11  -4  -3    8.11    1.36
 -11   4   3    5.59    2.03
 -11   4   3   11.66    1.70
 -11   4   3    9.82    1.79
  10  -4  -3   10.76    1.67
  10  -4  -3    9.28    1.31
 -10   4   3   10.04    1.64
 -10   4   3   10.93    1.51
 -10   4   3   11.11    1.92
 -10   4   3   10.87    1.84
   9  -4  -3   26.49    2.56
   9  -4  -3   27.44    2.82
  -9   4   3   27.24    2.65
  -9   4   3   29.48    2.92
  -9   4   3   18.02    2.76
  -9   4   3   28.02    2.88
   8  -4  -3   80.29    7.28
   8  -4  -3   76.24    7.23
  -8   4   3   89.69    7.30
  -8   4   3   74.60    7.25
  -8   4   3   80.01    7.22
  -8   4   3   90.57    7.38
   7  -4  -3   44.56    4.36
  -7   4   3   52.58    4.52
  -7   4   3   49.56    4.39
   6  -4  -3    2.58    0.56
  -6   4   3    2.82    0.54
  -6   4   3    1.75    1.14
  -6   4   3    2.11    0.71
  -6   4   3    1.22    0.85
   5  -4  -3   94.18    7.68
   5  -4  -3   81.13    7.68
  -5   4   3   90.67    7.69
  -5   4   3   88.96    7.79
  -5   4   3   82.98    7.75
  -5   4   3   85.74    7.70
   4  -4  -3   37.98    3.18
   4  -4  -3   34.83    3.19
  -4   4   3   34.15    3.24
  -4   4   3   33.62    3.21
  -4   4   3   38.11    3.21
   3  -4  -3   66.97    6.10
   3  -4  -3   71.07    6.09
  -3   4   3   75.12    6.10
  -3   4   3   66.57    6.10
  -3   4   3   66.94    6.13
   2  -4  -3    9.34    0.91
   2  -4  -3    9.30    0.87
  -2   4   3    8.58    0.91
  -2   4   3    8.30    0.97
  -2   4   3    9.45    0.88
   1  -4  -3    3.76    0.42
   1  -4  -3    4.45    0.46
  -1   4   3    3.10    0.46
  -1   4   3    3.91    0.45
  -1   4   3    4.16    0.46
   0  -4  -3   15.83    1.41
   0  -4  -3   13.98    1.39
   0  -4  -3   15.95    1.40
   0   4   3   16.04    1.42
   0   4   3   15.41    1.39
  -1  -4  -3   42.88    3.67
  -1  -4  -3   38.01    3.68
  -1  -4  -3   40.47    3.66
   1   4   3   44.93    3.67
  -2  -4  -3    8.63    0.84
  -2  -4  -3    8.67    0.96
  -2  -4  -3    9.22    0.88
   2   4   3    7.83    0.93
   2   4   3    9.16    0.86
   2   4   3    8.59    0.84
  -3  -4  -3  148.81   11.96
  -3  -4  -3  131.28   11.92
  -3  -4  -3  135.51   11.93
   3   4   3  137.65   11.95
   3   4   3  134.39   11.92
   3   4   3  129.35   11.92
  -4  -4  -3   29.90    2.64
  -4  -4  -3   27.57    2.66
  -4  -4  -3   32.47    2.76
   4   4   3   28.45    2.63
   4   4   3   28.94    2.65
   4   4   3   30.76    2.70
  -5  -4  -3   33.09    2.69
  -5  -4  -3   27.27    2.71
  -5  -4  -3   28.01    2.85
   5   4   3   27.76    2.79
   5   4   3   30.91    2.69
  -6  -4  -3    0.90    1.01
  -6  -4  -3    1.33    0.48
  -6  -4  -3    1.64    0.60
   6   4   3    2.83    0.53
   6   4   3    0.86    0.81
  -7  -4  -3    6.96    0.89
  -7  -4  -3    6.02    0.77
  -7  -4  -3    4.63    1.33
  -7  -4  -3    4.02    0.83
   7   4   3    4.53    1.04
  -8  -4  -3   15.36    1.65
  -8  -4  -3   14.22    1.80
   8   4   3   16.72    1.70
   8   4   3   13.69    1.76
  -9  -4  -3   27.26    2.77
  -9  -4  -3   34.88    3.23
  -9  -4  -3   26.53    2.99
  -9  -4  -3   29.31    2.85
   9   4   3   31.27    3.06
   9   4   3   26.54    2.85
 -10  -4  -3   15.68    1.72
 -10  -4  -3   11.61    1.67
 -10  -4  -3    7.42    2.45
 -10  -4  -3   12.08    1.91
  10   4   3   13.01    1.88
  10   4   3   15.70    1.82
 -11  -4  -3    1.84    1.39
 -11  -4  -3    1.03    1.03
  11   4   3    1.09    1.56
  11   4   3    4.00    1.23
 -12  -4  -3    6.90    1.79
 -12  -4  -3    7.43    1.37
  12   4   3    6.95    1.89
 -13  -4  -3   12.53    1.92
 -13  -4  -3   15.13    2.44
  13   4   3   21.54    2.55
 -14  -4  -3    9.05    2.47
 -14  -4  -3    5.52    1.57
 -15  -4  -3    2.17    1.79
 -15  -4  -3    4.12    2.30
 -15  -4  -3    1.64    2.82
 -16  -4  -3   -1.14    3.35
 -16  -4  -3    2.95    2.08
 -15   5   3   -1.20    2.63
 -14   5   3    2.18    2.31
  13  -5  -3    7.37    2.21
  13  -5  -3   11.15    1.69
 -13   5   3   10.65    2.22
  12  -5  -3   59.92    5.40
  12  -5  -3   52.78    5.10
 -12   5   3   53.59    5.43
 -12   5   3   53.50    5.46
  11  -5  -3    9.65    1.82
  11  -5  -3   11.35    1.37
 -11   5   3    7.25    1.89
 -11   5   3    7.92    1.76
 -11   5   3    9.80    1.74
 -11   5   3   15.11    2.70
  10  -5  -3   20.82    2.24
 -10   5   3   21.08    2.58
 -10   5   3   20.75    2.46
 -10   5   3   21.53    2.72
   9  -5  -3   22.72    2.32
  -9   5   3   22.03    2.53
  -9   5   3   26.14    2.74
  -9   5   3   21.64    2.36
   8  -5  -3   23.18    2.01
  -8   5   3   21.87    2.38
  -8   5   3   14.75    2.10
  -8   5   3   18.74    2.11
   7  -5  -3   57.13    5.06
  -7   5   3   61.39    5.23
  -7   5   3   52.93    5.05
   6  -5  -3   52.45    4.73
  -6   5   3   53.07    4.88
  -6   5   3   59.55    4.75
  -6   5   3   45.86    4.77
  -6   5   3   54.50    5.00
   5  -5  -3    8.28    0.95
   5  -5  -3    6.00    0.76
  -5   5   3    6.95    1.12
  -5   5   3    4.79    0.99
  -5   5   3    7.25    0.79
  -5   5   3    5.87    0.85
   4  -5  -3   29.38    2.53
   4  -5  -3   23.68    2.60
  -4   5   3   28.00    2.55
  -4   5   3   28.81    2.53
  -4   5   3   27.93    2.68
   3  -5  -3   47.68    4.34
   3  -5  -3   51.20    4.36
  -3   5   3   47.23    4.35
  -3   5   3   51.71    4.42
  -3   5   3   48.59    4.36
   2  -5  -3   10.12    0.94
   2  -5  -3    9.98    1.01
  -2   5   3    8.38    1.06
  -2   5   3    9.43    1.00
  -2   5   3    9.89    0.95
   1  -5  -3   67.65    6.16
   1  -5  -3   69.63    6.17
  -1   5   3   70.73    6.17
  -1   5   3   72.56    6.17
  -1   5   3   70.13    6.16
   0  -5  -3   44.99    3.89
   0  -5  -3   43.86    3.88
   0   5   3   42.54    3.88
   0   5   3   44.57    3.88
   0   5   3   43.92    3.89
  -1  -5  -3   16.24    1.39
  -1  -5  -3   15.29    1.36
  -1  -5  -3   12.99    1.41
   1   5   3   17.26    1.38
   1   5   3   11.70    1.39
   1   5   3   15.43    1.36
  -2  -5  -3   20.02    1.84
  -2  -5  -3   18.76    1.78
  -2  -5  -3   20.17    1.76
   2   5   3   18.68    1.77
   2   5   3   19.34    1.82
   2   5   3   19.51    1.76
  -3  -5  -3   55.29    4.69
  -3  -5  -3   53.17    4.62
  -3  -5  -3   49.86    4.64
   3   5   3   51.93    4.62
   3   5   3   52.00    4.67
   3   5   3   52.65    4.63
  -4  -5  -3  171.06   15.25
  -4  -5  -3  173.94   15.26
  -4  -5  -3  184.45   15.30
   4   5   3  180.44   15.28
   4   5   3  166.43   15.25
   4   5   3  168.53   15.25
  -5  -5  -3    1.99    0.47
  -5  -5  -3   -0.69    0.89
  -5  -5  -3    1.84    0.59
   5   5   3    1.52    0.47
   5   5   3   -0.02    0.72
  -6  -5  -3   38.38    4.23
  -6  -5  -3   53.10    4.21
  -6  -5  -3   45.96    4.43
   6   5   3   53.03    4.19
   6   5   3   42.26    4.33
  -7  -5  -3    5.08    0.83
  -7  -5  -3    7.74    1.01
  -7  -5  -3    5.61    0.88
  -7  -5  -3    8.03    1.52
   7   5   3    7.70    1.17
  -8  -5  -3   -0.29    0.66
  -8  -5  -3   -0.41    0.97
   8   5   3    0.00    1.09
   8   5   3    0.66    0.84
  -9  -5  -3   15.90    1.93
  -9  -5  -3   15.37    1.78
   9   5   3   18.13    1.98
   9   5   3   14.84    1.97
 -10  -5  -3    0.36    1.53
 -10  -5  -3   -1.32    0.83
 -10  -5  -3    1.90    2.14
  10   5   3    0.52    1.39
  10   5   3    1.44    1.16
 -11  -5  -3    8.61    1.39
 -11  -5  -3   12.40    1.70
 -11  -5  -3   12.61    3.33
  11   5   3   10.56    1.62
  11   5   3   10.82    1.91
 -12  -5  -3    0.09    1.17
 -12  -5  -3    3.21    1.72
  12   5   3    3.46    1.40
  12   5   3    3.71    1.80
 -13  -5  -3    0.51    1.30
 -13  -5  -3    2.93    2.03
  13   5   3    3.11    1.94
 -14  -5  -3   -0.27    2.40
 -14  -5  -3    4.34    1.48
  14   5   3    2.44    2.22
 -15  -5  -3    8.77    2.23
 -15  -5  -3    8.05    2.99
 -16  -5  -3    1.07    3.87
[truncated: 2,379,103 more chars]
