# Supplementary material for: Rupturing aromaticity by periphery overcrowding
Source: Nat Chem. 2023 Mar 6;15(4):516–25. doi: 10.1038/s41557-023-01149-6 (PMC10070187; doi:10.1038/s41557-023-01149-6)
Supplement: Supplementary file 6 — Crystallographic data for compound 2·SbCl6 at 270 K; CCDC reference 2173731. [file 41557_2023_1149_MOESM6_ESM.cif]

data_2HT_22srv155
_audit_creation_date               2022-05-19
_audit_creation_method
;
Olex2 1.5-beta
(compiled 2022.04.07 svn.rca3783a0 for OlexSys, GUI svn.r6498)
;
_shelx_SHELXL_version_number       '2017/1'


_audit_contact_author_name         'Dmitry Yufit'

_publ_requested_journal           'Nature'
_publ_section_title
;
Rupturing Aromaticity by Periphery Overcrowding
;
_publ_contact_author_name         'Dmitry Yufit'
_publ_contact_author_address
;
Department of Chemistry
Durham University
South Rd.
Durham
DH1 3LE
UK
;
_publ_contact_author_email        'd.s.yufit@durham.ac.uk'


_publ_contact_letter
;
The CIF file contains data for the structure 2 at 270K
from the paper 

"Rupturing Aromaticity by Periphery Overcrowding"

by P.Saha, A.Mallick, A.T.Turley, A.N. Bismillah, A.Danos, A.P.Monkman, 
A-J Avestro, D.S.Yufit and P.R.McGonigal

The paper will be submitted to Nature. 
;
loop_
_publ_author_name
_publ_author_address

'Saha, Promeet'
;
Department of Chemistry
Durham University
South Rd.
Durham
DH1 3LE
UK
;

'Mallick, Abhijit'
;
Department of Chemistry
Durham University
South Rd.
Durham
DH1 3LE
UK
;

'Turley, Andrew T.'
;
Department of Chemistry
Durham University
South Rd.
Durham
DH1 3LE
UK
;

'Bismillah, Aisha N.'
;
Department of Chemistry
Durham University
South Rd.
Durham
DH1 3LE
UK
;

'Danos, Andrew'
;
Department of Physics
Durham University
South Rd.
Durham
DH1 3LE
UK
;

'Monkman, Andrew P.'
;
Department of Physics
Durham University
South Rd.
Durham
DH1 3LE
UK
;

'Avestro, Alyssa-Jennifer'
;
Department of Chemistry
University of York
Heslington
York
YO10 5DD
UK
;

'Yufit, Dmitry S.'
;
Department of Chemistry
Durham University
South Rd.
Durham
DH1 3LE
UK
;

'McGonigal, Paul R.'
;
Department of Chemistry
Durham University
South Rd.
Durham
DH1 3LE
UK
;


_publ_section_references
;
Dolomanov, O.V., Bourhis, L.J., Gildea, R.J, Howard, J.A.K. & Puschmann, H.
 (2009), J. Appl. Cryst. 42, 339-341.

Sheldrick, G.M. (2015). Acta Cryst. A71, 3-8.

Sheldrick, G.M. (2015). Acta Cryst. C71, 3-8.
;
_chemical_name_common              ?
_chemical_name_systematic          ?
_chemical_formula_moiety           'Cl6 Sb, C H Cl3, C47 H31'
_chemical_formula_sum              'C48 H32 Cl9 Sb'
_chemical_formula_weight           1049.53
_chemical_melting_point            ?
loop_
  _atom_type_symbol
  _atom_type_description
  _atom_type_scat_dispersion_real
  _atom_type_scat_dispersion_imag
  _atom_type_scat_source
 'C' 'C' 0.0033 0.0016 'International Tables Vol C Tables 4.2.6.8 and 6.1.1.4'
 'H' 'H' 0.0000 0.0000 'International Tables Vol C Tables 4.2.6.8 and 6.1.1.4'
 'Cl' 'Cl' 0.1484 0.1585 'International Tables Vol C Tables 4.2.6.8 and 6.1.1.4'
 'Sb' 'Sb' -0.5866 1.5461
 'International Tables Vol C Tables 4.2.6.8 and 6.1.1.4'

_shelx_space_group_comment
;
The symmetry employed for this shelxl refinement is uniquely defined
by the following loop, which should always be used as a source of
symmetry information in preference to the above space-group names.
They are only intended as comments.
;
_space_group_crystal_system        'triclinic'
_space_group_IT_number             2
_space_group_name_H-M_alt          'P -1'
_space_group_name_Hall             '-P 1'
loop_
  _space_group_symop_operation_xyz
 'x, y, z'
 '-x, -y, -z'

_cell_length_a                     11.953(4)
_cell_length_b                     17.868(5)
_cell_length_c                     24.504(7)
_cell_angle_alpha                  104.594(9)
_cell_angle_beta                   103.956(9)
_cell_angle_gamma                  90.055(10)
_cell_volume                       4905(2)
_cell_formula_units_Z              4
_cell_measurement_reflns_used      9601
_cell_measurement_temperature      270.00
_cell_measurement_theta_max        31.65
_cell_measurement_theta_min        2.16
_shelx_estimated_absorpt_T_max     0.938
_shelx_estimated_absorpt_T_min     0.751
_exptl_absorpt_coefficient_mu      1.084
_exptl_absorpt_correction_T_max    0.3823
_exptl_absorpt_correction_T_min    0.2915
_exptl_absorpt_correction_type     multi-scan
_exptl_absorpt_process_details
;
SADABS-2016/2 (Bruker,2016/2) was used for absorption correction.
wR2(int) was 0.1357 before and 0.0813 after correction.
The Ratio of minimum to maximum transmission is 0.7625.
The \l/2 correction factor is Not present.
;
_exptl_absorpt_special_details     ?
_exptl_crystal_colour              'clear dark orange'
_exptl_crystal_colour_lustre       clear
_exptl_crystal_colour_modifier     dark
_exptl_crystal_colour_primary      orange
_exptl_crystal_density_diffrn      1.421
_exptl_crystal_density_meas        ?
_exptl_crystal_density_method      ?
_exptl_crystal_description         plank
_exptl_crystal_F_000               2096
_exptl_crystal_size_max            0.28
_exptl_crystal_size_mid            0.09
_exptl_crystal_size_min            0.06
_exptl_transmission_factor_max     ?
_exptl_transmission_factor_min     ?
_diffrn_reflns_av_R_equivalents    0.1009
_diffrn_reflns_av_unetI/netI       0.1095
_diffrn_reflns_Laue_measured_fraction_full  0.999
_diffrn_reflns_Laue_measured_fraction_max  0.994
_diffrn_reflns_limit_h_max         15
_diffrn_reflns_limit_h_min         -15
_diffrn_reflns_limit_k_max         23
_diffrn_reflns_limit_k_min         -23
_diffrn_reflns_limit_l_max         31
_diffrn_reflns_limit_l_min         -31
_diffrn_reflns_number              93109
_diffrn_reflns_point_group_measured_fraction_full  0.999
_diffrn_reflns_point_group_measured_fraction_max  0.994
_diffrn_reflns_theta_full          25.242
_diffrn_reflns_theta_max           27.499
_diffrn_reflns_theta_min           2.053
_diffrn_ambient_temperature        270.00
_diffrn_detector                   'Bruker PHOTON III C14 MM CPAD'
_diffrn_detector_area_resol_mean   54.4
_diffrn_detector_type              'CPA sensor'
_diffrn_measured_fraction_theta_full  0.999
_diffrn_measured_fraction_theta_max  0.994
_diffrn_measurement_device         '3-circle diffractometer'
_diffrn_measurement_device_type    'Bruker D8 Venture'
_diffrn_measurement_method         '\w- and \f-scan'
_diffrn_radiation_monochromator    'focusing mirrors'
_diffrn_radiation_probe            X-ray
_diffrn_radiation_type             'Mo K\a'
_diffrn_radiation_wavelength       0.71073
_diffrn_source                     'microfocus sealed X-ray tube'
_diffrn_source_current             1.4
_diffrn_source_power               0.07
_diffrn_source_type                'Incoatec I\mS 3.0 microsource'
_diffrn_source_voltage             50.0
_diffrn_standards_number           0
_reflns_Friedel_coverage           0.000
_reflns_Friedel_fraction_full      .
_reflns_Friedel_fraction_max       .
_reflns_number_gt                  13679
_reflns_number_total               22495
_reflns_special_details
;
 Reflections were merged by SHELXL according to the crystal
 class for the calculation of statistics and refinement.
 
 _reflns_Friedel_fraction is defined as the number of unique
 Friedel pairs measured divided by the number that would be
 possible theoretically, ignoring centric projections and
 systematic absences.
;
_reflns_threshold_expression       'I > 2\s(I)'
_computing_bruker_data_scaling     'SADABS V2012/1 (Bruker AXS Inc.)'
_computing_cell_refinement         'SAINT V8.40A (Bruker, 2019)'
_computing_data_collection         'APEX3 v.2017.3_0 (Bruker AXS, 2017)'
_computing_data_reduction          'SAINT V8.40A (Bruker, 2019)'
_computing_molecular_graphics      'Olex2 1.5-beta (Dolomanov et al., 2009)'
_computing_publication_material    'Olex2 1.5-beta (Dolomanov et al., 2009)'
_computing_structure_refinement    'SHELXL 2017/1 (Sheldrick, 2015)'
_computing_structure_solution      'SHELXT 2014/5 (Sheldrick, 2014)'
_refine_diff_density_max           1.940
_refine_diff_density_min           -0.911
_refine_diff_density_rms           0.150
_refine_ls_extinction_coef         .
_refine_ls_extinction_method       none
_refine_ls_goodness_of_fit_ref     1.064
_refine_ls_hydrogen_treatment      constr
_refine_ls_matrix_type             full
_refine_ls_number_parameters       1100
_refine_ls_number_reflns           22495
_refine_ls_number_restraints       274
_refine_ls_R_factor_all            0.1612
_refine_ls_R_factor_gt             0.0998
_refine_ls_restrained_S_all        1.126
_refine_ls_shift/su_max            0.000
_refine_ls_shift/su_mean           0.000
_refine_ls_structure_factor_coef   Fsqd
_refine_ls_weighting_details      
 'w=1/[\s^2^(Fo^2^)+(0.1105P)^2^+21.1375P] where P=(Fo^2^+2Fc^2^)/3'
_refine_ls_weighting_scheme        calc
_refine_ls_wR_factor_gt            0.2292
_refine_ls_wR_factor_ref           0.2645
_refine_special_details
;
 Refined as a 2-component twin.
;
_olex2_refinement_description
;
1. Twinned data refinement
 Scales: 0.5651(16)
 0.4349(16)
2. Fixed Uiso
 At 1.2 times of:
  All C(H) groups
3. Restrained distances
 Cl7S-C3S = Cl8S-C3S = Cl9S-C3S
 1.74 with sigma of 0.02
 Cl7S-Cl8S
 2.7 with sigma of 0.04
 Cl7S-Cl9S
 2.7 with sigma of 0.04
 Cl8S-Cl9S
 2.7 with sigma of 0.04
 C74B-C76B \\sim C75B-C76B
 with sigma of 0.02
 Cl5S-C2S \\sim Cl6S-C2S \\sim Cl4S-C2S
 with sigma of 0.002
4. Uiso/Uaniso restraints and constraints
Uanis(C74A) \\sim Ueq, Uanis(C74B) \\sim Ueq, Uanis(C75A) \\sim Ueq,
Uanis(C75B) \\sim Ueq, Uanis(C73B) \\sim Ueq, Uanis(C73A) \\sim Ueq,
Uanis(C72A) \\sim Ueq, Uanis(C72B) \\sim Ueq, Uanis(C76A) \\sim Ueq,
Uanis(C76B) \\sim Ueq, Uanis(C71B) \\sim Ueq, Uanis(C71A) \\sim Ueq: with sigma
of 0.004 and sigma for terminal atoms of 0.008
Uanis(C2S) \\sim Ueq, Uanis(Cl5S) \\sim Ueq, Uanis(Cl6S) \\sim Ueq, Uanis(C75)
\\sim Ueq: with sigma of 0.004 and sigma for terminal atoms of 0.008
Uanis(Cl7S) \\sim Ueq, Uanis(Cl8S) \\sim Ueq, Uanis(Cl9S) \\sim Ueq, Uanis(C3S)
\\sim Ueq: with sigma of 0.003 and sigma for terminal atoms of 0.006
5. Rigid body (RIGU) restrains
 C11, C12, C13, C14, C15, C16
 with sigma for 1-2 distances of 0.001 and sigma for 1-3 distances of 0.002
 C11A, C12A, C13A, C14A, C15A, C16A
 with sigma for 1-2 distances of 0.001 and sigma for 1-3 distances of 0.002
 C31A, C32A, C33A, C34A, C35A, C36A
 with sigma for 1-2 distances of 0.001 and sigma for 1-3 distances of 0.002
 C21, C26, C25, C24, C23, C22
 with sigma for 1-2 distances of 0.001 and sigma for 1-3 distances of 0.002
6. Others
 Fixed Sof: Cl4S(0.5) Cl5S(0.5) Cl6S(0.5) C2S(0.5) H2S(0.5) Cl7S(0.5)
 Cl8S(0.5) Cl9S(0.5) C3S(0.5) H3S(0.5) C71A(0.5) C72A(0.5) H72A(0.5) C73A(0.5)
 H73A(0.5) C74A(0.5) H74A(0.5) C75A(0.5) H75A(0.5) C76A(0.5) H76A(0.5)
 C71B(0.5) C72B(0.5) H72B(0.5) C73B(0.5) H73B(0.5) C74B(0.5) H74B(0.5)
 C75B(0.5) H75B(0.5) C76B(0.5) H76B(0.5)
7.a Ternary CH refined with riding coordinates:
 C1S(H1S), C2S(H2S), C3S(H3S)
7.b Aromatic/amide H refined with riding coordinates:
 C12(H12), C13(H13), C14(H14), C15(H15), C16(H16), C26(H26), C25(H25),
 C24(H24), C23(H23), C22(H22), C76(H76), C75(H75), C74(H74), C32(H32), C33(H33),
  C34(H34), C35(H35), C36(H36), C73(H73), C72(H72), C42(H42), C43(H43),
 C44(H44), C46(H46), C47(H47), C48(H48), C62(H62), C63(H63), C64(H64), C65(H65),
  C66(H66), C12A(H12A), C13A(H13A), C14A(H14A), C15A(H15A), C16A(H16A),
 C22A(H22A), C23A(H23A), C24A(H24A), C25A(H25A), C26A(H26A), C32A(H32A),
 C33A(H33A), C34A(H34A), C35A(H35A), C36A(H36A), C42A(H42A), C43A(H43A),
 C44A(H44A), C46A(H46A), C47A(H47A), C48A(H48A), C62A(H62A), C63A(H63A),
 C64A(H64A), C65A(H65A), C66A(H66A), C72A(H72A), C73A(H73A), C74A(H74A),
 C75A(H75A), C76A(H76A), C72B(H72B), C73B(H73B), C74B(H74B), C75B(H75B),
 C76B(H76B)
7.c Fitted hexagon refined as free rotating group:
 C21(C26,C25,C24,C23,C22), C71A(C72A,C73A,C74A,C75A,C76A), C71B(C72B,C73B,C74B,
 C75B,C76B)
;
_atom_sites_solution_hydrogens     geom
_atom_sites_solution_primary       dual
_atom_sites_solution_secondary     ?
loop_
  _atom_site_label
  _atom_site_type_symbol
  _atom_site_fract_x
  _atom_site_fract_y
  _atom_site_fract_z
  _atom_site_U_iso_or_equiv
  _atom_site_adp_type
  _atom_site_occupancy
  _atom_site_site_symmetry_order
  _atom_site_calc_flag
  _atom_site_refinement_flags_posn
  _atom_site_refinement_flags_adp
  _atom_site_refinement_flags_occupancy
  _atom_site_disorder_assembly
  _atom_site_disorder_group
 Sb1 Sb -0.09669(7) 0.65429(5) 0.70046(3) 0.0387(2) Uani 1 1 d . . . . .
 Cl1 Cl -0.0732(4) 0.5718(2) 0.76393(16) 0.0636(10) Uani 1 1 d . . . . .
 Cl2 Cl -0.2354(3) 0.7201(2) 0.74566(19) 0.0663(10) Uani 1 1 d . . . . .
 Cl3 Cl 0.0515(4) 0.7408(3) 0.76916(18) 0.0747(12) Uani 1 1 d . . . . .
 Cl4 Cl 0.0432(4) 0.5870(2) 0.6561(2) 0.0753(12) Uani 1 1 d . . . . .
 Cl5 Cl -0.2425(4) 0.5679(3) 0.63333(17) 0.0864(14) Uani 1 1 d . . . . .
 Cl6 Cl -0.1090(4) 0.7375(2) 0.63890(16) 0.0680(11) Uani 1 1 d . . . . .
 Sb1A Sb 0.31132(7) 0.15462(5) 0.69238(4) 0.0431(2) Uani 1 1 d . . . . .
 Cl1A Cl 0.4971(3) 0.2159(2) 0.7356(2) 0.0725(11) Uani 1 1 d . . . . .
 Cl2A Cl 0.2764(5) 0.2341(2) 0.62708(18) 0.0872(15) Uani 1 1 d . . . . .
 Cl3A Cl 0.3856(5) 0.0613(3) 0.6251(2) 0.0988(17) Uani 1 1 d . . . . .
 Cl4A Cl 0.3447(4) 0.0763(2) 0.75787(18) 0.0732(12) Uani 1 1 d . . . . .
 Cl5A Cl 0.2384(3) 0.2498(2) 0.75988(17) 0.0655(10) Uani 1 1 d . . . . .
 Cl6A Cl 0.1254(3) 0.0932(2) 0.65158(19) 0.0715(11) Uani 1 1 d . . . . .
 Cl1S Cl 0.5868(7) 0.1658(4) 0.8991(4) 0.157(3) Uani 1 1 d . . . . .
 Cl2S Cl 0.3686(7) 0.2200(4) 0.9212(3) 0.149(3) Uani 1 1 d . . . . .
 Cl3S Cl 0.5292(7) 0.3261(3) 0.9093(3) 0.133(2) Uani 1 1 d . . . . .
 C1S C 0.4711(14) 0.2332(9) 0.8860(8) 0.079(5) Uani 1 1 d . . . . .
 H1S H 0.435233 0.221460 0.844076 0.095 Uiso 1 1 calc R U . . .
 Cl4S Cl 0.6704(7) 0.7616(7) 0.5379(5) 0.105(3) Uani 0.5 1 d D . P . .
 Cl5S Cl 0.4405(11) 0.7022(8) 0.4814(5) 0.129(4) Uani 0.5 1 d D U P . .
 Cl6S Cl 0.4874(11) 0.8609(8) 0.5222(6) 0.124(4) Uani 0.5 1 d D U P . .
 C2S C 0.5439(10) 0.7759(6) 0.4894(16) 0.107(13) Uani 0.5 1 d D U P . .
 H2S H 0.557605 0.777784 0.451940 0.129 Uiso 0.5 1 calc R U P . .
 Cl7S Cl -0.2117(12) 0.6524(8) 0.8940(5) 0.129(4) Uani 0.5 1 d D U P A 1
 Cl8S Cl 0.0274(14) 0.7187(9) 0.9388(7) 0.163(6) Uani 0.5 1 d D U P A 1
 Cl9S Cl -0.123(2) 0.8128(11) 0.9184(9) 0.216(9) Uani 0.5 1 d D U P A 1
 C3S C -0.1011(19) 0.7167(13) 0.8941(13) 0.102(12) Uani 0.5 1 d D U P . .
 H3S H -0.091646 0.707198 0.854383 0.123 Uiso 0.5 1 calc R U P A 1
 C1 C 0.1266(10) 0.4386(7) 0.8110(5) 0.037(3) Uani 1 1 d . . . . .
 C2 C 0.2186(11) 0.4752(7) 0.7973(5) 0.040(3) Uani 1 1 d . . . . .
 C3 C 0.2414(10) 0.4598(6) 0.7402(5) 0.031(2) Uani 1 1 d . . . . .
 C4 C 0.1685(11) 0.4255(7) 0.6869(5) 0.038(3) Uani 1 1 d . . . . .
 C5 C 0.0541(10) 0.3925(6) 0.6759(4) 0.031(2) Uani 1 1 d . . . . .
 C6 C -0.0034(9) 0.3706(6) 0.7142(5) 0.030(2) Uani 1 1 d . . . . .
 C7 C 0.0306(10) 0.3907(7) 0.7742(5) 0.037(3) Uani 1 1 d . . . . .
 C11 C 0.1398(12) 0.4535(9) 0.8778(5) 0.053(3) Uani 1 1 d . . . . .
 C12 C 0.1900(15) 0.3993(11) 0.9028(6) 0.077(4) Uani 1 1 d . . . . .
 H12 H 0.212114 0.354359 0.880385 0.092 Uiso 1 1 calc R U . . .
 C13 C 0.2089(18) 0.4114(12) 0.9633(6) 0.090(5) Uani 1 1 d . . . . .
 H13 H 0.247900 0.375613 0.981366 0.108 Uiso 1 1 calc R U . . .
 C14 C 0.1718(19) 0.4727(13) 0.9948(8) 0.100(6) Uani 1 1 d . . . . .
 H14 H 0.178740 0.478042 1.034229 0.120 Uiso 1 1 calc R U . . .
 C15 C 0.1238(18) 0.5280(12) 0.9696(7) 0.093(5) Uani 1 1 d . . . . .
 H15 H 0.105959 0.574133 0.992459 0.112 Uiso 1 1 calc R U . . .
 C16 C 0.1013(16) 0.5163(10) 0.9110(7) 0.076(4) Uani 1 1 d . . . . .
 H16 H 0.059336 0.551446 0.893358 0.091 Uiso 1 1 calc R U . . .
 C21 C 0.2987(7) 0.5318(5) 0.8454(3) 0.046(3) Uani 1 1 d G . . . .
 C26 C 0.2734(9) 0.6093(5) 0.8578(4) 0.074(4) Uani 1 1 d G . . . .
 H26 H 0.207154 0.624784 0.835813 0.089 Uiso 1 1 calc R U . . .
 C25 C 0.3473(12) 0.6635(5) 0.9030(5) 0.102(5) Uani 1 1 d G . . . .
 H25 H 0.330382 0.715363 0.911284 0.122 Uiso 1 1 calc R U . . .
 C24 C 0.4464(11) 0.6403(7) 0.9359(4) 0.116(6) Uani 1 1 d G . . . .
 H24 H 0.495764 0.676658 0.966139 0.140 Uiso 1 1 calc R U . . .
 C23 C 0.4716(8) 0.5629(8) 0.9235(4) 0.107(6) Uani 1 1 d G . . . .
 H23 H 0.537920 0.547374 0.945522 0.129 Uiso 1 1 calc R U . . .
 C22 C 0.3978(9) 0.5086(6) 0.8783(4) 0.085(4) Uani 1 1 d G . . . .
 H22 H 0.414694 0.456794 0.870050 0.102 Uiso 1 1 calc R U . . .
 C71 C -0.0473(10) 0.3595(7) 0.8060(5) 0.039(3) Uani 1 1 d . . . . .
 C76 C -0.0398(15) 0.2897(9) 0.8154(6) 0.069(4) Uani 1 1 d . . . . .
 H76 H 0.015221 0.259151 0.801345 0.082 Uiso 1 1 calc R U . . .
 C75 C -0.1047(16) 0.2585(11) 0.8436(8) 0.086(5) Uani 1 1 d . U . . .
 H75 H -0.094295 0.209227 0.849341 0.104 Uiso 1 1 calc R U . . .
 C74 C -0.189(2) 0.3056(11) 0.8636(9) 0.097(7) Uani 1 1 d . . . . .
 H74 H -0.237058 0.287611 0.883016 0.117 Uiso 1 1 calc R U . . .
 C31 C 0.3631(9) 0.4868(6) 0.7414(5) 0.037(3) Uani 1 1 d . . . . .
 C32 C 0.4472(12) 0.4334(9) 0.7450(7) 0.059(4) Uani 1 1 d . . . . .
 H32 H 0.428437 0.383293 0.745883 0.070 Uiso 1 1 calc R U . . .
 C33 C 0.5564(15) 0.4553(12) 0.7472(9) 0.085(6) Uani 1 1 d . . . . .
 H33 H 0.612648 0.419745 0.751154 0.102 Uiso 1 1 calc R U . . .
 C34 C 0.5873(15) 0.5237(13) 0.7441(8) 0.087(6) Uani 1 1 d . . . . .
 H34 H 0.662651 0.535057 0.743124 0.104 Uiso 1 1 calc R U . . .
 C35 C 0.5053(17) 0.5806(11) 0.7421(8) 0.085(6) Uani 1 1 d . . . . .
 H35 H 0.528295 0.630655 0.742739 0.102 Uiso 1 1 calc R U . . .
 C36 C 0.3888(13) 0.5619(8) 0.7390(6) 0.059(4) Uani 1 1 d . . . . .
 H36 H 0.332518 0.597546 0.735652 0.070 Uiso 1 1 calc R U . . .
 C73 C -0.2003(16) 0.3767(11) 0.8543(8) 0.087(6) Uani 1 1 d . . . . .
 H73 H -0.257191 0.406897 0.866738 0.104 Uiso 1 1 calc R U . . .
 C72 C -0.1281(13) 0.4062(8) 0.8264(6) 0.057(3) Uani 1 1 d . . . . .
 H72 H -0.134489 0.456188 0.821717 0.069 Uiso 1 1 calc R U . . .
 C41 C 0.1945(11) 0.4256(8) 0.6298(5) 0.044(3) Uani 1 1 d . . . . .
 C42 C 0.2906(14) 0.4441(9) 0.6130(6) 0.062(4) Uani 1 1 d . . . . .
 H42 H 0.362149 0.457129 0.639633 0.075 Uiso 1 1 calc R U . . .
 C43 C 0.2760(14) 0.4425(9) 0.5518(7) 0.070(5) Uani 1 1 d . . . . .
 H43 H 0.339349 0.453688 0.538772 0.084 Uiso 1 1 calc R U . . .
 C44 C 0.1626(18) 0.4236(11) 0.5112(6) 0.088(6) Uani 1 1 d . . . . .
 H44 H 0.151240 0.429799 0.473696 0.105 Uiso 1 1 calc R U . . .
 C45 C 0.0709(16) 0.3962(10) 0.5287(6) 0.070(5) Uani 1 1 d . . . . .
 C46 C -0.0330(19) 0.3748(10) 0.4934(7) 0.086(6) Uani 1 1 d . . . . .
 H46 H -0.046604 0.369829 0.453592 0.103 Uiso 1 1 calc R U . . .
 C47 C -0.1273(18) 0.3592(10) 0.5200(7) 0.084(5) Uani 1 1 d . . . . .
 H47 H -0.202462 0.350097 0.496767 0.101 Uiso 1 1 calc R U . . .
 C48 C -0.1096(12) 0.3575(9) 0.5745(5) 0.059(4) Uani 1 1 d . . . . .
 H48 H -0.169957 0.344249 0.588856 0.070 Uiso 1 1 calc R U . . .
 C49 C 0.0059(11) 0.3768(7) 0.6118(6) 0.046(3) Uani 1 1 d . . . . .
 C50 C 0.0903(12) 0.4003(7) 0.5883(5) 0.045(3) Uani 1 1 d . . . . .
 C61 C -0.1088(12) 0.3177(8) 0.6873(5) 0.044(3) Uani 1 1 d . . . . .
 C62 C -0.0936(14) 0.2389(7) 0.6632(5) 0.051(3) Uani 1 1 d . . . . .
 H62 H -0.019993 0.222888 0.661995 0.061 Uiso 1 1 calc R U . . .
 C63 C -0.1851(18) 0.1870(9) 0.6419(6) 0.071(5) Uani 1 1 d . . . . .
 H63 H -0.174190 0.134810 0.628028 0.085 Uiso 1 1 calc R U . . .
 C64 C -0.292(2) 0.2103(12) 0.6408(7) 0.093(7) Uani 1 1 d . . . . .
 H64 H -0.354805 0.173886 0.625539 0.111 Uiso 1 1 calc R U . . .
 C65 C -0.3113(14) 0.2891(13) 0.6622(7) 0.087(6) Uani 1 1 d . . . . .
 H65 H -0.385788 0.305390 0.659956 0.104 Uiso 1 1 calc R U . . .
 C66 C -0.2160(13) 0.3410(9) 0.6866(6) 0.064(4) Uani 1 1 d . . . . .
 H66 H -0.226075 0.392810 0.702678 0.077 Uiso 1 1 calc R U . . .
 C1A C 0.1932(9) 0.9317(7) 0.8105(5) 0.033(2) Uani 1 1 d . . . . .
 C2A C 0.2572(9) 0.8919(6) 0.7723(5) 0.033(2) Uani 1 1 d . . . . .
 C3A C 0.2295(9) 0.8683(7) 0.7122(5) 0.034(3) Uani 1 1 d . . . . .
 C4A C 0.1373(9) 0.8913(6) 0.6731(5) 0.032(2) Uani 1 1 d . . . . .
 C5A C 0.0336(9) 0.9279(5) 0.6876(4) 0.029(2) Uani 1 1 d . . . . .
 C6A C 0.0104(10) 0.9554(7) 0.7414(5) 0.035(3) Uani 1 1 d . . . . .
 C7A C 0.0821(10) 0.9588(7) 0.7960(5) 0.039(3) Uani 1 1 d . . . . .
 C11A C 0.2444(10) 0.9431(7) 0.8735(5) 0.041(2) Uani 1 1 d . . . . .
 C12A C 0.2316(14) 0.8868(9) 0.9017(6) 0.062(3) Uani 1 1 d . . . . .
 H12A H 0.188486 0.840815 0.880662 0.074 Uiso 1 1 calc R U . . .
 C13A C 0.2814(17) 0.8972(11) 0.9604(6) 0.084(5) Uani 1 1 d . . . . .
 H13A H 0.277015 0.856909 0.977625 0.101 Uiso 1 1 calc R U . . .
 C14A C 0.3342(16) 0.9630(11) 0.9914(7) 0.083(4) Uani 1 1 d . . . . .
 H14A H 0.359930 0.971251 1.031494 0.100 Uiso 1 1 calc R U . . .
 C15A C 0.3529(16) 1.0199(11) 0.9669(6) 0.084(5) Uani 1 1 d . . . . .
 H15A H 0.397365 1.064770 0.989357 0.101 Uiso 1 1 calc R U . . .
 C16A C 0.3036(12) 1.0106(8) 0.9061(5) 0.056(3) Uani 1 1 d . . . . .
 H16A H 0.312277 1.050562 0.889031 0.067 Uiso 1 1 calc R U . . .
 C21A C 0.3735(10) 0.8688(7) 0.8019(5) 0.040(3) Uani 1 1 d . . . . .
 C22A C 0.3852(15) 0.7918(8) 0.8077(6) 0.067(4) Uani 1 1 d . . . . .
 H22A H 0.323391 0.754720 0.793298 0.081 Uiso 1 1 calc R U . . .
 C23A C 0.4937(15) 0.7747(9) 0.8359(7) 0.073(5) Uani 1 1 d . . . . .
 H23A H 0.503986 0.726129 0.843037 0.088 Uiso 1 1 calc R U . . .
 C24A C 0.5869(15) 0.8290(13) 0.8536(8) 0.096(7) Uani 1 1 d . . . . .
 H24A H 0.659817 0.814741 0.869660 0.116 Uiso 1 1 calc R U . . .
 C25A C 0.5751(12) 0.8992(11) 0.8484(7) 0.069(4) Uani 1 1 d . . . . .
 H25A H 0.638987 0.934634 0.862442 0.083 Uiso 1 1 calc R U . . .
 C26A C 0.4672(12) 0.9234(8) 0.8218(5) 0.052(3) Uani 1 1 d . . . . .
 H26A H 0.459384 0.973708 0.817812 0.063 Uiso 1 1 calc R U . . .
 C31A C 0.3058(10) 0.8139(7) 0.6840(5) 0.039(2) Uani 1 1 d . . . . .
 C32A C 0.2662(14) 0.7371(7) 0.6609(5) 0.051(3) Uani 1 1 d . . . . .
 H32A H 0.193476 0.721172 0.662823 0.061 Uiso 1 1 calc R U . . .
 C33A C 0.3348(16) 0.6832(10) 0.6347(6) 0.073(4) Uani 1 1 d . . . . .
 H33A H 0.307771 0.631581 0.618914 0.087 Uiso 1 1 calc R U . . .
 C34A C 0.4461(18) 0.7080(12) 0.6325(8) 0.090(5) Uani 1 1 d . . . . .
 H34A H 0.493117 0.671902 0.616490 0.107 Uiso 1 1 calc R U . . .
 C35A C 0.4846(16) 0.7832(11) 0.6533(7) 0.082(4) Uani 1 1 d . . . . .
 H35A H 0.556766 0.799077 0.650662 0.099 Uiso 1 1 calc R U . . .
 C36A C 0.4148(11) 0.8378(9) 0.6792(6) 0.053(3) Uani 1 1 d . . . . .
 H36A H 0.440851 0.889747 0.693215 0.064 Uiso 1 1 calc R U . . .
 C41A C 0.1250(9) 0.8766(6) 0.6104(5) 0.034(2) Uani 1 1 d . . . . .
 C42A C 0.1919(12) 0.8505(8) 0.5738(5) 0.056(4) Uani 1 1 d . . . . .
 H42A H 0.264835 0.834306 0.587530 0.067 Uiso 1 1 calc R U . . .
 C43A C 0.1488(16) 0.8475(10) 0.5111(6) 0.074(5) Uani 1 1 d . . . . .
 H43A H 0.193870 0.827153 0.485506 0.088 Uiso 1 1 calc R U . . .
 C44A C 0.0509(14) 0.8723(9) 0.4918(5) 0.064(4) Uani 1 1 d . . . . .
 H44A H 0.028442 0.872011 0.452622 0.077 Uiso 1 1 calc R U . . .
 C45A C -0.0275(14) 0.9013(9) 0.5289(6) 0.058(4) Uani 1 1 d . . . . .
 C46A C -0.1375(14) 0.9291(10) 0.5146(6) 0.073(5) Uani 1 1 d . . . . .
 H46A H -0.172929 0.925539 0.475713 0.087 Uiso 1 1 calc R U . . .
 C47A C -0.1921(15) 0.9602(11) 0.5548(6) 0.082(5) Uani 1 1 d . . . . .
 H47A H -0.259838 0.984240 0.543914 0.098 Uiso 1 1 calc R U . . .
 C48A C -0.1523(12) 0.9588(8) 0.6143(5) 0.055(3) Uani 1 1 d . . . . .
 H48A H -0.196997 0.975641 0.640715 0.066 Uiso 1 1 calc R U . . .
 C49A C -0.0429(10) 0.9310(6) 0.6314(5) 0.034(3) Uani 1 1 d . . . . .
 C50A C 0.0141(12) 0.9026(7) 0.5876(5) 0.045(3) Uani 1 1 d . . . . .
 C61A C -0.1050(9) 0.9857(7) 0.7411(4) 0.034(3) Uani 1 1 d . . . . .
 C62A C -0.1985(13) 0.9334(8) 0.7391(7) 0.070(4) Uani 1 1 d . . . . .
 H62A H -0.185673 0.881494 0.736681 0.084 Uiso 1 1 calc R U . . .
 C63A C -0.3064(13) 0.9590(11) 0.7407(9) 0.083(6) Uani 1 1 d . . . . .
 H63A H -0.366125 0.925170 0.740149 0.100 Uiso 1 1 calc R U . . .
 C64A C -0.3242(14) 1.0358(11) 0.7432(7) 0.072(5) Uani 1 1 d . . . . .
 H64A H -0.396983 1.053769 0.743863 0.087 Uiso 1 1 calc R U . . .
 C65A C -0.2379(14) 1.0854(10) 0.7446(7) 0.066(4) Uani 1 1 d . . . . .
 H65A H -0.252314 1.136383 0.744033 0.079 Uiso 1 1 calc R U . . .
 C66A C -0.1276(13) 1.0603(8) 0.7468(6) 0.053(3) Uani 1 1 d . . . . .
 H66A H -0.067184 1.096521 0.752344 0.063 Uiso 1 1 calc R U . . .
 C71A C 0.0375(17) 1.0081(11) 0.8452(7) 0.040(6) Uani 0.5 1 d G U P B 1
 C72A C 0.0679(19) 1.0869(12) 0.8683(10) 0.072(9) Uani 0.5 1 d G U P B 1
 H72A H 0.113595 1.112183 0.851755 0.086 Uiso 0.5 1 calc R U P B 1
 C73A C 0.030(3) 1.1278(10) 0.9160(11) 0.137(17) Uani 0.5 1 d G U P B 1
 H73A H 0.050417 1.180514 0.931406 0.165 Uiso 0.5 1 calc R U P B 1
 C74A C -0.038(3) 1.0900(15) 0.9407(10) 0.105(14) Uani 0.5 1 d G U P B 1
 H74A H -0.063526 1.117348 0.972604 0.126 Uiso 0.5 1 calc R U P B 1
 C75A C -0.069(2) 1.0112(15) 0.9176(11) 0.114(14) Uani 0.5 1 d G U P B 1
 H75A H -0.114291 0.985852 0.934151 0.137 Uiso 0.5 1 calc R U P B 1
 C76A C -0.031(2) 0.9702(10) 0.8699(9) 0.068(8) Uani 0.5 1 d G U P B 1
 H76A H -0.051114 0.917521 0.854499 0.082 Uiso 0.5 1 calc R U P B 1
 C71B C 0.0172(16) 0.9773(10) 0.8468(7) 0.046(6) Uani 0.5 1 d G U P B 2
 C72B C 0.0234(17) 1.0555(9) 0.8756(9) 0.053(6) Uani 0.5 1 d G U P B 2
 H72B H 0.062503 1.091520 0.864148 0.064 Uiso 0.5 1 calc R U P B 2
 C73B C -0.029(2) 1.0797(9) 0.9214(10) 0.088(11) Uani 0.5 1 d G U P B 2
 H73B H -0.024553 1.132021 0.940680 0.106 Uiso 0.5 1 calc R U P B 2
 C74B C -0.087(2) 1.0258(13) 0.9385(9) 0.095(11) Uani 0.5 1 d DG U P B 2
 H74B H -0.122059 1.042054 0.969140 0.113 Uiso 0.5 1 calc R U P B 2
 C75B C -0.0934(19) 0.9476(11) 0.9097(9) 0.083(9) Uani 0.5 1 d DG U P B 2
 H75B H -0.132508 0.911585 0.921070 0.100 Uiso 0.5 1 calc R U P B 2
 C76B C -0.0413(18) 0.9234(8) 0.8638(8) 0.064(7) Uani 0.5 1 d DG U P B 2
 H76B H -0.045452 0.871083 0.844538 0.077 Uiso 0.5 1 calc R U P B 2

loop_
  _atom_site_aniso_label
  _atom_site_aniso_U_11
  _atom_site_aniso_U_22
  _atom_site_aniso_U_33
  _atom_site_aniso_U_23
  _atom_site_aniso_U_13
  _atom_site_aniso_U_12
 Sb1 0.0426(4) 0.0295(4) 0.0458(4) 0.0122(3) 0.0120(4) -0.0001(4)
 Cl1 0.079(3) 0.057(2) 0.073(2) 0.0423(18) 0.027(2) 0.0161(19)
 Cl2 0.062(2) 0.061(2) 0.091(3) 0.028(2) 0.038(2) 0.0178(18)
 Cl3 0.065(2) 0.078(3) 0.067(2) 0.009(2) -0.0015(19) -0.031(2)
 Cl4 0.096(3) 0.046(2) 0.111(3) 0.029(2) 0.067(3) 0.022(2)
 Cl5 0.093(3) 0.085(3) 0.061(2) 0.0013(19) 0.001(2) -0.047(3)
 Cl6 0.094(3) 0.055(2) 0.062(2) 0.0344(17) 0.014(2) -0.001(2)
 Sb1A 0.0472(5) 0.0345(4) 0.0509(5) 0.0156(4) 0.0135(4) 0.0120(4)
 Cl1A 0.0448(19) 0.066(2) 0.111(3) 0.024(2) 0.027(2) 0.0024(18)
 Cl2A 0.133(4) 0.067(3) 0.074(2) 0.041(2) 0.024(3) 0.023(3)
 Cl3A 0.108(4) 0.086(3) 0.090(3) -0.007(2) 0.034(3) 0.044(3)
 Cl4A 0.074(3) 0.068(2) 0.084(3) 0.049(2) 0.001(2) -0.005(2)
 Cl5A 0.060(2) 0.069(2) 0.064(2) 0.0020(18) 0.0246(18) 0.0244(19)
 Cl6A 0.058(2) 0.062(2) 0.079(3) 0.0183(19) -0.012(2) -0.0009(19)
 Cl1S 0.147(6) 0.127(5) 0.191(7) 0.084(5) -0.015(5) 0.025(5)
 Cl2S 0.178(7) 0.117(5) 0.145(5) 0.000(4) 0.062(5) -0.051(5)
 Cl3S 0.153(6) 0.087(4) 0.187(6) 0.056(4) 0.073(5) 0.005(4)
 C1S 0.067(10) 0.061(9) 0.094(11) 0.022(8) -0.011(9) 0.005(8)
 Cl4S 0.047(4) 0.161(10) 0.119(7) 0.068(7) 0.013(5) 0.029(5)
 Cl5S 0.105(6) 0.165(7) 0.114(6) 0.057(6) 0.003(5) -0.022(6)
 Cl6S 0.100(6) 0.146(7) 0.133(7) 0.040(6) 0.037(5) 0.038(5)
 C2S 0.107(13) 0.108(13) 0.106(13) 0.029(5) 0.025(5) 0.008(4)
 Cl7S 0.145(6) 0.151(6) 0.107(5) 0.056(5) 0.041(5) 0.021(5)
 Cl8S 0.169(8) 0.151(7) 0.164(7) 0.029(5) 0.042(5) 0.022(5)
 Cl9S 0.210(10) 0.214(10) 0.216(10) 0.049(6) 0.042(6) 0.019(6)
 C3S 0.105(13) 0.101(13) 0.101(13) 0.027(4) 0.025(4) 0.008(3)
 C1 0.035(6) 0.028(6) 0.043(6) -0.004(5) 0.012(5) -0.004(5)
 C2 0.048(7) 0.032(6) 0.046(7) 0.014(5) 0.017(6) 0.002(5)
 C3 0.037(6) 0.022(6) 0.035(6) 0.010(5) 0.007(5) 0.003(5)
 C4 0.052(7) 0.034(6) 0.039(6) 0.014(5) 0.028(6) 0.008(6)
 C5 0.044(6) 0.025(5) 0.027(5) 0.007(4) 0.014(5) 0.005(5)
 C6 0.033(6) 0.018(5) 0.041(6) 0.003(4) 0.016(5) 0.000(4)
 C7 0.041(7) 0.035(6) 0.046(7) 0.016(5) 0.024(6) 0.015(5)
 C11 0.049(7) 0.077(7) 0.031(5) 0.009(4) 0.011(5) -0.012(5)
 C12 0.090(11) 0.102(9) 0.044(5) 0.027(5) 0.020(6) 0.012(8)
 C13 0.107(13) 0.125(11) 0.043(5) 0.029(6) 0.020(6) 0.004(9)
 C14 0.111(14) 0.133(11) 0.049(7) 0.013(6) 0.020(8) -0.001(10)
 C15 0.115(14) 0.105(11) 0.052(5) -0.002(6) 0.031(7) -0.004(9)
 C16 0.089(11) 0.085(8) 0.054(5) 0.005(5) 0.031(6) -0.002(7)
 C21 0.054(6) 0.051(5) 0.029(5) 0.004(4) 0.005(4) -0.012(5)
 C26 0.099(9) 0.046(5) 0.070(7) -0.003(4) 0.025(6) -0.013(5)
 C25 0.143(11) 0.075(8) 0.071(8) -0.002(6) 0.019(7) -0.045(7)
 C24 0.135(12) 0.145(10) 0.063(9) 0.017(8) 0.021(7) -0.042(10)
 C23 0.092(10) 0.155(10) 0.056(8) 0.024(7) -0.014(7) -0.030(8)
 C22 0.066(7) 0.116(9) 0.060(7) 0.025(6) -0.011(6) -0.001(6)
 C71 0.046(7) 0.039(6) 0.035(6) 0.002(5) 0.023(5) 0.005(5)
 C76 0.096(12) 0.068(10) 0.058(8) 0.019(7) 0.048(9) -0.005(9)
 C75 0.092(6) 0.085(6) 0.087(6) 0.027(4) 0.027(4) 0.005(4)
 C74 0.133(18) 0.075(12) 0.108(14) 0.025(11) 0.074(14) -0.009(12)
 C31 0.028(6) 0.032(6) 0.047(6) 0.005(5) 0.009(5) 0.006(5)
 C32 0.044(8) 0.051(9) 0.089(11) 0.027(8) 0.023(7) 0.009(7)
 C33 0.055(10) 0.085(14) 0.114(15) 0.010(11) 0.036(10) -0.001(9)
 C34 0.042(9) 0.112(16) 0.086(13) 0.003(11) 0.002(8) -0.007(10)
 C35 0.078(12) 0.076(13) 0.096(13) 0.011(10) 0.025(11) -0.036(10)
 C36 0.068(9) 0.039(8) 0.076(9) 0.005(6) 0.043(8) -0.003(7)
 C73 0.092(13) 0.084(13) 0.098(13) 0.008(10) 0.065(11) -0.012(11)
 C72 0.062(9) 0.061(8) 0.064(8) 0.025(7) 0.033(8) 0.010(7)
 C41 0.050(8) 0.048(8) 0.037(6) 0.007(5) 0.020(6) -0.005(6)
 C42 0.063(9) 0.065(9) 0.057(8) 0.007(7) 0.020(7) -0.003(7)
 C43 0.081(11) 0.066(9) 0.072(10) 0.007(7) 0.050(9) -0.023(8)
 C44 0.113(15) 0.106(14) 0.034(8) 0.002(8) 0.016(9) -0.035(12)
 C45 0.102(13) 0.082(12) 0.027(7) 0.008(7) 0.023(8) -0.022(10)
 C46 0.128(16) 0.083(12) 0.038(8) 0.016(8) 0.004(9) -0.037(12)
 C47 0.107(14) 0.085(12) 0.060(10) 0.036(9) 0.005(10) -0.016(11)
 C48 0.048(8) 0.080(11) 0.040(7) 0.018(7) -0.005(6) -0.020(7)
 C49 0.044(7) 0.037(7) 0.054(7) 0.002(6) 0.016(6) -0.009(6)
 C50 0.067(9) 0.031(6) 0.040(7) 0.005(5) 0.023(6) -0.006(6)
 C61 0.052(8) 0.055(7) 0.029(6) 0.008(5) 0.017(6) -0.005(6)
 C62 0.075(9) 0.036(6) 0.040(7) 0.006(5) 0.012(6) 0.002(6)
 C63 0.101(13) 0.054(9) 0.049(8) -0.006(7) 0.020(9) -0.029(9)
 C64 0.120(18) 0.100(15) 0.050(9) 0.001(9) 0.026(11) -0.063(14)
 C65 0.049(9) 0.140(18) 0.054(9) -0.008(10) 0.017(7) -0.027(10)
 C66 0.048(8) 0.058(9) 0.074(9) -0.010(7) 0.019(8) -0.006(7)
 C1A 0.027(6) 0.034(6) 0.036(6) 0.012(5) 0.002(5) -0.002(5)
 C2A 0.031(6) 0.027(6) 0.040(6) 0.008(5) 0.009(5) 0.007(5)
 C3A 0.017(5) 0.043(7) 0.043(6) 0.015(5) 0.008(5) 0.003(5)
 C4A 0.034(6) 0.026(6) 0.035(6) 0.005(4) 0.011(5) -0.002(5)
 C5A 0.034(6) 0.014(5) 0.034(6) 0.005(4) -0.004(5) -0.001(4)
 C6A 0.035(6) 0.029(6) 0.040(6) 0.012(5) 0.005(5) 0.003(5)
 C7A 0.041(6) 0.041(7) 0.038(6) 0.004(5) 0.018(5) 0.014(5)
 C11A 0.035(6) 0.048(5) 0.032(5) 0.005(3) 0.003(4) 0.009(4)
 C12A 0.080(9) 0.065(6) 0.039(5) 0.018(4) 0.007(5) 0.005(6)
 C13A 0.102(11) 0.106(9) 0.039(5) 0.024(5) 0.005(5) 0.017(8)
 C14A 0.082(10) 0.109(9) 0.044(6) 0.016(5) -0.007(6) 0.026(7)
 C15A 0.090(11) 0.094(9) 0.043(5) 0.002(5) -0.014(5) 0.010(8)
 C16A 0.056(7) 0.053(5) 0.042(5) 0.001(4) -0.007(5) 0.002(5)
 C21A 0.028(6) 0.046(7) 0.052(7) 0.021(5) 0.010(5) 0.008(5)
 C22A 0.088(11) 0.051(8) 0.064(9) 0.025(7) 0.009(8) 0.024(8)
 C23A 0.071(11) 0.058(9) 0.080(10) 0.024(8) -0.006(9) 0.036(9)
 C24A 0.053(10) 0.120(17) 0.088(12) 0.009(11) -0.016(9) 0.049(12)
 C25A 0.029(7) 0.083(12) 0.079(10) -0.003(9) 0.007(7) -0.004(7)
 C26A 0.043(7) 0.072(9) 0.033(6) 0.008(6) 0.000(6) 0.000(7)
 C31A 0.038(4) 0.044(4) 0.034(5) 0.011(4) 0.004(4) 0.016(4)
 C32A 0.066(6) 0.043(4) 0.045(6) 0.010(4) 0.016(5) 0.012(4)
 C33A 0.096(7) 0.069(7) 0.057(8) 0.016(6) 0.027(7) 0.041(6)
 C34A 0.100(8) 0.090(7) 0.084(11) 0.011(7) 0.045(8) 0.043(7)
 C35A 0.078(8) 0.094(7) 0.081(10) 0.013(7) 0.041(8) 0.042(6)
 C36A 0.042(5) 0.065(6) 0.051(7) 0.006(5) 0.018(5) 0.013(4)
 C41A 0.028(5) 0.033(6) 0.035(6) 0.010(5) -0.002(5) 0.002(5)
 C42A 0.052(8) 0.071(10) 0.043(7) 0.015(6) 0.008(6) 0.015(7)
 C43A 0.092(12) 0.096(12) 0.041(8) 0.013(7) 0.035(8) 0.043(10)
 C44A 0.079(10) 0.085(11) 0.027(6) 0.017(7) 0.010(7) 0.020(9)
 C45A 0.067(9) 0.063(9) 0.036(7) 0.007(6) 0.008(7) 0.020(8)
 C46A 0.067(10) 0.098(13) 0.038(8) 0.014(8) -0.013(7) 0.021(9)
 C47A 0.069(11) 0.112(14) 0.047(8) 0.010(8) -0.010(8) 0.035(10)
 C48A 0.046(8) 0.064(8) 0.044(7) 0.009(6) -0.003(6) 0.011(7)
 C49A 0.035(6) 0.027(6) 0.031(6) 0.004(4) -0.004(5) 0.000(5)
 C50A 0.054(8) 0.040(7) 0.034(6) 0.004(5) 0.006(6) -0.004(6)
 C61A 0.023(5) 0.047(7) 0.028(5) 0.003(4) 0.002(4) 0.012(5)
 C62A 0.055(9) 0.037(8) 0.095(11) -0.008(7) 0.003(9) -0.014(7)
 C63A 0.038(8) 0.082(13) 0.123(15) 0.017(11) 0.017(9) -0.021(8)
 C64A 0.048(9) 0.080(12) 0.094(12) 0.030(10) 0.019(9) 0.031(9)
 C65A 0.058(9) 0.065(10) 0.074(10) 0.022(8) 0.012(8) 0.038(8)
 C66A 0.061(9) 0.040(7) 0.063(8) 0.018(6) 0.021(7) 0.006(6)
 C71A 0.039(6) 0.040(6) 0.040(6) 0.008(4) 0.008(4) 0.007(4)
 C72A 0.071(9) 0.072(9) 0.072(9) 0.016(4) 0.019(4) 0.008(4)
 C73A 0.137(18) 0.136(18) 0.137(18) 0.034(6) 0.034(6) 0.010(4)
 C74A 0.104(14) 0.106(14) 0.103(14) 0.026(5) 0.026(5) 0.008(4)
 C75A 0.114(14) 0.115(14) 0.113(14) 0.029(5) 0.029(5) 0.010(4)
 C76A 0.067(9) 0.071(9) 0.068(8) 0.016(4) 0.020(4) 0.007(4)
 C71B 0.046(7) 0.047(7) 0.046(7) 0.015(4) 0.011(4) 0.002(4)
 C72B 0.053(7) 0.052(7) 0.052(7) 0.010(4) 0.014(4) 0.005(4)
 C73B 0.088(12) 0.089(12) 0.087(11) 0.021(5) 0.023(5) 0.008(4)
 C74B 0.094(12) 0.096(12) 0.093(12) 0.024(5) 0.023(5) 0.010(4)
 C75B 0.083(10) 0.084(10) 0.083(10) 0.023(5) 0.020(4) 0.003(4)
 C76B 0.064(8) 0.066(8) 0.065(8) 0.018(4) 0.018(4) 0.002(4)

_geom_special_details
;
 All esds (except the esd in the dihedral angle between two l.s. planes)
 are estimated using the full covariance matrix.  The cell esds are taken
 into account individually in the estimation of esds in distances, angles
 and torsion angles; correlations between esds in cell parameters are only
 used when they are defined by crystal symmetry.  An approximate (isotropic)
 treatment of cell esds is used for estimating esds involving l.s. planes.
;
loop_
  _geom_bond_atom_site_label_1
  _geom_bond_atom_site_label_2
  _geom_bond_distance
  _geom_bond_site_symmetry_2
  _geom_bond_publ_flag
 Sb1 Cl1 2.370(3) . ?
 Sb1 Cl2 2.365(4) . ?
 Sb1 Cl3 2.368(4) . ?
 Sb1 Cl4 2.376(4) . ?
 Sb1 Cl5 2.336(4) . ?
 Sb1 Cl6 2.351(3) . ?
 Sb1A Cl1A 2.351(4) . ?
 Sb1A Cl2A 2.361(4) . ?
 Sb1A Cl3A 2.369(4) . ?
 Sb1A Cl4A 2.349(3) . ?
 Sb1A Cl5A 2.381(4) . ?
 Sb1A Cl6A 2.348(4) . ?
 Cl1S C1S 1.857(16) . ?
 Cl2S C1S 1.707(19) . ?
 Cl3S C1S 1.701(16) . ?
 C1S H1S 0.9800 . ?
 Cl4S C2S 1.747(17) . ?
 Cl5S C2S 1.747(17) . ?
 Cl6S C2S 1.747(17) . ?
 C2S H2S 0.9800 . ?
 Cl7S C3S 1.749(18) . ?
 Cl8S C3S 1.651(18) . ?
 Cl9S C3S 1.711(18) . ?
 C3S H3S 0.9800 . ?
 C1 C2 1.429(16) . ?
 C1 C7 1.405(17) . ?
 C1 C11 1.558(16) . ?
 C2 C3 1.448(15) . ?
 C2 C21 1.478(13) . ?
 C3 C4 1.373(16) . ?
 C3 C31 1.523(16) . ?
 C4 C5 1.425(17) . ?
 C4 C41 1.504(15) . ?
 C5 C6 1.415(14) . ?
 C5 C49 1.489(16) . ?
 C6 C7 1.379(15) . ?
 C6 C61 1.482(16) . ?
 C7 C71 1.535(16) . ?
 C11 C12 1.34(2) . ?
 C11 C16 1.36(2) . ?
 C12 H12 0.9300 . ?
 C12 C13 1.41(2) . ?
 C13 H13 0.9300 . ?
 C13 C14 1.32(3) . ?
 C14 H14 0.9300 . ?
 C14 C15 1.35(3) . ?
 C15 H15 0.9300 . ?
 C15 C16 1.36(2) . ?
 C16 H16 0.9300 . ?
 C21 C26 1.3900 . ?
 C21 C22 1.3900 . ?
 C26 H26 0.9300 . ?
 C26 C25 1.3900 . ?
 C25 H25 0.9300 . ?
 C25 C24 1.3900 . ?
 C24 H24 0.9300 . ?
 C24 C23 1.3900 . ?
 C23 H23 0.9300 . ?
 C23 C22 1.3900 . ?
 C22 H22 0.9300 . ?
 C71 C76 1.323(18) . ?
 C71 C72 1.379(18) . ?
 C76 H76 0.9300 . ?
 C76 C75 1.36(2) . ?
 C75 H75 0.9300 . ?
 C75 C74 1.42(3) . ?
 C74 H74 0.9300 . ?
 C74 C73 1.35(2) . ?
 C31 C32 1.389(17) . ?
 C31 C36 1.396(17) . ?
 C32 H32 0.9300 . ?
 C32 C33 1.35(2) . ?
 C33 H33 0.9300 . ?
 C33 C34 1.30(3) . ?
 C34 H34 0.9300 . ?
 C34 C35 1.41(3) . ?
 C35 H35 0.9300 . ?
 C35 C36 1.41(2) . ?
 C36 H36 0.9300 . ?
 C73 H73 0.9300 . ?
 C73 C72 1.40(2) . ?
 C72 H72 0.9300 . ?
 C41 C42 1.377(19) . ?
 C41 C50 1.395(18) . ?
 C42 H42 0.9300 . ?
 C42 C43 1.46(2) . ?
 C43 H43 0.9300 . ?
 C43 C44 1.46(2) . ?
 C44 H44 0.9300 . ?
 C44 C45 1.40(2) . ?
 C45 C46 1.32(2) . ?
 C45 C50 1.406(17) . ?
 C46 H46 0.9300 . ?
 C46 C47 1.49(3) . ?
 C47 H47 0.9300 . ?
 C47 C48 1.307(19) . ?
 C48 H48 0.9300 . ?
 C48 C49 1.446(18) . ?
 C49 C50 1.387(17) . ?
 C61 C62 1.413(17) . ?
 C61 C66 1.35(2) . ?
 C62 H62 0.9300 . ?
 C62 C63 1.34(2) . ?
 C63 H63 0.9300 . ?
 C63 C64 1.34(3) . ?
 C64 H64 0.9300 . ?
 C64 C65 1.41(3) . ?
 C65 H65 0.9300 . ?
 C65 C66 1.38(2) . ?
 C66 H66 0.9300 . ?
 C1A C2A 1.406(16) . ?
 C1A C7A 1.408(16) . ?
 C1A C11A 1.479(15) . ?
 C2A C3A 1.382(15) . ?
 C2A C21A 1.514(15) . ?
 C3A C4A 1.411(15) . ?
 C3A C31A 1.492(16) . ?
 C4A C5A 1.479(16) . ?
 C4A C41A 1.463(15) . ?
 C5A C6A 1.380(16) . ?
 C5A C49A 1.471(14) . ?
 C6A C7A 1.393(16) . ?
 C6A C61A 1.481(15) . ?
 C7A C71A 1.513(18) . ?
 C7A C71B 1.586(18) . ?
 C11A C12A 1.383(18) . ?
 C11A C16A 1.353(17) . ?
 C12A H12A 0.9300 . ?
 C12A C13A 1.381(18) . ?
 C13A H13A 0.9300 . ?
 C13A C14A 1.29(2) . ?
 C14A H14A 0.9300 . ?
 C14A C15A 1.34(2) . ?
 C15A H15A 0.9300 . ?
 C15A C16A 1.432(18) . ?
 C16A H16A 0.9300 . ?
 C21A C22A 1.422(17) . ?
 C21A C26A 1.393(18) . ?
 C22A H22A 0.9300 . ?
 C22A C23A 1.39(2) . ?
 C23A H23A 0.9300 . ?
 C23A C24A 1.39(3) . ?
 C24A H24A 0.9300 . ?
 C24A C25A 1.30(2) . ?
 C25A H25A 0.9300 . ?
 C25A C26A 1.42(2) . ?
 C26A H26A 0.9300 . ?
 C31A C32A 1.379(17) . ?
 C31A C36A 1.411(19) . ?
 C32A H32A 0.9300 . ?
 C32A C33A 1.399(19) . ?
 C33A H33A 0.9300 . ?
 C33A C34A 1.42(3) . ?
 C34A H34A 0.9300 . ?
 C34A C35A 1.35(3) . ?
 C35A H35A 0.9300 . ?
 C35A C36A 1.41(2) . ?
 C36A H36A 0.9300 . ?
 C41A C42A 1.341(17) . ?
 C41A C50A 1.435(17) . ?
 C42A H42A 0.9300 . ?
 C42A C43A 1.484(19) . ?
 C43A H43A 0.9300 . ?
 C43A C44A 1.28(2) . ?
 C44A H44A 0.9300 . ?
 C44A C45A 1.47(2) . ?
 C45A C46A 1.40(2) . ?
 C45A C50A 1.398(17) . ?
 C46A H46A 0.9300 . ?
 C46A C47A 1.32(2) . ?
 C47A H47A 0.9300 . ?
 C47A C48A 1.426(18) . ?
 C48A H48A 0.9300 . ?
 C48A C49A 1.405(17) . ?
 C49A C50A 1.397(17) . ?
 C61A C62A 1.439(19) . ?
 C61A C66A 1.341(17) . ?
 C62A H62A 0.9300 . ?
 C62A C63A 1.38(2) . ?
 C63A H63A 0.9300 . ?
 C63A C64A 1.38(2) . ?
 C64A H64A 0.9300 . ?
 C64A C65A 1.35(2) . ?
 C65A H65A 0.9300 . ?
 C65A C66A 1.386(19) . ?
 C66A H66A 0.9300 . ?
 C71A C72A 1.3900 . ?
 C71A C76A 1.3900 . ?
 C72A H72A 0.9300 . ?
 C72A C73A 1.3900 . ?
 C73A H73A 0.9300 . ?
 C73A C74A 1.3900 . ?
 C74A H74A 0.9300 . ?
 C74A C75A 1.3900 . ?
 C75A H75A 0.9300 . ?
 C75A C76A 1.3900 . ?
 C76A H76A 0.9300 . ?
 C71B C72B 1.3900 . ?
 C71B C76B 1.3900 . ?
 C72B H72B 0.9300 . ?
 C72B C73B 1.3900 . ?
 C73B H73B 0.9300 . ?
 C73B C74B 1.3900 . ?
 C74B H74B 0.9300 . ?
 C74B C75B 1.3900 . ?
 C75B H75B 0.9300 . ?
 C75B C76B 1.3900 . ?
 C76B H76B 0.9300 . ?

loop_
  _geom_angle_atom_site_label_1
  _geom_angle_atom_site_label_2
  _geom_angle_atom_site_label_3
  _geom_angle
  _geom_angle_site_symmetry_1
  _geom_angle_site_symmetry_3
  _geom_angle_publ_flag
 Cl1 Sb1 Cl4 89.30(15) . . ?
 Cl2 Sb1 Cl1 89.80(14) . . ?
 Cl2 Sb1 Cl3 89.85(16) . . ?
 Cl2 Sb1 Cl4 179.09(15) . . ?
 Cl3 Sb1 Cl1 89.18(16) . . ?
 Cl3 Sb1 Cl4 90.06(18) . . ?
 Cl5 Sb1 Cl1 90.16(16) . . ?
 Cl5 Sb1 Cl2 90.23(18) . . ?
 Cl5 Sb1 Cl3 179.33(17) . . ?
 Cl5 Sb1 Cl4 89.86(19) . . ?
 Cl5 Sb1 Cl6 92.26(16) . . ?
 Cl6 Sb1 Cl1 176.87(17) . . ?
 Cl6 Sb1 Cl2 92.16(15) . . ?
 Cl6 Sb1 Cl3 88.40(15) . . ?
 Cl6 Sb1 Cl4 88.73(15) . . ?
 Cl1A Sb1A Cl2A 90.45(18) . . ?
 Cl1A Sb1A Cl3A 90.42(18) . . ?
 Cl1A Sb1A Cl5A 88.95(15) . . ?
 Cl2A Sb1A Cl3A 90.06(18) . . ?
 Cl2A Sb1A Cl5A 89.39(16) . . ?
 Cl3A Sb1A Cl5A 179.16(19) . . ?
 Cl4A Sb1A Cl1A 89.73(16) . . ?
 Cl4A Sb1A Cl2A 179.39(18) . . ?
 Cl4A Sb1A Cl3A 90.52(19) . . ?
 Cl4A Sb1A Cl5A 90.04(16) . . ?
 Cl6A Sb1A Cl1A 178.52(16) . . ?
 Cl6A Sb1A Cl2A 90.75(18) . . ?
 Cl6A Sb1A Cl3A 90.44(19) . . ?
 Cl6A Sb1A Cl4A 89.07(15) . . ?
 Cl6A Sb1A Cl5A 90.19(16) . . ?
 Cl1S C1S H1S 108.9 . . ?
 Cl2S C1S Cl1S 109.3(9) . . ?
 Cl2S C1S H1S 108.9 . . ?
 Cl3S C1S Cl1S 109.7(9) . . ?
 Cl3S C1S Cl2S 111.1(10) . . ?
 Cl3S C1S H1S 108.9 . . ?
 Cl4S C2S Cl6S 108.3(16) . . ?
 Cl4S C2S H2S 111.7 . . ?
 Cl5S C2S Cl4S 108.3(16) . . ?
 Cl5S C2S Cl6S 104.7(16) . . ?
 Cl5S C2S H2S 111.7 . . ?
 Cl6S C2S H2S 111.7 . . ?
 Cl7S C3S H3S 108.4 . . ?
 Cl8S C3S Cl7S 119.1(17) . . ?
 Cl8S C3S Cl9S 96.5(14) . . ?
 Cl8S C3S H3S 108.4 . . ?
 Cl9S C3S Cl7S 115.1(17) . . ?
 Cl9S C3S H3S 108.4 . . ?
 C2 C1 C11 113.0(10) . . ?
 C7 C1 C2 130.1(11) . . ?
 C7 C1 C11 116.8(10) . . ?
 C1 C2 C3 125.1(11) . . ?
 C1 C2 C21 117.4(10) . . ?
 C3 C2 C21 117.5(10) . . ?
 C2 C3 C31 113.5(10) . . ?
 C4 C3 C2 128.7(11) . . ?
 C4 C3 C31 117.8(10) . . ?
 C3 C4 C5 127.1(10) . . ?
 C3 C4 C41 123.6(11) . . ?
 C5 C4 C41 108.9(10) . . ?
 C4 C5 C49 105.6(9) . . ?
 C6 C5 C4 129.9(10) . . ?
 C6 C5 C49 124.3(10) . . ?
 C5 C6 C61 117.0(9) . . ?
 C7 C6 C5 127.0(10) . . ?
 C7 C6 C61 116.0(10) . . ?
 C1 C7 C71 114.5(10) . . ?
 C6 C7 C1 128.5(11) . . ?
 C6 C7 C71 117.0(11) . . ?
 C12 C11 C1 116.6(13) . . ?
 C12 C11 C16 119.2(14) . . ?
 C16 C11 C1 124.2(14) . . ?
 C11 C12 H12 120.4 . . ?
 C11 C12 C13 119.1(17) . . ?
 C13 C12 H12 120.4 . . ?
 C12 C13 H13 119.6 . . ?
 C14 C13 C12 121(2) . . ?
 C14 C13 H13 119.6 . . ?
 C13 C14 H14 120.1 . . ?
 C13 C14 C15 119.7(18) . . ?
 C15 C14 H14 120.1 . . ?
 C14 C15 H15 119.9 . . ?
 C14 C15 C16 120.2(19) . . ?
 C16 C15 H15 119.9 . . ?
 C11 C16 H16 119.8 . . ?
 C15 C16 C11 120.4(18) . . ?
 C15 C16 H16 119.8 . . ?
 C26 C21 C2 119.0(7) . . ?
 C26 C21 C22 120.0 . . ?
 C22 C21 C2 121.0(7) . . ?
 C21 C26 H26 120.0 . . ?
 C21 C26 C25 120.0 . . ?
 C25 C26 H26 120.0 . . ?
 C26 C25 H25 120.0 . . ?
 C24 C25 C26 120.0 . . ?
 C24 C25 H25 120.0 . . ?
 C25 C24 H24 120.0 . . ?
 C25 C24 C23 120.0 . . ?
 C23 C24 H24 120.0 . . ?
 C24 C23 H23 120.0 . . ?
 C24 C23 C22 120.0 . . ?
 C22 C23 H23 120.0 . . ?
 C21 C22 H22 120.0 . . ?
 C23 C22 C21 120.0 . . ?
 C23 C22 H22 120.0 . . ?
 C76 C71 C7 122.8(11) . . ?
 C76 C71 C72 118.2(12) . . ?
 C72 C71 C7 119.0(11) . . ?
 C71 C76 H76 116.9 . . ?
 C71 C76 C75 126.2(16) . . ?
 C75 C76 H76 116.9 . . ?
 C76 C75 H75 122.1 . . ?
 C76 C75 C74 115.8(17) . . ?
 C74 C75 H75 122.1 . . ?
 C75 C74 H74 120.2 . . ?
 C73 C74 C75 119.7(17) . . ?
 C73 C74 H74 120.2 . . ?
 C32 C31 C3 117.2(11) . . ?
 C32 C31 C36 121.5(12) . . ?
 C36 C31 C3 121.3(11) . . ?
 C31 C32 H32 120.5 . . ?
 C33 C32 C31 119.1(15) . . ?
 C33 C32 H32 120.5 . . ?
 C32 C33 H33 118.3 . . ?
 C34 C33 C32 123.3(19) . . ?
 C34 C33 H33 118.3 . . ?
 C33 C34 H34 120.3 . . ?
 C33 C34 C35 119.5(17) . . ?
 C35 C34 H34 120.3 . . ?
 C34 C35 H35 119.8 . . ?
 C36 C35 C34 120.4(17) . . ?
 C36 C35 H35 119.8 . . ?
 C31 C36 C35 116.0(15) . . ?
 C31 C36 H36 122.0 . . ?
 C35 C36 H36 122.0 . . ?
 C74 C73 H73 119.2 . . ?
 C74 C73 C72 121.6(17) . . ?
 C72 C73 H73 119.2 . . ?
 C71 C72 C73 118.5(14) . . ?
 C71 C72 H72 120.7 . . ?
 C73 C72 H72 120.7 . . ?
 C42 C41 C4 135.1(13) . . ?
 C42 C41 C50 120.2(11) . . ?
 C50 C41 C4 104.7(10) . . ?
 C41 C42 H42 121.3 . . ?
 C41 C42 C43 117.5(14) . . ?
 C43 C42 H42 121.3 . . ?
 C42 C43 H43 119.8 . . ?
 C44 C43 C42 120.3(13) . . ?
 C44 C43 H43 119.8 . . ?
 C43 C44 H44 120.1 . . ?
 C45 C44 C43 119.8(14) . . ?
 C45 C44 H44 120.1 . . ?
 C44 C45 C50 116.3(15) . . ?
 C46 C45 C44 123.0(14) . . ?
 C46 C45 C50 120.3(15) . . ?
 C45 C46 H46 121.4 . . ?
 C45 C46 C47 117.2(14) . . ?
 C47 C46 H46 121.4 . . ?
 C46 C47 H47 118.3 . . ?
 C48 C47 C46 123.3(17) . . ?
 C48 C47 H47 118.3 . . ?
 C47 C48 H48 120.8 . . ?
 C47 C48 C49 118.5(15) . . ?
 C49 C48 H48 120.8 . . ?
 C48 C49 C5 133.3(11) . . ?
 C50 C49 C5 107.8(11) . . ?
 C50 C49 C48 117.7(12) . . ?
 C41 C50 C45 125.0(13) . . ?
 C49 C50 C41 112.6(11) . . ?
 C49 C50 C45 122.3(14) . . ?
 C62 C61 C6 117.4(12) . . ?
 C66 C61 C6 123.1(12) . . ?
 C66 C61 C62 119.5(13) . . ?
 C61 C62 H62 119.9 . . ?
 C63 C62 C61 120.2(15) . . ?
 C63 C62 H62 119.9 . . ?
 C62 C63 H63 119.9 . . ?
 C64 C63 C62 120.3(17) . . ?
 C64 C63 H63 119.9 . . ?
 C63 C64 H64 119.4 . . ?
 C63 C64 C65 121.2(17) . . ?
 C65 C64 H64 119.4 . . ?
 C64 C65 H65 121.1 . . ?
 C66 C65 C64 117.9(17) . . ?
 C66 C65 H65 121.1 . . ?
 C61 C66 C65 120.8(15) . . ?
 C61 C66 H66 119.6 . . ?
 C65 C66 H66 119.6 . . ?
 C2A C1A C7A 127.8(10) . . ?
 C2A C1A C11A 117.0(10) . . ?
 C7A C1A C11A 115.1(10) . . ?
 C1A C2A C21A 114.8(9) . . ?
 C3A C2A C1A 130.3(10) . . ?
 C3A C2A C21A 114.9(10) . . ?
 C2A C3A C4A 127.5(10) . . ?
 C2A C3A C31A 117.8(9) . . ?
 C4A C3A C31A 114.7(9) . . ?
 C3A C4A C5A 125.9(9) . . ?
 C3A C4A C41A 124.9(10) . . ?
 C41A C4A C5A 109.0(9) . . ?
 C6A C5A C4A 129.2(9) . . ?
 C6A C5A C49A 125.6(10) . . ?
 C49A C5A C4A 105.2(9) . . ?
 C5A C6A C7A 128.2(11) . . ?
 C5A C6A C61A 116.1(10) . . ?
 C7A C6A C61A 115.7(10) . . ?
 C1A C7A C71A 117.4(12) . . ?
 C1A C7A C71B 115.5(11) . . ?
 C6A C7A C1A 129.2(10) . . ?
 C6A C7A C71A 112.8(12) . . ?
 C6A C7A C71B 113.5(12) . . ?
 C12A C11A C1A 121.8(12) . . ?
 C16A C11A C1A 120.5(12) . . ?
 C16A C11A C12A 117.6(12) . . ?
 C11A C12A H12A 119.2 . . ?
 C13A C12A C11A 121.6(15) . . ?
 C13A C12A H12A 119.2 . . ?
 C12A C13A H13A 120.0 . . ?
 C14A C13A C12A 120.1(18) . . ?
 C14A C13A H13A 120.0 . . ?
 C13A C14A H14A 119.2 . . ?
 C13A C14A C15A 121.6(16) . . ?
 C15A C14A H14A 119.2 . . ?
 C14A C15A H15A 120.3 . . ?
 C14A C15A C16A 119.4(16) . . ?
 C16A C15A H15A 120.3 . . ?
 C11A C16A C15A 119.3(15) . . ?
 C11A C16A H16A 120.3 . . ?
 C15A C16A H16A 120.3 . . ?
 C22A C21A C2A 119.5(12) . . ?
 C26A C21A C2A 118.9(11) . . ?
 C26A C21A C22A 121.6(12) . . ?
 C21A C22A H22A 121.7 . . ?
 C23A C22A C21A 116.6(15) . . ?
 C23A C22A H22A 121.7 . . ?
 C22A C23A H23A 119.5 . . ?
 C22A C23A C24A 120.9(14) . . ?
 C24A C23A H23A 119.5 . . ?
 C23A C24A H24A 119.1 . . ?
 C25A C24A C23A 121.7(14) . . ?
 C25A C24A H24A 119.1 . . ?
 C24A C25A H25A 119.1 . . ?
 C24A C25A C26A 121.8(15) . . ?
 C26A C25A H25A 119.1 . . ?
 C21A C26A C25A 117.2(13) . . ?
 C21A C26A H26A 121.4 . . ?
 C25A C26A H26A 121.4 . . ?
 C32A C31A C3A 117.8(12) . . ?
 C32A C31A C36A 119.2(12) . . ?
 C36A C31A C3A 122.9(11) . . ?
 C31A C32A H32A 119.8 . . ?
 C31A C32A C33A 120.3(15) . . ?
 C33A C32A H32A 119.8 . . ?
 C32A C33A H33A 120.3 . . ?
 C32A C33A C34A 119.4(17) . . ?
 C34A C33A H33A 120.3 . . ?
 C33A C34A H34A 119.6 . . ?
 C35A C34A C33A 120.8(16) . . ?
 C35A C34A H34A 119.6 . . ?
 C34A C35A H35A 120.2 . . ?
 C34A C35A C36A 119.7(18) . . ?
 C36A C35A H35A 120.2 . . ?
 C31A C36A C35A 120.4(15) . . ?
 C31A C36A H36A 119.8 . . ?
 C35A C36A H36A 119.8 . . ?
 C42A C41A C4A 135.9(11) . . ?
 C42A C41A C50A 118.5(10) . . ?
 C50A C41A C4A 105.5(10) . . ?
 C41A C42A H42A 120.2 . . ?
 C41A C42A C43A 119.6(12) . . ?
 C43A C42A H42A 120.2 . . ?
 C42A C43A H43A 119.4 . . ?
 C44A C43A C42A 121.2(13) . . ?
 C44A C43A H43A 119.4 . . ?
 C43A C44A H44A 118.8 . . ?
 C43A C44A C45A 122.4(12) . . ?
 C45A C44A H44A 118.8 . . ?
 C46A C45A C44A 129.6(13) . . ?
 C50A C45A C44A 115.4(13) . . ?
 C50A C45A C46A 115.0(13) . . ?
 C45A C46A H46A 119.2 . . ?
 C47A C46A C45A 121.7(13) . . ?
 C47A C46A H46A 119.2 . . ?
 C46A C47A H47A 118.4 . . ?
 C46A C47A C48A 123.2(15) . . ?
 C48A C47A H47A 118.4 . . ?
 C47A C48A H48A 121.3 . . ?
 C49A C48A C47A 117.5(13) . . ?
 C49A C48A H48A 121.3 . . ?
 C48A C49A C5A 134.6(11) . . ?
 C50A C49A C5A 108.5(10) . . ?
 C50A C49A C48A 116.7(10) . . ?
 C45A C50A C41A 122.9(12) . . ?
 C49A C50A C41A 111.6(10) . . ?
 C49A C50A C45A 125.5(13) . . ?
 C62A C61A C6A 118.7(11) . . ?
 C66A C61A C6A 124.5(12) . . ?
 C66A C61A C62A 116.7(12) . . ?
 C61A C62A H62A 119.4 . . ?
 C63A C62A C61A 121.1(14) . . ?
 C63A C62A H62A 119.4 . . ?
 C62A C63A H63A 120.7 . . ?
 C62A C63A C64A 118.5(15) . . ?
 C64A C63A H63A 120.7 . . ?
 C63A C64A H64A 119.4 . . ?
 C65A C64A C63A 121.1(14) . . ?
 C65A C64A H64A 119.4 . . ?
 C64A C65A H65A 120.0 . . ?
 C64A C65A C66A 119.9(14) . . ?
 C66A C65A H65A 120.0 . . ?
 C61A C66A C65A 122.2(14) . . ?
 C61A C66A H66A 118.9 . . ?
 C65A C66A H66A 118.9 . . ?
 C72A C71A C7A 122.9(14) . . ?
 C72A C71A C76A 120.0 . . ?
 C76A C71A C7A 117.0(14) . . ?
 C71A C72A H72A 120.0 . . ?
 C71A C72A C73A 120.0 . . ?
 C73A C72A H72A 120.0 . . ?
 C72A C73A H73A 120.0 . . ?
 C74A C73A C72A 120.0 . . ?
 C74A C73A H73A 120.0 . . ?
 C73A C74A H74A 120.0 . . ?
 C73A C74A C75A 120.0 . . ?
 C75A C74A H74A 120.0 . . ?
 C74A C75A H75A 120.0 . . ?
 C76A C75A C74A 120.0 . . ?
 C76A C75A H75A 120.0 . . ?
 C71A C76A H76A 120.0 . . ?
 C75A C76A C71A 120.0 . . ?
 C75A C76A H76A 120.0 . . ?
 C72B C71B C7A 114.0(12) . . ?
 C72B C71B C76B 120.0 . . ?
 C76B C71B C7A 126.0(12) . . ?
 C71B C72B H72B 120.0 . . ?
 C71B C72B C73B 120.0 . . ?
 C73B C72B H72B 120.0 . . ?
 C72B C73B H73B 120.0 . . ?
 C72B C73B C74B 120.0 . . ?
 C74B C73B H73B 120.0 . . ?
 C73B C74B H74B 120.0 . . ?
 C75B C74B C73B 120.0 . . ?
 C75B C74B H74B 120.0 . . ?
 C74B C75B H75B 120.0 . . ?
 C76B C75B C74B 120.0 . . ?
 C76B C75B H75B 120.0 . . ?
 C71B C76B H76B 120.0 . . ?
 C75B C76B C71B 120.0 . . ?
 C75B C76B H76B 120.0 . . ?

loop_
  _geom_torsion_atom_site_label_1
  _geom_torsion_atom_site_label_2
  _geom_torsion_atom_site_label_3
  _geom_torsion_atom_site_label_4
  _geom_torsion
  _geom_torsion_site_symmetry_1
  _geom_torsion_site_symmetry_2
  _geom_torsion_site_symmetry_3
  _geom_torsion_site_symmetry_4
  _geom_torsion_publ_flag
 C1 C2 C21 C26 -89.7(11) . . . . ?
 C1 C2 C21 C22 90.1(11) . . . . ?
 C1 C7 C71 C76 -97.6(15) . . . . ?
 C1 C7 C71 C72 81.8(14) . . . . ?
 C2 C1 C11 C12 -95.2(15) . . . . ?
 C2 C1 C11 C16 86.6(17) . . . . ?
 C2 C3 C31 C32 91.8(13) . . . . ?
 C2 C3 C31 C36 -88.3(14) . . . . ?
 C3 C2 C21 C26 91.9(11) . . . . ?
 C3 C2 C21 C22 -88.3(11) . . . . ?
 C4 C3 C31 C32 -88.7(15) . . . . ?
 C4 C3 C31 C36 91.2(14) . . . . ?
 C5 C6 C61 C62 75.0(13) . . . . ?
 C5 C6 C61 C66 -106.9(14) . . . . ?
 C6 C7 C71 C76 84.3(16) . . . . ?
 C6 C7 C71 C72 -96.3(14) . . . . ?
 C7 C1 C11 C12 83.2(16) . . . . ?
 C7 C1 C11 C16 -95.1(17) . . . . ?
 C7 C6 C61 C62 -102.6(12) . . . . ?
 C7 C6 C61 C66 75.5(16) . . . . ?
 C1A C2A C21A C22A 99.1(14) . . . . ?
 C1A C2A C21A C26A -82.2(14) . . . . ?
 C1A C7A C71A C72A 81.3(18) . . . . ?
 C1A C7A C71A C76A -94.5(16) . . . . ?
 C1A C7A C71B C72B 99.2(14) . . . . ?
 C1A C7A C71B C76B -80.1(17) . . . . ?
 C2A C1A C11A C12A -84.3(15) . . . . ?
 C2A C1A C11A C16A 97.2(14) . . . . ?
 C2A C3A C31A C32A 104.3(13) . . . . ?
 C2A C3A C31A C36A -76.7(15) . . . . ?
 C3A C2A C21A C22A -79.0(14) . . . . ?
 C3A C2A C21A C26A 99.6(13) . . . . ?
 C4A C3A C31A C32A -77.2(14) . . . . ?
 C4A C3A C31A C36A 101.9(14) . . . . ?
 C5A C6A C61A C62A 91.3(13) . . . . ?
 C5A C6A C61A C66A -93.6(14) . . . . ?
 C6A C7A C71A C72A -91.0(17) . . . . ?
 C6A C7A C71A C76A 93.1(15) . . . . ?
 C6A C7A C71B C72B -94.5(14) . . . . ?
 C6A C7A C71B C76B 86.3(16) . . . . ?
 C7A C1A C11A C12A 92.3(15) . . . . ?
 C7A C1A C11A C16A -86.1(15) . . . . ?
 C7A C6A C61A C62A -89.1(14) . . . . ?
 C7A C6A C61A C66A 86.0(15) . . . . ?

loop_
  _diffrn_refln_index_h
  _diffrn_refln_index_k
  _diffrn_refln_index_l
  _diffrn_refln_intensity_net
  _diffrn_refln_intensity_u
 -2 0 0 89.19 7.2
 2 0 0 73.19 6.7
 -3 0 0 52.29 6.6
 -3 0 0 43.8 5.8
 -3 0 0 57.09 6.6
 3 0 0 52.49 5.8
 3 0 0 62.09 6.6
 3 0 0 59.69 6.7
 3 0 0 58.59 6.7
 -4 0 0 16.4 5.4
 -4 0 0 4.2 4.7
 -4 0 0 -1.7 5.1
 -4 0 0 9.8 4.8
 4 0 0 12.7 5
 4 0 0 13.6 6.5
 4 0 0 15.3 4.9
 4 0 0 10.3 5.4
 -5 0 0 1047.4 57.79
 -5 0 0 1105.79 56.99
 -5 0 0 1037.1 58.19
 -5 0 0 1113.79 57.29
 5 0 0 1043.4 58.19
 5 0 0 1023.6 57.99
 5 0 0 1147.59 57.39
 5 0 0 1063.99 56.69
 -6 0 0 17.9 16.8
 -6 0 0 50.39 12.7
 -6 0 0 56.29 9.7
 -6 0 0 54.19 10.4
 6 0 0 45.2 9.2
 6 0 0 65.39 10
 6 0 0 25.8 8.5
 6 0 0 56.29 18.6
 -7 0 0 121.69 14.2
 -7 0 0 133.99 13.5
 -7 0 0 138.89 16
 7 0 0 138.59 14.2
 7 0 0 113.39 14.9
 7 0 0 125.59 12
 7 0 0 126.19 13.8
 -8 0 0 36.5 9.2
 -8 0 0 64.59 12.3
 -8 0 0 63.49 12.1
 -8 0 0 62.09 15.3
 8 0 0 82.49 12
 8 0 0 72.49 12.5
 -9 0 0 144.49 17
 -9 0 0 166.18 20
 -9 0 0 148.79 16.8
 9 0 0 162.48 17.1
 9 0 0 152.08 16.1
 -10 0 0 43.5 18.2
 -10 0 0 99.29 17.1
 -10 0 0 71.59 15
 10 0 0 96.69 17.5
 -11 0 0 35.2 15.4
 -11 0 0 26 14.2
 -11 0 0 12.6 16.4
 11 0 0 5.3 11.6
 11 0 0 34.2 14.9
 -12 0 0 46.9 15
 -12 0 0 23.8 17.3
 -12 0 0 -2.6 13.8
 12 0 0 48 14.7
 12 0 0 6.3 12.7
 -13 0 0 19.4 18.1
 -13 0 0 9.4 15.3
 13 0 0 -12.9 13.1
 13 0 0 10.5 11.6
 -14 0 0 19.2 19.8
 -14 0 0 26.7 19.8
 14 0 0 29.4 14.4
 -15 0 0 -13 19.1
 -15 0 0 45.6 21.1
 15 0 0 42 16.5
 -16 0 0 71.79 22.5
 -16 0 0 1.1 23.4
 16 0 0 33.3 16.9
 -17 0 0 42.9 24.6
 -17 1 0 52.59 27.1
 16 -1 0 19.7 16.8
 -16 1 0 24.6 25.4
 -16 1 0 19.7 19
 15 -1 0 11.3 14.1
 -15 1 0 38.7 20.9
 -15 1 0 26 26.1
 14 -1 0 17.5 11.9
 -14 1 0 26.2 23.1
 -14 1 0 16.8 17.8
 13 -1 0 6.4 12.6
 -13 1 0 47.1 20.8
 -13 1 0 13.4 16.2
 12 -1 0 -12.5 11.7
 12 -1 0 9.6 12.1
 -12 1 0 4.1 15.2
 -12 1 0 -1.5 19.4
 -12 1 0 31 14.8
 11 -1 0 40 13.7
 11 -1 0 57.49 14.1
 -11 1 0 35.8 20.9
 -11 1 0 46.2 15.9
 -11 1 0 39.5 16.2
 10 -1 0 -4.8 10.1
 10 -1 0 16.2 10.9
 -10 1 0 -25.4 13.5
 -10 1 0 9.1 12.4
 -10 1 0 14.7 13
 9 -1 0 50.89 12.4
 9 -1 0 46.7 11.6
 -9 1 0 61.89 14.1
 -9 1 0 86.39 15.4
 -9 1 0 67.39 18.2
 8 -1 0 164.88 14
 8 -1 0 160.58 15.8
 8 -1 0 162.98 16.3
 -8 1 0 165.38 16.1
 -8 1 0 166.58 17.3
 -8 1 0 176.48 19
 -8 1 0 164.08 14.7
 7 -1 0 85.39 12.6
 7 -1 0 87.29 10.4
 7 -1 0 90.29 14.9
 7 -1 0 87.39 11.3
 -7 1 0 76.59 13.1
 -7 1 0 93.89 15.2
 -7 1 0 80.59 11.8
 -7 1 0 93.79 10.8
 6 -1 0 120.39 12.2
 6 -1 0 142.49 13.9
 6 -1 0 140.99 11.5
 -6 1 0 123.69 12.1
 -6 1 0 123.09 14.5
 -6 1 0 128.39 14
 -6 1 0 126.09 12.6
 5 -1 0 141.89 10.7
 5 -1 0 127.69 13.1
 5 -1 0 156.78 13.2
 5 -1 0 146.99 11.7
 -5 1 0 128.69 13.2
 -5 1 0 142.99 11.7
 -5 1 0 127.89 11.5
 -5 1 0 124.79 13.8
 4 -1 0 277.77 17.2
 4 -1 0 243.98 14.5
 4 -1 0 235.78 15.7
 -4 1 0 203.88 14.8
 -4 1 0 232.68 14.9
 -4 1 0 226.88 16.4
 -4 1 0 242.88 16.1
 3 -1 0 652.73 32.6
 3 -1 0 570.44 31.6
 3 -1 0 560.04 32.4
 3 -1 0 558.44 32
 -3 1 0 648.14 32.9
 -3 1 0 556.74 31.7
 -3 1 0 637.64 34.2
 2 -1 0 20.6 3.9
 2 -1 0 27.8 5.7
 2 -1 0 25.5 5
 2 -1 0 12.7 3.5
 -2 1 0 17.3 4.2
 -2 1 0 19.1 5.2
 -2 1 0 17.8 3.9
 -2 1 0 35 6.4
 1 -1 0 399.26 20.4
 1 -1 0 342.37 21.3
 1 -1 0 428.16 21.4
 1 -1 0 396.76 21.1
 -1 1 0 433.86 22.1
 -1 1 0 370.66 20.4
 -1 1 0 397.76 20.9
 -1 1 0 386.16 20.1
 -2 -1 0 873.91 48.3
 -2 -1 0 998.4 49.99
 -2 -1 0 984.8 48.1
 -2 -1 0 914.51 48
 2 1 0 959.3 48.2
 2 1 0 874.21 48.8
 -3 -1 0 1979.3 109.39
 -3 -1 0 2225.18 108.09
 -3 -1 0 2227.18 108.99
 -3 -1 0 2199.38 109.19
 3 1 0 2144.29 108.19
 3 1 0 2003.5 108.69
 -4 -1 0 435.96 24.3
 -4 -1 0 424.76 24.3
 -4 -1 0 410.96 25.2
 4 1 0 429.46 25.4
 4 1 0 432.66 25.6
 -5 -1 0 193.78 15.4
 -5 -1 0 173.48 14.5
 -5 -1 0 209.78 15.4
 -5 -1 0 196.98 14.1
 5 1 0 180.78 15.8
 5 1 0 228.98 16.1
 5 1 0 199.38 14.5
 -6 -1 0 1128.29 63.59
 -6 -1 0 1172.88 64.39
 -6 -1 0 1173.78 64.39
 -6 -1 0 1234.58 63.19
 6 1 0 1186.98 63.09
 -7 -1 0 303.07 19.1
 -7 -1 0 281.47 20.5
 -7 -1 0 270.17 19.4
 -7 -1 0 263.37 19.6
 7 1 0 199.98 18.9
 7 1 0 228.18 19.8
 7 1 0 245.98 18.9
 -8 -1 0 99.29 13.7
 -8 -1 0 120.69 13.3
 -8 -1 0 133.19 16.6
 8 1 0 109.99 14.5
 8 1 0 106.99 13.3
 -9 -1 0 52.89 15.3
 -9 -1 0 38.8 11.5
 9 1 0 71.79 14.6
 9 1 0 42.5 10.8
 -10 -1 0 3.6 11.9
 -10 -1 0 14.3 12.5
 -10 -1 0 20.1 18.2
 10 1 0 4.1 10.6
 10 1 0 14.6 12.6
 -11 -1 0 70.89 18.3
 -11 -1 0 40 20.1
 -11 -1 0 50.09 13.9
 11 1 0 50.29 16.2
 11 1 0 32.8 13.5
 -12 -1 0 9.6 15.1
 -12 -1 0 4.6 16.4
 -12 -1 0 34.1 13.6
 12 1 0 4.2 12.3
 12 1 0 2.5 13.1
 -13 -1 0 33.8 17
 -13 -1 0 55.29 21.2
 13 1 0 64.19 16.7
 -14 -1 0 48.4 24.5
 14 1 0 33.5 16.2
 -15 -1 0 2.2 25.3
 -15 -1 0 29.3 19.9
 15 1 0 3.2 13.5
 -16 -1 0 37.6 19.4
 -16 -1 0 59.09 27.2
 16 1 0 21.5 16.7
 17 -2 0 13.3 16.3
 -17 2 0 -8.8 20.4
 16 -2 0 -10.8 11.1
 -16 2 0 21.3 25
 -16 2 0 52.19 18.6
 15 -2 0 1 13.3
 -15 2 0 4.5 17.2
 -15 2 0 -5.6 21.2
 14 -2 0 15.7 13
 -14 2 0 11.9 17.2
 -14 2 0 9.4 22.5
 13 -2 0 30.8 14.5
 -13 2 0 26 17.1
 -13 2 0 40.1 20.1
 12 -2 0 78.99 15.8
 -12 2 0 68.09 20.1
 -12 2 0 84.49 19.3
 -12 2 0 91.99 24.7
 11 -2 0 19.6 13.1
 11 -2 0 15.4 12.1
 -11 2 0 33.8 18.9
 -11 2 0 25.3 15.5
 -11 2 0 25.8 15.4
 10 -2 0 21.3 11.5
 10 -2 0 1.7 10.6
 -10 2 0 -1 13
 -10 2 0 -8.2 12.8
 -10 2 0 -2.6 15.3
 9 -2 0 22.5 10.2
 9 -2 0 24.1 9.5
 -9 2 0 18.9 12.2
 -9 2 0 8.9 13.5
 -9 2 0 29.5 9.3
 -9 2 0 16.4 12
 8 -2 0 41 11.2
 8 -2 0 65.89 11.8
 8 -2 0 61.99 11.6
 -8 2 0 58.49 12.5
 -8 2 0 37 13.8
 -8 2 0 43.2 12.5
 7 -2 0 578.74 35.2
 7 -2 0 547.45 35
 7 -2 0 533.55 33.3
 7 -2 0 560.04 33.9
 -7 2 0 610.44 34.8
 -7 2 0 540.75 33.5
 -7 2 0 603.54 37
 -7 2 0 598.44 36.4
 6 -2 0 6.7 8
 6 -2 0 8.8 6.7
 6 -2 0 8.2 6.6
 -6 2 0 5.7 6.2
 -6 2 0 1.1 7.7
 -6 2 0 0.5 10.6
 -6 2 0 -10.7 8.2
 5 -2 0 144.19 10.9
 5 -2 0 123.49 11.1
 5 -2 0 144.89 12.6
 -5 2 0 124.49 11.7
 -5 2 0 133.39 14.2
 -5 2 0 146.39 11.5
 4 -2 0 88.29 7.5
 4 -2 0 90.49 9.5
 4 -2 0 88.89 7.7
 -4 2 0 77.69 8.2
 -4 2 0 87.39 10.2
 -4 2 0 107.29 11
 -4 2 0 84.09 7.7
 3 -2 0 190.28 11.8
 3 -2 0 204.78 14.8
 3 -2 0 198.08 12.9
 3 -2 0 174.88 11.4
 -3 2 0 207.48 14.7
 -3 2 0 202.98 13.7
 -3 2 0 167.38 11.4
 -3 2 0 183.98 12.2
 2 -2 0 3520.75 165.48
 2 -2 0 3343.67 164.78
 2 -2 0 3054.59 163.28
 2 -2 0 3218.68 163.98
 -2 2 0 3371.26 165.68
 -2 2 0 3138.49 163.38
 -2 2 0 3316.57 164.88
 -2 2 0 3142.99 164.08
 1 -2 0 270.97 14.5
 1 -2 0 240.28 13.9
 1 -2 0 248.18 15.4
 -1 2 0 244.28 15.5
 -1 2 0 255.97 14.4
 -1 2 0 232.28 13.9
 0 -2 0 570.04 27.8
 0 -2 0 524.85 28.4
 0 -2 0 507.95 29.3
 0 -2 0 551.94 28.7
 0 2 0 548.45 27.8
 0 2 0 515.55 28.4
 0 2 0 553.04 28.7
 -1 -2 0 1426.76 72.59
 -1 -2 0 1398.96 72.69
 -1 -2 0 1443.06 73.09
 -1 -2 0 1415.56 72.69
 1 2 0 1433.06 73.09
 1 2 0 1481.35 72.69
 1 2 0 1334.07 72.59
 1 2 0 1436.06 72.79
 -2 -2 0 1679.13 85.79
 -2 -2 0 1658.73 85.79
 -2 -2 0 1641.94 86.09
 -2 -2 0 1681.73 86.09
 2 2 0 1628.54 86.09
 2 2 0 1620.04 85.79
 2 2 0 1926.11 86.59
 2 2 0 1561.84 85.69
 -3 -2 0 86.49 8.7
 -3 -2 0 74.79 8
 -3 -2 0 76.19 7.1
 -3 -2 0 80.29 8.1
 -3 -2 0 92.89 7.7
 3 2 0 76.39 7.7
 3 2 0 87.39 8.5
 3 2 0 74.19 7.9
 -4 -2 0 1109.99 61.29
 -4 -2 0 1156.58 62.19
 -4 -2 0 1197.08 60.69
 -4 -2 0 1186.28 60.79
 4 2 0 1168.68 62.59
 4 2 0 1176.38 62.39
 4 2 0 1118.79 61.59
 -5 -2 0 726.93 41.6
 -5 -2 0 707.73 40.7
 -5 -2 0 756.82 39.9
 5 2 0 703.13 41
 5 2 0 708.43 41.7
 -6 -2 0 84.59 14.1
 -6 -2 0 121.19 11.5
 -6 -2 0 131.39 14
 6 2 0 112.79 13.1
 6 2 0 109.49 11.6
 6 2 0 108.69 13.3
 -7 -2 0 488.85 32.6
 -7 -2 0 528.45 34.3
 -7 -2 0 494.25 31.1
 -7 -2 0 527.45 32.7
 -7 -2 0 536.85 31.6
 7 2 0 543.05 31.9
 7 2 0 603.84 34.5
 7 2 0 450.25 32.8
 -8 -2 0 81.89 13.8
 -8 -2 0 59.39 13.7
 -8 -2 0 72.29 11.6
 8 2 0 77.79 14.9
 8 2 0 66.29 11.7
 -9 -2 0 -1.1 9.6
 -9 -2 0 30.4 12.4
 -9 -2 0 26 13
 9 2 0 10.8 9.8
 -10 -2 0 69.29 14.8
 -10 -2 0 110.99 18.9
 -10 -2 0 62.19 19.5
 10 2 0 41.8 13.1
 10 2 0 83.09 16.7
 -11 -2 0 -1.1 18.6
 -11 -2 0 -3.5 13.5
 -11 -2 0 -6.6 10.4
 11 2 0 -12.4 12
 11 2 0 2.7 10.7
 -12 -2 0 45.9 17.3
 -12 -2 0 23.9 17.9
 -12 -2 0 54.29 13.8
 12 2 0 20.3 11.8
 12 2 0 49.8 16.7
 -13 -2 0 5.5 16.5
 -13 -2 0 15.9 20.6
 13 2 0 0.9 11.3
 -14 -2 0 7.3 15.5
 -14 -2 0 15.4 20.5
 14 2 0 13.8 22.5
 -15 -2 0 24.3 20.8
 -15 -2 0 10.7 24.3
 15 2 0 32.6 15.9
 -16 -2 0 10 18.8
 -16 -2 0 26.7 25.7
 16 2 0 19.4 15.5
 17 -3 0 19 16.2
 -17 3 0 67.19 24.1
 16 -3 0 26.3 22.3
 -16 3 0 90.19 23.9
 -16 3 0 -0.5 23.8
 15 -3 0 27.3 15.1
 -15 3 0 0.8 23.7
 -15 3 0 30.8 20.6
 14 -3 0 7.7 11.5
 -14 3 0 23 23.5
 -14 3 0 9.6 17.7
 13 -3 0 37.3 13.2
 -13 3 0 32.2 18.4
 -13 3 0 11.2 18.1
 12 -3 0 16.4 11.2
 -12 3 0 32.5 20.4
 -12 3 0 17.1 16.8
 -12 3 0 51.89 21.2
 11 -3 0 102.69 17.1
 -11 3 0 124.29 21.5
 -11 3 0 114.79 20.4
 -11 3 0 91.89 25.1
 10 -3 0 9.3 11.2
 10 -3 0 2.4 10
 -10 3 0 -5.1 12.6
 -10 3 0 -12.4 13.7
 -10 3 0 -17 15.2
 9 -3 0 -1.9 7.9
 9 -3 0 1.5 9.4
 -9 3 0 -7.2 11.6
 -9 3 0 -20.9 13.4
 -9 3 0 13 7.3
 -9 3 0 -7 11.1
 8 -3 0 180.68 17.5
 8 -3 0 189.48 15.1
 8 -3 0 133.79 13.6
 -8 3 0 167.38 14.1
 -8 3 0 144.49 16
 -8 3 0 166.48 18.3
 -8 3 0 186.38 19.6
 7 -3 0 28 7.9
 7 -3 0 6.9 8.6
 7 -3 0 28.6 10.3
 7 -3 0 17.8 11.2
 -7 3 0 30.5 7.7
 -7 3 0 37.6 12.8
 -7 3 0 13.8 9.8
 -7 3 0 18.8 11
 6 -3 0 157.28 12.1
 6 -3 0 176.28 15.6
 6 -3 0 151.88 14.6
 6 -3 0 132.19 12
 -6 3 0 140.19 13.7
 -6 3 0 162.38 17.5
 -6 3 0 161.88 15.7
 -6 3 0 142.29 12.1
 5 -3 0 125.39 11.6
 5 -3 0 140.49 13.1
 5 -3 0 118.59 10
 -5 3 0 115.59 12.6
 -5 3 0 101.69 11.1
 -5 3 0 97.69 9.4
 -5 3 0 123.99 14.6
 4 -3 0 74.69 9.6
 4 -3 0 34.9 5.4
 4 -3 0 45.1 6.1
 4 -3 0 55.39 8.4
 -4 3 0 65.19 10.7
 -4 3 0 50.99 8
 -4 3 0 60.99 9.7
 3 -3 0 405.06 23.1
 3 -3 0 427.66 24.2
 3 -3 0 366.46 20.6
 3 -3 0 372.86 21.7
 -3 3 0 357.66 20.7
 -3 3 0 398.06 23.2
 -3 3 0 417.96 25.3
 -3 3 0 373.46 22.3
 2 -3 0 1290.47 66.59
 2 -3 0 1311.67 67.89
 -2 3 0 1334.57 67.19
 -2 3 0 1283.37 68.39
 -2 3 0 1180.88 65.99
 -1 3 0 5731.33 289.37
 0 -3 0 16.4 5.1
 0 -3 0 28.3 6.1
 0 -3 0 21 4
 0 -3 0 21.9 5.4
 0 -3 0 23.9 7.1
 0 3 0 24.9 5.8
 0 3 0 20.8 5.4
 0 3 0 18.9 3.7
 -1 -3 0 1762.72 91.59
 -1 -3 0 1653.93 90.69
 -1 -3 0 1915.11 91.49
 1 3 0 1803.62 90.39
 1 3 0 1716.73 91.49
 1 3 0 1757.72 90.79
 -2 -3 0 162.88 12
 -2 -3 0 148.59 11.6
 2 3 0 177.58 14.9
 2 3 0 158.28 11.7
 2 3 0 148.39 11.9
 -3 -3 0 812.82 45.4
 -3 -3 0 836.62 45
 -3 -3 0 829.02 45.7
 -3 -3 0 839.32 45.1
 3 3 0 892.21 46
 3 3 0 865.71 45.9
 3 3 0 764.22 45
 -4 -3 0 797.52 46.5
 -4 -3 0 896.61 47.5
 -4 -3 0 845.32 46
 -4 -3 0 832.62 45.6
 4 3 0 982.2 48.2
 4 3 0 796.02 46.8
 4 3 0 827.02 46.7
 -5 -3 0 154.58 14.5
 -5 -3 0 164.68 13.9
 -5 -3 0 167.98 15.3
 -5 -3 0 128.49 13.1
 5 3 0 136.79 14.5
 5 3 0 172.08 14.1
 5 3 0 184.58 15
 -6 -3 0 125.89 12.9
 -6 -3 0 136.69 14
 -6 -3 0 90.29 11.6
 -6 -3 0 123.19 14
 -6 -3 0 128.89 12
 6 3 0 103.99 12.1
 6 3 0 116.69 12.6
 6 3 0 103.39 12.9
 -7 -3 0 211.18 16.6
 -7 -3 0 232.98 17.9
 -7 -3 0 173.98 18.1
 -7 -3 0 208.98 16.4
 -7 -3 0 184.98 18.4
 7 3 0 172.68 17.4
 7 3 0 197.18 16.7
 -8 -3 0 56.39 12.1
 -8 -3 0 47.9 13.8
 -8 -3 0 44.7 10.6
 8 3 0 45.2 10
 -9 -3 0 237.78 22.7
 -9 -3 0 336.17 24
 -9 -3 0 322.57 26.4
 9 3 0 271.37 24.6
 9 3 0 363.66 26.9
 -10 -3 0 47.9 14.4
 -10 -3 0 29.9 17.3
 -10 -3 0 19.6 12.4
 10 3 0 85.69 18
 10 3 0 38.9 12.8
 -11 -3 0 83.79 15.7
 -11 -3 0 69.79 21.1
 -11 -3 0 96.89 18.8
 11 3 0 47 14.2
 11 3 0 69.29 19.1
 -12 -3 0 22 10.9
 -12 -3 0 -2.5 16.6
 -12 -3 0 7 14.7
 12 3 0 -7 10.9
 12 3 0 -0.8 14.1
 -13 -3 0 45.5 30.4
 -13 -3 0 36.4 18.4
 13 3 0 0.5 13.8
 -14 -3 0 15 22.7
 -14 -3 0 40.8 19.8
 14 3 0 10.7 15
 -15 -3 0 22 18.4
 -15 -3 0 27.5 25
 15 3 0 1.8 14.3
 -16 -3 0 72.59 21
 -16 -3 0 21 25.4
 16 3 0 17.4 15.9
 16 -4 0 13.8 15.2
 -16 4 0 21.1 23.5
 -16 4 0 79.69 25.5
 15 -4 0 27.7 13.3
 -15 4 0 21.8 21.4
 -15 4 0 -12.2 23.1
 14 -4 0 14.7 12.8
 -14 4 0 17.8 19.5
 -14 4 0 33.5 22.5
 13 -4 0 16.3 11.8
 -13 4 0 10.8 18.1
 -13 4 0 62.79 23.3
 -13 4 0 14 18.7
 12 -4 0 120.69 15.5
 -12 4 0 129.19 26.6
 -12 4 0 77.09 21.9
 -12 4 0 88.29 22.3
 11 -4 0 -16.6 12.2
 11 -4 0 11.7 9.8
 -11 4 0 1.3 15.4
 -11 4 0 2 19.8
 -11 4 0 20.7 19.4
 10 -4 0 80.39 17.6
 10 -4 0 76.39 13.8
 -10 4 0 85.49 22.8
 -10 4 0 80.79 18.6
 -10 4 0 96.29 21
 -10 4 0 61.99 11.8
 9 -4 0 23.1 10.9
 9 -4 0 21.7 9.1
 -9 4 0 25.2 15.1
 -9 4 0 4.3 15.1
 -9 4 0 29 13.7
 8 -4 0 46.3 9.1
 8 -4 0 36.1 11
 8 -4 0 41.6 9.6
 -8 4 0 35.2 8.3
 -8 4 0 20.1 12.8
 -8 4 0 24.6 11
 -8 4 0 40.1 14.3
 7 -4 0 529.95 29.3
 7 -4 0 427.26 31
 7 -4 0 524.75 32.7
 -7 4 0 510.35 34.5
 -7 4 0 492.45 31.1
 -7 4 0 501.35 34.2
 -7 4 0 477.75 29
 6 -4 0 55.19 7.9
 6 -4 0 40 10.5
 6 -4 0 44.3 10.4
 6 -4 0 67.59 9.5
 -6 4 0 52.99 8
 -6 4 0 44.6 12.4
 -6 4 0 54.99 10.6
 -6 4 0 33.2 12.5
 5 -4 0 106.09 9.9
 5 -4 0 97.39 8.3
 5 -4 0 108.59 13.5
 5 -4 0 110.89 11.5
 -5 4 0 107.69 9
 -5 4 0 98.29 15.3
 -5 4 0 113.09 11.4
 -5 4 0 96.29 12.3
 4 -4 0 44.8 9.4
 4 -4 0 31.8 4.3
 4 -4 0 49.2 9.4
 4 -4 0 46.8 7.1
 -4 4 0 44.6 9.4
 -4 4 0 42.8 10.7
 -4 4 0 41.8 5.4
 -4 4 0 40.8 8.2
 3 -4 0 526.95 29.3
 3 -4 0 508.95 27.2
 3 -4 0 548.55 30.7
 3 -4 0 567.44 32.3
 -3 4 0 527.25 33.1
 -3 4 0 536.05 27.4
 -3 4 0 516.35 30
 -3 4 0 526.65 30.9
 2 -4 0 105.39 8.7
 2 -4 0 118.89 10.3
 2 -4 0 113.99 11.9
 -2 4 0 106.89 12.9
 -2 4 0 120.09 9.5
 -2 4 0 106.09 9.9
 1 -4 0 2681.43 144.59
 1 -4 0 2854.11 143.29
 1 -4 0 3028 140.79
 1 -4 0 2744.33 142.69
 -1 4 0 2746.73 142.69
 -1 4 0 2865.81 140.69
 -1 4 0 2722.43 147.09
 -1 4 0 2812.02 144.89
 0 -4 0 585.54 31.4
 0 -4 0 631.54 33.6
 0 -4 0 566.54 32.7
 0 -4 0 620.84 34.7
 0 -4 0 608.54 35.1
 0 4 0 592.34 33.3
 0 4 0 572.44 31.3
 0 4 0 566.24 32.7
 -1 -4 0 256.47 17.5
 -1 -4 0 234.88 16.8
 -1 -4 0 282.07 16.5
 -1 -4 0 280.17 18.7
 1 4 0 256.37 18.1
 1 4 0 300.27 16.8
 -2 -4 0 182.58 14.5
 -2 -4 0 193.68 13.8
 -2 -4 0 181.38 13.9
 -2 -4 0 195.48 13.4
 2 4 0 199.88 13.7
 2 4 0 216.48 14.5
 2 4 0 180.08 14.5
 -3 -4 0 223.28 16.7
 -3 -4 0 276.37 17.7
 -3 -4 0 237.68 17.7
 -3 -4 0 257.47 17.8
 3 4 0 258.17 17.9
 3 4 0 248.58 17.4
 3 4 0 253.47 17.9
 3 4 0 285.97 18.4
 -4 -4 0 94.39 11
 -4 -4 0 120.49 12.6
 -4 -4 0 122.59 11.4
 4 4 0 109.09 11.7
 4 4 0 119.99 12.2
 4 4 0 103.89 11.1
 -5 -4 0 627.54 37
 -5 -4 0 632.54 38.4
 -5 -4 0 617.94 37.1
 -5 -4 0 641.64 36.2
 5 4 0 610.54 37.8
 5 4 0 680.13 38.8
 5 4 0 652.73 37.8
 -6 -4 0 32.6 9.4
 -6 -4 0 22.4 9.9
 -6 -4 0 25.4 8.9
 -6 -4 0 31.3 8
 -6 -4 0 31.2 8.9
 6 4 0 20.7 8.7
 6 4 0 25.6 7.5
 6 4 0 26.7 10.1
 -7 -4 0 60.99 11.2
 -7 -4 0 88.89 13.1
 -7 -4 0 55.49 11.1
 7 4 0 62.79 14.1
 7 4 0 58.89 10.7
 -8 -4 0 78.29 20
 -8 -4 0 35.2 10.1
 8 4 0 38.8 10.3
 -9 -4 0 70.09 18.2
 -9 -4 0 24.1 11.7
 -9 -4 0 57.29 14.2
 9 4 0 41 12.4
 9 4 0 37.2 13.7
 -10 -4 0 63.99 18.2
 -10 -4 0 89.99 18.2
 -10 -4 0 61.89 14.3
 10 4 0 104.59 20
 10 4 0 64.79 15.5
 -11 -4 0 18.3 14.9
 -11 -4 0 27.6 19.2
 -11 -4 0 6.2 11.1
 11 4 0 10.3 15
 11 4 0 13.9 10.5
 -12 -4 0 36.6 11.3
 -12 -4 0 12 15.2
 -12 -4 0 32.3 20.7
 12 4 0 21.3 15.9
 12 4 0 15.4 13.7
 -13 -4 0 40.7 16.8
 -13 -4 0 -8.8 32.4
 13 4 0 -2.7 11.9
 -14 -4 0 0.9 19.4
 -14 -4 0 37.6 18.2
 14 4 0 7 15.7
 -15 -4 0 29.4 17.6
 -15 -4 0 -31 21.9
 15 4 0 18.2 15.3
 -16 -4 0 8.1 23.9
 -16 -4 0 43.6 18.9
 16 4 0 8.2 16.5
 16 -5 0 5 14.1
 -16 5 0 90.89 24.8
 -16 5 0 -12.2 20.8
 -15 5 0 39.5 21.8
 -15 5 0 30.7 23.9
 -14 5 0 94.69 28.9
 -14 5 0 51.39 22.7
 -14 5 0 26.5 20.8
 13 -5 0 41.8 13
 -13 5 0 62.59 22.4
 -13 5 0 103.79 23.9
 12 -5 0 17.4 9.8
 -12 5 0 6.7 20.2
 -12 5 0 -4.6 17.8
 -12 5 0 44.4 21.8
 11 -5 0 53.29 17.2
 11 -5 0 95.89 13.2
 -11 5 0 108.89 25.5
 -11 5 0 71.29 20.2
 -11 5 0 35.3 19.8
 10 -5 0 -9.4 11.5
 10 -5 0 -4.3 8.1
 -10 5 0 -0.6 7.8
 -10 5 0 28.8 18.8
 -10 5 0 -1.3 14.4
 -10 5 0 13.2 17.2
 9 -5 0 46.4 13
 9 -5 0 53.99 9.8
 -9 5 0 76.29 16.6
 -9 5 0 60.69 17.3
 -9 5 0 26.6 8.3
 -9 5 0 57.19 18.4
 8 -5 0 112.59 12.5
 8 -5 0 128.89 16.4
 8 -5 0 129.09 11.6
 -8 5 0 151.88 21.1
 -8 5 0 98.19 15.6
 -8 5 0 138.89 11.9
 7 -5 0 75.29 9.5
 7 -5 0 83.49 14.6
 7 -5 0 62.19 8.1
 -7 5 0 100.89 17.9
 -7 5 0 66.59 8.5
 -7 5 0 78.49 13.8
 -7 5 0 78.29 16
 6 -5 0 846.32 49
 6 -5 0 849.61 45.6
 6 -5 0 836.82 47.4
 -6 5 0 771.02 46.9
 -6 5 0 833.92 44.4
 -6 5 0 857.81 51.49
 -6 5 0 799.72 48.8
 5 -5 0 38.8 10.4
 5 -5 0 26.3 4.6
 5 -5 0 31.5 11.3
 5 -5 0 24.3 7.1
 -5 5 0 29.7 11.6
 -5 5 0 34.4 12.7
 -5 5 0 27.9 5.4
 -5 5 0 22.5 8.6
 4 -5 0 635.34 36.2
 4 -5 0 715.93 40.1
 4 -5 0 666.63 38
 -4 5 0 670.83 41.6
 -4 5 0 597.44 36.9
 -4 5 0 652.93 38.9
 3 -5 0 67.69 8
 3 -5 0 109.59 12.9
 3 -5 0 89.69 9.4
 -3 5 0 94.49 15.5
 -3 5 0 65.99 9
 -3 5 0 85.59 10.7
 2 -5 0 67.29 8.9
 2 -5 0 70.09 7.8
 2 -5 0 68.59 11.4
 -2 5 0 109.59 15.1
 -2 5 0 66.09 8.8
 -2 5 0 86.89 8.6
 1 -5 0 606.34 34.5
 1 -5 0 626.44 37.6
 1 -5 0 634.14 32.3
 1 -5 0 645.64 35.4
 -1 5 0 582.54 37.2
 -1 5 0 612.44 32.1
 -1 5 0 619.04 35.5
 0 -5 0 2.3 5.3
 0 -5 0 9.6 5.4
 0 -5 0 1.8 6.8
 0 -5 0 2.5 4.9
 0 5 0 2.3 5
 0 5 0 9.3 5.6
 0 5 0 2.9 3.4
 -1 -5 0 1518.95 84.29
 -1 -5 0 1630.04 84.99
 -1 -5 0 1612.14 83.39
 -1 -5 0 1628.24 86.29
 1 5 0 1589.04 84.39
 1 5 0 1695.53 85.39
 -2 -5 0 545.95 33.1
 -2 -5 0 621.64 32.2
 -2 -5 0 498.25 32.1
 -2 -5 0 499.25 31.9
 -2 -5 0 593.34 34
 2 5 0 521.45 32.4
 2 5 0 544.15 33.5
 2 5 0 633.64 32.4
 -3 -5 0 277.17 20.3
 -3 -5 0 286.47 19.6
 -3 -5 0 272.17 19.7
 -3 -5 0 258.77 18.9
 3 5 0 271.57 19.3
 3 5 0 320.97 20.6
 3 5 0 281.17 20.5
 -4 -5 0 1885.91 102.69
 -4 -5 0 1906.11 101.99
 -4 -5 0 1949.2 102.49
 -4 -5 0 1965.7 102.49
 4 5 0 2232.38 103.69
 4 5 0 1966.3 102.99
 4 5 0 1847.52 102.49
 4 5 0 1790.82 101.99
 -5 -5 0 35.9 11
 -5 -5 0 39.2 10.2
 -5 -5 0 30.9 9.7
 -5 -5 0 39.1 8.6
 5 5 0 47.5 9.8
 5 5 0 32.3 11.2
 5 5 0 38.3 10.9
 -6 -5 0 156.68 13.9
 -6 -5 0 160.58 14.8
 -6 -5 0 130.39 13.4
 -6 -5 0 132.09 13
 -6 -5 0 108.59 14.4
 6 5 0 107.39 13.9
 6 5 0 157.48 14.3
 6 5 0 100.69 13.7
 -7 -5 0 35.2 11.7
 -7 -5 0 31.8 9.9
 -7 -5 0 35.6 9.2
 7 5 0 40 9.6
 7 5 0 26.8 11.2
 -8 -5 0 76.19 15.3
 -8 -5 0 68.89 13.4
 -8 -5 0 35.2 10.5
 8 5 0 49.1 11.7
 8 5 0 39.7 13.9
 -9 -5 0 328.27 24.6
 -9 -5 0 364.96 27.9
 -9 -5 0 255.77 23.7
 9 5 0 312.07 26.3
 9 5 0 234.68 24
 -10 -5 0 25.4 12.8
 -10 -5 0 20.3 15.4
 -10 -5 0 51.59 16.5
 10 5 0 31.9 13.4
 10 5 0 29 13.5
 -11 -5 0 49.1 13.5
 -11 -5 0 64.89 19.6
 -11 -5 0 30.8 19.1
 11 5 0 53.19 15.2
 11 5 0 83.69 19.4
 -12 -5 0 24.8 19.9
 -12 -5 0 4.3 14.6
 -12 -5 0 28.4 11.6
 12 5 0 -2.2 15
 -13 -5 0 6.6 19.9
 -14 -5 0 23.2 16.5
 -14 -5 0 8.9 24.1
 14 5 0 5.4 13
 -15 -5 0 39.3 18.1
 -15 -5 0 18 25.7
 15 5 0 9.5 16.2
 -16 -5 0 12.7 25.5
 -16 -5 0 53.79 20.6
 16 5 0 25.9 16.4
 -16 6 0 27.6 23
 -16 6 0 115.49 28.1
 15 -6 0 24.1 11.6
 -15 6 0 57.49 24.2
 -15 6 0 30.3 23
 14 -6 0 19.4 10.9
 -14 6 0 -18.1 19.2
 -14 6 0 9.6 19.9
 13 -6 0 10.4 13
 -13 6 0 42.7 21.3
 -13 6 0 -16.9 34.9
 12 -6 0 36.3 11.4
 -12 6 0 65.69 24.9
 -12 6 0 96.39 26.9
 -12 6 0 43.5 20.8
 11 -6 0 20 9.2
 -11 6 0 -1.9 8.7
 -11 6 0 19.5 21
 -11 6 0 -0.5 18.3
 -11 6 0 -2.9 20.1
 10 -6 0 158.88 14.5
 10 -6 0 117.29 24
 -10 6 0 161.48 27.8
 -10 6 0 119.39 13.8
 -10 6 0 139.69 20.8
 -10 6 0 191.78 29.9
 9 -6 0 69.39 10.3
 9 -6 0 75.39 15.6
 -9 6 0 81.49 11.4
 -9 6 0 77.19 19.3
 -9 6 0 75.49 21.3
 -9 6 0 60.29 17.5
 8 -6 0 161.78 15.7
 8 -6 0 180.18 19.7
 8 -6 0 188.68 13.8
 -8 6 0 205.38 24.4
 -8 6 0 169.18 14
 -8 6 0 179.08 19
 -8 6 0 210.68 21.4
 7 -6 0 102.79 11.3
 7 -6 0 102.59 9
 -7 6 0 105.79 15.9
 -7 6 0 98.09 14.7
 -7 6 0 106.49 9.8
 -7 6 0 117.39 20.1
 6 -6 0 74.79 6.7
 6 -6 0 71.69 9.6
 6 -6 0 102.19 15.2
 6 -6 0 80.39 14.4
 -6 6 0 76.09 13.7
 -6 6 0 84.39 17.9
 -6 6 0 71.79 16.3
 -6 6 0 95.99 10
 5 -6 0 830.12 48.2
 5 -6 0 785.32 45.9
 5 -6 0 805.22 44.2
 -5 6 0 774.92 47.2
 -5 6 0 793.92 45.7
 -5 6 0 815.62 50.59
 4 -6 0 645.84 37.5
 4 -6 0 638.24 36
 4 -6 0 651.53 39.9
 -4 6 0 654.13 42.4
 -4 6 0 608.34 37
 -4 6 0 622.84 38.8
 3 -6 0 513.55 30.8
 3 -6 0 490.15 29.2
 3 -6 0 519.25 33.3
 -3 6 0 518.85 35.3
 -3 6 0 487.95 31.5
 -3 6 0 481.55 30
 2 -6 0 65.09 12.5
 2 -6 0 49.1 9.3
 2 -6 0 45.1 7.5
 -2 6 0 56.29 8.4
 -2 6 0 61.79 11.5
 -2 6 0 48 12.3
 1 -6 0 363.36 25.7
 1 -6 0 353.96 23.1
 1 -6 0 373.26 20
 1 -6 0 339.07 22.4
 -1 6 0 356.06 19.7
 -1 6 0 378.26 23
 -1 6 0 371.26 24
 0 -6 0 1058.29 59.59
 0 -6 0 1011.8 59.79
 0 -6 0 1042.4 57.59
 0 -6 0 1027.5 56.89
 0 -6 0 1091.49 55.09
 0 6 0 1105.09 54.99
 0 6 0 1048.1 57.89
 0 6 0 1016.6 56.89
 -1 -6 0 496.15 28.8
 -1 -6 0 494.05 30.7
 -1 -6 0 479.35 32.2
 -1 -6 0 474.55 30.1
 1 6 0 527.95 30.6
 1 6 0 553.34 31.5
 1 6 0 524.05 29.1
 -2 -6 0 169.48 15.2
 -2 -6 0 160.08 14.6
 -2 -6 0 182.48 13.4
 -2 -6 0 181.08 16.1
 -2 -6 0 155.68 14.1
 2 6 0 180.18 16.2
 2 6 0 179.78 15
 2 6 0 184.08 13.7
 -3 -6 0 297.07 19.7
 -3 -6 0 279.57 21.4
 -3 -6 0 278.07 20.3
 -3 -6 0 267.37 20.4
 -3 -6 0 284.97 21.1
 3 6 0 327.07 20.5
 3 6 0 263.57 20.7
 3 6 0 258.77 21
 -4 -6 0 324.67 24.6
 -4 -6 0 345.97 25.3
 -4 -6 0 357.36 24.1
 4 6 0 331.97 24.2
 4 6 0 317.37 23.8
 4 6 0 416.76 25.8
 4 6 0 337.37 24.9
 -5 -6 0 198.78 17.2
 -5 -6 0 225.68 18
 -5 -6 0 179.68 17.7
 -5 -6 0 213.68 17.7
 5 6 0 230.68 18.4
 5 6 0 247.98 20.5
 5 6 0 168.48 16.5
 5 6 0 214.18 17.9
 -6 -6 0 9.2 7.1
 -6 -6 0 23.2 9.5
 -6 -6 0 6.9 8.2
 6 6 0 8.3 9.5
 6 6 0 9.7 7.7
 -7 -6 0 90.19 13.4
 -7 -6 0 106.89 13.8
 -7 -6 0 90.19 12.6
 7 6 0 106.59 13.9
 7 6 0 115.59 24.9
 -8 -6 0 45.1 13.6
 -8 -6 0 48.4 14
 -8 -6 0 24.6 10.6
 8 6 0 43.9 14.3
 8 6 0 45.9 11.9
 -9 -6 0 71.69 18.2
 -9 -6 0 42.5 12.6
 -9 -6 0 69.89 15.8
 9 6 0 55.29 15.4
 9 6 0 26.6 12.8
 -10 -6 0 229.38 22.1
 -10 -6 0 186.98 20.5
 -10 -6 0 236.38 25.5
 10 6 0 183.38 22.3
 10 6 0 150.38 20.9
 -11 -6 0 15.2 11.2
 -11 -6 0 27.9 18.5
 -11 -6 0 25.7 17.2
 11 6 0 20.6 15.9
 11 6 0 16.6 13.2
 -12 -6 0 34.7 20.5
 -12 -6 0 0.4 16.6
 -12 -6 0 20.5 12.1
 12 6 0 34.6 17.2
 12 6 0 -16.9 16.6
 -13 -6 0 -2.9 19.8
 -13 -6 0 15.3 15.4
 13 6 0 19.5 16
 -14 -6 0 33.4 17.9
 -14 -6 0 -0.3 23.1
 14 6 0 15.5 16
 -15 -6 0 2.4 25.8
 -15 -6 0 60.29 18.4
 15 6 0 9.7 17.1
 -16 -6 0 48.6 18.7
 16 6 0 35.7 17.3
 -16 7 0 37.6 26.5
 -15 7 0 123.39 29.5
 -15 7 0 41.3 26.4
 -14 7 0 20.5 24.3
 -14 7 0 72.99 26.1
 -13 7 0 33.5 24.4
 -13 7 0 47.7 23.7
 -13 7 0 53.99 26.1
 12 -7 0 9.8 9.3
 -12 7 0 -16.8 9.8
 -12 7 0 -9 17.8
 -12 7 0 56.49 31
 -12 7 0 10.2 20.7
 11 -7 0 22.4 9.6
 -11 7 0 11.7 19.1
 -11 7 0 50.79 25.4
 -11 7 0 42.9 21.7
 10 -7 0 36.4 9.2
 -10 7 0 38 21.9
 -10 7 0 33.1 23.3
 -10 7 0 26 18.6
 -10 7 0 25.5 8.7
 9 -7 0 58.29 9.2
 -9 7 0 79.69 23.7
 -9 7 0 53.59 17.1
 -9 7 0 56.39 20.5
 -9 7 0 59.99 9.7
 8 -7 0 104.99 9.9
 8 -7 0 143.09 19.7
 -8 7 0 140.89 23.6
 -8 7 0 117.59 19.2
 -8 7 0 99.69 10.3
 -8 7 0 158.88 24.8
 7 -7 0 127.99 12.8
 7 -7 0 118.79 17.8
 -7 7 0 133.09 9.8
 -7 7 0 129.99 19.2
 -7 7 0 101.49 16
 -7 7 0 138.19 24.1
 6 -7 0 62.69 10
 6 -7 0 92.29 14.5
 -6 7 0 90.99 17.2
 -6 7 0 80.29 13.9
 -6 7 0 96.49 19.2
 -6 7 0 63.79 5.3
 5 -7 0 20.2 9.5
 5 -7 0 23.7 10.4
 5 -7 0 28.2 8
 -5 7 0 19.3 9.9
 -5 7 0 4.8 12.7
 -5 7 0 23.7 11.5
 4 -7 0 576.14 33.1
 4 -7 0 567.14 37.3
 4 -7 0 583.54 37.1
 -4 7 0 540.55 34.1
 -4 7 0 559.34 35.8
 -4 7 0 545.15 39.7
 3 -7 0 179.08 14.4
 3 -7 0 174.98 19.4
 3 -7 0 176.48 15.3
 -3 7 0 175.78 15.4
 -3 7 0 161.98 21
 -3 7 0 174.38 16.4
 2 -7 0 112.69 7.1
 2 -7 0 92.89 15.9
 2 -7 0 119.99 12.8
 2 -7 0 107.69 10.9
 -2 7 0 101.49 17.8
 -2 7 0 110.59 11.9
 -2 7 0 127.79 13
 -2 7 0 106.49 6.7
 1 -7 0 109.49 16.4
 1 -7 0 131.69 12.3
 1 -7 0 138.99 10.1
 1 -7 0 124.49 12.5
 -1 7 0 124.09 13.6
 -1 7 0 109.09 11.9
 -1 7 0 136.59 8.9
 0 -7 0 17.1 8
 0 -7 0 9.1 10.5
 0 -7 0 26.7 8.6
 0 -7 0 24.4 5.7
 0 -7 0 12.5 7.8
 0 7 0 28.6 8.7
 0 7 0 27.8 9.5
 -1 -7 0 84.49 10.6
 -1 -7 0 87.59 13
 -1 -7 0 89.79 10.9
 -1 -7 0 96.29 9.4
 -1 -7 0 101.69 14.9
 1 7 0 107.49 9.9
 1 7 0 90.79 11.8
 1 7 0 104.49 12.2
 -2 -7 0 583.24 35.7
 -2 -7 0 558.74 33.6
 -2 -7 0 536.05 34.8
 -2 -7 0 582.14 37.3
 2 7 0 628.14 34.4
 2 7 0 579.24 35.2
 -3 -7 0 311.27 23.4
 -3 -7 0 309.47 22.9
 -3 -7 0 314.97 22
 -3 -7 0 343.37 24.9
 -3 -7 0 289.97 22.7
 3 7 0 345.37 23.8
 3 7 0 333.27 24.6
 3 7 0 316.07 22.2
 -4 -7 0 9.5 8.4
 -4 -7 0 -5.2 8.7
 -4 -7 0 2.6 8.3
 -4 -7 0 -0.1 6.7
 -4 -7 0 11.3 7.4
 4 7 0 9.7 7.3
 4 7 0 -1.7 9.6
 4 7 0 -6.2 6.5
 -5 -7 0 7.7 9.9
 -5 -7 0 23.3 8.5
 -5 -7 0 17.8 8.3
 -5 -7 0 18.2 8.1
 5 7 0 9.5 7.9
 5 7 0 1 8.8
 5 7 0 9.8 7.4
 5 7 0 28 12.9
 -6 -7 0 32 11.2
 -6 -7 0 24.8 9
 6 7 0 15.8 9.6
 6 7 0 25.4 9.1
 -7 -7 0 59.89 12.4
 -7 -7 0 68.09 14.2
 7 7 0 91.79 17
 7 7 0 57.29 12.5
 -8 -7 0 164.78 19
 -8 -7 0 172.78 19.2
 -8 -7 0 167.58 18.5
 8 7 0 184.38 19.9
 8 7 0 194.48 21.6
 -9 -7 0 82.29 17
 -9 -7 0 94.99 21.4
 -9 -7 0 93.19 15.8
 9 7 0 109.69 17.7
 9 7 0 109.89 20.6
 -10 -7 0 34.3 15.6
 -10 -7 0 30.2 12.7
 -10 -7 0 25.6 18.4
 10 7 0 31.5 16.7
 10 7 0 21.7 12.2
 -11 -7 0 27.1 12.5
 -11 -7 0 50.59 19.4
 -11 -7 0 59.89 21.7
 11 7 0 39 15.1
 11 7 0 40.6 17.2
 -12 -7 0 4 16
 -12 -7 0 1.6 11.5
 -12 -7 0 0.4 15.5
 12 7 0 -8.4 14.9
 -13 -7 0 32.2 17.8
 -13 -7 0 -3.9 20.4
 13 7 0 44.9 18.3
 -14 -7 0 0 25
 -14 -7 0 31.5 20.1
 14 7 0 30.4 17.3
 -15 -7 0 53.99 20.8
 -15 -7 0 27.2 24.1
 15 7 0 3.4 14.1
 -16 -7 0 -1.8 24.9
 16 7 0 45.8 28.7
 -16 8 0 43 34.9
 -15 8 0 98.39 27.6
 -15 8 0 68.19 26.9
 -14 8 0 0.7 10
 -14 8 0 50.29 25.4
 -14 8 0 -3.8 24.1
 -13 8 0 34.4 24.8
 -13 8 0 49.7 23.5
 -13 8 0 37.4 24.1
 -12 8 0 46.8 26
 -12 8 0 95.99 28
 -12 8 0 72.59 24
 -11 8 0 -27.9 19.6
 -11 8 0 -3.2 7.5
 -11 8 0 -10.5 18.9
 -11 8 0 1.3 24.6
 -10 8 0 33.8 23.6
 -10 8 0 14.7 18.9
 -10 8 0 11.9 8.7
 -10 8 0 -8.2 18
 -9 8 0 -4.9 15.4
 -9 8 0 18.8 20.6
 -9 8 0 -1.4 5.8
 -9 8 0 -2 15.2
 -8 8 0 156.28 25.2
 -8 8 0 148.39 25.5
 -8 8 0 125.89 10.1
 -8 8 0 131.39 18.2
 -8 8 0 100.89 8.8
 7 -8 0 124.29 18.9
 7 -8 0 129.39 13.1
 -7 8 0 111.89 16.7
 -7 8 0 111.89 7.9
 -7 8 0 119.49 17.6
 -7 8 0 136.09 24.4
 6 -8 0 90.39 11.4
 6 -8 0 99.49 16.9
 -6 8 0 101.59 15.2
 -6 8 0 130.79 23.9
 -6 8 0 95.09 15.4
 5 -8 0 86.39 11.2
 5 -8 0 90.89 12.1
 -5 8 0 71.09 14.6
 -5 8 0 110.49 20.8
 -5 8 0 106.39 18.3
 4 -8 0 405.66 26.8
 4 -8 0 431.06 28.8
 4 -8 0 472.35 32.6
 -4 8 0 420.06 30.3
 -4 8 0 400.96 28.2
 -4 8 0 425.66 34.4
 3 -8 0 221.88 25.5
 3 -8 0 232.98 20.1
 3 -8 0 226.88 17.3
 -3 8 0 234.78 25.2
 -3 8 0 228.88 20.4
 -3 8 0 189.28 17.9
 2 -8 0 119.19 18.2
 2 -8 0 146.49 14
 2 -8 0 124.89 8.5
 2 -8 0 146.99 12.9
 -2 8 0 116.69 8
 -2 8 0 132.59 13.5
 -2 8 0 136.19 15.4
 1 -8 0 224.58 17.9
 1 -8 0 252.87 19.2
 1 -8 0 248.28 21.9
 1 -8 0 225.58 23
 1 -8 0 242.08 15
 -1 8 0 241.78 14.7
 -1 8 0 234.88 18.4
 -1 8 0 254.67 19.8
 0 -8 0 60.59 8.3
 0 -8 0 32 13.7
 0 -8 0 44 11.5
 0 -8 0 51.49 12
 0 -8 0 62.79 12.1
 0 8 0 72.59 9.1
 0 8 0 48.7 11.4
 0 8 0 65.09 13.2
 -1 -8 0 235.98 22.8
 -1 -8 0 248.78 16.9
 -1 -8 0 225.58 19.3
 -1 -8 0 229.48 18.5
 -1 -8 0 242.48 21.9
 1 8 0 250.27 17
 1 8 0 252.87 19.4
 1 8 0 252.87 20.5
 -2 -8 0 400.76 29.5
 -2 -8 0 366.16 26.4
 -2 -8 0 399.26 25
 -2 -8 0 341.07 27.1
 2 8 0 395.66 26.8
 2 8 0 417.86 25.2
 -3 -8 0 954.8 53.09
 -3 -8 0 867.11 53.39
 -3 -8 0 914.71 54.89
 -3 -8 0 800.72 52.09
 3 8 0 985.7 53.49
 3 8 0 939.51 52.19
 -4 -8 0 12.6 8.6
 -4 -8 0 21.7 9
 -4 -8 0 20.3 9.8
 -4 -8 0 7.1 9.6
 -4 -8 0 3 8.1
 4 8 0 7.9 10.4
 4 8 0 11 9.8
 4 8 0 21.4 8.5
 -5 -8 0 16.4 9
 -5 -8 0 16.8 8.6
 5 8 0 12.7 10
 5 8 0 21.6 13
 5 8 0 29.4 9
 -6 -8 0 18 10.6
 -6 -8 0 6.3 8.4
 6 8 0 10.9 8.3
 -7 -8 0 161.28 18.4
 -7 -8 0 126.39 17.2
 -7 -8 0 102.69 15.7
 7 8 0 132.59 17.1
 7 8 0 145.99 18.9
 -8 -8 0 57.29 16.7
 -8 -8 0 56.49 14.7
 -8 -8 0 68.09 15.9
 8 8 0 54.09 13.8
 8 8 0 72.49 17.7
 -9 -8 0 60.29 14.7
 -9 -8 0 49.8 16.3
 -9 -8 0 45.5 15.9
 9 8 0 45.3 15.7
 9 8 0 110.19 20.3
 -10 -8 0 26.6 15.1
 -10 -8 0 16.5 11.9
 -10 -8 0 37.9 19
 10 8 0 32.7 18.7
 10 8 0 35.1 16.1
 -11 -8 0 -31.9 16.2
 -11 -8 0 -0.3 15.7
 -11 -8 0 -6.9 10.9
 11 8 0 0.4 14.7
 -12 -8 0 17.5 21.3
 -12 -8 0 -5 11.4
 12 8 0 15.1 16.9
 -13 -8 0 15.9 19
 -13 -8 0 6 13.3
 -13 -8 0 15.5 24.4
 13 8 0 20.2 15.4
 -14 -8 0 -24.8 22.5
 -14 -8 0 24.8 21.7
 14 8 0 17.9 16.4
 -15 -8 0 31.9 21.5
 -15 -8 0 -8.3 22.7
 15 8 0 16.9 19.5
 -16 9 0 36.3 34.2
 -16 9 0 186.48 29.3
 -15 9 0 11.6 18.2
 -15 9 0 104.09 30.2
 -14 9 0 31.7 26.3
 -14 9 0 86.99 29.2
 -13 9 0 12.4 7.2
 -13 9 0 94.39 26.1
 -13 9 0 19.1 22
 -12 9 0 25.3 23.4
 -12 9 0 37.4 26.6
 -12 9 0 12.8 6.9
 -12 9 0 2.1 7.5
 -12 9 0 29.6 23.3
 -11 9 0 101.29 25.9
 -11 9 0 44.3 9.4
 -11 9 0 77.69 24.2
 -11 9 0 37.7 8
 -11 9 0 132.49 32.5
 -10 9 0 25.8 23.3
 -10 9 0 8.5 20.6
 -10 9 0 16.9 6.2
 -10 9 0 28.1 7
 -10 9 0 37.3 22.8
 -9 9 0 111.89 37
 -9 9 0 23.1 18
 -9 9 0 30.8 5.3
 -8 9 0 179.48 28.9
 -8 9 0 151.38 20.6
 -8 9 0 166.48 24.4
 7 -9 0 52.09 12.3
 -7 9 0 15.7 14
 -7 9 0 45.2 20.3
 -7 9 0 25.4 14.7
 6 -9 0 356.16 24
 -6 9 0 339.77 26.9
 -6 9 0 355.76 33.4
 -6 9 0 354.36 30.2
 5 -9 0 88.49 16.4
 5 -9 0 75.99 15.2
 -5 9 0 102.19 22
 -5 9 0 86.39 15.9
 -5 9 0 99.79 18.9
 4 -9 0 109.39 13.7
 4 -9 0 102.49 13.3
 -4 9 0 102.69 15.1
 -4 9 0 126.49 16.2
 3 -9 0 1632.64 90.59
 3 -9 0 1606.74 85.69
 3 -9 0 1552.34 86.69
 -3 9 0 1526.55 86.09
 -3 9 0 1618.14 88.49
 -3 9 0 1615.24 92.39
 2 -9 0 4.5 10
 2 -9 0 8.7 8.7
 2 -9 0 -4 3.7
 2 -9 0 4.1 7.2
 -2 9 0 -0.7 3.2
 -2 9 0 0.5 8.2
 -2 9 0 3.8 8.6
 1 -9 0 115.89 16.1
 1 -9 0 94.09 8.6
 1 -9 0 82.99 12
 1 -9 0 84.69 11.8
 1 -9 0 125.69 19.8
 -1 9 0 100.39 14.1
 -1 9 0 74.79 12.6
 0 -9 0 3 8
 0 -9 0 2.9 4.8
 0 -9 0 -5.3 6.6
 0 -9 0 -7.1 6.7
 0 9 0 -1.6 7.1
 0 9 0 -3.6 7.5
 0 9 0 -5.6 4
 -1 -9 0 166.28 13.9
 -1 -9 0 178.28 16.7
 -1 -9 0 195.48 20
 1 9 0 183.48 17.2
 1 9 0 172.98 14.1
 1 9 0 186.78 18.1
 -2 -9 0 155.38 14.3
 -2 -9 0 201.18 20.5
 -2 -9 0 147.19 24
 -2 -9 0 156.48 16.3
 -2 -9 0 169.38 16.1
 2 9 0 157.98 14.7
 2 9 0 182.98 17.1
 -3 -9 0 214.08 20.8
 -3 -9 0 232.18 18.8
 -3 -9 0 193.38 16.7
 -3 -9 0 176.48 18.3
 -3 -9 0 198.08 18.9
 3 9 0 212.68 19.9
 3 9 0 199.78 17.9
 -4 -9 0 102.89 15.8
 -4 -9 0 85.09 11.9
 -4 -9 0 106.29 14
 4 9 0 110.69 13.9
 4 9 0 116.99 15.7
 -5 -9 0 88.19 14.1
 -5 -9 0 78.49 15.2
 5 9 0 90.29 16.4
 5 9 0 95.79 18.4
 -6 -9 0 12.3 9.9
 -6 -9 0 -7.4 8.2
 6 9 0 -2.4 8.5
 6 9 0 10.1 14.1
 -7 -9 0 16 11.3
 -7 -9 0 15.1 11.9
 7 9 0 1.2 10.9
 7 9 0 11 10.3
 -8 -9 0 220.28 22.6
 -8 -9 0 229.08 22.2
 -8 -9 0 221.68 23.4
 8 9 0 201.88 23.4
 8 9 0 209.18 22.8
 -9 -9 0 102.09 20.5
 -9 -9 0 88.29 17.8
 -9 -9 0 94.59 21.5
 9 9 0 145.29 24.9
 -10 -9 0 3.2 14.5
 -10 -9 0 10.9 12.1
 -10 -9 0 1.3 15.2
 10 9 0 6.3 12.9
 -11 -9 0 19.1 15.6
 -11 -9 0 15.3 18.5
 -11 -9 0 11.4 11.7
 11 9 0 29.5 17
 -12 -9 0 7.1 17.2
 -12 -9 0 16.2 18.9
 -12 -9 0 -7.3 12.2
 12 9 0 -7.3 12.3
 -13 -9 0 -9.7 22.6
 -13 -9 0 46 20.1
 -13 -9 0 -4.4 12.5
 13 9 0 20.3 15.6
 -14 -9 0 -20.9 21.8
 -14 -9 0 -2.7 17.7
 14 9 0 -9.1 12.1
 -15 -9 0 -34.5 24.4
 -15 -9 0 31.6 21.7
 15 9 0 24 28.1
 -16 10 0 179.48 36.4
 -16 10 0 48.6 24.8
 15 -10 0 20.1 26.4
 -15 10 0 29.5 23.9
 -15 10 0 129.09 34.5
 -14 10 0 130.49 32.1
 -14 10 0 7.9 23.3
 -13 10 0 20.2 23.6
 -13 10 0 44.9 27
 -12 10 0 53.19 24.5
 -12 10 0 17.6 26.5
 -12 10 0 7.3 7.3
 -12 10 0 13.4 6.5
 -12 10 0 57.49 22.6
 -11 10 0 -9.6 17.6
 -11 10 0 9 21.5
 -11 10 0 12.8 26.6
 -10 10 0 179.38 34.3
 -10 10 0 154.38 28.7
 -10 10 0 105.59 26.4
 -9 10 0 107.09 29.4
 -9 10 0 107.59 28.3
 -9 10 0 101.29 24.2
 -8 10 0 23.5 20.3
 -8 10 0 34.7 23.8
 -8 10 0 25 17.4
 -7 10 0 51.49 15.8
 -7 10 0 35.2 22.5
 -7 10 0 20.1 15.4
 6 -10 0 4.3 8.4
 -6 10 0 1.4 11.3
 -6 10 0 2.9 15.3
 -6 10 0 -5.7 13.6
 5 -10 0 455.85 29.3
 -5 10 0 435.86 38.1
 -5 10 0 415.56 33.5
 -5 10 0 450.45 31.7
 4 -10 0 56.59 12.3
 -4 10 0 45.4 12.6
 -4 10 0 70.39 18.9
 -4 10 0 64.09 16.6
 -3 10 0 76.39 16.2
 -3 10 0 67.99 14.4
 2 -10 0 864.31 53.39
 2 -10 0 845.42 53.39
 2 -10 0 788.62 48.9
 -2 10 0 812.92 49.8
 -2 10 0 785.22 42.1
 -2 10 0 754.02 47.7
 1 -10 0 70.99 16.1
 1 -10 0 54.69 15.5
 1 -10 0 54.09 14.9
 1 -10 0 67.99 14.7
 1 -10 0 44.4 6.8
 -1 10 0 67.29 15.9
 -1 10 0 43.5 6.4
 -1 10 0 58.39 14.3
 0 -10 0 917.41 55.39
 0 -10 0 943.11 59.19
 0 -10 0 947.71 59.39
 0 -10 0 966.8 51.39
 0 -10 0 890.81 54.19
 0 10 0 957.4 50.99
 0 10 0 955.1 54.89
 0 10 0 932.91 56.09
 -1 -10 0 18.7 9.9
 -1 -10 0 27.3 10.5
 -1 -10 0 7.5 12.5
 -1 -10 0 24.5 11.9
 -1 -10 0 24.7 7.6
 1 10 0 26.7 11.4
 1 10 0 23.6 11
 1 10 0 28 7.9
 -2 -10 0 98.59 17.7
 -2 -10 0 76.79 12.6
 -2 -10 0 84.49 13.9
 -2 -10 0 118.09 19.6
 2 10 0 100.79 12
 2 10 0 108.59 14.7
 -3 -10 0 22.6 11.6
 -3 -10 0 22.9 9.5
 -3 -10 0 23.6 13
 -3 -10 0 34.6 12.1
 3 10 0 25 9.6
 3 10 0 34.9 13.2
 -4 -10 0 74.09 15.9
 -4 -10 0 76.59 15.2
 4 10 0 109.89 18.8
 4 10 0 87.09 15.5
 -5 -10 0 76.89 15.6
 -5 -10 0 69.29 22.5
 5 10 0 68.89 17.9
 -6 -10 0 53.89 15.3
 -6 -10 0 34.7 13.3
 6 10 0 89.59 21.2
 6 10 0 61.39 14.8
 -7 -10 0 54.79 15.7
 -7 -10 0 27.3 14.9
 7 10 0 71.89 17
 -8 -10 0 13.5 14.5
 -8 -10 0 28.5 15.2
 -8 -10 0 23.3 13.9
 8 10 0 21 15.5
 -9 -10 0 -17.9 14.4
 -9 -10 0 18.8 13.4
 -9 -10 0 9.5 14.1
 9 10 0 -1.1 13.1
 -10 -10 0 -20.5 15.7
 -10 -10 0 -12 11.3
 -10 -10 0 10.4 14.2
 10 10 0 3.9 13.8
 -11 -10 0 8.4 18.9
 -11 -10 0 -7.9 11.8
 11 10 0 -28.8 13.4
 -12 -10 0 19.1 16.9
 -12 -10 0 17.5 21.7
 -12 -10 0 -6.5 13.7
 12 10 0 1.3 15.7
 -13 -10 0 -11.2 14.3
 -13 -10 0 26.4 22
 -13 -10 0 -18.2 21.8
 13 10 0 34.4 19.4
 -14 -10 0 17.3 20.3
 -14 -10 0 6.2 25.2
 14 10 0 26.2 20.7
 -15 -10 0 -0.4 24.6
 15 10 0 43.2 22.2
 -15 11 0 55.99 27.6
 -15 11 0 200.98 31.3
 14 -11 0 23.5 26.2
 -14 11 0 82.79 30.8
 -14 11 0 151.88 46.1
 -13 11 0 42 28.1
 -13 11 0 58.49 27.3
 -12 11 0 -9.4 21.7
 -12 11 0 44.2 24.5
 -11 11 0 16.6 23.7
 -11 11 0 0.7 21.6
 -10 11 0 -32 19.1
 -10 11 0 6.6 21.9
 -10 11 0 35.8 24.8
 -9 11 0 152.08 29.5
 -9 11 0 179.38 30.6
 -9 11 0 184.48 33.5
 -8 11 0 103.39 24
 -8 11 0 86.09 27.9
 -7 11 0 76.99 24.9
 -7 11 0 89.49 20
 -7 11 0 112.39 24.7
 -6 11 0 24.4 15.1
 -6 11 0 33.1 14.8
 -6 11 0 25.3 20.3
 5 -11 0 28.7 10.5
 -5 11 0 9.9 12.8
 -5 11 0 37.1 14.6
 4 -11 0 506.65 33.3
 -4 11 0 495.55 34.7
 -4 11 0 510.75 36.5
 3 -11 0 70.19 13.5
 -3 11 0 52.89 14.5
 -3 11 0 54.39 15.1
 2 -11 0 58.39 15.5
 2 -11 0 54.79 12.8
 2 -11 0 48.7 7.3
 -2 11 0 56.29 6.9
 -2 11 0 42 13.5
 -2 11 0 64.09 16.7
 1 -11 0 342.37 26
 1 -11 0 358.36 30.6
 1 -11 0 357.86 21.8
 -1 11 0 317.57 27.8
 -1 11 0 365.26 27.1
 -1 11 0 356.56 21.3
 0 -11 0 -6.1 4.9
 0 -11 0 -3.1 7.8
 0 -11 0 -4.5 9.2
 0 11 0 6.7 5.6
 0 11 0 3.1 10.4
 0 11 0 3.9 10.3
 -1 -11 0 1492.45 84.99
 -1 -11 0 1458.65 76.59
 -1 -11 0 1272.37 81.39
 1 11 0 1419.86 76.09
 1 11 0 1396.76 81.09
 1 11 0 1460.35 79.99
 -2 -11 0 48.9 15.3
 -2 -11 0 79.59 12.6
 -2 -11 0 82.89 26.7
 2 11 0 76.79 16.3
 2 11 0 78.79 12.8
 -3 -11 0 1.4 9.7
 -3 -11 0 1.6 7.2
 -3 -11 0 5 16.6
 -3 -11 0 15.2 9.9
 3 11 0 13.7 9.2
 3 11 0 -0.8 10.8
 -4 -11 0 96.39 19.7
 -4 -11 0 94.49 18.6
 4 11 0 118.89 20.1
 4 11 0 111.59 16.7
 -5 -11 0 41.3 14
 -5 -11 0 48.6 15.8
 5 11 0 66.89 14.5
 5 11 0 56.49 17.9
 -6 -11 0 455.75 34.9
 -6 -11 0 436.16 37.2
 6 11 0 490.15 37.5
 6 11 0 476.15 34.3
 -7 -11 0 4 12.5
 -7 -11 0 -3.7 12.9
 7 11 0 9.1 13.5
 -8 -11 0 4.7 15
 -8 -11 0 0.3 16.5
 -8 -11 0 20.3 14.4
 8 11 0 11.2 15.3
 -9 -11 0 20.5 13.9
 -9 -11 0 -17.1 13.5
 -9 -11 0 -10.6 13.9
 9 11 0 -8.4 11.3
 -10 -11 0 15 15.5
 -10 -11 0 -5.5 16.8
 -10 -11 0 -5.2 12.5
 10 11 0 -5 14.1
 -11 -11 0 18.7 19.7
 -11 -11 0 -11.2 12.6
 -11 -11 0 0.9 16.6
 11 11 0 9.9 15.4
 -12 -11 0 -2.5 22.1
 -12 -11 0 -18.3 13.2
 -12 -11 0 -14.4 16.8
 12 11 0 13.7 15.6
 -13 -11 0 39.9 21.4
 -13 -11 0 -12.6 19.5
 -13 -11 0 12.5 25.1
 13 11 0 56.39 19.2
 -14 -11 0 -44.2 20.9
 -14 -11 0 22.5 22.7
 14 11 0 -8.6 12.8
 -15 12 0 33.1 36.8
 -15 12 0 206.98 30.8
 14 -12 0 27.7 33.4
 -14 12 0 37.6 26.8
 -14 12 0 106.89 36.9
 -13 12 0 11.6 24
 -13 12 0 57.19 29.2
 -12 12 0 37.7 26.8
 -12 12 0 60.69 26.7
 -11 12 0 2.7 21.3
 -10 12 0 74.09 23.5
 -10 12 0 83.99 27.7
 -9 12 0 19.1 19.5
 -9 12 0 31.1 24.1
 -8 12 0 215.58 31.2
 -8 12 0 146.19 31.5
 -7 12 0 149.59 26.9
 -7 12 0 151.28 28
 -6 12 0 86.09 19.5
 -6 12 0 74.19 22
 -5 12 0 195.68 22.7
 -5 12 0 205.78 25
 -4 12 0 254.47 23.7
 -4 12 0 234.58 25.2
 3 -12 0 220.98 23.3
 -3 12 0 250.57 22.6
 2 -12 0 352.36 29.6
 2 -12 0 396.96 34.2
 2 -12 0 354.66 21.4
 -2 12 0 354.66 29.3
 -2 12 0 361.46 28.1
 1 -12 0 59.09 9.4
 1 -12 0 56.89 17.1
 -1 12 0 60.69 17.5
 -1 12 0 45.9 15.1
 -1 12 0 50.49 7.5
 0 -12 0 355.36 24.7
 0 -12 0 398.76 34.8
 0 12 0 405.36 31.6
 0 12 0 408.56 29.9
 0 12 0 397.26 24.7
 -1 -12 0 134.09 23.2
 1 12 0 120.99 12.5
 1 12 0 132.59 22.9
 1 12 0 126.89 17.5
 -2 -12 0 586.64 43.2
 -2 -12 0 506.65 34.2
 2 12 0 549.05 34.6
 2 12 0 564.94 38.4
 -3 -12 0 146.99 19.2
 -3 -12 0 137.59 21.3
 3 12 0 136.89 18.9
 3 12 0 125.49 15.5
 -4 -12 0 14.9 12
 -4 -12 0 1.5 10.5
 4 12 0 13.6 13.8
 -5 -12 0 140.59 22.4
 -5 -12 0 127.09 22.3
 5 12 0 147.39 22.1
 5 12 0 120.59 16.8
 -6 -12 0 43.4 16.2
 -6 -12 0 30 15.6
 6 12 0 36.9 18.6
 6 12 0 42.1 14.5
 -7 -12 0 219.98 26.4
 -7 -12 0 193.38 25
 7 12 0 213.48 23.5
 -8 -12 0 25.5 15.4
 -8 -12 0 1.7 15.8
 -8 -12 0 9.1 13.9
 8 12 0 -22.4 12.8
 -9 -12 0 14.6 14.9
 -9 -12 0 -2.6 16.9
 -9 -12 0 9.5 15.1
 9 12 0 -2.1 13.5
 -10 -12 0 14 19.3
 -10 -12 0 10.1 15.4
 -10 -12 0 -5.5 16.5
 10 12 0 8.2 15.8
 -11 -12 0 7.1 19.7
 -11 -12 0 2.1 16.8
 11 12 0 3.2 11.9
 -12 -12 0 12.7 23
 -12 -12 0 48.3 21.5
 -12 -12 0 -2.3 16.5
 12 12 0 22 18.7
 -13 -12 0 16.1 20.8
 -13 -12 0 -12.3 22.9
 13 12 0 53.59 20.4
 -14 -12 0 -34.2 26.5
 14 12 0 2.2 26.7
 -15 13 0 221.18 35
 -14 13 0 134.29 33.8
 13 -13 0 -1.1 21.4
 -13 13 0 74.99 28.6
 -13 13 0 19.2 21.5
 -12 13 0 67.29 26.3
 -12 13 0 -9 23.1
 -11 13 0 27.8 24.8
 -11 13 0 20.5 22.1
 -10 13 0 6.3 22.9
 -10 13 0 37.4 22.5
 -9 13 0 15.9 20.6
 -9 13 0 41.3 25
 -8 13 0 77.29 26.4
 -8 13 0 73.99 23.2
 -7 13 0 20.1 21
 -7 13 0 14.7 17.4
 -6 13 0 176.08 30.8
 -6 13 0 298.27 48.6
 5 -13 0 -4.1 11.1
 -5 13 0 -4.2 12.8
 -5 13 0 -7.4 15.3
 4 -13 0 205.08 27
 -4 13 0 180.98 21.7
 -4 13 0 169.98 22.2
 3 -13 0 285.97 30.8
 -3 13 0 281.87 25.3
 -3 13 0 260.77 27.6
 2 -13 0 19.1 12.7
 2 -13 0 37.9 7.1
 -2 13 0 43.7 14.9
 -2 13 0 26 13.7
 -2 13 0 48.4 6.9
 1 -13 0 272.57 28.9
 1 -13 0 263.07 19
 -1 13 0 321.07 26.9
 -1 13 0 302.27 26
 -1 13 0 267.37 18.4
 0 -13 0 2.2 6.1
 0 -13 0 12.9 14.1
 0 13 0 6.6 6.8
 0 13 0 6.2 11.6
 0 13 0 19.3 12.2
 -1 -13 0 249.97 32.7
 -1 -13 0 284.37 21
 1 13 0 294.37 28
 1 13 0 292.67 20.9
 2 13 0 174.48 21
 2 13 0 151.48 15.8
 -3 -13 0 122.89 19.4
 3 13 0 101.09 14.9
 3 13 0 120.49 19.4
 -4 -13 0 108.19 22
 4 13 0 113.89 18.4
 4 13 0 138.59 24.9
 -5 -13 0 57.89 20.9
 -5 -13 0 65.49 18.8
 5 13 0 42.7 19.2
 5 13 0 67.59 16.9
 -6 -13 0 133.89 24.4
 -6 -13 0 106.89 22.8
 6 13 0 138.89 18.7
 6 13 0 180.58 26.6
 -7 -13 0 33.4 16.4
 -7 -13 0 38.1 19
 7 13 0 35.7 23.3
 7 13 0 34.3 14.8
 -8 -13 0 0.2 13.9
 -8 -13 0 -6.9 15.7
 8 13 0 39.8 17.6
 -9 -13 0 -14.1 16.7
 -9 -13 0 -14.1 13
 -9 -13 0 5.2 18.3
 9 13 0 15.2 16.4
 -10 -13 0 1.4 17.8
 -10 -13 0 26 17.1
 -10 -13 0 -2.9 14.9
 10 13 0 0.9 12.3
 -11 -13 0 8.3 21.1
 -11 -13 0 32.4 22.3
 -11 -13 0 -12 14.9
 11 13 0 30.8 20.1
 -12 -13 0 -2.7 18.2
 -12 -13 0 5.2 23.4
 12 13 0 25.6 18.9
 -13 -13 0 9.1 24.3
 -13 -13 0 20.3 24.1
 13 13 0 26 16.6
 -14 -13 0 -38.5 27.3
 -14 -13 0 19 21.6
 14 13 0 -6.9 15.6
 -14 14 0 111.79 30.6
 -14 14 0 75.29 26.5
 13 -14 0 3.5 23.7
 -13 14 0 21.5 24.6
 -13 14 0 16.9 29.4
 12 -14 0 14.6 25.8
 -12 14 0 45.4 25.4
 -12 14 0 43.6 29.3
 11 -14 0 6.9 19.1
 -11 14 0 46.7 26.2
 -11 14 0 16.6 25.1
 -10 14 0 90.79 31.5
 -10 14 0 107.79 28.7
 -9 14 0 12.3 22.1
 -9 14 0 46.3 22.5
 -8 14 0 9.7 21.5
 -8 14 0 -10.5 16.8
 7 -14 0 31.8 18.1
 -7 14 0 30.1 22.8
 -7 14 0 45.4 19.8
 6 -14 0 1 14.8
 -6 14 0 9.5 16.3
 -6 14 0 -1.1 17.8
 5 -14 0 32.9 17.2
 -5 14 0 43.8 17.3
 -5 14 0 37.9 20.8
 4 -14 0 33.9 18.2
 -4 14 0 26.7 15.7
 3 -14 0 148.39 27.9
 -3 14 0 149.59 26.8
 2 -14 0 98.59 22.3
 2 -14 0 102.39 9.4
 -2 14 0 84.19 8.6
 -2 14 0 123.99 23.1
 1 -14 0 40.7 8.9
 -1 14 0 51.59 19.3
 -1 14 0 41.9 8.7
 -1 14 0 42 16.4
 0 -14 0 172.38 26.1
 0 14 0 187.18 22.2
 0 14 0 172.18 21.6
 0 14 0 142.39 14.2
 -1 -14 0 93.89 12.5
 -1 -14 0 130.89 25.2
 1 14 0 127.69 23.7
 1 14 0 149.69 24.8
 1 14 0 114.59 12.9
 -2 -14 0 75.79 20.2
 2 14 0 89.39 19.8
 2 14 0 89.39 14.6
 -3 -14 0 151.48 22.3
 -3 -14 0 150.58 24
 3 14 0 134.99 19.5
 3 14 0 159.88 23.8
 -4 -14 0 124.69 22.7
 -4 -14 0 93.69 21.8
 4 14 0 136.99 20.9
 4 14 0 125.09 24.4
 -5 -14 0 137.99 21.5
 -5 -14 0 203.68 28.4
 5 14 0 161.88 19.7
 5 14 0 161.98 25.5
 -6 -14 0 -0.6 16
 -6 -14 0 32.6 18.1
 6 14 0 21.8 14.3
 6 14 0 20.4 21.1
 -7 -14 0 52.49 19.3
 -7 -14 0 85.69 23.6
 7 14 0 124.39 29.7
 7 14 0 100.99 21.3
 -8 -14 0 14.5 17.5
 -8 -14 0 16.1 16.6
 8 14 0 6.2 15.4
 -9 -14 0 -10.9 14.3
 -9 -14 0 11.3 17.7
 -9 -14 0 -10.6 28.7
 9 14 0 -5 13.4
 -10 -14 0 3.1 16.8
 -10 -14 0 1.1 19.6
 -10 -14 0 6.3 19.1
 10 14 0 8.1 15.5
 -11 -14 0 24.7 22.5
 -11 -14 0 6.7 19.9
 11 14 0 37.9 18.9
 -12 -14 0 22.9 21.9
 -12 -14 0 34.4 26
 12 14 0 61.49 20.2
 -13 -14 0 -29.2 24.7
 14 -15 0 27.5 32.7
 -14 15 0 125.79 34
 -14 15 0 49.3 28
 13 -15 0 -9.6 25.1
 -13 15 0 27.6 27.9
 -13 15 0 69.99 34
 12 -15 0 -3.2 21.6
 -12 15 0 44 27.6
 -12 15 0 50.69 28.3
 11 -15 0 -17.2 20.6
 -11 15 0 77.89 28.3
 -11 15 0 38.7 25.1
 10 -15 0 16.6 24.4
 -10 15 0 1.5 18.5
 -10 15 0 15.3 23.5
 9 -15 0 19.6 22.8
 -9 15 0 47.7 22.9
 8 -15 0 19.3 17.7
 -8 15 0 23.5 18.1
 -8 15 0 4.5 19.4
 7 -15 0 41.7 19.2
 -7 15 0 25.7 20.6
 -7 15 0 33.4 20.7
 6 -15 0 182.18 29.3
 -6 15 0 194.88 32.4
 -6 15 0 144.09 23.6
 5 -15 0 8.9 15.4
 -5 15 0 0.8 15.2
 -5 15 0 -17.8 16
 4 -15 0 55.89 22
 -4 15 0 61.99 18.3
 -4 15 0 54.89 22.5
 3 -15 0 1.7 13.2
 -3 15 0 6 13.4
 -3 15 0 8.5 13.8
 2 -15 0 11.6 5.9
 2 -15 0 1.8 14.5
 -2 15 0 35 15.8
 -2 15 0 13.5 5.4
 -2 15 0 10.8 14.1
 1 -15 0 287.27 32.3
 1 -15 0 242.48 19.1
 -1 15 0 304.67 29.5
 -1 15 0 254.17 18.4
 -1 15 0 303.87 26.8
 0 -15 0 -11.3 13.3
 0 -15 0 5.7 7.3
 0 15 0 -2.6 6
 0 15 0 11.6 13.2
 0 15 0 -4.1 13.2
 -1 -15 0 94.79 23.2
 1 15 0 109.29 22.6
 1 15 0 123.09 19.2
 1 15 0 109.49 13
 -2 -15 0 9 13.5
 2 15 0 11.8 9.7
 2 15 0 13.3 14.9
 -3 -15 0 50.79 20.3
 -3 -15 0 62.99 20.3
 3 15 0 114.99 25
 3 15 0 79.89 15.5
 -4 -15 0 145.39 25.7
 -4 -15 0 103.69 24.8
 4 15 0 160.68 25.7
 4 15 0 140.79 18.3
 -5 -15 0 40 18.8
 -5 -15 0 32.3 17.7
 5 15 0 28.6 19.8
 5 15 0 14.3 13.3
 -6 -15 0 90.49 21.8
 -6 -15 0 118.59 25.7
 6 15 0 134.39 29
 6 15 0 96.69 19.2
 -7 -15 0 -9.2 15.3
 -7 -15 0 4.4 15.7
 7 15 0 30.6 16
 7 15 0 20.5 22.4
 -8 -15 0 -1.9 15.5
 -8 -15 0 20.9 29.1
 8 15 0 6.4 15.9
 -9 -15 0 2.3 18.2
 -9 -15 0 -11.5 17.2
 -9 -15 0 -13.6 14.7
 9 15 0 16.1 13.9
 -10 -15 0 23.6 20.8
 -10 -15 0 -11.2 19.1
 -10 -15 0 -9.3 17.1
 10 15 0 21.3 15.8
 -11 -15 0 13.8 22.2
 -11 -15 0 -6.8 18.6
 -11 -15 0 48.8 25.3
 11 15 0 50.99 20.2
 -12 -15 0 27.4 20.9
 -12 -15 0 -15.2 21.9
 12 15 0 22.5 15.9
 -13 -15 0 28 20.5
 -13 -15 0 -20.7 25.2
 13 15 0 21.8 18.4
 13 -16 0 32.6 26
 -13 16 0 28.3 26.4
 -13 16 0 78.49 29.7
 12 -16 0 8.4 26.8
 -12 16 0 32.7 24.9
 -12 16 0 50.79 29.2
 11 -16 0 5.4 20.2
 -11 16 0 44.3 26
 -11 16 0 24.2 22.1
 -10 16 0 34.7 24.2
 -10 16 0 24.8 23.9
 9 -16 0 7.9 18
 -9 16 0 25.5 19.8
 -9 16 0 5.8 21.7
 8 -16 0 35.6 21.1
 -8 16 0 28.8 20
 -8 16 0 -2.5 21.5
 7 -16 0 11.8 18.9
 -7 16 0 50.59 20.3
 -7 16 0 57.19 22.8
 6 -16 0 0.2 15.7
 -6 16 0 -0.5 15.3
 -6 16 0 -8.9 17.5
 5 -16 0 163.98 29.3
 -5 16 0 149.99 22.8
 -5 16 0 170.88 30.6
 4 -16 0 5.8 15.8
 -4 16 0 24.1 15.9
 -4 16 0 17.2 18.1
 3 -16 0 -2.5 14
 -3 16 0 0.8 13.4
 -3 16 0 3.9 16.9
 2 -16 0 10.5 14.9
 2 -16 0 -1.1 5.2
 -2 16 0 -6.3 4.8
 -2 16 0 -2.9 13.3
 -2 16 0 2.3 13.1
 1 -16 0 -12.4 5.7
 1 -16 0 -13.9 12.8
 -1 16 0 2.2 13.5
 -1 16 0 -15.8 12
 -1 16 0 2.5 6.1
 0 -16 0 143.09 28
 0 -16 0 126.39 14.6
 0 16 0 168.38 22.6
 0 16 0 150.88 24.1
 0 16 0 154.48 14.7
 -1 -16 0 6.6 15.2
 1 16 0 30.1 15.8
 1 16 0 3.9 13.1
 1 16 0 0.6 8.2
 -2 -16 0 4.6 14.3
 2 16 0 5.7 9.8
 2 16 0 -7.2 12.7
 -3 -16 0 34.5 19.7
 -3 -16 0 10.1 15.8
 3 16 0 5.1 16.4
 3 16 0 15.1 10.8
 -4 -16 0 17 16.1
 -4 -16 0 3.1 14.4
 4 16 0 1.8 10.5
 4 16 0 -17.4 15
 -5 -16 0 163.38 25.5
 -5 -16 0 180.28 30.1
 5 16 0 200.98 32.9
 5 16 0 173.08 21.4
 -6 -16 0 -16.5 17.3
 -6 -16 0 4.6 16.3
 6 16 0 25.3 13.9
 6 16 0 21.5 21.4
 -7 -16 0 5 19.6
 -7 -16 0 5.7 17.6
 7 16 0 0.7 11.4
 -8 -16 0 -6.6 15.8
 -8 -16 0 -8.1 18.4
 8 16 0 25.8 14.8
 -9 -16 0 7.3 20
 -9 -16 0 -3.6 17.6
 -9 -16 0 10.2 20.4
 9 16 0 12.2 13.4
 -10 -16 0 0.9 20.6
 -10 -16 0 -7 18.8
 -10 -16 0 27 24.1
 10 16 0 36 16.4
 -11 -16 0 27.1 23.1
 -11 -16 0 -0.3 20.7
 -11 -16 0 -29.9 18.8
 11 16 0 11.8 16.2
 -12 -16 0 10.6 31.5
 12 16 0 43 25.4
 13 -17 0 15.2 32.2
 -13 17 0 71.19 28.5
 -13 17 0 115.29 30
 12 -17 0 41.9 32.6
 -12 17 0 69.89 28.8
 -12 17 0 79.99 30.3
 11 -17 0 39.5 30.3
 -11 17 0 52.09 27.1
 -11 17 0 40 24.2
 10 -17 0 -7.4 16.9
 -10 17 0 42.3 24.3
 -10 17 0 1.3 22.4
 9 -17 0 -22.8 15.2
 -9 17 0 24.1 19.6
 -9 17 0 7.6 20.5
 8 -17 0 1 21.6
 -8 17 0 26.7 21.7
 -8 17 0 30.7 19.5
 7 -17 0 24.6 21.3
 -7 17 0 24.1 17.8
 -7 17 0 26.6 22.2
 6 -17 0 11.3 18.7
 -6 17 0 24.8 18.6
 -6 17 0 15.2 18.2
 5 -17 0 -4.8 14.5
 -5 17 0 -14.9 16.8
 -5 17 0 -4.3 15.9
 4 -17 0 88.29 25.9
 -4 17 0 106.59 26
 -4 17 0 75.19 22.1
 3 -17 0 37.2 5.1
 3 -17 0 58.49 23
 -3 17 0 60.19 19.2
 -3 17 0 15.7 18.7
 2 -17 0 -4.1 15.1
 2 -17 0 -8.3 4.9
 -2 17 0 -25 11.4
 -2 17 0 0.7 14
 -2 17 0 -1 5.3
 1 -17 0 7.7 15.5
 -1 17 0 -1.6 13.5
 -1 17 0 -15.1 14.1
 -1 17 0 0.5 6.5
 0 -17 0 3.2 14.3
 0 -17 0 -3.9 8.4
 0 17 0 7.1 14.2
 0 17 0 -10.4 13.9
 0 17 0 -7 6.7
 -1 -17 0 158.48 30.8
 1 17 0 173.18 29.2
 1 17 0 111.49 14.6
 1 17 0 143.19 27.3
 -2 -17 0 8.7 16.8
 2 17 0 24 10.7
 2 17 0 23 18.4
 -3 -17 0 2 15.3
 -3 -17 0 20.2 16.7
 3 17 0 -5.9 15.7
 3 17 0 43.7 12.7
 -4 -17 0 12.2 16.4
 -4 -17 0 5.3 18.3
 4 17 0 20.1 11.6
 4 17 0 29.8 20.6
 -5 -17 0 -4.8 13.6
 -5 -17 0 2.3 16.8
 5 17 0 2.1 11.9
 5 17 0 22.7 23.1
 -6 -17 0 49.7 34
 -6 -17 0 21.2 19.3
 6 17 0 45.9 14.6
 6 17 0 64.09 34.7
 -7 -17 0 9.1 18.3
 -7 -17 0 8.4 16.2
 7 17 0 -27.2 21.8
 -8 -17 0 10.4 18.8
 -8 -17 0 10 19.1
 8 17 0 33.8 16.5
 -9 -17 0 7.5 20
 -9 -17 0 4.3 19
 -9 -17 0 -5.3 18.1
 9 17 0 13.1 16.3
 -10 -17 0 -9.9 20.6
 -10 -17 0 10.3 21.9
 -10 -17 0 26.9 22.8
 10 17 0 34.2 16.4
 -11 -17 0 24.2 26.5
 11 17 0 50.49 20
 12 -18 0 13.4 25.4
 -12 18 0 84.59 28.4
 11 -18 0 8.2 26.4
 -11 18 0 40.8 26.6
 10 -18 0 -23.9 16.6
 -10 18 0 33.7 22.8
 -10 18 0 13.7 20.5
 9 -18 0 7.5 25.4
 -9 18 0 -1.7 19
 -9 18 0 18.5 19.3
 8 -18 0 1.2 26.5
 -8 18 0 33.1 19.7
 -8 18 0 -0.9 17.2
 7 -18 0 36.3 25.1
 -7 18 0 75.69 24.6
 -7 18 0 77.89 27.2
 6 -18 0 18.1 22.8
 -6 18 0 11.5 18
 5 -18 0 31.4 20.7
 -5 18 0 28.3 19.7
 -5 18 0 10.8 17.3
 4 -18 0 -2.2 14.9
 -4 18 0 -2.1 18.4
 -4 18 0 -9.3 15.3
 3 -18 0 4.8 15.6
 -3 18 0 37.8 19.4
 -3 18 0 9.7 16.6
 2 -18 0 10.3 16.1
 2 -18 0 24.3 7.2
 -2 18 0 8.6 18.1
 -2 18 0 16.3 17.1
 1 -18 0 -5 6.5
 1 -18 0 0.7 13.8
 -1 18 0 15.9 7.4
 -1 18 0 5.4 17.7
 -1 18 0 34.3 18.9
 0 -18 0 -0.6 15.6
 0 18 0 -2.6 14.1
 0 18 0 14.4 15.7
 0 18 0 10.7 7.9
 -1 -18 0 7.8 16.2
 1 18 0 14.9 9.9
 1 18 0 -4.6 14.9
 1 18 0 -10.6 13.5
 -2 -18 0 31 19.9
 2 18 0 43.6 12.7
 2 18 0 63.89 22.6
 -3 -18 0 53.79 23.5
 -3 -18 0 32.4 19.2
 3 18 0 47.1 13.4
 3 18 0 49.4 22.7
 -4 -18 0 16.6 17.4
 -4 -18 0 17.6 17.6
 4 18 0 5.8 18.9
 4 18 0 -7.1 10.1
 -5 -18 0 -1.5 17.9
 -5 -18 0 5.2 28.6
 5 18 0 10.8 11.9
 5 18 0 4.5 29.3
 -6 -18 0 21.5 18.6
 -6 -18 0 21.6 18.4
 6 18 0 -32.9 18.5
 6 18 0 14.8 14.1
 -7 -18 0 33.6 21.6
 -7 -18 0 4.6 18
 7 18 0 46.5 16.5
 7 18 0 22.5 25.5
 -8 -18 0 16.5 21.2
 -8 -18 0 5.3 20.8
 8 18 0 22.7 14.7
 -9 -18 0 23.6 21.9
 -9 -18 0 -15.2 20.2
 -9 -18 0 28 22.6
 9 18 0 39 17.3
 -10 -18 0 6.6 23
 -10 -18 0 4.3 22
 -10 -18 0 -23.2 20.6
 10 18 0 24 16.8
 -11 -18 0 -16 24.1
 -11 -18 0 -13.7 29.1
 11 18 0 36.4 21.8
 -12 19 0 91.59 31.6
 -12 19 0 80.29 27.2
 11 -19 0 -0.2 20.5
 -11 19 0 38.1 25.2
 -11 19 0 48.5 23.6
 10 -19 0 16.1 30.9
 -10 19 0 2 20.9
 9 -19 0 20.9 22
 -9 19 0 40.9 24.6
 -9 19 0 23.9 23.8
 8 -19 0 -9 22.7
 -8 19 0 10.2 21.2
 -8 19 0 21.3 20.1
 7 -19 0 25.5 23.1
 -7 19 0 26.4 21.3
 -7 19 0 35.9 24.5
 6 -19 0 66.09 26.8
 -6 19 0 119.59 29.1
 -6 19 0 106.59 26.3
 5 -19 0 -1.2 15.3
 -5 19 0 32.5 19.6
 -5 19 0 8 16.6
 -4 19 0 -7.7 17
 3 -19 0 29.5 22
 -3 19 0 28.8 19.5
 -3 19 0 49.8 21
 2 -19 0 12 5.8
 2 -19 0 40.4 22.6
 -2 19 0 24.4 19
 -2 19 0 3.4 16.5
 1 -19 0 51.09 23.9
 1 -19 0 37.3 9.7
 -1 19 0 68.99 21.7
 -1 19 0 48 9.7
 -1 19 0 36.7 20.9
 0 -19 0 8.5 16.7
 0 19 0 -8.1 15.2
 0 19 0 -8.3 14.6
 0 19 0 4.5 7.6
 -1 -19 0 20.2 17.7
 1 19 0 21.1 9.2
 1 19 0 -4.2 14.3
 1 19 0 37.8 19.8
 -2 -19 0 8.1 18.5
 -2 -19 0 -4.4 16.7
 2 19 0 11.6 17.9
 2 19 0 6.4 8.3
 -3 -19 0 26.6 18.8
 -3 -19 0 -2.6 32.3
 3 19 0 12.9 20.4
 3 19 0 14.6 11.5
 -4 -19 0 27.8 20
 -4 -19 0 11.1 18.2
 4 19 0 13.8 23.6
 4 19 0 43.1 14.6
 -5 -19 0 15.1 18.2
 -5 -19 0 10.8 18.5
 5 19 0 0.3 22
 5 19 0 -9.8 11.5
 -6 -19 0 21.6 19.4
 -6 -19 0 -3.4 18.6
 6 19 0 19.6 29.2
 6 19 0 0.3 12.7
 -7 -19 0 -0.4 19.2
 -7 -19 0 -10 20
 7 19 0 -20.3 28.2
 7 19 0 17.5 14.4
 -8 -19 0 9.7 23.3
 -8 -19 0 26 20.3
 8 19 0 10 12.5
 -9 -19 0 25.7 24.3
 -9 -19 0 14.6 23.5
 9 19 0 32.3 15
 -10 -19 0 -30.4 24.6
 -10 -19 0 5.8 22.1
 10 19 0 39.7 27.8
 -11 20 0 51.29 26.6
 -11 20 0 73.79 33.2
 10 -20 0 -7.4 20.9
 -10 20 0 7.2 23.2
 -10 20 0 21 21.1
 9 -20 0 -6 16.1
 -9 20 0 26.6 22.6
 -9 20 0 17.4 21.8
 8 -20 0 13.1 21.1
 -8 20 0 27.8 20.5
 -8 20 0 25.2 20
 7 -20 0 30.4 22
 -7 20 0 58.79 23.5
 -7 20 0 48.6 25.9
 6 -20 0 5.8 19.9
 -6 20 0 21.8 20
 -6 20 0 18.7 19.8
 5 -20 0 61.19 28.7
 -5 20 0 60.79 25.7
 -5 20 0 100.99 28.6
 4 -20 0 14.3 19.9
 -4 20 0 24.7 21.3
 -4 20 0 10.5 18.1
 3 -20 0 21.7 20.5
 -3 20 0 10 19.6
 -3 20 0 23.6 20.3
 2 -20 0 70.19 24.5
 2 -20 0 58.79 8.9
 -2 20 0 60.59 23.4
 -2 20 0 96.09 25.7
 1 -20 0 -2.7 15.3
 -1 20 0 -1.5 17.2
 -1 20 0 3.7 6.9
 -1 20 0 -9.9 15.4
 0 -20 0 -1.7 24.6
 0 20 0 45.1 21.5
 0 20 0 32.8 13.8
 0 20 0 26.4 18.6
 1 20 0 14 20.1
 1 20 0 26.9 10.1
 -2 -20 0 21.4 21.2
 2 20 0 23 10
 2 20 0 4.6 26.5
 -3 -20 0 9.1 17.7
 3 20 0 13.6 21.3
 3 20 0 34.7 12.2
 -4 -20 0 25.6 19.1
 -4 -20 0 4.2 25.1
 4 20 0 6.4 20.2
 4 20 0 -4 9.4
 -5 -20 0 5.3 20.1
 -5 -20 0 52.09 22.4
 5 20 0 24.2 25
 5 20 0 34.2 31
 -6 -20 0 7.1 19.9
 -6 -20 0 -9.6 18.1
 6 20 0 15 28.8
 6 20 0 18.1 14.9
 -7 -20 0 -16.4 19
 -7 -20 0 -10.9 20
 7 20 0 3.4 13.3
 -8 -20 0 -19.3 20.3
 -8 -20 0 11.2 21.1
 8 20 0 0 13.3
 -9 -20 0 56.79 33.7
 -9 -20 0 -2.8 23.6
 9 20 0 53.69 19.1
 -10 21 0 67.49 25.8
 -10 21 0 29.7 21.6
 9 -21 0 7.9 31.5
 -9 21 0 5.5 20.6
 -9 21 0 46.4 23
 8 -21 0 25.3 29.9
 -8 21 0 37.2 22.1
 -8 21 0 -0.4 20.5
 -7 21 0 43.2 21.7
 -7 21 0 35.3 26.2
 6 -21 0 20 26.1
 -6 21 0 71.19 27.2
 5 -21 0 -1.1 22.2
 -5 21 0 -0.4 18.6
 -5 21 0 4.5 20.2
 4 -21 0 82.29 29.8
 -4 21 0 113.99 31.1
 -4 21 0 82.39 26.5
 3 -21 0 -0.8 19.1
 -3 21 0 -0.1 15.2
 -3 21 0 16.5 22.2
 2 -21 0 -1.9 17.7
 -2 21 0 30.3 22.5
 -2 21 0 -5.7 16.4
 1 -21 0 63.29 26.7
 -1 21 0 50.69 24.7
 -1 21 0 40.4 9.1
 0 -21 0 13.7 18.7
 0 21 0 2.6 7.7
 0 21 0 8.1 16.6
 0 21 0 -1.9 19.5
 -1 -21 0 67.29 27.1
 1 21 0 34.4 22.3
 1 21 0 31.8 9.8
 -2 -21 0 23 19.2
 -2 -21 0 3.1 19.3
 2 21 0 23.9 10.4
 2 21 0 12.5 19.2
 -3 -21 0 33.2 21.5
 -3 -21 0 26.7 21.6
 3 21 0 19.9 11.5
 3 21 0 -12.7 21.4
 -4 -21 0 19.5 19.1
 -4 -21 0 -0.1 19.4
 4 21 0 14.8 11.5
 4 21 0 27.7 23.3
 -5 -21 0 -15.3 18.1
 -5 -21 0 12.1 20.2
 5 21 0 -0.2 10.8
 5 21 0 5.2 22.8
 -6 -21 0 16.1 19.8
 -6 -21 0 -20.7 19.6
 6 21 0 13.9 14.2
 6 21 0 9.2 32
 -7 -21 0 -5.5 19.6
 -7 -21 0 -4.2 20.7
 7 21 0 14.3 12.5
 -8 -21 0 -11.7 23.4
 -8 -21 0 -22.7 33.2
 8 21 0 21.1 14.9
 -9 22 0 73.79 30.9
 -9 22 0 66.89 23.6
 -8 22 0 39.1 24.1
 -8 22 0 32.1 25.7
 7 -22 0 21.3 33.9
 -7 22 0 28 20.9
 -7 22 0 13.9 21.7
 6 -22 0 -20 19.5
 -6 22 0 8 18.4
 -6 22 0 7.7 18.9
 5 -22 0 12.2 22.6
 -5 22 0 50.39 25.2
 -5 22 0 33.2 24.9
 4 -22 0 13 19.3
 -4 22 0 25.9 22.9
 -4 22 0 29.4 20.2
 3 -22 0 32.8 24.6
 -3 22 0 24.8 21.1
 -3 22 0 7.4 18.9
 2 -22 0 6.7 20.2
 2 -22 0 12.7 6
 -2 22 0 17.4 19.1
 -2 22 0 -4.1 17.3
 1 -22 0 -5.5 16.8
 -1 22 0 23.5 21.9
 -1 22 0 -14.6 16.3
 0 -22 0 33.4 23.8
 0 22 0 36 10.7
 0 22 0 55.09 24.2
 0 22 0 34.6 22.6
 -1 -22 0 -24.1 17.6
 1 22 0 13.7 21.2
 1 22 0 14 8.5
 -2 -22 0 38.8 24.4
 -2 -22 0 34.1 21.8
 2 22 0 29.2 11.3
 2 22 0 34.2 28.5
 -3 -22 0 41.9 21
 -3 -22 0 35.7 24.5
 3 22 0 16.9 10.7
 3 22 0 10.7 24.9
 -4 -22 0 -2.6 19.1
 -4 -22 0 -0.3 18.9
 4 22 0 -1.4 23.7
 4 22 0 5.6 10.4
 -5 -22 0 12.8 19.9
 -5 -22 0 9.4 19.6
 5 22 0 15.7 12.2
 5 22 0 2.4 24.6
 -6 -22 0 -19.4 20.2
 -6 -22 0 -30.7 18.8
 6 22 0 14.6 13
 -7 -22 0 -5 29.3
 -7 -22 0 -12.4 21.7
 7 22 0 22.2 14.2
 8 -23 0 -2.1 24.4
 -8 23 0 24.2 19.6
 -8 23 0 28.7 26.6
 -7 23 0 25.7 23.6
 6 -23 0 14.4 23.4
 -6 23 0 30.2 21.3
 -6 23 0 -8.2 18.7
 5 -23 0 10.3 20.7
 -5 23 0 14.8 19.6
 -5 23 0 -10.6 20
 4 -23 0 22.5 23
 -4 23 0 31.3 23.1
 -4 23 0 80.39 27.3
 3 -23 0 5.4 18.8
 -3 23 0 6.1 19.5
 -3 23 0 30.6 22.1
 2 -23 0 2.1 21.2
 -2 23 0 4.3 18.6
 -2 23 0 23.7 21.7
 1 -23 0 19.9 21.4
 -1 23 0 10 19.2
 -1 23 0 -12.2 21.8
 0 -23 0 11.8 19.2
 0 23 0 -8.9 21.6
 0 23 0 11.9 7.9
 -1 -23 0 -11.4 20.6
 -1 -23 0 64.39 24.3
 1 23 0 20.3 10.2
 1 23 0 36.4 26.5
 -2 -23 0 36.4 23.8
 -2 -23 0 23.4 20.5
 2 23 0 39.5 24.7
 2 23 0 14.8 10.8
 -3 -23 0 34.7 23.1
 -3 -23 0 47.1 23.2
 3 23 0 3.4 10.9
 3 23 0 -6.6 25.6
 -4 -23 0 27.9 20.7
 -4 -23 0 29 26.8
 4 23 0 17.7 11.4
 4 23 0 10.9 25.3
 -5 -23 0 41.1 24.4
 -5 -23 0 16.1 29.3
 5 23 0 -9.2 26.7
 5 23 0 1.3 11.9
 -6 -23 0 10 25.5
 -6 -23 0 15.8 23.3
 6 23 0 -21.9 26.3
 6 23 0 18.6 12.6
 -6 24 0 22.3 22.4
 -6 24 0 -9.6 15.7
 -5 24 0 11.4 21.7
 -4 24 0 20.7 23.4
 -4 24 0 2 20.7
 3 -24 0 34.9 26.6
 -3 24 0 71.29 25.9
 -3 24 0 41.9 22.8
 2 -24 0 47.3 25.4
 -2 24 0 118.69 33.8
 -2 24 0 75.59 26.2
 1 -24 0 2.4 18.8
 -1 24 0 26.5 22.3
 -1 24 0 -1.4 21.9
 0 -24 0 30.9 21.5
 0 24 0 19.3 22.7
 -1 -24 0 6.3 23
 -1 -24 0 46.5 21.4
 1 24 0 1.9 8.9
 1 24 0 -1.9 20.3
 -2 -24 0 45.8 24.5
 -2 -24 0 19.2 24.8
 2 24 0 33.8 13
 2 24 0 26.4 24.4
 -3 -24 0 45.9 30.1
 3 24 0 10.3 24.7
 3 24 0 19.2 12.2
 -4 -24 0 24.7 25.7
 -4 -24 0 25.5 20.9
 4 24 0 7.4 11.4
 4 -25 0 -0.3 22.3
 -4 25 0 23.7 20.6
 -4 25 0 28.8 23.4
 3 -25 0 23.7 25.1
 -3 25 0 -6.1 16.3
 -3 25 0 29.6 19.9
 2 -25 0 22.8 25.8
 -2 25 0 15.9 22
 -2 25 0 3.8 17.3
 -1 25 0 24 20.3
 -1 25 0 1.1 19.4
 0 25 0 20.9 25.3
 -1 -25 0 39.9 21.4
 1 25 0 8.4 27.5
 -2 -25 0 -15.2 19.5
 2 25 -1 10.7 11.9
 -2 -25 1 11 19.1
 1 25 -1 0.6 23.6
 -1 -25 1 36.4 26.3
 0 25 -1 8.4 24
 -1 25 -1 5.1 20.6
 -1 25 -1 22.8 30.2
 -2 25 -1 7.5 23.5
 -2 25 -1 -14.9 21.8
 -3 25 -1 25.8 18.7
 -3 25 -1 1.9 22.9
 3 -25 1 25 21.6
 -4 25 -1 31.6 24.4
 -4 25 -1 37.4 20.7
 4 -25 1 5.8 20.3
 5 -25 1 -1.6 23.9
 -5 -24 1 54.49 24.9
 -5 -24 1 5.5 26.1
 4 24 -1 -18.2 28.5
 4 24 -1 8.3 12.4
 -4 -24 1 34.5 22.8
 3 24 -1 -0.6 10.8
 3 24 -1 7.7 22.3
 -3 -24 1 30.8 24.1
 -3 -24 1 41.1 25.9
 2 24 -1 18.7 11
 2 24 -1 26.5 22.2
 -2 -24 1 20.2 23
 -2 -24 1 23.8 20.5
 1 24 -1 -3.7 20.6
 1 24 -1 2.5 9.8
 -1 -24 1 25 25.6
 -1 -24 1 43.7 21.2
 0 24 -1 44.1 23.3
 0 -24 1 6.4 21.2
 -1 24 -1 -14.9 17.2
 -1 24 -1 -0.3 17.5
 1 -24 1 20.9 21.2
 -2 24 -1 29.2 22.5
 -2 24 -1 31 24.8
 2 -24 1 12.1 19.4
 -3 24 -1 14.7 24.2
 -3 24 -1 15.3 18.6
 3 -24 1 46.1 26.3
 -4 24 -1 -2.1 16.6
 -4 24 -1 18.9 23.4
 4 -24 1 -0.9 22.5
 -5 24 -1 36 24.4
 -6 24 -1 24.2 25.4
 -6 24 -1 -14.1 17.7
 7 -24 1 3.7 22.1
 6 23 -1 19 13.5
 6 23 -1 -35.6 26.6
 -6 -23 1 -3.5 25.3
 -6 -23 1 -10.6 22.3
 5 23 -1 -5.4 25
 5 23 -1 0.5 11.3
 -5 -23 1 18.2 24.4
 -5 -23 1 34.1 21.8
 4 23 -1 15.1 22.2
 4 23 -1 31.3 12.9
 -4 -23 1 5.4 21.3
 -4 -23 1 26.6 21.1
 3 23 -1 11 11.7
 3 23 -1 6.1 21.3
 -3 -23 1 22 20.7
 -3 -23 1 16.6 22.1
 2 23 -1 9 23.2
 2 23 -1 -2 9.3
 -2 -23 1 25.5 22.3
 -2 -23 1 38.1 22.4
 1 23 -1 -2 21.1
 1 23 -1 10.7 9.4
 -1 -23 1 -8.6 17.8
 0 23 -1 5.2 7.6
 0 23 -1 3.5 20.5
 0 -23 1 21.7 22.6
 -1 23 -1 33 23.1
 -1 23 -1 14.8 22.8
 1 -23 1 54.19 26.9
 -2 23 -1 6.4 18.7
 -2 23 -1 4.7 20.3
 2 -23 1 4.6 20.9
 -3 23 -1 11.8 21
 -3 23 -1 21.3 24
 3 -23 1 -4.9 17.3
 -4 23 -1 9 20.9
 -4 23 -1 32.8 20.7
 4 -23 1 8.8 21.8
 -5 23 -1 1.6 23.2
 -5 23 -1 8 19.3
 5 -23 1 16.4 21.9
 -6 23 -1 52.59 23.9
 -6 23 -1 5.3 18.9
 6 -23 1 27.8 24.2
 -7 23 -1 -1.9 20.6
 -8 23 -1 -13.4 20.7
 -8 23 -1 32.2 19.9
 -8 -22 1 -4 24.1
 7 22 -1 12.8 13.1
 -7 -22 1 30.8 25.4
 6 22 -1 -47.9 26
 6 22 -1 4.3 12.3
 -6 -22 1 -12.4 19.3
 -6 -22 1 -18.3 18.9
 5 22 -1 -23.1 19.5
 5 22 -1 12.4 11.7
 -5 -22 1 4.6 21.7
 -5 -22 1 -5.4 18.8
 4 22 -1 27.9 23
 -4 -22 1 17.7 25
 -4 -22 1 40 20.5
 3 22 -1 27.4 12
 3 22 -1 39.9 25.5
 -3 -22 1 18.1 20.7
 -3 -22 1 38 19.8
 2 22 -1 29.7 27.6
 2 22 -1 27.8 11.3
 -2 -22 1 24.5 23
 -2 -22 1 48.4 24
 1 22 -1 12.8 8.3
 1 22 -1 4.7 17.4
 -1 -22 1 -23.2 15.1
 0 22 -1 12.7 18.6
 0 22 -1 14.5 9.1
 0 22 -1 21 20.6
 0 -22 1 8.3 20.2
 -1 22 -1 -1.2 18.8
 -1 22 -1 -6.5 15.4
 1 -22 1 10.8 22
 -2 22 -1 77.09 28.9
 -2 22 -1 52.09 24.8
 2 -22 1 36.4 26.8
 -3 22 -1 26.2 23.6
 -3 22 -1 18.5 21.2
 3 -22 1 26.6 22.9
 -4 22 -1 7 20.3
 -4 22 -1 19.2 20.9
 4 -22 1 2.7 26.3
 -5 22 -1 33 21.8
 -5 22 -1 3.1 19.4
 5 -22 1 10.7 19.5
 -6 22 -1 17.1 21.7
 -6 22 -1 32 22.4
 6 -22 1 17.2 28.6
 -7 22 -1 63.89 27.1
 -7 22 -1 45.8 23.9
 7 -22 1 0.9 21.9
 -8 22 -1 21.2 24.5
 -8 22 -1 65.69 24.7
 -9 22 -1 46.8 26.6
 -9 22 -1 40.6 24.3
 -9 -21 1 -15.7 23.9
 8 21 -1 10.9 14.2
 -8 -21 1 -20.9 21.9
 -8 -21 1 5 25.7
 7 21 -1 2.1 13.4
 7 21 -1 -36.6 25.6
 -7 -21 1 -5.7 22
 -7 -21 1 -26.8 18.4
 6 21 -1 -14.6 24.6
 6 21 -1 5.4 12.4
 -6 -21 1 -6.8 19.6
 -6 -21 1 -3.3 20.1
 5 21 -1 -38.3 24.6
 5 21 -1 8.1 12.4
 -5 -21 1 10.6 19.7
 -5 -21 1 -2.9 17.5
 4 21 -1 6.3 22.4
 4 21 -1 17.9 11.8
 -4 -21 1 7.1 22.5
 -4 -21 1 30.7 20.2
 3 21 -1 31.9 24.5
 3 21 -1 48.8 13.4
 -3 -21 1 36.5 20.6
 -3 -21 1 3.2 16.6
 2 21 -1 17.3 10.9
 2 21 -1 -0.2 18.8
 -2 -21 1 29 20.3
 -2 -21 1 6.9 18.6
 1 21 -1 60.59 24.4
 1 21 -1 52.99 12.6
 -1 -21 1 37.2 23
 0 21 -1 28.3 22.1
 0 21 -1 -9.3 16.9
 0 -21 1 1.2 16
 -1 21 -1 7.9 7.2
 -1 21 -1 9.5 18
 1 -21 1 4.9 17.4
 -2 21 -1 23 20.7
 -2 21 -1 15.4 24.7
 2 -21 1 36.9 23.1
 -3 21 -1 50.69 23.9
 -3 21 -1 5.8 21.2
 3 -21 1 41.1 22.8
 -4 21 -1 73.09 28.2
 -4 21 -1 42.6 21.9
 4 -21 1 63.99 29.2
 -5 21 -1 40.6 21.9
 5 -21 1 28 21.4
 -6 21 -1 59.99 24.4
 6 -21 1 24.7 22.6
 -7 21 -1 65.89 27
 -7 21 -1 30.5 23.9
 7 -21 1 4.3 29.3
 -8 21 -1 45.6 23.1
 -8 21 -1 62.89 24.8
 8 -21 1 10.6 23.8
 -9 21 -1 27 22.6
 -9 21 -1 16.1 19.3
 9 -21 1 -10.5 21.2
 -10 21 -1 77.99 29.8
 -10 21 -1 29.7 25.3
 10 -21 1 -4.7 30.2
 -10 -20 1 -43.8 22.5
 9 20 -1 3.9 15
 -9 -20 1 1.3 23.3
 -9 -20 1 -15.3 22.5
 8 20 -1 30.2 16.3
 -8 -20 1 -7.2 19.6
 -8 -20 1 -16.5 23.1
 7 20 -1 -5 30.3
 7 20 -1 7.8 13.5
 -7 -20 1 20.5 22.7
 -7 -20 1 -11.7 19
 6 20 -1 -23.1 21.3
 6 20 -1 8.7 15.2
 -6 -20 1 19.3 20.7
 -6 -20 1 -27.5 16.9
 5 20 -1 -7.2 25
 5 20 -1 6.8 12.2
 -5 -20 1 13.1 24
 -5 -20 1 33.9 20.4
 4 20 -1 -2 11
 4 20 -1 10.5 21.6
 -4 -20 1 -5.2 15.1
 3 20 -1 14.7 10.7
 3 20 -1 -2.5 20.6
 -3 -20 1 28.7 20.5
 2 20 -1 35.5 11.6
 -2 -20 1 43.4 19.6
 1 20 -1 3.6 8.3
 1 20 -1 8.3 18.2
 0 20 -1 49.3 22.9
 0 20 -1 41.7 10.4
 0 20 -1 45 20.5
 -1 20 -1 23.7 8.2
 -1 20 -1 4.9 16.1
 -1 20 -1 -6.3 15.6
 1 -20 1 20.7 8.3
 1 -20 1 9.2 26.9
 -2 20 -1 12.7 18.3
 -2 20 -1 -12.1 16.5
 2 -20 1 11.4 5.8
 2 -20 1 -0.8 16.1
 -3 20 -1 20 18
 -3 20 -1 67.79 24.2
 3 -20 1 57.59 26.3
 -4 20 -1 29.7 21.1
 -4 20 -1 58.99 24
 4 -20 1 13.8 24
 -5 20 -1 130.59 28.3
 -5 20 -1 73.69 23.9
 5 -20 1 46.2 24.9
 -6 20 -1 13 18.7
 -6 20 -1 3.7 17.5
 6 -20 1 16.2 29.4
 -7 20 -1 43.3 22.4
 -7 20 -1 47.1 21.5
 7 -20 1 28 21.2
 -8 20 -1 35.9 22.4
 8 -20 1 21.8 31.9
 -9 20 -1 12 22.9
 -9 20 -1 11.3 24.1
 9 -20 1 11 27.3
 -10 20 -1 63.29 26.9
 -10 20 -1 7.1 19.5
 10 -20 1 2.4 32
 -11 20 -1 21.3 25.3
 -11 20 -1 50.29 24.5
 11 -20 1 28.6 35.4
 10 19 -1 4.2 15
 -10 -19 1 -28.7 20.5
 9 19 -1 20.2 14.3
 -9 -19 1 6.3 22.2
 -9 -19 1 58.79 23.8
 8 19 -1 8.5 14.2
 -8 -19 1 2.3 20.4
 7 19 -1 -28.6 21.6
 7 19 -1 1.8 11.8
 -7 -19 1 -7.7 19
 -7 -19 1 3.6 19.1
 6 19 -1 5.2 23.7
 -6 -19 1 9.5 19.6
 -6 -19 1 9.3 19.8
 5 19 -1 -20 9.1
 5 19 -1 -25.3 19.9
 -5 -19 1 4.8 19
 -5 -19 1 -6.3 16.4
 4 19 -1 29.5 23.7
 4 19 -1 20.3 12.4
 -4 -19 1 39.1 19.8
 -4 -19 1 43.6 22.1
 3 19 -1 5.7 19.3
 3 19 -1 18 11.2
 -3 -19 1 0.1 15.3
 2 19 -1 46.9 21.5
 2 19 -1 36.4 11.8
 -2 -19 1 76.79 23.1
 -2 -19 1 46.6 22.5
 1 19 -1 56.59 22.5
 1 19 -1 38.7 10.7
 1 19 -1 45 20.9
 -1 -19 1 14 17
 0 19 -1 9.2 7.5
 0 19 -1 -12 15.2
 0 19 -1 -4 13.5
 0 -19 1 2.8 16
 -1 19 -1 51.99 9.9
 -1 19 -1 75.79 23.9
 -1 19 -1 76.29 24.9
 1 -19 1 55.49 10.6
 1 -19 1 58.09 22.3
 -2 19 -1 -13.4 13.3
 -2 19 -1 30.1 18.6
 -2 19 -1 14.5 6.2
 2 -19 1 -9.6 15.6
 2 -19 1 15.1 6
 -3 19 -1 22.3 16.9
 -3 19 -1 1.4 16.3
 3 -19 1 26.3 18.5
 -4 19 -1 84.59 25.4
 4 -19 1 49.99 32.5
 -5 19 -1 15.6 18.4
 -5 19 -1 11.2 19.6
 5 -19 1 28.8 30.4
 -6 19 -1 173.78 31.6
 -6 19 -1 200.68 31.3
 6 -19 1 130.09 35.5
 -7 19 -1 23.3 19.5
 -7 19 -1 55.49 23.8
 7 -19 1 2.7 19.8
 -8 19 -1 22.6 22.8
 -8 19 -1 36.3 23.4
 8 -19 1 1.8 19.6
 -9 19 -1 41.7 27
 -9 19 -1 14.4 22.2
 9 -19 1 19.7 21.2
 -10 19 -1 4.4 23.4
 -10 19 -1 -17.5 19.3
 10 -19 1 -19.8 18.6
 -11 19 -1 75.69 27.2
 -11 19 -1 76.09 26.7
 11 -19 1 23.5 34.6
 -12 19 -1 83.19 27.1
 -12 19 -1 56.59 27.8
 12 -19 1 13.1 35.6
 -11 -18 1 12.4 24.1
 10 18 -1 40.3 19.2
 -10 -18 1 -1.3 22.7
 -10 -18 1 1.4 20.5
 -10 -18 1 -20.1 21.2
 9 18 -1 4.6 14.8
 -9 -18 1 21.4 22.7
 -9 -18 1 -12.4 19.2
 -9 -18 1 -16 19.5
 8 18 -1 7.9 14.1
 -8 -18 1 1.8 19.5
 -8 -18 1 -9.3 20
 7 18 -1 -13.4 22.8
 7 18 -1 17.5 13.8
 -7 -18 1 4.3 18.2
 -7 -18 1 24.4 19.6
 6 18 -1 -5.3 20.3
 6 18 -1 -5.2 11.6
 -6 -18 1 14.2 17.8
 -6 -18 1 8.1 17.8
 5 18 -1 48.6 15.9
 -5 -18 1 43.1 23.1
 4 18 -1 20 12.7
 4 18 -1 3.9 18.2
 -4 -18 1 36.7 19.1
 -4 -18 1 13.9 17.2
 3 18 -1 0.7 17.7
 3 18 -1 7.5 10.1
 -3 -18 1 1.3 16.8
 -3 -18 1 0 16.3
 2 18 -1 0.6 16.3
 2 18 -1 4.9 9.2
 -2 -18 1 -13.3 14.8
 1 18 -1 2.6 18
 1 18 -1 10.6 15.8
 -1 -18 1 8.1 15.8
 0 18 -1 98.79 25.6
 0 18 -1 163.38 28.7
 0 18 -1 88.89 12.9
 0 -18 1 117.29 27.3
 -1 18 -1 17.9 16.7
 -1 18 -1 21.5 8
 -1 18 -1 17.9 16.6
 1 -18 1 23.6 8.3
 1 -18 1 6.7 16.3
 -2 18 -1 14.7 16.4
 -2 18 -1 12.8 6.7
 -2 18 -1 12.7 18.5
 2 -18 1 11.2 6.2
 2 -18 1 27.6 18.2
 -3 18 -1 2.2 13.7
 -3 18 -1 -1.1 14.8
 3 -18 1 -7.7 15.9
 -4 18 -1 -9.4 13.7
 -4 18 -1 -4.2 14.8
 4 -18 1 -0.5 14.9
 -5 18 -1 117.89 26.6
 -5 18 -1 114.99 29.6
 5 -18 1 65.19 25.9
 -6 18 -1 -4.1 17.3
 6 -18 1 13.9 19.5
 -7 18 -1 82.39 26.4
 -7 18 -1 64.09 22.8
 -8 18 -1 27.8 23.2
 -8 18 -1 31.6 21.7
 8 -18 1 6.3 20.3
 -9 18 -1 5.7 19.7
 -9 18 -1 31.2 22.3
 9 -18 1 -23.5 18.7
 -10 18 -1 39.1 22.9
 -10 18 -1 43.2 23.9
 10 -18 1 30.5 33.3
 -11 18 -1 23 25.3
 -11 18 -1 33.5 25.7
 11 -18 1 31.4 28
 -12 18 -1 94.39 29.5
 12 -18 1 29.5 27.5
 12 17 -1 20.8 14.6
 -12 -17 1 -1.2 20.7
 -12 -17 1 -38.1 22.2
 11 17 -1 57.29 20.7
 -11 -17 1 36.4 23.8
 -11 -17 1 -27.5 20.8
 -11 -17 1 -20.1 20.9
 10 17 -1 4.3 11.9
 -10 -17 1 -7.6 21
 -10 -17 1 -24.3 17.5
 -10 -17 1 -0.7 19.9
 9 17 -1 24.1 15.1
 -9 -17 1 10.5 20.5
 -9 -17 1 -3.5 19.9
 -9 -17 1 8.4 19.9
 8 17 -1 10.6 15.2
 -8 -17 1 9.8 17.9
 -8 -17 1 -4.2 18.2
 7 17 -1 12.1 13.9
 7 17 -1 -1.9 22.1
 -7 -17 1 -3.4 18.1
 -7 -17 1 0.3 17.7
 6 17 -1 19.1 31.2
 6 17 -1 -2.4 12.1
 -6 -17 1 17.9 17.8
 -6 -17 1 33.3 20.3
 5 17 -1 27.3 13.6
 5 17 -1 25 20.7
 -5 -17 1 -10.1 14.4
 -5 -17 1 7.1 16.7
 4 17 -1 110.89 19.3
 4 17 -1 90.49 26.5
 -4 -17 1 67.89 24
 -4 -17 1 117.09 24.1
 3 17 -1 110.29 26.1
 3 17 -1 72.89 15.8
 -3 -17 1 70.69 23
 -3 -17 1 71.09 23
 2 17 -1 -1.7 8.3
 2 17 -1 -19.1 13.5
 -2 -17 1 4.6 16.2
 1 17 -1 1.5 14.5
 1 17 -1 -5.8 7.9
 1 17 -1 -9 14.6
 -1 -17 1 9.7 15.4
 0 17 -1 4.7 15.3
 0 17 -1 2.7 13.8
 0 -17 1 -18 11.9
 -1 17 -1 100.69 23.4
 -1 17 -1 81.19 24.8
 -1 17 -1 81.49 11.7
 1 -17 1 58.39 21.9
 -2 17 -1 16.8 15.5
 -2 17 -1 32.8 20.1
 -2 17 -1 17.3 6.7
 2 -17 1 11.5 15.1
 2 -17 1 24.8 7
 -3 17 -1 -22 12.7
 -3 17 -1 -13.3 12.8
 3 -17 1 -4.3 14.8
 -4 17 -1 0.8 15.3
 -4 17 -1 34.9 16.7
 4 -17 1 16.8 17.2
 -5 17 -1 -4.3 14.8
 -5 17 -1 -12.9 13.9
 5 -17 1 -2.7 15.3
 -6 17 -1 109.29 25.2
 -6 17 -1 105.29 27.8
 6 -17 1 89.49 27.3
 -7 17 -1 9 21.1
 -7 17 -1 28.9 20.2
 7 -17 1 15.3 19
 -8 17 -1 66.29 22.4
 -8 17 -1 37.4 20.5
 8 -17 1 37.6 26.7
 -9 17 -1 10.4 20.2
 -9 17 -1 52.29 23.2
 -10 17 -1 14.7 22.7
 -10 17 -1 51.29 25.6
 10 -17 1 -0.6 19
 -11 17 -1 59.49 32.8
 -11 17 -1 33.4 25.1
 11 -17 1 27.2 29.1
 -12 17 -1 77.49 28.7
 -12 17 -1 76.19 31.1
 12 -17 1 12 33.1
 -13 17 -1 38 24.3
 -13 17 -1 127.59 32.2
 13 -17 1 1 28
 12 16 -1 41.5 27.4
 -12 -16 1 22.1 27.9
 -12 -16 1 -1.3 25
 11 16 -1 34.1 19.6
 -11 -16 1 -7.7 23.3
 -11 -16 1 -11.3 21.7
 -11 -16 1 -38.1 19
 10 16 -1 25.9 16.5
 -10 -16 1 6.8 19.5
 -10 -16 1 -1 21.3
 -10 -16 1 -11.8 18.7
 9 16 -1 9 15.3
 -9 -16 1 1.1 21.7
 -9 -16 1 -4.3 17.8
 -9 -16 1 -0.9 18.7
 8 16 -1 28.9 18.2
 -8 -16 1 -2.6 17.6
 -8 -16 1 6.3 19.2
 7 16 -1 53.89 19.1
 -7 -16 1 17.7 18.3
 -7 -16 1 45.7 18.8
 6 16 -1 25 14.2
 6 16 -1 22.2 21.2
 -6 -16 1 27.1 17.6
 -6 -16 1 47.4 20.5
 5 16 -1 31 20.4
 5 16 -1 24.1 12.4
 -5 -16 1 41.3 19.5
 -5 -16 1 -11 13.3
 4 16 -1 -2.5 16.8
 4 16 -1 11.8 11.3
 -4 -16 1 -17.6 14.8
 -4 -16 1 -16.8 13.6
 3 16 -1 33.9 12.2
 3 16 -1 22.9 18.3
 -3 -16 1 18 16.6
 -3 -16 1 13.5 18.1
 2 16 -1 51.49 18.8
 -2 -16 1 29.5 18.5
 1 16 -1 -9.2 14
 1 16 -1 -3.2 13.8
 1 16 -1 -1.6 7.9
 -1 -16 1 -14.9 12.1
 0 16 -1 9 14
 0 16 -1 -3.5 7.1
 0 16 -1 0.8 11.4
 0 -16 1 -12.4 10.5
 0 -16 1 -10.4 6.9
 -1 16 -1 -3.3 14.6
 -1 16 -1 8 6.6
 -1 16 -1 8.8 14.2
 1 -16 1 2.6 6.7
 1 -16 1 6.4 13.8
 -2 16 -1 35.3 17.1
 -2 16 -1 25.6 6.8
 -2 16 -1 22.6 16.5
 2 -16 1 37.2 7.7
 2 -16 1 38.2 19.6
 -3 16 -1 -7.7 13.3
 -3 16 -1 23.2 15.3
 3 -16 1 9 16.7
 -4 16 -1 72.89 18.7
 -4 16 -1 58.39 23.8
 4 -16 1 38.6 19.4
 -5 16 -1 -4.4 18.6
 -5 16 -1 32.2 18.3
 5 -16 1 24.6 18.3
 -6 16 -1 21.2 19
 -6 16 -1 4 16.9
 6 -16 1 16.2 17.8
 -7 16 -1 79.09 23.4
 -7 16 -1 116.29 26.6
 7 -16 1 56.19 22.9
 -8 16 -1 38.4 21.6
 -8 16 -1 5.8 21.4
 8 -16 1 32.2 20.9
 -9 16 -1 47 22.1
 -9 16 -1 38.8 24.5
 9 -16 1 18.7 21.4
 -10 16 -1 30.7 21.9
 -10 16 -1 47.9 26.7
 10 -16 1 7.3 24.8
 -11 16 -1 55.89 25.8
 -11 16 -1 11.1 22
 11 -16 1 -14.6 19.9
 -12 16 -1 12.4 23.8
 -13 16 -1 83.59 32.3
 -13 16 -1 38.7 24.2
 13 -16 1 36.2 26.3
 13 15 -1 52.29 21
 -13 -15 1 35.5 20.9
 12 15 -1 12.5 14.8
 -12 -15 1 3.8 25.2
 -12 -15 1 6.4 23.3
 11 15 -1 65.29 21.4
 -11 -15 1 38.7 21.7
 -11 -15 1 0.3 19
 -11 -15 1 56.09 25.8
 10 15 -1 12.9 15.2
 -10 -15 1 -11 17.1
 -10 -15 1 -31.2 17.7
 -10 -15 1 -4.8 20.9
 9 15 -1 2.8 15.6
 -9 -15 1 20.6 19.6
 -9 -15 1 -1.1 16.6
 -9 -15 1 9.8 19
 8 15 -1 15.3 13.3
 -8 -15 1 1.8 15.6
 -8 -15 1 1.2 17.3
 7 15 -1 39.7 15.1
 7 15 -1 34.9 22.7
 -7 -15 1 15 17.8
 -7 -15 1 37 19.9
 6 15 -1 379.66 35.9
 6 15 -1 292.97 28.1
 -6 -15 1 309.97 32.5
 -6 -15 1 296.07 36.3
 5 15 -1 21.2 14.1
 5 15 -1 33.2 21.2
 -5 -15 1 21.6 17.3
 -5 -15 1 22.5 17.3
 4 15 -1 7 16.7
 4 15 -1 13.4 11.5
 -4 -15 1 14.5 17.9
 -4 -15 1 37.4 17.3
 3 15 -1 11.5 10
 3 15 -1 4.2 15.1
 -3 -15 1 -8.1 13.1
 -3 -15 1 0.7 13.2
 2 15 -1 143.59 25.7
 2 15 -1 140.49 18.9
 -2 -15 1 123.49 25.1
 1 15 -1 257.97 26.5
 1 15 -1 306.67 21.2
 1 15 -1 248.58 27.7
 -1 -15 1 251.17 20.8
 -1 -15 1 266.97 31.8
 0 15 -1 -2 6.6
 0 15 -1 3.3 13.3
 0 15 -1 -4 11.5
 0 -15 1 2.9 12.2
 0 -15 1 2.1 7.2
 -1 15 -1 36.7 15.6
 -1 15 -1 40.7 16.8
 -1 15 -1 28.1 7.7
 1 -15 1 35.4 17.8
 1 -15 1 24.9 8.6
 -2 15 -1 10.2 14.4
 -2 15 -1 -3.7 12
 -2 15 -1 7.9 5.6
 2 -15 1 10.8 6
 2 -15 1 11.6 14.5
 -3 15 -1 121.39 23.1
 -3 15 -1 167.38 28.8
 3 -15 1 83.09 22.5
 -4 15 -1 0.5 15.2
 -4 15 -1 28.6 15.6
 4 -15 1 18.4 15.6
 -5 15 -1 45.2 20
 -5 15 -1 60.09 19.9
 5 -15 1 58.89 21.4
 -6 15 -1 45.6 18.4
 -6 15 -1 38.8 22.1
 6 -15 1 50.19 19.8
 -7 15 -1 1.8 16.6
 -7 15 -1 -11.7 18.8
 7 -15 1 1.5 16.7
 -8 15 -1 76.49 23.1
 -8 15 -1 29.7 23.8
 8 -15 1 40.6 21.6
 -9 15 -1 56.79 23.4
 -9 15 -1 66.99 37.1
 9 -15 1 55.89 23.7
 -10 15 -1 40.1 26.1
 -10 15 -1 29.7 22.1
 10 -15 1 16.2 24.2
 -11 15 -1 14.6 24.3
 -11 15 -1 38.2 24
 11 -15 1 7.9 21.3
 -12 15 -1 22.3 24.5
 -12 15 -1 28.3 24.7
 12 -15 1 8.2 23.8
 -13 15 -1 46.4 31.8
 -13 15 -1 21.6 27.4
 -14 15 -1 70.59 28.1
 -14 15 -1 59.09 26.3
 14 -15 1 15.7 34.3
 13 14 -1 40 23.6
 -13 -14 1 4.6 22.8
 -13 -14 1 -29.1 23.6
 12 14 -1 65.89 20.5
 -12 -14 1 21.9 24.5
 -12 -14 1 39 22.6
 -12 -14 1 -21.2 18.8
 11 14 -1 4.5 15.2
 -11 -14 1 -16.9 21
 -11 -14 1 15.6 22.3
 10 14 -1 25.7 17.5
 -10 -14 1 12.2 17.5
 -10 -14 1 -1.8 19.2
 -10 -14 1 -12.8 16.4
 9 14 -1 3.2 20.5
 -9 -14 1 18.5 18.1
 -9 -14 1 -1.4 15.4
 8 14 -1 -3.8 11.8
 -8 -14 1 -19 15.8
 -8 -14 1 -0.9 14.2
 7 14 -1 116.99 27.1
 7 14 -1 124.59 21.8
 -7 -14 1 129.59 25.6
 -7 -14 1 106.29 23.2
 6 14 -1 6.7 18.6
 6 14 -1 16.8 13.7
 -6 -14 1 4.6 13.7
 -6 -14 1 14.8 16.5
 5 14 -1 571.04 45.5
 5 14 -1 608.44 41.1
 -5 -14 1 599.64 47.4
 -5 -14 1 541.95 43.1
 4 14 -1 48 14.7
 4 14 -1 63.19 20.5
 -4 -14 1 63.49 17.8
 -4 -14 1 39.7 17.1
 3 14 -1 68.89 19.9
 -3 -14 1 61.19 18.3
 -3 -14 1 59.39 19.3
 2 14 -1 219.08 19
 2 14 -1 210.28 23.8
 -2 -14 1 218.88 27.4
 1 14 -1 30.7 15.3
 1 14 -1 48.2 17.9
 1 14 -1 49.6 11.1
 -1 -14 1 29.7 15.6
 -1 -14 1 38.8 10.2
 0 14 -1 939.31 58.59
 0 14 -1 946.51 60.89
 0 14 -1 942.21 52.39
 0 -14 1 917.21 52.89
 0 -14 1 961.6 65.09
 -1 14 -1 150.98 24
 -1 14 -1 101.59 11
 -1 14 -1 115.19 24.1
 1 -14 1 119.09 11.4
 1 -14 1 128.39 25.2
 -2 14 -1 27.9 6.1
 -2 14 -1 25.6 20
 -2 14 -1 24 15.5
 2 -14 1 -3.7 12.6
 2 -14 1 20.4 5.9
 -3 14 -1 13.9 15.8
 -3 14 -1 63.19 21.5
 3 -14 1 58.69 19.4
 -4 14 -1 17.6 14.3
 -4 14 -1 12.7 16
 4 -14 1 16.6 15.7
 -5 14 -1 5.6 14.3
 -5 14 -1 -1.8 16.5
 5 -14 1 13.6 14.8
 -6 14 -1 -7.3 14.5
 -6 14 -1 1 17.9
 6 -14 1 8.7 14.9
 -7 14 -1 -10.6 18.8
 -7 14 -1 1.7 16.2
 7 -14 1 11.8 16.1
 -8 14 -1 21.6 24.3
 -8 14 -1 13.2 19.3
 8 -14 1 15.5 17.1
 -9 14 -1 40.9 25.5
 -9 14 -1 65.09 23.6
 9 -14 1 40.5 21.7
 -10 14 -1 99.79 27
 -10 14 -1 89.39 37.1
 10 -14 1 49.1 23.5
 -11 14 -1 43 23.9
 -11 14 -1 46.8 28.3
 11 -14 1 0.1 22.9
 -12 14 -1 36.2 26.7
 -12 14 -1 15 24.5
 -13 14 -1 51.09 26.8
 -13 14 -1 66.69 30.2
 -14 14 -1 80.99 30.5
 -14 14 -1 96.09 29.9
 14 13 -1 13.3 15.8
 -14 -13 1 -25.3 37.9
 -14 -13 1 -3.3 26.8
 13 13 -1 28.1 16.6
 -13 -13 1 -9 25.6
 -13 -13 1 24.5 20.2
 -13 -13 1 -37.5 22.7
 12 13 -1 23.6 16.8
 -12 -13 1 3.5 17.6
 -12 -13 1 -22.3 21.6
 11 13 -1 23.8 18.7
 -11 -13 1 -7.8 15.5
 -11 -13 1 25.3 19.1
 -11 -13 1 -15.2 19.2
 10 13 -1 17 14.5
 -10 -13 1 0.6 17.6
 -10 -13 1 -22.3 14.2
 -10 -13 1 -7.8 18.3
 9 13 -1 9.5 13.5
 -9 -13 1 11.5 16.6
 -9 -13 1 9.7 14.4
 -9 -13 1 18.9 15.6
 8 13 -1 43.4 18.3
 -8 -13 1 53.39 19.1
 -8 -13 1 17.2 18.5
 7 13 -1 17.7 14.9
 7 13 -1 40.5 21.8
 -7 -13 1 -3.3 16
 -7 -13 1 22.4 16.5
 6 13 -1 164.58 25.5
 6 13 -1 153.18 20
 -6 -13 1 175.28 26.5
 -6 -13 1 156.08 21.9
 5 13 -1 32.4 12.7
 5 13 -1 14.9 16.9
 -5 -13 1 7.7 13.7
 -5 -13 1 21.9 15.1
 4 13 -1 229.98 22
 4 13 -1 236.98 25.5
 -4 -13 1 218.38 38
 -4 -13 1 240.18 25.6
 3 13 -1 11.2 9.5
 3 13 -1 31.2 15.3
 -3 -13 1 32.8 14.4
 2 13 -1 115.29 18.6
 2 13 -1 103.29 13.7
 -2 -13 1 83.19 14
 1 13 -1 299.37 20.8
 1 13 -1 268.97 25.6
 -1 -13 1 249.08 41.2
 -1 -13 1 256.87 20.3
 0 13 -1 6.8 6.5
 0 13 -1 -5.8 10.4
 0 13 -1 0.5 12
 0 -13 1 5.8 6.1
 0 -13 1 -8.6 11.8
 -1 13 -1 674.83 38.2
 -1 13 -1 669.73 46.1
 -1 13 -1 699.23 45.3
 1 -13 1 670.03 50.29
 1 -13 1 701.33 38.8
 -2 13 -1 134.29 10.3
 -2 13 -1 113.39 18.1
 -2 13 -1 143.49 20.3
 2 -13 1 153.98 23.5
 2 -13 1 138.89 10.6
 -3 13 -1 41.4 14.7
 -3 13 -1 69.69 16.6
 3 -13 1 50.39 16.8
 -4 13 -1 112.89 22.4
 -4 13 -1 139.79 23.3
 4 -13 1 96.09 21.5
 -5 13 -1 10.1 14.4
 -5 13 -1 24.2 16.4
 5 -13 1 3.5 13.6
 -6 13 -1 23 18.9
 -6 13 -1 16.3 16.4
 6 -13 1 2.1 13.2
 -7 13 -1 8.1 16.9
 -7 13 -1 -1.3 19.5
 7 -13 1 40.6 18
 -8 13 -1 26.4 23.5
 -8 13 -1 37.4 20
 8 -13 1 35.7 17.4
 -9 13 -1 95.69 27.6
 -9 13 -1 71.79 23.9
 9 -13 1 42.3 19.7
 -10 13 -1 -11.5 19.9
 -10 13 -1 15.9 19.5
 10 -13 1 10.9 17.1
 -11 13 -1 51.89 24.1
 -11 13 -1 41.6 26.2
 11 -13 1 8.2 17.9
 -12 13 -1 19.3 23.8
 -12 13 -1 35.2 24.2
 12 -13 1 11.9 19.6
 -13 13 -1 90.59 34.9
 -13 13 -1 21.4 22.2
 -14 13 -1 36 24.8
 -14 13 -1 77.99 32.1
 -15 13 -1 93.79 28.3
 -14 -12 1 -29.8 23.9
 -14 -12 1 7.9 24.1
 13 12 -1 22.3 17.2
 -13 -12 1 19.4 19.1
 -13 -12 1 -1.4 23.4
 12 12 -1 5.7 17.2
 -12 -12 1 9.7 20.4
 -12 -12 1 16.9 22.5
 11 12 -1 -11.7 15.2
 -11 -12 1 -7.8 18.8
 -11 -12 1 -15.3 15.9
 -11 -12 1 7.3 16.4
 -10 -12 1 -13.4 20.8
 -10 -12 1 -12.6 17.3
 -10 -12 1 -1.1 19
 9 12 -1 16.1 15
 -9 -12 1 -2.5 17.4
 -9 -12 1 27.7 16.7
 8 12 -1 51.99 18.7
 -8 -12 1 14.8 14.7
 -8 -12 1 36 18.8
 7 12 -1 220.58 24.4
 7 12 -1 281.97 30.5
 -7 -12 1 202.58 27.2
 -7 -12 1 247.18 27.1
 6 12 -1 35 18.7
 6 12 -1 24.3 12.5
 -6 -12 1 14.5 13.6
 -6 -12 1 14.9 13
 5 12 -1 226.88 23.2
 5 12 -1 291.97 27.7
 -5 -12 1 233.08 24
 -5 -12 1 264.17 27.5
 4 12 -1 80.19 18.9
 4 12 -1 67.49 16.2
 -4 -12 1 54.89 14.9
 -4 -12 1 76.29 18.5
 3 12 -1 210.78 19.3
 3 12 -1 222.38 23.3
 -3 -12 1 216.08 22.3
 -3 -12 1 195.18 24.9
 2 12 -1 268.87 23.9
 2 12 -1 252.07 20.3
 -2 -12 1 210.18 19
 -2 -12 1 266.87 27.2
 1 12 -1 79.99 12.3
 1 12 -1 77.19 17.6
 1 12 -1 71.39 17.6
 -1 -12 1 58.89 18.3
 -1 -12 1 64.99 11.3
 0 12 -1 544.75 37.5
 0 12 -1 520.15 36.4
 0 12 -1 531.45 31.1
 0 -12 1 513.35 41
 0 -12 1 499.75 31.2
 -1 12 -1 39.8 13.9
 -1 12 -1 29.4 13.3
 -1 12 -1 39.2 7.6
 1 -12 1 31.7 7.2
 1 -12 1 29.5 13.3
 -2 12 -1 459.45 34.2
 -2 12 -1 484.65 36.6
 2 -12 1 518.85 28.1
 2 -12 1 530.15 40.4
 -3 12 -1 109.39 16.2
 3 -12 1 121.09 28.8
 -4 12 -1 85.79 18.9
 -4 12 -1 81.99 18.2
 4 -12 1 68.29 19.6
 -5 12 -1 163.98 22.4
 -5 12 -1 159.38 19.8
 5 -12 1 159.58 24.5
 -6 12 -1 64.09 18.6
 -6 12 -1 49.99 20.1
 -7 12 -1 167.98 28.4
 -7 12 -1 158.28 27.9
 -8 12 -1 92.89 24
 -8 12 -1 118.79 27.7
 -9 12 -1 7.2 20.9
 -9 12 -1 -6.3 18.4
 -10 12 -1 64.29 27.5
 -10 12 -1 113.49 27.4
 -11 12 -1 7.6 23.4
 -12 12 -1 62.09 26.1
 -12 12 -1 31 25.5
 12 -12 1 -14.3 23.5
 -13 12 -1 -36.8 21.4
 -13 12 -1 30.9 25.4
 13 -12 1 -1 23
 -14 12 -1 17.4 21.4
 -14 12 -1 108.39 31.7
 14 -12 1 26.9 32.7
 -15 12 -1 205.68 29.4
 15 11 -1 -7 13.7
 14 11 -1 -8.8 14.9
 -14 -11 1 -32.1 25
 -14 -11 1 13.4 23.9
 13 11 -1 47.6 18.4
 -13 -11 1 18.2 21.4
 -13 -11 1 -21.9 14.8
 -13 -11 1 20.8 19.5
 12 11 -1 -16.3 12.9
 -12 -11 1 -9.4 20.5
 -12 -11 1 -22.7 12.6
 -12 -11 1 3 18.7
 11 11 -1 21.2 16.2
 -11 -11 1 7.6 21
 -11 -11 1 3.6 14.1
 -11 -11 1 12.5 15.8
 10 11 -1 -0.2 14.2
 -10 -11 1 -5.5 13.6
 -10 -11 1 2.5 14.9
 -10 -11 1 1.4 17.6
 9 11 -1 3.2 13.3
 -9 -11 1 6.9 17.3
 -9 -11 1 26.1 16.7
 -9 -11 1 2.2 13.4
 8 11 -1 105.79 22.5
 -8 -11 1 82.79 19.2
 -8 -11 1 76.09 19.5
 7 11 -1 97.99 19.5
 7 11 -1 72.09 22
 -7 -11 1 45.2 16.3
 -7 -11 1 65.89 17.5
 6 11 -1 190.58 21
 6 11 -1 184.78 23.9
 -6 -11 1 146.09 22
 -6 -11 1 169.28 21.4
 5 11 -1 15.2 14.6
 5 11 -1 15.9 10.9
 -5 -11 1 -2.8 10.7
 -5 -11 1 19.5 11.4
 4 11 -1 79.39 24.5
 4 11 -1 66.89 13.9
 -4 -11 1 49.99 15.3
 3 11 -1 132.69 15
 3 11 -1 147.29 17.9
 -3 -11 1 126.79 19.1
 -3 -11 1 123.79 13.4
 -3 -11 1 157.28 18
 -3 -11 1 144.19 32.4
 2 11 -1 320.37 22.2
 2 11 -1 315.07 25.4
 -2 -11 1 324.17 28.8
 -2 -11 1 275.37 21.2
 -2 -11 1 279.17 34.9
 1 11 -1 373.86 25.8
 1 11 -1 412.36 31.1
 1 11 -1 460.75 30.5
 -1 -11 1 372.46 25.6
 -1 -11 1 443.86 34.5
 -1 -11 1 383.76 30.5
 -1 -11 1 384.76 38.9
 0 11 -1 -7 8.2
 0 11 -1 6.6 5.7
 0 11 -1 1.9 9
 0 -11 1 -8.4 9.2
 0 -11 1 -10.7 6.8
 0 -11 1 8.4 5.2
 -1 11 -1 294.47 24
 -1 11 -1 295.77 18.6
 -1 11 -1 312.77 25.8
 1 -11 1 305.37 28.4
 1 -11 1 264.07 23.2
 1 -11 1 290.07 18.7
 -2 11 -1 558.34 31.3
 -2 11 -1 581.94 37.9
 -2 11 -1 608.04 39.8
 2 -11 1 592.44 31.7
 2 -11 1 578.24 42.8
 2 -11 1 582.34 37.6
 -3 11 -1 134.59 19.5
 -3 11 -1 179.28 19
 3 -11 1 184.98 23
 3 -11 1 186.28 17.1
 -4 11 -1 71.89 16.6
 -4 11 -1 60.49 16.6
 4 -11 1 76.99 17.6
 -5 11 -1 102.09 19.2
 -5 11 -1 83.39 19.3
 -6 11 -1 14.3 12.9
 -6 11 -1 4.1 13.9
 -7 11 -1 137.29 24.7
 -7 11 -1 125.79 26.1
 -8 11 -1 56.59 20.4
 -8 11 -1 63.39 22
 -9 11 -1 48 21.3
 -9 11 -1 18 18.8
 -10 11 -1 0.8 22.6
 -10 11 -1 3.7 20.3
 -11 11 -1 33.5 24.9
 -11 11 -1 17.9 24.8
 -12 11 -1 23.4 23.2
 -12 11 -1 31.9 26.6
 -13 11 -1 66.19 27.9
 -13 11 -1 19.6 26.1
 13 -11 1 2.7 20.5
 -14 11 -1 99.99 31.8
 -14 11 -1 47.4 24.8
 14 -11 1 14 28.2
 -15 11 -1 59.69 27.6
 -15 11 -1 203.18 31.9
 -15 -10 1 16.8 23.4
 14 10 -1 33.5 20.2
 -14 -10 1 5 24.3
 -14 -10 1 13.3 20.9
 13 10 -1 7.6 18.3
 -13 -10 1 -0.2 17.2
 -13 -10 1 -15.6 22.9
 12 10 -1 -12.4 13.7
 -12 -10 1 21.7 17.9
 -12 -10 1 -6 13.4
 -12 -10 1 -0.5 19.7
 -11 -10 1 -9.3 15.3
 -11 -10 1 -12.2 12.2
 -11 -10 1 15.5 18.8
 10 10 -1 26.9 18
 -10 -10 1 19.2 17.8
 -10 -10 1 35.4 16.8
 -10 -10 1 11 13.3
 9 10 -1 0 16
 9 10 -1 26.9 17.3
 -9 -10 1 29.9 18.3
 -9 -10 1 18.7 13.9
 -9 -10 1 28.5 17.4
 8 10 -1 83.49 20
 8 10 -1 80.49 16.5
 -8 -10 1 88.29 18.2
 -8 -10 1 90.59 19.6
 -8 -10 1 108.49 21.2
 7 10 -1 154.08 18.8
 7 10 -1 104.49 17.9
 -7 -10 1 130.39 21.5
 -7 -10 1 122.59 20.5
 6 10 -1 15.2 10.4
 6 10 -1 5.5 11.1
 6 10 -1 1.4 13.8
 -6 -10 1 6.6 10
 -6 -10 1 24.3 11.6
 5 10 -1 15.1 9.3
 5 10 -1 13.2 14.5
 5 10 -1 9.8 9.9
 -5 -10 1 12.9 10.2
 4 10 -1 126.09 17.5
 4 10 -1 152.88 19.9
 -4 -10 1 109.19 17.8
 -4 -10 1 110.89 14.6
 3 10 -1 376.66 26.1
 3 10 -1 346.97 27.6
 -3 -10 1 342.17 25.3
 -3 -10 1 393.46 30.7
 -3 -10 1 376.96 27.9
 2 10 -1 1137.79 62.09
 2 10 -1 1109.29 59.29
 -2 -10 1 949.01 60.69
 -2 -10 1 1042.1 58.99
 -2 -10 1 960.1 61.39
 -2 -10 1 1134.29 65.69
 -2 -10 1 1090.19 65.59
 1 10 -1 98.39 17
 1 10 -1 87.69 17.4
 1 10 -1 99.59 12.7
 -1 -10 1 109.19 17.2
 -1 -10 1 67.49 16.8
 -1 -10 1 92.19 17.9
 -1 -10 1 67.19 9.3
 -1 -10 1 74.59 16.4
 0 10 -1 443.66 26.1
 0 10 -1 438.46 30.6
 0 10 -1 437.06 31.4
 0 -10 1 418.86 29.4
 0 -10 1 419.26 26.2
 0 -10 1 415.26 33.8
 0 -10 1 461.05 35.7
 0 -10 1 474.35 31.3
 -1 10 -1 -12.7 8.5
 -1 10 -1 7.2 4.9
 -1 10 -1 -7.6 9.3
 1 -10 1 2.2 8.6
 1 -10 1 -3.7 8.5
 1 -10 1 -3.5 7.6
 1 -10 1 5.4 5
 1 -10 1 15 12.4
 -2 10 -1 210.88 20.4
 -2 10 -1 245.18 22.5
 2 -10 1 261.07 21.7
 2 -10 1 215.78 21.6
 2 -10 1 247.38 24.9
 -3 10 -1 1717.83 95.99
 -3 10 -1 1743.53 94.29
 3 -10 1 1717.03 93.29
 3 -10 1 1725.53 97.59
 3 -10 1 1808.72 99.79
 3 -10 1 1647.64 97.79
 -4 10 -1 116.89 17.9
 -4 10 -1 94.19 15.3
 4 -10 1 138.49 14.8
 -5 10 -1 220.28 21.3
 -5 10 -1 193.88 22.8
 5 -10 1 210.68 18.5
 -6 10 -1 -3.5 12.1
 -6 10 -1 -19.1 13
 -6 10 -1 -11.4 10.3
 6 -10 1 4.2 12.4
 -7 10 -1 98.69 19.9
 -7 10 -1 77.39 22.2
 -7 10 -1 73.89 20.4
 -8 10 -1 94.09 34.9
 -9 10 -1 71.49 23.4
 -9 10 -1 54.49 24.5
 -9 10 -1 31.1 22.1
 -10 10 -1 36.8 21.8
 -10 10 -1 45.4 23.7
 -11 10 -1 13 20
 -11 10 -1 18.9 6.6
 -11 10 -1 16.9 22
 -12 10 -1 63.59 25.9
 -12 10 -1 13.8 6.2
 -12 10 -1 19.9 8
 -12 10 -1 10.9 27.1
 -13 10 -1 5.4 5.9
 -13 10 -1 11.3 23.6
 -13 10 -1 31.3 26.6
 -14 10 -1 95.19 40.9
 -14 10 -1 42.5 25.6
 -15 10 -1 142.89 34.7
 15 9 -1 -3.9 17.8
 -15 -9 1 -42 21.8
 -15 -9 1 -0.4 18
 14 9 -1 21 15.6
 -14 -9 1 1.4 17.2
 -14 -9 1 4.7 24
 13 9 -1 46.3 19.5
 -13 -9 1 14.3 23.2
 -13 -9 1 7 18.4
 -13 -9 1 -8.3 12.9
 12 9 -1 12.7 16.8
 -12 -9 1 2 12.3
 -12 -9 1 13.4 21.3
 -12 -9 1 -0.8 15.7
 11 9 -1 35.4 18.4
 11 9 -1 -1.4 14.1
 -11 -9 1 26.3 17.8
 -11 -9 1 19.2 19.1
 -11 -9 1 14.1 12.9
 10 9 -1 15.7 14.4
 10 9 -1 -20.4 13.6
 -10 -9 1 20.8 13.5
 -10 -9 1 10.9 14.5
 -10 -9 1 12.4 18.2
 9 9 -1 82.29 18.2
 9 9 -1 82.79 20
 -9 -9 1 93.99 19.2
 -9 -9 1 63.09 16.3
 -9 -9 1 94.59 21.6
 8 9 -1 68.09 17.2
 8 9 -1 47.4 13.4
 -8 -9 1 32 13.6
 -8 -9 1 26.6 14.9
 -8 -9 1 42.4 16.7
 7 9 -1 -3 9.8
 7 9 -1 15.9 11.6
 -7 -9 1 16 12.6
 -7 -9 1 10.2 10.7
 6 9 -1 31.8 11.2
 6 9 -1 59.29 16.3
 6 9 -1 46 13.4
 -6 -9 1 23.3 11.8
 -6 -9 1 49.5 13.5
 5 9 -1 -18.3 9.8
 5 9 -1 -19.3 7.6
 5 9 -1 13 9.6
 -5 -9 1 3.4 8.8
 -5 -9 1 9.6 8.9
 4 9 -1 51.39 12.2
 4 9 -1 80.69 16.3
 -4 -9 1 58.99 13.6
 -4 -9 1 59.19 12.2
 -4 -9 1 55.99 13.4
 3 9 -1 33.1 12.7
 3 9 -1 35.6 10.4
 3 9 -1 48.5 13.1
 -3 -9 1 40 12.3
 -3 -9 1 31 10
 -3 -9 1 45.7 12.8
 -3 -9 1 60.49 13.1
 -3 -9 1 43 11.7
 2 9 -1 47.2 12.4
 2 9 -1 39.5 9.7
 -2 -9 1 53.99 10.7
 -2 -9 1 46.4 12.1
 -2 -9 1 66.59 13
 -2 -9 1 34.8 11.7
 1 9 -1 100.29 13.3
 1 9 -1 101.39 13.1
 1 9 -1 94.99 10.5
 -1 -9 1 104.79 13.4
 -1 -9 1 98.29 10.4
 -1 -9 1 127.99 23.8
 -1 -9 1 103.09 15.4
 0 9 -1 10.2 8.7
 0 9 -1 3.7 5.3
 0 9 -1 0.9 8.9
 0 -9 1 -1.6 5
 0 -9 1 0.1 7
 0 -9 1 3.4 8.2
 -1 9 -1 91.59 13.2
 -1 9 -1 93.69 13.4
 -1 9 -1 118.89 9.3
 1 -9 1 94.89 12.9
 1 -9 1 119.49 9.5
 1 -9 1 122.49 20.4
 1 -9 1 122.09 14.9
 1 -9 1 133.99 16.1
 -2 9 -1 188.98 18.8
 -2 9 -1 184.18 17.6
 -2 9 -1 187.88 11.6
 2 -9 1 192.08 11.7
 2 -9 1 172.58 16.1
 2 -9 1 207.18 21.1
 2 -9 1 220.38 18.3
 2 -9 1 165.78 21.4
 -3 9 -1 541.65 36.9
 -3 9 -1 563.94 38
 3 -9 1 554.54 35.8
 3 -9 1 606.34 37.6
 3 -9 1 691.03 42.4
 -4 9 -1 2300.27 119.59
 -4 9 -1 2160.98 117.19
 4 -9 1 2175.88 120.59
 4 -9 1 2203.38 117.49
 4 -9 1 2172.08 123.99
 -5 9 -1 91.39 18.3
 -5 9 -1 67.89 14.8
 -5 9 -1 93.89 20.6
 5 -9 1 74.39 15.3
 5 -9 1 68.09 12.2
 -6 9 -1 168.28 18.6
 -6 9 -1 213.28 27.2
 -6 9 -1 176.68 20.2
 6 -9 1 159.08 15.3
 6 -9 1 176.78 22.8
 -7 9 -1 73.99 18.2
 -7 9 -1 48.7 18.8
 -7 9 -1 40.1 16.3
 -8 9 -1 65.69 6.9
 -8 9 -1 110.79 24.3
 -8 9 -1 109.59 24.6
 -9 9 -1 186.58 28
 -9 9 -1 124.99 11.3
 -9 9 -1 172.38 26.1
 -9 9 -1 160.18 22.6
 -10 9 -1 13.4 5.9
 -10 9 -1 9.4 22.3
 -10 9 -1 13.4 7.4
 -10 9 -1 16.3 20.3
 -10 9 -1 2.9 19.8
 -11 9 -1 18.5 6.9
 -11 9 -1 23.7 20.9
 -11 9 -1 71.09 24.2
 -11 9 -1 5.4 8.3
 -11 9 -1 43.5 22.8
 -12 9 -1 31.1 26
 -12 9 -1 -9.6 9.8
 -12 9 -1 34.1 24.2
 -12 9 -1 12.8 6.9
 -13 9 -1 54.99 24.8
 -13 9 -1 23.6 24
 -13 9 -1 21.6 8.3
 -14 9 -1 66.89 40.5
 -14 9 -1 56.29 26.7
 -15 9 -1 -0.1 21.6
 -15 9 -1 87.19 28.4
 -16 9 -1 161.58 24.5
 -16 9 -1 69.49 32
 15 8 -1 4.8 18.3
 -15 -8 1 5.3 27.1
 -15 -8 1 7.4 17.9
 14 8 -1 10.3 14.4
 -14 -8 1 15 24.9
 -14 -8 1 28.7 23.7
 13 8 -1 9 16.7
 -13 -8 1 18.7 18.4
 -13 -8 1 -10.9 12.6
 -13 -8 1 -11.4 19.6
 12 8 -1 15.6 27.6
 12 8 -1 -10 20
 -12 -8 1 2.8 19
 -12 -8 1 -5 11.4
 11 8 -1 -12 14.5
 11 8 -1 5.2 12.7
 -11 -8 1 3.7 11.8
 -11 -8 1 -7.7 16.2
 -11 -8 1 -2.2 14.5
 10 8 -1 69.59 15.9
 10 8 -1 91.69 20.9
 -10 -8 1 72.39 19.9
 -10 -8 1 73.79 19.5
 -10 -8 1 82.29 15.7
 9 8 -1 112.99 21.3
 9 8 -1 77.39 21.8
 -9 -8 1 96.39 18.4
 -9 -8 1 84.79 16.1
 -9 -8 1 88.09 20.2
 8 8 -1 53.69 16.1
 -8 -8 1 56.59 14.2
 -8 -8 1 61.09 17
 -8 -8 1 33 14.5
 7 8 -1 37.8 11.8
 7 8 -1 30.9 12.8
 -7 -8 1 22.2 11.4
 -7 -8 1 17.1 10.4
 6 8 -1 24.9 13.9
 6 8 -1 22.4 9.5
 6 8 -1 12.2 10.1
 -6 -8 1 22.7 11.3
 -6 -8 1 24.1 10
 5 8 -1 -0.6 10.4
 5 8 -1 15.9 8
 5 8 -1 7.8 10.2
 -5 -8 1 15.3 8.7
 -5 -8 1 18.5 9.1
 4 8 -1 200.98 19.2
 4 8 -1 203.08 18.7
 4 8 -1 211.68 18
 -4 -8 1 189.98 16.8
 -4 -8 1 184.38 18.2
 -4 -8 1 224.68 18.6
 -4 -8 1 199.58 19.6
 -4 -8 1 200.98 19.5
 3 8 -1 18.9 9.7
 3 8 -1 36.1 11.4
 3 8 -1 27 9.4
 -3 -8 1 19.4 9
 -3 -8 1 37.1 10.6
 -3 -8 1 24.6 10.9
 -3 -8 1 41.9 11.9
 -3 -8 1 22.2 10.1
 2 8 -1 222.58 16.9
 2 8 -1 214.18 18.6
 -2 -8 1 240.78 16.7
 -2 -8 1 211.58 20.4
 -2 -8 1 226.78 18.5
 -2 -8 1 202.08 17.8
 1 8 -1 226.88 18.5
 1 8 -1 222.88 18.8
 1 8 -1 243.18 16.8
 -1 -8 1 218.88 20.9
 -1 -8 1 216.88 18
 -1 -8 1 216.58 18.1
 -1 -8 1 234.68 16.4
 0 8 -1 25.3 10
 0 8 -1 32.5 6.9
 0 8 -1 31.4 10.2
 0 -8 1 24 9.4
 0 -8 1 17.4 8.8
 0 -8 1 29 6.6
 0 -8 1 20.8 11.8
 0 -8 1 20.6 8.8
 -1 8 -1 0.5 6.9
 -1 8 -1 6.3 7.7
 -1 8 -1 5.3 4.3
 1 -8 1 -15.9 8.6
 1 -8 1 4.2 4.1
 1 -8 1 7.8 7.2
 1 -8 1 2.9 6.2
 1 -8 1 5.5 7.7
 -2 8 -1 164.78 9.8
 -2 8 -1 149.49 15.3
 -2 8 -1 140.19 15.2
 2 -8 1 165.98 9.7
 2 -8 1 154.78 14.5
 2 -8 1 183.48 18.9
 2 -8 1 154.58 15.4
 2 -8 1 119.69 18.8
 -3 8 -1 193.38 17.7
 -3 8 -1 200.28 18.4
 3 -8 1 218.58 21.8
 3 -8 1 188.98 16.3
 -4 8 -1 326.27 28.6
 -4 8 -1 286.97 23.6
 -4 8 -1 268.17 21.9
 4 -8 1 254.27 20
 4 -8 1 291.37 21.4
 -5 8 -1 1140.39 65.29
 -5 8 -1 1217.08 71.59
 -5 8 -1 1133.99 66.79
 5 -8 1 1208.88 68.39
 5 -8 1 1130.09 65.39
 -6 8 -1 19.1 11.4
 -6 8 -1 27.8 15.3
 -6 8 -1 20.1 12.6
 6 -8 1 48.6 13.2
 6 -8 1 32.1 9.4
 -7 8 -1 320.87 25.8
 -7 8 -1 303.07 17.2
 -7 8 -1 347.67 32
 -7 8 -1 332.97 31.6
 7 -8 1 295.47 26.9
 7 -8 1 275.47 22.3
 -8 8 -1 107.99 23.2
 -8 8 -1 109.49 23.2
 -8 8 -1 124.59 20.6
 -8 8 -1 71.19 8.9
 -9 8 -1 -10.1 17.4
 -9 8 -1 10 6.7
 -9 8 -1 6.4 5.3
 -9 8 -1 -15.6 14
 -9 8 -1 -19.5 15.3
 -10 8 -1 70.19 22.3
 -10 8 -1 64.69 9
 -10 8 -1 101.09 26.6
 -10 8 -1 83.39 11.6
 -10 8 -1 98.89 24.4
 -11 8 -1 14.6 21.4
 -11 8 -1 14 7.4
 -11 8 -1 15.8 31.9
 -11 8 -1 -4.2 21.8
 -11 8 -1 -2.6 7.7
 -12 8 -1 63.49 25.6
 -12 8 -1 27.7 22.4
 -12 8 -1 59.29 22.1
 -12 8 -1 -0.2 9.6
 -12 8 -1 25.5 8.8
 -13 8 -1 3.5 7.3
 -13 8 -1 -5 21.7
 -13 8 -1 21.1 23.6
 -14 8 -1 -17.4 21
 -14 8 -1 49.6 30.1
 -15 8 -1 24 24.4
 -15 8 -1 -2.5 9.9
 -15 8 -1 79.39 28.5
 -16 8 -1 125.79 33.1
 -16 -7 1 37 24.6
 -16 -7 1 -15 40.6
 15 7 -1 -3.8 13
 -15 -7 1 14.3 19.9
 -15 -7 1 11.5 26.2
 14 7 -1 28.3 19.9
 -14 -7 1 41.2 20.4
 -14 -7 1 -7.2 23.1
 13 7 -1 15.5 16.2
 -13 -7 1 -7 12.3
 -13 -7 1 2.1 14.3
 -13 -7 1 -2.3 20.3
 12 7 -1 1.7 12.8
 -12 -7 1 -4.6 18.4
 -12 -7 1 2.8 12.2
 -12 -7 1 -2.3 16.4
 11 7 -1 21.1 14
 -11 -7 1 16.1 12.9
 -11 -7 1 26 18.5
 -11 -7 1 -1.2 13.7
 10 7 -1 6.2 15.9
 10 7 -1 10.4 12.9
 -10 -7 1 17.3 12.2
 -10 -7 1 27.8 18.9
 -10 -7 1 22.9 15.3
 9 7 -1 233.58 24.7
 9 7 -1 155.38 21.6
 -9 -7 1 200.78 21.2
 -9 -7 1 182.38 20.9
 -9 -7 1 215.18 24.1
 8 7 -1 58.99 16.5
 8 7 -1 30.9 11.8
 -8 -7 1 66.89 15.5
 -8 -7 1 45.7 12.6
 -8 -7 1 60.69 15.4
 7 7 -1 30.7 13
 7 7 -1 17.2 9.2
 -7 -7 1 33.1 10.9
 6 7 -1 -5.2 9.2
 6 7 -1 18.1 8.8
 -6 -7 1 7 8.8
 -6 -7 1 21.2 8.5
 5 7 -1 -11.2 6
 5 7 -1 6.4 6.5
 5 7 -1 -11.8 9.2
 5 7 -1 -16 7.9
 -5 -7 1 -0.7 6.1
 -5 -7 1 -6.3 6.3
 -5 -7 1 -12.6 8
 -5 -7 1 9.3 7.4
 4 7 -1 727.33 42.2
 4 7 -1 648.64 42.3
 4 7 -1 730.33 42
 -4 -7 1 687.23 40.9
 -4 -7 1 697.43 42.7
 -4 -7 1 638.44 41.4
 -4 -7 1 697.13 41.4
 3 7 -1 153.98 15.8
 3 7 -1 144.39 15.6
 3 7 -1 182.48 15.5
 -3 -7 1 173.68 16.7
 -3 -7 1 136.79 14.6
 -3 -7 1 153.08 15.2
 -3 -7 1 134.09 14.7
 -3 -7 1 195.28 15
 2 7 -1 15.5 8.5
 2 7 -1 9.2 7.2
 2 7 -1 14.5 7
 -2 -7 1 15.3 8.6
 -2 -7 1 11.7 8.1
 -2 -7 1 10.9 6.3
 -2 -7 1 24.8 8.6
 1 7 -1 149.88 12.5
 1 7 -1 154.78 14.2
 1 7 -1 175.88 14.7
 -1 -7 1 168.18 14.3
 -1 -7 1 139.39 12.1
 -1 -7 1 144.89 16
 -1 -7 1 166.78 14.7
 0 7 -1 46.7 10.5
 0 7 -1 54.49 8.7
 0 7 -1 33.6 9.5
 0 -7 1 51.59 10.3
 0 -7 1 41.4 10.8
 0 -7 1 53.59 10.3
 0 -7 1 41.6 12.3
 0 -7 1 52.69 7.7
 -1 7 -1 1460.25 80.59
 -1 7 -1 1524.95 77.49
 -1 7 -1 1505.35 81.69
 1 -7 1 1549.64 84.19
 1 -7 1 1572.34 77.69
 1 -7 1 1483.45 84.19
 1 -7 1 1456.35 80.49
 1 -7 1 1553.64 81.49
 -2 7 -1 1156.38 62.39
 -2 7 -1 1145.29 56.59
 -2 7 -1 1041.3 60.69
 2 -7 1 1117.09 61.39
 2 -7 1 1151.18 56.59
 2 -7 1 1119.79 60.69
 2 -7 1 1058.89 64.09
 -3 7 -1 58.29 13.2
 -3 7 -1 45.8 10.6
 -3 7 -1 41.8 14.3
 3 -7 1 54.29 9.9
 3 -7 1 44 12.9
 3 -7 1 63.99 12.2
 -4 7 -1 80.79 16.9
 -4 7 -1 84.99 15.5
 -4 7 -1 79.89 13.2
 4 -7 1 68.99 10.3
 4 -7 1 94.89 15.3
 -5 7 -1 38.3 12.3
 -5 7 -1 43.5 11.7
 -5 7 -1 39.8 4
 -5 7 -1 45.5 15.5
 5 -7 1 30.3 9.9
 5 -7 1 46.6 12.5
 5 -7 1 51.99 9.9
 -6 7 -1 463.35 25.6
 -6 7 -1 425.86 30.5
 -6 7 -1 487.85 36.6
 -6 7 -1 427.36 24.6
 -6 7 -1 458.55 32.2
 6 -7 1 509.95 44.9
 6 -7 1 488.55 28.8
 -7 7 -1 15.8 15.7
 -7 7 -1 10.7 11.5
 -7 7 -1 29.4 14.7
 -7 7 -1 12.1 5.4
 7 -7 1 25.9 12.1
 7 -7 1 25.4 9.5
 -8 7 -1 275.77 26.9
 -8 7 -1 258.97 17.5
 -8 7 -1 267.57 30.1
 -8 7 -1 281.37 24.7
 8 -7 1 245.88 24.3
 -9 7 -1 24.3 18.5
 -9 7 -1 15.8 16.3
 -9 7 -1 26.3 7.5
 9 -7 1 30.1 14
 -10 7 -1 70.89 23.7
 -10 7 -1 51.29 9.7
 -10 7 -1 55.69 23
 -10 7 -1 60.09 21.1
 10 -7 1 49.8 10.4
 -11 7 -1 46.5 21.4
 -11 7 -1 44.2 11.3
 -11 7 -1 73.19 23.5
 -11 7 -1 75.89 22.8
 -12 7 -1 24.1 24.7
 -12 7 -1 24 21.4
 -12 7 -1 -11.1 17.3
 -13 7 -1 10.9 21.9
 -13 7 -1 39 25
 -14 7 -1 47.1 25.9
 -14 7 -1 15.3 21
 -15 7 -1 68.59 27.5
 -15 7 -1 -2.1 21.5
 -15 7 -1 -0.6 9.6
 -16 7 -1 76.49 26.3
 -16 7 -1 38.9 26.9
 16 6 -1 38.3 19.7
 -16 -6 1 7.6 31.7
 -16 -6 1 55.39 23.2
 15 6 -1 30.5 19.6
 -15 -6 1 37 18.2
 -15 -6 1 0.7 24.5
 14 6 -1 56.29 20
 -14 -6 1 29.9 17.1
 -14 -6 1 -22.6 20.6
 13 6 -1 17.9 18.3
 -13 -6 1 23.8 21.5
 -13 -6 1 7.1 12
 -13 -6 1 -17.1 19.3
 12 6 -1 -9.4 17.4
 12 6 -1 21.6 14.5
 -12 -6 1 -8.8 15
 -12 -6 1 19.2 11.8
 -12 -6 1 17.3 17.6
 11 6 -1 20.8 15.5
 11 6 -1 17.5 15.1
 -11 -6 1 44.6 20.1
 -11 -6 1 0.5 14.1
 -11 -6 1 10.1 12.2
 10 6 -1 125.69 20.1
 10 6 -1 178.58 22.2
 -10 -6 1 113.09 19.2
 -10 -6 1 124.59 20
 -10 -6 1 96.99 20.6
 9 6 -1 102.09 18.5
 9 6 -1 88.09 18.4
 -9 -6 1 113.49 16.8
 -9 -6 1 126.89 18.1
 -9 -6 1 134.59 18.5
 8 6 -1 115.09 16.8
 8 6 -1 120.39 16
 -8 -6 1 114.09 14.9
 -8 -6 1 149.09 18.1
 -8 -6 1 104.09 16
 7 6 -1 40.3 12.6
 7 6 -1 47.9 11.2
 -7 -6 1 39.6 11.4
 -7 -6 1 44.4 10.6
 -7 -6 1 48.5 11.4
 6 6 -1 37.6 16
 6 6 -1 38.9 9.4
 6 6 -1 43.3 12.5
 -6 -6 1 22 10
 -6 -6 1 48.2 10.2
 -6 -6 1 29.2 18.6
 5 6 -1 38.7 9.5
 5 6 -1 35.5 9.6
 5 6 -1 37.9 12.5
 5 6 -1 21.8 10.4
 -5 -6 1 37.3 10.8
 -5 -6 1 40.1 10.2
 -5 -6 1 47.7 10.1
 -5 -6 1 38.1 10.4
 4 6 -1 702.73 39.1
 4 6 -1 588.54 37.7
 4 6 -1 512.55 37.1
 4 6 -1 676.83 39.5
 -4 -6 1 647.54 38
 -4 -6 1 657.83 38.9
 -4 -6 1 684.93 38.1
 -4 -6 1 584.84 38
 3 6 -1 1071.39 57.19
 3 6 -1 1055.79 57.59
 3 6 -1 1010.9 58.49
 -3 -6 1 937.61 56.89
 -3 -6 1 1065.29 58.39
 -3 -6 1 1067.19 57.29
 -3 -6 1 1033.5 58.49
 -3 -6 1 1014 56.59
 2 6 -1 843.02 49.8
 2 6 -1 904.01 47.8
 2 6 -1 878.81 48.5
 -2 -6 1 847.32 48.8
 -2 -6 1 913.21 47.6
 -2 -6 1 875.91 48.5
 -2 -6 1 828.92 49.9
 -2 -6 1 808.42 48.1
 1 6 -1 342.77 22.8
 1 6 -1 370.06 24.7
 1 6 -1 355.36 23.3
 1 6 -1 384.26 21.7
 -1 -6 1 360.56 25.1
 -1 -6 1 340.37 23.2
 -1 -6 1 331.97 22.5
 -1 -6 1 347.87 21.3
 0 6 -1 113.39 8.4
 0 6 -1 109.29 10.8
 0 6 -1 108.09 10.5
 0 -6 1 104.49 10.5
 0 -6 1 92.99 12.2
 0 -6 1 94.19 8.2
 0 -6 1 108.99 10.4
 0 -6 1 106.59 14.3
 -1 6 -1 65.99 5.6
 -1 6 -1 54.09 8.2
 -1 6 -1 57.69 8.6
 1 -6 1 59.99 8.3
 1 -6 1 64.49 5.5
 1 -6 1 76.79 13.1
 1 -6 1 57.89 8.2
 1 -6 1 61.99 10.6
 -2 6 -1 711.43 42
 -2 6 -1 752.32 37.3
 -2 6 -1 725.63 41.2
 2 -6 1 751.42 41.8
 2 -6 1 716.13 44.2
 2 -6 1 749.62 37.2
 2 -6 1 714.23 40.7
 -3 6 -1 794.92 45.4
 -3 6 -1 786.92 48.4
 -3 6 -1 757.12 44.3
 3 -6 1 807.92 43.8
 3 -6 1 821.32 44.8
 3 -6 1 772.52 47
 -4 6 -1 81.69 12.4
 -4 6 -1 97.19 17.2
 -4 6 -1 56.19 4.3
 -4 6 -1 69.69 12.6
 -4 6 -1 59.29 4.8
 4 -6 1 76.79 10.2
 4 -6 1 71.69 9.1
 -5 6 -1 128.79 9.6
 -5 6 -1 153.98 15
 -5 6 -1 195.88 20.5
 -5 6 -1 128.49 9
 -5 6 -1 170.58 16.1
 5 -6 1 150.18 14
 5 -6 1 166.18 12.8
 -6 6 -1 30.9 14.7
 -6 6 -1 12.9 4.9
 -6 6 -1 20.2 10.3
 -6 6 -1 26.9 11.7
 6 -6 1 17.7 10.3
 6 -6 1 32.6 12.8
 6 -6 1 22.1 10.7
 -7 6 -1 438.26 30.6
 -7 6 -1 451.45 34.8
 -7 6 -1 497.95 33.7
 -7 6 -1 411.76 25.8
 7 -6 1 447.66 25.8
 7 -6 1 449.95 27.7
 7 -6 1 450.25 31.5
 -8 6 -1 87.99 17.8
 -8 6 -1 64.89 15.5
 -8 6 -1 78.19 9.6
 -8 6 -1 75.69 19.1
 8 -6 1 110.69 19.5
 8 -6 1 94.39 9.7
 -9 6 -1 106.89 11.5
 -9 6 -1 122.99 21.3
 -9 6 -1 83.79 19.6
 -9 6 -1 127.09 23.2
 9 -6 1 126.59 12
 9 -6 1 85.99 16
 -10 6 -1 55.49 18.2
 -10 6 -1 42.6 11.7
 -10 6 -1 51.59 21.9
 -10 6 -1 50.49 20
 10 -6 1 26.2 14
 10 -6 1 55.09 10.7
 -11 6 -1 3.6 7.7
 -11 6 -1 -5.5 19.7
 -11 6 -1 -4.1 17.7
 -11 6 -1 10.8 18.4
 11 -6 1 13.5 9.8
 -12 6 -1 82.79 23.3
 -12 6 -1 71.09 25.5
 -12 6 -1 145.59 30.6
 12 -6 1 82.89 15.1
 -13 6 -1 30.2 22.3
 -13 6 -1 18.3 32.9
 -13 6 -1 71.19 23.2
 13 -6 1 10 10.3
 -14 6 -1 17 22.6
 -14 6 -1 37 23.8
 14 -6 1 18.9 11.9
 -15 6 -1 81.79 26.1
 -15 6 -1 -8.2 17.9
 -16 6 -1 121.79 28.2
 -16 6 -1 40.8 26.3
 16 5 -1 33.8 17.8
 -16 -5 1 35.6 19.1
 -16 -5 1 22.9 26.1
 15 5 -1 17.6 16.5
 -15 -5 1 33.5 18.3
 -15 -5 1 -9.2 22.4
 14 5 -1 9.8 15.3
 -14 -5 1 -0.2 23.1
 -14 -5 1 22.7 17.3
 13 5 -1 -4.5 17
 -13 -5 1 -11.4 20.1
 -13 -5 1 23 13.1
 -13 -5 1 27.7 15.7
 12 5 -1 6.7 13.3
 12 5 -1 4 13.1
 -12 -5 1 -8.9 13.5
 -12 -5 1 13.7 20.6
 -12 -5 1 10.6 11.6
 11 5 -1 58.89 18
 11 5 -1 44.7 14.1
 -11 -5 1 46.8 14
 -11 -5 1 35.4 17.7
 -11 -5 1 63.49 21.1
 10 5 -1 32.5 14.8
 10 5 -1 23.9 12.2
 -10 -5 1 18.4 13.2
 -10 -5 1 18.3 14.1
 -10 -5 1 21.8 16.6
 9 5 -1 33.9 12.1
 9 5 -1 40.9 13.9
 -9 -5 1 42.1 16.2
 -9 -5 1 15.3 11.6
 -9 -5 1 50.39 14.4
 8 5 -1 179.38 19.8
 8 5 -1 172.68 18
 -8 -5 1 158.78 17.1
 -8 -5 1 176.08 17.8
 7 5 -1 37.5 9.8
 7 5 -1 14.7 11.3
 -7 -5 1 39 10
 -7 -5 1 35.7 9.3
 -7 -5 1 44.4 12
 6 5 -1 152.08 15.5
 6 5 -1 157.88 15.4
 6 5 -1 126.79 14.7
 -6 -5 1 151.28 13.5
 -6 -5 1 161.08 14.7
 -6 -5 1 125.89 14.5
 -6 -5 1 132.09 15.2
 -6 -5 1 162.38 15.3
 5 5 -1 17.2 7.5
 5 5 -1 15.3 8.5
 5 5 -1 25.6 15.5
 5 5 -1 25.6 11.6
 -5 -5 1 15.8 7.5
 -5 -5 1 18.9 7.8
 -5 -5 1 18 9
 4 5 -1 165.08 14.7
 4 5 -1 115.59 12.3
 4 5 -1 123.99 13.8
 4 5 -1 97.19 12.5
 -4 -5 1 153.58 14.3
 -4 -5 1 135.49 13.6
 -4 -5 1 125.49 12.4
 -4 -5 1 135.29 12.5
 3 5 -1 610.24 37.8
 3 5 -1 652.83 38.9
 3 5 -1 727.73 38.3
 3 5 -1 597.94 37.6
 -3 -5 1 658.03 37.8
 -3 -5 1 707.53 37.9
 -3 -5 1 615.44 37.8
 -3 -5 1 692.03 39.1
 2 5 -1 554.84 34.8
 2 5 -1 599.34 33.9
 2 5 -1 618.54 33.4
 -2 -5 1 567.24 34.9
 -2 -5 1 586.94 33
 -2 -5 1 609.34 34.6
 -2 -5 1 579.34 33.5
 -2 -5 1 546.15 33.5
 1 5 -1 556.84 33.5
 1 5 -1 577.74 35
 1 5 -1 618.14 34.5
 1 5 -1 673.83 34.1
 -1 -5 1 525.35 33.3
 -1 -5 1 592.64 34.2
 -1 -5 1 597.34 32.6
 -1 -5 1 581.64 35.3
 0 5 -1 1.5 3.7
 0 5 -1 6.2 5.4
 0 5 -1 3.6 5.6
 0 -5 1 4.5 3.8
 0 -5 1 5.5 5.2
 0 -5 1 1.3 5.2
 0 -5 1 -3 4.1
 -1 5 -1 566.04 33.9
 -1 5 -1 622.04 31.1
 -1 5 -1 598.94 33.7
 1 -5 1 617.84 31
 1 -5 1 621.74 36
 1 -5 1 583.94 36.3
 1 -5 1 596.84 33.9
 1 -5 1 547.35 33.2
 -2 5 -1 149.69 15.6
 -2 5 -1 139.29 11.6
 -2 5 -1 144.69 12.5
 2 -5 1 141.79 11.3
 2 -5 1 139.29 15.1
 2 -5 1 160.18 12
 -3 5 -1 547.85 33.6
 -3 5 -1 574.74 34.4
 -3 5 -1 566.04 30
 -3 5 -1 618.54 37.6
 3 -5 1 596.54 33.2
 3 -5 1 620.44 34.3
 3 -5 1 622.04 36.2
 -4 5 -1 340.07 19.3
 -4 5 -1 318.97 22.5
 -4 5 -1 348.87 23.6
 -4 5 -1 356.26 26.8
 4 -5 1 364.76 21.8
 4 -5 1 398.66 25.4
 4 -5 1 353.56 23.2
 -5 5 -1 201.38 20.7
 -5 5 -1 181.58 15.7
 -5 5 -1 171.08 12.7
 -5 5 -1 200.98 17.2
 5 -5 1 217.28 14.8
 5 -5 1 195.28 18
 5 -5 1 200.08 12.2
 5 -5 1 207.98 16.6
 -6 5 -1 134.79 11.7
 -6 5 -1 186.28 18
 -6 5 -1 179.88 15.7
 -6 5 -1 223.08 21.3
 6 -5 1 158.28 11.7
 6 -5 1 166.78 15
 6 -5 1 169.18 13.7
 -7 5 -1 230.98 20.5
 -7 5 -1 269.37 17.2
 -7 5 -1 280.87 25.3
 -7 5 -1 241.08 22.6
 7 -5 1 249.78 18.2
 7 -5 1 248.48 16.6
 7 -5 1 245.58 21.6
 -8 5 -1 108.39 10.9
 -8 5 -1 97.19 15.7
 -8 5 -1 122.99 19.7
 8 -5 1 97.89 14.9
 8 -5 1 104.49 11.2
 -9 5 -1 117.09 20.8
 -9 5 -1 100.89 18.8
 -9 5 -1 115.09 12.1
 -9 5 -1 118.69 20.2
 9 -5 1 99.89 22.6
 9 -5 1 120.39 12.5
 -10 5 -1 -14.6 16.9
 -10 5 -1 3.6 17.4
 -10 5 -1 15.6 8.6
 -10 5 -1 -15.3 14
 10 -5 1 19.3 12.6
 10 -5 1 38.9 10.5
 -11 5 -1 46.3 19.8
 -11 5 -1 55.69 20.5
 -11 5 -1 63.39 20
 11 -5 1 69.79 13.4
 -12 5 -1 25.6 22.2
 -12 5 -1 44.9 20.2
 -12 5 -1 62.29 20.9
 12 -5 1 -1.4 14.1
 -13 5 -1 23.7 21.5
 -13 5 -1 98.89 24.8
 13 -5 1 37.4 13.4
 -14 5 -1 47 22.2
 -14 5 -1 -8.9 20.8
 14 -5 1 22.4 12.1
 -15 5 -1 18.5 22.9
 -15 5 -1 16.7 23.7
 15 -5 1 5.1 11.9
 -16 5 -1 0.5 22.4
 -16 5 -1 36.5 24.4
 16 4 -1 -9 14.2
 -16 -4 1 1.2 24.4
 -16 -4 1 42.6 20.5
 15 4 -1 39.1 18.5
 -15 -4 1 31.2 21.6
 -15 -4 1 12.2 24.2
 14 4 -1 21.5 15
 -14 -4 1 41.2 19.3
 -14 -4 1 4.8 21.9
 13 4 -1 15.2 15.9
 13 4 -1 18 19.2
 -13 -4 1 20.7 17.6
 -13 -4 1 24.8 12.4
 12 4 -1 19.5 13.3
 12 4 -1 29.5 15
 -12 -4 1 13 17.1
 -12 -4 1 41.1 17
 -12 -4 1 19.8 12.5
 11 4 -1 5.6 11.3
 11 4 -1 24.2 15.2
 -11 -4 1 15.6 16.8
 -11 -4 1 13.9 12.8
 -11 -4 1 0.6 13.4
 10 4 -1 186.68 21.4
 10 4 -1 100.19 18.3
 -10 -4 1 136.79 17.5
 -10 -4 1 156.88 20.1
 -10 -4 1 108.59 18.3
 9 4 -1 36.7 11.7
 9 4 -1 33.8 13.3
 -9 -4 1 23.2 11.9
 -9 -4 1 51.19 16.2
 -9 -4 1 51.49 13.4
 8 4 -1 3 7.7
 8 4 -1 14 11.4
 -8 -4 1 17.8 10
 -8 -4 1 15.3 9.3
 -8 -4 1 16.6 16.8
 7 4 -1 313.37 22.2
 7 4 -1 234.58 21.8
 -7 -4 1 302.97 22.4
 -7 -4 1 282.27 20.7
 -7 -4 1 280.17 20.6
 6 4 -1 1 8.6
 6 4 -1 4.8 6.6
 6 4 -1 16.9 8.7
 -6 -4 1 7.3 6.8
 -6 -4 1 2.1 7.1
 -6 -4 1 -5.7 5.8
 -6 -4 1 12.3 9.1
 -6 -4 1 9 7.7
 5 4 -1 971.6 55.69
 5 4 -1 1021.3 56.19
 5 4 -1 1110.79 57.19
 -5 -4 1 991.5 56.19
 -5 -4 1 1049.09 55.69
 -5 -4 1 839.52 55.09
 -5 -4 1 1042.2 55.29
 4 4 -1 77.09 10.4
 4 4 -1 115.59 12.7
 4 4 -1 82.29 12.3
 4 4 -1 73.69 9.5
 -4 -4 1 87.29 10.8
 -4 -4 1 98.79 10.6
 -4 -4 1 69.99 11.1
 -4 -4 1 74.89 10
 3 4 -1 3.6 4.9
 3 4 -1 5.2 6.2
 3 4 -1 -2 5.8
 3 4 -1 -2.4 4.6
 -3 -4 1 3.8 5.8
 -3 -4 1 4.5 4.9
 -3 -4 1 2.8 4.7
 2 4 -1 168.68 12.5
 2 4 -1 167.48 13.5
 2 4 -1 167.08 12.8
 -2 -4 1 166.58 12.3
 -2 -4 1 173.98 12.4
 -2 -4 1 168.88 12.8
 -2 -4 1 168.48 13.5
 1 4 -1 3060.19 148.59
 1 4 -1 3077.79 151.18
 1 4 -1 2837.12 150.38
 1 4 -1 2778.52 150.18
 -1 -4 1 2719.83 148.99
 -1 -4 1 2947.51 150.58
 -1 -4 1 3010.5 148.49
 -1 -4 1 2989.2 149.69
 0 4 -1 4657.83 241.88
 0 -4 1 4874.01 240.98
 -1 4 -1 1136.69 59.09
 -1 4 -1 1061.29 58.29
 -1 4 -1 1131.09 56.29
 1 -4 1 1096.69 60.49
 1 -4 1 1127.69 58.69
 1 -4 1 1111.99 56.19
 1 -4 1 1099.19 58.29
 -2 4 -1 19.5 6.9
 -2 4 -1 15.2 2
 -2 4 -1 17.2 2.1
 -2 4 -1 16.6 5.8
 2 -4 1 14.4 5.3
 2 -4 1 32.1 8.2
 2 -4 1 23.7 6.4
 -3 4 -1 246.68 19.7
 -3 4 -1 267.67 18
 -3 4 -1 261.67 14.4
 -3 4 -1 261.77 17
 3 -4 1 269.27 17.2
 3 -4 1 277.97 19.2
 3 -4 1 256.27 16.2
 -4 4 -1 29.9 7.4
 -4 4 -1 20 8.5
 -4 4 -1 18.8 4.4
 -4 4 -1 14.8 8.7
 4 -4 1 17.5 7.3
 4 -4 1 28.2 8.1
 4 -4 1 18.8 3.8
 4 -4 1 23.6 6.2
 -5 4 -1 25.7 8.8
 -5 4 -1 24.4 11.1
 -5 4 -1 18.5 10.2
 -5 4 -1 35.3 6.2
 5 -4 1 26.4 8.3
 5 -4 1 30.3 7.1
 5 -4 1 23.3 8.6
 5 -4 1 25.8 5.9
 -6 4 -1 86.09 12.9
 -6 4 -1 115.39 16.6
 -6 4 -1 94.39 11.7
 -6 4 -1 97.19 9.1
 6 -4 1 89.69 12.5
 6 -4 1 101.49 11.7
 6 -4 1 102.49 10.3
 6 -4 1 95.09 8.9
 -7 4 -1 88.39 13.3
 -7 4 -1 102.89 16.7
 -7 4 -1 86.89 9.6
 -7 4 -1 83.49 16.7
 7 -4 1 79.49 9.4
 7 -4 1 103.09 13.7
 7 -4 1 90.79 10.6
 -8 4 -1 94.09 17.5
 -8 4 -1 87.89 10.3
 -8 4 -1 112.79 19.7
 -8 4 -1 86.69 15.6
 8 -4 1 78.89 10.5
 8 -4 1 95.59 14
 -9 4 -1 44.3 9.7
 -9 4 -1 82.19 17.4
 -9 4 -1 44.5 14.6
 -9 4 -1 21 16.6
 9 -4 1 54.89 12.2
 9 -4 1 50.79 10.6
 -10 4 -1 84.09 20.4
 -10 4 -1 59.59 11.5
 -10 4 -1 47.8 19.3
 -10 4 -1 56.59 17.8
 10 -4 1 56.99 13.7
 10 -4 1 75.49 13.2
 -11 4 -1 24 17.3
 -11 4 -1 2.8 18.8
 -11 4 -1 10.5 16
 11 -4 1 23.8 11.2
 -12 4 -1 95.89 23.5
 -12 4 -1 50.09 21.8
 -12 4 -1 59.39 19.5
 12 -4 1 48.5 13.3
 -13 4 -1 28.2 21.2
 -13 4 -1 72.89 22.4
 -13 4 -1 33.5 20.1
 13 -4 1 18.5 11.6
 -14 4 -1 10 22.3
 -14 4 -1 4.1 19.1
 14 -4 1 14.8 12.7
 -15 4 -1 13.7 23.6
 -15 4 -1 36 21.5
 15 -4 1 -17.8 11.1
 -16 4 -1 55.99 25.1
 -16 4 -1 65.69 23.4
 16 -4 1 14.1 16.7
 16 3 -1 16.8 15.2
 -16 -3 1 47 20.8
 -16 -3 1 -12.1 24.3
 15 3 -1 11.5 16.4
 -15 -3 1 47.5 22.8
 -15 -3 1 23.2 24.6
 -14 -3 1 30.5 21.6
 -14 -3 1 22 21.7
 13 3 -1 3.2 12.5
 13 3 -1 -1.1 14.7
 -13 -3 1 38.4 13.4
 -13 -3 1 19.9 22.9
 -13 -3 1 15.1 14.8
 12 3 -1 5 11.9
 12 3 -1 9 14.3
 -12 -3 1 3 17.9
 -12 -3 1 24.6 13
 -12 -3 1 3.3 13.4
 11 3 -1 67.39 17.7
 11 3 -1 75.29 16.1
 -11 -3 1 70.19 15.5
 -11 -3 1 124.69 22.1
 -11 -3 1 81.39 17.7
 10 3 -1 39 13
 10 3 -1 81.99 18.1
 -10 -3 1 75.19 15.4
 -10 -3 1 63.49 19.2
 -10 -3 1 35.9 14.1
 9 3 -1 146.29 17.6
 9 3 -1 124.59 16.5
 -9 -3 1 124.89 17.6
 -9 -3 1 176.38 17.3
 -9 -3 1 187.78 18.7
 8 3 -1 159.88 17.4
 8 3 -1 200.78 19.4
 -8 -3 1 183.78 17.4
 -8 -3 1 188.08 17.8
 -8 -3 1 186.68 16.1
 7 3 -1 332.07 26.4
 7 3 -1 379.16 28.7
 7 3 -1 421.56 26.7
 -7 -3 1 361.66 26.8
 -7 -3 1 316.67 25.4
 -7 -3 1 424.96 26.7
 -7 -3 1 400.46 25.2
 -7 -3 1 419.46 25.8
 6 3 -1 570.94 34.1
 6 3 -1 618.74 35.9
 -6 -3 1 582.94 33.3
 -6 -3 1 489.25 33.9
 -6 -3 1 546.15 33.8
 -6 -3 1 564.64 32.6
 5 3 -1 103.59 14.2
 5 3 -1 81.19 11.7
 5 3 -1 68.19 10.5
 -5 -3 1 72.59 9.9
 -5 -3 1 88.69 12
 -5 -3 1 80.79 9.5
 -5 -3 1 82.19 11.2
 -5 -3 1 75.49 9.9
 4 3 -1 2966.1 144.19
 4 3 -1 2743.93 143.29
 4 3 -1 2808.52 143.39
 -4 -3 1 2792.72 142.69
 -4 -3 1 2670.93 143.39
 -4 -3 1 2758.42 142.89
 3 3 -1 82.39 8.5
 3 3 -1 91.49 9.3
 3 3 -1 69.59 8.8
 3 3 -1 58.39 8.2
 -3 -3 1 82.89 8.9
 -3 -3 1 87.29 8.6
 -3 -3 1 85.19 8
 -3 -3 1 82.29 8.9
 2 3 -1 50.89 7.4
 2 3 -1 39.2 6.9
 2 3 -1 52.39 8.7
 -2 -3 1 40.4 7
 -2 -3 1 43.8 7.2
 -2 -3 1 43.9 6.7
 -2 -3 1 47.8 7.7
 1 3 -1 5776.62 287.27
 1 3 -1 5403.96 286.07
 -1 -3 1 6018.3 285.97
 -1 -3 1 5517.65 286.97
 -1 -3 1 5751.42 287.07
 0 3 -1 204.38 13.4
 0 3 -1 223.88 12.1
 0 3 -1 198.68 13.1
 0 3 -1 199.08 14.2
 0 -3 1 234.78 12.2
 0 -3 1 193.28 13.1
 0 -3 1 190.08 14.2
 0 -3 1 209.58 13.5
 1 -3 1 9999 503.15
 -2 3 -1 1038.8 53.79
 -2 3 -1 980.9 53.09
 -2 3 -1 1039.1 51.29
 -2 3 -1 990.7 54.89
 -2 3 -1 1030.1 51.19
 2 -3 1 972.4 52.79
 2 -3 1 1025 53.49
 2 -3 1 1041.6 56.09
 -3 3 -1 31.3 6.4
 -3 3 -1 28.8 4.1
 -3 3 -1 43.3 7.9
 -3 3 -1 31.7 7.8
 3 -3 1 31.7 5.8
 3 -3 1 42.4 7.4
 3 -3 1 25.5 3.7
 3 -3 1 38.4 7.2
 -4 3 -1 550.94 32.1
 -4 3 -1 519.05 29.6
 -4 3 -1 554.84 31.1
 -4 3 -1 541.85 38
 4 -3 1 511.45 29.3
 4 -3 1 534.75 31.3
 4 -3 1 569.64 30.2
 4 -3 1 575.94 31.9
 -5 3 -1 -1.2 8.9
 -5 3 -1 8.4 8.3
 -5 3 -1 6.8 7.2
 -5 3 -1 9.8 5.4
 5 -3 1 18.1 6.5
 5 -3 1 14.6 8.2
 5 -3 1 6.2 6.8
 5 -3 1 8.7 4.9
 -6 3 -1 683.53 39.9
 -6 3 -1 639.14 41.4
 -6 3 -1 651.03 38.5
 -6 3 -1 707.13 41.9
 6 -3 1 692.13 38.6
 6 -3 1 703.13 40.4
 6 -3 1 712.63 38.7
 6 -3 1 737.13 40.2
 -7 3 -1 -7.9 8.7
 -7 3 -1 -11.4 9.2
 -7 3 -1 0.9 5.6
 -7 3 -1 -4.8 9.4
 7 -3 1 1.7 5.6
 7 -3 1 -4.4 7.8
 7 -3 1 -10.3 8.8
 7 -3 1 6.5 6.9
 -8 3 -1 72.89 9.5
 -8 3 -1 70.09 14
 -8 3 -1 79.39 16
 -8 3 -1 74.19 14.6
 8 -3 1 70.19 11.2
 8 -3 1 72.89 12.5
 -9 3 -1 13.5 7.4
 -9 3 -1 -15.6 10.8
 -9 3 -1 -9.7 14.1
 -9 3 -1 -2.3 12
 9 -3 1 4.1 8.2
 9 -3 1 3.9 9.1
 -10 3 -1 -25.5 13.8
 -10 3 -1 -4.6 14
 -10 3 -1 -7.1 12.6
 10 -3 1 -9.1 10
 10 -3 1 -12.3 7.6
 -11 3 -1 97.69 24.5
 -11 3 -1 120.99 21
 -11 3 -1 96.29 20.8
 11 -3 1 59.79 15.2
 -12 3 -1 4.7 18.7
 -12 3 -1 33.6 17.1
 -12 3 -1 64.39 20.2
 12 -3 1 22.4 12
 -13 3 -1 23.3 18.5
 -13 3 -1 103.29 21.5
 -13 3 -1 15.8 19
 13 -3 1 47 14.1
 -14 3 -1 20.8 18.9
 -14 3 -1 16.8 22.7
 14 -3 1 14.8 12.6
 -15 3 -1 36 20
 -15 3 -1 24.8 22.6
 15 -3 1 9.8 13.4
 -16 3 -1 64.59 21.2
 -16 3 -1 26.6 23.9
 16 -3 1 10.8 15.1
 16 2 -1 22.5 15.9
 -16 -2 1 -8.4 24.3
 -16 -2 1 18.8 18.3
 15 2 -1 14.6 16.4
 -15 -2 1 7.8 20.1
 -15 -2 1 33.7 20.1
 14 2 -1 22.3 15.7
 -14 -2 1 38 23
 13 2 -1 0.1 13.7
 13 2 -1 34.7 16
 -13 -2 1 34.9 20.8
 -13 -2 1 14.5 15.6
 -13 -2 1 54.79 14.6
 12 2 -1 48.3 15.3
 12 2 -1 33.2 14.4
 -12 -2 1 60.89 21
 -12 -2 1 83.39 18.3
 11 2 -1 5.8 12.2
 11 2 -1 11 13.2
 -11 -2 1 -1 13.5
 -11 -2 1 17.4 18.9
 -11 -2 1 9.9 12.3
 10 2 -1 50.69 13.9
 10 2 -1 37.7 13.2
 -10 -2 1 76.69 16
 -10 -2 1 58.39 18.8
 -10 -2 1 32.2 13.2
 9 2 -1 -12.3 7.7
 9 2 -1 5.3 11.6
 -9 -2 1 2.9 12.6
 -9 -2 1 -8.1 10.9
 8 2 -1 74.59 12.1
 8 2 -1 40.6 11.8
 -8 -2 1 68.39 12.2
 -8 -2 1 75.19 14.2
 -8 -2 1 76.19 11.4
 7 2 -1 240.98 21.9
 7 2 -1 316.07 22.2
 7 2 -1 307.97 23.6
 -7 -2 1 358.36 24.2
 -7 -2 1 312.47 22.5
 -7 -2 1 316.87 21.1
 -7 -2 1 293.37 22.3
 -7 -2 1 332.27 22.5
 6 2 -1 98.79 11.9
 6 2 -1 111.69 13.9
 6 2 -1 120.99 13.3
 -6 -2 1 111.19 12.7
 -6 -2 1 87.39 11
 -6 -2 1 80.89 10.4
 -6 -2 1 87.99 12.4
 -6 -2 1 104.29 13.3
 5 2 -1 1506.15 75.29
 5 2 -1 1340.97 73.49
 -5 -2 1 1335.17 72.49
 -5 -2 1 1466.65 74.69
 -5 -2 1 1304.57 73.59
 4 2 -1 206.38 15.2
 4 2 -1 202.38 14.6
 4 2 -1 196.58 14.7
 -4 -2 1 207.28 13.4
 -4 -2 1 215.38 15.4
 -4 -2 1 205.68 14.8
 -4 -2 1 205.48 14.3
 3 2 -1 2049.09 111.99
 3 2 -1 2275.27 112.59
 -3 -2 1 2284.07 111.99
 -3 -2 1 2154.08 111.99
 -3 -2 1 2136.89 112.39
 -3 -2 1 2251.37 112.69
 2 2 -1 1095.09 53.49
 2 2 -1 952.7 52.89
 2 2 -1 995.6 53.39
 2 2 -1 982.8 53.39
 -2 -2 1 991.9 53.29
 -2 -2 1 1026.2 52.99
 -2 -2 1 1068.69 53.39
 1 2 -1 241.48 13.1
 1 2 -1 213.28 13
 1 2 -1 226.78 13.7
 1 2 -1 196.18 12.8
 -1 -2 1 217.28 13.6
 -1 -2 1 203.48 13
 -1 -2 1 247.38 13.2
 -1 -2 1 223.98 13
 0 2 -1 51.89 4.3
 0 2 -1 46.1 4.2
 0 2 -1 46 5.1
 0 2 -1 49.5 3.7
 0 -2 1 45.5 4.4
 0 -2 1 47.5 4.7
 0 -2 1 51.79 4.6
 0 -2 1 51.89 3.6
 -1 2 -1 36.2 5.5
 -1 2 -1 31.9 4.2
 -1 2 -1 24.3 2.2
 -1 2 -1 28.9 3.9
 1 -2 1 23.1 2.1
 1 -2 1 39.6 5.9
 1 -2 1 33.6 4.4
 1 -2 1 30.5 3.9
 -2 2 -1 1278.97 63.69
 -2 2 -1 1198.08 62.39
 -2 2 -1 1132.39 61.39
 -2 2 -1 1223.38 62.79
 2 -2 1 1262.07 62.69
 2 -2 1 1226.88 63.19
 2 -2 1 1164.98 61.39
 -3 2 -1 32.1 4.6
 -3 2 -1 55.39 7.9
 3 -2 1 47.3 5.4
 3 -2 1 47.7 6.9
 3 -2 1 38.9 4.7
 3 -2 1 41.5 6.6
 -4 2 -1 189.48 14.7
 -4 2 -1 186.98 14.8
 -4 2 -1 182.98 13.5
 -4 2 -1 202.18 12.9
 4 -2 1 169.58 13.1
 4 -2 1 228.88 14.3
 4 -2 1 194.58 12.7
 4 -2 1 188.28 13.7
 -5 2 -1 160.08 12.5
 -5 2 -1 181.68 15.5
 -5 2 -1 174.58 13.9
 -5 2 -1 165.48 14.8
 5 -2 1 186.78 13.9
 5 -2 1 150.78 12.3
 5 -2 1 187.78 12.9
 5 -2 1 164.78 14.6
 -6 2 -1 27.6 12.2
 -6 2 -1 14 9.3
 -6 2 -1 25.3 9
 -6 2 -1 32.2 7.5
 6 -2 1 30.2 8.6
 6 -2 1 26.3 7.5
 6 -2 1 37.2 8.5
 -7 2 -1 266.57 18.1
 -7 2 -1 231.58 18.7
 -7 2 -1 239.88 20.7
 -7 2 -1 246.38 21.6
 7 -2 1 196.38 18.6
 7 -2 1 274.07 18.4
 7 -2 1 266.57 19.3
 -8 2 -1 56.59 14.3
 -8 2 -1 54.79 13.1
 -8 2 -1 37.3 12.3
 -8 2 -1 51.69 9.8
 8 -2 1 57.59 11.5
 8 -2 1 56.09 11.1
 -9 2 -1 10.3 13.4
 -9 2 -1 30.7 8.3
 -9 2 -1 12.5 12.4
 -9 2 -1 11.5 11.2
 9 -2 1 33.6 10.4
 9 -2 1 19.6 9.6
 -10 2 -1 58.59 18.3
 -10 2 -1 49.7 16.3
 -10 2 -1 68.29 17.5
 10 -2 1 29 11.5
 10 -2 1 68.89 14.1
 -11 2 -1 2.2 14.2
 -11 2 -1 15 16.1
 -11 2 -1 -17.3 17.5
 11 -2 1 -3.1 9.7
 11 -2 1 2.8 11.9
 -12 2 -1 76.89 19.9
 -12 2 -1 69.99 23.1
 -12 2 -1 65.09 19.1
 12 -2 1 62.99 14.4
 -13 2 -1 13.8 16.3
 -13 2 -1 18.7 18.6
 13 -2 1 21.7 12.9
 -14 2 -1 29.5 19.9
 -14 2 -1 20.7 22.6
 14 -2 1 27.1 13.6
 -15 2 -1 52.99 21.7
 -15 2 -1 39.6 27.2
 15 -2 1 27.1 15.4
 -16 2 -1 49.7 20.7
 -16 2 -1 7 22.1
 16 -2 1 17.2 13.6
 17 1 -1 3.7 15.9
 -17 -1 1 88.69 20.6
 -17 -1 1 -6.9 21.6
 16 1 -1 16 14.1
 -16 -1 1 28.3 25.5
 -16 -1 1 62.89 23.4
 15 1 -1 21.7 14.4
 -15 -1 1 14.2 25.7
 -15 -1 1 21.1 18.8
 14 1 -1 23.9 13
 -14 -1 1 10.2 17.3
 -14 -1 1 51.69 23.4
 13 1 -1 17.7 15.9
 13 1 -1 49 15.6
 -13 -1 1 46 18.8
 -13 -1 1 50.39 18.1
 12 1 -1 -4.3 11.9
 12 1 -1 11.7 14
 -12 -1 1 24.7 13.2
 -12 -1 1 5.3 18.9
 -12 -1 1 6.6 14.7
 11 1 -1 70.99 17.6
 -11 -1 1 105.79 24
 -11 -1 1 80.19 18.2
 -11 -1 1 87.89 17.2
 10 1 -1 102.99 18
 10 1 -1 97.29 15.6
 -10 -1 1 57.99 15.2
 -10 -1 1 67.49 19.7
 -10 -1 1 77.09 15.5
 9 1 -1 64.59 12.4
 9 1 -1 26.8 11
 -9 -1 1 39.3 12.1
 -9 -1 1 41.5 14.2
 -9 -1 1 52.99 13.3
 8 1 -1 263.47 20.5
 8 1 -1 291.97 21.4
 -8 -1 1 213.08 19.6
 -8 -1 1 293.37 22.4
 -8 -1 1 184.28 20.2
 -8 -1 1 229.58 19.4
 -8 -1 1 256.37 18.9
 7 1 -1 80.59 12.5
 7 1 -1 94.49 12.9
 7 1 -1 97.39 12.8
 -7 -1 1 96.29 11.2
 -7 -1 1 110.39 14.4
 -7 -1 1 86.69 11.6
 -7 -1 1 80.59 13.2
 -7 -1 1 123.79 14.5
 6 1 -1 649.04 40.8
 -6 -1 1 696.03 41
 -6 -1 1 744.73 41.2
 -6 -1 1 631.04 40.3
 -6 -1 1 743.43 39.4
 -6 -1 1 727.43 40.4
 5 1 -1 -1.6 5.9
 5 1 -1 9.2 7
 5 1 -1 -12 6
 -5 -1 1 -10.1 7.5
 -5 -1 1 -4 5.4
 -5 -1 1 0.6 5.9
 4 1 -1 24.7 6.7
 4 1 -1 31.8 6.9
 4 1 -1 7.5 5.3
 -4 -1 1 16.9 5.7
 -4 -1 1 9.6 6
 -4 -1 1 20.9 5.1
 -4 -1 1 29.7 6.8
 3 1 -1 47.1 6.2
 3 1 -1 56.69 6.6
 3 1 -1 36.9 8
 -3 -1 1 50.29 6.7
 -3 -1 1 55.99 7.2
 -3 -1 1 38.2 6.7
 -3 -1 1 33.8 5
 2 1 -1 137.79 9.7
 2 1 -1 136.69 9.2
 -2 -1 1 131.09 9.5
 -2 -1 1 127.19 9.1
 -2 -1 1 144.49 9.2
 -2 -1 1 106.19 9.4
 1 1 -1 419.66 23
 1 1 -1 420.56 23.2
 1 1 -1 425.36 23.2
 -1 -1 1 480.05 23.7
 -1 -1 1 402.76 22.6
 -1 -1 1 444.06 23.4
 -1 -1 1 433.36 23
 -1 1 -1 1826.32 90.99
 -1 1 -1 1767.22 90.59
 -1 1 -1 1808.82 91.29
 -1 1 -1 1842.62 90.99
 1 -1 1 1804.22 91.19
 1 -1 1 1787.82 90.89
 1 -1 1 1759.62 90.59
 1 -1 1 1844.72 90.99
 -2 1 -1 1561.64 78.19
 -2 1 -1 1447.06 78.39
 -2 1 -1 1467.95 77.89
 -2 1 -1 1560.24 78.39
 2 -1 1 1591.04 78.09
 2 -1 1 1577.54 78.49
 2 -1 1 1583.14 77.99
 2 -1 1 1494.55 78.69
 -3 1 -1 265.37 15.9
 -3 1 -1 265.67 17.7
 -3 1 -1 227.68 15.4
 3 -1 1 267.77 16.3
 3 -1 1 245.38 15.4
 3 -1 1 264.37 15.4
 3 -1 1 277.97 15.6
 -4 1 -1 32.4 8.1
 -4 1 -1 40.7 6.1
 -4 1 -1 51.79 7.8
 -4 1 -1 33.1 6.5
 4 -1 1 49 6.8
 4 -1 1 35.3 5.5
 4 -1 1 59.99 9.4
 4 -1 1 35.9 6.4
 -5 1 -1 -1.6 6.6
 -5 1 -1 9.5 7.4
 -5 1 -1 3.2 8.7
 -5 1 -1 23.8 6.8
 5 -1 1 14.3 6.1
 5 -1 1 19 6.4
 5 -1 1 16.6 7.5
 5 -1 1 16.7 6.8
 -6 1 -1 1163.58 61.59
 -6 1 -1 1146.49 62.79
 -6 1 -1 1096.79 61.69
 -6 1 -1 1226.98 62.09
 6 -1 1 1196.48 61.29
 6 -1 1 1153.48 60.89
 6 -1 1 997.5 61.49
 -7 1 -1 154.48 13.5
 -7 1 -1 140.89 15.7
 -7 1 -1 165.28 14.5
 -7 1 -1 145.29 15
 7 -1 1 139.89 14
 7 -1 1 129.09 15.7
 7 -1 1 152.98 13.3
 7 -1 1 136.79 14.1
 -8 1 -1 19.2 9.6
 -8 1 -1 27.6 8.4
 -8 1 -1 17.3 10.4
 -8 1 -1 25.7 12.4
 8 -1 1 4.8 8.4
 8 -1 1 8 8.6
 -9 1 -1 -5 12
 -9 1 -1 1.2 13.9
 -9 1 -1 -8 9.6
 9 -1 1 5.7 9.1
 9 -1 1 10.5 9.3
 -10 1 -1 0.8 14.4
 -10 1 -1 -9.1 11.9
 -10 1 -1 7.7 13.8
 10 -1 1 19.3 11.1
 -11 1 -1 94.39 23.8
 -11 1 -1 140.29 20.8
 -11 1 -1 107.29 20.7
 11 -1 1 81.39 15.6
 11 -1 1 141.59 20.1
 -12 1 -1 26.9 16.5
 -12 1 -1 21.7 20.1
 -12 1 -1 67.59 17
 12 -1 1 16.3 12.8
 -13 1 -1 14.5 19.5
 -13 1 -1 19.1 16
 13 -1 1 42.2 14.8
 13 -1 1 -4 14.3
 -14 1 -1 -5 19.5
 14 -1 1 34.2 16.3
 -15 1 -1 27.4 19.1
 -15 1 -1 -8.1 22.9
 -16 1 -1 41.5 20.9
 -16 1 -1 58.09 24.9
 16 -1 1 21 16.5
 17 0 -1 19.2 14.7
 -17 0 1 64.19 19.4
 -17 0 1 31.3 23.3
 16 0 -1 3.6 13.6
 -16 0 1 22.5 23.4
 -16 0 1 41.6 20.6
 -15 0 1 25.2 20.3
 -15 0 1 4.7 22.1
 14 0 -1 17.2 14.9
 -14 0 1 101.89 22.6
 -14 0 1 43.8 19.2
 -14 0 1 1 20.9
 13 0 -1 5.8 12.1
 -13 0 1 9.4 19.1
 -13 0 1 30.4 16.1
 -13 0 1 56.39 16.1
 12 0 -1 34.6 15.9
 12 0 -1 92.59 18.5
 -12 0 1 67.69 20.1
 -12 0 1 72.09 16.4
 -12 0 1 57.99 17.5
 11 0 -1 34.5 13.7
 11 0 -1 3.7 12.3
 -11 0 1 15.1 13.1
 -11 0 1 31.3 15.1
 -11 0 1 33 17.9
 10 0 -1 23.8 11.4
 -10 0 1 42.3 14.3
 -10 0 1 12.7 15.2
 -10 0 1 26.7 13.7
 9 0 -1 105.89 15.1
 9 0 -1 105.89 16.4
 -9 0 1 116.29 19.6
 -9 0 1 89.59 13.1
 -9 0 1 88.39 15.4
 8 0 -1 183.28 17
 8 0 -1 166.58 17.1
 -8 0 1 197.68 19.4
 -8 0 1 155.48 17.4
 -8 0 1 177.18 15.4
 7 0 -1 968.1 59.89
 7 0 -1 1100.79 60.39
 7 0 -1 1138.29 59.89
 -7 0 1 1015.1 59.69
 -7 0 1 1129.89 60.99
 -7 0 1 1104.19 58.69
 -7 0 1 1096.89 59.89
 6 0 -1 145.09 11.6
 6 0 -1 140.49 13.2
 6 0 -1 137.79 18.3
 6 0 -1 135.89 13.9
 -6 0 1 148.39 14.3
 -6 0 1 110.39 14.4
 -6 0 1 120.39 12.2
 5 0 -1 359.66 20.7
 5 0 -1 318.57 22
 5 0 -1 350.06 22.7
 5 0 -1 362.36 22.3
 -5 0 1 336.67 22.7
 -5 0 1 374.36 20.9
 -5 0 1 317.97 23.7
 4 0 -1 349.57 20.4
 4 0 -1 308.37 18.7
 4 0 -1 313.87 20
 4 0 -1 345.87 20.3
 -4 0 1 348.47 20.3
 -4 0 1 323.77 19.9
 -4 0 1 321.97 20.4
 -4 0 1 306.47 18.8
 3 0 -1 448.86 24.7
 3 0 -1 433.26 25.7
 3 0 -1 516.45 26.2
 3 0 -1 469.85 25.9
 -3 0 1 442.86 25.7
 -3 0 1 478.15 25.9
 -3 0 1 432.76 24.7
 2 0 -1 5699.13 271.27
 -2 0 1 5114.79 270.87
 -1 0 -1 263.97 13.8
 -1 0 -1 227.98 13.8
 -1 0 -1 262.87 13.8
 1 0 1 253.37 13.8
 1 0 1 277.57 13.8
 1 0 1 258.97 14
 -2 0 -1 2585.64 142.79
 -2 0 -1 2927.31 141.99
 -2 0 -1 2904.11 142.69
 -2 0 -1 2791.72 142.89
 2 0 1 2938.71 143.09
 2 0 1 2806.42 142.89
 2 0 1 2876.01 141.99
 -3 0 -1 473.05 25.6
 -3 0 -1 440.36 25.9
 -3 0 -1 449.06 24.8
 3 0 1 489.45 26.2
 3 0 1 459.75 26
 3 0 1 455.55 24.8
 3 0 1 474.05 25.3
 -4 0 -1 228.68 15.9
 -4 0 -1 189.08 14.6
 -4 0 -1 241.78 14.8
 -4 0 -1 214.68 14.3
 4 0 1 242.48 15.9
 4 0 1 234.18 15.5
 4 0 1 233.28 14.6
 4 0 1 235.08 14.3
 -5 0 -1 304.27 19.4
 -5 0 -1 324.07 20.3
 -5 0 -1 280.27 19
 -5 0 -1 281.57 20.8
 5 0 1 320.17 19.1
 5 0 1 296.17 20.2
 5 0 1 319.97 19.3
 -6 0 -1 63.49 9.6
 -6 0 -1 72.19 13.4
 -6 0 -1 56.39 9.5
 -6 0 -1 81.89 11.6
 6 0 1 91.19 11
 6 0 1 57.99 8.8
 6 0 1 78.29 9.8
 -7 0 -1 261.77 19.1
 -7 0 -1 242.88 18.7
 -7 0 -1 269.47 21
 7 0 1 251.07 20.4
 7 0 1 238.28 19.2
 7 0 1 240.18 17.9
 7 0 1 232.18 17.4
 -8 0 -1 124.59 13.6
 -8 0 -1 157.38 17.5
 -8 0 -1 158.58 15.6
 -8 0 -1 128.29 14.6
 8 0 1 174.68 15.8
 8 0 1 113.49 13.5
 -9 0 -1 12.7 14.3
 -9 0 -1 -2.1 14.7
 -9 0 -1 15.4 9.9
 9 0 1 17 10.5
 9 0 1 7.1 8.2
 -10 0 -1 -3.6 13.1
 -10 0 -1 -10.4 16.1
 10 0 1 15.2 10.2
 10 0 1 5.9 9.3
 -11 0 -1 11.8 15.2
 -11 0 -1 32.4 20.1
 -11 0 -1 26.9 12.9
 11 0 1 13.6 12.6
 11 0 1 9.6 10.9
 -12 0 -1 37 17.9
 -12 0 -1 42 19.8
 12 0 1 23.8 13.7
 12 0 1 26.2 12.7
 -13 0 -1 -15 14.9
 -13 0 -1 32.6 21.3
 13 0 1 11.2 12.7
 -14 0 -1 51.69 25.6
 -14 0 -1 18.3 23.3
 14 0 1 3.2 12.4
 -15 0 -1 26.1 19.8
 -15 0 -1 -4.2 23.8
 15 0 1 -4.9 14.2
 -16 0 -1 74.19 22.4
 -16 0 -1 61.99 27.4
 17 -1 -1 10.9 14.7
 -17 1 1 46.5 28.2
 -17 1 1 76.39 19.5
 16 -1 -1 -4.7 12.8
 -16 1 1 24.1 18
 -16 1 1 12.3 23.3
 15 -1 -1 20.8 15.1
 -15 1 1 36.9 19.4
 -15 1 1 -4.5 22.4
 14 -1 -1 24.2 13.3
 -14 1 1 18.9 17.7
 -14 1 1 17.5 22.6
 13 -1 -1 40.3 14.8
 -13 1 1 35.6 22.2
 -13 1 1 21.1 17.8
 12 -1 -1 -16 11.4
 -12 1 1 8.3 20.1
 -12 1 1 24.2 15.7
 -12 1 1 17.7 15.8
 11 -1 -1 61.99 15
 11 -1 -1 28.8 14.3
 -11 1 1 46.3 16.2
 -11 1 1 59.19 17.1
 -11 1 1 45.9 21.4
 10 -1 -1 -6.6 10.4
 10 -1 -1 -8.7 9.2
 -10 1 1 -22.8 12.7
 -10 1 1 -1.8 11.6
 9 -1 -1 36.8 11.5
 9 -1 -1 15.9 10.8
 -9 1 1 28.2 9.6
 -9 1 1 32.3 13
 -9 1 1 61.49 17.5
 -9 1 1 37.4 11.7
 8 -1 -1 59.69 9.3
 8 -1 -1 46.1 11.5
 8 -1 -1 62.29 12.1
 -8 1 1 71.19 16.1
 -8 1 1 61.59 12.2
 -8 1 1 48.5 12.6
 -8 1 1 44.8 9.7
 7 -1 -1 84.79 14.1
 7 -1 -1 129.79 12.5
 7 -1 -1 136.49 18.2
 7 -1 -1 116.59 12.5
 -7 1 1 111.39 11.8
 -7 1 1 94.09 15.5
 -7 1 1 118.59 12.2
 -7 1 1 108.19 15.9
 6 -1 -1 597.34 34.1
 6 -1 -1 511.35 32.8
 6 -1 -1 587.34 31.7
 -6 1 1 582.24 34.5
 -6 1 1 581.94 32.5
 -6 1 1 498.65 32.6
 -6 1 1 559.94 34.8
 5 -1 -1 41.8 9
 5 -1 -1 28.3 9.6
 5 -1 -1 31.6 7.4
 5 -1 -1 37.2 7
 -5 1 1 35.1 7.4
 -5 1 1 33.1 9
 -5 1 1 44.1 7.9
 -5 1 1 42.4 10
 4 -1 -1 125.89 11.1
 4 -1 -1 147.59 9.6
 4 -1 -1 141.19 11.6
 4 -1 -1 141.19 11.5
 -4 1 1 146.59 11.9
 -4 1 1 140.49 10
 -4 1 1 136.49 12
 -4 1 1 138.39 10.4
 3 -1 -1 1011.3 56.29
 3 -1 -1 1120.19 55.99
 -3 1 1 967.6 55.29
 -3 1 1 1161.38 57.79
 -3 1 1 1138.69 56.99
 2 -1 -1 128.39 9.3
 2 -1 -1 101.99 7.4
 2 -1 -1 103.19 7
 -2 1 1 100.69 7.1
 -2 1 1 109.99 7.5
 -2 1 1 126.39 9.4
 -2 1 1 113.29 8.8
 1 -1 -1 4076.99 203.28
 -1 1 1 4020 203.38
 -1 -1 -1 161.18 9.7
 -1 -1 -1 176.38 10.3
 -1 -1 -1 157.18 9.5
 -1 -1 -1 178.18 9.7
 -1 -1 -1 173.68 10
 1 1 1 150.58 9.7
 1 1 1 182.48 10.1
 -2 -1 -1 448.66 24.6
 -2 -1 -1 457.75 23.7
 -2 -1 -1 459.35 25.1
 -2 -1 -1 451.15 24.3
 2 1 1 436.16 24.3
 2 1 1 456.05 23.9
 2 1 1 441.36 24.9
 -3 -1 -1 1065.39 54.89
 -3 -1 -1 994.8 55.09
 -3 -1 -1 1051.69 53.59
 -3 -1 -1 1105.39 54.49
 3 1 1 955.7 55.09
 3 1 1 1074.99 53.89
 3 1 1 1040.8 54.89
 3 1 1 1063.39 54.39
 -4 -1 -1 2121.39 108.79
 -4 -1 -1 2245.88 109.79
 -4 -1 -1 2025.7 110.09
 4 1 1 2289.37 111.19
 4 1 1 2163.08 108.99
 4 1 1 2025.1 110.29
 4 1 1 2136.99 109.59
 -5 -1 -1 0.5 6.5
 -5 -1 -1 6 5.9
 -5 -1 -1 -2.8 5.7
 -5 -1 -1 12.4 8.3
 5 1 1 4.9 7
 5 1 1 25.3 7.3
 5 1 1 -13.3 6.4
 5 1 1 4.7 5.3
 -6 -1 -1 89.59 10.6
 -6 -1 -1 110.09 13
 -6 -1 -1 93.79 10.7
 -6 -1 -1 95.49 11.3
 6 1 1 74.39 10.9
 6 1 1 82.69 10.9
 -7 -1 -1 135.99 13.5
 -7 -1 -1 135.59 13.9
 -7 -1 -1 133.89 14.4
 -7 -1 -1 128.39 13.4
 7 1 1 149.09 14.6
 7 1 1 107.19 13.6
 7 1 1 133.99 12.6
 -8 -1 -1 233.78 20.6
 -8 -1 -1 211.28 19.1
 -8 -1 -1 242.28 18.7
 8 1 1 175.18 18
 8 1 1 228.18 17.6
 -9 -1 -1 23.2 13.8
 -9 -1 -1 33.2 10.8
 -9 -1 -1 30.6 12.9
 9 1 1 23.5 10
 9 1 1 38 12.7
 -10 -1 -1 10.1 12.7
 -10 -1 -1 -36.7 15.4
 10 1 1 -2.4 9.4
 10 1 1 -16.6 8.8
 -11 -1 -1 -5.9 9.8
 -11 -1 -1 -14 13.3
 -11 -1 -1 -14 16.8
 11 1 1 6.7 10.3
 11 1 1 -3.4 10.2
 -12 -1 -1 -8.9 16.7
 -12 -1 -1 -11.2 14.2
 12 1 1 -3.4 11.9
 -13 -1 -1 24 17
 -13 -1 -1 43 21.9
 13 1 1 20.1 15.1
 -14 -1 -1 23.2 24.1
 -14 -1 -1 13.1 17.3
 14 1 1 28.3 15
 -15 -1 -1 33 21.3
 15 1 1 48.9 17.2
 -16 -1 -1 98.19 23.5
 -16 -1 -1 66.69 27.5
 17 -2 -1 28.2 15.9
 -17 2 1 34.3 27.6
 16 -2 -1 23.2 14.1
 -16 2 1 31.7 18.7
 -16 2 1 15.6 22.5
 15 -2 -1 7.1 12.7
 -15 2 1 5.1 19.3
 14 -2 -1 44.1 15
 -14 2 1 7.4 21.9
 -14 2 1 32.8 18.1
 13 -2 -1 14.2 13.3
 -13 2 1 26 16.6
 -13 2 1 72.89 18.9
 -13 2 1 21.9 20.9
 12 -2 -1 -7.6 13.2
 12 -2 -1 51.69 13.7
 -12 2 1 47.6 17
 -12 2 1 25.6 21.3
 -12 2 1 13.9 15.4
 11 -2 -1 -8 19
 11 -2 -1 -10.1 19.4
 -11 2 1 -3.5 15.8
 -11 2 1 -10.8 14.2
 -11 2 1 5.8 17.8
 10 -2 -1 59.09 13.9
 10 -2 -1 93.29 15.5
 -10 2 1 60.09 17.2
 -10 2 1 48.1 19.4
 -10 2 1 52.39 18.2
 9 -2 -1 18.6 11.1
 9 -2 -1 46.1 11.7
 -9 2 1 35 13.5
 -9 2 1 27.6 14.1
 -9 2 1 53.29 13.3
 -9 2 1 30.7 9.3
 8 -2 -1 27.5 9
 8 -2 -1 38.3 9.5
 8 -2 -1 5.3 9.8
 -8 2 1 31.8 14.8
 -8 2 1 23 10.3
 -8 2 1 14.7 11.7
 -8 2 1 45.6 8.8
 7 -2 -1 111.29 11
 7 -2 -1 104.89 13.3
 7 -2 -1 105.49 11.7
 7 -2 -1 140.89 15.8
 -7 2 1 151.58 16.9
 -7 2 1 112.79 12.8
 -7 2 1 104.29 14.7
 6 -2 -1 86.99 12.7
 6 -2 -1 123.09 24.2
 6 -2 -1 74.09 8.6
 6 -2 -1 56.59 8.6
 -6 2 1 81.39 13.9
 -6 2 1 78.99 11.3
 -6 2 1 62.79 9.2
 -6 2 1 70.79 13.6
 5 -2 -1 1606.24 88.49
 5 -2 -1 1702.23 89.59
 5 -2 -1 1783.72 90.09
 5 -2 -1 1674.33 87.79
 -5 2 1 1703.33 90.29
 -5 2 1 1723.83 88.59
 -5 2 1 1860.41 90.99
 -5 2 1 1626.64 88.49
 4 -2 -1 417.86 22.9
 4 -2 -1 413.56 24.7
 4 -2 -1 356.26 23.1
 4 -2 -1 486.85 25.7
 -4 2 1 418.36 23.7
 -4 2 1 433.66 25.2
 -4 2 1 384.06 23.3
 3 -2 -1 328.07 18.4
 3 -2 -1 282.27 16.9
 3 -2 -1 279.17 17.4
 -3 2 1 312.47 17.3
 -3 2 1 277.07 16.9
 -3 2 1 330.97 19.1
 2 -2 -1 964.2 49.6
 2 -2 -1 984.2 51.09
 2 -2 -1 934.81 49.99
 -2 2 1 911.11 50.19
 -2 2 1 1019.8 51.39
 -2 2 1 1080.69 52.69
 -2 2 1 958.5 49.5
 1 -2 -1 1341.27 68.49
 1 -2 -1 1338.17 69.99
 1 -2 -1 1375.36 69.19
 1 -2 -1 1397.86 67.59
 -1 2 1 1351.66 69.29
 -1 2 1 1342.57 70.19
 -1 2 1 1307.37 68.49
 0 -2 -1 1747.23 91.19
 0 -2 -1 1901.11 91.79
 0 -2 -1 1793.42 92.19
 0 -2 -1 1782.42 90.79
 0 2 1 1733.63 91.19
 0 2 1 1757.02 90.69
 0 2 1 1776.12 92.29
 0 2 1 1927.51 91.79
 -1 -2 -1 7.2 3.5
 -1 -2 -1 1.8 3.6
 -1 -2 -1 9.4 4
 -1 -2 -1 9.4 4.8
 1 2 1 2.8 3.2
 1 2 1 13.2 4.8
 -2 -2 -1 50.09 6.4
 -2 -2 -1 71.39 6.7
 -2 -2 -1 64.29 6.4
 -2 -2 -1 65.39 7.7
 2 2 1 56.89 6.6
 2 2 1 53.69 6.4
 2 2 1 53.89 6.6
 -3 -2 -1 783.12 44.6
 -3 -2 -1 842.42 43.8
 -3 -2 -1 859.31 43.5
 -3 -2 -1 878.01 45.3
 -3 -2 -1 809.62 44.2
 3 2 1 783.82 44.3
 3 2 1 813.02 44.9
 3 2 1 836.52 43.8
 -4 -2 -1 493.95 30.5
 -4 -2 -1 521.85 29.5
 -4 -2 -1 521.45 28.8
 -4 -2 -1 559.04 31.5
 -4 -2 -1 520.75 30.3
 4 2 1 528.15 29.5
 4 2 1 557.04 31.3
 4 2 1 504.75 30.4
 -5 -2 -1 4089.69 209.18
 -5 -2 -1 4290.57 207.78
 -5 -2 -1 4269.07 209.68
 -5 -2 -1 4114.59 206.68
 -5 -2 -1 3966.9 208.28
 5 2 1 3720.53 208.28
 5 2 1 4402.46 209.88
 5 2 1 3916.11 208.68
 -6 -2 -1 16.7 6.9
 -6 -2 -1 31.2 11.2
 -6 -2 -1 29.8 10.4
 -6 -2 -1 36 8.9
 -6 -2 -1 29.6 8.5
 6 2 1 25.4 7
 6 2 1 23 8.8
 6 2 1 21.4 9.6
 -7 -2 -1 67.19 10.6
 -7 -2 -1 52.09 9.6
 -7 -2 -1 57.09 13.9
 -7 -2 -1 59.69 11.3
 -7 -2 -1 81.49 11.6
 7 2 1 62.79 9.8
 7 2 1 49.2 12.8
 7 2 1 80.29 14.1
 -8 -2 -1 64.89 13.3
 -8 -2 -1 66.89 14.7
 -8 -2 -1 73.69 12.8
 8 2 1 69.29 14.4
 8 2 1 57.99 10.7
 -9 -2 -1 46.4 11.8
 -9 -2 -1 90.89 16.2
 -9 -2 -1 67.69 16.7
 9 2 1 39.1 11
 -10 -2 -1 145.99 17.9
 -10 -2 -1 175.48 21.2
 -10 -2 -1 177.28 19.7
 10 2 1 168.98 18
 10 2 1 156.48 19
 -11 -2 -1 12.4 13.9
 -11 -2 -1 -5 18.1
 -11 -2 -1 5.1 9.4
 11 2 1 9.4 13
 11 2 1 7.5 9.4
 -12 -2 -1 37.8 18.6
 -12 -2 -1 32.6 19.5
 12 2 1 51.39 17.1
 -13 -2 -1 15 20.1
 -13 -2 -1 2 14.2
 13 2 1 3.6 13
 -14 -2 -1 36.5 23.2
 -14 -2 -1 12.5 17.3
 14 2 1 -14.3 17.8
 -15 -2 -1 -12.4 23.3
 -15 -2 -1 12.5 18
 15 2 1 0.3 15.4
 -16 -2 -1 40.9 24.8
 -16 -2 -1 39.5 21.5
 16 2 1 16.4 16.6
 -17 3 1 105.39 26
 -17 3 1 86.79 26.2
 16 -3 -1 34.6 17.8
 -16 3 1 101.59 24.3
 -16 3 1 17.3 23.1
 15 -3 -1 -0.6 10.3
 -15 3 1 -11.2 21.8
 -15 3 1 20.8 23.3
 14 -3 -1 21.4 14
 -14 3 1 25.4 18.5
 -14 3 1 -17.1 20.2
 13 -3 -1 18.6 12.2
 -13 3 1 38.1 21.1
 -13 3 1 18 17.1
 12 -3 -1 24.3 11.5
 -12 3 1 28.3 21.7
 -12 3 1 47.6 18.3
 -12 3 1 46.9 19.1
 11 -3 -1 32.8 14.5
 11 -3 -1 74.69 14.1
 -11 3 1 62.09 19.2
 -11 3 1 41.1 16.5
 -11 3 1 28.7 20.5
 10 -3 -1 4.7 8.9
 10 -3 -1 9.8 14.4
 -10 3 1 -2.9 9.6
 -10 3 1 -18.2 13.2
 -10 3 1 -2.2 15.3
 9 -3 -1 57.29 13.2
 9 -3 -1 42.4 10.8
 -9 3 1 61.39 11.2
 -9 3 1 67.39 18.4
 -9 3 1 48.9 15.5
 -9 3 1 60.69 14.7
 8 -3 -1 237.18 17
 8 -3 -1 228.78 20.9
 8 -3 -1 199.98 16.8
 -8 3 1 225.28 19.3
 -8 3 1 245.78 23
 -8 3 1 267.57 23
 -8 3 1 209.98 17.2
 7 -3 -1 39.4 8.3
 7 -3 -1 34 10.7
 7 -3 -1 34.5 11.2
 7 -3 -1 49.5 8.9
 -7 3 1 38.3 12.6
 -7 3 1 33.9 10.6
 -7 3 1 47.4 9
 -7 3 1 16.8 13
 6 -3 -1 107.29 12.6
 6 -3 -1 92.99 9.3
 6 -3 -1 68.19 9.2
 -6 3 1 87.69 9.7
 -6 3 1 97.19 14.5
 -6 3 1 98.39 11
 5 -3 -1 142.49 13.7
 5 -3 -1 103.79 11.1
 5 -3 -1 102.89 9.2
 5 -3 -1 105.09 10.1
 -5 3 1 96.09 9.5
 -5 3 1 126.39 14.8
 -5 3 1 98.29 10.4
 -5 3 1 101.19 13.3
 4 -3 -1 939.31 48.6
 4 -3 -1 946.31 50.29
 4 -3 -1 1011.9 51.49
 4 -3 -1 873.01 48.1
 -4 3 1 914.21 50.69
 -4 3 1 964.1 52.19
 -4 3 1 911.81 49.1
 -4 3 1 856.21 48.2
 3 -3 -1 675.83 37
 3 -3 -1 651.13 35.8
 3 -3 -1 613.04 34.2
 3 -3 -1 643.24 33.5
 -3 3 1 659.33 33.5
 -3 3 1 622.64 34.6
 -3 3 1 649.34 36.1
 -3 3 1 667.03 39.8
 2 -3 -1 34.6 7.7
 2 -3 -1 33.2 6.8
 2 -3 -1 41.8 6
 -2 3 1 29.7 7.9
 -2 3 1 43.1 6.5
 -2 3 1 40.5 8.4
 1 -3 -1 1671.93 80.49
 1 -3 -1 1658.13 82.69
 1 -3 -1 1562.54 83.79
 1 -3 -1 1551.24 81.79
 -1 3 1 1613.24 82.79
 -1 3 1 1525.65 81.79
 -1 3 1 1632.34 84.29
 0 -3 -1 -3.4 4.1
 0 -3 -1 -2.8 2.9
 0 3 1 -3.3 5.2
 0 3 1 2.7 3.1
 0 3 1 -0.1 4.3
 0 3 1 2.4 4.6
 -1 -3 -1 1840.82 94.99
 -1 -3 -1 1792.92 94.99
 -1 -3 -1 1894.91 93.89
 -1 -3 -1 1920.11 94.69
 -1 -3 -1 1730.63 93.99
 1 3 1 1833.92 94.09
 1 3 1 1826.92 93.69
 -2 -3 -1 1554.74 79.29
 -2 -3 -1 1593.64 79.59
 -2 -3 -1 1521.55 79.49
 2 3 1 1652.63 79.79
 2 3 1 1418.16 78.99
 2 3 1 1427.46 79.09
 2 3 1 1515.95 79.39
 -3 -3 -1 434.46 25.8
 -3 -3 -1 457.85 26.7
 -3 -3 -1 486.45 25.9
 3 3 1 463.05 26
 3 3 1 408.86 26.1
 3 3 1 394.36 25.7
 -4 -3 -1 374.56 22.4
 -4 -3 -1 371.26 22.3
 -4 -3 -1 371.26 23
 -4 -3 -1 364.66 23.5
 -4 -3 -1 377.66 24.3
 4 3 1 396.56 24.2
 4 3 1 348.17 23.1
 -5 -3 -1 144.59 12.5
 -5 -3 -1 132.59 14.3
 -5 -3 -1 159.58 13.8
 -5 -3 -1 118.59 13.4
 -5 -3 -1 139.69 11.8
 5 3 1 122.39 12.7
 5 3 1 124.69 13.2
 5 3 1 136.99 12.4
 -6 -3 -1 1025.9 54.69
 -6 -3 -1 1044 53.49
 -6 -3 -1 944.41 52.09
 -6 -3 -1 931.61 55.29
 -6 -3 -1 855.61 54.29
 6 3 1 1125.29 56.59
 6 3 1 964.6 53.29
 6 3 1 900.11 54.39
 -7 -3 -1 95.49 11.7
 -7 -3 -1 103.89 13.6
 7 3 1 74.59 10.6
 7 3 1 95.99 15.6
 -8 -3 -1 34.3 11.8
 -8 -3 -1 31.6 9.3
 -8 -3 -1 30.4 11.9
 8 3 1 46.5 12.6
 8 3 1 44.3 9.7
 -9 -3 -1 64.79 12.8
 -9 -3 -1 99.69 15.3
 -9 -3 -1 101.49 19.3
 9 3 1 84.39 14.5
 9 3 1 118.09 17.1
 -10 -3 -1 86.89 14.1
 -10 -3 -1 119.19 19.9
 -10 -3 -1 118.19 22.9
 10 3 1 98.89 19.2
 10 3 1 77.49 14.9
 -11 -3 -1 111.39 24.3
 -11 -3 -1 154.48 22.5
 -11 -3 -1 104.29 15.2
 11 3 1 154.08 23.1
 11 3 1 97.89 14.8
 -12 -3 -1 -14.4 14.9
 -12 -3 -1 38.1 21.1
 12 3 1 -5 12.8
 -13 -3 -1 18.4 24.3
 -13 -3 -1 40.7 19.3
 13 3 1 1.9 14.2
 -14 -3 -1 41.5 25.1
 -14 -3 -1 46.3 19.3
 14 3 1 11.3 13.3
 -15 -3 -1 38.2 25.2
 -15 -3 -1 45.9 19.9
 15 3 1 16.2 16.2
 -16 -3 -1 -15.1 20.3
 -16 -3 -1 54.19 24
 16 3 1 5.2 15.3
 -17 4 1 60.09 24.1
 16 -4 -1 5.7 15.1
 -16 4 1 49.7 23.4
 -16 4 1 46.4 21.3
 15 -4 -1 -7.4 10.9
 -15 4 1 60.09 33.7
 -15 4 1 -33 19.1
 14 -4 -1 22.4 13
 -14 4 1 17.4 19.8
 -14 4 1 112.49 25.7
 -14 4 1 51.39 20.5
 13 -4 -1 21.5 10.8
 -13 4 1 62.29 22
 -13 4 1 6.4 16.8
 -13 4 1 14.9 19
 12 -4 -1 36.9 14.1
 -12 4 1 65.29 20.9
 -12 4 1 26.8 18.2
 -12 4 1 40.2 19.8
 11 -4 -1 9.1 9.9
 11 -4 -1 -21.7 12.3
 -11 4 1 -13.2 14.8
 -11 4 1 -22.6 19
 -11 4 1 15.1 18.1
 10 -4 -1 28.7 12.8
 10 -4 -1 48.1 11.8
 -10 4 1 27.5 23.2
 -10 4 1 40.5 17.6
 -10 4 1 31.6 16.9
 -10 4 1 30.3 9.5
 9 -4 -1 119.39 12.9
 9 -4 -1 111.79 19.1
 -9 4 1 104.79 15.9
 -9 4 1 103.79 12.2
 -9 4 1 142.59 23.6
 -9 4 1 135.99 21.4
 8 -4 -1 194.38 19.1
 8 -4 -1 183.78 14.7
 8 -4 -1 188.18 15.2
 -8 4 1 191.58 21.2
 -8 4 1 196.38 15.1
 -8 4 1 192.58 19.9
 -8 4 1 181.48 18
 7 -4 -1 73.89 12.7
 7 -4 -1 53.69 8.2
 7 -4 -1 61.29 9.4
 -7 4 1 62.19 15.3
 -7 4 1 67.09 12.7
 -7 4 1 53.79 8.8
 -7 4 1 59.09 14.6
 6 -4 -1 81.29 8.4
 6 -4 -1 94.19 13.6
 6 -4 -1 75.99 13.2
 6 -4 -1 89.79 9.1
 -6 4 1 76.99 8.5
 -6 4 1 111.79 17.4
 -6 4 1 109.69 16.8
 -6 4 1 67.99 10.6
 5 -4 -1 177.48 16
 5 -4 -1 124.39 9.9
 5 -4 -1 151.38 11.2
 5 -4 -1 140.29 13.1
 -5 4 1 126.19 12.2
 -5 4 1 149.88 16.9
 -5 4 1 145.69 15.2
 -5 4 1 137.89 10.3
 4 -4 -1 26.7 8.2
 4 -4 -1 1.2 4.4
 4 -4 -1 8.6 7
 -4 4 1 11.5 6.9
 -4 4 1 28.9 9.7
 -4 4 1 8.1 5.7
 3 -4 -1 70.39 10.6
 3 -4 -1 40.6 5.8
 3 -4 -1 43.2 7
 -3 4 1 51.89 10.9
 -3 4 1 53.79 9.1
 -3 4 1 47.3 6.6
 2 -4 -1 151.48 11.1
 2 -4 -1 128.39 9.7
 2 -4 -1 137.49 13.3
 -2 4 1 131.99 14.3
 -2 4 1 138.89 11.3
 -2 4 1 129.09 10.2
 1 -4 -1 299.57 18.8
 1 -4 -1 299.67 20.6
 1 -4 -1 307.47 18.4
 1 -4 -1 285.27 15.8
 -1 4 1 296.17 17.8
 -1 4 1 281.17 15.6
 0 -4 -1 -4.6 6.1
 0 -4 -1 11.6 5.3
 0 -4 -1 3.4 4.8
 0 -4 -1 5.3 3.6
 0 4 1 11.6 5.7
 0 4 1 7.1 3.4
 0 4 1 5.6 6.7
 0 4 1 4.2 4.8
 -1 -4 -1 196.98 16.3
 -1 -4 -1 226.88 15.3
 -1 -4 -1 207.48 14.5
 -1 -4 -1 221.58 13.9
 -1 -4 -1 206.08 15.6
 1 4 1 212.58 15.8
 1 4 1 228.38 14
 1 4 1 219.88 16.5
 -2 -4 -1 3198.88 161.98
 -2 -4 -1 3149.08 162.18
 -2 -4 -1 3011.8 162.28
 -2 -4 -1 3234.88 163.18
 -2 -4 -1 3167.58 162.98
 2 4 1 3326.17 162.18
 2 4 1 3175.78 162.38
 -3 -4 -1 1545.15 88.29
 -3 -4 -1 1788.32 88.49
 -3 -4 -1 1664.63 87.99
 -3 -4 -1 1689.93 88.29
 3 4 1 1676.33 88.39
 3 4 1 1782.12 88.69
 3 4 1 1525.55 87.79
 3 4 1 1789.92 88.99
 -4 -4 -1 747.03 44
 -4 -4 -1 786.12 45.2
 -4 -4 -1 788.52 43.8
 -4 -4 -1 789.52 44.8
 4 4 1 826.22 44.7
 4 4 1 822.02 45.2
 4 4 1 764.32 44.5
 -5 -4 -1 82.59 12.8
 -5 -4 -1 93.09 15.3
 -5 -4 -1 126.39 11.6
 -5 -4 -1 116.19 18.8
 -5 -4 -1 120.99 12
 5 4 1 92.59 12.3
 5 4 1 112.39 11.9
 5 4 1 105.89 12.3
 -6 -4 -1 213.18 16.6
 -6 -4 -1 173.68 17.5
 -6 -4 -1 170.38 16.2
 -6 -4 -1 212.98 15.9
 -6 -4 -1 218.48 17.1
 6 4 1 158.78 16.5
 6 4 1 177.68 16.4
 6 4 1 208.38 16.1
 -7 -4 -1 252.27 18.5
 -7 -4 -1 253.17 19.4
 -7 -4 -1 285.87 21.4
 7 4 1 224.38 20.8
 7 4 1 275.47 19.9
 -8 -4 -1 71.49 13.4
 -8 -4 -1 34.2 10.1
 8 4 1 39.4 10.6
 8 4 1 82.09 15.6
 -9 -4 -1 24.9 11.3
 -9 -4 -1 53.89 14.8
 -9 -4 -1 46.6 16.8
 9 4 1 61.79 12.9
 9 4 1 84.09 17
 -10 -4 -1 75.59 20
 -10 -4 -1 48.9 12.8
 -10 -4 -1 77.49 18.1
 10 4 1 73.49 17.1
 10 4 1 42.1 12.3
 -11 -4 -1 27.8 19.4
 -11 -4 -1 8 14.9
 -11 -4 -1 -2.2 9.3
 11 4 1 39.3 15.2
 11 4 1 4.6 10.2
 -12 -4 -1 32.4 20.5
 -12 -4 -1 25.2 15.7
 12 4 1 11.8 14.4
 -13 -4 -1 16.5 32.1
 13 4 1 -13.5 14.6
 -14 -4 -1 11.2 15.6
 -14 -4 -1 -2 23.1
 14 4 1 -9.3 14.1
 -15 -4 -1 46.9 21.4
 -15 -4 -1 -16.4 20.9
 15 4 1 50.89 20.4
 -16 -4 -1 37.2 20
 -16 -4 -1 36.2 24
 16 4 1 6.3 15.7
 16 -5 -1 -14.6 13.6
 -16 5 1 18.9 24.5
 -16 5 1 95.89 27.2
 15 -5 -1 13 13.3
 -15 5 1 15.3 20.3
 -15 5 1 150.98 32.3
 14 -5 -1 22.8 11.5
 -14 5 1 36.7 21.6
 -14 5 1 -3.2 18.2
 13 -5 -1 51.99 13.4
 -13 5 1 98.49 32.9
 -13 5 1 60.89 36.1
 -13 5 1 70.89 22.8
 12 -5 -1 8.8 9.6
 -12 5 1 6.5 21.7
 -12 5 1 9.4 17.1
 -12 5 1 11.4 21.1
 11 -5 -1 22.1 10.2
 -11 5 1 24.4 19.9
 -11 5 1 20.5 18.7
 -11 5 1 16.6 18.1
 10 -5 -1 -20 10.4
 10 -5 -1 -3.7 8.1
 -10 5 1 5.1 16.9
 -10 5 1 -10.2 16.7
 -10 5 1 -11.2 21.1
 9 -5 -1 71.09 10.9
 9 -5 -1 49.9 14.3
 -9 5 1 56.99 17.9
 -9 5 1 51.89 16.7
 -9 5 1 65.29 10.8
 -9 5 1 82.09 16.1
 8 -5 -1 185.18 14.7
 8 -5 -1 215.68 15.8
 8 -5 -1 208.28 20.2
 -8 5 1 202.88 23.2
 -8 5 1 201.08 19.5
 -8 5 1 201.68 15.2
 7 -5 -1 126.49 12.2
 7 -5 -1 149.09 17
 7 -5 -1 143.99 11.1
 -7 5 1 136.39 19.8
 -7 5 1 136.19 16.6
 -7 5 1 130.49 15
 -7 5 1 132.09 11.5
 6 -5 -1 173.98 13
 6 -5 -1 224.48 18
 6 -5 -1 240.38 19.8
 6 -5 -1 230.58 15
 -6 5 1 191.28 16.5
 -6 5 1 213.38 19.7
 -6 5 1 195.68 21.3
 -6 5 1 187.58 13.4
 5 -5 -1 111.89 14.2
 5 -5 -1 102.89 7.6
 5 -5 -1 97.39 9.6
 5 -5 -1 101.39 13.3
 -5 5 1 116.89 8.1
 -5 5 1 99.29 11.5
 -5 5 1 97.99 13.1
 -5 5 1 101.69 16.6
 4 -5 -1 1054.79 58.89
 4 -5 -1 1043.9 54.79
 4 -5 -1 1166.98 61.39
 4 -5 -1 1084.79 57.19
 -4 5 1 1097.09 59.99
 -4 5 1 1122.39 62.89
 -4 5 1 1025.1 57.99
 3 -5 -1 652.03 40.1
 3 -5 -1 694.83 38.4
 3 -5 -1 661.53 36.6
 -3 5 1 706.33 39.2
 -3 5 1 632.64 37.1
 -3 5 1 680.23 41.9
 2 -5 -1 521.05 30.2
 2 -5 -1 511.45 32.4
 2 -5 -1 544.75 29.3
 -2 5 1 488.75 33.3
 -2 5 1 502.85 30.7
 1 -5 -1 1592.94 75.89
 1 -5 -1 1417.96 80.19
 1 -5 -1 1518.45 78.79
 1 -5 -1 1454.95 77.79
 -1 5 1 1495.45 78.99
 -1 5 1 1465.05 80.99
 -1 5 1 1485.55 75.49
 0 -5 -1 48.4 5.2
 0 -5 -1 61.29 9.7
 0 -5 -1 69.49 9.7
 0 -5 -1 55.59 11.1
 0 5 1 46.6 5.5
 0 5 1 68.89 10.7
 0 5 1 43.1 6.8
 -1 -5 -1 198.28 15.1
 -1 -5 -1 250.87 14.4
 -1 -5 -1 193.78 16.9
 -1 -5 -1 196.28 16.6
 -1 -5 -1 190.68 14.7
 1 5 1 226.08 14.1
 1 5 1 211.38 15.4
 1 5 1 202.18 14.9
 -2 -5 -1 122.39 11.9
 -2 -5 -1 118.19 12.6
 -2 -5 -1 108.19 10.6
 -2 -5 -1 105.09 11
 -2 -5 -1 100.69 9.7
 2 5 1 111.09 10.1
 2 5 1 125.49 11.7
 -3 -5 -1 1163.38 62.69
 -3 -5 -1 1183.98 62.99
 -3 -5 -1 1088.39 63.09
 -3 -5 -1 1199.98 63.79
 3 5 1 1204.38 63.49
 3 5 1 1125.39 62.79
 3 5 1 1150.48 63.59
 -4 -5 -1 2219.58 114.39
 -4 -5 -1 2059.49 113.79
 -4 -5 -1 2207.98 114.49
 -4 -5 -1 1984.6 114.49
 4 5 1 2232.38 114.79
 4 5 1 2413.36 115.39
 4 5 1 2465.95 115.79
 4 5 1 1891.41 113.69
 -5 -5 -1 81.59 10.9
 -5 -5 -1 73.19 12
 -5 -5 -1 77.09 12.2
 -5 -5 -1 75.29 11.4
 -5 -5 -1 66.79 10.3
 5 5 1 70.19 11.1
 5 5 1 77.89 10.8
 5 5 1 86.09 11.4
 -6 -5 -1 50.49 9.2
 -6 -5 -1 77.79 11.9
 -6 -5 -1 87.59 13.9
 6 5 1 62.99 13.3
 6 5 1 68.89 12.8
 6 5 1 53.79 9.8
 -7 -5 -1 15.1 9.8
 -7 -5 -1 5 7.1
 -7 -5 -1 10.5 9.3
 7 5 1 2.4 6.8
 7 5 1 4.7 8.6
 -8 -5 -1 481.75 32.9
 -8 -5 -1 498.35 31
 -8 -5 -1 396.36 28.8
 8 5 1 480.85 34.1
 8 5 1 459.85 31.5
 -9 -5 -1 260.87 24.6
 -9 -5 -1 174.98 19.6
 -9 -5 -1 258.67 21.5
 9 5 1 225.88 20.7
 9 5 1 183.48 21.7
 -10 -5 -1 49.7 19
 -10 -5 -1 64.09 13.3
 -10 -5 -1 82.09 19.2
 10 5 1 64.89 14.9
 10 5 1 73.99 18.3
 -11 -5 -1 51.59 16.9
 -11 -5 -1 32 11.4
 -11 -5 -1 49.4 20
 11 5 1 75.09 17.7
 11 5 1 38 13.3
 -12 -5 -1 -19.6 13.1
 -12 -5 -1 15.1 17.4
 12 5 1 16.6 13.5
 -13 -5 -1 41.5 17
 -13 -5 -1 19.2 20.7
 13 5 1 4.8 13.7
 -14 -5 -1 23.4 18.8
 -14 -5 -1 -18.6 22.2
 14 5 1 12.5 15.8
 -15 -5 -1 51.79 21.4
 -15 -5 -1 -2 22.3
 15 5 1 39.5 18.4
 -16 -5 -1 14.2 25.2
 -16 -5 -1 55.49 22.7
 16 5 1 28.2 17.4
 -16 6 1 25.1 23.1
 -16 6 1 105.29 29.2
 -15 6 1 128.49 31.9
 -15 6 1 115.89 40.4
 -15 6 1 27.2 23.5
 -14 6 1 54.69 24.1
 -14 6 1 40.6 22.8
 -14 6 1 109.79 28.8
 -13 6 1 -11.5 35.6
 -13 6 1 79.29 27.2
 -13 6 1 2.6 19.6
 12 -6 -1 75.19 13.7
 -12 6 1 146.49 40.7
 -12 6 1 119.29 24.7
 -12 6 1 110.29 26.6
 11 -6 -1 12.1 9.1
 -11 6 1 -5.6 17.1
 -11 6 1 21.6 21.4
 -11 6 1 33.4 22
 -11 6 1 -5.7 7.9
 10 -6 -1 74.49 11.2
 -10 6 1 90.99 24.5
 -10 6 1 103.29 25
 -10 6 1 61.19 11.2
 9 -6 -1 70.39 15.5
 9 -6 -1 74.19 9.9
 -9 6 1 50.79 19.4
 -9 6 1 107.39 23.3
 -9 6 1 76.19 10.9
 -9 6 1 57.99 15.7
 8 -6 -1 62.89 10.9
 8 -6 -1 31.7 7.3
 8 -6 -1 45.8 13.4
 -8 6 1 52.29 14.3
 -8 6 1 29.8 7.7
 -8 6 1 34.4 16.8
 -8 6 1 27.1 15.6
 7 -6 -1 203.98 19.9
 -7 6 1 176.58 19.1
 -7 6 1 173.98 12.4
 -7 6 1 180.18 23.4
 -7 6 1 155.28 17.4
 6 -6 -1 -8.4 8.5
 6 -6 -1 -1.6 5.7
 6 -6 -1 1.7 3
 6 -6 -1 -15.1 6.8
 -6 6 1 9.2 4.3
 -6 6 1 -15.1 10.9
 -6 6 1 -15.2 8.6
 5 -6 -1 793.62 43.3
 5 -6 -1 815.42 45.9
 5 -6 -1 796.22 47.8
 -5 6 1 770.02 44.9
 -5 6 1 750.52 46.9
 -5 6 1 799.02 50.39
 4 -6 -1 39.1 10.3
 4 -6 -1 36.2 7.9
 4 -6 -1 41.2 11.5
 -4 6 1 32.3 13.5
 -4 6 1 27.2 10.1
 -4 6 1 42 9.6
 3 -6 -1 688.33 39.3
 3 -6 -1 705.73 40.8
 3 -6 -1 716.83 43.5
 -3 6 1 731.93 45.6
 -3 6 1 726.63 42.1
 -3 6 1 691.13 39.9
 2 -6 -1 843.42 46.6
 2 -6 -1 835.12 47.6
 2 -6 -1 819.12 49.99
 2 -6 -1 910.21 43.4
 -2 6 1 833.52 46.8
 -2 6 1 862.91 48.3
 -2 6 1 848.82 51.49
 1 -6 -1 477.25 23.1
 1 -6 -1 388.56 25.8
 1 -6 -1 403.26 28.5
 1 -6 -1 416.46 25.3
 -1 6 1 443.46 22.6
 -1 6 1 415.06 25.4
 -1 6 1 397.36 26.2
 -1 6 1 372.36 29.2
 0 -6 -1 514.75 30.4
 0 -6 -1 485.45 27.4
 0 -6 -1 512.85 32.8
 0 -6 -1 479.15 29.2
 0 6 1 497.95 30.5
 0 6 1 470.45 27.2
 0 6 1 496.65 29.3
 -1 -6 -1 287.57 24.1
 -1 -6 -1 311.77 23.2
 -1 -6 -1 320.97 21.7
 -1 -6 -1 311.77 19.5
 -1 -6 -1 312.97 20.9
 1 6 1 332.67 19.7
 1 6 1 307.97 21.8
 1 6 1 329.97 21.2
 -2 -6 -1 73.79 10
 -2 -6 -1 52.69 8
 -2 -6 -1 90.09 12.5
 -2 -6 -1 80.29 10.6
 -2 -6 -1 73.49 11.7
 -2 -6 -1 82.29 13.8
 2 6 1 76.19 11.2
 2 6 1 68.29 9.2
 -3 -6 -1 253.17 20.4
 -3 -6 -1 263.17 21
 -3 -6 -1 281.77 20.1
 -3 -6 -1 282.17 19.2
 -3 -6 -1 233.88 19.6
 3 6 1 293.37 20.9
 3 6 1 287.87 19.6
 -4 -6 -1 276.87 21.4
 -4 -6 -1 320.47 22.8
 -4 -6 -1 246.28 20.8
 -4 -6 -1 293.17 20.9
 4 6 1 236.98 20
 4 6 1 297.47 21.5
 4 6 1 286.37 22.3
 -5 -6 -1 80.59 14.6
 -5 -6 -1 75.19 11.6
 -5 -6 -1 92.59 11
 -5 -6 -1 93.69 11.8
 5 6 1 94.09 12.1
 5 6 1 76.79 11.7
 5 6 1 84.29 11.5
 -6 -6 -1 24.7 8.3
 -6 -6 -1 32.5 10.4
 -6 -6 -1 41.7 10.4
 6 6 1 18 7.9
 6 6 1 29.1 11
 -7 -6 -1 44.9 12.9
 -7 -6 -1 33.5 19.1
 -7 -6 -1 32.7 9.6
 7 6 1 47.2 10.5
 7 6 1 41.7 13.6
 -8 -6 -1 189.18 19.7
 -8 -6 -1 182.28 18.3
 -8 -6 -1 186.08 18.8
 8 6 1 211.28 22
 8 6 1 183.78 18.9
 -9 -6 -1 278.57 26.6
 -9 -6 -1 287.47 23.8
 -9 -6 -1 236.78 22.1
 9 6 1 269.07 25.4
 9 6 1 233.58 24
 -10 -6 -1 124.99 24.4
 -10 -6 -1 162.38 20
 -10 -6 -1 142.39 18
 10 6 1 148.69 19.6
 10 6 1 159.48 21.1
 -11 -6 -1 64.89 20.3
 -11 -6 -1 21.6 11.4
 -11 -6 -1 40.9 19.5
 11 6 1 20.6 13.7
 -12 -6 -1 37.3 21.4
 -12 -6 -1 61.29 19.1
 -13 -6 -1 -4.4 20.4
 -13 -6 -1 23.6 16.9
 13 6 1 -4.5 13.7
 -14 -6 -1 -17.8 21.7
 -14 -6 -1 15.9 18.6
 14 6 1 12.2 14.5
 -15 -6 -1 -6.2 22.1
 -15 -6 -1 37 18.9
 15 6 1 0.6 16.5
 -16 7 1 55.89 27.3
 -16 7 1 98.09 28.5
 -15 7 1 10.8 23.9
 -15 7 1 57.59 35.5
 14 -7 -1 21.9 12.9
 -14 7 1 103.89 34.6
 -14 7 1 33.7 23.4
 -14 7 1 49.3 24.4
 13 -7 -1 26.3 10.8
 -13 7 1 50.79 22.4
 -13 7 1 86.39 28.5
 -13 7 1 39.4 24.2
 12 -7 -1 13.2 9.1
 -12 7 1 12.2 20.1
 -12 7 1 -4.5 8.5
 -12 7 1 63.29 24.3
 -12 7 1 8.1 18.3
 11 -7 -1 77.59 11.7
 -11 7 1 91.79 23.4
 -11 7 1 91.09 23.8
 -11 7 1 108.49 42.9
 10 -7 -1 60.49 9.8
 -10 7 1 24.1 8.4
 -10 7 1 38 24.2
 -10 7 1 32.9 22.2
 -10 7 1 28.8 22.6
 9 -7 -1 95.09 10.4
 -9 7 1 90.29 10.9
 -9 7 1 157.98 26.7
 -9 7 1 147.99 28.2
 -9 7 1 124.79 20.8
 8 -7 -1 53.09 7.5
 8 -7 -1 54.59 17.3
 8 -7 -1 62.59 10.8
 -8 7 1 53.59 14.9
 -8 7 1 39.7 7.4
 -8 7 1 77.09 20.6
 -8 7 1 29.1 16.4
 7 -7 -1 30 8.9
 7 -7 -1 35.2 13.1
 7 -7 -1 18.3 4.7
 -7 7 1 12.4 10.9
 -7 7 1 3.5 11.7
 -7 7 1 26.3 16.7
 6 -7 -1 225.08 21.3
 6 -7 -1 228.88 16.3
 -6 7 1 218.68 20.6
 -6 7 1 200.48 18.4
 -6 7 1 217.48 24.8
 5 -7 -1 7.9 6.6
 5 -7 -1 7.2 15.3
 5 -7 -1 6.4 8.6
 -5 7 1 0.6 12
 -5 7 1 -2.2 8.9
 -5 7 1 9.7 8.8
 4 -7 -1 133.99 16.7
 4 -7 -1 123.89 13
 4 -7 -1 120.79 11.7
 -4 7 1 123.89 15.8
 -4 7 1 117.49 13.2
 -4 7 1 109.89 19.9
 3 -7 -1 95.29 11.7
 3 -7 -1 104.69 10.8
 3 -7 -1 106.39 16.9
 -3 7 1 116.39 19.8
 -3 7 1 91.79 14.1
 -3 7 1 107.29 11.8
 2 -7 -1 -7.3 8.1
 2 -7 -1 10.9 3.3
 2 -7 -1 10.7 8.4
 2 -7 -1 15.5 7
 -2 7 1 9 7
 -2 7 1 2.5 8.5
 -2 7 1 -13.4 9.1
 -2 7 1 10 2.5
 1 -7 -1 109.49 8.9
 1 -7 -1 100.69 10.9
 1 -7 -1 111.99 12.4
 1 -7 -1 104.29 16
 -1 7 1 94.89 7.6
 -1 7 1 119.49 11.7
 -1 7 1 144.79 20.5
 -1 7 1 96.19 11.8
 0 -7 -1 31 9.8
 0 -7 -1 41.3 6.8
 0 -7 -1 30.9 11.7
 0 -7 -1 33.4 9
 0 -7 -1 17.1 8.5
 0 7 1 15.2 8.1
 0 7 1 39.3 6.5
 0 7 1 32.6 9
 -1 -7 -1 63.19 8.1
 -1 -7 -1 63.09 10.4
 -1 -7 -1 90.49 15.8
 -1 -7 -1 81.89 10.1
 -1 -7 -1 76.49 12
 1 7 1 81.59 10.8
 1 7 1 66.69 10.9
 1 7 1 66.09 8.3
 -2 -7 -1 229.98 19.5
 -2 -7 -1 254.27 21.2
 -2 -7 -1 235.18 22.3
 -2 -7 -1 255.57 17.9
 -2 -7 -1 238.28 18.8
 2 7 1 258.17 19.6
 2 7 1 276.97 18.4
 -3 -7 -1 121.99 13
 -3 -7 -1 122.99 15.2
 -3 -7 -1 128.19 12.3
 -3 -7 -1 131.29 14.7
 3 7 1 145.19 15.1
 3 7 1 109.79 13.1
 -4 -7 -1 176.38 17.4
 -4 -7 -1 212.78 17.7
 -4 -7 -1 181.98 18.7
 -4 -7 -1 196.28 16.4
 -4 -7 -1 211.18 18.5
 4 7 1 226.68 19.5
 4 7 1 204.48 17.2
 -5 -7 -1 -3 6.4
 -5 -7 -1 3.3 7.1
 5 7 1 5.3 6.7
 5 7 1 -3.9 7.1
 -6 -7 -1 38 11.9
 -6 -7 -1 44.3 10.7
 -6 -7 -1 58.49 12.2
 6 7 1 63.49 13.3
 6 7 1 57.29 11.2
 -7 -7 -1 25.2 13.4
 -7 -7 -1 25.5 9.9
 -7 -7 -1 32.6 12.1
 7 7 1 19 9.9
 7 7 1 35 12.8
 -8 -7 -1 16.7 12.7
 -8 -7 -1 41.1 14.8
 -8 -7 -1 13.4 11
 8 7 1 23.3 11.9
 8 7 1 5.3 9.7
 -9 -7 -1 91.79 16.3
 -9 -7 -1 124.29 17.9
 -9 -7 -1 144.29 23.3
 9 7 1 141.59 20.9
 9 7 1 81.39 16.5
 -10 -7 -1 20.8 14.7
 -10 -7 -1 16.3 11.5
 -10 -7 -1 24.3 17.8
 10 7 1 15.4 13.7
 -11 -7 -1 4.8 16.7
 -11 -7 -1 17.3 18.8
 -11 -7 -1 15.7 11.2
 11 7 1 16.5 14.7
 -12 -7 -1 -0.3 20.5
 -12 -7 -1 7.4 10.9
 -13 -7 -1 15.4 21.9
 -13 -7 -1 7.2 16.6
 13 7 1 6.3 13.4
 -14 -7 -1 45.2 21.4
 -14 -7 -1 -11.6 19.3
 14 7 1 16.5 16
 -15 -7 -1 22.7 18.2
 -15 -7 -1 -3 23.2
 15 7 1 14.8 17.6
 -16 8 1 146.79 30
 -16 8 1 54.49 24.6
 -15 8 1 138.39 38.7
 -15 8 1 63.19 27.3
 -14 8 1 99.39 27.9
 -14 8 1 129.79 36.3
 -13 8 1 40.5 22.6
 -13 8 1 69.19 29.7
 -13 8 1 22.9 25.3
 -12 8 1 48 26.7
 -12 8 1 45.6 22.4
 -12 8 1 22.6 23.5
 -11 8 1 18.6 7.7
 -11 8 1 32 27.2
 -11 8 1 17.8 20.2
 -11 8 1 -1.7 22.6
 -10 8 1 86.69 22.1
 -10 8 1 100.09 33.4
 -10 8 1 59.69 9.6
 -10 8 1 84.09 25.3
 -9 8 1 -2.3 5.6
 -9 8 1 8.9 16.2
 -9 8 1 -12.4 17.2
 -9 8 1 -17 19.7
 8 -8 -1 161.18 15.5
 -8 8 1 160.18 26.5
 -8 8 1 120.69 18.1
 -8 8 1 143.19 20.5
 7 -8 -1 38 9.2
 -7 8 1 46.4 20
 -7 8 1 39.4 16.6
 -7 8 1 24.5 12.9
 6 -8 -1 4 7.9
 6 -8 -1 10 10.9
 -6 8 1 -15 13
 -6 8 1 5.7 9.5
 -6 8 1 15.5 13.2
 5 -8 -1 445.76 32.2
 5 -8 -1 450.95 27.2
 5 -8 -1 422.26 31.8
 -5 8 1 424.26 31.5
 -5 8 1 410.76 29.1
 -5 8 1 456.35 36
 4 -8 -1 250.97 18.6
 4 -8 -1 267.87 20.3
 4 -8 -1 267.17 23.9
 -4 8 1 280.77 27.7
 -4 8 1 248.58 21.6
 -4 8 1 249.97 20.1
 3 -8 -1 569.84 33.5
 3 -8 -1 590.54 35.6
 3 -8 -1 474.95 50.09
 -3 8 1 530.85 33.8
 -3 8 1 558.84 36
 -3 8 1 584.24 40.9
 2 -8 -1 210.68 17.7
 2 -8 -1 217.38 12.8
 2 -8 -1 195.78 21.7
 2 -8 -1 220.68 16.9
 -2 8 1 200.08 23.7
 -2 8 1 212.98 17
 -2 8 1 217.88 18.6
 -2 8 1 214.58 12.2
 1 -8 -1 221.88 22.9
 1 -8 -1 240.28 18.2
 1 -8 -1 226.88 18.7
 1 -8 -1 261.37 15.1
 -1 8 1 224.78 19.9
 -1 8 1 219.28 17.9
 -1 8 1 242.78 14.5
 0 -8 -1 18 8.7
 0 -8 -1 16 7.9
 0 -8 -1 4.6 7.7
 0 -8 -1 -0.8 4.9
 0 -8 -1 -8.9 9.3
 0 8 1 2.8 7.5
 0 8 1 12.4 5.1
 0 8 1 10.8 8.1
 -1 -8 -1 107.29 12.4
 -1 -8 -1 109.89 15.1
 -1 -8 -1 102.29 11.9
 -1 -8 -1 106.39 10.5
 -1 -8 -1 117.89 17.6
 1 8 1 121.49 13.2
 1 8 1 99.59 13.5
 1 8 1 107.99 10.5
 -2 -8 -1 163.28 14.5
 -2 -8 -1 186.88 18.7
 -2 -8 -1 168.18 20.7
 2 8 1 190.18 17.1
 2 8 1 191.28 15.3
 -3 -8 -1 7.8 11.3
 -3 -8 -1 15.2 8.9
 -3 -8 -1 17.1 9.5
 -3 -8 -1 12.4 8.6
 -3 -8 -1 18.3 10.1
 -3 -8 -1 13.6 8.3
 3 8 1 24.9 10.5
 3 8 1 0.6 8
 -4 -8 -1 83.59 14.5
 -4 -8 -1 94.79 14.2
 -4 -8 -1 68.99 14.2
 -4 -8 -1 67.29 11.2
 -4 -8 -1 90.69 16.5
 4 8 1 135.59 19.2
 4 8 1 109.69 15.7
 -5 -8 -1 -5.4 7.1
 -5 -8 -1 2.3 8.2
 5 8 1 -3.7 10.8
 5 8 1 -0.6 8.1
 -6 -8 -1 28.1 11.5
 -6 -8 -1 20 9.8
 6 8 1 25.7 13.5
 -7 -8 -1 181.28 19.9
 -7 -8 -1 153.48 18
 -7 -8 -1 172.48 19.2
 7 8 1 170.78 19.2
 -8 -8 -1 38.1 12.3
 -8 -8 -1 43 15
 -8 -8 -1 63.09 17.8
 8 8 1 62.79 16.3
 -9 -8 -1 11 13.9
 -9 -8 -1 16.3 11.6
 -9 -8 -1 24.2 17.2
 9 8 1 10.7 13.4
 -10 -8 -1 61.49 20.8
 -10 -8 -1 38.3 12.1
 -10 -8 -1 34.2 17.4
 10 8 1 35.9 18.3
 -11 -8 -1 -3.2 14.3
 -11 -8 -1 -9.3 10.6
 -11 -8 -1 -20.9 16.6
 11 8 1 2.8 12.6
 -12 -8 -1 50.69 25.6
 -12 -8 -1 42.7 17.9
 -12 -8 -1 40.3 13.2
 12 8 1 16.6 14.6
 -13 -8 -1 9.5 20.3
 -13 -8 -1 -16.9 22.1
 13 8 1 17.8 15
 -14 -8 -1 -6.8 23.1
 -14 -8 -1 32.8 22.6
 14 8 1 17.6 16.1
 -15 -8 -1 -1.1 23.4
 -15 -8 -1 42.4 23
 15 8 1 42.6 21.8
 -16 9 1 207.08 30.5
 -15 9 1 139.89 33.7
 -15 9 1 15.5 21.8
 -14 9 1 91.79 31.1
 -14 9 1 81.69 28.8
 -14 9 1 38 26.4
 -13 9 1 38.2 25.6
 -13 9 1 48.1 24.1
 -13 9 1 63.99 30.1
 -12 9 1 27 28.5
 -12 9 1 53.89 28.2
 -12 9 1 26.4 22.1
 -12 9 1 18.2 8.5
 -11 9 1 75.49 27.5
 -11 9 1 41.2 9
 -11 9 1 53.19 22
 -11 9 1 50.29 23.2
 -10 9 1 30 21.2
 -10 9 1 19.3 6.1
 -10 9 1 45.1 25.7
 -10 9 1 -2.6 19.6
 -9 9 1 155.28 26.7
 -9 9 1 156.48 25.5
 -9 9 1 165.28 31.9
 -8 9 1 186.98 31.7
 -8 9 1 141.69 21.3
 -8 9 1 133.29 21.1
 7 -9 -1 43 10.6
 -7 9 1 20.7 17.2
 -7 9 1 36.8 14.3
 -7 9 1 27.7 19.7
 6 -9 -1 84.79 11.4
 -6 9 1 138.69 26.3
 -6 9 1 125.19 18.8
 -6 9 1 102.99 21.8
 5 -9 -1 71.49 12.5
 5 -9 -1 49.6 16.8
 -5 9 1 64.99 14.3
 -5 9 1 56.29 14.7
 -5 9 1 47.8 17.8
 4 -9 -1 1036.4 66.69
 4 -9 -1 1155.98 66.19
 4 -9 -1 1159.68 62.59
 -4 9 1 1242.98 71.39
 -4 9 1 1124.69 66.19
 -4 9 1 1090.19 63.39
 3 -9 -1 813.02 50.99
 3 -9 -1 805.32 45.8
 3 -9 -1 785.42 47.1
 -3 9 1 757.02 46.2
 -3 9 1 784.12 52.99
 -3 9 1 808.62 48.7
 2 -9 -1 35.2 12.5
 2 -9 -1 51.99 8.4
 2 -9 -1 46 11.8
 2 -9 -1 40.8 11.5
 -2 9 1 38.1 11.3
 -2 9 1 44.3 5.3
 -2 9 1 25.9 12
 1 -9 -1 167.88 11.7
 1 -9 -1 166.38 15
 1 -9 -1 166.88 16
 1 -9 -1 149.49 20.1
 -1 9 1 156.98 15.3
 -1 9 1 166.28 12.1
 -1 9 1 132.49 15.7
 0 -9 -1 5.8 5.1
 0 -9 -1 -4.1 6.4
 0 -9 -1 -4.8 6.1
 0 -9 -1 -2 10.6
 0 -9 -1 1.1 7.8
 0 9 1 -3.6 7.7
 0 9 1 0.1 8
 0 9 1 2.1 4.9
 -1 -9 -1 550.34 37.3
 -1 -9 -1 606.84 40.4
 -1 -9 -1 600.34 34.4
 -1 -9 -1 511.45 54.09
 1 9 1 625.84 34.5
 1 9 1 579.84 36.8
 1 9 1 595.14 38.3
 -2 -9 -1 123.49 14.2
 -2 -9 -1 128.59 12.4
 -2 -9 -1 124.59 17.5
 -2 -9 -1 131.59 15.4
 2 9 1 159.98 16.2
 2 9 1 138.49 13.3
 -3 -9 -1 111.99 14
 -3 -9 -1 114.19 12.1
 -3 -9 -1 128.49 27.5
 -3 -9 -1 107.49 14.7
 -3 -9 -1 90.69 13.3
 -3 -9 -1 109.99 16.2
 3 9 1 103.49 13.2
 3 9 1 108.29 15.1
 -4 -9 -1 57.89 14
 -4 -9 -1 70.19 29.7
 -4 -9 -1 58.89 12.4
 4 9 1 94.89 18.1
 4 9 1 83.09 14.3
 -5 -9 -1 12.3 9.1
 -5 -9 -1 37.3 11.5
 5 9 1 18.8 16.7
 5 9 1 23 10.8
 -6 -9 -1 95.39 15.4
 -6 -9 -1 88.99 16.1
 6 9 1 103.29 17.2
 -7 -9 -1 -13.9 11
 -7 -9 -1 7.2 11
 -7 -9 -1 6.8 12.4
 7 9 1 1.6 12
 -8 -9 -1 106.69 20.5
 -8 -9 -1 137.79 20
 -8 -9 -1 133.79 20.8
 8 9 1 167.78 21.6
 -9 -9 -1 32.1 14.7
 -9 -9 -1 13.9 12.2
 -9 -9 -1 7.3 14.6
 9 9 1 30.7 14.7
 -10 -9 -1 -4.7 16.5
 -10 -9 -1 -2.6 11.2
 -10 -9 -1 6.1 13.8
 10 9 1 -2.9 12.2
 -11 -9 -1 -18.4 10
 -11 -9 -1 6.2 18.3
 -11 -9 -1 5.2 16.5
 -12 -9 -1 20.3 19.4
 -12 -9 -1 11.5 21.7
 12 9 1 12.3 16.9
 -13 -9 -1 7.8 23.2
 -13 -9 -1 43.9 19.8
 13 9 1 27.1 19.2
 -14 -9 -1 25 19.4
 -14 -9 -1 -39.5 21.9
 14 9 1 31 17.6
 16 -10 -1 -2.8 35.7
 -16 10 1 53.09 25.2
 -15 10 1 174.38 35.9
 -14 10 1 120.39 34.4
 -14 10 1 14.1 24.1
 -13 10 1 57.89 28.4
 -13 10 1 11.8 25.5
 -13 10 1 48.2 30.9
 -12 10 1 90.79 34.6
 -12 10 1 76.29 26.2
 -12 10 1 28 26.9
 -11 10 1 7.1 20.7
 -11 10 1 35.5 23.7
 -11 10 1 6.4 21.8
 -10 10 1 69.89 26.5
 -10 10 1 109.29 30.7
 -10 10 1 106.39 26.6
 -9 10 1 70.59 23.8
 -9 10 1 101.09 28.4
 -9 10 1 45.2 29.5
 -8 10 1 42.4 20.9
 -8 10 1 33.3 16.9
 -8 10 1 31 23.8
 7 -10 -1 164.78 18.1
 -7 10 1 144.39 20.3
 -7 10 1 167.68 50.99
 -7 10 1 178.68 28
 6 -10 -1 20.5 9.3
 -6 10 1 1.8 13.4
 -6 10 1 -7.8 15.5
 -6 10 1 10.5 12.3
 5 -10 -1 75.79 12.7
 -5 10 1 55.29 18.8
 -5 10 1 35.1 13.7
 -5 10 1 65.89 14.6
 -4 10 1 105.09 18.5
 -4 10 1 122.59 17.9
 -4 10 1 116.49 22.5
 3 -10 -1 772.12 52.29
 -3 10 1 901.11 53.69
 -3 10 1 915.71 51.59
 -3 10 1 901.41 58.49
 2 -10 -1 1066.09 64.59
 2 -10 -1 981.4 61.89
 2 -10 -1 1031.6 60.79
 2 -10 -1 1092.09 54.69
 -2 10 1 1037.4 54.09
 -2 10 1 1105.19 62.49
 -2 10 1 995.7 59.39
 1 -10 -1 29 11.7
 1 -10 -1 27.8 13
 1 -10 -1 24.7 11.2
 1 -10 -1 19.9 6
 -1 10 1 15.1 10.8
 -1 10 1 30.6 6.2
 -1 10 1 14.1 9.7
 0 -10 -1 24.5 10.3
 0 -10 -1 7.5 5.6
 0 -10 -1 41.7 14.6
 0 -10 -1 17.9 8.8
 0 -10 -1 19.4 11
 0 10 1 20.8 10.3
 0 10 1 25.2 11.4
 0 10 1 12.4 6.1
 -1 -10 -1 170.88 16.9
 -1 -10 -1 187.98 14.7
 -1 -10 -1 185.88 21.1
 -1 -10 -1 162.38 22.2
 -1 -10 -1 196.98 18.8
 1 10 1 182.68 14.6
 1 10 1 188.68 18.3
 1 10 1 174.48 18.2
 -2 -10 -1 125.59 15.2
 -2 -10 -1 158.18 19
 -2 -10 -1 124.59 18
 -2 -10 -1 126.79 12.9
 -2 -10 -1 114.89 19.9
 2 10 1 134.89 12.9
 2 10 1 123.59 16
 -3 -10 -1 13.8 10.6
 -3 -10 -1 13 9.5
 -3 -10 -1 15.8 8.1
 -3 -10 -1 37.3 15.3
 3 10 1 21.8 12.2
 3 10 1 20.1 9.6
 -4 -10 -1 -0.1 8.9
 -4 -10 -1 2.4 9.2
 -4 -10 -1 7.1 11.3
 4 10 1 3.6 9.1
 4 10 1 0.3 11.5
 -5 -10 -1 10.2 10.1
 -5 -10 -1 28.7 14.8
 -5 -10 -1 15.9 12.2
 5 10 1 29.5 12.4
 5 10 1 24.8 15.2
 -6 -10 -1 45.2 14.9
 -6 -10 -1 83.79 18.9
 -6 -10 -1 36.6 14.2
 6 10 1 58.49 15.5
 -7 -10 -1 73.49 17.8
 -7 -10 -1 87.79 20.3
 -7 -10 -1 54.29 15.7
 -7 -10 -1 64.69 17.8
 7 10 1 82.09 17.6
 -8 -10 -1 83.09 18.9
 -8 -10 -1 99.29 20.7
 -8 -10 -1 52.59 15.8
 -8 -10 -1 87.29 20.2
 8 10 1 98.49 21.3
 -9 -10 -1 -4.6 13.5
 -9 -10 -1 -8.3 11.1
 -9 -10 -1 -9.1 13.2
 9 10 1 -6.8 10.9
 -10 -10 -1 -5.6 15
 -10 -10 -1 -0.2 17.5
 -10 -10 -1 -3.1 11.5
 10 10 1 -20.7 12.7
 -11 -10 -1 -8.7 28.2
 -11 -10 -1 -15.7 10.7
 -11 -10 -1 1.1 15.4
 11 10 1 10.7 13.1
 -12 -10 -1 39.8 19.3
 -12 -10 -1 -16.4 11.9
 -12 -10 -1 15 22.7
 12 10 1 46.2 19
 -13 -10 -1 1.1 21.6
 -13 -10 -1 15.4 24.2
 13 10 1 27.3 18.6
 -14 -10 -1 -11.4 23.1
 -14 -10 -1 20.6 18.7
 14 10 1 35.8 19.3
 -15 11 1 107.59 29
 -14 11 1 49 27.3
 -14 11 1 100.89 32.2
 -13 11 1 36.9 27.3
 -13 11 1 79.89 29.1
 -12 11 1 27.5 26
 -12 11 1 33.2 25.3
 -12 11 1 33.7 32.5
 -11 11 1 60.69 24.8
 -11 11 1 87.59 29.5
 -11 11 1 48.8 27.1
 -10 11 1 21.4 22
 -10 11 1 53.59 25.8
 -10 11 1 0.1 21.8
 -9 11 1 78.99 26.2
 -9 11 1 97.59 23.8
 -9 11 1 86.99 32.8
 -8 11 1 56.99 19.5
 -8 11 1 51.59 24.8
 -8 11 1 31.5 21.6
 -7 11 1 92.09 20.5
 -7 11 1 77.29 20.9
 -7 11 1 58.19 25
 6 -11 -1 91.39 13.9
 -6 11 1 121.19 20.6
 -6 11 1 114.79 24
 -6 11 1 79.19 24.7
 5 -11 -1 19.9 9.6
 -5 11 1 18.7 12.6
 -5 11 1 9.9 14.1
 4 -11 -1 26.6 10
 -4 11 1 17.2 11.1
 -4 11 1 29.9 16.8
 -4 11 1 7.9 12.9
 3 -11 -1 50.69 12.3
 -3 11 1 39.2 15.1
 -3 11 1 45.5 13.1
 2 -11 -1 304.27 28.7
 2 -11 -1 268.97 22.3
 2 -11 -1 293.67 17.4
 -2 11 1 286.77 24.7
 -2 11 1 283.07 17.1
 -2 11 1 253.97 22.7
 1 -11 -1 1390.66 78.49
 1 -11 -1 1452.85 84.69
 1 -11 -1 1432.16 74.29
 -1 11 1 1402.86 73.49
 -1 11 1 1427.96 78.79
 -1 11 1 1338.87 80.09
 0 -11 -1 0.4 8.7
 0 -11 -1 6.1 11.4
 0 -11 -1 14.5 6.6
 0 11 1 3.7 10
 0 11 1 19.7 6.8
 0 11 1 15.8 11.5
 -1 -11 -1 18.3 11.6
 -1 -11 -1 13.5 6.7
 1 11 1 25.5 12.3
 1 11 1 19.7 11.4
 1 11 1 21.5 7.7
 -2 -11 -1 382.16 32.5
 -2 -11 -1 361.66 25.6
 2 11 1 392.36 25.9
 2 11 1 380.16 29.6
 -3 -11 -1 94.39 17.3
 -3 -11 -1 62.89 15.7
 -3 -11 -1 90.69 30.4
 3 11 1 87.69 18.7
 3 11 1 73.39 13.5
 -4 -11 -1 75.59 16.3
 -4 -11 -1 58.39 15.2
 4 11 1 71.49 14.5
 4 11 1 75.79 18
 -5 -11 -1 21 12
 -5 -11 -1 7.2 10.6
 5 11 1 15.4 15.5
 5 11 1 20 10.7
 -6 -11 -1 117.59 20.5
 -6 -11 -1 85.29 17.5
 6 11 1 118.49 24.5
 6 11 1 104.39 19.3
 -7 -11 -1 101.39 20.9
 -7 -11 -1 56.79 17.3
 7 11 1 87.19 19.1
 -8 -11 -1 6.8 16.4
 -8 -11 -1 12.6 13.6
 -8 -11 -1 5.5 14.1
 8 11 1 7.4 12
 -9 -11 -1 9.5 12.7
 -9 -11 -1 -34.1 14.4
 -9 -11 -1 -17.1 11.5
 9 11 1 -19.3 12.9
 -10 -11 -1 -13.3 15.9
 -10 -11 -1 -3 16.5
 10 11 1 7.6 22.5
 -11 -11 -1 -13.7 16.4
 -11 -11 -1 22.4 17.4
 -11 -11 -1 -18.8 11.9
 11 11 1 31 18
 -12 -11 -1 -16.9 12.7
 -12 -11 -1 -21.6 18.6
 -12 -11 -1 7.3 19
 12 11 1 16.1 15
 -13 -11 -1 15.6 23.1
 -13 -11 -1 52.19 27.2
 13 11 1 12.3 15.3
 -14 -11 -1 -14 24.2
 -14 -11 -1 12 22.1
 14 11 1 39.9 27.3
 15 -12 -1 12.5 33.9
 -15 12 1 80.99 41.4
 -14 12 1 126.79 37.1
 -14 12 1 28.5 25.3
 -13 12 1 13.8 26.4
 -13 12 1 36.6 24.1
 -12 12 1 15.7 24
 -12 12 1 -9.4 23.8
 -11 12 1 3.3 20.3
 -11 12 1 18.6 37.9
 -11 12 1 3.1 23.8
 -10 12 1 151.58 34.4
 -10 12 1 113.69 26.8
 -10 12 1 100.79 27.5
 -9 12 1 35 25.2
 -9 12 1 63.09 28.8
 -9 12 1 6.1 19.7
 -8 12 1 86.79 28.3
 -8 12 1 85.19 25.7
 -8 12 1 62.19 28.5
 -7 12 1 175.18 32.8
 -7 12 1 169.98 26.2
 -7 12 1 149.99 30.7
 -6 12 1 -9.3 17.7
 -6 12 1 0.8 12.8
 -6 12 1 -4.7 14.4
 -5 12 1 327.77 29.1
 -5 12 1 301.67 26.6
 4 -12 -1 47.8 12.8
 -4 12 1 40.3 14.2
 -4 12 1 20.2 14.3
 3 -12 -1 19.7 9.7
 -3 12 1 8.7 10.3
 -3 12 1 7.2 11.7
 2 -12 -1 219.38 32.9
 2 -12 -1 235.18 21
 2 -12 -1 217.78 14.6
 -2 12 1 205.38 20.4
 -2 12 1 203.38 24.8
 -2 12 1 202.18 14.2
 1 -12 -1 127.69 21.5
 1 -12 -1 109.49 11
 -1 12 1 128.69 17.2
 -1 12 1 119.69 10.6
 -1 12 1 128.19 17.1
 0 -12 -1 1072.19 58.79
 0 -12 -1 1071.69 68.59
 0 12 1 1087.09 63.39
 0 12 1 1045.7 57.99
 0 12 1 1071.99 64.79
 -1 -12 -1 23.1 8.4
 -1 -12 -1 34.7 14.6
 1 12 1 31.2 9.3
 1 12 1 21.8 12.7
 1 12 1 61.19 15.6
 -2 -12 -1 3.8 7.3
 -2 -12 -1 -2.5 10
 2 12 1 3.2 7.9
 2 12 1 1.7 11.5
 -3 -12 -1 145.99 21.9
 -3 -12 -1 136.49 17.5
 3 12 1 114.49 15.3
 3 12 1 156.38 19.8
 -4 -12 -1 99.29 20
 -4 -12 -1 105.59 19.2
 4 12 1 117.79 23
 4 12 1 116.79 17.7
 -5 -12 -1 338.47 32.1
 -5 -12 -1 320.17 29
 5 12 1 345.17 32.3
 5 12 1 331.27 27.7
 -6 -12 -1 88.29 20.7
 -6 -12 -1 67.59 18.5
 6 12 1 115.19 25.3
 6 12 1 81.49 17.8
 -7 -12 -1 89.09 20
 -7 -12 -1 77.29 18.8
 7 12 1 125.09 21.1
 -8 -12 -1 -2.1 13.9
 -8 -12 -1 -1.2 13.2
 -8 -12 -1 -7.9 14.9
 8 12 1 -5.8 12
 -9 -12 -1 6 13.5
 -9 -12 -1 -29 13.7
 -9 -12 -1 -13.3 12.8
 9 12 1 0.7 12
 -10 -12 -1 -11 14.9
 -10 -12 -1 -13.5 12.7
 10 12 1 -3.8 14.9
 -11 -12 -1 -20.6 19.4
 -11 -12 -1 4.7 17.1
 11 12 1 3.7 13.2
 -12 -12 -1 14 23.1
 -12 -12 -1 14.4 18.8
 12 12 1 15.4 15.6
 -13 -12 -1 4.8 21.2
 -13 -12 -1 -2.5 24.5
 13 12 1 24.6 17.4
 -14 -12 -1 -0.7 22.2
 14 12 1 25.8 17.5
 15 -13 -1 17.3 30.3
 -15 13 1 144.49 37.4
 -15 13 1 53.39 23.8
 -14 13 1 32.6 27
 -13 13 1 37.1 23.9
 -13 13 1 75.79 26.8
 -12 13 1 3 22
 -12 13 1 35.2 25.6
 -11 13 1 20.4 25.7
 -11 13 1 54.19 24.2
 -10 13 1 28.4 20.8
 -10 13 1 47.2 23.5
 -9 13 1 96.59 28.8
 -9 13 1 119.59 26.6
 -8 13 1 89.29 26
 -8 13 1 119.89 27
 -7 13 1 10.4 20.6
 -6 13 1 89.39 22.1
 -6 13 1 119.69 22.7
 -5 13 1 31.5 16.3
 -5 13 1 30.9 15.1
 -4 13 1 196.28 25.3
 -4 13 1 204.28 21.8
 3 -13 -1 157.18 24.8
 3 -13 -1 165.18 10.2
 -3 13 1 175.98 20.4
 -3 13 1 188.68 23.3
 2 -13 -1 99.29 21.7
 2 -13 -1 91.19 9.5
 -2 13 1 109.79 17.3
 -2 13 1 102.89 8.9
 -2 13 1 150.68 25.4
 1 -13 -1 293.07 30.6
 1 -13 -1 268.57 19.3
 -1 13 1 299.57 27.8
 -1 13 1 287.07 18.8
 -1 13 1 279.97 24.7
 0 -13 -1 14.2 13.7
 0 -13 -1 14.4 7.7
 0 13 1 31.4 14
 0 13 1 21.1 13.2
 0 13 1 26.7 7.9
 -1 -13 -1 381.66 26.7
 -1 -13 -1 400.96 36.4
 1 13 1 419.96 27
 1 13 1 403.76 42.4
 1 13 1 401.36 32.6
 -2 -13 -1 16.4 15.3
 2 13 1 19.7 9.8
 2 13 1 42.5 16.2
 -3 -13 -1 11.1 14.4
 3 13 1 11.2 14.6
 3 13 1 11.1 10.2
 -4 -13 -1 94.29 19.8
 4 13 1 112.99 16.7
 4 13 1 131.09 23.5
 -5 -13 -1 10.2 13.4
 -5 -13 -1 10.7 16.3
 5 13 1 11.6 11.5
 5 13 1 26 17.6
 -6 -13 -1 219.08 26.7
 -6 -13 -1 255.87 34.7
 6 13 1 276.97 30.8
 6 13 1 239.08 24.2
 -7 -13 -1 41.3 17.9
 -7 -13 -1 20.1 15.8
 7 13 1 29.2 14.5
 -8 -13 -1 7.9 13.8
 -8 -13 -1 9.8 15.4
 -8 -13 -1 -2.2 13.7
 8 13 1 1.6 12.6
 -9 -13 -1 -4.7 16.9
 -9 -13 -1 -16.3 13.3
 9 13 1 -0.3 20.2
 -10 -13 -1 1.6 18.2
 -10 -13 -1 -8 17.4
 -10 -13 -1 -10.5 14.3
 10 13 1 3.1 15.2
 -11 -13 -1 22.8 24
 -11 -13 -1 40.5 20.8
 11 13 1 66.59 20.9
 -12 -13 -1 -23.2 21.8
 -12 -13 -1 6 19.7
 12 13 1 14.6 16.1
 -13 -13 -1 22.3 26.4
 -13 -13 -1 -2.6 24.3
 13 13 1 32.3 16.6
 14 -14 -1 18.9 29.6
 -14 14 1 76.69 29.9
 -14 14 1 140.69 38.1
 13 -14 -1 14.1 31.3
 -13 14 1 47.9 28
 -13 14 1 58.19 26.5
 -12 14 1 13.3 25.8
 -12 14 1 72.29 27.8
 -11 14 1 59.29 27.5
 -11 14 1 21 25.4
 -10 14 1 37.6 22.1
 -10 14 1 63.99 25.9
 -9 14 1 61.79 22.3
 -9 14 1 30.4 24.2
 -8 14 1 41.3 21.6
 -8 14 1 50.39 21
 -7 14 1 138.59 27.3
 -7 14 1 100.79 26.8
 -6 14 1 -4.1 14.3
 -6 14 1 -4.9 17.1
 5 -14 -1 17.1 15.7
 -5 14 1 53.39 19.4
 4 -14 -1 6.1 13.6
 -4 14 1 9.6 16.3
 -4 14 1 6.7 13
 3 -14 -1 134.49 9.1
 3 -14 -1 143.99 24.9
 -3 14 1 131.49 20.7
 -3 14 1 159.08 21.3
 2 -14 -1 206.98 27.3
 2 -14 -1 201.68 14.7
 -2 14 1 193.98 25.3
 -2 14 1 236.48 32.4
 -2 14 1 202.08 14
 1 -14 -1 95.89 11.3
 1 -14 -1 119.09 25.9
 -1 14 1 107.89 10.8
 -1 14 1 162.18 28.9
 -1 14 1 140.19 26.2
 0 -14 -1 384.26 36.7
 0 -14 -1 383.26 27.3
 0 14 1 384.06 25.1
 0 14 1 398.16 32.1
 0 14 1 386.16 33.8
 -1 -14 -1 68.89 13.2
 -1 -14 -1 79.29 21.1
 1 14 1 66.79 19.1
 1 14 1 79.29 13.1
 1 14 1 65.89 20.3
 -2 -14 -1 219.88 27.9
 2 14 1 255.37 26.5
 2 14 1 225.68 20
 -3 -14 -1 31.8 15.5
 -3 -14 -1 7.6 14.8
 3 14 1 17.7 11
 3 14 1 20.1 15.4
 -4 -14 -1 61.79 19.4
 -4 -14 -1 46.8 18.1
 4 14 1 54.79 14.9
 4 14 1 51.19 20.8
 -5 -14 -1 170.88 25.6
 -5 -14 -1 229.78 30.2
 5 14 1 262.27 29.1
 5 14 1 222.58 22.6
 -6 -14 -1 29 17.6
 -6 -14 -1 12.4 15.4
 6 14 1 18.2 15.1
 6 14 1 17 20.8
 -7 -14 -1 80.39 21.1
 -7 -14 -1 91.39 22.2
 7 14 1 89.89 19.5
 -8 -14 -1 -1.4 14.2
 -8 -14 -1 10.8 16.7
 -8 -14 -1 0.5 14.8
 8 14 1 23.5 14.1
 -9 -14 -1 -2.6 15.8
 -9 -14 -1 -17.5 19.5
 -9 -14 -1 -0.6 15.4
 9 14 1 0.6 12.6
 -10 -14 -1 5.2 16.4
 -10 -14 -1 0.9 17.5
 -10 -14 -1 0.2 17.6
 10 14 1 12.6 15.6
 -11 -14 -1 -31.9 15.1
 -11 -14 -1 -5.5 20.7
 -11 -14 -1 20.5 20
 11 14 1 21.6 17.2
 -12 -14 -1 -2.7 24.3
 -12 -14 -1 -37.7 18.9
 -12 -14 -1 47.6 23.9
 12 14 1 18.3 16.8
 -13 -14 -1 9.2 19.8
 -13 -14 -1 -26.8 27.3
 13 14 1 28.2 18.1
 -14 15 1 79.99 32.1
 -14 15 1 165.68 40.6
 13 -15 -1 4.7 26.2
 -13 15 1 109.99 38.1
 -13 15 1 53.29 27.5
 12 -15 -1 5.4 23.9
 -12 15 1 92.19 29
 -12 15 1 16.8 26.1
 -11 15 1 42.7 27.2
 -11 15 1 32.5 24
 -10 15 1 12.5 20.5
 -10 15 1 16.9 21.2
 -9 15 1 35.1 22.2
 -8 15 1 35.2 20.7
 -8 15 1 71.09 22.7
 7 -15 -1 49.2 21.8
 -7 15 1 35.8 19
 -7 15 1 41.7 22.6
 6 -15 -1 64.09 22.4
 -6 15 1 98.69 23.7
 -6 15 1 75.79 22.8
 5 -15 -1 19.3 15.8
 -5 15 1 -1.9 13.6
 -5 15 1 -3.4 16.9
 4 -15 -1 -0.9 14.4
 -4 15 1 1.8 15.3
 -4 15 1 11.7 13.9
 3 -15 -1 78.19 22.3
 3 -15 -1 46.3 5.3
 3 -15 -1 53.09 7.6
 -3 15 1 48.7 21.3
 -3 15 1 74.39 18.8
 2 -15 -1 144.89 27.6
 2 -15 -1 87.09 9.8
 -2 15 1 93.59 9.2
 -2 15 1 128.29 23.3
 -2 15 1 148.89 27.9
 1 -15 -1 80.99 11.2
 1 -15 -1 115.29 25
 -1 15 1 97.29 21.8
 -1 15 1 101.19 10.8
 -1 15 1 175.38 26
 0 -15 -1 -0.5 6.5
 0 -15 -1 1.3 13.6
 0 15 1 -0.5 6.3
 0 15 1 6.6 11.7
 0 15 1 4.6 14.4
 -1 -15 -1 147.39 28.9
 1 15 1 184.08 22.9
 1 15 1 177.28 29.4
 1 15 1 138.19 15.3
 -2 -15 -1 102.79 24.2
 2 15 1 130.19 25.5
 2 15 1 115.39 18.7
 -3 -15 -1 89.19 22.8
 -3 -15 -1 86.39 22.3
 3 15 1 101.39 15.1
 3 15 1 139.09 25.6
 -4 -15 -1 105.69 24.4
 -4 -15 -1 147.39 27.8
 4 15 1 135.29 26.4
 4 15 1 122.39 20.4
 -5 -15 -1 16.5 15.5
 -5 -15 -1 22 15.6
 5 15 1 22 19.9
 5 15 1 1 12.1
 -6 -15 -1 208.68 27
 -6 -15 -1 158.18 28.2
 6 15 1 162.38 22.5
 6 15 1 199.18 30.3
 -7 -15 -1 25.8 17.1
 -7 -15 -1 13.2 16.8
 7 15 1 0.6 13.2
 -8 -15 -1 19.7 17.3
 -8 -15 -1 5.9 16.7
 -9 -15 -1 5.6 16.9
 -9 -15 -1 30 20.1
 -9 -15 -1 -11.2 17.6
 9 15 1 13.2 13.3
 -10 -15 -1 -24.1 20.7
 -10 -15 -1 6.3 18.4
 -10 -15 -1 -7.8 21.9
 10 15 1 -24.7 13.7
 -11 -15 -1 30.1 23.8
 -11 -15 -1 24.9 20.1
 11 15 1 44.6 18.6
 -12 -15 -1 30 27.4
 -12 -15 -1 -28.5 22.2
 12 15 1 38.5 20.1
 14 -16 -1 7.4 34.9
 13 -16 -1 14.5 27.5
 -13 16 1 70.59 29.2
 -13 16 1 107.99 35.8
 12 -16 -1 -4 25.7
 -12 16 1 87.99 29.5
 -12 16 1 -3.4 21.5
 11 -16 -1 6 23
 -11 16 1 13.7 25.2
 -11 16 1 20.8 23.8
 10 -16 -1 -3.1 21.6
 -10 16 1 -24.4 19.4
 -10 16 1 1.5 21.6
 9 -16 -1 4.8 20.4
 -9 16 1 34.2 22.7
 -9 16 1 -21.1 18.5
 8 -16 -1 8.7 20.4
 -8 16 1 6.5 29.1
 -8 16 1 23.2 19.3
 7 -16 -1 129.99 31.1
 -7 16 1 163.88 28.9
 -7 16 1 155.98 31.6
 6 -16 -1 12.9 16.6
 -6 16 1 -5.4 14.5
 -6 16 1 -4.2 16.8
 5 -16 -1 64.49 21.8
 -5 16 1 102.09 27.4
 -5 16 1 89.69 21.9
 4 -16 -1 18.8 18.1
 -4 16 1 4.3 17
 -4 16 1 4.1 14.6
 3 -16 -1 25.2 17.5
 -3 16 1 23.1 15.9
 -3 16 1 7.9 19.2
 2 -16 -1 40 18.7
 2 -16 -1 42.9 8.3
 -2 16 1 17.6 19
 -2 16 1 31.9 7.2
 -2 16 1 60.89 18.4
 1 -16 -1 5 7.4
 1 -16 -1 3.7 14.4
 -1 16 1 13.8 15.3
 -1 16 1 14.5 6.8
 -1 16 1 -3.1 15.2
 0 -16 -1 48.1 20
 0 -16 -1 56.99 11.5
 0 16 1 47.3 10.6
 0 16 1 48.7 17.9
 0 16 1 25.8 16.5
 -1 -16 -1 -16 11.5
 1 16 1 8 8.1
 1 16 1 0.4 15.8
 1 16 1 14.2 14.9
 -2 -16 -1 71.19 22.5
 2 16 1 94.89 21.8
 2 16 1 64.09 14.3
 -3 -16 -1 86.69 22.8
 -3 -16 -1 90.59 22.5
 3 16 1 95.19 24.1
 3 16 1 123.49 18.8
 -4 -16 -1 17.5 15.7
 -4 -16 -1 3.8 16.6
 4 16 1 23.1 20.1
 4 16 1 7.9 10.8
 -5 -16 -1 76.99 22.3
 -5 -16 -1 84.39 23.1
 5 16 1 91.09 17.6
 5 16 1 77.49 25.7
 -6 -16 -1 16.9 16.7
 -6 -16 -1 14.1 16.7
 6 16 1 12.8 11.5
 6 16 1 -14.7 18.4
 -7 -16 -1 -12.8 15.4
 7 16 1 20.9 13.6
 -8 -16 -1 -5.2 16.2
 -8 -16 -1 19.4 19.3
 -8 -16 -1 -14 18.2
 8 16 1 13.3 15.2
 -9 -16 -1 -8.1 16.7
 -9 -16 -1 21 19.3
 -9 -16 -1 -1.1 21.8
 9 16 1 52.49 17
 -10 -16 -1 37.6 23.9
 -10 -16 -1 13.3 21.4
 -10 -16 -1 62.39 23.2
 10 16 1 52.59 19.1
 -11 -16 -1 0.4 22.7
 -11 -16 -1 -35.7 18.2
 -11 -16 -1 6.5 21.7
 11 16 1 20.4 17.7
 -12 -16 -1 25.1 21.1
 12 16 1 18.5 15.5
 -13 17 1 107.59 31.8
 -13 17 1 88.19 31.6
 12 -17 -1 2.9 28.4
 -12 17 1 63.59 28.6
 11 -17 -1 29 24
 -11 17 1 58.49 31.4
 -11 17 1 35 21.5
 10 -17 -1 -18.8 21
 -10 17 1 8.7 23.7
 -10 17 1 19.7 21.3
 9 -17 -1 4.1 18.1
 -9 17 1 -12.2 19.7
 -9 17 1 2.6 20.3
 -8 17 1 -0.9 20.2
 -8 17 1 23.2 20.2
 7 -17 -1 7.2 17.8
 -7 17 1 26.2 17.7
 6 -17 -1 76.29 26.2
 -6 17 1 72.79 21.9
 -6 17 1 99.19 27
 5 -17 -1 -7.8 14.7
 -5 17 1 -11.2 13.2
 -5 17 1 2.2 18.3
 4 -17 -1 66.69 22.3
 -4 17 1 101.19 24.5
 -4 17 1 68.79 23.7
 3 -17 -1 2.3 15.1
 3 -17 -1 9.8 4.3
 -3 17 1 -9.5 15.4
 -3 17 1 2.9 14.1
 2 -17 -1 8 6
 2 -17 -1 -7.5 14.4
 -2 17 1 12.6 18
 -2 17 1 -1.4 13.8
 1 -17 -1 158.28 30.6
 1 -17 -1 76.79 11.8
 -1 17 1 116.69 25.4
 -1 17 1 161.08 27.4
 -1 17 1 96.99 11.6
 0 -17 -1 -0.3 15.3
 0 17 1 -5 6.7
 0 17 1 2.7 13.9
 0 17 1 1.9 14
 -1 -17 -1 42.3 19.9
 1 17 1 43.7 19.9
 1 17 1 53.29 12.7
 1 17 1 26.8 18
 -2 -17 -1 15.2 18
 2 17 1 32.5 20
 2 17 1 16.6 9.5
 -3 -17 -1 58.19 22.9
 -3 -17 -1 71.49 23.9
 3 17 1 77.59 15.4
 3 17 1 49.3 22
 -4 -17 -1 105.29 26.5
 -4 -17 -1 156.18 30
 4 17 1 168.28 33.4
 4 17 1 132.09 18.1
 -5 -17 -1 9.1 18
 -5 -17 -1 13.9 18.1
 5 17 1 18.7 21.1
 5 17 1 6.3 11.4
 -6 -17 -1 14.7 18.4
 6 17 1 41.9 16.1
 6 17 1 24.1 24.6
 -7 -17 -1 7.9 18
 -7 -17 -1 22.8 18.8
 7 17 1 15.1 12.7
 -8 -17 -1 0 18.6
 -8 -17 -1 31.4 19.6
 -8 -17 -1 25.5 21.9
 8 17 1 22 15.3
 -9 -17 -1 -8.1 18.2
 -9 -17 -1 32.4 23.5
 -9 -17 -1 18.9 27.4
 9 17 1 34.9 17.5
 -10 -17 -1 38.9 23.9
 -10 -17 -1 13.6 21.4
 -10 -17 -1 -25.8 19
 10 17 1 7.3 15.4
 -11 -17 -1 -8 22.8
 12 -18 -1 40.9 34.1
 -12 18 1 54.59 29.7
 11 -18 -1 -7.5 27.5
 -11 18 1 36.9 23.4
 -11 18 1 28.8 25.8
 10 -18 -1 1.1 20.3
 -10 18 1 26.6 21.8
 -10 18 1 32.8 23.7
 9 -18 -1 -4 20.2
 -9 18 1 14.5 18.6
 -9 18 1 19.1 21.6
 8 -18 -1 2.9 19.2
 -8 18 1 19.8 18.8
 -8 18 1 10.1 21.9
 7 -18 -1 -10.2 20.2
 -7 18 1 33.1 18.7
 -7 18 1 41.7 22.6
 -6 18 1 20.6 26.8
 -6 18 1 -1 16.1
 5 -18 -1 47.3 22.8
 -5 18 1 80.99 24
 -5 18 1 102.59 25.6
 4 -18 -1 -12.2 14.6
 -4 18 1 14.6 17.7
 -4 18 1 12.2 18.3
 3 -18 -1 7.5 17.8
 -3 18 1 6.2 17.7
 -3 18 1 6.7 16.3
 2 -18 -1 14.1 6.5
 2 -18 -1 4 17.2
 -2 18 1 12 15.7
 -2 18 1 23.5 16.6
 1 -18 -1 20.7 19.1
 1 -18 -1 -12.6 6.5
 -1 18 1 2.8 6.5
 -1 18 1 5 16.7
 -1 18 1 14.8 15.2
 0 -18 -1 83.59 25.6
 0 18 1 69.49 24.3
 0 18 1 113.99 24.7
 0 18 1 82.29 11.5
 -1 -18 -1 1.3 16.2
 1 18 1 30.7 10.1
 1 18 1 6.5 17.8
 1 18 1 14.7 18.6
 -2 -18 -1 1.2 15.2
 -2 -18 -1 4.8 16.7
 2 18 1 19.2 9.2
 2 18 1 -1.9 17.4
 -3 -18 -1 18.9 16.8
 -3 -18 -1 -10.9 14.9
 3 18 1 -2.9 17.1
 3 18 1 6.4 9.8
 -4 -18 -1 18.6 16.6
 -4 -18 -1 -3.6 14.8
 4 18 1 13.5 18.9
 4 18 1 11.6 12.7
 -5 -18 -1 59.99 20.8
 -5 -18 -1 57.49 22.8
 5 18 1 52.99 15.8
 5 18 1 23.2 27.7
 -6 -18 -1 1.1 17.2
 -6 -18 -1 2 18
 6 18 1 -7.7 22.1
 6 18 1 -16.4 16.3
 -7 -18 -1 19.4 19.7
 -7 -18 -1 22.5 19.5
 7 18 1 30.7 15.2
 -8 -18 -1 -4.5 19.3
 -8 -18 -1 20.2 21.9
 -8 -18 -1 10.3 22.2
 8 18 1 21.8 13.4
 -9 -18 -1 9 22.4
 -9 -18 -1 19.7 27.2
 -9 -18 -1 44.7 22.6
 9 18 1 18.2 14.9
 -10 -18 -1 54.99 26.4
 -10 -18 -1 -24.5 20.7
 10 18 1 48.2 18.5
 12 -19 -1 11.6 26.7
 -12 19 1 54.29 22.8
 -12 19 1 59.29 26.5
 11 -19 -1 14.4 34.3
 -11 19 1 83.59 33.2
 -11 19 1 41 23.8
 10 -19 -1 -0.1 20.9
 -10 19 1 4.9 21.9
 -10 19 1 8.1 23.1
 9 -19 -1 -2.1 19.6
 -9 19 1 -0.1 20.4
 -9 19 1 -10.4 18.7
 8 -19 -1 -5.2 19.1
 -8 19 1 11.5 22.3
 -8 19 1 27.5 21.4
 7 -19 -1 16.8 21.1
 -7 19 1 21.7 21.4
 -7 19 1 25.3 19.1
 6 -19 -1 21.2 20.8
 -6 19 1 42.4 20.7
 -6 19 1 40.4 21.6
 5 -19 -1 5.3 16.9
 -5 19 1 17.6 19.9
 -5 19 1 -4.2 16.3
 4 -19 -1 33.5 29.3
 -4 19 1 57.19 23.4
 -4 19 1 30.9 22.5
 3 -19 -1 -2 21.4
 -3 19 1 -3.5 17.6
 -3 19 1 -5.6 16.3
 2 -19 -1 46.8 23.1
 2 -19 -1 42.5 8.4
 -2 19 1 40.4 20
 -2 19 1 48.4 21.1
 1 -19 -1 -0.5 7
 1 -19 -1 7.9 17.4
 -1 19 1 -7.6 15.1
 -1 19 1 11.1 7
 -1 19 1 22 18
 0 -19 -1 -10.5 14.7
 0 19 1 4 15.3
 0 19 1 -8.6 15.3
 0 19 1 0.2 6.9
 -1 -19 -1 52.29 23.6
 1 19 1 51.49 12
 1 19 1 52.09 22.1
 -2 -19 -1 43.8 22
 -2 -19 -1 85.59 39.3
 2 19 1 41.9 11.4
 2 19 1 48.9 23.7
 -3 -19 -1 15.3 17
 -3 -19 -1 -13.8 16.7
 3 19 1 21.6 26.9
 3 19 1 0 9.7
 -4 -19 -1 7.6 17.5
 -4 -19 -1 -0.2 16.6
 4 19 1 -26.1 19.8
 4 19 1 4.7 11.1
 -5 -19 -1 3.5 18.3
 -5 -19 -1 2.7 15.1
 5 19 1 -15.4 10.8
 5 19 1 -6.3 21.6
 -6 -19 -1 -22.7 17.3
 -6 -19 -1 17.4 20.5
 6 19 1 7.9 13.7
 6 19 1 -2.3 26.8
 -7 -19 -1 11.3 20.8
 -7 -19 -1 -11 18.4
 7 19 1 6.4 13.3
 -8 -19 -1 -3 22.2
 -8 -19 -1 -7.8 21.3
 -8 -19 -1 5.8 23.5
 8 19 1 21.4 16.3
 -9 -19 -1 6.7 28.9
 -9 -19 -1 45.9 23.2
 9 19 1 9.8 12.5
 -10 -19 -1 8.8 24.7
 -10 -19 -1 -42.3 27.5
 10 19 1 16 23.2
 11 -20 -1 2.2 23.6
 -11 20 1 49.3 27.4
 -11 20 1 71.59 24
 10 -20 -1 -24.9 28
 -10 20 1 16.2 22.2
 -10 20 1 45 25.9
 9 -20 -1 -0.1 28
 -9 20 1 26.3 20.5
 8 -20 -1 -22.2 21.5
 -8 20 1 33.6 24.6
 -8 20 1 67.89 24.7
 7 -20 -1 31.6 24
 -7 20 1 19.9 24.1
 -7 20 1 9.3 18.5
 6 -20 -1 2.6 18.9
 -6 20 1 -4.2 19.1
 -6 20 1 25.7 21.2
 5 -20 -1 9.4 22
 -5 20 1 26.6 19.4
 -5 20 1 39.5 23.7
 4 -20 -1 -17.2 15.9
 -4 20 1 15.2 18
 -4 20 1 2.5 18.6
 3 -20 -1 38.3 22.2
 -3 20 1 63.19 22.8
 -3 20 1 15.6 20.1
 2 -20 -1 37.8 21.8
 -2 20 1 -5.8 16.9
 -2 20 1 33.3 21.7
 1 -20 -1 -20.8 14.5
 -1 20 1 3.4 17.9
 -1 20 1 0 15.2
 0 -20 -1 -15.5 14
 0 20 1 -17.3 13.1
 0 20 1 -12 16.2
 -1 -20 -1 -6.3 18.3
 1 20 1 -0.2 7.7
 1 20 1 9.7 18.3
 -2 -20 -1 78.59 25.1
 -2 -20 -1 31.2 26.5
 2 20 1 26 24.6
 2 20 1 41.7 12.1
 -3 -20 -1 34.5 30.9
 -3 -20 -1 36 20.6
 3 20 1 19.1 11.1
 3 20 1 3.9 23.7
 -4 -20 -1 12.8 16.9
 -4 -20 -1 13.5 21.8
 4 20 1 -5.4 21.5
 4 20 1 3.5 10.8
 -5 -20 -1 6.2 18.3
 -5 -20 -1 -6.8 17.6
 5 20 1 2.8 27.4
 5 20 1 4.9 13.8
 -6 -20 -1 15.9 20.8
 -6 -20 -1 26.8 21.8
 6 20 1 -15.7 22.7
 6 20 1 14.7 12.7
 -7 -20 -1 -4.2 19.7
 -7 -20 -1 -18.4 18.4
 7 20 1 11 14
 -8 -20 -1 20 24
 -8 -20 -1 26.8 28.4
 -8 -20 -1 0.3 23.8
 8 20 1 24 15.5
 -9 -20 -1 -43.5 21
 -9 -20 -1 -19.8 22.3
 9 20 1 11.9 14.2
 -10 21 1 70.79 23.1
 -10 21 1 21.1 27
 9 -21 -1 25.7 25.8
 -9 21 1 16.6 28.4
 -9 21 1 43.1 24.4
 8 -21 -1 13.7 28
 -8 21 1 37.5 23.4
 -8 21 1 48.1 25
 7 -21 -1 -13 18.3
 -7 21 1 4.4 17.7
 6 -21 -1 21.5 22.9
 -6 21 1 68.79 25.6
 -6 21 1 45.6 24.5
 5 -21 -1 14.7 20.3
 -5 21 1 10.4 21.3
 -5 21 1 18.4 20.8
 4 -21 -1 20.1 27
 -4 21 1 22.4 19
 -4 21 1 19.7 20.1
 3 -21 -1 41.8 23.4
 -3 21 1 20 19.7
 -3 21 1 62.39 23.8
 2 -21 -1 14 6
 2 -21 -1 -1.3 16.6
 -2 21 1 -1.9 16.3
 -2 21 1 18.1 23.2
 1 -21 -1 8.7 18.9
 -1 21 1 47.5 23.3
 0 -21 -1 -9.8 15.5
 0 21 1 -2.3 6.9
 0 21 1 -20.8 16.7
 0 21 1 -4.4 18.3
 -1 -21 -1 4.7 17.1
 1 21 1 17.3 20.3
 1 21 1 7.1 8.1
 -2 -21 -1 0 19.4
 -2 -21 -1 2.8 18.4
 2 21 1 15.8 10.1
 2 21 1 -27.9 18.8
 -3 -21 -1 39.9 19.9
 -3 -21 -1 34.3 22.6
 3 21 1 23.7 27.5
 3 21 1 34.6 12.6
 -4 -21 -1 22.3 21.8
 -4 -21 -1 45.5 23.8
 4 21 1 18.9 13.8
 4 21 1 10 23.8
 -5 -21 -1 -11.2 17.5
 -5 -21 -1 14 22
 5 21 1 -4.2 22.6
 5 21 1 6.6 11.6
 -6 -21 -1 -1.9 19.1
 -6 -21 -1 8.9 21.3
 6 21 1 -33.9 23.5
 6 21 1 3.7 12.8
 -7 -21 -1 -5.6 22.2
 -7 -21 -1 -22.4 19.6
 7 21 1 11.3 12.9
 -8 -21 -1 -8 22.1
 -8 -21 -1 12.1 24.4
 8 21 1 24.9 14.7
 -9 22 1 25.4 24.5
 -9 22 1 62.09 22.4
 8 -22 -1 -1.8 22.7
 -8 22 1 53.49 28.6
 -8 22 1 33.9 26.2
 -7 22 1 71.59 25.1
 -7 22 1 32.8 25.3
 6 -22 -1 -10.1 18.6
 -6 22 1 -6.7 16.1
 -6 22 1 -5.6 20
 5 -22 -1 7.8 23.2
 -5 22 1 -2.4 20.5
 -5 22 1 -0.1 19.6
 4 -22 -1 -10.4 17.1
 -4 22 1 32.5 20.1
 -4 22 1 -1.3 19
 3 -22 -1 11.8 24.1
 -3 22 1 16.2 18.1
 -3 22 1 18.1 20
 2 -22 -1 12 18.9
 2 -22 -1 25.2 6.8
 -2 22 1 9.6 18.8
 -2 22 1 13.5 18.5
 1 -22 -1 -0.8 17.8
 -1 22 1 -7.5 17.9
 -1 22 1 -10.6 18
 0 -22 -1 5.8 20.4
 0 22 1 20.8 8.5
 0 22 1 61.29 25.8
 0 22 1 12.1 20.9
 -1 -22 -1 -6.4 17.3
 1 22 1 -15.9 20.9
 1 22 1 -5.8 7.8
 -2 -22 -1 -3.2 16.9
 -2 -22 -1 7.4 18.9
 2 22 1 2.9 23
 2 22 1 2.5 9.8
 -3 -22 -1 1.2 18.2
 -3 -22 -1 -4.8 18.5
 3 22 1 11.9 10.1
 3 22 1 8.4 27.8
 -4 -22 -1 25.3 18.1
 -4 -22 -1 -3.1 20.9
 4 22 1 8.2 11
 4 22 1 0.4 22.6
 -5 -22 -1 15.9 21.8
 -5 -22 -1 37.1 25.2
 5 22 1 11.6 13.1
 5 22 1 -22.4 22
 -6 -22 -1 -8.1 21.6
 -6 -22 -1 -11.4 20.9
 6 22 1 1 31.7
 6 22 1 2.2 11.4
 -7 -22 -1 -27.1 20.7
 -7 -22 -1 -22.3 22.5
 7 22 1 11.7 13.2
 -8 23 1 38.1 21
 -8 23 1 30.4 28.3
 -7 23 1 -13.5 21
 6 -23 -1 25 26.1
 -6 23 1 32.3 22.4
 -6 23 1 4.4 22.7
 5 -23 -1 -1.9 21
 -5 23 1 15.2 18.9
 -5 23 1 -16.9 17.8
 4 -23 -1 18.8 21.3
 -4 23 1 38 24.3
 -4 23 1 73.49 25.5
 3 -23 -1 10.9 21.3
 -3 23 1 0.1 18.7
 -3 23 1 14.5 21.4
 2 -23 -1 -4.3 18.5
 -2 23 1 7 18.4
 -2 23 1 20.6 20.7
 1 -23 -1 17.5 8.9
 1 -23 -1 39.9 25.5
 -1 23 1 30.9 28.1
 -1 23 1 -11 18.6
 0 -23 -1 10.6 19.9
 0 23 1 -3.5 22.5
 -1 -23 -1 26.3 22.4
 -1 -23 -1 34.6 20.9
 1 23 1 19.4 10.6
 1 23 1 -9.2 22.7
 -2 -23 -1 -12.1 17.4
 -2 -23 -1 -19.6 16.6
 2 23 1 7.7 10.8
 2 23 1 10.5 24.3
 -3 -23 -1 36.7 23.4
 -3 -23 -1 20 22.1
 3 23 1 -26 23.9
 -4 -23 -1 20.9 25.1
 -4 -23 -1 39 26.5
 4 23 1 -21.4 27
 4 23 1 5.3 11.6
 -5 -23 -1 49.9 28
 5 23 1 11.4 11.9
 -6 -23 -1 -4.2 23.6
 -6 24 1 35.9 28.1
 -6 24 1 28.4 23.5
 -5 24 1 37 22.1
 -5 24 1 21.3 25.8
 -4 24 1 42.6 34.9
 -4 24 1 3.4 21.9
 3 -24 -1 11.6 23.8
 -3 24 1 18.8 24.2
 -3 24 1 14.9 18.4
 2 -24 -1 8.1 27.8
 -2 24 1 13.7 24.6
 -2 24 1 36.2 21.4
 1 -24 -1 -3.1 18.5
 -1 24 1 -20.3 20.5
 -1 24 1 2 18.3
 0 -24 -1 26 26.4
 0 24 1 -5.5 18.8
 -1 -24 -1 -4.8 19.6
 -1 -24 -1 55.79 23.6
 1 24 1 35.7 26.1
 -2 -24 -1 3.8 22.7
 -2 -24 -1 16 24.7
 2 24 1 15.8 12.1
 2 24 1 15.9 26.8
 -3 -24 -1 24.3 23.9
 3 24 1 -24.8 25.7
 3 24 1 10.7 11.4
 -4 -24 -1 42.8 25.8
 -4 -24 -1 -8.3 20.2
 4 24 1 -0.8 11.6
 4 -25 -1 17.5 22.1
 3 -25 -1 16.8 33.4
 -3 25 1 13.7 23
 -3 25 1 20.5 19.1
 2 -25 -1 -0.6 19.3
 -2 25 1 16.3 19.5
 -2 25 1 13 23.7
 1 -25 -1 30.7 26.1
 -1 25 1 0.6 23.5
 0 -25 -1 -11.3 32.2
 0 25 1 23 28.2
 -1 -25 -1 15.8 19.1
 -1 -25 -1 14.3 27
 3 25 -2 18 11.9
 -3 -25 2 -12.2 20.1
 2 25 -2 3.7 10.3
 -2 -25 2 16.4 24.1
 1 25 -2 9.5 11.4
 1 25 -2 -12 22.2
 -1 -25 2 38.1 29.7
 -1 -25 2 28.9 31
 0 25 -2 23.3 21.5
 -1 25 -2 25 20.7
 -2 25 -2 6.1 18.2
 -3 25 -2 22.9 24.2
 -3 25 -2 2.6 19.7
 3 -25 2 24.2 25.3
 -4 25 -2 44.7 22.3
 -4 25 -2 42.1 26.8
 4 -25 2 19 21.2
 5 -25 2 54.79 28.7
 5 24 -2 4.4 30.5
 5 24 -2 29.4 15.9
 -5 -24 2 35.3 22.6
 -5 -24 2 -8.1 24.1
 4 24 -2 20 28.6
 4 24 -2 4 10.9
 -4 -24 2 53.29 26.7
 3 24 -2 32.5 25.4
 -3 -24 2 34.4 24
 -3 -24 2 16.8 21.7
 2 24 -2 58.59 24.5
 2 24 -2 42.7 11.9
 -2 -24 2 56.79 26.1
 -2 -24 2 52.19 27.3
 1 24 -2 3.1 9.8
 1 24 -2 -7 19.1
 -1 -24 2 -7.7 23.6
 -1 -24 2 10.9 18.4
 0 24 -2 1.7 18.6
 0 24 -2 1.3 8.6
 0 -24 2 -27.5 14.6
 -1 24 -2 -9.7 17.8
 -1 24 -2 18.8 18.9
 1 -24 2 7.1 23.3
 -2 24 -2 47.4 26.3
 -2 24 -2 47.3 23.4
 2 -24 2 33 30.3
 -3 24 -2 45 22
 -3 24 -2 45.4 24.6
 3 -24 2 36.3 23.5
 -4 24 -2 12 20.3
 -4 24 -2 13.3 19.4
 4 -24 2 25.8 24.5
 -5 24 -2 -12.8 19.4
 -5 24 -2 5.2 23.6
 -6 24 -2 14.8 20
 -6 24 -2 25.4 21.8
 -7 24 -2 11.7 18.5
 -7 -23 2 25.6 28
 6 23 -2 19.1 14
 -6 -23 2 -16.5 23.1
 5 23 -2 20.4 13.8
 5 23 -2 0.7 26.4
 -5 -23 2 7.6 20
 -5 -23 2 -19 20.5
 4 23 -2 -0.9 19.3
 4 23 -2 20.4 12
 -4 -23 2 24.5 23.5
 -4 -23 2 45.3 24
 3 23 -2 -2 20.7
 3 23 -2 16.8 11.7
 -3 -23 2 31.9 22.3
 -3 -23 2 31.9 24.9
 2 23 -2 14.5 9.5
 2 23 -2 19.3 21.3
 -2 -23 2 29.5 23.4
 -2 -23 2 7.7 19.8
 1 23 -2 52.69 12.4
 1 23 -2 51.89 27.6
 -1 -23 2 27.5 23.4
 0 23 -2 -3.3 7.6
 0 23 -2 11.2 19.2
 0 23 -2 -9.6 18.6
 0 -23 2 10.1 20.3
 -1 23 -2 22.7 20.9
 -1 23 -2 16.4 20.4
 1 -23 2 36.5 22.5
 -2 23 -2 9.1 22.9
 -2 23 -2 3.9 18.4
 2 -23 2 2.7 17.6
 -3 23 -2 25.4 21.6
 -3 23 -2 -3.6 19
 3 -23 2 22.8 28
 -4 23 -2 22.5 22.9
 -4 23 -2 53.79 23.1
 4 -23 2 35.9 24.4
 -5 23 -2 6.3 21.2
 -5 23 -2 7 17.9
 5 -23 2 50.29 28
 -6 23 -2 58.79 26.3
 -6 23 -2 56.39 24.2
 -7 23 -2 29.9 24.5
 -7 23 -2 85.39 36.2
 7 -23 2 55.69 32.6
 -8 23 -2 52.39 26.1
 -8 23 -2 62.59 27.2
 8 22 -2 0.4 12.2
 -8 -22 2 4.1 22.6
 -8 -22 2 -29.7 21.8
 7 22 -2 8.2 13.1
 7 22 -2 -3.6 32
 -7 -22 2 3 24.7
 -7 -22 2 -14.3 20.9
 6 22 -2 26.7 14.6
 6 22 -2 -26.3 22.1
 -6 -22 2 -1.1 23
 -6 -22 2 -23.9 18.9
 5 22 -2 22 13.6
 5 22 -2 -26.3 24
 -5 -22 2 14.3 18.6
 -5 -22 2 6.6 22
 4 22 -2 32 15.4
 4 22 -2 10.6 21.7
 -4 -22 2 1.2 20.4
 -4 -22 2 9.1 20.4
 3 22 -2 27 12.3
 3 22 -2 0.7 20.2
 -3 -22 2 31.6 24
 -3 -22 2 38.7 22.3
 2 22 -2 24.6 23.3
 2 22 -2 14.9 10.7
 -2 -22 2 4.9 20.7
 -2 -22 2 25.9 22.8
 1 22 -2 25.9 10.2
 1 22 -2 31.7 21.8
 -1 -22 2 47 22.2
 0 22 -2 150.88 31
 0 22 -2 74.09 28.1
 0 22 -2 100.99 12.5
 0 -22 2 96.09 31.1
 -1 22 -2 13.5 20
 -1 22 -2 13.8 21
 -1 22 -2 -0.1 6.2
 1 -22 2 25.2 23.3
 -2 22 -2 32.1 20.6
 -2 22 -2 37 20.8
 2 -22 2 37.2 23.9
 -3 22 -2 13 21.2
 -3 22 -2 13.1 20.9
 3 -22 2 18.9 21.4
 -4 22 -2 11.3 22
 -4 22 -2 13.6 18.8
 4 -22 2 36.2 24.2
 -5 22 -2 52.69 22.9
 -5 22 -2 45.4 25.2
 5 -22 2 70.29 27.5
 -6 22 -2 46.6 24.6
 -6 22 -2 5 17.9
 6 -22 2 27.1 25
 -7 22 -2 34.8 22.8
 -7 22 -2 1.5 20.1
 7 -22 2 3.7 26.8
 -8 22 -2 60.99 25.1
 -8 22 -2 25 23.3
 8 -22 2 0.7 20.5
 -9 22 -2 53.59 25
 -9 22 -2 70.79 27.8
 9 -22 2 31.7 26.6
 9 21 -2 27.9 18.5
 -9 -21 2 15.6 22.9
 -9 -21 2 -10.1 24.3
 8 21 -2 49.8 17.9
 -8 -21 2 -16.1 22.4
 -8 -21 2 -3.4 22.4
 7 21 -2 -7.6 31.1
 7 21 -2 2 14.4
 -7 -21 2 -6.9 20.9
 -7 -21 2 2.1 18.9
 6 21 -2 27.1 13.7
 6 21 -2 -28.3 20.7
 -6 -21 2 1.4 19.2
 -6 -21 2 15.3 18.9
 5 21 -2 -9.5 23.8
 5 21 -2 19.3 15.3
 -5 -21 2 8.4 21.6
 -5 -21 2 4.3 18.5
 4 21 -2 44 14.8
 4 21 -2 71.99 27.8
 -4 -21 2 85.79 25.6
 -4 -21 2 21.6 24.8
 3 21 -2 -0.3 19.9
 3 21 -2 25.8 11.9
 -3 -21 2 45.1 23.5
 -3 -21 2 52.49 22.4
 2 21 -2 7.1 10.6
 2 21 -2 5.1 19.4
 -2 -21 2 0 18.7
 -2 -21 2 38 22.4
 1 21 -2 -1.7 8.4
 1 21 -2 1 19.8
 -1 -21 2 12.9 18.4
 0 21 -2 12.4 20.5
 0 21 -2 2.2 17.7
 0 -21 2 -12.2 16.1
 -1 21 -2 129.99 30.6
 -1 21 -2 107.49 12.6
 1 -21 2 124.89 31.5
 -2 21 -2 52.89 31.5
 -2 21 -2 -8.4 17.5
 2 -21 2 27.7 22.6
 -3 21 -2 21.8 19.9
 -3 21 -2 54.29 27.1
 3 -21 2 10.4 18.7
 -4 21 -2 34.8 20.4
 4 -21 2 4 18.7
 -5 21 -2 1.1 17.9
 5 -21 2 13.9 20.8
 -6 21 -2 78.69 27.7
 -6 21 -2 63.09 23.6
 6 -21 2 66.19 36.6
 -7 21 -2 59.19 25.1
 -7 21 -2 27.9 20.9
 7 -21 2 -1.3 19.5
 -8 21 -2 13.6 20.7
 -8 21 -2 20.6 19.2
 8 -21 2 -9.9 28.2
 -9 21 -2 42.3 24
 -9 21 -2 19.9 21
 -10 21 -2 12.8 22.6
 -10 21 -2 54.19 26.9
 10 -21 2 6.2 33.6
 10 20 -2 55.69 29
 -10 -20 2 0.6 25.7
 -10 -20 2 -13.5 24
 -10 -20 2 20.6 25.5
 9 20 -2 24.5 15
 -9 -20 2 51.29 26
 -9 -20 2 -10.9 21.3
 8 20 -2 25.7 15.7
 -8 -20 2 -22.8 17.7
 -8 -20 2 -12.2 21.7
 7 20 -2 -24 24.5
 7 20 -2 5.2 14.1
 -7 -20 2 9.9 21.7
 -7 -20 2 19.2 20.2
 6 20 -2 -19 26
 6 20 -2 -11.7 11.2
 -6 -20 2 3.1 20.4
 -6 -20 2 -14.7 18.4
 5 20 -2 10.2 22.4
 5 20 -2 4.8 11.5
 -5 -20 2 20.6 27
 -5 -20 2 18.9 21
 4 20 -2 1.6 10.7
 4 20 -2 13.2 19.9
 -4 -20 2 13.6 18.4
 3 20 -2 40 24.4
 3 20 -2 61.29 15.3
 -3 -20 2 53.79 22.7
 2 20 -2 65.29 14.3
 -2 -20 2 87.19 26
 -2 -20 2 45.7 29.5
 1 20 -2 20.4 9.6
 1 20 -2 7 17.1
 -1 -20 2 -15.2 21.5
 0 20 -2 25.5 19.6
 0 20 -2 18.7 20.5
 0 20 -2 19.6 9.6
 -1 20 -2 1.6 16.8
 -1 20 -2 8.4 6.8
 -1 20 -2 10.2 29
 1 -20 2 6.5 7
 -2 20 -2 79.89 25.5
 -2 20 -2 71.29 9.5
 -2 20 -2 60.09 26.6
 2 -20 2 74.39 8.9
 2 -20 2 69.89 27.3
 -3 20 -2 29.3 21.9
 -3 20 -2 22.3 19
 3 -20 2 23.3 20.4
 -4 20 -2 8.6 18.1
 -4 20 -2 9.7 18.7
 4 -20 2 28.5 20.5
 -5 20 -2 39 24.3
 -5 20 -2 49.6 25
 5 -20 2 35.9 22.9
 -6 20 -2 68.99 23.8
 -6 20 -2 23.9 20.1
 6 -20 2 19.3 20.8
 -7 20 -2 87.59 29
 -7 20 -2 29.3 20.6
 7 -20 2 26.9 24.1
 -8 20 -2 42.1 23.8
 -8 20 -2 28.3 23.6
 8 -20 2 33.3 24.1
 -9 20 -2 38.5 21.8
 -9 20 -2 11.5 20.7
 9 -20 2 -8.9 20.5
 -10 20 -2 58.79 25.9
 -10 20 -2 10 21.5
 10 -20 2 -14.4 32.7
 -11 20 -2 49.3 22.4
 -11 20 -2 33 26.2
 10 19 -2 16.2 16.7
 -10 -19 2 -23.1 22.1
 9 19 -2 41.1 18.2
 -9 -19 2 -10.9 26.4
 -9 -19 2 37.4 23.1
 8 19 -2 3.7 13.3
 8 19 -2 -5.1 27.9
 -8 -19 2 26.2 21.2
 7 19 -2 3.9 26.8
 7 19 -2 -7.5 13.5
 -7 -19 2 6.8 19.4
 -7 -19 2 1.8 19.3
 6 19 -2 -16 17.9
 6 19 -2 -5.2 20.2
 -6 -19 2 -1.5 17.9
 -6 -19 2 15 20.1
 5 19 -2 3.4 21.3
 5 19 -2 -10.1 11.3
 -5 -19 2 -13.1 15.2
 -5 -19 2 -6.5 18
 4 19 -2 4.1 10.5
 -4 -19 2 11.4 17.7
 -4 -19 2 4 18.2
 3 19 -2 23.7 11.2
 3 19 -2 -13.6 17.8
 -3 -19 2 0.1 16.7
 -3 -19 2 6.5 19.7
 2 19 -2 17 10
 2 19 -2 -3.4 15.8
 -2 -19 2 11.1 18.9
 1 19 -2 66.49 24.2
 1 19 -2 56.49 13.4
 1 19 -2 66.29 22.5
 -1 -19 2 47.8 22.9
 0 19 -2 -5.2 15.1
 0 19 -2 0.8 7.3
 0 19 -2 5.9 17.1
 0 -19 2 13.5 18
 -1 19 -2 27.6 18.8
 -1 19 -2 12.6 16.4
 -1 19 -2 17.2 8
 1 -19 2 -4.9 16.8
 1 -19 2 12.8 7.4
 -2 19 -2 24.7 7.5
 -2 19 -2 30.2 19.8
 -2 19 -2 13.5 17.9
 2 -19 2 30.5 6.6
 2 -19 2 15.3 18.5
 -3 19 -2 58.59 21
 -3 19 -2 49.9 22.6
 3 -19 2 48.4 23.5
 -4 19 -2 29.8 20.7
 -4 19 -2 45.7 20.4
 4 -19 2 9.5 20.1
 -5 19 -2 24.2 24.2
 -5 19 -2 16.6 18.9
 -6 19 -2 87.99 26.9
 -6 19 -2 63.29 22.6
 6 -19 2 37 27.9
 -7 19 -2 65.99 26.2
 -7 19 -2 76.29 26.3
 7 -19 2 60.79 27.7
 -8 19 -2 45.8 25.1
 -8 19 -2 53.39 24.8
 8 -19 2 32.3 33
 -9 19 -2 15.1 18
 9 -19 2 1.1 29.2
 -10 19 -2 36.7 24
 -10 19 -2 39.1 24.8
 10 -19 2 -7.4 26.4
 -11 19 -2 9.2 22.4
 -11 19 -2 36.9 23.4
 11 -19 2 3.9 33.9
 -12 19 -2 74.89 30.4
 -12 19 -2 75.29 24.9
 12 -19 2 -14.8 33.4
 11 18 -2 39.3 25.9
 -11 -18 2 -35.1 28.7
 10 18 -2 12.9 15.9
 -10 -18 2 26.7 21.1
 -10 -18 2 -35.4 20.1
 -10 -18 2 3.3 21.3
 9 18 -2 1.8 14
 -9 -18 2 29.7 21
 -9 -18 2 -4.9 21
 8 18 -2 0.8 11.9
 8 18 -2 -36.7 24.6
 -8 -18 2 8.1 19.4
 -8 -18 2 -7.9 18.2
 7 18 -2 40.5 26.3
 7 18 -2 37 15
 -7 -18 2 58.79 25.1
 -7 -18 2 43.8 20.5
 6 18 -2 20.7 14.8
 6 18 -2 1 23
 -6 -18 2 6.1 16.5
 -6 -18 2 19.9 19.6
 5 18 -2 55.29 16.3
 5 18 -2 55.29 30.4
 -5 -18 2 18.6 29.8
 -5 -18 2 50.99 23.4
 4 18 -2 -11.6 16.4
 4 18 -2 -9.7 9.5
 -4 -18 2 -1.8 16.6
 -4 -18 2 14.7 17.3
 3 18 -2 23.5 10.8
 3 18 -2 1 18
 -3 -18 2 -3.5 17.2
 -3 -18 2 26.9 17.2
 2 18 -2 20.7 19.1
 2 18 -2 24.9 11.4
 -2 -18 2 16.9 18.7
 1 18 -2 21.8 18.9
 1 18 -2 20.8 18.4
 1 18 -2 22.6 11.6
 -1 -18 2 6.3 17.3
 0 18 -2 44.1 11.1
 0 18 -2 60.09 21.6
 0 18 -2 41.1 19.6
 0 -18 2 55.09 21.3
 -1 18 -2 -4.3 6.2
 -1 18 -2 -8.4 14.7
 -1 18 -2 18.1 17.1
 1 -18 2 3.1 7.3
 1 -18 2 3.3 15.6
 -2 18 -2 1.5 5.9
 -2 18 -2 15.6 17.1
 -2 18 -2 -8.1 13.3
 2 -18 2 -7.7 14.3
 2 -18 2 9.2 5.7
 -3 18 -2 37.7 19.4
 -3 18 -2 32.4 19.4
 3 -18 2 27.9 19.4
 -4 18 -2 21.8 17.3
 -4 18 -2 18.9 16.6
 4 -18 2 -6.4 17.7
 -5 18 -2 48.3 20.7
 -5 18 -2 75.49 23
 5 -18 2 74.09 24.8
 -6 18 -2 3.6 25.1
 -6 18 -2 29.2 20.5
 6 -18 2 13.4 19.2
 -7 18 -2 64.59 23.8
 -7 18 -2 52.49 23.6
 7 -18 2 38.5 37.8
 -8 18 -2 43.2 23.8
 -8 18 -2 38 21.4
 8 -18 2 27.7 21.7
 -9 18 -2 6.8 19.8
 -9 18 -2 48.6 25
 9 -18 2 40.1 24.5
 -10 18 -2 60.39 27.6
 10 -18 2 12.8 28
 -11 18 -2 29.4 23.8
 -11 18 -2 37.6 26.3
 11 -18 2 -9.6 20.6
 -12 18 -2 72.29 30
 -12 18 -2 22 27
 12 17 -2 35.5 16.8
 -12 -17 2 -2 22
 -12 -17 2 -44.6 34.1
 11 17 -2 65.99 21
 -11 -17 2 13.3 21.7
 -11 -17 2 0.5 23.7
 -11 -17 2 -1 23.1
 10 17 -2 21.7 14.5
 -10 -17 2 -16.3 21.1
 -10 -17 2 -17.7 21.6
 -10 -17 2 -16.5 19.6
 9 17 -2 20.5 17.1
 -9 -17 2 7.6 21
 -9 -17 2 -9.4 17.9
 8 17 -2 -3.6 13.7
 8 17 -2 -14.7 23.4
 -8 -17 2 -8 18.2
 -8 -17 2 -17.3 16.3
 7 17 -2 -5 21.7
 7 17 -2 16.2 14.4
 -7 -17 2 19.6 18.1
 -7 -17 2 -1.7 16
 6 17 -2 107.29 20.4
 6 17 -2 63.59 26
 -6 -17 2 81.79 25
 -6 -17 2 85.19 23.3
 5 17 -2 9.7 11.9
 5 17 -2 9.6 19.3
 -5 -17 2 4 18.3
 -5 -17 2 10 17.1
 4 17 -2 121.49 28.1
 4 17 -2 77.69 17.8
 -4 -17 2 91.79 24.5
 -4 -17 2 60.19 23.7
 3 17 -2 10 10.8
 3 17 -2 -2.9 15.6
 -3 -17 2 -8.8 14.3
 -3 -17 2 -9.7 15.7
 2 17 -2 -12.5 7.8
 2 17 -2 7.8 15.2
 -2 -17 2 -8.9 12.4
 1 17 -2 72.29 14.3
 1 17 -2 74.49 21.7
 1 17 -2 73.29 22.2
 -1 -17 2 85.99 23.5
 0 17 -2 -13.1 11.9
 0 17 -2 -16.6 12.3
 0 17 -2 -12.8 7.2
 0 -17 2 -6.3 13.6
 -1 17 -2 55.09 19.8
 -1 17 -2 48.5 19.9
 -1 17 -2 38.9 9.8
 1 -17 2 37.8 18.7
 1 -17 2 40 14.8
 -2 17 -2 4.4 15.2
 -2 17 -2 9.2 16.7
 -2 17 -2 13.4 6.5
 2 -17 2 22 17.2
 2 -17 2 11.1 6
 -3 17 -2 0.1 17.5
 -3 17 -2 -19.6 11.1
 3 -17 2 -12.3 12.6
 -4 17 -2 20.1 18.8
 -4 17 -2 24 16.4
 4 -17 2 35.5 21.2
 -5 17 -2 4.7 15.9
 -5 17 -2 -6.7 14.9
 5 -17 2 8.1 15.7
 -6 17 -2 52.89 21.7
 -6 17 -2 66.79 24.5
 6 -17 2 26.4 22.8
 -7 17 -2 25.4 20.3
 -7 17 -2 8.2 20.9
 7 -17 2 -2.4 16.8
 -8 17 -2 39.7 19.5
 -8 17 -2 55.19 23
 8 -17 2 17.6 23
 -9 17 -2 57.29 22.7
 -9 17 -2 60.99 26.9
 -10 17 -2 85.19 28.1
 -10 17 -2 38.8 22.9
 -11 17 -2 66.79 28.7
 -11 17 -2 74.69 26.9
 11 -17 2 45.2 31.8
 -12 17 -2 45.3 27
 -12 17 -2 65.19 28.4
 12 -17 2 43.8 35.5
 -13 17 -2 103.59 30.7
 -13 17 -2 92.69 29.3
 12 16 -2 21.3 16.3
 -12 -16 2 16.8 23.8
 -12 -16 2 -23.7 24.3
 11 16 -2 32.1 19
 -11 -16 2 27 21.3
 -11 -16 2 -23.9 20.2
 -11 -16 2 5.2 23.1
 10 16 -2 62.39 20.8
 -10 -16 2 9.5 24
 -10 -16 2 -7.9 19
 -10 -16 2 11 20.6
 9 16 -2 16.1 16
 -9 -16 2 -12.6 17.1
 -9 -16 2 -23.6 16.1
 8 16 -2 -44.2 20.4
 -8 -16 2 -9.2 17.3
 -8 -16 2 13.4 19.1
 7 16 -2 10.8 14.1
 7 16 -2 4.2 21.7
 -7 -16 2 0 16.8
 -7 -16 2 12.5 17.8
 6 16 -2 5.1 11.5
 6 16 -2 27.9 21.9
 -6 -16 2 9.2 16.2
 -6 -16 2 18 17.1
 5 16 -2 198.28 27.7
 5 16 -2 177.28 20.7
 -5 -16 2 183.28 29.4
 -5 -16 2 195.08 26.9
 4 16 -2 21.8 12.2
 4 16 -2 10.7 19.6
 -4 -16 2 -6.1 14.9
 -4 -16 2 -14.9 12.9
 3 16 -2 16.4 17.5
 3 16 -2 52.59 14.2
 -3 -16 2 21.1 16.4
 -3 -16 2 27.1 17.2
 2 16 -2 -4 8.3
 2 16 -2 -0.8 15
 -2 -16 2 3.7 13.1
 1 16 -2 -12 11.6
 1 16 -2 1.4 8.2
 1 16 -2 13.9 15.7
 -1 -16 2 -11.6 11.7
 0 16 -2 91.89 22.3
 0 16 -2 75.89 13.1
 0 16 -2 69.69 19.9
 0 -16 2 72.49 23
 0 -16 2 85.09 13.8
 -1 16 -2 3 14.8
 -1 16 -2 -8.6 12.2
 -1 16 -2 4.1 6.5
 1 -16 2 -2.9 6.1
 1 -16 2 8 13.2
 -2 16 -2 -6.2 15
 -2 16 -2 12.9 15.1
 -2 16 -2 7.4 5.6
 2 -16 2 3.2 5.4
 2 -16 2 12.3 15.4
 -3 16 -2 -4.4 15.6
 -3 16 -2 4.7 14.1
 3 -16 2 11.4 15.6
 -4 16 -2 -2.3 16.2
 -4 16 -2 -3.2 13.1
 4 -16 2 2.9 14.7
 -5 16 -2 121.29 25.2
 -5 16 -2 89.19 27.1
 5 -16 2 127.09 28.6
 -6 16 -2 11.7 17.4
 -6 16 -2 -13.7 15.5
 6 -16 2 10.5 18.3
 -7 16 -2 36 20.3
 -7 16 -2 58.49 21.4
 7 -16 2 43 19.8
 -8 16 -2 15.2 20.3
 -8 16 -2 19.6 22.4
 8 -16 2 4 17.3
 -9 16 -2 5 18.1
 -9 16 -2 28.8 20.7
 9 -16 2 18.7 19.6
 -10 16 -2 68.09 24.6
 -10 16 -2 72.69 27
 10 -16 2 38.2 25.5
 -11 16 -2 47.9 24.3
 -11 16 -2 58.09 30.1
 11 -16 2 23.6 28.2
 -12 16 -2 59.79 27.1
 -12 16 -2 29.4 26.2
 12 -16 2 26.1 25.2
 -13 16 -2 47.2 26.6
 -13 16 -2 60.39 31.5
 13 -16 2 2.6 28
 -13 -15 2 -24.1 35.9
 12 15 -2 19.1 16
 -12 -15 2 -2.1 22.6
 -12 -15 2 22.3 21.4
 11 15 -2 20.9 16.8
 -11 -15 2 12.5 21.9
 -11 -15 2 -19.7 18.6
 -11 -15 2 38.3 21.9
 10 15 -2 25.7 16.7
 -10 -15 2 4.3 19
 -10 -15 2 -11.8 16.9
 -10 -15 2 -4.9 18.1
 9 15 -2 26.1 15.6
 -9 -15 2 -14.4 17.5
 -9 -15 2 -1.6 16
 8 15 -2 57.89 18.2
 8 15 -2 51.39 28.3
 -8 -15 2 64.79 19.6
 -8 -15 2 31.5 19.1
 7 15 -2 9.5 20.9
 7 15 -2 40.5 16.9
 -7 -15 2 23.9 17.4
 -7 -15 2 -1.1 14.8
 6 15 -2 76.29 23.8
 6 15 -2 84.99 19.3
 -6 -15 2 49.6 20.3
 -6 -15 2 71.79 22
 5 15 -2 28 14.9
 5 15 -2 18.2 19.2
 -5 -15 2 19.7 16.9
 -5 -15 2 12.8 15.1
 4 15 -2 99.39 18.7
 4 15 -2 98.69 24.9
 -4 -15 2 102.79 25.1
 -4 -15 2 102.99 24.1
 3 15 -2 44.8 18.4
 3 15 -2 39 13
 -3 -15 2 65.29 20.1
 -3 -15 2 24.2 16.5
 2 15 -2 29.2 10.7
 2 15 -2 32.4 16.2
 -2 -15 2 -4.2 13.6
 1 15 -2 22 16.1
 1 15 -2 24.5 9.5
 1 15 -2 31.5 16
 -1 -15 2 6.9 13.3
 -1 -15 2 10.6 8.5
 0 15 -2 11.5 14.5
 0 15 -2 -0.9 12.9
 0 15 -2 17.8 8.6
 0 -15 2 11 8
 0 -15 2 17.3 14.2
 -1 15 -2 195.68 24
 -1 15 -2 200.88 24.1
 -1 15 -2 198.18 15.6
 1 -15 2 207.58 16
 1 -15 2 232.38 29.4
 -2 15 -2 48.6 7.5
 -2 15 -2 72.19 22.7
 -2 15 -2 75.99 19.6
 2 -15 2 64.49 8.9
 2 -15 2 65.59 20.4
 -3 15 -2 -3.1 14.7
 -3 15 -2 -2.1 12.8
 -3 15 -2 4 3.5
 3 -15 2 11.7 14.4
 -4 15 -2 46.8 17.8
 -4 15 -2 26 16.1
 4 -15 2 47.9 19.5
 -5 15 -2 41.7 19.1
 -5 15 -2 64.29 19.6
 5 -15 2 33.8 18.7
 -6 15 -2 173.08 28.6
 -6 15 -2 95.89 26.6
 6 -15 2 124.39 28
 -7 15 -2 41.2 19.5
 -7 15 -2 25.3 20.5
 7 -15 2 23.8 17.4
 -8 15 -2 32.8 21
 -8 15 -2 57.09 22.7
 8 -15 2 21.5 19.4
 -9 15 -2 64.49 25.8
 -9 15 -2 36.5 28.7
 9 -15 2 12.5 20.3
 -10 15 -2 -5.4 22.3
 -10 15 -2 30.8 24
 10 -15 2 22.8 26.1
 -11 15 -2 50.59 26.4
 -11 15 -2 83.89 28.2
 11 -15 2 1.9 25.6
 -12 15 -2 48 24.9
 -13 15 -2 55.29 28.1
 -13 15 -2 46.4 28.6
 13 -15 2 22.8 25.6
 -14 15 -2 79.29 31.2
 -14 15 -2 48.6 27.6
 13 14 -2 8.9 14.1
 -13 -14 2 27.4 21.3
 -13 -14 2 -0.8 22
 12 14 -2 26.8 18.2
 -12 -14 2 2 18.7
 -12 -14 2 1.7 18.6
 -12 -14 2 14 23.4
 11 14 -2 -1.1 13.8
 -11 -14 2 -1.1 20.3
 -11 -14 2 -5.9 17.3
 -11 -14 2 -18.8 16.6
 10 14 -2 33 18.3
 -10 -14 2 -7.6 17.5
 -10 -14 2 4.8 17.3
 -10 -14 2 17.7 18.4
 9 14 -2 -0.4 19.2
 -9 -14 2 -6.2 18.9
 -9 -14 2 -9.2 15.6
 8 14 -2 70.59 25.9
 8 14 -2 75.09 19.8
 -8 -14 2 55.99 19.6
 -8 -14 2 35.7 19
 7 14 -2 304.97 28.6
 7 14 -2 359.46 35.2
 -7 -14 2 300.27 29.9
 -7 -14 2 264.07 34
 6 14 -2 17.4 13.2
 6 14 -2 19.9 19.4
 -6 -14 2 3.8 14.4
 -6 -14 2 5.2 15.8
 5 14 -2 147.69 23.1
 5 14 -2 119.99 20.5
 -5 -14 2 75.49 21.2
 -5 -14 2 80.09 21.7
 4 14 -2 -6.4 15
 4 14 -2 -5.9 10.4
 -4 -14 2 10.5 14.2
 -4 -14 2 13.1 14
 3 14 -2 138.49 16.7
 3 14 -2 151.38 25.1
 -3 -14 2 133.59 23.6
 -3 -14 2 145.59 21.7
 2 14 -2 128.09 20.4
 2 14 -2 115.29 14.6
 -2 -14 2 115.89 23.1
 1 14 -2 114.39 18.5
 1 14 -2 113.09 12.5
 1 14 -2 133.89 24.3
 -1 -14 2 90.69 12.5
 -1 -14 2 105.39 22.7
 0 14 -2 29.9 14.6
 0 14 -2 20.1 7.6
 0 14 -2 23.9 13.8
 0 -14 2 12.1 7.5
 0 -14 2 7.4 13.8
 -1 14 -2 39.2 17.1
 -1 14 -2 44.3 8.9
 -1 14 -2 29.7 15.4
 1 -14 2 30.3 15.8
 1 -14 2 56.49 9
 -2 14 -2 90.59 22.7
 -2 14 -2 83.29 8.5
 -2 14 -2 112.99 21.3
 2 -14 2 75.39 8.2
 2 -14 2 93.29 21.7
 -3 14 -2 135.99 19.4
 -3 14 -2 150.38 22.4
 3 -14 2 152.38 24.8
 -4 14 -2 10.1 14.3
 -4 14 -2 16.6 16.1
 4 -14 2 19 15
 -5 14 -2 -4.2 13.3
 -5 14 -2 4 14.2
 5 -14 2 -8.1 12.1
 -6 14 -2 0.9 17
 -6 14 -2 10.9 15.5
 6 -14 2 4 13.7
 -7 14 -2 6.4 18.7
 -7 14 -2 18.5 18.4
 7 -14 2 25.1 17.6
 -8 14 -2 33.9 22.5
 -8 14 -2 32.9 24
 8 -14 2 20.2 18.9
 -9 14 -2 68.69 27.2
 -9 14 -2 64.99 23.7
 9 -14 2 50.29 22.1
 -10 14 -2 55.39 23.7
 -10 14 -2 -5.3 35.8
 10 -14 2 5.4 20.7
 -11 14 -2 71.79 30.4
 -11 14 -2 40.1 23.6
 11 -14 2 10 20.2
 -12 14 -2 36 27.8
 -12 14 -2 48.5 27.1
 12 -14 2 23.1 23.3
 -13 14 -2 105.09 32.1
 -13 14 -2 82.49 26.8
 -14 14 -2 188.78 30.2
 14 13 -2 -1 14.5
 13 13 -2 7.6 15.8
 -13 -13 2 -6.5 22.4
 -13 -13 2 6.1 19.4
 12 13 -2 -5.6 14.4
 -12 -13 2 -31.8 16.4
 -12 -13 2 10.4 20.1
 -12 -13 2 4.8 22.2
 11 13 -2 34.4 17.3
 -11 -13 2 24.9 17.8
 -11 -13 2 37.4 22.1
 -11 -13 2 0.8 16.8
 10 13 -2 -9 15.3
 -10 -13 2 3.7 16
 -10 -13 2 -12.6 17.7
 -10 -13 2 -9.5 15.1
 9 13 -2 3.7 14.8
 -9 -13 2 8.3 15.4
 -9 -13 2 -7.9 13.5
 -9 -13 2 -14.3 17.3
 8 13 -2 41.7 17.3
 -8 -13 2 12 16.2
 -8 -13 2 26.1 16.8
 7 13 -2 106.09 22
 7 13 -2 118.99 27.5
 -7 -13 2 98.89 22.4
 -7 -13 2 77.29 19.7
 6 13 -2 311.57 31.2
 6 13 -2 280.77 26.3
 -6 -13 2 304.77 32.8
 -6 -13 2 284.37 29.5
 5 13 -2 63.59 14.7
 5 13 -2 51.09 17.7
 -5 -13 2 48.5 17.4
 -5 -13 2 30.2 14.4
 4 13 -2 28.8 15
 4 13 -2 16.8 10.8
 -4 -13 2 24.9 16.3
 -4 -13 2 27.5 13.9
 3 13 -2 157.58 20.8
 3 13 -2 180.78 18
 -3 -13 2 156.18 19.9
 2 13 -2 12.1 12.9
 2 13 -2 48.6 11.1
 -2 -13 2 29.3 10
 1 13 -2 774.72 43.3
 1 13 -2 727.43 48.7
 -1 -13 2 694.33 42.7
 0 13 -2 -13.9 8.4
 0 13 -2 -3.7 9.9
 0 13 -2 25.1 7.5
 0 -13 2 6.6 6.6
 0 -13 2 -1.2 14
 -1 13 -2 20.2 6.7
 -1 13 -2 27.7 13.1
 -1 13 -2 40.9 14.9
 1 -13 2 14 6.2
 1 -13 2 3.5 12
 -2 13 -2 45.2 6.7
 -2 13 -2 67.49 18.3
 -2 13 -2 41.3 15.3
 2 -13 2 77.19 20.5
 2 -13 2 49.9 6.5
 -3 13 -2 251.17 25.5
 -3 13 -2 215.08 22.9
 3 -13 2 243.98 28.3
 -4 13 -2 214.38 25.7
 -4 13 -2 232.38 23.7
 4 -13 2 235.38 28.6
 -5 13 -2 -2.5 13.3
 5 -13 2 6.1 14.4
 -6 13 -2 36.4 17.3
 -6 13 -2 43 20.2
 6 -13 2 31 16.7
 -7 13 -2 3.8 17.6
 -7 13 -2 20.3 17.4
 7 -13 2 -0.9 14.3
 -8 13 -2 62.69 22.3
 -8 13 -2 60.09 24.8
 8 -13 2 56.29 20.7
 -9 13 -2 52.09 23.6
 -9 13 -2 33.2 24.2
 9 -13 2 42.9 19.8
 -10 13 -2 7.6 23
 -10 13 -2 59.79 24.8
 10 -13 2 -2.6 16.4
 -11 13 -2 -8.5 21.5
 -11 13 -2 3.1 21.9
 11 -13 2 6.1 19.1
 -12 13 -2 -13.9 22.6
 -12 13 -2 37.1 27.3
 12 -13 2 -10.4 25.6
 -13 13 -2 15 20.9
 -13 13 -2 40.8 28.7
 -14 13 -2 97.99 33.5
 -14 13 -2 48.9 26.6
 -15 13 -2 72.29 26.2
 -15 13 -2 149.29 37
 14 12 -2 63.89 22.7
 -14 -12 2 -12.5 20.5
 -14 -12 2 6.7 22.5
 13 12 -2 33.7 18.5
 -13 -12 2 -6.5 24.1
 -13 -12 2 2.8 17.2
 -13 -12 2 42.5 19.5
 12 12 -2 25.2 18.9
 -12 -12 2 4 19.4
 -12 -12 2 -11.6 15.4
 -12 -12 2 21.5 23.9
 11 12 -2 -8.9 14.7
 -11 -12 2 13.4 17.5
 -11 -12 2 -15.1 18.8
 10 12 -2 17.3 17.5
 -10 -12 2 21.8 16.9
 -10 -12 2 9.2 14.9
 -10 -12 2 -7.3 17.5
 9 12 -2 7.3 16
 -9 -12 2 -0.4 15.6
 -9 -12 2 15.9 15.1
 -9 -12 2 1.7 13.9
 8 12 -2 12.4 14.3
 -8 -12 2 -6.2 15.4
 7 12 -2 188.28 26.5
 7 12 -2 157.58 20.7
 -7 -12 2 178.28 27.1
 -7 -12 2 133.29 24.2
 6 12 -2 8.7 16.6
 6 12 -2 25.9 14.3
 -6 -12 2 25 13.7
 -6 -12 2 23.4 14.5
 5 12 -2 383.46 32.6
 5 12 -2 392.96 29.8
 -5 -12 2 333.47 29.3
 -5 -12 2 370.56 34.1
 4 12 -2 108.09 20.7
 4 12 -2 107.39 16.9
 -4 -12 2 80.29 18.5
 -4 -12 2 95.19 18.5
 3 12 -2 6.2 8.4
 3 12 -2 0.8 13.9
 -3 -12 2 3.8 10.4
 -3 -12 2 9.8 11.8
 2 12 -2 368.76 28.8
 2 12 -2 355.56 24.9
 -2 -12 2 346.27 31.9
 -2 -12 2 333.57 24.3
 1 12 -2 38.8 13.5
 1 12 -2 38.2 9.8
 1 12 -2 31.6 13.7
 -1 -12 2 23.2 13.3
 -1 -12 2 33.9 8.7
 0 12 -2 768.32 49.5
 0 12 -2 733.23 48.3
 0 12 -2 777.42 43.4
 0 -12 2 796.12 53.69
 0 -12 2 777.12 43.5
 -1 12 -2 191.58 20.2
 -1 12 -2 200.18 14.5
 -1 12 -2 225.08 21.5
 1 -12 2 204.78 14.4
 1 -12 2 206.58 24.5
 -2 12 -2 9 11.4
 -2 12 -2 34 13.1
 2 -12 2 31.2 14.1
 -3 12 -2 285.87 25.2
 -3 12 -2 303.17 29.7
 3 -12 2 302.77 30.1
 -4 12 -2 179.08 26.2
 -4 12 -2 122.79 19.1
 -5 12 -2 353.46 30.5
 -5 12 -2 341.97 30
 5 -12 2 360.26 34.5
 -6 12 -2 107.49 33
 -6 12 -2 35.6 17.4
 6 -12 2 38.9 17.3
 -7 12 -2 45.4 18.8
 -7 12 -2 50.69 20.4
 7 -12 2 59.59 18.9
 -8 12 -2 32.9 19
 -8 12 -2 24 20.9
 8 -12 2 47.6 18
 -9 12 -2 14.2 20.1
 -9 12 -2 -10.8 18.1
 9 -12 2 1.9 14.7
 -10 12 -2 40.8 24
 -10 12 -2 50.09 26
 10 -12 2 56.59 20.2
 -11 12 -2 19.7 21.6
 11 -12 2 5.2 16.6
 -12 12 -2 64.99 25.3
 -12 12 -2 18.9 24.1
 12 -12 2 -6.3 20.6
 -13 12 -2 16.1 24.2
 -13 12 -2 85.49 43.3
 13 -12 2 10.1 23.6
 -14 12 -2 114.59 31.7
 -14 12 -2 25.5 25.6
 14 -12 2 14 32.6
 -15 12 -2 189.88 37.6
 15 11 -2 30.3 16.5
 -15 -11 2 11.3 25.4
 -15 -11 2 17.8 28.7
 14 11 -2 5.5 15.8
 -14 -11 2 21 22.1
 -14 -11 2 -41.5 21.6
 13 11 -2 5 17.7
 -13 -11 2 32.1 24.5
 -13 -11 2 24.5 19
 12 11 -2 3.3 14.7
 -12 -11 2 12.1 18.9
 -12 -11 2 -7.5 17.7
 11 11 -2 15.5 16.3
 -11 -11 2 30.5 27.1
 -11 -11 2 8.6 25.4
 10 11 -2 13.2 17.5
 -10 -11 2 10.5 16.1
 -10 -11 2 7.8 14.8
 -10 -11 2 11.9 14.8
 9 11 -2 95.59 22.1
 -9 -11 2 74.79 18.8
 -9 -11 2 73.69 19
 -9 -11 2 68.09 21.7
 8 11 -2 163.38 21.8
 -8 -11 2 134.49 24.4
 -8 -11 2 162.48 23.6
 7 11 -2 7.1 16.5
 7 11 -2 -2.7 10.9
 -7 -11 2 16.6 15
 -7 -11 2 10.3 13.7
 6 11 -2 145.09 21.8
 6 11 -2 140.59 21.7
 -6 -11 2 100.39 18.9
 -6 -11 2 151.58 21.2
 5 11 -2 24 14.3
 5 11 -2 -6.6 12.4
 -5 -11 2 -1.2 9.6
 -5 -11 2 8.5 10.7
 4 11 -2 144.79 17.2
 -4 -11 2 168.38 21.1
 -4 -11 2 216.78 36.9
 3 11 -2 53.69 14.9
 3 11 -2 34.5 10.2
 -3 -11 2 23.6 9
 -3 -11 2 36.1 13.5
 -3 -11 2 43.8 13.6
 2 11 -2 72.79 12.3
 2 11 -2 76.79 16.6
 -2 -11 2 61.59 11
 -2 -11 2 50.39 15.8
 1 11 -2 274.97 25.1
 1 11 -2 298.77 24.8
 1 11 -2 308.07 20.8
 -1 -11 2 310.57 34
 -1 -11 2 301.17 28.4
 -1 -11 2 286.17 24.8
 -1 -11 2 286.87 20.3
 0 11 -2 11.2 11.1
 0 11 -2 -3.4 9.9
 0 11 -2 23.2 7.1
 0 -11 2 18.5 19.3
 0 -11 2 21.5 6.4
 0 -11 2 14.7 9.9
 0 -11 2 8.4 11.2
 -1 11 -2 874.61 54.89
 -1 11 -2 940.41 48.8
 -1 11 -2 912.91 54.29
 1 -11 2 902.11 48.6
 1 -11 2 855.51 53.29
 1 -11 2 927.41 58.99
 -2 11 -2 335.97 19.8
 -2 11 -2 369.56 28.1
 -2 11 -2 344.17 26.6
 2 -11 2 330.37 30.4
 2 -11 2 335.47 25.9
 2 -11 2 345.37 19.9
 -3 11 -2 32.2 13.3
 -3 11 -2 23.2 12.6
 3 -11 2 33.3 14
 3 -11 2 32 11.4
 -4 11 -2 227.58 22.7
 -4 11 -2 224.68 24
 4 -11 2 256.67 26.9
 4 -11 2 248.48 22.3
 -5 11 -2 29.2 16.5
 -5 11 -2 31 14.6
 5 -11 2 30.9 14.6
 -6 11 -2 180.38 26.3
 -6 11 -2 196.68 29.6
 6 -11 2 144.39 26.2
 -7 11 -2 -7.4 15.7
 -8 11 -2 11.4 17.4
 -8 11 -2 1.5 18.4
 -9 11 -2 84.99 25.3
 -9 11 -2 105.29 27.7
 -10 11 -2 -9.8 22.2
 -10 11 -2 -6.1 20.8
 -11 11 -2 56.79 27.3
 -11 11 -2 25.5 22.6
 11 -11 2 37.7 23
 -12 11 -2 9.9 21.9
 -12 11 -2 21.1 25
 12 -11 2 -10 16.6
 -13 11 -2 17.4 23.1
 -13 11 -2 39.9 27.3
 -14 11 -2 37.5 25.3
 -14 11 -2 108.59 30.8
 14 -11 2 5.8 28.8
 -15 11 -2 62.49 29.5
 -15 11 -2 174.48 36.5
 15 10 -2 62.09 30
 -15 -10 2 -10.5 28.3
 -15 -10 2 16.8 17.2
 14 10 -2 -0.4 16
 -14 -10 2 -27.5 23
 -14 -10 2 17.7 20.5
 13 10 -2 7.6 15.4
 -13 -10 2 4.5 17
 -13 -10 2 6.1 23.8
 -13 -10 2 -8.1 14.5
 12 10 -2 23.1 17.2
 -12 -10 2 -10.6 12.5
 -12 -10 2 18.4 20.6
 -12 -10 2 -3.8 16.1
 11 10 -2 12.4 16.8
 -11 -10 2 -7.1 13.8
 -11 -10 2 12.8 13.9
 -11 -10 2 -2.4 18.5
 10 10 -2 37.4 16.4
 -10 -10 2 38.4 15
 -10 -10 2 51.39 20.5
 -10 -10 2 14.3 14.5
 9 10 -2 52.99 17.8
 -9 -10 2 51.89 16.6
 -9 -10 2 30.9 16.8
 -9 -10 2 30 19
 8 10 -2 140.79 19.7
 -8 -10 2 122.09 20.8
 -8 -10 2 179.78 22.8
 7 10 -2 28.4 12.6
 7 10 -2 90.49 21.7
 7 10 -2 50.89 15.3
 -7 -10 2 41.7 15
 -7 -10 2 57.29 17.6
 6 10 -2 71.39 15
 6 10 -2 111.49 15.5
 6 10 -2 122.99 21.5
 -6 -10 2 87.69 16.8
 -6 -10 2 74.29 15.8
 5 10 -2 11.5 9.9
 5 10 -2 5.5 9.2
 -5 -10 2 7.6 9.9
 -5 -10 2 12 12.2
 4 10 -2 50.09 13.3
 4 10 -2 52.39 13.4
 4 10 -2 54.19 14.8
 -4 -10 2 45.6 12
 -4 -10 2 47 13.5
 3 10 -2 1039.6 57.19
 3 10 -2 927.51 60.29
 3 10 -2 998.6 58.69
 -3 -10 2 1073.59 59.39
 -3 -10 2 908.81 56.19
 -3 -10 2 1019.1 61.79
 2 10 -2 935.91 53.59
 2 10 -2 994.4 51.39
 -2 -10 2 788.32 52.09
 -2 -10 2 850.21 53.19
 -2 -10 2 932.01 56.99
 -2 -10 2 851.31 50.39
 1 10 -2 4 8.3
 1 10 -2 1.7 6.4
 1 10 -2 -9.2 7.1
 -1 -10 2 8.3 7.9
 -1 -10 2 14.6 6.6
 -1 -10 2 12.3 9.9
 -1 -10 2 4.8 10.5
 -1 -10 2 5.1 8.9
 0 10 -2 216.18 19.5
 0 10 -2 235.38 21.1
 0 10 -2 203.58 15.7
 0 -10 2 209.68 15.7
 0 -10 2 212.08 19.9
 0 -10 2 208.08 18.6
 0 -10 2 252.47 24.9
 0 -10 2 240.78 23.7
 -1 10 -2 280.27 22.3
 -1 10 -2 265.87 22.6
 -1 10 -2 293.57 17.4
 1 -10 2 252.97 26.6
 1 -10 2 267.07 21.4
 1 -10 2 268.27 25.8
 1 -10 2 261.97 22.6
 1 -10 2 279.07 17.2
 -2 10 -2 2150.48 106.89
 -2 10 -2 2075.59 113.79
 -2 10 -2 2105.79 112.79
 2 -10 2 2125.99 117.49
 2 -10 2 2081.59 112.89
 2 -10 2 2123.79 117.19
 2 -10 2 1981.6 109.39
 2 -10 2 2154.18 112.39
 -3 10 -2 511.45 35.9
 -3 10 -2 527.15 36.8
 3 -10 2 550.84 40.3
 3 -10 2 529.55 36.2
 3 -10 2 609.64 41.1
 3 -10 2 513.15 34.4
 -4 10 -2 116.19 18.6
 -4 10 -2 109.59 19.2
 4 -10 2 143.89 18.9
 4 -10 2 97.29 14.2
 4 -10 2 118.49 19.1
 -5 10 -2 124.59 17.9
 -5 10 -2 118.69 20.7
 5 -10 2 108.59 13.9
 -6 10 -2 28.4 15.1
 -6 10 -2 -2.5 12.3
 -7 10 -2 97.59 20.5
 -7 10 -2 94.79 22.8
 -8 10 -2 -15.1 17.1
 -8 10 -2 5.2 16.3
 -9 10 -2 -16.2 16.8
 -9 10 -2 1.9 20
 -10 10 -2 76.19 26.2
 -10 10 -2 66.89 22.9
 -11 10 -2 -0.9 6.7
 -11 10 -2 -10.6 20
 -11 10 -2 3.6 5.6
 -11 10 -2 20.3 23.8
 -12 10 -2 -4.9 8.6
 -12 10 -2 21.5 24.3
 -12 10 -2 8.2 25.3
 -12 10 -2 7.9 6.6
 12 -10 2 26.5 19.8
 -13 10 -2 68.49 28.5
 -13 10 -2 47.6 25.1
 13 -10 2 4.5 22.5
 -14 10 -2 -8 9.5
 -14 10 -2 15.2 23.8
 -14 10 -2 61.19 28.2
 -15 10 -2 118.09 30
 15 9 -2 18.5 19.5
 -15 -9 2 14.2 21.9
 -15 -9 2 -47 23
 14 9 -2 13.4 15.5
 -14 -9 2 2.7 17.1
 -14 -9 2 -9.1 14.9
 -14 -9 2 11.7 24.6
 13 9 -2 -4.9 17.1
 -13 -9 2 8.5 19.6
 -13 -9 2 14.9 19.5
 -13 -9 2 -4 14.1
 12 9 -2 -0.6 15.4
 -12 -9 2 -9.2 19.9
 -12 -9 2 -4.7 12.6
 -12 -9 2 -29.8 22.9
 11 9 -2 12 13.5
 -11 -9 2 5.4 18.1
 -11 -9 2 5.3 13
 -11 -9 2 36.8 18.2
 10 9 -2 -3.3 13.2
 10 9 -2 -1.6 13.8
 -10 -9 2 25.7 13.9
 -10 -9 2 33 17
 -10 -9 2 10.2 18.5
 9 9 -2 48.7 16.2
 9 9 -2 118.49 21
 -9 -9 2 66.79 20.1
 -9 -9 2 72.09 17.4
 -9 -9 2 55.59 17.9
 8 9 -2 81.09 17.1
 8 9 -2 131.09 21.5
 -8 -9 2 85.59 18.6
 -8 -9 2 107.29 20.1
 -8 -9 2 94.19 18.1
 7 9 -2 114.89 18.6
 7 9 -2 86.59 16.7
 7 9 -2 85.39 20.4
 -7 -9 2 74.39 16.9
 -7 -9 2 99.09 17.3
 6 9 -2 104.59 27.3
 6 9 -2 61.09 13.4
 -6 -9 2 70.79 14.1
 5 9 -2 60.19 13.8
 5 9 -2 51.79 13
 5 9 -2 44.6 14.2
 -5 -9 2 68.29 14.4
 -5 -9 2 40 11.9
 4 9 -2 324.47 25.2
 4 9 -2 283.87 23.1
 -4 -9 2 308.07 24.3
 -4 -9 2 333.27 26.8
 -4 -9 2 268.17 22.6
 3 9 -2 827.62 48.1
 3 9 -2 842.72 49.7
 -3 -9 2 885.21 49.9
 -3 -9 2 809.82 50.29
 -3 -9 2 816.52 49.9
 -3 -9 2 744.63 48.7
 -3 -9 2 844.82 52.09
 2 9 -2 -0.8 8.5
 2 9 -2 -6.7 6.9
 2 9 -2 6.8 9
 -2 -9 2 11.9 8.8
 -2 -9 2 2.2 6.9
 -2 -9 2 5.8 7.9
 -2 -9 2 6.5 7.3
 1 9 -2 111.89 13.9
 1 9 -2 119.59 14.2
 1 9 -2 109.49 11.5
 -1 -9 2 132.69 15.2
 -1 -9 2 118.09 16.4
 -1 -9 2 111.09 11.1
 0 9 -2 47.2 12.1
 0 9 -2 62.19 9.4
 0 9 -2 41.8 12.2
 0 -9 2 58.79 12.5
 0 -9 2 68.29 9.4
 0 -9 2 8.4 22.3
 -1 9 -2 246.38 16.5
 -1 9 -2 248.98 20.2
 -1 9 -2 227.78 20.2
 1 -9 2 246.98 19.6
 1 -9 2 252.27 15.7
 1 -9 2 262.47 23.8
 -2 9 -2 819.52 42.4
 -2 9 -2 795.22 49
 -2 9 -2 804.72 48
 2 -9 2 825.82 42.4
 2 -9 2 805.72 52.19
 2 -9 2 805.42 47.3
 2 -9 2 794.22 48
 2 -9 2 824.62 51.89
 -3 9 -2 2674.93 140.29
 -3 9 -2 2607.14 138.79
 3 -9 2 2785.12 143.79
 3 -9 2 2661.93 142.69
 3 -9 2 2448.75 138.49
 3 -9 2 2661.23 138.99
 -4 9 -2 1282.17 74.39
 -4 9 -2 1368.66 76.39
 4 -9 2 1308.47 73.09
 4 -9 2 1468.15 78.59
 4 -9 2 1270.47 73.99
 -5 9 -2 42.1 13.7
 -5 9 -2 39 13.6
 5 -9 2 39.9 10.9
 5 -9 2 35.4 12.7
 -6 9 -2 396.36 30.8
 -6 9 -2 380.46 30
 6 -9 2 416.56 27.7
 6 -9 2 393.66 30.9
 -7 9 -2 109.59 21.5
 -7 9 -2 131.09 22
 -8 9 -2 286.27 49.9
 -8 9 -2 163.48 27.1
 -8 9 -2 115.69 10.4
 -8 9 -2 172.38 11.8
 -9 9 -2 39 7.6
 -9 9 -2 25.5 6.3
 -9 9 -2 43.9 20.3
 -9 9 -2 36.4 19.2
 -10 9 -2 27.1 20.8
 -10 9 -2 12.3 6.5
 -10 9 -2 -9.2 19.9
 -10 9 -2 2.4 7.2
 -11 9 -2 77.29 25.4
 -11 9 -2 38.5 8.7
 -11 9 -2 90.19 26.9
 -11 9 -2 28.4 10.7
 -12 9 -2 34.4 26.2
 -12 9 -2 47.3 25.3
 -12 9 -2 20.5 8.3
 -13 9 -2 37.9 23.8
 -13 9 -2 51.49 26.1
 13 -9 2 40 21.4
 -14 9 -2 39.4 25.1
 -14 9 -2 70.89 27.6
 14 -9 2 -2.7 24.6
 -15 9 -2 42.5 25.6
 -15 9 -2 62.19 27.1
 -16 9 -2 53.29 29.2
 -16 9 -2 85.39 27.8
 16 8 -2 -5.5 23.2
 -16 -8 2 -25.9 24.1
 15 8 -2 27.2 19
 -15 -8 2 34.1 17.8
 -15 -8 2 -30.3 22.9
 14 8 -2 38.4 20.4
 -14 -8 2 19.8 22.9
 -14 -8 2 5.5 16
 -14 -8 2 30 21.1
 13 8 -2 2.8 16.8
 -13 -8 2 9.8 15.3
 -13 -8 2 -13.3 13
 -13 -8 2 -5.1 19.7
 12 8 -2 16.8 25.1
 12 8 -2 17.4 19.7
 -12 -8 2 9.2 12.9
 -12 -8 2 5.4 16.8
 -12 -8 2 21.1 31.5
 11 8 -2 6.8 13.4
 11 8 -2 -2 15.1
 -11 -8 2 -4.9 14.1
 -11 -8 2 12.4 18.8
 -11 -8 2 1.2 12.3
 10 8 -2 54.59 18.5
 10 8 -2 70.59 20.6
 -10 -8 2 81.19 20.1
 -10 -8 2 62.99 17.4
 -10 -8 2 58.19 15.7
 9 8 -2 40.3 15.1
 9 8 -2 35.2 14.5
 -9 -8 2 36.9 14.2
 -9 -8 2 55.79 18.7
 -9 -8 2 34.3 15.3
 8 8 -2 12.8 13.1
 8 8 -2 21.6 11.9
 -8 -8 2 12.7 12.5
 -8 -8 2 6.2 12.6
 -8 -8 2 36.8 12.8
 7 8 -2 49.2 14.3
 -7 -8 2 32.9 12.1
 -7 -8 2 41.2 12.9
 6 8 -2 25.7 9.9
 6 8 -2 31.9 12.9
 6 8 -2 33.3 14.9
 -6 -8 2 27.2 11.4
 -6 -8 2 15.5 9.2
 5 8 -2 83.79 15.8
 5 8 -2 77.89 15.9
 5 8 -2 86.79 13.5
 -5 -8 2 83.69 13.8
 -5 -8 2 81.69 14.3
 4 8 -2 99.19 14.3
 4 8 -2 117.69 15.2
 4 8 -2 87.09 12.6
 -4 -8 2 85.39 13
 -4 -8 2 99.29 14.6
 -4 -8 2 88.59 12.4
 -4 -8 2 103.59 14.9
 -4 -8 2 90.69 15.7
 3 8 -2 533.05 36.5
 3 8 -2 547.85 35.5
 3 8 -2 592.14 34.7
 -3 -8 2 545.75 35.8
 -3 -8 2 560.04 34.2
 -3 -8 2 569.64 35.3
 -3 -8 2 528.05 35
 -3 -8 2 568.94 37.7
 2 8 -2 114.79 12.7
 2 8 -2 122.49 15.2
 2 8 -2 130.69 14.6
 -2 -8 2 135.99 17
 -2 -8 2 116.19 12.1
 -2 -8 2 127.49 14.3
 -2 -8 2 134.59 13.6
 1 8 -2 12.3 7.8
 1 8 -2 6.2 8.1
 1 8 -2 6.4 7.2
 1 8 -2 0 5.8
 -1 -8 2 3.3 7.6
 -1 -8 2 2.7 6.3
 -1 -8 2 1.7 5.7
 -1 -8 2 4.6 7.4
 0 8 -2 62.29 8.1
 0 8 -2 87.39 14.1
 0 8 -2 91.79 13.9
 0 -8 2 84.29 13.5
 0 -8 2 90.39 15.1
 0 -8 2 90.29 14.2
 0 -8 2 79.79 16
 0 -8 2 64.89 8.1
 -1 8 -2 18.8 9.7
 -1 8 -2 10.2 4.9
 -1 8 -2 14.4 8.6
 1 -8 2 11.5 8
 1 -8 2 14.6 11
 1 -8 2 13.8 7.9
 1 -8 2 17.7 5
 1 -8 2 23.3 9.8
 -2 8 -2 386.96 26.6
 -2 8 -2 390.16 21
 -2 8 -2 376.46 26.3
 2 -8 2 408.66 30.5
 2 -8 2 359.16 25.3
 2 -8 2 396.86 29.5
 2 -8 2 381.86 20.7
 2 -8 2 369.26 25.7
 -3 8 -2 1953.9 106.09
 -3 8 -2 1988.3 107.39
 3 -8 2 2016.2 105.39
 3 -8 2 1998.2 109.59
 3 -8 2 2039.1 110.19
 -4 8 -2 425.36 30.7
 -4 8 -2 424.86 30.1
 4 -8 2 462.75 33.5
 4 -8 2 477.75 30.3
 4 -8 2 470.85 29
 -5 8 -2 869.41 53.29
 -5 8 -2 853.81 51.49
 5 -8 2 856.31 51.39
 5 -8 2 1007.3 58.99
 5 -8 2 853.71 49.9
 -6 8 -2 100.19 7.6
 -6 8 -2 132.39 22.9
 -6 8 -2 139.19 19.7
 -6 8 -2 119.39 20.6
 -6 8 -2 94.99 7.2
 6 -8 2 119.49 13.2
 6 -8 2 99.89 16.7
 -7 8 -2 187.78 21.1
 -7 8 -2 166.78 12.7
 -7 8 -2 180.88 12.9
 -7 8 -2 189.48 36.9
 -7 8 -2 253.87 26.9
 7 -8 2 241.18 24.2
 -8 8 -2 284.97 26
 -8 8 -2 278.27 17.7
 -8 8 -2 239.98 16.6
 -8 8 -2 278.07 30.8
 -8 8 -2 301.47 28.7
 8 -8 2 273.87 26.1
 -9 8 -2 8.7 16.3
 -9 8 -2 19.9 6.1
 -9 8 -2 15.8 6.9
 -9 8 -2 -3.3 15.8
 -9 8 -2 -7.5 14.4
 -10 8 -2 29.9 7.6
 -10 8 -2 -0.4 17.5
 -10 8 -2 30.5 8.8
 -10 8 -2 45.1 19.3
 -10 8 -2 47.1 21.9
 -11 8 -2 9.7 23.2
 -11 8 -2 6.8 7.5
 -11 8 -2 -7.4 19.4
 -12 8 -2 60.49 24.8
 -12 8 -2 64.59 25.2
 -12 8 -2 32.8 9.4
 -13 8 -2 38.4 23.7
 -13 8 -2 14.2 23.1
 -13 8 -2 3.7 8.3
 -14 8 -2 8.2 9.2
 -14 8 -2 -5.8 19.6
 -14 8 -2 61.89 34.8
 14 -8 2 8 22.2
 -15 8 -2 33 26.3
 -15 8 -2 3.7 8.8
 -15 8 -2 69.19 27.2
 -16 8 -2 154.88 23.8
 16 7 -2 15.2 15.2
 -16 -7 2 20.5 17.7
 15 7 -2 6.2 14.9
 -15 -7 2 -35.4 21.7
 -15 -7 2 27.5 21.3
 14 7 -2 6 17.7
 -14 -7 2 24.6 20.8
 -14 -7 2 30.5 23.9
 -14 -7 2 2.3 13.9
 13 7 -2 6.4 14.6
 -13 -7 2 -2.5 13.4
 -13 -7 2 5.7 19.6
 -13 -7 2 12.7 17.8
 12 7 -2 -5.9 19.6
 12 7 -2 0.2 15.6
 -12 -7 2 -16.3 14.9
 -12 -7 2 7.1 20.2
 -12 -7 2 -5.7 11.5
 11 7 -2 91.19 21.7
 11 7 -2 53.29 15.2
 -11 -7 2 62.49 17.8
 -11 -7 2 44.3 18.8
 -11 -7 2 52.29 15.8
 10 7 -2 47.6 16.4
 10 7 -2 36.2 14.1
 -10 -7 2 26.6 14.2
 -10 -7 2 16.4 14.2
 -10 -7 2 20.8 18.7
 9 7 -2 108.99 20.4
 -9 -7 2 94.89 17.7
 -9 -7 2 76.79 15.9
 -9 -7 2 86.49 19.4
 8 7 -2 17.5 12
 8 7 -2 44.6 11.9
 -8 -7 2 45 13
 -8 -7 2 26.1 12.6
 -8 -7 2 22.8 13.7
 7 7 -2 13.3 8.1
 -7 -7 2 7.2 14.8
 -7 -7 2 9.7 9.2
 6 7 -2 -7.6 8.8
 6 7 -2 -6.5 10.5
 6 7 -2 7.6 7.3
 -6 -7 2 14.5 9.7
 -6 -7 2 -2.3 7.1
 5 7 -2 -7.9 9.4
 5 7 -2 9.8 8.8
 5 7 -2 18.3 10.1
 5 7 -2 13.3 7.8
 -5 -7 2 13 8.4
 -5 -7 2 7 9.8
 -5 -7 2 7.3 7.1
 -5 -7 2 16.8 8.1
 4 7 -2 97.69 14.7
 4 7 -2 113.99 14.4
 4 7 -2 103.29 14
 -4 -7 2 118.79 13.6
 -4 -7 2 101.49 13.1
 -4 -7 2 171.98 26.4
 -4 -7 2 105.19 14.5
 3 7 -2 134.99 14.5
 3 7 -2 123.89 14.4
 3 7 -2 124.59 13
 -3 -7 2 139.19 13.9
 -3 -7 2 137.79 15.4
 -3 -7 2 124.99 14.5
 -3 -7 2 110.69 13
 -3 -7 2 118.49 12.7
 2 7 -2 116.49 14
 2 7 -2 119.09 13.4
 2 7 -2 112.49 12
 -2 -7 2 130.59 12.8
 -2 -7 2 120.29 11.3
 -2 -7 2 117.99 12.5
 -2 -7 2 128.39 14.8
 1 7 -2 1578.94 79.19
 1 7 -2 1487.45 82.79
 1 7 -2 1505.35 81.49
 1 7 -2 1506.55 80.89
 -1 -7 2 1433.16 80.49
 -1 -7 2 1545.15 83.59
 -1 -7 2 1476.75 81.19
 -1 -7 2 1506.45 78.89
 0 7 -2 -4.6 5.9
 0 7 -2 -2.1 5.6
 0 7 -2 7 5.3
 0 -7 2 5.9 4.6
 0 -7 2 4 6.8
 0 -7 2 2.7 5.8
 0 -7 2 2.8 5.6
 -1 7 -2 362.06 24.5
 -1 7 -2 362.76 21.2
 -1 7 -2 378.46 25.1
 1 -7 2 375.36 24.3
 1 -7 2 361.16 27.2
 1 -7 2 392.16 25.1
 1 -7 2 385.36 28.4
 1 -7 2 400.56 22
 -2 7 -2 43 10.4
 -2 7 -2 29.1 4.4
 -2 7 -2 47.8 10.4
 2 -7 2 49.7 12.9
 2 -7 2 42.4 10.7
 2 -7 2 50.39 10
 2 -7 2 30.9 3.7
 -3 7 -2 349.57 24.5
 -3 7 -2 344.97 25.2
 3 -7 2 397.56 29.1
 3 -7 2 375.06 23.8
 3 -7 2 372.26 24.8
 -4 7 -2 488.65 31.2
 -4 7 -2 455.35 29.7
 -4 7 -2 426.46 23.7
 4 -7 2 434.66 31.7
 4 -7 2 478.65 28.4
 -5 7 -2 43.2 4.3
 -5 7 -2 37 11.1
 -5 7 -2 32 11.3
 -5 7 -2 46.8 14.6
 -5 7 -2 47.7 5
 5 -7 2 56.39 12.2
 5 -7 2 41.2 10.9
 5 -7 2 17.3 9.1
 -6 7 -2 560.94 31.3
 -6 7 -2 593.94 31.9
 -6 7 -2 601.74 41.9
 -6 7 -2 590.84 37.5
 -6 7 -2 581.74 38.3
 6 -7 2 596.64 35.1
 6 -7 2 590.24 38.7
 -7 7 -2 151.08 18.3
 -7 7 -2 120.59 10.1
 -7 7 -2 133.19 11.1
 -7 7 -2 156.98 23.4
 -7 7 -2 158.38 20.2
 7 -7 2 182.18 17.4
 7 -7 2 131.49 21.9
 -8 7 -2 176.88 22.6
 -8 7 -2 138.39 12.7
 -8 7 -2 156.98 20.5
 -8 7 -2 198.58 25.3
 8 -7 2 194.88 21.5
 -9 7 -2 127.89 20.9
 -9 7 -2 142.29 25.6
 -9 7 -2 141.29 21
 -9 7 -2 145.99 13.1
 9 -7 2 144.29 19
 -10 7 -2 24 12.6
 -10 7 -2 22.7 20.4
 -10 7 -2 23.4 20.4
 -10 7 -2 -0.5 17.1
 10 -7 2 7.9 12.9
 -11 7 -2 25.4 21.9
 -11 7 -2 9.1 20.5
 -11 7 -2 11.1 9.1
 -12 7 -2 21.8 22.3
 -12 7 -2 6.2 20.5
 -13 7 -2 70.29 27.6
 -13 7 -2 69.39 24
 -14 7 -2 51.39 37.8
 -14 7 -2 -17 21.1
 -14 7 -2 21.7 10.5
 -15 7 -2 13.6 10.9
 -15 7 -2 91.29 27.7
 -15 7 -2 -1.2 21.2
 -16 7 -2 45.6 27.4
 16 6 -2 -6 15.9
 -16 -6 2 67.69 22.1
 -16 -6 2 -32.4 22.9
 15 6 -2 7 13.5
 -15 -6 2 56.29 22.7
 -15 -6 2 -2.8 23.7
 14 6 -2 30.2 18.2
 -14 -6 2 -9.2 21.3
 -14 -6 2 33.4 15.5
 -14 -6 2 36.3 19.2
 -13 -6 2 14 13.2
 -13 -6 2 24.4 16.7
 -13 -6 2 7.1 18.6
 12 6 -2 4.2 15.2
 12 6 -2 7.1 14.3
 -12 -6 2 8 17.4
 -12 -6 2 14.3 12.5
 -12 -6 2 -5.8 17.6
 11 6 -2 -0.5 12.8
 11 6 -2 2.2 17.2
 -11 -6 2 5.2 14
 -11 -6 2 21.7 20.1
 -11 -6 2 6.7 12.7
 10 6 -2 215.08 23.3
 -10 -6 2 136.49 20.5
 -10 -6 2 146.09 20.6
 -10 -6 2 127.59 19
 9 6 -2 24.6 11.3
 9 6 -2 34.4 14.2
 -9 -6 2 23.3 14.3
 -9 -6 2 29.4 13.2
 -9 -6 2 20 12.4
 8 6 -2 66.49 16
 8 6 -2 101.79 15.5
 -8 -6 2 117.39 15.5
 -8 -6 2 109.29 15.6
 -8 -6 2 83.09 13.3
 7 6 -2 7.3 7.9
 7 6 -2 3.9 9.8
 -7 -6 2 7.8 9
 -7 -6 2 14.5 9.5
 -7 -6 2 18 8.8
 6 6 -2 34.5 10.5
 6 6 -2 24.7 8.3
 6 6 -2 15.9 10.3
 -6 -6 2 14.6 7.8
 -6 -6 2 32 10.9
 -6 -6 2 24.9 10.6
 5 6 -2 481.45 33.3
 5 6 -2 555.24 34.9
 5 6 -2 555.54 35.1
 5 6 -2 629.84 35.7
 -5 -6 2 535.55 34.4
 -5 -6 2 525.75 33.6
 -5 -6 2 532.15 34.1
 -5 -6 2 538.05 34.3
 4 6 -2 142.19 13.9
 4 6 -2 130.49 15.4
 4 6 -2 171.28 15.9
 4 6 -2 151.18 14.8
 -4 -6 2 154.58 15.2
 -4 -6 2 162.68 15.2
 -4 -6 2 170.28 14.3
 -4 -6 2 143.49 13.8
 3 6 -2 852.41 46.2
 3 6 -2 853.81 45.7
 3 6 -2 765.32 46.8
 -3 -6 2 777.32 44.9
 -3 -6 2 757.02 46.6
 -3 -6 2 757.52 45.5
 -3 -6 2 791.62 45.3
 -3 -6 2 838.02 47
 2 6 -2 57.39 9.9
 2 6 -2 50.19 9.9
 2 6 -2 56.59 9.4
 -2 -6 2 58.99 9.5
 -2 -6 2 69.49 11.4
 -2 -6 2 50.29 8.3
 -2 -6 2 65.19 9.7
 -2 -6 2 74.89 11.7
 1 6 -2 78.49 9.7
 1 6 -2 74.69 8.2
 1 6 -2 82.49 10.8
 1 6 -2 86.09 9.6
 -1 -6 2 77.29 9.3
 -1 -6 2 73.99 11.3
 -1 -6 2 83.89 9.4
 -1 -6 2 70.09 8.1
 0 6 -2 315.97 22.9
 0 6 -2 335.57 21.5
 0 6 -2 326.57 18.9
 0 6 -2 308.27 20.9
 0 -6 2 317.57 21
 0 -6 2 311.47 18.6
 0 -6 2 337.47 23.5
 0 -6 2 310.67 20.8
 -1 6 -2 116.59 11.1
 -1 6 -2 124.99 11.4
 -1 6 -2 115.19 8.4
 1 -6 2 123.59 15
 1 -6 2 128.49 11.6
 1 -6 2 116.79 10.9
 1 -6 2 114.19 8
 1 -6 2 123.39 13.6
 -2 6 -2 947.91 52.69
 -2 6 -2 977.5 53.39
 -2 6 -2 941.11 48.9
 2 -6 2 961.6 52.69
 2 -6 2 921.01 48.6
 2 -6 2 967.4 55.49
 2 -6 2 1016 55.59
 2 -6 2 936.71 52.09
 -3 6 -2 201.18 16.6
 -3 6 -2 203.28 11.4
 -3 6 -2 208.08 11.5
 -3 6 -2 203.68 16.5
 3 -6 2 215.48 15.3
 3 -6 2 215.28 15.9
 3 -6 2 211.88 19.3
 -4 6 -2 442.16 23.8
 -4 6 -2 445.86 28.2
 -4 6 -2 460.15 32.9
 -4 6 -2 436.36 23.5
 -4 6 -2 433.36 29.2
 4 -6 2 458.95 27.1
 4 -6 2 447.96 28.3
 4 -6 2 443.86 30.6
 -5 6 -2 543.05 36.7
 -5 6 -2 505.85 32.6
 -5 6 -2 484.35 27.7
 -5 6 -2 528.05 34
 5 -6 2 540.15 34.2
 5 -6 2 516.55 32.4
 5 -6 2 536.45 30.9
 -6 6 -2 2.1 9.8
 -6 6 -2 -1.9 9.3
 -6 6 -2 3.4 12.2
 6 -6 2 14.1 7.6
 6 -6 2 0.5 9
 6 -6 2 9.2 8.8
 -7 6 -2 252.67 17.1
 -7 6 -2 252.87 22.2
 -7 6 -2 268.27 26.1
 -7 6 -2 290.47 24.6
 7 -6 2 239.68 22.4
 7 -6 2 260.87 19
 -8 6 -2 200.78 21
 -8 6 -2 171.28 19.8
 -8 6 -2 206.68 24.2
 -8 6 -2 185.78 14.6
 8 -6 2 205.68 20.9
 8 -6 2 185.28 14.5
 -9 6 -2 21 16.4
 -9 6 -2 16.3 15
 -9 6 -2 27.4 7.6
 -9 6 -2 8.6 14.3
 9 -6 2 18.9 12.1
 9 -6 2 24.6 8.7
 -10 6 -2 106.89 12.1
 -10 6 -2 90.09 23.7
 -10 6 -2 150.48 23.5
 -10 6 -2 153.58 25
 10 -6 2 112.59 13.8
 10 -6 2 103.59 18.8
 -11 6 -2 -17.5 16.3
 -11 6 -2 0.3 20.5
 -11 6 -2 0.9 16.6
 11 -6 2 5.4 9.2
 11 -6 2 -14.6 12.9
 -12 6 -2 52.39 21.5
 -12 6 -2 59.79 22.8
 12 -6 2 46.1 13.8
 -13 6 -2 12.3 24.9
 -13 6 -2 29.7 23.1
 -14 6 -2 11.6 37.8
 -14 6 -2 31.2 25.2
 -15 6 -2 -8 21.8
 -15 6 -2 45.7 25.9
 -16 6 -2 31.4 24.9
 -16 6 -2 3.5 12.1
 -16 6 -2 25 23.5
 16 5 -2 1.2 15.4
 -16 -5 2 -3.7 23.5
 -16 -5 2 62.09 22.7
 15 5 -2 19.7 16.7
 -15 -5 2 14 22.8
 -15 -5 2 50.79 23.1
 14 5 -2 31.1 17.4
 -14 -5 2 44.2 19.6
 -14 -5 2 9.4 22.9
 -14 -5 2 40.2 16.7
 13 5 -2 11.7 14.9
 -13 -5 2 27.2 24.6
 -13 -5 2 30 16.6
 -13 -5 2 23.7 12.9
 12 5 -2 8.5 15.1
 -12 -5 2 -3.8 13.6
 -12 -5 2 18.5 12.7
 -12 -5 2 25.7 20.5
 11 5 -2 53.59 16.2
 -11 -5 2 35.1 16.9
 -11 -5 2 39.7 14.6
 -11 -5 2 26.8 18.9
 10 5 -2 29.3 14.5
 10 5 -2 21.9 12.7
 -10 -5 2 27.2 13.4
 -10 -5 2 43.1 18.5
 -10 -5 2 30.8 14
 9 5 -2 49.1 13.1
 9 5 -2 75.49 16.4
 -9 -5 2 52.69 13.9
 -9 -5 2 73.99 17.3
 -9 -5 2 55.79 14.2
 8 5 -2 -6.5 14.4
 8 5 -2 0.7 7.9
 -8 -5 2 5.9 9.5
 -8 -5 2 4.5 9.2
 -8 -5 2 22.1 12.4
 7 5 -2 146.49 15.9
 7 5 -2 115.79 16.8
 -7 -5 2 176.68 16.9
 -7 -5 2 162.58 15.9
 -7 -5 2 135.09 13.9
 6 5 -2 22.7 7.6
 6 5 -2 22.3 10.1
 6 5 -2 13.1 9.4
 -6 -5 2 18.4 9.6
 -6 -5 2 26.8 8.3
 -6 -5 2 29.6 10.1
 -6 -5 2 15.8 9.4
 5 5 -2 192.48 17.3
 5 5 -2 172.48 17
 5 5 -2 247.28 19.5
 -5 -5 2 227.38 17.4
 -5 -5 2 181.08 16.9
 -5 -5 2 205.88 17.2
 4 5 -2 575.24 37.5
 4 5 -2 715.53 39
 4 5 -2 627.04 39.1
 4 5 -2 691.03 39.1
 -4 -5 2 604.14 38.2
 -4 -5 2 668.03 38.1
 -4 -5 2 657.53 38.7
 -4 -5 2 687.93 38.6
 3 5 -2 694.43 40.9
 3 5 -2 768.82 41.5
 3 5 -2 718.93 42.3
 3 5 -2 776.42 41.4
 -3 -5 2 733.83 40.9
 -3 -5 2 701.13 40.7
 -3 -5 2 674.03 40.9
 -3 -5 2 715.13 41.9
 2 5 -2 85.99 8.9
 2 5 -2 75.99 10.4
 2 5 -2 99.69 10
 -2 -5 2 87.09 9.7
 -2 -5 2 80.39 10.6
 -2 -5 2 106.09 9.5
 -2 -5 2 105.39 9.9
 -2 -5 2 83.69 9.5
 1 5 -2 606.44 34.9
 1 5 -2 565.14 36
 1 5 -2 643.94 35
 1 5 -2 657.23 35.5
 -1 -5 2 561.94 34.5
 -1 -5 2 606.34 35.1
 -1 -5 2 653.43 33.9
 -1 -5 2 602.64 36.4
 0 5 -2 16.7 6.5
 0 5 -2 32.6 5.6
 0 5 -2 22 6.8
 0 5 -2 38.7 8.1
 0 -5 2 21.7 6.7
 0 -5 2 29.9 5.7
 0 -5 2 12.3 6.6
 0 -5 2 20.5 6.1
 -1 5 -2 100.59 7.1
 -1 5 -2 101.69 9.7
 -1 5 -2 101.09 9.7
 1 -5 2 102.59 11.6
 1 -5 2 97.29 6.8
 1 -5 2 103.19 9.5
 1 -5 2 100.69 12
 1 -5 2 112.79 10.1
 -2 5 -2 212.58 15.5
 -2 5 -2 233.08 16
 -2 5 -2 224.48 12.4
 2 -5 2 225.08 17.6
 2 -5 2 223.38 15.5
 2 -5 2 227.08 15.2
 2 -5 2 224.38 12.1
 2 -5 2 227.28 18.3
 -3 5 -2 60.39 4.7
 -3 5 -2 51.79 8.5
 -3 5 -2 56.09 4.6
 -3 5 -2 77.29 10
 3 -5 2 63.39 7.8
 3 -5 2 80.09 9.1
 -4 5 -2 212.18 19.7
 -4 5 -2 172.08 16.4
 -4 5 -2 194.28 11.4
 -4 5 -2 187.48 15.7
 -4 5 -2 202.58 12
 4 -5 2 193.28 15.7
 4 -5 2 195.08 17.4
 4 -5 2 196.08 14.5
 -5 5 -2 185.18 20
 -5 5 -2 157.08 15.4
 -5 5 -2 172.78 16.8
 -5 5 -2 184.38 12
 5 -5 2 178.28 17
 5 -5 2 172.18 15.4
 5 -5 2 177.68 13.9
 -6 5 -2 1381.36 74.89
 -6 5 -2 1403.26 76.39
 -6 5 -2 1362.46 71.89
 -6 5 -2 1370.76 77.29
 6 -5 2 1358.26 75.79
 6 -5 2 1357.06 74.39
 6 -5 2 1356.06 71.69
 6 -5 2 1414.16 75.29
 -7 5 -2 23.6 11.4
 -7 5 -2 32.4 13.5
 -7 5 -2 44.8 7.7
 -7 5 -2 33.3 13.7
 7 -5 2 40 7.5
 7 -5 2 30.6 10.3
 7 -5 2 51.79 9.9
 -8 5 -2 172.18 21.4
 -8 5 -2 132.19 18.5
 8 -5 2 187.58 14.7
 8 -5 2 171.38 17.8
 -9 5 -2 38.5 12.3
 -9 5 -2 12.3 15.6
 -9 5 -2 19.7 14.5
 -9 5 -2 2.6 13.6
 9 -5 2 11.9 10.7
 9 -5 2 8.1 8.2
 -10 5 -2 -31.4 14.3
 -10 5 -2 9.1 7.3
 -10 5 -2 6.2 16.4
 -10 5 -2 -22.8 13.7
 10 -5 2 5.2 9.3
 10 -5 2 1.9 16.7
 -11 5 -2 146.99 22.8
 -11 5 -2 141.39 23.3
 -11 5 -2 188.08 25.3
 11 -5 2 131.09 23.1
 11 -5 2 171.88 17.5
 -12 5 -2 18.5 18.7
 -12 5 -2 19.3 20.7
 12 -5 2 33.6 11.9
 -13 5 -2 9.8 20.2
 13 -5 2 26 12.7
 -14 5 -2 6.3 23.2
 14 -5 2 21.7 12.6
 -15 5 -2 6.4 23.6
 -15 5 -2 37.2 23.3
 -16 5 -2 49.3 23.9
 -16 5 -2 55.29 24.6
 16 4 -2 6 17
 -16 -4 2 26.8 18.1
 -16 -4 2 24.6 24.3
 15 4 -2 43.6 18.5
 -15 -4 2 15.2 24.3
 -15 -4 2 61.89 23.1
 14 4 -2 29.8 17.4
 -14 -4 2 49.5 16.6
 -14 -4 2 41.3 24
 -14 -4 2 31.5 21.6
 13 4 -2 18.5 15.8
 -13 -4 2 36.5 14
 -13 -4 2 9.2 15.6
 -13 -4 2 51.89 32.6
 12 4 -2 62.39 19.2
 -12 -4 2 50.59 18.9
 -12 -4 2 63.39 19.2
 -12 -4 2 47.7 15.3
 11 4 -2 -2.6 11.7
 11 4 -2 9.3 11.7
 -11 -4 2 20.7 14.2
 -11 -4 2 0.2 11.7
 -11 -4 2 -0.4 15.9
 10 4 -2 53.49 14.6
 10 4 -2 92.69 18.9
 -10 -4 2 91.79 16.6
 -10 -4 2 61.49 15.1
 -10 -4 2 64.69 17.5
 9 4 -2 141.69 17.7
 9 4 -2 167.18 19.4
 -9 -4 2 135.19 17.4
 -9 -4 2 147.69 19.8
 -9 -4 2 137.99 15.8
 8 4 -2 46.5 11
 8 4 -2 53.99 14.1
 -8 -4 2 76.39 16.3
 -8 -4 2 73.49 12.5
 -8 -4 2 49.9 11.6
 7 4 -2 269.37 20.9
 7 4 -2 217.18 20.3
 -7 -4 2 255.37 18.8
 -7 -4 2 261.77 19.8
 -7 -4 2 211.18 19.8
 -7 -4 2 263.37 20
 6 4 -2 37.8 9
 6 4 -2 34.5 10.7
 6 4 -2 24.3 8.9
 -6 -4 2 57.09 10.3
 -6 -4 2 43.2 9.8
 -6 -4 2 35.9 9.5
 -6 -4 2 51.79 10.7
 -6 -4 2 34 11.2
 5 4 -2 143.29 13.1
 5 4 -2 111.79 14
 5 4 -2 145.79 14.1
 -5 -4 2 130.79 13.4
 -5 -4 2 127.19 13.2
 -5 -4 2 163.68 14.1
 -5 -4 2 127.19 13.5
 4 4 -2 867.21 50.19
 4 4 -2 838.12 49.8
 4 4 -2 969.1 50.19
 4 4 -2 858.91 49.4
 -4 -4 2 904.81 49.9
 -4 -4 2 889.41 49.8
 -4 -4 2 909.31 49.99
 -4 -4 2 929.31 49.5
 3 4 -2 30.2 7.2
 3 4 -2 44.1 8.3
 3 4 -2 47.7 8.6
 3 4 -2 56.19 9.2
 -3 -4 2 54.49 8.8
 -3 -4 2 47.3 8.5
 -3 -4 2 55.19 8.9
 -3 -4 2 50.99 8.7
 2 4 -2 136.89 12.1
 2 4 -2 123.09 10.7
 2 4 -2 150.58 11.6
 -2 -4 2 142.09 11.3
 -2 -4 2 114.69 12.7
 -2 -4 2 144.29 11.1
 -2 -4 2 152.48 11.3
 1 4 -2 1172.78 58.29
 1 4 -2 1160.48 56.99
 1 4 -2 1005.5 58.59
 1 4 -2 1037.8 58.69
 -1 -4 2 1007.9 57.39
 -1 -4 2 1104.29 57.89
 -1 -4 2 1051.09 58.69
 -1 -4 2 1133.69 56.79
 0 4 -2 69.19 7.9
 0 4 -2 45.3 6.3
 0 -4 2 64.79 7.7
 0 -4 2 45.6 6.1
 -1 4 -2 58.59 7.6
 -1 4 -2 76.99 8.3
 -1 4 -2 66.59 5.2
 1 -4 2 76.99 9.4
 1 -4 2 70.59 7.7
 1 -4 2 83.59 8.1
 1 -4 2 61.39 4.9
 -2 4 -2 91.69 8.7
 -2 4 -2 87.69 5.7
 -2 4 -2 92.59 9.3
 2 -4 2 91.09 8.5
 2 -4 2 91.89 11.5
 2 -4 2 92.59 8.5
 -3 4 -2 273.07 17.9
 -3 4 -2 294.47 15.3
 -3 4 -2 268.17 18.2
 -3 4 -2 270.37 15.4
 3 -4 2 276.67 19.5
 3 -4 2 285.87 17.4
 3 -4 2 279.97 17.8
 -4 4 -2 233.28 16.9
 -4 4 -2 241.58 19.9
 -4 4 -2 233.38 14.6
 -4 4 -2 244.58 18.1
 4 -4 2 243.18 17.1
 4 -4 2 265.27 16.2
 4 -4 2 240.78 14.4
 4 -4 2 244.38 18
 -5 4 -2 55.19 10.4
 -5 4 -2 41.6 6.3
 -5 4 -2 46.4 11.4
 -5 4 -2 33.3 11.1
 5 -4 2 43.5 9.3
 5 -4 2 46.9 6.7
 5 -4 2 48.6 9.9
 5 -4 2 51.09 8.5
 -6 4 -2 61.19 13.9
 -6 4 -2 70.99 7.9
 -6 4 -2 50.29 11.6
 -6 4 -2 68.69 13.7
 6 -4 2 66.29 11.6
 6 -4 2 48.2 7.2
 6 -4 2 65.49 11.2
 6 -4 2 120.99 19.2
 -7 4 -2 420.86 26.5
 -7 4 -2 450.05 31.5
 -7 4 -2 447.56 31
 -7 4 -2 426.66 28.9
 7 -4 2 431.76 27
 7 -4 2 441.86 26.6
 7 -4 2 439.66 28.7
 -8 4 -2 105.19 15
 -8 4 -2 131.99 12.2
 -8 4 -2 120.49 17.4
 -8 4 -2 123.89 20.3
 8 -4 2 115.29 12.2
 8 -4 2 115.99 14.7
 -9 4 -2 63.09 20.5
 -9 4 -2 67.69 18.8
 -9 4 -2 55.39 15.9
 -9 4 -2 80.49 10
 9 -4 2 82.09 12.5
 9 -4 2 40.1 11.6
 -10 4 -2 63.89 18.8
 -10 4 -2 17.5 18
 -10 4 -2 56.79 17.7
 10 -4 2 62.99 12.2
 10 -4 2 49.8 13.2
 -11 4 -2 22.7 17.7
 -11 4 -2 3.2 15.3
 -11 4 -2 9 20.7
 11 -4 2 2.8 11.1
 11 -4 2 3.6 12.1
 -12 4 -2 111.79 26.1
 -12 4 -2 94.59 22.7
 -12 4 -2 141.09 22.5
 12 -4 2 76.69 15.3
 -13 4 -2 20 19
 -13 4 -2 35.3 23.4
 13 -4 2 -3.6 10.3
 -14 4 -2 6.6 22.8
 14 -4 2 20.4 13.5
 -15 4 -2 -10.7 21.2
 -15 4 -2 61.99 22.7
 15 -4 2 19.3 14.5
 -16 4 -2 53.69 23.7
 -16 4 -2 68.19 25.1
 -17 -3 2 62.59 27.8
 16 3 -2 20.3 16.5
 -16 -3 2 -7.8 18.8
 -16 -3 2 33.6 18.4
 15 3 -2 31.4 15.9
 -15 -3 2 -17.9 21.3
 -15 -3 2 12.7 17.5
 14 3 -2 23.5 23.6
 -14 -3 2 54.39 24.1
 -14 -3 2 11.1 19.2
 -14 -3 2 50.69 15.2
 13 3 -2 -8.5 13.6
 -13 -3 2 9 21.2
 -13 -3 2 27.3 15.6
 -13 -3 2 42.8 14
 12 3 -2 4 12.6
 -12 -3 2 15 19
 -12 -3 2 1.5 14.5
 -12 -3 2 9.5 12.6
 11 3 -2 20.7 14.7
 11 3 -2 30.7 14.8
 -11 -3 2 35.5 14
 -11 -3 2 30.4 17.5
 -11 -3 2 40.2 15.7
 10 3 -2 27.7 14.1
 10 3 -2 2.1 11.9
 -10 -3 2 54.09 17.8
 -10 -3 2 19.7 12.2
 -10 -3 2 6.7 12.2
 9 3 -2 96.09 19.3
 9 3 -2 71.69 14.1
 -9 -3 2 57.09 15.8
 -9 -3 2 72.89 14.6
 -9 -3 2 41.9 18.1
 8 3 -2 291.97 23
 8 3 -2 257.37 22.5
 -8 -3 2 283.97 22.3
 -8 -3 2 271.67 20.1
 7 3 -2 178.08 16.9
 7 3 -2 189.28 19.3
 -7 -3 2 185.28 15.4
 -7 -3 2 177.78 16.8
 -7 -3 2 191.38 17.7
 -7 -3 2 170.98 16.7
 6 3 -2 649.14 41
 6 3 -2 710.03 41.3
 6 3 -2 749.23 42.8
 -6 -3 2 685.63 39.3
 -6 -3 2 693.23 41.4
 -6 -3 2 718.13 41.2
 -6 -3 2 752.52 40.8
 -6 -3 2 655.03 48.2
 5 3 -2 59.09 11.1
 5 3 -2 50.19 9.6
 5 3 -2 72.69 12.3
 -5 -3 2 66.49 11.2
 -5 -3 2 60.29 9.4
 -5 -3 2 53.09 10.3
 -5 -3 2 68.29 10.2
 -5 -3 2 61.29 9.9
 4 3 -2 253.27 16.8
 4 3 -2 201.58 15.9
 4 3 -2 213.38 16
 -4 -3 2 162.48 18.1
 -4 -3 2 211.58 15.7
 -4 -3 2 227.58 15.6
 -4 -3 2 229.78 16.2
 3 3 -2 648.44 36.3
 3 3 -2 680.73 36.5
 3 3 -2 612.04 36.7
 3 3 -2 694.13 36.9
 -3 -3 2 660.23 36.6
 -3 -3 2 644.74 35.9
 -3 -3 2 640.54 36.3
 2 3 -2 1029.9 58.19
 2 3 -2 1054.59 58.49
 2 3 -2 1261.47 59.29
 2 3 -2 1077.39 59.29
 -2 -3 2 1146.69 58.79
 -2 -3 2 1056.49 58.49
 -2 -3 2 1112.49 58.49
 -2 -3 2 1177.58 59.49
 0 3 -2 90.09 6.3
 0 3 -2 79.49 7.6
 0 3 -2 86.19 8.8
 0 3 -2 81.99 7.6
 0 -3 2 87.59 8.9
 0 -3 2 85.29 7.3
 0 -3 2 72.39 7.4
 0 -3 2 79.89 6.3
 -1 3 -2 2935.61 151.38
 -1 3 -2 2927.41 152.88
 -1 3 -2 2908.81 152.88
 1 -3 2 3115.59 153.98
 1 -3 2 3053.99 154.08
 1 -3 2 3218.48 154.08
 1 -3 2 2983.5 151.28
 -2 3 -2 117.99 9.7
 -2 3 -2 124.09 7.6
 -2 3 -2 121.59 7.7
 -2 3 -2 126.99 9.9
 2 -3 2 126.49 9.4
 2 -3 2 139.39 10.1
 -3 3 -2 129.29 10.3
 -3 3 -2 139.99 12.9
 -3 3 -2 122.79 10.3
 -3 3 -2 117.69 8.3
 3 -3 2 131.39 11.3
 3 -3 2 129.49 8.3
 3 -3 2 114.69 10.2
 3 -3 2 132.79 9.8
 -4 3 -2 105.39 12.5
 -4 3 -2 120.49 10.9
 -4 3 -2 98.49 8.4
 -4 3 -2 116.29 11.6
 4 -3 2 106.59 9.5
 4 -3 2 107.19 10.5
 4 -3 2 103.19 8.3
 4 -3 2 124.69 11.2
 -5 3 -2 -5.7 6.3
 -5 3 -2 -4.9 8.5
 -5 3 -2 -8.7 4.4
 5 -3 2 -0.7 4.4
 5 -3 2 -6.8 7.2
 5 -3 2 2.3 6.2
 5 -3 2 0.2 5.8
 -6 3 -2 33.7 10.1
 -6 3 -2 51.49 11.3
 -6 3 -2 33.8 11.9
 -6 3 -2 54.79 8.7
 6 -3 2 31.3 9.9
 6 -3 2 52.09 8.3
 6 -3 2 54.29 9.6
 6 -3 2 47.4 11
 -7 3 -2 5.1 9.8
 -7 3 -2 14 6.2
 -7 3 -2 16.2 10.7
 -7 3 -2 3.6 9.5
 7 -3 2 13.5 8
 7 -3 2 19.2 8
 7 -3 2 0.6 8.4
 7 -3 2 20.8 7.1
 -8 3 -2 91.09 15.4
 -8 3 -2 109.69 12.6
 -8 3 -2 90.99 15.6
 -8 3 -2 74.29 15.5
 8 -3 2 77.89 10.7
 8 -3 2 102.09 13.4
 -9 3 -2 14.1 17.9
 -9 3 -2 24.7 8.7
 -9 3 -2 10.1 12
 -9 3 -2 33.7 17.5
 9 -3 2 47.1 11
 9 -3 2 31.1 10.2
 -10 3 -2 -2.3 16.4
 -10 3 -2 24.9 15.4
 -10 3 -2 11.4 15.1
 10 -3 2 14.3 10.8
 10 -3 2 31.2 11.9
 -11 3 -2 46.2 17.6
 -11 3 -2 17.7 18.4
 -11 3 -2 11 16
 11 -3 2 27.2 11.3
 11 -3 2 -3.1 11
 -12 3 -2 57.19 20.6
 -12 3 -2 43.8 20.1
 -12 3 -2 14.4 17.3
 12 -3 2 35.5 13.4
 -13 3 -2 47.3 20.6
 -13 3 -2 85.69 24.8
 13 -3 2 37.9 14.6
 -14 3 -2 -4.9 21.2
 14 -3 2 33.4 14.5
 -15 3 -2 53.89 21.5
 -15 3 -2 -5.5 21.4
 15 -3 2 16.5 14.7
 -16 3 -2 79.69 23
 -16 3 -2 41 22.8
 16 -3 2 1.6 14.3
 17 2 -2 30 17.5
 -17 -2 2 52.79 19.7
 -17 -2 2 23.8 23.7
 16 2 -2 10.7 14.7
 -16 -2 2 15.3 19.9
 -16 -2 2 44.1 24.8
 -15 -2 2 50.89 24.1
 -15 -2 2 55.69 21.4
 14 2 -2 27.3 16.2
 -14 -2 2 72.89 17.7
 -14 -2 2 52.39 25
 -14 -2 2 5.8 15.2
 13 2 -2 18.1 14
 -13 -2 2 18.6 14.5
 -13 -2 2 35.1 14.4
 -13 -2 2 10.3 18.3
 12 2 -2 38.5 15.8
 -12 -2 2 47 15.3
 -12 -2 2 28 15.2
 -12 -2 2 14.2 19.1
 11 2 -2 5.9 12.8
 11 2 -2 -5.1 12.4
 -11 -2 2 11.1 12.8
 -11 -2 2 9.1 18.2
 -11 -2 2 0.8 14
 10 2 -2 82.19 17.6
 10 2 -2 52.79 14.4
 -10 -2 2 78.99 20
 -10 -2 2 90.69 16.8
 -10 -2 2 105.49 17.4
 9 2 -2 15.2 9.6
 9 2 -2 8.9 9.1
 -9 -2 2 26.9 11.3
 -9 -2 2 -1.1 10.6
 -9 -2 2 11.8 12.2
 8 2 -2 151.98 16.9
 8 2 -2 202.88 18
 -8 -2 2 174.58 18.2
 -8 -2 2 197.88 19.1
 -8 -2 2 195.38 16
 -8 -2 2 184.48 18
 7 2 -2 440.56 29.1
 7 2 -2 450.55 28.4
 -7 -2 2 411.56 27.9
 -7 -2 2 371.86 28
 -7 -2 2 438.06 28.1
 6 2 -2 -6.9 7.9
 6 2 -2 5 9.7
 6 2 -2 12.3 7.3
 -6 -2 2 2.4 6.4
 -6 -2 2 15 8.6
 -6 -2 2 0.8 6.7
 -6 -2 2 11.3 8.4
 -6 -2 2 11.4 7.6
 5 2 -2 2157.88 118.89
 5 2 -2 2241.28 118.99
 5 2 -2 2488.25 120.29
 -5 -2 2 2291.27 117.49
 -5 -2 2 2324.37 119.59
 -5 -2 2 2237.88 118.89
 -5 -2 2 2253.47 118.69
 -5 -2 2 2378.96 118.59
 4 2 -2 577.54 32.8
 4 2 -2 563.04 32.8
 4 2 -2 498.85 32.7
 -4 -2 2 554.84 31.2
 -4 -2 2 601.84 32.9
 -4 -2 2 623.04 32.7
 -4 -2 2 616.94 33.4
 -4 -2 2 559.04 32.2
 3 2 -2 296.17 18.2
 3 2 -2 270.37 17.2
 3 2 -2 257.47 17.7
 3 2 -2 285.17 18.7
 -3 -2 2 281.17 17.5
 -3 -2 2 281.97 18.1
 -3 -2 2 303.67 17.8
 -3 -2 2 274.77 17.2
 2 2 -2 3113.79 156.48
 2 2 -2 3081.29 156.78
 2 2 -2 2975.4 156.88
 2 2 -2 3137.29 156.48
 -2 -2 2 3254.47 156.88
 -2 -2 2 2884.11 156.18
 -2 -2 2 3218.48 159.28
 -2 -2 2 3101.09 156.88
 1 2 -2 33.9 4.7
 1 2 -2 28.4 5.1
 1 2 -2 38.7 5.4
 1 2 -2 35.7 4.8
 -1 -2 2 26.9 3.9
 -1 -2 2 32.9 5.1
 -1 -2 2 29.6 4.9
 -1 -2 2 27.8 4.1
 0 2 -2 368.56 20.1
 0 2 -2 376.06 19.3
 0 2 -2 330.87 19.3
 0 2 -2 325.67 18.6
 0 -2 2 390.66 20.2
 0 -2 2 372.96 19.3
 0 -2 2 323.77 19.2
 0 -2 2 331.87 18.6
 -1 2 -2 775.92 39.2
 -1 2 -2 698.13 38.4
 -1 2 -2 708.43 38.3
 -1 2 -2 744.73 37.5
 1 -2 2 769.12 39.2
 1 -2 2 730.13 38.4
 1 -2 2 719.53 37.4
 1 -2 2 722.13 38.2
 -2 2 -2 554.54 30.5
 -2 2 -2 521.95 30.3
 -2 2 -2 603.64 29.6
 2 -2 2 528.05 30.9
 2 -2 2 545.95 30.2
 2 -2 2 607.04 29.6
 2 -2 2 572.64 30.5
 -3 2 -2 40.9 5.1
 -3 2 -2 45.8 7.4
 -3 2 -2 46.5 7.4
 -3 2 -2 46.9 6.3
 3 -2 2 42.2 6.4
 3 -2 2 55.69 7.8
 3 -2 2 49.9 5
 3 -2 2 40.4 5.6
 -4 2 -2 68.49 9.6
 -4 2 -2 74.59 7.5
 -4 2 -2 75.59 8.5
 -4 2 -2 76.09 10
 4 -2 2 88.49 8
 4 -2 2 72.79 9
 4 -2 2 90.59 9.3
 4 -2 2 72.89 7.1
 -5 2 -2 155.38 13.6
 -5 2 -2 145.79 14.4
 -5 2 -2 144.19 15.2
 -5 2 -2 169.28 13.1
 5 -2 2 185.98 12.9
 5 -2 2 167.08 14.4
 5 -2 2 172.78 13.2
 5 -2 2 196.28 13
 -6 2 -2 168.68 13.2
 -6 2 -2 134.79 14.8
 -6 2 -2 152.28 14.3
 -6 2 -2 170.48 16.7
 6 -2 2 144.69 12.8
 6 -2 2 179.18 15.3
 6 -2 2 167.18 13.7
 -7 2 -2 183.18 16
 -7 2 -2 158.48 13.9
 -7 2 -2 190.98 18.2
 -7 2 -2 181.78 16.8
 7 -2 2 172.18 16.4
 7 -2 2 159.08 14.8
 7 -2 2 174.08 14.4
 7 -2 2 149.59 14.1
 -8 2 -2 -1.2 10.6
 -8 2 -2 -0.5 8.9
 -8 2 -2 -11.3 8.7
 -8 2 -2 11.9 6.6
 8 -2 2 1.7 7.6
 8 -2 2 9.8 7.5
 -9 2 -2 5.3 11.4
 -9 2 -2 4 13.6
 -9 2 -2 18.1 13.9
 9 -2 2 7.7 8.8
 9 -2 2 20.4 9
 -10 2 -2 4.6 16
 -10 2 -2 50.49 14.9
 -10 2 -2 60.39 16.2
 10 -2 2 89.39 15.6
 10 -2 2 47.3 12
 -11 2 -2 33.7 21.1
 -11 2 -2 33.3 17.7
 -11 2 -2 29.2 16.6
 11 -2 2 20.2 11.4
 11 -2 2 18.4 11.2
 -12 2 -2 70.79 19.8
 -12 2 -2 23 19.7
 -12 2 -2 32.5 17.7
 12 -2 2 20.1 12.9
 -13 2 -2 25.8 17.2
 -13 2 -2 26.2 20.3
 13 -2 2 44.3 15.4
 -14 2 -2 28.9 23.4
 -14 2 -2 18.8 21.7
 14 -2 2 28.2 13.6
 -15 2 -2 -16.6 20.3
 -15 2 -2 12.5 19.2
 15 -2 2 27.8 19.4
 -16 2 -2 26.7 23.8
 -16 2 -2 78.09 20.8
 16 -2 2 26.9 14.9
 17 1 -2 43 18.8
 -17 -1 2 35.2 24.6
 16 1 -2 9.4 13.6
 -16 -1 2 8.9 22
 -16 -1 2 11.6 17.9
 15 1 -2 15.3 14.9
 -15 -1 2 15.4 18.2
 -15 -1 2 20.7 25.2
 14 1 -2 40.2 14.5
 -14 -1 2 52.39 21.8
 -14 -1 2 22.3 17.5
 13 1 -2 43.3 15.4
 -13 -1 2 61.99 22
 -13 -1 2 68.99 19.4
 -13 -1 2 66.39 15.2
 12 1 -2 -14 10.3
 -12 -1 2 16.2 20.2
 -12 -1 2 18.7 14.4
 -12 -1 2 3.5 13
 11 1 -2 184.08 20.3
 11 1 -2 135.09 23
 -11 -1 2 120.79 18.1
 -11 -1 2 119.79 20.4
 -11 -1 2 134.79 25.2
 10 1 -2 44.2 13.6
 10 1 -2 66.59 16.4
 -10 -1 2 97.99 20.1
 -10 -1 2 102.29 17.1
 -10 -1 2 61.29 15.9
 9 1 -2 108.09 15.7
 9 1 -2 150.48 16.7
 -9 -1 2 148.19 18.6
 -9 -1 2 144.99 15.2
 -9 -1 2 110.39 16.5
 8 1 -2 135.59 16
 8 1 -2 132.39 15.3
 -8 -1 2 129.29 16.3
 -8 -1 2 143.29 15.9
 -8 -1 2 116.59 14
 -8 -1 2 141.69 13.8
 -8 -1 2 158.28 16.6
 7 1 -2 400.96 26.9
 7 1 -2 356.16 26.6
 -7 -1 2 382.46 36.3
 -7 -1 2 409.86 28.4
 -7 -1 2 402.86 26.9
 -7 -1 2 416.56 27.6
 -7 -1 2 403.26 25.1
 6 1 -2 2417.36 119.49
 6 1 -2 2259.67 118.39
 -6 -1 2 2127.09 116.49
 -6 -1 2 2295.97 118.49
 -6 -1 2 2308.97 118.29
 -6 -1 2 2231.18 118.69
 5 1 -2 4 5.9
 5 1 -2 2.9 6.3
 5 1 -2 -3.9 6.3
 -5 -1 2 5.9 6.4
 -5 -1 2 -2.1 6.4
 -5 -1 2 14.9 7.1
 -5 -1 2 4.7 5
 -5 -1 2 -2.7 6.6
 4 1 -2 221.68 15.5
 4 1 -2 243.58 16.1
 -4 -1 2 229.48 14.2
 -4 -1 2 237.68 16
 -4 -1 2 262.97 16.4
 -4 -1 2 217.78 15.4
 -4 -1 2 233.58 15.7
 3 1 -2 1015.7 55.69
 -3 -1 2 1081.29 55.59
 -3 -1 2 966.8 54.49
 -3 -1 2 1057.79 55.69
 -3 -1 2 1170.18 56.09
 -3 -1 2 1089.19 56.19
 2 1 -2 39.4 6.5
 2 1 -2 33.8 5.9
 2 1 -2 33.1 5.5
 2 1 -2 22.2 5.9
 -2 -1 2 39.7 6
 -2 -1 2 39.3 5.8
 -2 -1 2 40.1 6.2
 1 1 -2 1731.93 87.99
 1 1 -2 1646.24 88.29
 1 1 -2 1723.13 87.79
 1 1 -2 1702.03 87.79
 -1 -1 2 1814.92 87.69
 -1 -1 2 1686.63 87.79
 -1 -1 2 1764.62 87.99
 -1 -1 2 1854.01 88.39
 -1 1 -2 800.72 42.7
 -1 1 -2 959.9 43.1
 -1 1 -2 795.92 42.6
 -1 1 -2 840.12 43.1
 -1 1 -2 791.02 42.7
 1 -1 2 828.12 42.9
 1 -1 2 847.32 42.9
 1 -1 2 827.62 42.7
 -2 1 -2 3.6 4.4
 -2 1 -2 3.7 3.5
 -2 1 -2 0.9 3.8
 -2 1 -2 2.7 4.7
 2 -1 2 6.2 3.5
 2 -1 2 2.8 3.4
 2 -1 2 5.2 4.1
 2 -1 2 13.9 5.2
 -3 1 -2 24.4 7.5
 -3 1 -2 20.4 4.6
 -3 1 -2 10.8 4.4
 -3 1 -2 19.9 5.3
 3 -1 2 15 3.9
 3 -1 2 21.1 5.4
 3 -1 2 22.2 4.6
 3 -1 2 28.1 5.5
 -4 1 -2 23.6 7.8
 -4 1 -2 33 6.2
 -4 1 -2 21.5 6.7
 -4 1 -2 33.7 6.3
 4 -1 2 39.3 7.7
 4 -1 2 27.6 6
 4 -1 2 34 6.1
 4 -1 2 26 5.2
 -5 1 -2 33.5 8
 -5 1 -2 61.79 9.1
 -5 1 -2 42.2 9
 -5 1 -2 36.8 10
 5 -1 2 50.79 7.5
 5 -1 2 53.79 8
 5 -1 2 45.7 8
 5 -1 2 59.69 10.9
 -6 1 -2 783.82 45.9
 -6 1 -2 782.52 46.5
 -6 1 -2 823.12 46.8
 -6 1 -2 806.42 47.8
 6 -1 2 935.61 47.6
 6 -1 2 889.81 47.2
 -7 1 -2 236.08 18.8
 -7 1 -2 223.98 17.5
 -7 1 -2 189.58 16.7
 7 -1 2 207.38 16.9
 7 -1 2 208.08 16.3
 7 -1 2 217.88 16
 7 -1 2 195.38 18.2
 -8 1 -2 36.1 14.2
 -8 1 -2 83.09 14.3
 -8 1 -2 48 9.8
 -8 1 -2 56.59 17.7
 8 -1 2 58.39 11.3
 8 -1 2 41.3 9.2
 -9 1 -2 13.3 15.6
 -9 1 -2 28.4 12.9
 -9 1 -2 19.5 11.1
 9 -1 2 42.3 11.5
 9 -1 2 19.1 9
 -10 1 -2 49.5 15.3
 -10 1 -2 45 14.2
 -10 1 -2 30.6 18.9
 10 -1 2 49.2 13.4
 10 -1 2 43.7 11.5
 -11 1 -2 56.99 19.3
 -11 1 -2 99.99 15.8
 -11 1 -2 82.89 22
 11 -1 2 96.29 17.6
 11 -1 2 91.59 14.8
 -12 1 -2 6.5 19.5
 -12 1 -2 7.6 16
 12 -1 2 -6.8 10.6
 -13 1 -2 22.1 20.8
 -13 1 -2 32.3 17.8
 13 -1 2 15.1 12.7
 -14 1 -2 7.2 21.9
 -14 1 -2 30.1 18.4
 14 -1 2 22.4 14.4
 -15 1 -2 31.2 20.3
 -15 1 -2 8.1 22.2
 15 -1 2 7.9 13.2
 -16 1 -2 9.3 20.3
 -16 1 -2 32.6 19
 16 -1 2 33 18.2
 17 0 -2 15.1 16.3
 -17 0 2 81.49 21.9
 -17 0 2 49.7 29.4
 16 0 -2 -0.9 14.3
 -16 0 2 11.3 22.7
 -16 0 2 30.4 19.5
 15 0 -2 15.3 14.1
 -15 0 2 7.3 22.4
 -15 0 2 24.1 19.4
 14 0 -2 21.8 12.7
 -14 0 2 2 15.8
 -14 0 2 12.4 21.5
 13 0 -2 19.3 13.5
 -13 0 2 44.2 22.8
 -13 0 2 46.4 16.3
 -13 0 2 4 15.1
 12 0 -2 47.1 15.2
 -12 0 2 69.19 18.2
 -12 0 2 68.49 17.1
 -12 0 2 32.6 19.4
 11 0 -2 17.7 11.8
 -11 0 2 41.8 18.9
 -11 0 2 23.5 15
 -11 0 2 29.4 14
 10 0 -2 111.19 15.8
 10 0 -2 87.79 16.2
 -10 0 2 110.79 18.8
 -10 0 2 111.59 21.6
 9 0 -2 162.08 17.7
 9 0 -2 141.29 16.2
 -9 0 2 134.49 15.5
 -9 0 2 165.08 19.6
 -9 0 2 149.79 18.4
 8 0 -2 120.49 14.2
 8 0 -2 101.29 15.1
 -8 0 2 104.19 12.6
 -8 0 2 114.79 16
 -8 0 2 141.29 13.4
 -8 0 2 112.29 16.2
 7 0 -2 446.26 29.6
 7 0 -2 459.95 30
 7 0 -2 417.16 28.9
 -7 0 2 455.85 29.5
 -7 0 2 385.76 28.1
 -7 0 2 505.45 30.4
 -7 0 2 464.65 27.5
 6 0 -2 115.19 14
 6 0 -2 131.39 15.7
 6 0 -2 102.99 12.2
 -6 0 2 114.19 10.9
 -6 0 2 115.19 14.4
 -6 0 2 116.69 14.3
 5 0 -2 801.72 42.8
 5 0 -2 795.52 44.6
 5 0 -2 917.01 45.4
 5 0 -2 724.53 44.3
 -5 0 2 699.83 44
 -5 0 2 780.02 44.5
 -5 0 2 812.92 43
 -5 0 2 882.11 45.2
 4 0 -2 37 7.4
 4 0 -2 43.1 5.8
 4 0 -2 53.19 8.1
 4 0 -2 39.9 7.2
 -4 0 2 30.4 6.7
 -4 0 2 41.7 8.3
 -4 0 2 35.7 7.4
 3 0 -2 477.05 26.1
 3 0 -2 395.06 23.7
 3 0 -2 364.26 22.8
 3 0 -2 417.36 24
 -3 0 2 402.76 23.7
 -3 0 2 406.96 22.4
 -3 0 2 477.75 24.9
 2 0 -2 67.19 6.8
 -2 0 2 71.99 6.9
 1 0 -2 258.97 14.1
 1 0 -2 297.07 15.2
 1 0 -2 251.27 14.3
 1 0 -2 248.88 13.6
 -1 0 2 253.77 14
 -1 0 2 285.47 15.1
 -1 0 2 244.28 13.6
 -1 0 2 267.37 14.2
 -1 0 -2 348.97 18.3
 -1 0 -2 302.37 17.7
 -1 0 -2 347.87 18.1
 1 0 2 356.46 18.1
 1 0 2 357.86 18.3
 1 0 2 317.77 17.7
 -2 0 -2 1605.54 80.99
 -2 0 -2 1410.76 80.69
 -2 0 -2 1674.03 81.39
 2 0 2 1487.55 80.79
 2 0 2 1670.33 80.99
 2 0 2 1687.03 81.29
 -3 0 -2 319.37 18.2
 -3 0 -2 308.87 17.7
 3 0 2 254.77 17.6
 3 0 2 303.97 18
 3 0 2 303.67 17.5
 -4 0 -2 45.4 7.6
 -4 0 -2 78.09 10.3
 -4 0 -2 78.19 8
 -4 0 -2 57.09 6.4
 4 0 2 61.39 7.2
 4 0 2 68.19 6.1
 4 0 2 61.89 8.3
 4 0 2 60.99 7.2
 -5 0 -2 352.96 21.6
 -5 0 -2 335.67 22.7
 -5 0 -2 322.67 21.8
 -5 0 -2 314.37 20.2
 5 0 2 324.97 22.3
 5 0 2 362.46 21.3
 5 0 2 340.27 19.8
 5 0 2 360.86 22.3
 -6 0 -2 127.09 12
 -6 0 -2 127.99 12.4
 -6 0 -2 148.19 15.2
 -6 0 -2 168.38 13.5
 6 0 2 158.58 11.7
 6 0 2 116.29 12.4
 6 0 2 139.49 12.7
 -7 0 -2 71.19 14.3
 -7 0 -2 52.69 8.8
 -7 0 -2 57.49 11.9
 -7 0 -2 77.09 11.9
 7 0 2 63.79 10.3
 7 0 2 57.39 12.7
 7 0 2 65.99 11.3
 7 0 2 66.29 11.5
 -8 0 -2 195.78 19.9
 -8 0 -2 218.08 17.3
 -8 0 -2 219.38 18.2
 8 0 2 161.78 16.8
 8 0 2 227.38 16.4
 -9 0 -2 -4.1 14.1
 -9 0 -2 8 11.7
 9 0 2 43.8 12.2
 -10 0 -2 90.09 18.9
 -10 0 -2 113.89 23.5
 -10 0 -2 112.09 18.9
 10 0 2 62.89 12.7
 10 0 2 120.19 18.6
 -11 0 -2 -5.6 14.2
 -11 0 -2 -2.1 18.5
 11 0 2 8.4 12.4
 -12 0 -2 23.7 19.8
 -12 0 -2 7.5 14.6
 12 0 2 2.9 11.6
 -13 0 -2 2.3 15.4
 -13 0 -2 10.7 20.7
 13 0 2 12.5 13
 -14 0 -2 42.2 19.6
 -14 0 -2 19.8 23.5
 14 0 2 31.1 16.1
 -15 0 -2 36.6 25.7
 -15 0 -2 28.3 21.1
 15 0 2 51.79 17.7
 -16 0 -2 32.9 24.5
 -16 0 -2 66.09 21.1
 16 0 2 3.8 15.2
 17 -1 -2 7.6 14.2
 -17 1 2 62.69 18
 -17 1 2 26.1 26.2
 16 -1 -2 16.8 14.3
 -16 1 2 16.5 18.2
 -16 1 2 11.9 20.9
 15 -1 -2 25 14.7
 -15 1 2 6.9 22.5
 14 -1 -2 8.8 11.7
 -14 1 2 16.6 22.8
 -14 1 2 19.2 17.5
 13 -1 -2 24.4 14.3
 -13 1 2 71.59 18.8
 -13 1 2 53.09 18.5
 -13 1 2 42.6 23.4
 12 -1 -2 -15.2 13.8
 12 -1 -2 8.8 12.8
 -12 1 2 3.9 14.3
 -12 1 2 15.3 15.8
 -12 1 2 -7 18.9
 11 -1 -2 60.29 15.1
 11 -1 -2 18.1 14.2
 -11 1 2 51.79 16.6
 -11 1 2 40.7 21.6
 -11 1 2 50.89 17.6
 10 -1 -2 -13.9 11.5
 10 -1 -2 -5.2 9.1
 -10 1 2 -17.6 11.4
 -10 1 2 -10.5 13.3
 -10 1 2 -9.3 12.1
 9 -1 -2 89.89 14.2
 9 -1 -2 67.89 14.1
 -9 1 2 71.29 13
 -9 1 2 80.19 16
 -9 1 2 68.39 16.1
 -9 1 2 68.59 13.9
 8 -1 -2 313.27 22.8
 8 -1 -2 273.47 20
 8 -1 -2 320.97 24.2
 -8 1 2 308.87 24.7
 -8 1 2 288.97 22.3
 -8 1 2 312.57 21.6
 -8 1 2 320.67 25.2
 7 -1 -2 253.77 22.2
 7 -1 -2 271.47 20.3
 7 -1 -2 246.98 21.9
 7 -1 -2 298.97 18.9
 -7 1 2 317.77 23.5
 -7 1 2 280.37 23.1
 -7 1 2 308.47 20.1
 -7 1 2 296.07 20.6
 6 -1 -2 228.78 15.3
 6 -1 -2 252.37 19.4
 6 -1 -2 184.58 16.6
 -6 1 2 223.78 18.4
 -6 1 2 229.08 16
 -6 1 2 257.87 19.7
 5 -1 -2 56.09 10.3
 5 -1 -2 59.59 9.1
 5 -1 -2 40.6 6.3
 5 -1 -2 80.89 12
 -5 1 2 55.39 8.7
 -5 1 2 54.29 10.5
 -5 1 2 46.5 7
 -5 1 2 58.99 11
 4 -1 -2 243.08 16.2
 4 -1 -2 256.37 17
 4 -1 -2 251.57 15.6
 4 -1 -2 227.28 14
 -4 1 2 218.78 23.7
 -4 1 2 236.88 16.6
 -4 1 2 250.07 15.5
 -4 1 2 227.68 14.4
 3 -1 -2 39.7 6.2
 3 -1 -2 37.1 5.8
 3 -1 -2 30 4
 -3 1 2 51.99 7.3
 -3 1 2 28.3 4.4
 -3 1 2 38.3 5.6
 2 -1 -2 1095.49 55.19
 2 -1 -2 1007.6 55.79
 -2 1 2 1028.1 55.69
 -2 1 2 1107.89 56.69
 -2 1 2 1120.39 55.29
 -2 1 2 1202.68 57.69
 1 -1 -2 214.08 12.5
 1 -1 -2 205.58 11.5
 1 -1 -2 185.78 10.9
 -1 1 2 220.18 12.7
 -1 1 2 195.88 10.9
 -1 1 2 191.68 11.4
 0 -1 -2 20.5 3.7
 0 -1 -2 16.4 2.3
 0 -1 -2 15.9 2.5
 0 -1 -2 16.6 2.4
 0 1 2 16.7 2.4
 0 1 2 16.7 3.6
 -1 -1 -2 495.65 25.5
 -1 -1 -2 480.15 25.5
 -1 -1 -2 502.85 25.9
 -1 -1 -2 502.25 25.6
 1 1 2 500.95 25.6
 1 1 2 447.66 25.7
 1 1 2 477.85 25.6
 1 1 2 468.45 25.4
 -2 -1 -2 2263.87 119.39
 -2 -1 -2 2432.16 119.49
 -2 -1 -2 2363.16 120.09
 2 1 2 2397.76 120.09
 2 1 2 2349.86 119.49
 -3 -1 -2 1387.06 70.09
 -3 -1 -2 1355.66 70.89
 -3 -1 -2 1317.07 70.19
 3 1 2 1316.47 69.99
 3 1 2 1406.56 71.09
 3 1 2 1357.26 70.39
 -4 -1 -2 39.2 5.4
 -4 -1 -2 59.09 8.6
 -4 -1 -2 49.9 8.8
 -4 -1 -2 47 7
 4 1 2 46 8
 4 1 2 46.3 8.1
 4 1 2 52.89 6.7
 -5 -1 -2 500.95 30.8
 -5 -1 -2 533.45 30.9
 -5 -1 -2 528.55 30.1
 -5 -1 -2 461.25 28
 5 1 2 564.44 28.5
 5 1 2 505.75 30.8
 5 1 2 509.75 30.9
 5 1 2 497.55 29.6
 -6 -1 -2 285.97 18.5
 -6 -1 -2 305.47 21.8
 -6 -1 -2 317.17 20.5
 6 1 2 304.27 18.7
 6 1 2 298.97 21.7
 6 1 2 301.97 20
 -7 -1 -2 32.3 7.5
 -7 -1 -2 55.59 11
 -7 -1 -2 59.29 12.1
 -7 -1 -2 36 9.2
 7 1 2 33.1 11
 7 1 2 64.89 12
 -8 -1 -2 18.1 10.2
 -8 -1 -2 21.9 12.4
 -8 -1 -2 13.6 7.3
 8 1 2 23.9 8.7
 8 1 2 33.4 11.3
 -9 -1 -2 -8.3 10.6
 9 1 2 -4.5 10.6
 9 1 2 -13.8 6.8
 -10 -1 -2 19 18.3
 -10 -1 -2 19.9 15.3
 10 1 2 21.1 11.8
 -11 -1 -2 12.9 14.6
 -11 -1 -2 15.1 17.2
 11 1 2 18.4 13.2
 -12 -1 -2 9.2 15.5
 -12 -1 -2 19.5 19.9
 12 1 2 10.2 14.1
 -13 -1 -2 20.9 21
 -13 -1 -2 9 16.3
 13 1 2 25.2 14.3
 -14 -1 -2 15.2 18.3
 -14 -1 -2 -13.8 20.8
 -15 -1 -2 40.3 19.6
 -15 -1 -2 38 25.7
 15 1 2 -2.9 14.2
 -16 -1 -2 100.09 25.7
 -16 -1 -2 30.9 24.2
 16 1 2 37 16.9
 -17 2 2 16 28
 -16 2 2 22.4 25
 -16 2 2 57.39 19.6
 15 -2 -2 18.6 14.6
 -15 2 2 -10.5 23.2
 -15 2 2 5.7 21.9
 14 -2 -2 14.7 12.6
 -14 2 2 39.2 18.9
 -14 2 2 34.3 23.7
 13 -2 -2 21.3 12.4
 -13 2 2 52.49 18
 -13 2 2 -26.4 18.7
 -13 2 2 17.2 16.9
 12 -2 -2 102.99 17.5
 12 -2 -2 69.39 18.9
 -12 2 2 105.69 21.5
 -12 2 2 158.08 25.8
 -12 2 2 115.19 26.4
 11 -2 -2 -3.1 11.4
 11 -2 -2 -3.2 13.2
 -11 2 2 1.9 15.7
 -11 2 2 -14 17.4
 -11 2 2 -1.6 13.7
 10 -2 -2 42.6 16.4
 10 -2 -2 49.9 13.5
 -10 2 2 28.8 16.4
 -10 2 2 47.3 15.6
 -10 2 2 39.8 14.3
 9 -2 -2 10.5 9
 9 -2 -2 -1.7 10.1
 -9 2 2 21.6 15.1
 -9 2 2 -0.1 9.8
 -9 2 2 -0.9 11.4
 -9 2 2 15.6 8
 8 -2 -2 71.09 12.1
 8 -2 -2 40.5 12.7
 8 -2 -2 61.99 10.6
 -8 2 2 51.69 11.8
 -8 2 2 55.09 15.8
 -8 2 2 53.59 10
 -8 2 2 38.3 13.2
 7 -2 -2 716.33 39.4
 7 -2 -2 739.63 40.9
 7 -2 -2 668.33 41.9
 7 -2 -2 738.93 43
 -7 2 2 693.03 40.3
 -7 2 2 733.33 43.5
 -7 2 2 758.82 44.2
 -7 2 2 605.64 39.8
 6 -2 -2 50.79 11.9
 6 -2 -2 61.49 14
 6 -2 -2 35.1 8.7
 6 -2 -2 53.79 8.5
 -6 2 2 41.2 8.2
 -6 2 2 38.5 12.1
 -6 2 2 57.59 9.8
 -6 2 2 52.89 14
 5 -2 -2 77.69 9.5
 5 -2 -2 61.69 6.8
 -5 2 2 60.59 7.9
 4 -2 -2 618.44 35.2
 4 -2 -2 668.13 36.1
 4 -2 -2 595.24 33.9
 4 -2 -2 598.84 33.1
 -4 2 2 681.73 37.1
 -4 2 2 608.14 33.7
 -4 2 2 641.44 35.7
 -4 2 2 618.74 34
 3 -2 -2 2296.07 117.39
 3 -2 -2 2334.07 117.09
 3 -2 -2 2654.83 120.09
 3 -2 -2 2356.96 118.69
 -3 2 2 2353.96 118.99
 -3 2 2 2245.38 117.29
 -3 2 2 2028.9 117.09
 2 -2 -2 1675.63 83.39
 2 -2 -2 1676.63 84.49
 2 -2 -2 1617.64 81.99
 2 -2 -2 1565.94 81.99
 -2 2 2 1683.13 84.89
 -2 2 2 1626.24 81.89
 -2 2 2 1536.15 82.19
 -2 2 2 1627.24 83.59
 1 -2 -2 3.6 5.3
 1 -2 -2 5.1 2.9
 1 -2 -2 2.2 3.9
 1 -2 -2 5.6 1.9
 -1 2 2 -4.3 5.1
 -1 2 2 8.2 4.2
 -1 2 2 7 3
 -1 2 2 4.1 1.9
 0 -2 -2 644.34 33.3
 0 -2 -2 640.14 33.7
 0 -2 -2 616.04 34.7
 0 -2 -2 661.53 34.1
 0 2 2 616.14 34.9
 0 2 2 630.64 33.3
 0 2 2 682.93 33.7
 0 2 2 644.44 34.1
 -1 -2 -2 1582.84 81.19
 -1 -2 -2 1569.54 81.69
 -1 -2 -2 1644.04 81.99
 1 2 2 1712.43 81.79
 1 2 2 1499.95 81.59
 1 2 2 1530.25 81.09
 -2 -2 -2 871.91 45
 -2 -2 -2 805.02 44.5
 -2 -2 -2 832.32 44.1
 -2 -2 -2 831.42 44.6
 -2 -2 -2 814.32 43.9
 2 2 2 858.61 45.7
 2 2 2 833.62 44.2
 -3 -2 -2 2293.67 110.59
 -3 -2 -2 2080.39 109.89
 -3 -2 -2 2140.29 108.19
 -3 -2 -2 2011.8 109.09
 -3 -2 -2 2187.98 108.99
 3 2 2 2082.99 108.49
 3 2 2 2233.48 110.29
 3 2 2 2037.6 109.29
 -4 -2 -2 800.82 42.9
 -4 -2 -2 780.02 44.8
 -4 -2 -2 813.22 44.4
 4 2 2 866.81 43.8
 4 2 2 896.41 46.2
 4 2 2 773.72 45
 -5 -2 -2 116.69 12.1
 -5 -2 -2 111.59 12.1
 -5 -2 -2 147.79 12.2
 -5 -2 -2 118.29 10.3
 5 2 2 116.39 12.6
 5 2 2 133.09 10.8
 5 2 2 144.59 13.8
 -6 -2 -2 1.5 5.1
 -6 -2 -2 11.1 9.2
 -6 -2 -2 6.9 7.9
 -6 -2 -2 6 7.5
 -6 -2 -2 11.1 10.5
 6 2 2 2.8 7.9
 6 2 2 14.2 9
 6 2 2 7.8 4.7
 -7 -2 -2 242.88 16.8
 -7 -2 -2 277.17 19.3
 -7 -2 -2 253.17 19.6
 -7 -2 -2 249.18 21.2
 7 2 2 243.18 20.4
 7 2 2 228.98 19.3
 -8 -2 -2 126.09 16.7
 -8 -2 -2 160.28 17.6
 -8 -2 -2 112.99 12.3
 8 2 2 111.39 17.3
 8 2 2 134.29 15.7
 -9 -2 -2 167.98 21.7
 -9 -2 -2 176.68 18.9
 9 2 2 228.78 21.1
 -10 -2 -2 42.2 15.6
 -10 -2 -2 36.7 17.8
 10 2 2 27 12.7
 -11 -2 -2 -5.4 17.6
 -11 -2 -2 -6.8 13.1
 11 2 2 13.8 11.8
 -12 -2 -2 32.5 20
 -12 -2 -2 21.8 15.8
 12 2 2 18.7 13.8
 -13 -2 -2 -0.1 16.8
 -13 -2 -2 2.8 21.1
 13 2 2 18.4 15
 -14 -2 -2 -1.2 22.1
 -14 -2 -2 33.7 17.8
 14 2 2 5 12.8
 -15 -2 -2 -14.9 22.1
 -15 -2 -2 6 19.5
 15 2 2 25.8 17.3
 -16 -2 -2 54.49 21.8
 -16 -2 -2 43.8 24.4
 16 2 2 14.6 16.9
 17 -3 -2 36.6 16.1
 -17 3 2 65.59 25.5
 -17 3 2 89.99 23.1
 16 -3 -2 22.8 13.7
 -16 3 2 72.99 22.2
 -16 3 2 2.8 20.7
 15 -3 -2 0.7 12.3
 -15 3 2 -18.7 22.1
 -15 3 2 10.2 20
 14 -3 -2 10.6 12.5
 -14 3 2 8.3 17.7
 -14 3 2 12.4 22.1
 13 -3 -2 26.2 11.9
 -13 3 2 5.4 16.4
 -13 3 2 18.8 18.7
 -13 3 2 56.69 20.7
 12 -3 -2 26 12
 -12 3 2 33.5 21.5
 -12 3 2 27.1 17
 -12 3 2 43.7 19.1
 11 -3 -2 138.19 21.5
 11 -3 -2 211.68 19.3
 -11 3 2 170.88 23.3
 -11 3 2 157.58 21.2
 -11 3 2 163.48 25.2
 10 -3 -2 25 13.9
 10 -3 -2 40 11.7
 -10 3 2 40.4 17.2
 -10 3 2 40.9 15.5
 -10 3 2 23.7 17
 -10 3 2 30.2 10.7
 9 -3 -2 108.69 25.2
 9 -3 -2 72.09 12.7
 9 -3 -2 64.29 12
 -9 3 2 60.29 16.6
 -9 3 2 49.3 17.5
 -9 3 2 59.19 12.3
 -9 3 2 65.29 14.6
 8 -3 -2 92.09 10.3
 8 -3 -2 136.09 17.1
 8 -3 -2 82.39 12.2
 -8 3 2 111.59 17.5
 -8 3 2 110.09 13.6
 -8 3 2 84.09 10.8
 -8 3 2 109.79 17.3
 7 -3 -2 -8.6 8.4
 7 -3 -2 8.2 6.6
 7 -3 -2 2.1 8.6
 7 -3 -2 -3.1 5.6
 -7 3 2 2.8 5.9
 -7 3 2 -4.7 9.9
 -7 3 2 -4 10.2
 6 -3 -2 1251.27 66.09
 6 -3 -2 1222.28 66.69
 6 -3 -2 1326.57 69.79
 6 -3 -2 1231.48 68.49
 -6 3 2 1209.78 66.69
 -6 3 2 1331.77 71.19
 -6 3 2 1252.57 67.29
 -6 3 2 1285.97 69.79
 5 -3 -2 353.56 22.5
 5 -3 -2 319.07 19.6
 5 -3 -2 287.77 19.8
 5 -3 -2 396.26 24.4
 -5 3 2 372.26 25.2
 -5 3 2 319.27 20.1
 -5 3 2 369.66 23.5
 -5 3 2 323.97 20.7
 4 -3 -2 275.57 16.8
 4 -3 -2 313.37 19.5
 -4 3 2 299.17 18.5
 -4 3 2 288.67 19.7
 3 -3 -2 109.49 11.2
 3 -3 -2 90.19 6.9
 3 -3 -2 105.69 9.7
 3 -3 -2 123.19 8.5
 -3 3 2 97.19 10
 -3 3 2 94.29 7.9
 -3 3 2 89.59 6.4
 -3 3 2 110.59 12.2
 2 -3 -2 137.99 7.5
 2 -3 -2 118.79 8.6
 2 -3 -2 122.59 10.3
 2 -3 -2 123.19 12.1
 -2 3 2 117.69 8.8
 -2 3 2 137.99 7.3
 1 -3 -2 1817.72 95.49
 1 -3 -2 1850.71 92.39
 1 -3 -2 1789.62 92.49
 1 -3 -2 1873.61 94.29
 1 -3 -2 1815.02 93.39
 -1 3 2 1880.21 94.59
 -1 3 2 1853.41 95.99
 -1 3 2 1816.52 93.39
 0 -3 -2 63.39 6.9
 0 -3 -2 70.29 5.9
 0 -3 -2 81.89 11
 0 3 2 70.69 7.7
 0 3 2 72.09 7.1
 0 3 2 64.99 5.7
 0 3 2 73.89 10.4
 -1 -3 -2 157.38 11.4
 -1 -3 -2 184.68 15.4
 -1 -3 -2 183.38 12.6
 -1 -3 -2 181.88 12.7
 1 3 2 172.48 11.5
 1 3 2 188.98 12.7
 -2 -3 -2 123.99 10.5
 -2 -3 -2 120.19 11.3
 -2 -3 -2 122.39 10.3
 -2 -3 -2 117.69 9.6
 -2 -3 -2 131.69 10.8
 2 3 2 111.49 9.5
 2 3 2 105.09 9.3
 2 3 2 139.99 11.3
 -3 -3 -2 2563.14 129.99
 -3 -3 -2 2628.24 129.09
 -3 -3 -2 2465.75 129.29
 -3 -3 -2 2440.26 128.59
 -3 -3 -2 2564.64 130.29
 3 3 2 2593.54 130.09
 3 3 2 2419.46 129.39
 -4 -3 -2 2511.25 123.49
 -4 -3 -2 2259.37 122.59
 -4 -3 -2 2342.07 121.99
 -4 -3 -2 2375.36 120.79
 -4 -3 -2 2384.76 121.29
 4 3 2 2241.38 122.19
 4 3 2 2360.86 121.39
 4 3 2 2441.76 123.19
 -5 -3 -2 109.69 9.7
 -5 -3 -2 73.89 10.6
 -5 -3 -2 102.99 12.2
 5 3 2 111.09 12
 5 3 2 118.89 12
 5 3 2 76.49 11.7
 -6 -3 -2 180.38 15.5
 -6 -3 -2 150.38 16.6
 -6 -3 -2 183.08 15.5
 -6 -3 -2 184.18 14.9
 -6 -3 -2 172.98 13.2
 6 3 2 215.38 17.6
 6 3 2 168.98 15.8
 -7 -3 -2 115.59 14
 -7 -3 -2 73.49 10.1
 -7 -3 -2 91.49 12.4
 7 3 2 84.89 14.5
 7 3 2 73.19 11
 -8 -3 -2 123.79 15.4
 -8 -3 -2 115.29 16.3
 8 3 2 106.59 12.3
 -9 -3 -2 251.27 23.5
 -9 -3 -2 265.27 25.3
 9 3 2 288.77 24.9
 -10 -3 -2 59.79 19.3
 -10 -3 -2 52.89 16.1
 10 3 2 87.29 18.5
 -11 -3 -2 33.4 20
 -11 -3 -2 40.2 16.9
 11 3 2 52.49 15.9
 -12 -3 -2 8.1 16.6
 -12 -3 -2 -3 17.5
 12 3 2 2.8 11.5
 13 3 2 9.5 15.1
 -14 -3 -2 -1.4 16.7
 -14 -3 -2 8.4 20.3
 14 3 2 32.4 17.2
 -15 -3 -2 0.9 23.2
 -15 -3 -2 26.5 19.4
 15 3 2 6.8 15
 -16 -3 -2 56.19 21
 -16 -3 -2 12.5 23.5
 16 3 2 18.9 16.7
 17 -4 -2 42.1 17.5
 -17 4 2 42.7 23.6
 16 -4 -2 12.9 14.5
 -16 4 2 23.9 24.9
 -16 4 2 55.39 23.4
 15 -4 -2 5.6 13.3
 -15 4 2 -21.4 21.2
 -15 4 2 137.79 32.2
 -15 4 2 46.4 23.6
 14 -4 -2 25.3 12.4
 -14 4 2 33.9 21.3
 -14 4 2 41 20.1
 -14 4 2 90.59 27.1
 13 -4 -2 8.7 10.5
 -13 4 2 13.6 19
 -13 4 2 23.2 17
 -13 4 2 26.5 24.1
 12 -4 -2 28.4 13.1
 -12 4 2 30.6 19.8
 -12 4 2 18.5 19.3
 -12 4 2 9.4 16.8
 11 -4 -2 23.9 10.9
 -11 4 2 11 21.8
 -11 4 2 -5.8 15.5
 -11 4 2 12.6 18.2
 10 -4 -2 43.1 11.4
 10 -4 -2 26.2 14.5
 -10 4 2 37.8 15.7
 -10 4 2 25.8 17.1
 -10 4 2 16.5 16.7
 -10 4 2 19.1 9.4
 9 -4 -2 56.99 11.3
 9 -4 -2 44.8 10.8
 9 -4 -2 50.79 13.9
 -9 4 2 64.29 14.9
 -9 4 2 21.6 9.1
 -9 4 2 52.29 16.9
 -9 4 2 48.2 16.6
 8 -4 -2 173.18 13.8
 8 -4 -2 183.88 14.8
 -8 4 2 160.38 20.3
 -8 4 2 160.08 16.5
 -8 4 2 151.48 21.6
 -8 4 2 180.38 14.3
 7 -4 -2 113.89 14.9
 7 -4 -2 99.29 9.7
 7 -4 -2 82.89 9.4
 -7 4 2 86.89 9.7
 -7 4 2 89.69 12.5
 -7 4 2 102.59 17.5
 -7 4 2 112.39 16.4
 6 -4 -2 76.19 9.8
 6 -4 -2 53.09 8.1
 6 -4 -2 85.59 14.2
 6 -4 -2 70.79 13.3
 -6 4 2 70.89 15.3
 -6 4 2 57.19 7.4
 -6 4 2 55.69 13.1
 -6 4 2 56.19 11
 5 -4 -2 551.64 29.8
 5 -4 -2 505.25 29.1
 5 -4 -2 579.54 34.3
 5 -4 -2 529.65 32.3
 -5 4 2 533.55 33.2
 -5 4 2 545.95 35.6
 -5 4 2 510.75 30.8
 4 -4 -2 881.01 49.5
 4 -4 -2 872.21 47.6
 4 -4 -2 842.32 44.6
 4 -4 -2 875.01 45.6
 -4 4 2 873.21 47.8
 -4 4 2 862.71 50.89
 -4 4 2 826.92 48.1
 -4 4 2 873.51 44.5
 3 -4 -2 3.2 3.9
 3 -4 -2 3.7 5.8
 3 -4 -2 -6.7 6.1
 3 -4 -2 0.6 2.3
 -3 4 2 6.9 8.3
 -3 4 2 2.9 1.7
 -3 4 2 -0.4 5.5
 -3 4 2 2.9 4.6
 2 -4 -2 170.08 8.7
 2 -4 -2 172.88 8.7
 2 -4 -2 154.68 12.2
 2 -4 -2 146.59 14.1
 -2 4 2 141.99 15.1
 -2 4 2 143.69 10.8
 -2 4 2 143.69 12.2
 1 -4 -2 218.68 12.6
 1 -4 -2 232.68 15.1
 1 -4 -2 225.98 17.5
 -1 4 2 219.08 12.4
 -1 4 2 209.78 18.1
 -1 4 2 245.28 17
 -1 4 2 218.28 14.3
 0 -4 -2 172.98 14.5
 0 -4 -2 163.68 12.5
 0 -4 -2 166.28 11.7
 0 4 2 171.58 12
 0 4 2 163.28 10.5
 -1 -4 -2 642.94 38.3
 -1 -4 -2 707.73 40.8
 -1 -4 -2 712.33 39.3
 -1 -4 -2 741.23 39.9
 1 4 2 719.73 39.7
 1 4 2 735.43 39.6
 1 4 2 744.33 39.4
 -2 -4 -2 253.67 16.8
 -2 -4 -2 236.78 17.1
 -2 -4 -2 257.87 17.7
 -2 -4 -2 246.98 17.5
 -2 -4 -2 258.87 16.5
 -2 -4 -2 246.68 18.4
 2 4 2 272.87 17.7
 2 4 2 232.48 16.2
 -3 -4 -2 1220.68 65.69
 -3 -4 -2 1275.47 65.59
 -3 -4 -2 1206.48 65.59
 -3 -4 -2 1206.18 66.09
 3 4 2 1265.77 65.99
 3 4 2 1179.58 65.49
 -4 -4 -2 167.18 13.7
 -4 -4 -2 149.99 12.8
 -4 -4 -2 128.69 12.7
 -4 -4 -2 161.18 14.9
 -4 -4 -2 149.39 12.6
 4 4 2 134.39 12.8
 4 4 2 153.18 13.1
 4 4 2 145.79 13.7
 -5 -4 -2 1456.75 76.79
 -5 -4 -2 1430.36 75.69
 -5 -4 -2 1276.67 76.89
 -5 -4 -2 1476.65 75.29
 -5 -4 -2 1388.76 77.89
 5 4 2 1481.65 76.19
 5 4 2 1601.54 78.69
 5 4 2 1322.77 76.89
 -6 -4 -2 23 8.6
 -6 -4 -2 23.9 8.6
 -6 -4 -2 20.1 6.6
 -6 -4 -2 14.2 7.4
 -6 -4 -2 17.1 9.8
 6 4 2 18.3 6.6
 6 4 2 26.5 10.2
 6 4 2 29 9.5
 -7 -4 -2 58.19 11.9
 -7 -4 -2 75.19 12.7
 7 4 2 83.29 15
 7 4 2 74.99 10.4
 -8 -4 -2 132.69 15.3
 -8 -4 -2 146.49 30.9
 8 4 2 97.49 17.7
 8 4 2 109.59 13.4
 -9 -4 -2 21.3 14.3
 -9 -4 -2 22.8 13.8
 9 4 2 20 8.6
 9 4 2 31.7 13.7
 -10 -4 -2 167.98 23.2
 -10 -4 -2 166.98 21.5
 10 4 2 135.69 19.2
 -11 -4 -2 36.7 16.6
 -11 -4 -2 30.4 19.1
 11 4 2 31.9 14.8
 -12 -4 -2 -0.2 14.6
 -12 -4 -2 2 18
 12 4 2 8.6 14.4
 -13 -4 -2 9.8 14.7
 -13 -4 -2 -16.3 20.5
 -14 -4 -2 -25.2 20.7
 -14 -4 -2 27.2 21.8
 14 4 2 10.5 15.7
 -15 -4 -2 -6.6 21.2
 -15 -4 -2 37.2 21.2
 15 4 2 2.8 14.7
 -16 -4 -2 67.89 19.7
 16 4 2 39.5 20.3
 -17 5 2 22 22.4
 16 -5 -2 -6.6 11.9
 -16 5 2 -8.1 23.2
 -16 5 2 61.19 25.9
 -15 5 2 10.3 19.9
 14 -5 -2 21.5 12.7
 -14 5 2 11.6 18.4
 -14 5 2 22.2 20.8
 13 -5 -2 49.7 13.5
 -13 5 2 99.59 24.9
 -13 5 2 56.89 21.1
 -13 5 2 33.2 23.3
 12 -5 -2 0.9 9
 -12 5 2 -2.3 17.2
 -12 5 2 12.3 20.7
 -12 5 2 18.7 20.6
 11 -5 -2 34.7 11
 -11 5 2 -10.9 16.4
 -11 5 2 20.9 20.7
 -11 5 2 39.8 20.9
 10 -5 -2 42.3 10.8
 -10 5 2 47 17.2
 -10 5 2 43.2 21.1
 -10 5 2 10.3 16.5
 9 -5 -2 23.9 9.5
 9 -5 -2 18.8 12.4
 9 -5 -2 23.7 8.4
 -9 5 2 23.2 16.9
 -9 5 2 26.7 13.4
 -9 5 2 16.3 15.6
 -9 5 2 26 8.9
 8 -5 -2 37.8 8.2
 8 -5 -2 28.1 11.3
 8 -5 -2 27.3 7.6
 -8 5 2 30.5 11.4
 -8 5 2 39.7 15.9
 -8 5 2 36.2 7.9
 7 -5 -2 225.28 15.1
 7 -5 -2 233.58 15.8
 -7 5 2 207.78 21.4
 -7 5 2 231.38 15.3
 -7 5 2 195.48 18
 -7 5 2 211.08 23.9
 6 -5 -2 161.98 12.1
 6 -5 -2 193.98 18.2
 6 -5 -2 144.59 10.8
 6 -5 -2 154.08 15.4
 -6 5 2 190.98 21.3
 -6 5 2 146.69 16.3
 -6 5 2 129.99 14
 -6 5 2 145.99 11.1
 5 -5 -2 55.19 12.3
 5 -5 -2 51.49 8.2
 5 -5 -2 34.4 5.3
 -5 5 2 32.4 5.1
 -5 5 2 36.9 14.3
 -5 5 2 49.8 9.8
 -5 5 2 37.9 12.5
 4 -5 -2 652.73 39.9
 4 -5 -2 650.63 35.6
 4 -5 -2 662.23 38
 4 -5 -2 635.94 33.4
 -4 5 2 669.43 39
 -4 5 2 655.53 33.3
 -4 5 2 628.14 36.6
 -4 5 2 649.54 41.8
 3 -5 -2 788.72 43.6
 3 -5 -2 806.42 45.9
 3 -5 -2 780.02 41.9
 -3 5 2 753.12 44.2
 -3 5 2 768.02 47.3
 2 -5 -2 615.04 32.6
 2 -5 -2 639.74 36.2
 2 -5 -2 629.94 32.5
 2 -5 -2 642.14 35.1
 2 -5 -2 641.34 38.2
 -2 5 2 671.43 37.2
 -2 5 2 620.14 39.7
 -2 5 2 637.64 35.2
 1 -5 -2 251.07 14.5
 1 -5 -2 253.87 17.6
 1 -5 -2 271.47 16.6
 1 -5 -2 259.07 19.9
 -1 5 2 259.77 17.6
 -1 5 2 264.67 18.1
 -1 5 2 240.48 14.2
 -1 5 2 235.58 20.5
 0 -5 -2 16.2 4.3
 0 -5 -2 19.2 6.6
 0 -5 -2 6.6 6.8
 0 -5 -2 19.4 6.1
 0 5 2 14.9 8.1
 0 5 2 21.4 4.6
 0 5 2 14.7 6.5
 0 5 2 21.1 6.5
 -1 -5 -2 356.36 23.9
 -1 -5 -2 371.76 24.3
 -1 -5 -2 427.76 26.8
 -1 -5 -2 378.16 25.7
 -1 -5 -2 390.86 23.1
 1 5 2 416.96 23.2
 1 5 2 404.86 24.2
 1 5 2 405.36 25
 -2 -5 -2 2324.67 120.59
 -2 -5 -2 2418.46 122.09
 -2 -5 -2 2203.58 121.09
 -2 -5 -2 2336.87 122.49
 -2 -5 -2 2281.17 120.99
 -2 -5 -2 2299.77 122.49
 2 5 2 2423.26 121.39
 2 5 2 2410.16 120.69
 -3 -5 -2 128.69 13.3
 -3 -5 -2 125.29 13.4
 -3 -5 -2 131.69 12.8
 -3 -5 -2 127.39 12.6
 3 5 2 143.69 12.7
 3 5 2 153.28 14.6
 -4 -5 -2 639.54 36.5
 -4 -5 -2 609.54 36.7
 -4 -5 -2 681.23 39.2
 4 5 2 558.54 36.6
 4 5 2 607.84 37.1
 -5 -5 -2 32.8 9.1
 -5 -5 -2 59.39 11.5
 -5 -5 -2 44.7 8.3
 -5 -5 -2 52.19 9.9
 -5 -5 -2 50.99 12.4
 5 5 2 42.9 10.1
 5 5 2 42.7 10.1
 5 5 2 30.8 8.2
 -6 -5 -2 246.98 19.3
 -6 -5 -2 244.98 17.7
 -6 -5 -2 233.28 17.1
 6 5 2 182.98 17.5
 6 5 2 242.88 18.2
 6 5 2 207.48 18.9
 -7 -5 -2 50.59 14.3
 -7 -5 -2 45 11.8
 -7 -5 -2 29.1 8
 7 5 2 17.9 8.1
 7 5 2 42.3 19.7
 -8 -5 -2 162.58 18.2
 -8 -5 -2 183.88 19.9
 -8 -5 -2 132.69 15.3
 8 5 2 169.68 16.8
 8 5 2 188.08 20.6
 -9 -5 -2 198.68 20.8
 -9 -5 -2 172.38 18.1
 -9 -5 -2 228.48 23.6
 9 5 2 212.18 22.3
 -10 -5 -2 35.9 16
 -10 -5 -2 30 18.4
 -10 -5 -2 10.2 12.4
 10 5 2 38 14.2
 -11 -5 -2 70.79 19.8
 -11 -5 -2 78.89 18.8
 11 5 2 66.09 17.8
 -12 -5 -2 14.2 19.9
 -12 -5 -2 7.5 14.8
 12 5 2 14.7 14.5
 -13 -5 -2 49 18.8
 -13 -5 -2 27 22.4
 13 5 2 3.4 14.9
 -14 -5 -2 22.6 21.7
 -14 -5 -2 12.1 24.3
 14 5 2 1.2 15.8
 -15 -5 -2 43.7 22.7
 -15 -5 -2 1 24.5
 15 5 2 29.8 18.3
 16 5 2 40.5 20
 16 -6 -2 0.9 12.3
 -16 6 2 97.49 28.1
 -16 6 2 24.7 23.7
 -15 6 2 140.69 36.1
 -15 6 2 75.69 24.8
 -15 6 2 27.1 23.8
 14 -6 -2 31.8 11.6
 -14 6 2 82.49 32.1
 -14 6 2 35.9 21.8
 -14 6 2 11.7 21.7
 13 -6 -2 28.2 10.5
 -13 6 2 64.79 28.4
 -13 6 2 41 40.2
 -13 6 2 22.9 20.7
 12 -6 -2 64.49 12.7
 -12 6 2 60.09 23.9
 -12 6 2 106.79 28.4
 -12 6 2 96.19 23.1
 11 -6 -2 10.7 8.8
 -11 6 2 6.3 17.6
 -11 6 2 -9.5 19.6
 -11 6 2 36.3 23.8
 -11 6 2 7.3 8.5
 10 -6 -2 86.19 12.1
 -10 6 2 44.8 19.1
 -10 6 2 53.89 10.8
 -10 6 2 94.89 25.2
 -10 6 2 57.49 18.5
 9 -6 -2 125.19 12.4
 -9 6 2 127.39 12.3
 -9 6 2 165.58 26.9
 -9 6 2 140.99 25.5
 -9 6 2 133.49 20.3
 8 -6 -2 45.9 9.3
 8 -6 -2 39.2 12.6
 8 -6 -2 42.6 7.6
 -8 6 2 45.8 12.8
 -8 6 2 37.6 16
 -8 6 2 70.09 18.8
 -8 6 2 54.19 8.5
 7 -6 -2 82.99 9.7
 7 -6 -2 88.69 8.7
 7 -6 -2 117.69 17.6
 -7 6 2 76.39 8
 -7 6 2 107.69 20.5
 -7 6 2 121.09 20.4
 -7 6 2 100.89 15.2
 6 -6 -2 -0.2 9.6
 6 -6 -2 9.8 3.5
 6 -6 -2 -7.4 8.6
 6 -6 -2 -1.6 5.7
 -6 6 2 8.4 3.5
 -6 6 2 -23.5 10
 -6 6 2 0.4 8.3
 -6 6 2 -17.8 10.2
 5 -6 -2 139.59 11.7
 5 -6 -2 150.18 14.3
 5 -6 -2 173.48 17.9
 -5 6 2 136.29 14.1
 -5 6 2 135.99 16.6
 -5 6 2 157.28 20.9
 4 -6 -2 116.09 10.6
 4 -6 -2 124.49 12.5
 4 -6 -2 117.59 16.3
 -4 6 2 101.29 14.4
 -4 6 2 115.99 19.6
 -4 6 2 106.29 12
 3 -6 -2 971.3 51.99
 3 -6 -2 988.9 53.79
 3 -6 -2 983.1 56.29
 -3 6 2 924.01 57.89
 -3 6 2 1009.7 54.79
 -3 6 2 925.41 52.39
 2 -6 -2 202.08 16
 2 -6 -2 201.48 11.1
 2 -6 -2 200.98 14.6
 2 -6 -2 179.38 18.9
 2 -6 -2 202.18 11.5
 -2 6 2 206.88 16.4
 -2 6 2 165.68 20.4
 -2 6 2 214.68 14.8
 1 -6 -2 294.27 19.3
 1 -6 -2 277.67 22.3
 1 -6 -2 306.37 20.6
 -1 6 2 319.57 16.9
 -1 6 2 296.07 20.7
 -1 6 2 297.57 19.4
 -1 6 2 270.27 24.3
 0 -6 -2 84.69 11.8
 0 -6 -2 46.1 6.1
 0 -6 -2 70.69 11.3
 0 -6 -2 58.69 12.3
 0 6 2 82.19 13
 0 6 2 64.89 13
 0 6 2 68.59 10.6
 -1 -6 -2 226.58 15.7
 -1 -6 -2 225.48 16.8
 -1 -6 -2 248.28 18
 -1 -6 -2 224.38 18.9
 -1 -6 -2 235.38 19.9
 1 6 2 219.18 15.5
 1 6 2 251.87 18.4
 1 6 2 243.48 17.2
 -2 -6 -2 1164.28 64.99
 -2 -6 -2 1195.88 64.19
 -2 -6 -2 1201.18 67.29
 -2 -6 -2 1192.78 65.89
 -2 -6 -2 1196.58 66.79
 -2 -6 -2 1126.49 64.89
 2 6 2 1224.18 65.19
 2 6 2 1251.97 64.39
 -3 -6 -2 313.77 26.1
 -3 -6 -2 352.76 24.8
 -3 -6 -2 344.07 23.1
 -3 -6 -2 335.17 24
 -3 -6 -2 351.96 23.5
 -3 -6 -2 353.06 25.1
 3 6 2 360.56 23.5
 3 6 2 406.66 25.4
 -4 -6 -2 105.09 12.9
 -4 -6 -2 93.69 11.9
 -4 -6 -2 101.99 11.5
 -4 -6 -2 94.19 12.8
 4 6 2 112.69 12.4
 -5 -6 -2 1 7.2
 -5 -6 -2 11.5 7.9
 -5 -6 -2 9.2 7.2
 -5 -6 -2 0 8
 -5 -6 -2 -1.3 5.9
 5 6 2 8.4 8.5
 5 6 2 8.3 8.4
 -6 -6 -2 50.29 10.5
 -6 -6 -2 52.69 11.3
 -6 -6 -2 32.1 8.9
 6 6 2 47.1 11.8
 -7 -6 -2 299.47 22.9
 -7 -6 -2 271.77 20.8
 -7 -6 -2 259.67 20.3
 7 6 2 208.58 21.6
 -8 -6 -2 64.29 16.7
 -8 -6 -2 51.49 13.8
 -8 -6 -2 55.59 11.8
 8 6 2 60.99 16.4
 -9 -6 -2 140.19 20.6
 -9 -6 -2 80.59 13.9
 -9 -6 -2 114.99 17.2
 9 6 2 98.59 19.4
 -10 -6 -2 91.99 21.6
 -10 -6 -2 94.59 19.3
 10 6 2 117.39 21.6
 -11 -6 -2 12.9 19.1
 -11 -6 -2 21.4 15.9
 11 6 2 30.5 16.4
 -12 -6 -2 27.6 21.1
 -12 -6 -2 25.5 19.9
 12 6 2 7.2 21
 -13 -6 -2 -1.5 21.3
 -13 -6 -2 14.5 17.2
 13 6 2 -4.8 13.2
 -14 -6 -2 -15.6 22.5
 -14 -6 -2 17.4 20.3
 14 6 2 17.9 17.2
 -15 -6 -2 -9.9 23.6
 -15 -6 -2 25.1 19.8
 15 6 2 15.7 15.5
 -16 7 2 49.9 25.9
 -16 7 2 134.19 29.2
 -15 7 2 127.79 29.9
 -15 7 2 139.09 37.1
 -14 7 2 28.1 23.5
 -14 7 2 160.88 37.1
 -14 7 2 99.49 25.1
 -13 7 2 33.1 24.2
 -13 7 2 81.79 25
 -13 7 2 123.09 32.6
 12 -7 -2 13 8.5
 -12 7 2 29.6 20.4
 -12 7 2 1.3 21.8
 -12 7 2 8.3 21.3
 -12 7 2 16.2 8.5
 11 -7 -2 51.19 10.7
 -11 7 2 48 24.2
 -11 7 2 39 9.2
 -11 7 2 71.59 22.1
 -11 7 2 54.29 23.7
 10 -7 -2 16.6 7.8
 -10 7 2 -12.1 18.2
 -10 7 2 0.8 7.2
 -10 7 2 2.2 16.3
 -10 7 2 4.1 25.5
 9 -7 -2 23.7 7.1
 -9 7 2 25 7.9
 -9 7 2 3.2 13.9
 -9 7 2 62.49 21.9
 -9 7 2 28.9 20.3
 8 -7 -2 92.69 11.6
 -8 7 2 104.29 17.4
 -8 7 2 96.59 19.7
 -8 7 2 76.19 8.4
 -8 7 2 104.39 24.1
 7 -7 -2 45 12.9
 7 -7 -2 38.2 9.9
 7 -7 -2 34 4.8
 -7 7 2 56.59 6
 -7 7 2 44.7 18.3
 -7 7 2 33.7 12
 -7 7 2 41.3 15.7
 6 -7 -2 27.7 11.9
 6 -7 -2 49.2 9.2
 -6 7 2 25.4 12.9
 -6 7 2 23.9 16.3
 -6 7 2 17.7 10.3
 5 -7 -2 1.9 5.7
 5 -7 -2 -1 9.2
 5 -7 -2 -15.4 7.6
 -5 7 2 -12.8 9.6
 -5 7 2 -5.4 7.6
 -5 7 2 -9.2 11.6
 4 -7 -2 99.39 12.9
 4 -7 -2 65.89 18.5
 4 -7 -2 81.09 9.7
 -4 7 2 86.99 11.6
 -4 7 2 100.99 19
 -4 7 2 85.09 13.1
 3 -7 -2 185.98 14
 3 -7 -2 197.08 16.6
 3 -7 -2 135.89 18.6
 -3 7 2 182.58 17.9
 -3 7 2 185.38 15
 -3 7 2 139.69 21.6
 2 -7 -2 528.55 35.8
 2 -7 -2 547.75 33.6
 2 -7 -2 581.54 28.8
 2 -7 -2 535.45 31.9
 -2 7 2 527.15 34.2
 -2 7 2 532.05 32
 -2 7 2 510.85 38
 1 -7 -2 72.29 6.8
 1 -7 -2 72.19 13.7
 1 -7 -2 56.19 8.5
 1 -7 -2 65.49 10.7
 -1 7 2 63.99 9.5
 -1 7 2 65.39 6
 -1 7 2 59.59 14.7
 -1 7 2 89.39 14
 0 -7 -2 1.8 9.6
 0 -7 -2 -6 5.2
 0 -7 -2 3.5 4.5
 0 -7 -2 -5.1 5.9
 0 7 2 5.2 4.1
 0 7 2 1.7 6.5
 0 7 2 -2.1 6.7
 -1 -7 -2 23.6 8.5
 -1 -7 -2 15.7 11.2
 -1 -7 -2 24.5 7.2
 -1 -7 -2 26.8 9.4
 -1 -7 -2 21.3 8.8
 1 7 2 20.8 10
 1 7 2 26.7 7
 1 7 2 26.2 9.2
 -2 -7 -2 245.68 22.3
 -2 -7 -2 221.48 19.2
 -2 -7 -2 238.48 21
 -2 -7 -2 239.08 17.7
 -2 -7 -2 254.47 19.8
 -2 -7 -2 240.48 18.7
 2 7 2 269.87 19.7
 2 7 2 242.18 17.8
 -3 -7 -2 232.48 18.7
 -3 -7 -2 214.78 19.9
 -3 -7 -2 256.17 21.6
 -3 -7 -2 189.38 21.4
 -3 -7 -2 212.88 18.7
 -3 -7 -2 271.07 19.8
 3 7 2 238.88 18.4
 3 7 2 256.47 20.5
 -4 -7 -2 2.4 8
 -4 -7 -2 6.1 10.8
 -4 -7 -2 6.5 7.1
 -4 -7 -2 2.4 7.2
 -4 -7 -2 3.8 8.2
 -4 -7 -2 13.1 7.2
 4 7 2 16.4 10.9
 4 7 2 13 7.9
 -5 -7 -2 11.6 7.8
 -5 -7 -2 8.4 8.5
 5 7 2 11 7.3
 -6 -7 -2 19.2 9.6
 -6 -7 -2 21.4 8.6
 -6 -7 -2 16.9 13.3
 6 7 2 20.9 11.9
 -7 -7 -2 91.29 14.4
 -7 -7 -2 101.59 16.2
 -7 -7 -2 107.19 18.2
 7 7 2 113.99 19.1
 -8 -7 -2 86.99 15.6
 -8 -7 -2 110.99 18
 -8 -7 -2 115.29 20.2
 8 7 2 129.89 20.4
 -9 -7 -2 108.99 20.2
 -9 -7 -2 120.19 19.7
 -9 -7 -2 109.29 16
 9 7 2 107.19 20.5
 -10 -7 -2 19.7 17.4
 -10 -7 -2 4.9 9.5
 -10 -7 -2 0.9 13.5
 10 7 2 8.6 13
 -11 -7 -2 21.2 17.9
 -11 -7 -2 -1.2 14.1
 11 7 2 4.5 15.2
 -12 -7 -2 31.2 17.7
 -12 -7 -2 13 32.4
 12 7 2 5 13.3
 -13 -7 -2 46.2 20.6
 -13 -7 -2 -7.6 21.5
 13 7 2 23.5 16.1
 -14 -7 -2 -6.5 16.5
 -14 -7 -2 -17.5 24
 14 7 2 14.3 15.4
 -15 -7 -2 19.7 19.6
 -15 -7 -2 -11.4 23.9
 15 7 2 20.4 19.6
 -16 8 2 48.9 24.8
 -16 8 2 170.48 26.8
 -15 8 2 113.39 32.7
 -15 8 2 51.29 27.3
 -15 8 2 141.49 37.5
 -14 8 2 132.19 32.5
 -14 8 2 68.79 25.4
 -14 8 2 22.2 27.2
 -13 8 2 44.1 24.4
 -13 8 2 20.6 24.4
 -13 8 2 39.9 28.7
 12 -8 -2 31.7 9
 -12 8 2 78.99 33.6
 -12 8 2 41.2 24.8
 -12 8 2 29.4 21
 -12 8 2 20.5 10
 11 -8 -2 9.5 7.1
 -11 8 2 -4.8 20.9
 -11 8 2 10.7 22.8
 -11 8 2 -3.9 18.4
 -11 8 2 9.1 7
 10 -8 -2 11.9 7.2
 -10 8 2 34.8 25
 -10 8 2 35.8 8.4
 -10 8 2 63.49 24.7
 -10 8 2 1.3 21.2
 -9 8 2 13 18.6
 -9 8 2 9 38.7
 -9 8 2 7.3 5.2
 -9 8 2 -2.2 15.3
 8 -8 -2 80.39 11.9
 -8 8 2 123.59 27.3
 -8 8 2 85.29 18.2
 -8 8 2 100.19 21.9
 7 -8 -2 140.19 13.8
 -7 8 2 170.78 24.5
 -7 8 2 151.68 17.6
 -7 8 2 150.58 20.4
 6 -8 -2 30.6 8.4
 6 -8 -2 22.2 13
 -6 8 2 14.8 10.2
 -6 8 2 10.7 12.5
 -6 8 2 7.5 14.1
 5 -8 -2 124.89 12.3
 5 -8 -2 130.09 17.3
 -5 8 2 119.39 17.1
 -5 8 2 129.39 22.7
 -5 8 2 137.69 14.7
 4 -8 -2 105.49 15.7
 4 -8 -2 92.79 11.9
 4 -8 -2 86.09 10.6
 -4 8 2 87.09 12.3
 -4 8 2 105.19 17.7
 -4 8 2 107.29 20.8
 3 -8 -2 23.8 10
 3 -8 -2 48.6 13.5
 3 -8 -2 32.6 9
 -3 8 2 24 12.1
 -3 8 2 34.1 10
 -3 8 2 22 14.7
 2 -8 -2 430.46 27.2
 2 -8 -2 427.96 23.5
 2 -8 -2 441.06 29.1
 -2 8 2 447.46 29.5
 -2 8 2 385.46 33.3
 -2 8 2 421.46 27.4
 1 -8 -2 96.79 8.8
 1 -8 -2 103.99 11.3
 1 -8 -2 135.39 19.9
 1 -8 -2 98.69 13.1
 -1 8 2 107.89 19.7
 -1 8 2 105.09 12.2
 -1 8 2 88.19 13.4
 0 -8 -2 7.9 8.1
 0 -8 -2 7.4 7.2
 0 -8 -2 7.2 5.4
 0 -8 -2 1.3 10.4
 0 8 2 10.2 8.3
 0 8 2 8 9
 0 8 2 10.8 5.2
 -1 -8 -2 27.2 10.6
 -1 -8 -2 36.1 8.2
 -1 -8 -2 36 10.5
 -1 -8 -2 29.6 9.3
 -1 -8 -2 12 11.3
 1 8 2 22.3 6.8
 1 8 2 32.2 10.9
 1 8 2 25.1 10.1
 -2 -8 -2 457.15 32.6
 -2 -8 -2 470.25 29.3
 -2 -8 -2 446.26 34.4
 -2 -8 -2 464.95 33.2
 2 8 2 479.55 29.4
 2 8 2 522.55 31.9
 -3 -8 -2 197.08 19.8
 -3 -8 -2 212.98 17.6
 -3 -8 -2 198.68 17.9
 -3 -8 -2 193.48 18.1
 -3 -8 -2 221.68 22.4
 -3 -8 -2 189.58 16.2
 3 8 2 213.28 19
 3 8 2 201.18 16.7
 -4 -8 -2 6.9 7.7
 -4 -8 -2 11.8 7.6
 -4 -8 -2 11.9 8.3
 -4 -8 -2 11.4 8.6
 -4 -8 -2 2.2 11.3
 4 8 2 14.4 8.4
 4 8 2 3.3 10.1
 -5 -8 -2 88.69 12.9
 -5 -8 -2 70.99 12.6
 -5 -8 -2 93.29 16.7
 5 8 2 84.39 14.8
 -6 -8 -2 -0.8 9.6
 -6 -8 -2 12.2 12
 -6 -8 -2 6.9 9.1
 -6 -8 -2 -1.3 8.8
 6 8 2 11.2 9.4
 -7 -8 -2 110.99 16.9
 -7 -8 -2 124.19 16.5
 -7 -8 -2 141.69 18.3
 7 8 2 124.19 17.3
 -8 -8 -2 110.09 17.2
 -8 -8 -2 107.79 18.8
 -8 -8 -2 93.39 16.1
 8 8 2 147.59 22.6
 -9 -8 -2 23.2 15.4
 -9 -8 -2 29.8 11.6
 -9 -8 -2 33.3 17.3
 9 8 2 35.9 17
 -10 -8 -2 24.8 11.4
 -10 -8 -2 28.5 17.6
 -10 -8 -2 10.9 13.6
 10 8 2 25.4 14.4
 -11 -8 -2 -11.2 17.4
 11 8 2 -1.6 14.8
 -12 -8 -2 22.2 19
 -12 -8 -2 20.1 22.5
 12 8 2 23.4 16.3
 -13 -8 -2 2.2 22.6
 -13 -8 -2 -4.7 21
 13 8 2 23.9 17.3
 -14 -8 -2 -4.9 21.1
 -14 -8 -2 -34.3 22.1
 14 8 2 3.6 14.9
 -15 -8 -2 -29.4 19.3
 15 8 2 2.9 22.2
 -16 9 2 204.08 28.7
 -15 9 2 63.39 27.3
 -15 9 2 114.79 35.6
 -15 9 2 141.89 37.7
 -14 9 2 115.69 30.2
 -14 9 2 37.6 25.9
 -13 9 2 77.39 26.8
 -13 9 2 41.4 33.8
 -13 9 2 5.1 22.9
 -12 9 2 22.8 22.2
 -12 9 2 10.9 7.4
 -12 9 2 -5 5.6
 -12 9 2 51.89 26.4
 -12 9 2 16.9 24.6
 -11 9 2 83.79 24.1
 -11 9 2 146.09 30.7
 -11 9 2 43 8.6
 -11 9 2 116.49 25.6
 -11 9 2 69.29 8.3
 -10 9 2 23.5 5.5
 -10 9 2 43.8 27.1
 -10 9 2 15.5 19.4
 -10 9 2 -9.2 21.9
 -9 9 2 99.49 29.2
 -9 9 2 144.89 24.3
 -9 9 2 85.69 24.9
 8 -9 -2 30.9 11
 -8 9 2 56.09 31.1
 -8 9 2 35.5 15.9
 -8 9 2 38.4 19
 7 -9 -2 112.09 12.7
 -7 9 2 111.19 21.4
 -7 9 2 145.39 28.2
 -7 9 2 110.19 17.2
 6 -9 -2 346.47 27.6
 -6 9 2 284.97 39.9
 -6 9 2 338.97 34.4
 -6 9 2 316.67 25.4
 5 -9 -2 75.89 12.1
 -5 9 2 55.69 16.2
 -5 9 2 43.4 17.6
 -5 9 2 78.29 15.1
 4 -9 -2 400.46 34.5
 4 -9 -2 337.77 27.6
 4 -9 -2 319.57 22.7
 -4 9 2 339.37 32.1
 -4 9 2 329.27 26.4
 -4 9 2 326.57 24.1
 3 -9 -2 56.79 12.5
 3 -9 -2 72.99 15.1
 3 -9 -2 57.89 11.5
 -3 9 2 62.29 12.8
 -3 9 2 49.2 14.7
 -3 9 2 57.59 16.9
 2 -9 -2 169.78 16.7
 2 -9 -2 169.38 20.5
 2 -9 -2 152.28 14.7
 2 -9 -2 176.98 11.4
 -2 9 2 128.29 22.2
 -2 9 2 148.19 15.2
 -2 9 2 153.78 16.6
 1 -9 -2 622.04 41.9
 1 -9 -2 635.74 33.4
 1 -9 -2 617.74 38.2
 1 -9 -2 559.54 36.1
 -1 9 2 585.64 36.7
 -1 9 2 586.74 38.6
 -1 9 2 579.64 32.6
 0 -9 -2 2.3 8.3
 0 -9 -2 6.1 5.1
 0 -9 -2 -1.9 8.3
 0 -9 -2 -3.1 10.1
 0 -9 -2 0.1 7
 0 9 2 -4.6 4.3
 0 9 2 -2.9 7.2
 0 9 2 -2.5 8.3
 -1 -9 -2 518.55 35
 -1 -9 -2 579.44 42.3
 -1 -9 -2 524.55 32
 -1 -9 -2 550.24 38.4
 -1 -9 -2 493.75 34.5
 1 9 2 550.14 34.6
 1 9 2 563.54 32
 1 9 2 546.85 36.1
 -2 -9 -2 72.89 15.3
 -2 -9 -2 96.19 16
 -2 -9 -2 82.49 15.5
 2 9 2 85.79 13.2
 2 9 2 89.59 16
 -3 -9 -2 66.69 32.3
 -3 -9 -2 91.69 15.4
 -3 -9 -2 127.09 14.5
 -3 -9 -2 152.48 29.3
 -3 -9 -2 98.89 14.1
 -3 -9 -2 86.09 11.6
 3 9 2 102.49 15.8
 3 9 2 102.89 12.8
 -4 -9 -2 85.59 14.7
 -4 -9 -2 93.59 23.9
 -4 -9 -2 101.69 16.6
 4 9 2 109.99 18.8
 4 9 2 100.99 15.7
 -5 -9 -2 34.9 17
 -5 -9 -2 3.4 9.3
 -5 -9 -2 4 8.8
 5 9 2 17.8 14.7
 5 9 2 -9.2 11.7
 -6 -9 -2 133.09 34.9
 -6 -9 -2 106.69 15.9
 -6 -9 -2 86.79 16.1
 6 9 2 88.99 17.3
 -7 -9 -2 18.9 13.7
 -7 -9 -2 7.6 11
 -7 -9 -2 21.8 14
 7 9 2 29.3 13.5
 -8 -9 -2 40.1 13.6
 -8 -9 -2 69.89 17.6
 -8 -9 -2 76.29 18.8
 8 9 2 68.39 18.4
 -9 -9 -2 22.4 12.3
 -9 -9 -2 28.1 15.5
 -9 -9 -2 32.1 17.8
 9 9 2 40.7 15.1
 -10 -9 -2 19.9 15
 -10 -9 -2 19.3 11.5
 -10 -9 -2 9.1 16.9
 10 9 2 19.8 15.6
 -11 -9 -2 18.1 19.4
 -11 -9 -2 27.2 27.3
 -11 -9 -2 16.7 11.5
 11 9 2 40.8 18.5
 -12 -9 -2 4.4 15.1
 -12 -9 -2 -3.3 21.2
 12 9 2 22 17.5
 -13 -9 -2 45.8 20.5
 -13 -9 -2 2.3 24.1
 13 9 2 47.3 19.5
 -14 -9 -2 -12.8 22.6
 -14 -9 -2 29.4 19.8
 14 9 2 45.3 20.1
 -15 -9 -2 25.1 22.3
 15 9 2 40.6 20.4
 -16 10 2 81.79 25.9
 -15 10 2 19.9 25.5
 -14 10 2 146.39 33.9
 -14 10 2 27.4 25.7
 -14 10 2 49.1 27.8
 -13 10 2 57.99 27.4
 -13 10 2 67.59 27.8
 -13 10 2 46 31.1
 -12 10 2 46.9 28.5
 -12 10 2 47.7 24.4
 -12 10 2 30.5 23.5
 -11 10 2 12.5 26.1
 -11 10 2 45 25.3
 -11 10 2 -8.8 19.6
 -10 10 2 206.48 34.8
 -10 10 2 247.38 36.7
 -10 10 2 151.88 24.6
 -9 10 2 210.38 37.8
 -9 10 2 210.98 25.1
 -9 10 2 163.88 25.3
 -8 10 2 103.99 24.1
 -8 10 2 83.49 28.5
 -8 10 2 100.09 21.6
 7 -10 -2 39.7 10.8
 -7 10 2 28.1 21.7
 -7 10 2 39.1 17.8
 -7 10 2 42.5 15.5
 6 -10 -2 4.3 7.6
 -6 10 2 2.3 11.2
 -6 10 2 -7.8 18.3
 -6 10 2 -6 12.1
 5 -10 -2 296.27 24.1
 -5 10 2 258.97 31
 -5 10 2 279.17 22.7
 -5 10 2 286.77 26.6
 4 -10 -2 69.29 12.7
 -4 10 2 43.2 17.6
 -4 10 2 71.99 17.3
 -4 10 2 62.69 13.7
 3 -10 -2 383.56 25.3
 -3 10 2 377.26 28.3
 -3 10 2 309.87 25.2
 -3 10 2 387.26 33.8
 2 -10 -2 142.59 22.7
 2 -10 -2 78.29 12.6
 2 -10 -2 117.69 13.9
 2 -10 -2 91.89 8.7
 -2 10 2 109.99 14.3
 -2 10 2 94.79 8
 -2 10 2 124.39 21.3
 1 -10 -2 199.08 22.9
 1 -10 -2 197.68 13.8
 1 -10 -2 185.88 18.4
 -1 10 2 176.38 17.7
 -1 10 2 184.68 12.9
 -1 10 2 200.88 19.7
 0 -10 -2 902.51 55.49
 0 -10 -2 942.81 60.59
 0 -10 -2 927.61 56.89
 0 -10 -2 1011.7 53.09
 0 -10 -2 955.2 60.69
 0 10 2 969 57.69
 0 10 2 994.5 56.39
 0 10 2 1004.9 52.39
 -1 -10 -2 1.8 8.5
 -1 -10 -2 6.1 12.3
 -1 -10 -2 -1.3 7
 -1 -10 -2 8.4 9.5
 -1 -10 -2 6.4 5.8
 1 10 2 17.5 10.4
 1 10 2 21.4 11.5
 1 10 2 4.8 6.3
 -2 -10 -2 131.49 13.3
 -2 -10 -2 149.19 20.7
 -2 -10 -2 150.48 17.9
 -2 -10 -2 151.58 19.5
 2 10 2 143.39 13.8
 2 10 2 135.69 16.9
 -3 -10 -2 -11.6 10.4
 -3 -10 -2 2.3 9.2
 -3 -10 -2 -4.1 6.2
 -3 -10 -2 1.1 8.9
 3 10 2 -4.7 6.9
 3 10 2 -2.4 10
 -4 -10 -2 22.4 13.4
 -4 -10 -2 18.6 10.2
 -4 -10 -2 29.3 10.4
 4 10 2 20.7 10.5
 4 10 2 23.6 24.8
 -5 -10 -2 43.7 13.4
 -5 -10 -2 66.19 15.3
 -5 -10 -2 66.19 18
 5 10 2 68.19 19.1
 5 10 2 75.19 15.9
 -6 -10 -2 36.6 13.2
 -6 -10 -2 24.7 12.8
 6 10 2 50.59 14.7
 -7 -10 -2 132.29 21.3
 -7 -10 -2 109.19 19.8
 -7 -10 -2 187.88 24.3
 -7 -10 -2 118.29 21.4
 7 10 2 149.39 23.3
 -8 -10 -2 12.1 14.1
 -8 -10 -2 81.99 19.7
 -8 -10 -2 28.4 14
 -8 -10 -2 23.7 16.1
 8 10 2 39.9 15.5
 -9 -10 -2 -8.4 11.2
 -9 -10 -2 -1.1 13.8
 -9 -10 -2 -21.9 14.8
 9 10 2 -17.1 12.3
 -10 -10 -2 11.1 14.8
 -11 -10 -2 12.6 15.8
 11 10 2 6.8 14.1
 -12 -10 -2 30 13.8
 -12 -10 -2 32 23.2
 -12 -10 -2 35.1 22.3
 12 10 2 42.1 18.9
 -13 -10 -2 25.1 20.4
 -13 -10 -2 -26.6 22.9
 13 10 2 39.3 19.2
 -14 -10 -2 -15.7 23.5
 -14 -10 -2 19.3 19.3
 14 10 2 39.1 18.9
 -15 11 2 96.49 29.6
 -14 11 2 135.29 31.5
 -14 11 2 62.29 27.3
 -13 11 2 16.6 25.8
 -13 11 2 48.4 28.3
 -13 11 2 72.99 29.8
 -12 11 2 31.7 24.5
 -12 11 2 30.5 27.8
 -12 11 2 -3.5 19.4
 -11 11 2 18.8 22
 -11 11 2 15.4 21.3
 -11 11 2 33.9 28.5
 -10 11 2 52.99 22
 -10 11 2 -1.1 19.2
 -10 11 2 18.3 25.8
 -9 11 2 189.38 33.8
 -9 11 2 268.67 48
 -9 11 2 189.08 33
 -8 11 2 201.58 37.5
 -8 11 2 149.29 23.4
 -8 11 2 167.68 26.9
 -7 11 2 32 15.3
 -7 11 2 9.3 17.5
 -7 11 2 0.1 21
 6 -11 -2 49.1 11.8
 -6 11 2 40.9 17.8
 -6 11 2 70.79 16.7
 -6 11 2 13.2 19.7
 5 -11 -2 91.49 14.3
 -5 11 2 83.09 16.8
 -5 11 2 58.49 21.9
 -5 11 2 72.09 18.1
 4 -11 -2 158.88 15.7
 -4 11 2 164.28 31.6
 -4 11 2 131.29 16.6
 -4 11 2 211.68 42.2
 3 -11 -2 138.59 15.1
 3 -11 -2 133.39 8.2
 3 -11 -2 126.39 8.7
 -3 11 2 133.99 23.5
 -3 11 2 134.69 17.6
 -3 11 2 137.19 16
 2 -11 -2 80.59 12.1
 2 -11 -2 52.49 7.1
 -2 11 2 94.19 16.5
 1 -11 -2 24 12.5
 1 -11 -2 11.6 6.2
 1 -11 -2 19.2 9.6
 -1 11 2 29.9 12.1
 -1 11 2 15.7 5.6
 -1 11 2 32.3 12.1
 0 -11 -2 75.39 10.9
 0 -11 -2 46.3 12.9
 0 -11 -2 33.1 14.6
 0 11 2 80.79 17.8
 0 11 2 67.19 9.9
 0 11 2 82.49 16.7
 -1 -11 -2 485.25 38.5
 1 11 2 488.35 30.7
 1 11 2 531.35 35.1
 1 11 2 523.35 36.1
 -2 -11 -2 51.39 11.2
 -2 -11 -2 48 14.4
 2 11 2 47.3 10.8
 2 11 2 56.99 15.7
 -3 -11 -2 42 13.5
 -3 -11 -2 27.4 12.5
 3 11 2 5.9 14.2
 3 11 2 37.6 10.8
 -4 -11 -2 12.1 10.5
 -4 -11 -2 7.1 10.2
 4 11 2 14.5 14.1
 -5 -11 -2 74.59 17.1
 -5 -11 -2 55.09 16
 5 11 2 83.99 21
 5 11 2 69.99 16.4
 -6 -11 -2 472.75 34.8
 -6 -11 -2 423.56 36.9
 6 11 2 448.66 33.7
 -7 -11 -2 59.29 17.6
 -7 -11 -2 46.2 15.6
 -7 -11 -2 57.69 17.1
 7 11 2 27.6 14.9
 -8 -11 -2 -2.5 12.8
 -8 -11 -2 -20.2 11.8
 -8 -11 -2 -2.1 11.7
 8 11 2 8.9 11.7
 -9 -11 -2 15.1 14.1
 -9 -11 -2 -23.1 14.3
 -9 -11 -2 -8 11.8
 9 11 2 -3.7 11.2
 -10 -11 -2 -7.8 10.8
 -10 -11 -2 -11.7 19.8
 10 11 2 5.8 17.4
 -11 -11 -2 19.6 20.9
 -11 -11 -2 8.1 16.9
 -11 -11 -2 -20.5 11.6
 11 11 2 41.5 18.6
 -12 -11 -2 23.8 21.6
 -12 -11 -2 6.8 22.7
 -12 -11 -2 -18.6 12.5
 12 11 2 6.6 17.3
 -13 -11 -2 -12.3 23.3
 -13 -11 -2 36.3 24.2
 13 11 2 9.9 14.9
 -14 -11 -2 -17.7 23.6
 14 11 2 -8.6 23.3
 -15 12 2 240.18 34.6
 -14 12 2 23.2 23.9
 -14 12 2 129.79 30.7
 -13 12 2 61.59 27.4
 -13 12 2 22.9 25.2
 -12 12 2 52.99 27
 -12 12 2 40.5 25.3
 -11 12 2 39.2 22.4
 -11 12 2 7.1 24.4
 -11 12 2 -1.1 27.5
 -10 12 2 32.9 29.3
 -10 12 2 82.49 25.1
 -10 12 2 45.3 22.3
 -9 12 2 27.3 27.9
 -9 12 2 16.5 18.8
 -9 12 2 18.2 20.2
 -8 12 2 196.88 28.3
 -8 12 2 244.98 27.7
 -8 12 2 229.38 39.9
 -7 12 2 286.27 40.4
 -7 12 2 290.77 29.2
 -7 12 2 312.87 31.1
 -6 12 2 11.9 13.4
 -6 12 2 -3.9 16.8
 -6 12 2 -15.2 18.5
 5 -12 -2 58.29 13.5
 -5 12 2 27.5 21.4
 -5 12 2 40.7 14.3
 -5 12 2 37.1 17.6
 4 -12 -2 77.59 14.9
 -4 12 2 80.19 22.9
 -4 12 2 87.59 17.7
 -4 12 2 77.99 19
 3 -12 -2 196.28 18.7
 3 -12 -2 200.48 11.8
 -3 12 2 190.18 22.7
 -3 12 2 200.28 19.8
 2 -12 -2 546.55 30.7
 2 -12 -2 528.55 35.9
 -2 12 2 539.25 29.9
 -2 12 2 542.15 36.6
 1 -12 -2 34.7 15.3
 1 -12 -2 33.7 8.3
 -1 12 2 31.4 7.1
 -1 12 2 29.7 14.2
 -1 12 2 28.5 12.9
 0 -12 -2 0.2 10.8
 0 -12 -2 10.2 6.7
 0 12 2 13 7
 0 12 2 21.2 13.7
 0 12 2 30.9 12.3
 -1 -12 -2 83.89 11.6
 -1 -12 -2 82.79 19.2
 1 12 2 80.99 11.7
 1 12 2 131.09 20.7
 1 12 2 151.08 34.7
 -2 -12 -2 242.18 26.9
 -2 -12 -2 265.17 21.7
 2 12 2 239.08 20.1
 -3 -12 -2 139.49 19.1
 -3 -12 -2 156.18 22.3
 3 12 2 144.09 15.6
 3 12 2 180.68 21
 -4 -12 -2 13.3 10.7
 -4 -12 -2 21.7 13.2
 4 12 2 35.2 17
 4 12 2 5.6 10.1
 -5 -12 -2 40.3 15.6
 -5 -12 -2 30.7 15.3
 5 12 2 64.49 20.1
 5 12 2 58.29 15.5
 -6 -12 -2 42.7 16.7
 -6 -12 -2 30.9 14.2
 6 12 2 35 14.5
 -7 -12 -2 118.19 19
 -7 -12 -2 98.39 20.3
 -7 -12 -2 100.49 22.6
 7 12 2 124.89 21.9
 -8 -12 -2 15.1 17.5
 -8 -12 -2 -5.1 12.8
 -8 -12 -2 23 15.4
 8 12 2 29.3 15.5
 -9 -12 -2 -9.6 11.2
 -9 -12 -2 -19.9 14.6
 -9 -12 -2 7.9 15
 9 12 2 7.6 14.2
 -10 -12 -2 3.1 15.8
 -10 -12 -2 -21.9 11.8
 10 12 2 14.8 14.6
 -11 -12 -2 -30.2 18.3
 -11 -12 -2 -29.8 15.2
 11 12 2 -0.1 15.6
 -12 -12 -2 -4.6 22.7
 -12 -12 -2 21.1 21.6
 -12 -12 -2 -28.8 15.5
 12 12 2 34.1 17.2
 -13 -12 -2 1.5 24.5
 -13 -12 -2 26.2 24.5
 13 12 2 67.19 21.9
 -14 -12 -2 23.5 20.5
 14 12 2 45.4 20.5
 -15 13 2 85.69 28.9
 -14 13 2 114.89 37.1
 -14 13 2 58.89 27.8
 -13 13 2 39.4 27
 -13 13 2 59.29 28.9
 -12 13 2 35.3 25.8
 -12 13 2 42.9 26.5
 -11 13 2 90.09 25
 -11 13 2 40.4 26.6
 -11 13 2 11.6 22.5
 -10 13 2 25.1 24.6
 -10 13 2 51.19 26.7
 -10 13 2 47.5 21.6
 -9 13 2 50.49 29.2
 -9 13 2 65.89 23.1
 -9 13 2 52.89 23.6
 -8 13 2 50.59 19.8
 -8 13 2 46 24.6
 -8 13 2 91.59 31.2
 -7 13 2 15 19.1
 -7 13 2 51.99 19.8
 -7 13 2 44.3 25.9
 -6 13 2 186.28 36.8
 -6 13 2 158.18 25.9
 -6 13 2 173.78 21.8
 -5 13 2 33.9 17.9
 -5 13 2 34.9 15.2
 -4 13 2 13 11.9
 -4 13 2 12.8 14.6
 3 -13 -2 12.7 3.9
 -3 13 2 12.3 14.3
 -3 13 2 16.8 12.8
 2 -13 -2 135.59 11.7
 2 -13 -2 137.79 23
 -2 13 2 149.79 11
 -2 13 2 144.49 18.9
 -2 13 2 146.29 20
 1 -13 -2 374.36 24.8
 1 -13 -2 440.76 37.4
 -1 13 2 369.96 23.9
 -1 13 2 401.86 33.1
 -1 13 2 406.46 31
 0 -13 -2 29.6 15.1
 0 -13 -2 44.9 10.8
 0 13 2 20 15.1
 0 13 2 26.3 8.2
 0 13 2 52.19 16.9
 -1 -13 -2 25.7 8.9
 -1 -13 -2 25 15.5
 1 13 2 35.7 15.8
 1 13 2 23.6 14.7
 1 13 2 21.3 8.5
 -2 -13 -2 44.8 15.7
 2 13 2 73.29 19.8
 2 13 2 41.9 11.5
 -3 -13 -2 38.9 17.9
 -3 -13 -2 21.6 15.1
 3 13 2 34 17.1
 -4 -13 -2 219.68 38.9
 -4 -13 -2 151.28 22.3
 4 13 2 195.68 20
 4 13 2 184.98 24
 -5 -13 -2 47.3 17
 -5 -13 -2 13.1 21.6
 5 13 2 19.6 12.8
 5 13 2 38.4 19.9
 -6 -13 -2 44.7 20.6
 -6 -13 -2 53.69 17.3
 6 13 2 93.59 26.3
 6 13 2 42.9 14.4
 -7 -13 -2 -18.5 13.7
 -7 -13 -2 15.7 16.2
 7 13 2 13 13.3
 -8 -13 -2 15.8 16.2
 -8 -13 -2 16.6 16.2
 -8 -13 -2 14.1 17.9
 8 13 2 19.8 14.9
 -9 -13 -2 9.9 17.8
 -9 -13 -2 -7.7 16.5
 9 13 2 -3.9 14.6
 -10 -13 -2 -14 17.9
 -10 -13 -2 8.2 17.2
 10 13 2 6.3 15.1
 -11 -13 -2 -21.5 15.6
 -11 -13 -2 12.6 20.7
 -11 -13 -2 21.3 20.4
 11 13 2 23.5 16.5
 -12 -13 -2 7 22.7
 -12 -13 -2 -27 21.4
 12 13 2 2.3 15.9
 -13 -13 -2 -38.9 20.7
 14 -14 -2 19.1 24.9
 -14 14 2 87.69 29
 -13 14 2 12 21.7
 -13 14 2 76.49 32.7
 -12 14 2 42.3 27.4
 -12 14 2 94.29 33.4
 -11 14 2 0.1 21.7
 -11 14 2 28.5 24.3
 -10 14 2 141.39 28.4
 -10 14 2 83.89 29.5
 -9 14 2 1.7 19.7
 -9 14 2 33.9 21.4
 -8 14 2 43 20.6
 -8 14 2 -12.9 18.8
 -7 14 2 45.1 22.5
 -7 14 2 70.29 20.8
 -6 14 2 -9.5 18.3
 -5 14 2 268.27 30.7
 -5 14 2 260.97 27.1
 -4 14 2 13.9 13.5
 -4 14 2 2.7 16.3
 3 -14 -2 41.3 5.4
 3 -14 -2 41 17.8
 3 -14 -2 43.5 6
 -3 14 2 60.89 16.6
 -3 14 2 52.59 19.5
 2 -14 -2 35.2 16.6
 2 -14 -2 61.69 9.4
 -2 14 2 57.49 19.5
 -2 14 2 49.2 17.6
 1 -14 -2 76.69 11.8
 1 -14 -2 74.29 20.7
 -1 14 2 81.09 25.5
 -1 14 2 69.09 19.4
 -1 14 2 77.49 10.8
 0 -14 -2 400.96 27.1
 0 -14 -2 445.86 39.2
 0 14 2 412.26 34.3
 0 14 2 393.56 26.3
 0 14 2 449.76 33.8
 -1 -14 -2 10.6 13.5
 1 14 2 2.6 12.8
 1 14 2 10.1 14.3
 1 14 2 -0.4 7.8
 -2 -14 -2 21.7 15.2
 2 14 2 56.89 18.1
 2 14 2 19.3 9.5
 -3 -14 -2 12.8 13.8
 -3 -14 -2 34 16.8
 3 14 2 36.9 17.3
 3 14 2 11.7 10.4
 -4 -14 -2 106.19 22.3
 -4 -14 -2 49.3 17.3
 4 14 2 83.69 24.1
 4 14 2 61.49 14.8
 -5 -14 -2 309.87 33.5
 -5 -14 -2 291.17 29.8
 5 14 2 242.48 24.7
 5 14 2 337.47 33.3
 -6 -14 -2 8.9 15.1
 -6 -14 -2 -23.2 13.5
 6 14 2 15.4 21.4
 6 14 2 6.5 12
 -7 -14 -2 14.1 14.9
 -7 -14 -2 8.4 17.5
 7 14 2 15.4 12.7
 -8 -14 -2 -4.2 16.2
 -8 -14 -2 14.3 15.3
 8 14 2 -3.1 13.8
 -9 -14 -2 21.7 19
 -9 -14 -2 -4.3 17.1
 -9 -14 -2 -17 14.1
 9 14 2 -0.4 14.7
 -10 -14 -2 15.1 20.7
 -10 -14 -2 8.3 22
 -10 -14 -2 2.9 16.1
 10 14 2 14.7 16.9
 -11 -14 -2 -6.7 22.2
 -11 -14 -2 -28.2 15.2
 -11 -14 -2 5.1 18.8
 11 14 2 -5 13.3
 -12 -14 -2 -23.9 20.9
 -12 -14 -2 -7.5 19
 12 14 2 45.6 20.7
 -13 -14 -2 2.4 19.8
 13 14 2 14.5 13.4
 14 -15 -2 -15 22.6
 -14 15 2 16.5 27.8
 13 -15 -2 21.1 28.3
 -13 15 2 114.19 33.4
 -13 15 2 51.79 27.8
 -12 15 2 96.39 31.4
 -12 15 2 3.6 23.7
 -11 15 2 1.4 24.2
 -11 15 2 59.09 22.6
 -10 15 2 8.7 22.6
 -10 15 2 42.6 21.8
 -9 15 2 71.39 23.3
 -9 15 2 -11.2 30.3
 -8 15 2 30.4 23.9
 -8 15 2 51.59 21.1
 -7 15 2 6.7 15.8
 -7 15 2 -9.4 16.7
 -6 15 2 111.09 27
 -6 15 2 137.09 24.9
 5 -15 -2 67.39 22.3
 -5 15 2 48.2 20.8
 -5 15 2 58.89 19.6
 4 -15 -2 108.69 25.4
 -4 15 2 135.69 24.1
 -4 15 2 142.79 29.2
 3 -15 -2 25.8 15.6
 3 -15 -2 13.4 6.8
 3 -15 -2 25.1 5.5
 -3 15 2 14.5 15.7
 -3 15 2 27.3 15.5
 2 -15 -2 7.7 6.2
 2 -15 -2 19.6 15
 -2 15 2 7.9 14.1
 -2 15 2 -9 12.4
 1 -15 -2 137.89 25.1
 1 -15 -2 112.89 12.7
 -1 15 2 160.78 21.6
 -1 15 2 141.69 12.6
 -1 15 2 159.28 23.8
 0 -15 -2 -3.3 6.2
 0 -15 -2 1.5 13.2
 0 15 2 -4.7 12.3
 0 15 2 5 6.9
 0 15 2 8.2 12.8
 -1 -15 -2 350.06 35.8
 1 15 2 291.87 30.2
 1 15 2 357.86 31.3
 1 15 2 308.17 23
 -2 -15 -2 120.49 25.7
 2 15 2 149.19 26.1
 2 15 2 106.19 16.3
 -3 -15 -2 48.3 19.7
 -3 -15 -2 37.4 17.1
 3 15 2 57.19 19.4
 3 15 2 29.1 11.3
 -4 -15 -2 89.39 23.2
 -4 -15 -2 54.49 19
 4 15 2 96.09 17.8
 4 15 2 79.79 24
 -5 -15 -2 30.2 17.1
 -5 -15 -2 24.4 17.5
 5 15 2 25.8 21.4
 5 15 2 34.2 14
 -6 -15 -2 142.79 27.8
 -6 -15 -2 136.29 25.8
 6 15 2 185.78 33.1
 6 15 2 180.08 22.7
 -7 -15 -2 -3.6 16.1
 -7 -15 -2 5.5 16.4
 7 15 2 13.7 13
 -8 -15 -2 -8.8 26.1
 -8 -15 -2 29 19.2
 -8 -15 -2 -12.4 15.1
 8 15 2 8.4 14.2
 -9 -15 -2 0.2 16
 -9 -15 -2 2 19.5
 -9 -15 -2 9.7 20.7
 9 15 2 26.3 16.8
 -10 -15 -2 -7.1 17.8
 -10 -15 -2 0.2 21.2
 -10 -15 -2 13.8 21
 10 15 2 10.1 15.6
 -11 -15 -2 39.4 21.5
 -11 -15 -2 32.6 23
 11 15 2 52.49 19.5
 -12 -15 -2 -4.8 23.2
 13 -16 -2 -8.2 24.3
 -13 16 2 17.5 25.8
 12 -16 -2 -7.5 24.8
 -12 16 2 83.69 31.4
 -12 16 2 21.2 26.2
 11 -16 -2 -0.9 23.8
 -11 16 2 59.89 27.5
 -11 16 2 11.8 24.7
 10 -16 -2 -15.2 15.7
 -10 16 2 8.9 21.5
 -10 16 2 -2.7 18.2
 9 -16 -2 -5.1 21.8
 -9 16 2 2.3 18.3
 -9 16 2 16.6 19.8
 8 -16 -2 10.7 18
 -8 16 2 34.2 21.5
 7 -16 -2 30.9 19.9
 -7 16 2 53.39 22.2
 -7 16 2 55.79 21.2
 6 -16 -2 -8.7 15.4
 -6 16 2 -0.8 15.6
 -6 16 2 -0.1 14.7
 5 -16 -2 124.09 29.5
 -5 16 2 167.68 28
 -5 16 2 164.08 31.6
 4 -16 -2 19 16.5
 -4 16 2 13.8 18.6
 -4 16 2 22.1 15.8
 3 -16 -2 48.7 21.8
 3 -16 -2 33.1 5.9
 -3 16 2 33 16
 -3 16 2 25.5 18.7
 2 -16 -2 -5.1 14.7
 2 -16 -2 1.5 6
 -2 16 2 10.6 13.7
 -2 16 2 -13.4 13.3
 1 -16 -2 6.3 15.1
 -1 16 2 4.1 6.1
 -1 16 2 3.5 14.2
 -1 16 2 -14 11.7
 0 -16 -2 45 12.2
 0 -16 -2 53.29 20.1
 0 16 2 117.59 24
 0 16 2 69.59 10.5
 0 16 2 104.79 25.1
 -1 -16 -2 -0.6 14.2
 1 16 2 9.2 15
 1 16 2 5.2 14.6
 1 16 2 3.8 7.6
 -2 -16 -2 38.1 18.2
 2 16 2 86.79 22.4
 2 16 2 58.69 13.3
 -3 -16 -2 60.59 22.1
 -3 -16 -2 45 18.7
 3 16 2 63.39 22.7
 3 16 2 79.99 15.4
 -4 -16 -2 9.3 14.9
 -4 -16 -2 -5.8 13.5
 4 16 2 4 10.6
 4 16 2 2.3 17.5
 -5 -16 -2 53.49 20.7
 -5 -16 -2 74.99 21.5
 5 16 2 74.19 15.9
 5 16 2 87.19 27.5
 -6 -16 -2 -10.1 16
 -6 -16 -2 27.4 17.3
 6 16 2 15.8 26.6
 6 16 2 12.9 13.9
 -7 -16 -2 24.8 31.5
 -7 -16 -2 8.3 16.5
 7 16 2 52.29 26.1
 -8 -16 -2 9.3 16.7
 -8 -16 -2 14.2 19
 -8 -16 -2 19.7 20
 8 16 2 19.5 15.9
 -9 -16 -2 7.9 20.4
 -9 -16 -2 1.3 17.8
 -9 -16 -2 33 23.5
 9 16 2 15.9 15.3
 -10 -16 -2 37.4 29.4
 -10 -16 -2 43 23.3
 -10 -16 -2 -5.2 19.3
 10 16 2 22.6 16.1
 -11 -16 -2 2.9 21.7
 -11 -16 -2 8.6 22.3
 11 16 2 22.8 17.8
 -12 -16 -2 -55.39 33.5
 12 16 2 18.5 14.9
 13 -17 -2 6.1 28.6
 -13 17 2 55.79 24.6
 -12 17 2 62.79 25.5
 -12 17 2 100.79 32.9
 11 -17 -2 11.2 25.4
 -11 17 2 33.5 24.7
 -11 17 2 14.1 20.6
 10 -17 -2 -0.5 18.8
 -10 17 2 -30.5 19.9
 -10 17 2 23.6 22.1
 9 -17 -2 -15.3 19.2
 -9 17 2 16.7 19.8
 -9 17 2 3.3 20.4
 8 -17 -2 -20.2 17.2
 -8 17 2 6.2 17.4
 -8 17 2 36.3 19.2
 7 -17 -2 -4.3 18
 -7 17 2 -2.4 15.6
 6 -17 -2 14.1 19.5
 -6 17 2 41 22.8
 -6 17 2 43.3 19.6
 5 -17 -2 23.6 18.2
 -5 17 2 -8.1 16.4
 -5 17 2 0.6 14.6
 4 -17 -2 27.7 19.5
 -4 17 2 63.59 20.5
 -4 17 2 43.1 20.1
 3 -17 -2 84.19 7.8
 3 -17 -2 71.69 24.3
 -3 17 2 80.69 25
 -3 17 2 92.89 23.2
 2 -17 -2 26 8.1
 2 -17 -2 35.3 21.3
 -2 17 2 40.1 17.8
 -2 17 2 18.6 17.8
 1 -17 -2 44.8 20.3
 1 -17 -2 19 9.2
 -1 17 2 35.1 9.1
 -1 17 2 83.99 20.3
 -1 17 2 44.7 20.9
 0 -17 -2 0 14.6
 0 17 2 4.4 6.7
 0 17 2 -6.2 13.7
 0 17 2 0.7 15.4
 -1 -17 -2 40.1 18.9
 1 17 2 67.99 22.7
 1 17 2 70.49 22.4
 1 17 2 66.29 14.9
 -2 -17 -2 22.5 16.4
 2 17 2 41.5 11.8
 2 17 2 38.3 20.7
 -3 -17 -2 67.59 22.5
 -3 -17 -2 54.49 22
 3 17 2 84.69 15.6
 3 17 2 84.69 24.1
 -4 -17 -2 23.6 18.6
 -4 -17 -2 33 17.7
 4 17 2 18.8 11.5
 4 17 2 14.5 22.5
 -5 -17 -2 12.1 17.7
 -5 -17 -2 24.3 17.7
 5 17 2 32.7 23.3
 5 17 2 -5.4 9.6
 -6 -17 -2 -3.1 18.6
 -6 -17 -2 39.8 20.3
 6 17 2 -10.9 22.8
 6 17 2 3.8 10.4
 -7 -17 -2 -5.2 16.8
 -7 -17 -2 18.2 17.9
 7 17 2 19.1 15.4
 -8 -17 -2 63.79 23.4
 -8 -17 -2 23.3 20.2
 -8 -17 -2 7 21.4
 8 17 2 38.2 15.9
 -9 -17 -2 25 20.4
 -9 -17 -2 10 19.6
 -9 -17 -2 11.3 21.9
 9 17 2 17.9 15.5
 -10 -17 -2 1.7 21
 -10 -17 -2 -23.9 21.6
 -10 -17 -2 40.6 23.8
 10 17 2 26.8 17.1
 -11 -17 -2 16.7 26.9
 -11 -17 -2 -7.2 27
 12 -18 -2 21.2 27.9
 -11 18 2 61.19 25.5
 -11 18 2 43.9 27.1
 10 -18 -2 0.9 25.4
 -10 18 2 22.5 23.5
 -10 18 2 11.7 20.2
 9 -18 -2 2 25.3
 -9 18 2 13.2 24.1
 -9 18 2 5.8 20.7
 8 -18 -2 13.6 23
 -8 18 2 14.4 18
 -8 18 2 -14.3 17.9
 7 -18 -2 19.9 22.1
 -7 18 2 73.59 26.3
 -7 18 2 43.8 21.7
 6 -18 -2 32.2 34.7
 -6 18 2 0.2 17.7
 -6 18 2 9.8 16
 5 -18 -2 32.3 23.2
 -5 18 2 48.8 19.9
 -5 18 2 42.9 23.8
 4 -18 -2 5 17.9
 -4 18 2 12.6 16.4
 -4 18 2 -13.8 15.8
 3 -18 -2 4.4 17
 -3 18 2 -9.3 14.1
 -3 18 2 25.3 19.8
 2 -18 -2 42.5 8.8
 2 -18 -2 69.89 23.4
 -2 18 2 61.99 22.2
 -2 18 2 47.7 22.4
 1 -18 -2 13.8 16.7
 1 -18 -2 3.8 8.4
 -1 18 2 28.6 17.5
 -1 18 2 32.6 19.6
 -1 18 2 25.4 8.1
 0 -18 -2 27.8 18.6
 0 18 2 47.1 10.8
 0 18 2 45.8 19.7
 0 18 2 53.29 20.7
 -1 -18 -2 28.1 18.8
 1 18 2 22.8 19
 1 18 2 17.5 18.4
 1 18 2 9.1 8.5
 -2 -18 -2 69.49 23.6
 -2 -18 -2 109.59 28.2
 2 18 2 60.69 25
 2 18 2 79.79 14.1
 -3 -18 -2 51.89 21.6
 -3 -18 -2 53.99 22.9
 3 18 2 70.59 14.7
 3 18 2 71.29 27.1
 -4 -18 -2 7.7 23.5
 -4 -18 -2 20.5 18.5
 4 18 2 21.1 11.3
 4 18 2 18.1 25.2
 -5 -18 -2 24.2 18.6
 -5 -18 -2 12.9 17.1
 5 18 2 19.2 13.1
 5 18 2 43.3 29
 -6 -18 -2 -1.4 15.4
 -6 -18 -2 -1.5 16.3
 6 18 2 -27.7 21.4
 6 18 2 -3.2 18.7
 -7 -18 -2 10.8 19.3
 -7 -18 -2 5.1 18.8
 7 18 2 21.6 14.6
 -8 -18 -2 30.6 22.1
 -8 -18 -2 -11.5 18.6
 -8 -18 -2 1.2 21.8
 8 18 2 17.8 14.3
 -9 -18 -2 22.4 22.8
 -9 -18 -2 33.2 23
 -9 -18 -2 -7.6 23.3
 9 18 2 16.5 13.4
 -10 -18 -2 23.5 25
 -10 -18 -2 -24 19.4
 10 18 2 12.4 15.3
 12 -19 -2 29.7 34.8
 -12 19 2 73.89 23.3
 11 -19 -2 17.9 24.7
 -11 19 2 60.29 34.6
 10 -19 -2 4.8 25.6
 -10 19 2 15.7 20.2
 -10 19 2 39.2 25.6
 9 -19 -2 -2.9 25.1
 -9 19 2 4.3 18.5
 -9 19 2 10.1 20.5
 8 -19 -2 -3 22.6
 -8 19 2 16.5 20.3
 -8 19 2 25.6 20.2
 7 -19 -2 3.4 20.3
 -7 19 2 29.4 23.6
 -7 19 2 34.7 20.3
 6 -19 -2 21.5 24.5
 -6 19 2 80.09 25.4
 -6 19 2 81.59 26.8
 5 -19 -2 10 21.9
 -5 19 2 34.4 19.6
 -5 19 2 6.5 16.4
 4 -19 -2 3.8 17.7
 -4 19 2 16.8 16.4
 -4 19 2 11.6 18.3
 -3 19 2 -3.6 17.2
 2 -19 -2 -4.2 5.2
 2 -19 -2 -0.8 6.4
 2 -19 -2 -0.7 17.4
 -2 19 2 23.3 20.9
 -2 19 2 -1.7 16.1
 1 -19 -2 6.2 14.4
 1 -19 -2 34.7 23.1
 -1 19 2 55.79 19.8
 -1 19 2 66.29 23.8
 0 -19 -2 -4.9 13.9
 0 19 2 9.6 17.4
 0 19 2 -1.9 10.4
 0 19 2 8.2 17.8
 -1 -19 -2 30.1 19.1
 1 19 2 24.8 9.4
 1 19 2 28.7 19.4
 -2 -19 -2 1.4 15.8
 2 19 2 11.2 8.9
 2 19 2 -4.3 19.7
 -3 -19 -2 32.7 18.8
 -3 -19 -2 26.6 17.9
 3 19 2 9.6 9.5
 -4 -19 -2 2 17.2
 -4 -19 -2 65.09 21.7
 4 19 2 11.4 25.7
 4 19 2 29.5 12.1
 -5 -19 -2 13.3 18.9
 -5 -19 -2 0.4 18.6
 5 19 2 -4.6 11.6
 5 19 2 11.3 22.3
 -6 -19 -2 35 20.8
 -6 -19 -2 -17.6 19
 6 19 2 -8.4 24.7
 6 19 2 -5.6 10
 -7 -19 -2 -10.3 17.6
 -7 -19 -2 18.3 21.9
 7 19 2 18.4 14.7
 -8 -19 -2 -8.6 21
 -8 -19 -2 27.8 23.6
 -8 -19 -2 12.7 21
 8 19 2 25.2 15.1
 -9 -19 -2 21.6 22.5
 -9 -19 -2 13.4 31.9
 9 19 2 44.9 18.5
 11 -20 -2 23.4 34.2
 -11 20 2 70.99 27.6
 -11 20 2 56.59 24
 10 -20 -2 6.9 25
 -10 20 2 27.2 20.4
 9 -20 -2 1.1 18.6
 -9 20 2 31.4 23.9
 -9 20 2 28.6 25.9
 8 -20 -2 -8.9 18.8
 -8 20 2 32 24.1
 -8 20 2 47.2 23.6
 7 -20 -2 24.1 24.5
 -7 20 2 7.8 23.1
 -7 20 2 32.3 20.9
 6 -20 -2 -0.5 17.2
 -6 20 2 14.6 18
 -6 20 2 1.6 19.1
 5 -20 -2 37.1 25
 -5 20 2 36.4 21
 -5 20 2 45.9 22.2
 4 -20 -2 -1.5 18.4
 -4 20 2 10 18.1
 -4 20 2 11.2 20.7
 3 -20 -2 19.2 20.6
 -3 20 2 1 16.8
 -3 20 2 -0.4 17.3
 2 -20 -2 -1.7 17.7
 2 -20 -2 6.1 5.7
 -2 20 2 0.9 17
 -2 20 2 18.3 18
 1 -20 -2 -0.1 16.7
 -1 20 2 -12.1 16.2
 -1 20 2 -2.2 17.5
 0 -20 -2 -5.5 16.2
 0 20 2 17.6 8.2
 0 20 2 2.2 18.2
 0 20 2 21.6 21.7
 -1 -20 -2 -6.4 16.4
 1 20 2 1 8.2
 1 20 2 11.5 28.4
 -2 -20 -2 0.2 17.6
 -2 -20 -2 32.2 20.9
 2 20 2 16.1 23.2
 2 20 2 13.6 9.9
 -3 -20 -2 7.3 15.9
 -3 -20 -2 34.1 19.7
 3 20 2 7.6 10.1
 3 20 2 13.2 20.6
 -4 -20 -2 23.1 20.8
 -4 -20 -2 22.8 19.4
 4 20 2 10.3 10.7
 4 20 2 22.7 24
 -5 -20 -2 44 24.1
 -5 -20 -2 48 21.6
 5 20 2 10.4 13.6
 5 20 2 8.3 29.8
 -6 -20 -2 -1.8 19.1
 -6 -20 -2 3.9 20
 6 20 2 0.8 13
 -7 -20 -2 16.5 20.6
 -7 -20 -2 -12.5 19.8
 7 20 2 17.7 13.4
 -8 -20 -2 -16.9 19.1
 -8 -20 -2 -4.5 20.2
 -8 -20 -2 -6.2 25.5
 8 20 2 7.1 12.1
 -9 -20 -2 -33.9 22.2
 -9 -20 -2 17.1 27.3
 -10 21 2 46.2 27.1
 -10 21 2 71.49 23.3
 9 -21 -2 38.9 27.5
 -9 21 2 38.6 24.7
 -9 21 2 30.2 23.9
 8 -21 -2 11.9 24.6
 -8 21 2 47.8 22.3
 7 -21 -2 -19.3 22
 -7 21 2 13.3 22.1
 -7 21 2 15.4 22.9
 6 -21 -2 12 20.8
 -6 21 2 12.4 20.6
 -6 21 2 37.7 22.8
 5 -21 -2 0.8 18.9
 -5 21 2 11 19.6
 -5 21 2 4.1 20.3
 4 -21 -2 39 23.6
 -4 21 2 71.39 24.1
 -4 21 2 44.4 22.2
 3 -21 -2 35.8 23.9
 -3 21 2 20.2 18.1
 -3 21 2 50.29 24.2
 2 -21 -2 7.4 5.2
 2 -21 -2 12.8 19.8
 -2 21 2 -10.2 19.9
 -2 21 2 11.1 19.5
 1 -21 -2 -12 15.8
 -1 21 2 -4.7 16.5
 0 -21 -2 -15.8 14.8
 0 21 2 -1.1 6.8
 0 21 2 -22.1 16.7
 0 21 2 3.6 18.9
 -1 -21 -2 33.8 20.4
 1 21 2 42.9 11.9
 1 21 2 26.6 24.2
 -2 -21 -2 12 18.1
 -2 -21 -2 5.5 18.4
 2 21 2 10.5 10.3
 2 21 2 8.6 22
 -3 -21 -2 21.9 20
 -3 -21 -2 -0.6 17.4
 3 21 2 0.7 26.7
 3 21 2 7.9 11.1
 -4 -21 -2 25.7 21.7
 -4 -21 -2 38.5 21
 4 21 2 -11.8 23.4
 -5 -21 -2 13.5 22.4
 -5 -21 -2 -16 17.7
 5 21 2 -3.5 26.9
 5 21 2 11.7 12.1
 -6 -21 -2 22.9 22.2
 -6 -21 -2 13.3 22.1
 6 21 2 4.2 10.3
 -7 -21 -2 0.4 20.5
 -7 -21 -2 -20.4 20
 7 21 2 -1.1 13.8
 -8 -21 -2 4.1 23.6
 -8 -21 -2 -15.2 23.3
 -9 22 2 52.19 30
 -9 22 2 62.79 22.7
 8 -22 -2 36.1 24.2
 -8 22 2 15.8 21.7
 7 -22 -2 21.9 24.9
 -7 22 2 33.4 27.1
 -7 22 2 38.2 22.9
 6 -22 -2 17.9 21.7
 -6 22 2 -15.1 19.5
 -6 22 2 -19.4 18.3
 5 -22 -2 7.4 22.7
 -5 22 2 -11 17.8
 -5 22 2 0.4 18.3
 4 -22 -2 -4.7 18.4
 -4 22 2 7 22.7
 -4 22 2 32.7 20.8
 3 -22 -2 -1.8 25
 -3 22 2 9.8 20
 -3 22 2 27.4 20.8
 2 -22 -2 25.3 8
 2 -22 -2 53.29 27.6
 -2 22 2 33 24.1
 -2 22 2 22.9 20.8
 1 -22 -2 -5.5 6
 1 -22 -2 -9.6 15.5
 -1 22 2 -19.6 15
 -1 22 2 20.1 25.3
 0 -22 -2 12.7 22
 0 22 2 -6 22.2
 -1 -22 -2 17.6 20.1
 1 22 2 4.7 8.4
 1 22 2 1.6 21.6
 -2 -22 -2 -5 16.8
 -2 -22 -2 4.7 19.6
 2 22 2 7.6 24.8
 2 22 2 13.3 10.5
 -3 -22 -2 3.9 18.3
 -3 -22 -2 25.8 22.8
 3 22 2 6.7 10.3
 3 22 2 6 27.9
 -4 -22 -2 13.9 20.3
 -4 -22 -2 18.5 20.9
 4 22 2 10 11.9
 4 22 2 -15.9 27.1
 -5 -22 -2 6.4 21.1
 -5 -22 -2 5.4 20.4
 5 22 2 31.9 34.8
 5 22 2 3.6 10.4
 -6 -22 -2 -14.8 20.4
 -6 -22 -2 -22.8 21
 6 22 2 14.3 12.5
 7 -23 -2 -11.7 27.6
 -7 23 2 45.4 21.4
 -7 23 2 1.4 29.1
 6 -23 -2 0.3 21.8
 -6 23 2 13.7 23.5
 -6 23 2 -9.8 19.7
 5 -23 -2 17.5 30.5
 -5 23 2 27.9 21
 -5 23 2 8.6 20.6
 4 -23 -2 -7 18.8
 -4 23 2 35.8 21.5
 -4 23 2 -15.3 17.5
 3 -23 -2 27.6 22.1
 -3 23 2 33.2 22.7
 -3 23 2 0.7 21.5
 2 -23 -2 -9.1 16.6
 -2 23 2 4.6 22.1
 -2 23 2 25 19.6
 1 -23 -2 0.1 20.2
 -1 23 2 31.5 24.1
 -1 23 2 7.1 21.7
 0 -23 -2 20.9 19.4
 0 23 2 -20.9 18.8
 -1 -23 -2 64.59 22.2
 -1 -23 -2 25.3 22.8
 1 23 2 -1.5 25.8
 -2 -23 -2 -2.7 19.6
 -2 -23 -2 10.3 19.8
 2 23 2 2.5 9.5
 2 23 2 13.1 28.5
 -3 -23 -2 36.9 26.2
 -3 -23 -2 32.3 23.6
 3 23 2 6.5 30.8
 3 23 2 13.1 10.5
 -4 -23 -2 53.19 26.3
 -4 -23 -2 24.5 23.3
 4 23 2 -19.4 28.6
 4 23 2 7.9 11.2
 -5 -23 -2 -8 30.7
 -5 -23 -2 30.2 22.3
 5 23 2 3.6 11.7
 -6 24 2 37.1 21
 5 -24 -2 18.6 22.5
 -5 24 2 13.7 24.7
 -5 24 2 79.89 22.7
 -4 24 2 -5.9 18.9
 3 -24 -2 12.9 27.8
 -3 24 2 72.39 33.1
 -3 24 2 -1.7 25.3
 2 -24 -2 16.4 29.2
 -2 24 2 23.2 24.8
 -2 24 2 -5.6 19
 1 -24 -2 7.9 23.4
 -1 24 2 -38 19.2
 -1 24 2 34.9 22.8
 0 -24 -2 18.5 24.3
 0 24 2 2.2 24.4
 -1 -24 -2 19.6 22.9
 -1 -24 -2 -11 18.9
 1 24 2 -9.9 20.2
 -2 -24 -2 34.9 23.8
 2 24 2 -23.8 21.4
 2 24 2 3.2 9.9
 -3 -24 -2 -10.5 18.2
 -3 -24 -2 21.9 22.4
 3 24 2 12.7 11.4
 3 -25 -2 -9.7 26
 2 -25 -2 34.9 26
 -2 25 2 13.8 19.6
 1 -25 -2 34.5 25.6
 0 -25 -2 28.3 22.6
 1 -26 3 -14.1 19.3
 3 25 -3 14 12.2
 -3 -25 3 28.2 22.3
 2 25 -3 10.8 22.9
 2 25 -3 2 10.8
 -2 -25 3 15.8 26.2
 -2 -25 3 -35 26.5
 1 25 -3 20.4 22.5
 1 25 -3 13.1 11.4
 -1 -25 3 -3.1 28.4
 0 25 -3 5.3 19.1
 0 -25 3 5.2 27
 -1 25 -3 31.9 21
 -1 25 -3 1.1 24
 -2 25 -3 0.6 21.7
 -3 25 -3 16.9 19.5
 -4 25 -3 25.8 19.8
 -4 25 -3 22.6 23.6
 4 -25 3 42.9 29.4
 -5 25 -3 39.1 20.1
 -5 25 -3 -6.5 18.7
 5 -25 3 9.4 20.5
 5 24 -3 32.3 16
 -5 -24 3 6.6 23.4
 -5 -24 3 18.3 25.2
 4 24 -3 17.1 11.3
 4 24 -3 14.4 28.4
 -4 -24 3 2.4 28.1
 -4 -24 3 36.4 26.4
 3 24 -3 47.7 28
 -3 -24 3 68.99 32.8
 -3 -24 3 85.99 27.2
 2 24 -3 24.5 11.3
 2 24 -3 24.9 22.3
 -2 -24 3 33.3 26.4
 -2 -24 3 10 21.1
 1 24 -3 17.2 10.8
 1 24 -3 36.4 22.3
 -1 -24 3 15.4 19.9
 -1 -24 3 6.9 25.8
 0 24 -3 29.6 20.5
 0 24 -3 7.5 8.8
 0 -24 3 18.8 21.9
 -1 24 -3 -27.6 16.2
 -1 24 -3 4.4 17.7
 1 -24 3 20.2 22.2
 -2 24 -3 36.3 18.7
 -2 24 -3 54.09 25.8
 2 -24 3 56.99 33.5
 -3 24 -3 18.4 20.6
 -3 24 -3 23.5 18.3
 3 -24 3 14.1 19.4
 -4 24 -3 35.7 20.8
 -4 24 -3 6.4 19.4
 4 -24 3 -1.9 19.5
 -5 24 -3 53.69 23.9
 -5 24 -3 9 20.9
 5 -24 3 -13.9 19.6
 -6 24 -3 21.2 21.3
 -6 24 -3 -28.2 23.4
 -7 24 -3 45.8 25.6
 -7 24 -3 8.4 18.1
 7 23 -3 4.9 12.9
 7 23 -3 -24.2 27
 -7 -23 3 2.8 21.3
 -7 -23 3 19.4 26.3
 6 23 -3 -20.4 31.4
 6 23 -3 9.1 12.2
 -6 -23 3 -9 21.7
 5 23 -3 7.9 11.4
 5 23 -3 -36.4 20.5
 -5 -23 3 4.7 19.6
 -5 -23 3 -9.6 23.9
 4 23 -3 65.69 29.4
 4 23 -3 21.1 13.3
 -4 -23 3 18.4 20.8
 -4 -23 3 31.1 24.5
 3 23 -3 13.9 20.7
 3 23 -3 32.9 13.7
 -3 -23 3 26.1 23.3
 -3 -23 3 8.7 23.2
 2 23 -3 32.5 21.3
 2 23 -3 33.6 12.1
 -2 -23 3 20 20.3
 -2 -23 3 31.7 24.1
 1 23 -3 30 10.5
 1 23 -3 48.4 24.3
 -1 -23 3 20.1 20.7
 0 23 -3 4 8.2
 0 23 -3 6.2 17.1
 0 23 -3 5.2 19.3
 0 -23 3 -20.9 16.1
 -1 23 -3 28.8 18.8
 -1 23 -3 88.59 27.4
 -1 23 -3 14 6.9
 1 -23 3 19 21.9
 -2 23 -3 40.8 22.5
 -2 23 -3 39.6 23.7
 2 -23 3 22.7 21.4
 -3 23 -3 5.4 21.6
 -3 23 -3 11.7 18.1
 3 -23 3 9.4 19.7
 -4 23 -3 32.2 22.6
 -4 23 -3 26.2 19.9
 4 -23 3 15 27.9
 -5 23 -3 -1.2 18.9
 -5 23 -3 24.7 22.8
 -6 23 -3 56.89 23.4
 -6 23 -3 35.6 22
 6 -23 3 23.5 25.8
 -7 23 -3 41.8 24.6
 -7 23 -3 45.4 24.6
 7 -23 3 -0.3 23.1
 -8 23 -3 36.3 21.2
 -8 23 -3 14 20.5
 8 -23 3 19.4 29
 8 22 -3 -22.9 26.1
 8 22 -3 41.6 16.4
 -8 -22 3 -16.6 19.1
 -8 -22 3 20.5 26.6
 7 22 -3 4.6 34.1
 7 22 -3 48.3 17.7
 -7 -22 3 11.9 24.8
 -7 -22 3 6 22.5
 6 22 -3 8.5 13
 6 22 -3 -40.1 22.6
 -6 -22 3 -26.2 19.9
 -6 -22 3 -4.3 20.1
 5 22 -3 15 12.2
 5 22 -3 5.6 24.4
 -5 -22 3 -4.3 20.4
 -5 -22 3 1 23.1
 4 22 -3 -8 22.3
 4 22 -3 27.6 12.8
 -4 -22 3 0 20.8
 -4 -22 3 10.5 21.9
 3 22 -3 75.59 16.7
 3 22 -3 37.7 25.2
 -3 -22 3 51.09 25.7
 -3 -22 3 33.7 23.9
 2 22 -3 83.79 30.8
 2 22 -3 55.09 15
 -2 -22 3 64.29 27
 -2 -22 3 98.19 29.2
 1 22 -3 21.8 10.3
 1 22 -3 -6.1 16.6
 -1 -22 3 -8.7 16.3
 0 22 -3 8.9 19.6
 0 22 -3 17.4 9.3
 0 22 -3 39.8 20.9
 0 -22 3 27.9 23
 -1 22 -3 17.7 7.5
 -1 22 -3 10.2 19.7
 -1 22 -3 28.1 21.4
 1 -22 3 7.5 17.8
 -2 22 -3 43.5 24.2
 -2 22 -3 47.3 23.4
 2 -22 3 51.89 27.7
 -3 22 -3 44.5 21.1
 -3 22 -3 64.39 25.7
 3 -22 3 23.9 21.8
 -4 22 -3 28.6 23.7
 -4 22 -3 31.7 20.4
 4 -22 3 24 20.5
 -5 22 -3 36.8 23.8
 -5 22 -3 12 20.2
 5 -22 3 54.99 27.1
 -6 22 -3 -7.1 15.7
 -6 22 -3 16.6 19.8
 6 -22 3 24.5 22.2
 -7 22 -3 22.9 21.4
 -7 22 -3 0.2 19.1
 7 -22 3 47.9 26.5
 -8 22 -3 46.3 22.8
 -8 22 -3 12.5 18.9
 -9 22 -3 31.2 23.2
 -9 22 -3 44.7 24.9
 9 21 -3 12.1 15.1
 -9 -21 3 -19.9 23.6
 -9 -21 3 0.8 25
 8 21 -3 49.1 18.8
 8 21 -3 -16.5 30.6
 -8 -21 3 -2.6 19.9
 -8 -21 3 -14.5 23.8
 7 21 -3 5.5 14.1
 7 21 -3 -17.4 24.9
 -7 -21 3 -23.3 17.8
 -7 -21 3 10.9 22.2
 6 21 -3 9.4 13.7
 6 21 -3 -48 22.3
 -6 -21 3 13 23
 -6 -21 3 -9.7 19.9
 5 21 -3 5.5 22.4
 -5 -21 3 -27.9 17.5
 -5 -21 3 14.5 20.6
 4 21 -3 23.5 24.9
 4 21 -3 38.8 13.8
 -4 -21 3 20.8 18.2
 -4 -21 3 20.4 23.6
 3 21 -3 25.1 12.4
 3 21 -3 15 20.3
 -3 -21 3 26.3 20.3
 -3 -21 3 21.1 21.9
 2 21 -3 53.69 23.1
 2 21 -3 36.4 12.5
 -2 -21 3 13.3 19.1
 -2 -21 3 20.9 23.2
 1 21 -3 105.19 14.9
 1 21 -3 101.69 26.3
 -1 -21 3 56.79 23.5
 0 21 -3 -2.7 17.7
 0 21 -3 3.5 15.4
 0 -21 3 -3.4 17.6
 -1 21 -3 37.9 8.9
 -1 21 -3 39.2 20.6
 1 -21 3 45.2 23.7
 -2 21 -3 15.6 6.2
 -2 21 -3 28 17.7
 2 -21 3 22.6 19
 -3 21 -3 12.5 19
 3 -21 3 0.2 16.5
 -4 21 -3 121.79 29.6
 4 -21 3 54.29 28.6
 -5 21 -3 14.1 23.7
 -5 21 -3 25.1 21.3
 5 -21 3 15.6 21.6
 -6 21 -3 25.9 22.1
 -6 21 -3 37.1 23.1
 6 -21 3 40.5 22.3
 -7 21 -3 30.5 21.2
 -7 21 -3 45.5 21.1
 7 -21 3 34.5 33.2
 -8 21 -3 26.7 22.7
 -8 21 -3 48.6 23.8
 8 -21 3 30.3 21.8
 -9 21 -3 27.2 23
 -9 21 -3 28 20.5
 9 -21 3 12.6 20.4
 -10 21 -3 65.49 24.4
 -10 21 -3 77.29 35.3
 -10 -20 3 -30.3 21.4
 -10 -20 3 6.9 23.7
 -10 -20 3 31.1 21.8
 9 20 -3 9.7 13.6
 -9 -20 3 -35.5 19.2
 -9 -20 3 -13.4 17.7
 8 20 -3 -7.9 26.5
 8 20 -3 25.1 15.6
 -8 -20 3 -15.1 18.8
 -8 -20 3 -32.5 19.7
 7 20 -3 0.7 27.4
 7 20 -3 4 13.5
 -7 -20 3 14.5 22.1
 -7 -20 3 -36.5 19
 6 20 -3 -5.3 13.4
 6 20 -3 3.5 23.7
 -6 -20 3 -21.7 16.6
 -6 -20 3 -7.4 18.7
 5 20 -3 52.99 26.9
 5 20 -3 47.6 16.5
 -5 -20 3 60.79 31.8
 -5 -20 3 42.2 21.1
 4 20 -3 6.1 11.9
 4 20 -3 4 21.2
 -4 -20 3 4.1 20
 3 20 -3 22.6 11.4
 3 20 -3 -3.3 17.8
 -3 -20 3 7.4 16.5
 -3 -20 3 6.8 30.1
 2 20 -3 19.1 10.2
 -2 -20 3 11.9 27.5
 -2 -20 3 14.3 19.3
 1 20 -3 5 8.8
 1 20 -3 3 23.2
 1 20 -3 -10.3 15
 -1 -20 3 -5.2 18.1
 0 20 -3 83.19 25.8
 0 20 -3 88.69 12.9
 0 -20 3 70.19 32.4
 -1 20 -3 9.1 18.7
 -1 20 -3 17.6 7.2
 1 -20 3 10.1 6.6
 -2 20 -3 23.6 7.6
 -2 20 -3 18 20.3
 -2 20 -3 40.9 33.8
 2 -20 3 26.5 6.3
 -3 20 -3 15.1 20.1
 -3 20 -3 40.3 20.2
 3 -20 3 5.2 18.9
 -4 20 -3 19.6 19.2
 -4 20 -3 20.3 20.4
 4 -20 3 12.6 17.8
 -5 20 -3 169.18 32.8
 -5 20 -3 152.08 34.2
 5 -20 3 148.79 34.5
 -6 20 -3 34 21.3
 -6 20 -3 20.7 21.2
 6 -20 3 2.2 24.2
 -7 20 -3 13.8 20.3
 7 -20 3 40 23.7
 -8 20 -3 49.99 22.1
 -8 20 -3 36.8 25.8
 8 -20 3 13.4 25.1
 -9 20 -3 10.9 22.9
 -9 20 -3 28 23.6
 9 -20 3 -6.2 25.1
 -10 20 -3 31.9 23.2
 -10 20 -3 45.8 23.9
 10 -20 3 12.4 23.5
 -11 20 -3 77.59 28.6
 -11 20 -3 55.79 24.4
 11 19 -3 22.2 14.7
 -11 -19 3 13.2 25.2
 -11 -19 3 27.6 25.3
 10 19 -3 14 15.9
 -10 -19 3 2.9 22.1
 -10 -19 3 -22.7 20.6
 9 19 -3 23.8 16.8
 -9 -19 3 -20.3 20.9
 -9 -19 3 21.8 21.2
 8 19 -3 8.2 15.2
 -8 -19 3 -11.5 17.7
 7 19 -3 -24.5 11.2
 7 19 -3 6.8 24.8
 -7 -19 3 2.3 21.2
 -7 -19 3 -27.9 17.7
 6 19 -3 9.6 14
 6 19 -3 19.3 25.7
 -6 -19 3 28 19.2
 -6 -19 3 12 18.9
 5 19 -3 5.4 12.7
 5 19 -3 35.7 22.9
 -5 -19 3 23.3 19.5
 -5 -19 3 -5 17.7
 4 19 -3 61.09 16
 -4 -19 3 61.19 30.1
 -4 -19 3 52.79 21.7
 3 19 -3 22.2 11.3
 3 19 -3 36.4 21.8
 -3 -19 3 64.29 23
 -3 -19 3 21.8 20.6
 2 19 -3 13.1 16.6
 2 19 -3 23.4 10.7
 -2 -19 3 -2.1 15.9
 1 19 -3 22.3 17.8
 1 19 -3 25.9 10.7
 1 19 -3 23.3 16.8
 -1 -19 3 14.3 16.3
 0 19 -3 1.3 7.6
 0 19 -3 -3 16.5
 0 19 -3 7.9 18.3
 0 -19 3 10.5 16.5
 -1 19 -3 131.79 28.7
 -1 19 -3 65.89 21.8
 -1 19 -3 97.09 11.9
 1 -19 3 82.89 10.7
 1 -19 3 60.09 22.9
 -2 19 -3 11.5 6.4
 -2 19 -3 10.2 18.9
 -2 19 -3 6.3 16.4
 2 -19 3 15.4 5.9
 2 -19 3 8.6 15.6
 -3 19 -3 16.6 19.1
 -3 19 -3 4.2 16.3
 3 -19 3 -4.3 17.2
 -4 19 -3 43.1 22.4
 -4 19 -3 58.39 22.3
 4 -19 3 33.4 21.6
 -5 19 -3 10.8 16.7
 -5 19 -3 16.5 27.6
 -6 19 -3 290.07 34
 -6 19 -3 250.37 34.8
 6 -19 3 260.47 41.6
 -7 19 -3 57.49 24.4
 -7 19 -3 58.59 24.5
 7 -19 3 28 31.8
 -8 19 -3 31.5 22.4
 -8 19 -3 34.1 21.7
 8 -19 3 -3.9 24.3
 -9 19 -3 21 21
 -9 19 -3 21.8 22.7
 9 -19 3 11.5 29.6
 -10 19 -3 32.1 23.3
 -10 19 -3 16.2 21.6
 10 -19 3 3.1 32.3
 -11 19 -3 41.5 22.9
 -11 19 -3 56.79 25.7
 11 -19 3 3.9 36.6
 -12 19 -3 89.29 24.9
 -12 19 -3 55.09 25.4
 12 -19 3 -2.6 26
 11 18 -3 19.2 16.5
 -11 -18 3 -13.3 24.5
 10 18 -3 22.2 18.1
 -10 -18 3 -19.3 20.7
 -10 -18 3 19.4 22
 -10 -18 3 -7 22.2
 9 18 -3 15.1 16.7
 -9 -18 3 8.8 21.1
 -9 -18 3 1.7 20.8
 8 18 -3 -24.2 22.7
 8 18 -3 18 16.5
 -8 -18 3 -16.1 17.7
 -8 -18 3 -20.1 17.5
 7 18 -3 -15.8 25.3
 -7 -18 3 11.8 19.2
 -7 -18 3 42.3 21.3
 6 18 -3 -3.7 19.6
 6 18 -3 -11 12.4
 -6 -18 3 -7.2 16.7
 -6 -18 3 5.2 17.8
 5 18 -3 22 20.7
 5 18 -3 44 14.6
 -5 -18 3 9.4 19.7
 -5 -18 3 3.8 16.9
 4 18 -3 7.9 12
 4 18 -3 15.2 18.3
 -4 -18 3 -3.7 16.3
 -4 -18 3 20 20.1
 3 18 -3 -5.2 17.2
 3 18 -3 5.5 10.8
 -3 -18 3 20.8 18.3
 -3 -18 3 24.2 18.1
 2 18 -3 1.6 17.3
 2 18 -3 1.2 9.5
 -2 -18 3 23.8 18.7
 1 18 -3 5.3 14.5
 1 18 -3 14.9 17.2
 1 18 -3 10.2 9.7
 -1 -18 3 -5 13.5
 0 18 -3 42.6 18.2
 0 18 -3 59.29 22.2
 0 18 -3 39.9 10.9
 0 -18 3 42.2 19.2
 -1 18 -3 7.6 15.6
 -1 18 -3 11.7 16.8
 -1 18 -3 9 7.3
 1 -18 3 24.2 18
 1 -18 3 7.6 8.7
 -2 18 -3 107.59 24.3
 -2 18 -3 66.49 9.2
 -2 18 -3 68.69 20.2
 2 -18 3 63.39 8.7
 2 -18 3 78.69 24.3
 -3 18 -3 11.1 18
 -3 18 -3 21.4 17.7
 3 -18 3 8.7 17.1
 -4 18 -3 0.2 14.8
 -4 18 -3 -9.2 16
 4 -18 3 14.5 17.3
 -5 18 -3 42.2 20.7
 -5 18 -3 51.09 21.6
 5 -18 3 14.6 22.5
 -6 18 -3 -1.3 17.2
 -6 18 -3 14.4 18.2
 6 -18 3 23.1 19.9
 -7 18 -3 101.69 27.9
 -7 18 -3 120.79 27.3
 7 -18 3 88.49 32.8
 -8 18 -3 66.19 26.4
 -8 18 -3 27.9 20.7
 8 -18 3 36.4 24.2
 -9 18 -3 52.09 25.1
 -9 18 -3 15.2 22.2
 9 -18 3 24 20.6
 -10 18 -3 48.2 27.2
 -10 18 -3 44.6 24.9
 10 -18 3 22.6 30.5
 -11 18 -3 34.8 23.3
 -11 18 -3 41.8 24.5
 11 -18 3 3.4 24.5
 -12 18 -3 64.59 32.8
 -12 18 -3 109.59 29.2
 -12 -17 3 -2.1 25.2
 11 17 -3 44.6 19
 -11 -17 3 18.1 24.6
 -11 -17 3 -29.9 21.5
 -11 -17 3 49.4 27.6
 10 17 -3 0.8 13.5
 -10 -17 3 -11.3 19.4
 -10 -17 3 -24 19.8
 -10 -17 3 -16.9 20.2
 9 17 -3 2.4 15.4
 -9 -17 3 14.3 21.4
 -9 -17 3 -2.1 17.2
 8 17 -3 1 12.1
 8 17 -3 9.9 23.5
 -8 -17 3 16.3 20
 -8 -17 3 16.3 20.4
 7 17 -3 -15.6 20.1
 7 17 -3 6.5 13.7
 -7 -17 3 8.5 17.2
 -7 -17 3 14.5 16.8
 6 17 -3 82.59 26.1
 6 17 -3 138.39 20.2
 -6 -17 3 77.59 24.3
 -6 -17 3 84.69 24.1
 5 17 -3 6.5 10.4
 5 17 -3 0.2 17.6
 -5 -17 3 -0.6 18.6
 -5 -17 3 21.8 17.5
 4 17 -3 80.39 16.9
 4 17 -3 64.89 23.4
 -4 -17 3 53.79 21.2
 -4 -17 3 58.09 24.2
 3 17 -3 31.3 19
 3 17 -3 31.6 12.8
 -3 -17 3 28.7 19.6
 -3 -17 3 22.9 18.9
 2 17 -3 16.7 16.1
 2 17 -3 10.9 10.2
 -2 -17 3 10.1 15.8
 1 17 -3 66.89 14.2
 1 17 -3 35.6 17.2
 1 17 -3 64.89 22.1
 -1 -17 3 58.49 20.3
 0 17 -3 3.2 13.6
 0 17 -3 6 15
 0 17 -3 -4.4 7.7
 0 -17 3 -5.2 13.6
 0 -17 3 2.1 8
 -1 17 -3 43.7 17.1
 -1 17 -3 28.7 16.6
 -1 17 -3 10.4 8.3
 1 -17 3 20 9.3
 1 -17 3 37.1 19.4
 -2 17 -3 9.8 6.7
 -2 17 -3 28.9 17
 -2 17 -3 19.5 16.8
 2 -17 3 15.6 17.5
 2 -17 3 7.3 6.1
 -3 17 -3 -1.9 3.8
 -3 17 -3 -14.6 14.5
 -3 17 -3 12.7 15.1
 3 -17 3 7.8 16.6
 -4 17 -3 87.49 22.7
 -4 17 -3 137.79 29.5
 4 -17 3 72.99 23.8
 -5 17 -3 -7.1 15.4
 -5 17 -3 -5.7 17.7
 5 -17 3 16.1 17.1
 -6 17 -3 53.39 21.1
 -6 17 -3 30.1 21.8
 6 -17 3 1.4 16.2
 -7 17 -3 46.4 21.6
 -7 17 -3 14.6 21.1
 7 -17 3 34 21.5
 -8 17 -3 88.19 26.3
 -8 17 -3 94.59 24.3
 8 -17 3 72.49 28.5
 -9 17 -3 19.7 21.6
 -9 17 -3 43.2 23.7
 -10 17 -3 55.09 25.2
 -10 17 -3 44.1 23.2
 10 -17 3 37.7 23.2
 -11 17 -3 113.89 30.6
 -11 17 -3 101.89 31.6
 11 -17 3 38.2 29.7
 -12 17 -3 78.59 29
 -12 17 -3 61.29 27.3
 12 -17 3 20.5 31
 -13 17 -3 75.99 29.1
 -13 17 -3 130.79 34.7
 13 16 -3 49.8 20.7
 -13 -16 3 20 20.1
 12 16 -3 61.09 21.6
 -12 -16 3 21.3 23.7
 -12 -16 3 25.5 25.1
 11 16 -3 10.5 15.1
 -11 -16 3 6.6 19.5
 -11 -16 3 5.2 20.4
 -11 -16 3 -10 20.4
 10 16 -3 43.1 20.1
 -10 -16 3 -3.8 17.6
 -10 -16 3 -12.3 20.4
 -10 -16 3 -9.2 17.7
 9 16 -3 -12.2 12.6
 -9 -16 3 14.9 20.8
 -9 -16 3 -14 18
 8 16 -3 -18.6 20.5
 8 16 -3 20.1 23
 -8 -16 3 -12 16.5
 -8 -16 3 15.9 20
 7 16 -3 64.79 18.8
 7 16 -3 88.79 25.6
 -7 -16 3 56.99 21.8
 -7 -16 3 50.29 22
 6 16 -3 63.49 25
 6 16 -3 17.5 12.7
 -6 -16 3 6.3 16.9
 -6 -16 3 5.8 17.5
 5 16 -3 126.39 21
 5 16 -3 141.89 27.7
 -5 -16 3 129.69 28.2
 -5 -16 3 122.19 25.7
 4 16 -3 10.7 17.3
 4 16 -3 21.6 12.5
 -4 -16 3 12 16.8
 -4 -16 3 5.1 16.3
 3 16 -3 -9.8 13
 3 16 -3 -10.4 9
 -3 -16 3 -1.3 13.8
 -3 -16 3 8.3 15.3
 2 16 -3 44.7 19.1
 2 16 -3 35.6 12
 -2 -16 3 23.8 16
 1 16 -3 11.2 8.8
 1 16 -3 -0.7 11.9
 1 16 -3 11.5 16
 -1 -16 3 -3.6 13.5
 0 16 -3 108.29 24.6
 0 16 -3 88.19 22.1
 0 16 -3 101.69 14.3
 0 -16 3 86.79 23.7
 0 -16 3 74.39 11
 -1 16 -3 27.2 8.3
 -1 16 -3 30.2 17
 -1 16 -3 31 18
 1 -16 3 32.2 8.6
 1 -16 3 41.2 17.5
 -2 16 -3 34.2 16.7
 -2 16 -3 33.3 7.7
 -2 16 -3 38.5 18
 2 -16 3 24.7 6.8
 2 -16 3 35.4 17.8
 -3 16 -3 1.1 3.7
 -3 16 -3 0.7 14.1
 -3 16 -3 -6.2 14.9
 3 -16 3 10.6 4.6
 3 -16 3 -9.7 14.1
 -4 16 -3 32.9 19.5
 -4 16 -3 57.39 19
 4 -16 3 67.49 22.8
 -5 16 -3 30.7 16.7
 -5 16 -3 1.6 18.2
 5 -16 3 36.2 19.7
 -6 16 -3 -9.9 15.6
 -6 16 -3 15.6 18.3
 6 -16 3 0.5 14.4
 -7 16 -3 64.59 24.1
 -7 16 -3 39.1 22.5
 7 -16 3 36.9 20.1
 -8 16 -3 60.19 23.1
 -8 16 -3 32 22.3
 8 -16 3 15.9 18.2
 -9 16 -3 45 23.2
 -9 16 -3 34.3 19.8
 9 -16 3 54.59 25.8
 -10 16 -3 65.79 28.4
 -10 16 -3 75.49 26.6
 10 -16 3 23.6 24
 -11 16 -3 47.2 24.6
 -12 16 -3 57.49 27.9
 -12 16 -3 58.09 27
 12 -16 3 25.6 26.6
 -13 16 -3 35.7 25.7
 -13 16 -3 91.59 29.7
 -13 -15 3 -11.2 38
 -13 -15 3 -38.1 19.1
 12 15 -3 9.9 16.1
 -12 -15 3 7 20.2
 -12 -15 3 -9.4 22.2
 11 15 -3 23.7 16.8
 -11 -15 3 32.1 22.8
 -11 -15 3 13.8 21
 -11 -15 3 31.1 21.4
 10 15 -3 7.1 16.8
 -10 -15 3 -26 17.1
 -10 -15 3 -15.7 17.6
 -10 -15 3 -18.1 19.4
 9 15 -3 0.1 15.8
 -9 -15 3 4.7 18.3
 -9 -15 3 -17.5 16.9
 8 15 -3 -13.1 19.1
 8 15 -3 4.6 12.5
 -8 -15 3 8.1 16.6
 -8 -15 3 -2.9 15
 7 15 -3 28.5 21.2
 7 15 -3 45.1 17.7
 -7 -15 3 27.2 19.5
 -7 -15 3 42.7 18.3
 6 15 -3 348.27 29.8
 6 15 -3 359.86 35
 -6 -15 3 256.57 29.2
 -6 -15 3 281.17 36
 5 15 -3 53.59 16.5
 5 15 -3 62.89 21.9
 -5 -15 3 73.59 19.4
 -5 -15 3 41.9 19.8
 4 15 -3 -2.2 14.4
 4 15 -3 14.6 12.3
 -4 -15 3 10.5 15.1
 -4 -15 3 12 14.4
 3 15 -3 17.6 15.4
 3 15 -3 -1.7 9.7
 -3 -15 3 9.8 14.2
 -3 -15 3 -15.7 14.2
 2 15 -3 3.5 9.3
 2 15 -3 7.9 14.2
 -2 -15 3 2.3 14.5
 1 15 -3 242.78 26.6
 1 15 -3 229.58 25.3
 1 15 -3 236.08 18.5
 -1 -15 3 220.18 28.5
 -1 -15 3 173.58 17.4
 0 15 -3 -8.6 12.6
 0 15 -3 7.5 14.1
 0 15 -3 8.5 7.8
 0 -15 3 14.6 11.3
 0 -15 3 -0.3 13.1
 -1 15 -3 124.99 19.8
 -1 15 -3 166.88 27.3
 -1 15 -3 127.69 12.3
 1 -15 3 133.09 12.6
 1 -15 3 150.58 25.2
 -2 15 -3 144.49 23.6
 -2 15 -3 128.29 25.5
 -2 15 -3 100.39 9.6
 2 -15 3 103.39 23.6
 2 -15 3 78.79 9
 -3 15 -3 96.49 23.2
 -3 15 -3 73.19 20
 3 -15 3 75.39 21.4
 -4 15 -3 75.99 21.9
 -4 15 -3 87.59 21.2
 4 -15 3 82.89 23.4
 -5 15 -3 47.3 18.8
 -5 15 -3 56.59 21.8
 5 -15 3 34.6 19.9
 -6 15 -3 137.99 27.1
 -6 15 -3 151.28 26.6
 6 -15 3 101.89 26.1
 -7 15 -3 2.3 17.8
 -7 15 -3 22.2 17.9
 7 -15 3 9.2 16.5
 -8 15 -3 36.8 21.9
 -8 15 -3 37.1 21.3
 8 -15 3 3.7 16.4
 -9 15 -3 153.08 30.3
 -9 15 -3 89.29 30.6
 9 -15 3 78.29 26.9
 -10 15 -3 26.2 22.3
 -10 15 -3 21.9 25.1
 10 -15 3 2.6 19.4
 -11 15 -3 32.7 26
 -11 15 -3 49.8 26.8
 11 -15 3 34.8 29.1
 -12 15 -3 47.7 26.5
 -12 15 -3 -11.9 21.7
 12 -15 3 -5.6 20.1
 -13 15 -3 72.19 28.6
 -13 15 -3 57.79 28.2
 -14 15 -3 119.19 31.4
 -14 15 -3 93.29 34.5
 14 14 -3 24.6 15.5
 -14 -14 3 10.8 21
 -14 -14 3 -44.5 23.3
 13 14 -3 15.9 17.8
 -13 -14 3 16.6 18
 -13 -14 3 0.1 25.6
 12 14 -3 15.5 16
 -12 -14 3 28.6 22
 -12 -14 3 -10.5 18.9
 -12 -14 3 63.09 25.3
 11 14 -3 9.1 15.2
 -11 -14 3 21.3 20.1
 -11 -14 3 -10.5 17
 -11 -14 3 4.2 18
 10 14 -3 22.5 15.5
 -10 -14 3 10.9 18.4
 -10 -14 3 27.6 19.1
 -10 -14 3 13.6 20.2
 9 14 -3 8.1 16.1
 -9 -14 3 -8.2 15.1
 -9 -14 3 6 18.6
 8 14 -3 47.4 25.9
 8 14 -3 38.7 17.5
 -8 -14 3 28.1 18.9
 -8 -14 3 23.1 18.8
 7 14 -3 68.99 18.2
 7 14 -3 91.09 24.2
 -7 -14 3 60.89 18.5
 -7 -14 3 60.69 21
 6 14 -3 32.2 15.6
 6 14 -3 52.29 20.9
 -6 -14 3 47.1 19
 -6 -14 3 31.9 18
 5 14 -3 290.87 26.1
 5 14 -3 262.07 29.3
 -5 -14 3 275.77 31.8
 -5 -14 3 263.17 28.1
 4 14 -3 -15 10
 4 14 -3 20.1 15.8
 -4 -14 3 14.5 14.6
 -4 -14 3 21.8 15.8
 3 14 -3 145.79 20.6
 3 14 -3 133.29 16.9
 -3 -14 3 166.58 22.3
 -3 -14 3 149.69 23.9
 2 14 -3 12.3 14.4
 2 14 -3 22.7 9.6
 -2 -14 3 3.6 12
 1 14 -3 36.8 17
 1 14 -3 41.1 10.7
 1 14 -3 46.9 16.4
 -1 -14 3 20.7 14.9
 -1 -14 3 27.3 9
 0 14 -3 270.17 25.4
 0 14 -3 255.37 25.4
 0 14 -3 252.57 18.8
 0 -14 3 257.97 29.6
 0 -14 3 238.28 18.4
 -1 14 -3 91.79 19.9
 -1 14 -3 75.99 9.8
 -1 14 -3 68.69 18.6
 1 -14 3 100.29 22.4
 1 -14 3 68.99 9.1
 -2 14 -3 17 5.8
 -2 14 -3 16.4 15
 -2 14 -3 25.5 14.4
 2 -14 3 2.1 12.1
 2 -14 3 17.7 5.4
 -3 14 -3 24.4 14.5
 -3 14 -3 11.8 13.3
 -3 14 -3 10.5 3.9
 3 -14 3 3.5 12.5
 -4 14 -3 36.1 17.9
 -4 14 -3 61.99 19.2
 4 -14 3 44.7 18.1
 -5 14 -3 -8.1 13.4
 -5 14 -3 -5.6 14.2
 5 -14 3 10.4 15.2
 -6 14 -3 -7.1 17
 -6 14 -3 4 15.6
 6 -14 3 -12.5 13.3
 -7 14 -3 6.1 16.3
 -7 14 -3 -24.6 14.4
 7 -14 3 -9.2 14.8
 -8 14 -3 6.8 18.6
 -8 14 -3 -14.1 20.2
 8 -14 3 -2.1 14.7
 -9 14 -3 12.4 21.1
 -9 14 -3 34.9 24.1
 9 -14 3 13.9 18
 -10 14 -3 79.39 25.8
 -10 14 -3 97.89 42.5
 10 -14 3 36.1 25
 -11 14 -3 34.1 24.4
 -11 14 -3 21.5 26.8
 11 -14 3 10.3 22.7
 -12 14 -3 25.8 25.2
 -13 14 -3 106.39 28.8
 -13 14 -3 30.6 23.7
 -14 14 -3 198.98 32.5
 -14 -13 3 3.6 39.4
 -14 -13 3 12.6 27.5
 13 13 -3 24.1 16.9
 -13 -13 3 -21.4 17.1
 -13 -13 3 -0.4 23.5
 -13 -13 3 45.4 21
 12 13 -3 11.1 16.8
 -12 -13 3 16.8 19
 -12 -13 3 25 21.7
 11 13 -3 15.8 15
 -11 -13 3 -15 15.8
 -11 -13 3 15.9 20.2
 -11 -13 3 19.7 19.4
 10 13 -3 -6.4 14.8
 -10 -13 3 -10.9 29.7
 -10 -13 3 -10.2 14.8
 9 13 -3 42.6 17.5
 -9 -13 3 23.3 19.7
 -9 -13 3 27.6 18
 8 13 -3 68.49 26.9
 8 13 -3 57.29 19.1
 -8 -13 3 57.19 19.7
 -8 -13 3 47.6 18.3
 7 13 -3 67.99 19.3
 7 13 -3 41 20.5
 -7 -13 3 50.79 17.3
 -7 -13 3 36.6 18.7
 6 13 -3 90.39 22.4
 6 13 -3 88.59 18.4
 -6 -13 3 63.09 19.7
 -6 -13 3 94.69 21.2
 5 13 -3 80.09 21.1
 5 13 -3 74.89 17.2
 -5 -13 3 44.8 15.8
 -5 -13 3 50.39 18.5
 4 13 -3 160.08 21.8
 4 13 -3 192.28 22.8
 -4 -13 3 184.98 26.2
 -4 -13 3 153.78 20.2
 3 13 -3 326.17 25.3
 3 13 -3 296.67 27.8
 -3 -13 3 330.67 45.4
 -3 -13 3 344.97 29.3
 2 13 -3 151.88 19.3
 2 13 -3 148.99 15.1
 -2 -13 3 112.89 13.8
 1 13 -3 39.1 9.7
 1 13 -3 23.6 13.2
 -1 -13 3 17.8 8.5
 0 13 -3 17.4 12.5
 0 13 -3 5 6.1
 0 13 -3 -14.1 9.5
 0 -13 3 1.3 6
 0 -13 3 -5.3 15.4
 -1 13 -3 268.27 17.9
 -1 13 -3 216.98 26.7
 -1 13 -3 258.87 24.6
 1 -13 3 273.37 17.6
 1 -13 3 245.28 29.1
 -2 13 -3 113.39 10
 -2 13 -3 190.48 27.6
 -2 13 -3 118.29 17.6
 2 -13 3 109.89 21.5
 2 -13 3 128.59 9.8
 -3 13 -3 214.18 13.2
 -3 13 -3 276.37 26.1
 -3 13 -3 225.08 23.5
 3 -13 3 213.18 27
 -4 13 -3 27.7 16.7
 4 -13 3 23.8 14.9
 -5 13 -3 -8.7 13.4
 -5 13 -3 -12.2 11.9
 5 -13 3 -1.1 12.8
 -6 13 -3 6.9 14.9
 -6 13 -3 -22.2 14.3
 6 -13 3 6.8 14.9
 -7 13 -3 -11.2 15
 -7 13 -3 -13.7 15.4
 7 -13 3 -4.6 14.4
 -8 13 -3 -4.1 17.4
 -8 13 -3 4.3 21.6
 8 -13 3 14.6 16.9
 -9 13 -3 -3.9 19.7
 -9 13 -3 35.6 24
 9 -13 3 10.9 16.4
 -10 13 -3 17 21.6
 -10 13 -3 18.5 23
 10 -13 3 4.5 16.6
 -11 13 -3 10.7 23.1
 -11 13 -3 33.5 24.9
 11 -13 3 17.6 18.2
 -12 13 -3 25.9 26.5
 -12 13 -3 18.5 25.6
 12 -13 3 40.2 33.7
 -13 13 -3 76.59 29.8
 -13 13 -3 20.6 24.1
 13 -13 3 15 30.4
 -14 13 -3 137.49 31.2
 -14 13 -3 48 27.2
 14 -13 3 -15.5 32.9
 14 12 -3 57.29 21.9
 -14 -12 3 -7 24.5
 -14 -12 3 21.8 22.6
 13 12 -3 42.3 20.5
 -13 -12 3 49.99 27.4
 -13 -12 3 -13.4 16.6
 -13 -12 3 9.2 17.3
 12 12 -3 57.39 19.9
 -12 -12 3 -6.2 15.8
 -12 -12 3 60.39 24
 -12 -12 3 31.1 18
 11 12 -3 6.2 13.5
 -11 -12 3 -21.8 15.1
 -11 -12 3 15.6 20.6
 -11 -12 3 -19.1 14.2
 10 12 -3 21.2 16.2
 -10 -12 3 24.2 17.9
 -10 -12 3 17.1 16.2
 -10 -12 3 20.7 19
 9 12 -3 20.2 16.4
 -9 -12 3 26 16.3
 -9 -12 3 22.9 16.5
 8 12 -3 90.79 24.4
 8 12 -3 75.19 19.8
 -8 -12 3 60.99 18.6
 -8 -12 3 86.19 21.2
 7 12 -3 276.67 29.5
 7 12 -3 231.18 25.4
 -7 -12 3 209.08 24.3
 6 12 -3 20.1 14
 6 12 -3 8 14.8
 -6 -12 3 14.5 14.2
 -6 -12 3 11.5 14.2
 5 12 -3 29.6 12.4
 5 12 -3 47.4 16.7
 -5 -12 3 13.1 11.1
 -5 -12 3 38.9 14.9
 4 12 -3 46.9 15.8
 4 12 -3 27.4 12.4
 -4 -12 3 24.8 13.1
 -4 -12 3 28.6 13.6
 3 12 -3 257.57 21.3
 -3 -12 3 236.68 26.5
 -3 -12 3 240.98 31.9
 2 12 -3 576.04 38.8
 2 12 -3 562.44 35.2
 -2 -12 3 541.35 34.6
 -2 -12 3 557.64 42.5
 1 12 -3 176.08 19.9
 1 12 -3 179.48 20.1
 1 12 -3 210.18 16.4
 -1 -12 3 208.88 16.3
 -1 -12 3 196.18 24.4
 0 12 -3 60.89 15.1
 0 12 -3 62.69 10.5
 0 12 -3 58.99 15
 0 -12 3 55.09 9.6
 0 -12 3 51.49 16.3
 -1 12 -3 74.29 10.1
 -1 12 -3 75.39 17.3
 -1 12 -3 46.2 15.1
 1 -12 3 43.1 14.9
 1 -12 3 57.59 8.5
 -2 12 -3 772.92 48.7
 -2 12 -3 723.83 47.2
 2 -12 3 759.82 40.3
 2 -12 3 734.73 52.19
 -3 12 -3 317.77 18.4
 -3 12 -3 331.17 28.6
 -3 12 -3 334.07 27.6
 3 -12 3 334.27 18.6
 3 -12 3 370.46 32.7
 -4 12 -3 70.59 17.6
 -4 12 -3 83.99 19.9
 -5 12 -3 33.7 15.5
 -5 12 -3 17.8 12.7
 5 -12 3 23.1 14.4
 -6 12 -3 -12.9 12.9
 -6 12 -3 -4.3 13.6
 6 -12 3 9.6 12.6
 -7 12 -3 139.69 27.6
 -7 12 -3 90.39 22.7
 7 -12 3 112.59 24.6
 -8 12 -3 111.49 24
 -8 12 -3 37.3 21.8
 8 -12 3 75.99 21.1
 -9 12 -3 10.5 20.9
 -9 12 -3 1.3 20.7
 9 -12 3 13 16.9
 -10 12 -3 34.6 23.2
 -10 12 -3 5.7 22.8
 10 -12 3 10.4 15.6
 -11 12 -3 -1.4 23.6
 11 -12 3 15 19
 -12 12 -3 5 22.4
 -12 12 -3 21.9 25.2
 12 -12 3 21.1 23.8
 -13 12 -3 21.1 25.5
 -13 12 -3 39.1 29.3
 13 -12 3 20.7 25.6
 -14 12 -3 206.98 32.7
 -14 12 -3 50.29 28.6
 -15 12 -3 129.99 32.9
 15 11 -3 36.8 30.7
 -15 -11 3 6.2 20.2
 14 11 -3 8.5 15.7
 -14 -11 3 -29.2 16.9
 -14 -11 3 -40.5 20.9
 -14 -11 3 12.5 20.8
 13 11 -3 43.6 20.1
 -13 -11 3 4.1 16.4
 -13 -11 3 -10.7 22.5
 -13 -11 3 28 19.1
 12 11 -3 7.8 16.3
 -12 -11 3 -11.5 14
 -12 -11 3 20.7 21.8
 -12 -11 3 18.6 17.6
 11 11 -3 56.69 20.5
 -11 -11 3 51.79 24.6
 -11 -11 3 43.6 17.5
 10 11 -3 52.89 18.9
 -10 -11 3 44.8 20
 -10 -11 3 36.1 18.4
 9 11 -3 50.49 17.9
 -9 -11 3 59.69 17.9
 -9 -11 3 38.1 17.3
 -9 -11 3 68.89 21.3
 8 11 -3 148.29 24.1
 -8 -11 3 106.29 21.9
 -8 -11 3 124.39 22.6
 7 11 -3 63.79 16.9
 7 11 -3 93.69 22.7
 -7 -11 3 74.99 18.3
 -7 -11 3 36.9 15.7
 6 11 -3 189.48 20.4
 6 11 -3 224.68 24.2
 -6 -11 3 155.68 19.7
 -6 -11 3 185.98 22.7
 5 11 -3 74.29 18.2
 -5 -11 3 90.49 17.4
 -5 -11 3 83.99 18.1
 4 11 -3 19.7 11.1
 4 11 -3 34.4 14.5
 -4 -11 3 20.3 11.6
 -4 -11 3 20 12.6
 3 11 -3 75.89 16.3
 3 11 -3 92.59 15
 -3 -11 3 54.79 16
 -3 -11 3 89.09 17.5
 2 11 -3 607.94 40.4
 2 11 -3 653.83 37.9
 -2 -11 3 590.24 43.8
 -2 -11 3 609.44 38.9
 1 11 -3 907.91 54.79
 1 11 -3 931.31 51.29
 1 11 -3 933.31 56.29
 -1 -11 3 884.21 56.59
 -1 -11 3 907.51 58.89
 -1 -11 3 914.61 51.09
 0 11 -3 -1.5 8.4
 0 11 -3 2.1 5.4
 0 11 -3 -12.3 9
 0 -11 3 -2.6 7.7
 0 -11 3 -7.4 7.9
 0 -11 3 2.4 12.1
 0 -11 3 2.6 9.4
 0 -11 3 10.6 5.8
 -1 11 -3 108.69 18.6
 -1 11 -3 73.59 9.3
 -1 11 -3 96.99 14.9
 1 -11 3 100.49 19.2
 1 -11 3 83.89 8.9
 1 -11 3 126.79 28.8
 1 -11 3 116.39 17.6
 -2 11 -3 272.47 23.8
 -2 11 -3 279.07 24.8
 -2 11 -3 263.77 16.5
 2 -11 3 273.37 16.3
 2 -11 3 279.77 27.4
 2 -11 3 252.37 22
 -3 11 -3 341.17 19.1
 -3 11 -3 383.26 28.4
 -3 11 -3 353.26 28.2
 3 -11 3 337.47 18.8
 3 -11 3 373.56 31.9
 3 -11 3 319.07 26
 -4 11 -3 403.16 32.8
 -4 11 -3 433.36 32.1
 4 -11 3 421.56 36
 -5 11 -3 74.59 22.2
 -5 11 -3 58.29 16.7
 5 -11 3 62.89 17.5
 -6 11 -3 24.5 17.1
 -6 11 -3 36.7 16.8
 6 -11 3 65.49 17.9
 -7 11 -3 10.6 17.5
 -7 11 -3 12.1 16.1
 7 -11 3 25.7 18.6
 -8 11 -3 63.29 22.7
 -8 11 -3 103.49 23.3
 8 -11 3 104.79 23.1
 -9 11 -3 66.79 23.3
 -9 11 -3 63.99 23.8
 9 -11 3 56.79 18.5
 -10 11 -3 -16.3 21.3
 -10 11 -3 -2.6 23.3
 10 -11 3 22.6 17.8
 -11 11 -3 -6.2 21.1
 -11 11 -3 10.5 24.1
 11 -11 3 5.7 19.6
 -12 11 -3 11.4 22.6
 -12 11 -3 50.89 26.2
 12 -11 3 26.3 21.1
 -13 11 -3 73.09 46
 -13 11 -3 1.6 5.8
 -13 11 -3 13.7 24.7
 13 -11 3 12.4 24.7
 -14 11 -3 32.5 26.5
 -14 11 -3 87.19 30.7
 -15 11 -3 159.78 34.3
 15 10 -3 42.5 21.7
 -15 -10 3 -12.6 20.9
 -15 -10 3 21.6 19.2
 14 10 -3 1.5 18.1
 -14 -10 3 0.1 24.7
 -14 -10 3 21.1 19.2
 13 10 -3 30 17.6
 -13 -10 3 -3.4 22.2
 -13 -10 3 22.7 17.7
 12 10 -3 2.2 16.4
 -12 -10 3 19 22.5
 -12 -10 3 -1.6 16
 11 10 -3 14.2 17.4
 -11 -10 3 17.6 19.2
 -11 -10 3 2.4 15
 -11 -10 3 6.2 15.2
 10 10 -3 74.79 20.3
 -10 -10 3 67.89 17.4
 -10 -10 3 56.59 19.8
 9 10 -3 69.89 19.3
 -9 -10 3 100.99 21
 -9 -10 3 56.19 17
 -9 -10 3 62.49 20.1
 8 10 -3 32.9 14.5
 -8 -10 3 27.9 14.6
 -8 -10 3 31.2 16.6
 7 10 -3 53.79 18.5
 7 10 -3 50.19 17.3
 -7 -10 3 36 15.1
 -7 -10 3 49 15
 6 10 -3 1.1 10.7
 6 10 -3 4.8 13.2
 6 10 -3 10.8 9.4
 -6 -10 3 1.6 9.2
 -6 -10 3 5.1 10
 5 10 -3 292.07 24.1
 5 10 -3 247.08 24.7
 5 10 -3 279.97 24.9
 -5 -10 3 286.47 24.1
 -5 -10 3 257.67 25.5
 4 10 -3 130.29 15.6
 4 10 -3 108.79 16.3
 4 10 -3 119.19 16.6
 -4 -10 3 105.59 17.9
 -4 -10 3 114.99 14.8
 3 10 -3 53.69 12.7
 3 10 -3 95.59 14.7
 3 10 -3 36.2 12.8
 -3 -10 3 51.79 11.5
 -3 -10 3 64.09 15.3
 -3 -10 3 48.6 13.3
 2 10 -3 200.28 22.1
 2 10 -3 224.48 20.1
 2 10 -3 222.38 17.6
 -2 -10 3 211.98 18.8
 -2 -10 3 236.98 23.5
 -2 -10 3 182.38 19.3
 -2 -10 3 175.48 16.4
 1 10 -3 221.58 20.8
 1 10 -3 296.87 18.5
 1 10 -3 220.48 20.7
 -1 -10 3 213.08 19.7
 -1 -10 3 243.38 24.2
 -1 -10 3 212.48 20.2
 -1 -10 3 293.77 18.3
 0 10 -3 986.6 59.19
 0 10 -3 1080.09 55.69
 0 10 -3 989.1 60.19
 0 -10 3 1056.69 60.09
 0 -10 3 1014.6 58.99
 0 -10 3 1002.2 55.29
 0 -10 3 1047 63.49
 0 -10 3 1028.3 63.59
 -1 10 -3 -5.6 8
 -1 10 -3 4 9.5
 -1 10 -3 2.3 4.9
 1 -10 3 5.8 11.2
 1 -10 3 7.5 4.8
 1 -10 3 -4.4 8.2
 1 -10 3 9.5 10.4
 1 -10 3 3.1 8.1
 -2 10 -3 52.59 13.3
 -2 10 -3 56.39 13.7
 2 -10 3 60.69 15.1
 2 -10 3 51.29 13
 2 -10 3 45.4 12
 -3 10 -3 776.42 46.8
 -3 10 -3 697.53 39
 -3 10 -3 760.22 47.3
 3 -10 3 715.43 38.8
 3 -10 3 809.92 51.39
 3 -10 3 763.12 46.6
 3 -10 3 751.32 45.1
 3 -10 3 796.52 51.19
 -4 10 -3 104.29 16.4
 -4 10 -3 114.09 16
 4 -10 3 147.79 19.9
 4 -10 3 139.59 20
 4 -10 3 101.49 14.5
 -5 10 -3 623.94 43.4
 -5 10 -3 623.54 42.4
 5 -10 3 745.23 48.5
 -6 10 -3 48.8 16.6
 -6 10 -3 43.4 16.7
 6 -10 3 58.99 16.3
 -7 10 -3 1.7 15.2
 -7 10 -3 11 23.6
 7 -10 3 33.4 14
 -8 10 -3 18.1 18.7
 -8 10 -3 34.5 20
 8 -10 3 58.29 17.6
 -9 10 -3 32.2 20.5
 -9 10 -3 3.6 19.3
 -9 10 -3 14.5 6.3
 9 -10 3 22.9 16.9
 -10 10 -3 19.6 20.2
 -10 10 -3 19 6.3
 -10 10 -3 2.4 21.3
 -10 10 -3 9.2 8.2
 10 -10 3 39 17.3
 -11 10 -3 -9.3 7.6
 -11 10 -3 10.4 6.2
 -11 10 -3 -5.6 22
 -11 10 -3 15.4 22.1
 11 -10 3 19.2 18.5
 -12 10 -3 -4.7 21.4
 -12 10 -3 6.3 6.7
 -12 10 -3 16.6 23.9
 -13 10 -3 0.4 23.5
 -13 10 -3 3.9 6.9
 -13 10 -3 14.4 27.2
 13 -10 3 26.2 21.8
 -14 10 -3 -1.3 8
 -14 10 -3 -8.7 22
 -14 10 -3 65.09 27.9
 -15 10 -3 133.89 31.9
 -15 10 -3 33.4 22.9
 15 9 -3 17.9 20.7
 -15 -9 3 23.4 22.4
 -15 -9 3 -28.3 23.2
 14 9 -3 33.4 17.8
 -14 -9 3 8.3 23.2
 -14 -9 3 7 17.6
 -14 -9 3 -1.2 16.4
 13 9 -3 13.6 18.5
 -13 -9 3 -1.9 17.1
 -13 -9 3 2.9 14.6
 -13 -9 3 -11.7 20.4
 12 9 -3 3 14.4
 -12 -9 3 -0.3 20.2
 -12 -9 3 4.8 16.3
 -12 -9 3 -10 12.5
 11 9 -3 17.3 16.1
 -11 -9 3 8.9 14.4
 -11 -9 3 24.7 14.6
 -11 -9 3 15.6 19.9
 10 9 -3 10.1 16.5
 -10 -9 3 3.8 17.6
 -10 -9 3 38.9 15.9
 -10 -9 3 24.9 15.9
 9 9 -3 136.99 23.3
 -9 -9 3 146.39 22.1
 -9 -9 3 104.89 20
 -9 -9 3 127.09 24.1
 8 9 -3 15.7 13.2
 8 9 -3 8.3 13
 -8 -9 3 40 16.3
 -8 -9 3 28.8 13.4
 7 9 -3 122.39 18.1
 7 9 -3 131.49 23.2
 7 9 -3 91.49 16.9
 -7 -9 3 121.29 17.5
 -7 -9 3 100.29 17.5
 6 9 -3 53.29 13.2
 6 9 -3 67.69 20.4
 -6 -9 3 59.89 13.9
 5 9 -3 62.49 13.3
 5 9 -3 81.79 15.2
 5 9 -3 72.29 16.2
 -5 -9 3 58.99 13.8
 -5 -9 3 101.09 16.5
 4 9 -3 1269.07 69.49
 4 9 -3 1127.99 70.79
 4 9 -3 1277.87 68.69
 -4 -9 3 1203.28 70.89
 -4 -9 3 1234.68 73.09
 -4 -9 3 1284.17 69.19
 -4 -9 3 1181.88 67.69
 -4 -9 3 1089.39 69.19
 3 9 -3 1866.61 97.89
 3 9 -3 1868.91 96.39
 -3 -9 3 1789.32 97.19
 -3 -9 3 1811.52 98.49
 -3 -9 3 1759.92 99.99
 -3 -9 3 1658.53 96.89
 2 9 -3 221.08 19.2
 2 9 -3 220.58 17.4
 -2 -9 3 223.08 21.4
 -2 -9 3 200.78 18.7
 -2 -9 3 198.58 18.1
 -2 -9 3 202.18 16.5
 1 9 -3 265.17 18.8
 1 9 -3 244.88 31.5
 1 9 -3 271.57 21.4
 1 9 -3 261.17 21.6
 -1 -9 3 283.17 24.3
 -1 -9 3 278.37 18.7
 0 9 -3 23.6 11.3
 0 9 -3 40 8.4
 0 9 -3 57.99 13.2
 0 -9 3 47.1 8.3
 0 -9 3 30.7 11.3
 0 -9 3 61.59 15.3
 0 -9 3 43.7 11.3
 -1 9 -3 767.22 46.6
 -1 9 -3 751.82 45.9
 1 -9 3 777.92 45.6
 1 -9 3 781.12 41.6
 1 -9 3 788.52 49.4
 -2 9 -3 23.9 10.4
 -2 9 -3 20 5.3
 -2 9 -3 27.2 10.6
 2 -9 3 20.2 10.5
 2 -9 3 24.1 9.4
 2 -9 3 31.3 9.5
 2 -9 3 45.4 16.3
 -3 9 -3 140.19 15.7
 -3 9 -3 109.49 7.8
 3 -9 3 135.79 16.3
 3 -9 3 92.99 6.9
 -4 9 -3 861.01 52.29
 -4 9 -3 913.41 53.69
 4 -9 3 842.02 55.59
 4 -9 3 883.81 50.49
 4 -9 3 884.71 51.79
 -5 9 -3 126.59 17.1
 -5 9 -3 131.09 17
 5 -9 3 163.48 20.5
 5 -9 3 144.09 19.1
 5 -9 3 135.49 15.2
 -6 9 -3 662.73 44
 -6 9 -3 670.83 35
 -6 9 -3 660.23 34.9
 -6 9 -3 660.63 43.2
 6 -9 3 684.03 45.3
 -7 9 -3 22.9 4.8
 -7 9 -3 38.7 8.7
 -7 9 -3 7.9 14.5
 -7 9 -3 3.7 14.8
 7 -9 3 18.6 12
 -8 9 -3 46.7 7.3
 -8 9 -3 7.2 16.8
 -8 9 -3 24.8 16.3
 -8 9 -3 27.4 6.1
 -9 9 -3 78.29 9.1
 -9 9 -3 73.59 22.9
 -9 9 -3 89.79 23.4
 -9 9 -3 70.39 9.3
 -10 9 -3 25.1 7.5
 -10 9 -3 15.2 19.9
 -10 9 -3 14.8 7
 -10 9 -3 12.7 19.9
 -11 9 -3 49 20.8
 -11 9 -3 36.9 8.6
 -11 9 -3 25.1 9.5
 -11 9 -3 38.2 24
 11 -9 3 54.19 22.1
 -12 9 -3 30.3 25.1
 -12 9 -3 1.5 23.6
 -12 9 -3 1.9 7.4
 -12 9 -3 -12.4 9.5
 12 -9 3 22.8 22.3
 -13 9 -3 7.6 8.4
 -13 9 -3 7.9 22.7
 -13 9 -3 15.9 23.4
 -14 9 -3 37.7 23.2
 -14 9 -3 70.69 28
 -15 9 -3 9.4 21.8
 -15 9 -3 103.99 31.8
 -16 -8 3 50.99 23.2
 -16 -8 3 -28.1 26.6
 15 8 -3 38.9 20.9
 -15 -8 3 -4.3 23.1
 -15 -8 3 36.1 19.6
 14 8 -3 -5.3 17.2
 -14 -8 3 19 18
 -14 -8 3 -11.5 14
 -14 -8 3 -2.3 20.3
 13 8 -3 10.2 15.6
 -13 -8 3 7 15
 -13 -8 3 8.3 21
 -13 -8 3 -2.7 13.4
 12 8 -3 13.8 17.4
 -12 -8 3 3.2 15.4
 -12 -8 3 8.9 13.8
 -12 -8 3 25.6 22.1
 11 8 -3 11.7 14.8
 -11 -8 3 11.8 13.6
 -11 -8 3 2.2 17.9
 -11 -8 3 14.7 14.6
 10 8 -3 62.69 17.9
 10 8 -3 104.89 20.9
 -10 -8 3 66.29 20.2
 -10 -8 3 69.99 17.5
 -10 -8 3 59.79 16.5
 9 8 -3 79.99 18.2
 9 8 -3 162.08 21.5
 -9 -8 3 133.89 20.7
 -9 -8 3 122.19 20.5
 -9 -8 3 128.19 22.3
 8 8 -3 38.5 15
 8 8 -3 17.3 11.1
 -8 -8 3 19 12.2
 -8 -8 3 22.6 13.4
 -8 -8 3 23.8 13.4
 7 8 -3 26.5 10.6
 7 8 -3 -0.9 11.4
 7 8 -3 32.9 17.7
 -7 -8 3 13.9 10.8
 -7 -8 3 23.1 10.8
 6 8 -3 4.7 11.2
 6 8 -3 11.4 10.4
 -6 -8 3 15.6 9.5
 -6 -8 3 1.4 9.5
 5 8 -3 106.29 14.4
 5 8 -3 129.89 15.9
 5 8 -3 116.79 16
 -5 -8 3 97.09 15.8
 -5 -8 3 84.69 13.1
 -5 -8 3 100.39 16.5
 -5 -8 3 117.09 15.5
 4 8 -3 249.28 21.2
 4 8 -3 250.17 20.5
 4 8 -3 237.98 21.6
 -4 -8 3 212.48 20.5
 -4 -8 3 237.08 19.5
 -4 -8 3 286.57 23
 -4 -8 3 224.28 20
 -4 -8 3 219.78 19.1
 3 8 -3 223.88 18.8
 3 8 -3 204.98 17.8
 3 8 -3 186.18 19.1
 -3 -8 3 208.98 17.2
 -3 -8 3 219.58 20.4
 -3 -8 3 209.98 18.2
 -3 -8 3 200.48 20.4
 -3 -8 3 166.38 18.3
 2 8 -3 223.98 18.3
 2 8 -3 193.08 16.2
 2 8 -3 181.48 18.5
 -2 -8 3 191.18 19.5
 -2 -8 3 195.18 17.6
 -2 -8 3 200.78 17
 -2 -8 3 198.28 15.7
 1 8 -3 27.5 10.7
 1 8 -3 21 9.3
 1 8 -3 15 7.4
 1 8 -3 20.4 8.4
 -1 -8 3 25.9 7.2
 -1 -8 3 29.4 10.4
 -1 -8 3 25 8.8
 -1 -8 3 17.9 8.7
 0 8 -3 15.2 9
 0 8 -3 16.3 6.6
 0 8 -3 20.7 8.3
 0 -8 3 23.5 8.9
 0 -8 3 23.5 9.4
 0 -8 3 26.8 10
 0 -8 3 23.7 6.5
 -1 8 -3 251.77 15.2
 -1 8 -3 234.08 18.9
 -1 8 -3 229.38 19.3
 1 -8 3 245.38 21.8
 1 -8 3 211.98 17.9
 1 -8 3 223.68 22.8
 1 -8 3 253.57 14.8
 1 -8 3 228.08 18.9
 -2 8 -3 667.03 35.8
 -2 8 -3 629.44 40.2
 -2 8 -3 682.13 41
 2 -8 3 690.63 35.5
 2 -8 3 699.93 44.1
 2 -8 3 679.93 40.5
 2 -8 3 673.73 40
 2 -8 3 678.53 44.5
 -3 8 -3 590.44 30.6
 -3 8 -3 556.64 36.2
 -3 8 -3 589.14 37.3
 3 -8 3 545.05 38
 3 -8 3 610.64 40
 3 -8 3 601.04 35.3
 3 -8 3 603.44 39.9
 3 -8 3 559.04 30.1
 -4 8 -3 237.48 14
 -4 8 -3 253.57 14.3
 -4 8 -3 250.97 21.3
 -4 8 -3 254.57 21
 4 -8 3 253.97 24.1
 4 -8 3 289.27 21
 -5 8 -3 609.54 38
 -5 8 -3 514.45 29.3
 -5 8 -3 524.65 29.5
 -5 8 -3 584.54 36.8
 5 -8 3 565.84 34.3
 5 -8 3 577.24 35.2
 -6 8 -3 79.29 7.7
 -6 8 -3 127.79 18.9
 -6 8 -3 83.49 7.2
 -6 8 -3 108.79 19.7
 6 -8 3 106.59 16.2
 6 -8 3 89.19 12.7
 -7 8 -3 630.74 42.5
 -7 8 -3 624.84 34.9
 -7 8 -3 638.54 35.4
 7 -8 3 696.83 43.4
 -8 8 -3 29.2 17
 -8 8 -3 22.5 6.6
 -8 8 -3 24 7.1
 -8 8 -3 38.4 28.7
 8 -8 3 31.2 13.3
 -9 8 -3 -0.8 5.7
 -9 8 -3 -5.6 16.2
 -9 8 -3 -22.3 16.5
 9 -8 3 13.3 13.1
 -10 8 -3 87.39 23.7
 -10 8 -3 55.39 23.3
 -10 8 -3 65.29 9.5
 -10 8 -3 63.49 10
 -11 8 -3 31.8 22.7
 -11 8 -3 31.9 8.7
 -11 8 -3 47.5 23.3
 -11 8 -3 8 8.3
 -12 8 -3 36.7 23.1
 -12 8 -3 57.59 25.5
 -12 8 -3 24.3 9.1
 12 -8 3 80.19 22.4
 -13 8 -3 47.6 25.4
 -13 8 -3 1.9 22.3
 -14 8 -3 60.79 27.4
 -14 8 -3 -14 22.3
 -14 8 -3 -4.4 9
 -15 8 -3 22.2 22.5
 -15 8 -3 54.89 24.7
 -16 8 -3 217.18 31.1
 16 7 -3 33.6 17.6
 -16 -7 3 35.3 17.8
 15 7 -3 19.9 15.8
 -15 -7 3 27.9 22.2
 -15 -7 3 6.8 17.2
 14 7 -3 -10.8 17.5
 -14 -7 3 6.3 19.9
 -14 -7 3 34.7 19.5
 -14 -7 3 -1.5 14.9
 13 7 -3 4.6 14.1
 -13 -7 3 13 13.6
 -13 -7 3 7.8 25.3
 -13 -7 3 17.3 21.4
 12 7 -3 -21.1 13.7
 -12 -7 3 -16.8 14.9
 -12 -7 3 2.5 13
 -12 -7 3 -6 18.9
 11 7 -3 11.1 14.8
 11 7 -3 -4.9 13.5
 -11 -7 3 14.5 13.4
 -11 -7 3 20.6 15.8
 -11 -7 3 12.2 17.2
 10 7 -3 10.7 12.9
 10 7 -3 7.6 13
 -10 -7 3 -9.5 12.2
 -10 -7 3 5.9 18.2
 -10 -7 3 4 13
 9 7 -3 108.89 20.6
 9 7 -3 86.39 16.9
 -9 -7 3 93.79 17.1
 -9 -7 3 91.89 19.2
 -9 -7 3 100.99 18.2
 8 7 -3 92.29 19.6
 8 7 -3 134.89 21.2
 -8 -7 3 104.99 16.8
 -8 -7 3 126.09 16.4
 -8 -7 3 120.09 17.6
 7 7 -3 70.09 13.4
 -7 -7 3 69.49 15.6
 -7 -7 3 73.09 13.3
 6 7 -3 71.99 13.2
 6 7 -3 118.99 19.1
 6 7 -3 77.09 15.7
 -6 -7 3 69.39 13.6
 -6 -7 3 69.69 13
 5 7 -3 -2 8.1
 5 7 -3 8.1 7.3
 5 7 -3 -9.7 7.3
 5 7 -3 -7 9.3
 -5 -7 3 -15 7.3
 -5 -7 3 0.4 6.8
 -5 -7 3 1.2 7.5
 -5 -7 3 -1.4 7.1
 4 7 -3 108.79 14.4
 4 7 -3 118.69 14.4
 4 7 -3 115.39 14.3
 -4 -7 3 126.99 13.9
 -4 -7 3 117.99 14.7
 3 7 -3 210.88 19
 3 7 -3 236.18 18.6
 3 7 -3 195.08 16.6
 -3 -7 3 218.28 18.1
 -3 -7 3 222.38 17.2
 -3 -7 3 209.38 16.5
 -3 -7 3 212.78 19.7
 -3 -7 3 196.68 17.2
 2 7 -3 1078.79 59.59
 2 7 -3 1018.6 60.89
 2 7 -3 1158.88 58.49
 -2 -7 3 1067.49 61.49
 -2 -7 3 1144.79 58.29
 -2 -7 3 1026.3 58.99
 -2 -7 3 1045 59.69
 -2 -7 3 986.1 58.69
 1 7 -3 350.26 25.2
 1 7 -3 336.87 23.3
 1 7 -3 352.76 21.7
 1 7 -3 384.36 24.3
 -1 -7 3 304.57 22.7
 -1 -7 3 316.57 22.8
 -1 -7 3 361.96 26
 -1 -7 3 339.07 21.3
 0 7 -3 6.7 6.2
 0 7 -3 -1.9 6.1
 0 7 -3 -7.6 5.4
 0 -7 3 -6.5 5.5
 0 -7 3 -3.1 5.9
 0 -7 3 4.3 7.2
 0 -7 3 -2.4 3.9
 -1 7 -3 374.26 25.5
 -1 7 -3 390.66 25.5
 -1 7 -3 410.56 22.2
 1 -7 3 392.06 28.1
 1 -7 3 414.36 22.7
 1 -7 3 381.16 25.1
 1 -7 3 353.46 24.6
 -2 7 -3 612.74 36.6
 -2 7 -3 607.04 36.5
 -2 7 -3 590.14 32
 2 -7 3 613.34 36.1
 2 -7 3 614.84 35.8
 2 -7 3 598.34 39
 2 -7 3 597.34 31.7
 2 -7 3 618.04 40.3
 -3 7 -3 193.88 16.5
 -3 7 -3 169.68 16.2
 -3 7 -3 183.58 11
 3 -7 3 187.68 18.5
 3 -7 3 193.08 19.7
 3 -7 3 181.88 16.1
 3 -7 3 169.08 15.1
 -4 7 -3 605.64 31.3
 -4 7 -3 608.44 31.3
 -4 7 -3 588.14 37
 -4 7 -3 597.14 36.6
 4 -7 3 491.45 37.2
 4 -7 3 617.74 39.5
 4 -7 3 625.54 39.5
 4 -7 3 610.84 35.2
 -5 7 -3 0.2 9
 -5 7 -3 2 9.4
 -5 7 -3 12 3.8
 -5 7 -3 9.6 6.1
 5 -7 3 19.7 9.9
 5 -7 3 16.4 10.1
 5 -7 3 3.9 7.8
 -6 7 -3 320.07 25.1
 -6 7 -3 287.77 18.7
 -6 7 -3 317.17 24.4
 6 -7 3 342.57 25.9
 6 -7 3 324.27 22.1
 -7 7 -3 155.78 11.5
 -7 7 -3 143.99 20.2
 -7 7 -3 151.48 12.1
 -7 7 -3 167.38 18.7
 7 -7 3 169.98 19.2
 -8 7 -3 325.57 20.8
 -8 7 -3 336.27 21.5
 -8 7 -3 366.06 30.8
 -8 7 -3 313.47 30.5
 8 -7 3 351.36 27.9
 -9 7 -3 31.4 7.7
 -9 7 -3 15.3 18.5
 -9 7 -3 3.5 14.8
 -9 7 -3 22.5 7.2
 9 -7 3 33.7 12.9
 -10 7 -3 18.7 7.8
 -10 7 -3 4.7 19.5
 -10 7 -3 3.2 18
 10 -7 3 20.8 13.3
 -11 7 -3 41.4 21.3
 -11 7 -3 44.2 10.4
 -11 7 -3 52.69 24.2
 11 -7 3 22.1 15.2
 -12 7 -3 -0.2 21.3
 -12 7 -3 18.8 9.3
 -12 7 -3 15.4 21.7
 12 -7 3 13.1 17.1
 -13 7 -3 15.4 9.9
 -13 7 -3 55.49 25.5
 -13 7 -3 38.9 24.1
 13 -7 3 23.4 20.7
 -14 7 -3 -2.4 9.4
 -14 7 -3 -3.3 24.2
 -14 7 -3 18.2 22.7
 -15 7 -3 87.79 28.4
 -15 7 -3 1.2 22.5
 -15 7 -3 14.5 11.2
 -16 7 -3 92.29 27.1
 -16 7 -3 46.3 28.3
 16 6 -3 24.4 18.1
 -16 -6 3 -7.1 23.7
 -16 -6 3 40.6 17.3
 15 6 -3 21.2 15.9
 -15 -6 3 44.8 19.8
 -15 -6 3 -7.9 20.4
 -15 -6 3 32.2 19.7
 14 6 -3 -5.3 15.9
 -14 -6 3 8.4 19.1
 -14 -6 3 29.2 20.3
 -14 -6 3 34.6 16.3
 13 6 -3 -6.8 22
 -13 -6 3 0.6 14.1
 -13 -6 3 -6.4 12
 -13 -6 3 -6.9 16.6
 12 6 -3 6.4 14.3
 12 6 -3 2.2 13.3
 -12 -6 3 -5.2 19.1
 -12 -6 3 7.9 15.6
 -12 -6 3 21.5 13.8
 11 6 -3 7.5 12.2
 11 6 -3 -7.2 14.3
 -11 -6 3 -3.1 18.4
 -11 -6 3 9.8 13.5
 -11 -6 3 13.2 14.1
 10 6 -3 32.8 14.6
 10 6 -3 49 16.2
 -10 -6 3 17.2 16.2
 -10 -6 3 36.4 15
 -10 -6 3 22.7 13.6
 9 6 -3 41.6 15.7
 -9 -6 3 59.79 16.1
 -9 -6 3 52.09 13.9
 -9 -6 3 49.8 14.3
 8 6 -3 134.39 16.9
 8 6 -3 155.38 21.9
 -8 -6 3 108.69 15.4
 -8 -6 3 118.79 17
 7 6 -3 134.79 19.9
 7 6 -3 121.89 15.9
 -7 -6 3 126.79 15.3
 -7 -6 3 119.59 15.5
 6 6 -3 -9.2 9.9
 6 6 -3 0.2 7
 6 6 -3 -16.1 7.9
 6 6 -3 17.4 6.8
 -6 -6 3 -9.7 6.8
 -6 -6 3 7.3 7.7
 -6 -6 3 3.4 7.9
 -6 -6 3 -11.5 7.8
 5 6 -3 183.68 17.7
 5 6 -3 201.08 17.9
 5 6 -3 166.88 16.8
 5 6 -3 159.28 16
 -5 -6 3 163.18 16
 -5 -6 3 211.28 17
 -5 -6 3 189.98 17.5
 -5 -6 3 184.18 16.8
 4 6 -3 38.2 9.9
 4 6 -3 69.79 12.9
 4 6 -3 37.7 10.5
 4 6 -3 31.7 9
 -4 -6 3 25.7 9.8
 -4 -6 3 36 9.3
 -4 -6 3 46.9 10.6
 -4 -6 3 35.5 9.4
 3 6 -3 488.65 31.7
 3 6 -3 459.25 29.8
 3 6 -3 498.75 29.6
 -3 -6 3 491.25 31.3
 -3 -6 3 426.96 29.3
 -3 -6 3 497.35 30.7
 -3 -6 3 496.15 29.4
 -3 -6 3 470.25 29.5
 2 6 -3 783.92 42.5
 2 6 -3 728.03 44.7
 2 6 -3 769.12 43.5
 -2 -6 3 780.52 43.7
 -2 -6 3 734.23 43.1
 -2 -6 3 775.82 43.2
 -2 -6 3 766.72 42.3
 -2 -6 3 735.03 44.8
 1 6 -3 95.39 10.7
 1 6 -3 120.09 9.7
 1 6 -3 100.49 12.1
 1 6 -3 75.49 10.2
 -1 -6 3 99.99 9.1
 -1 -6 3 97.79 12.3
 -1 -6 3 113.39 10.5
 -1 -6 3 83.79 10.1
 0 6 -3 13.2 6.6
 0 6 -3 11.5 5
 0 6 -3 8.6 5.8
 0 6 -3 10.7 6.6
 0 -6 3 15.3 6.6
 0 -6 3 10.6 6.1
 0 -6 3 12.1 4.4
 0 -6 3 6.7 6.4
 -1 6 -3 462.45 29.8
 -1 6 -3 533.45 27.2
 -1 6 -3 492.95 30.2
 1 -6 3 542.45 27.1
 1 -6 3 488.15 29.8
 1 -6 3 500.85 32.3
 1 -6 3 471.85 29.5
 -2 6 -3 108.49 11.8
 -2 6 -3 111.19 11.9
 -2 6 -3 105.69 7.7
 2 -6 3 99.39 7.2
 2 -6 3 128.29 13.9
 2 -6 3 127.59 11.1
 2 -6 3 141.19 11.8
 2 -6 3 147.49 16.7
 -3 6 -3 386.06 20.8
 -3 6 -3 370.06 25.5
 -3 6 -3 373.06 20.7
 -3 6 -3 362.66 25.1
 3 -6 3 406.66 24.3
 3 -6 3 392.16 24.5
 3 -6 3 396.26 27.6
 3 -6 3 396.86 27.4
 -4 6 -3 67.09 5.9
 -4 6 -3 74.79 12.6
 -4 6 -3 76.89 13.7
 4 -6 3 72.09 10.8
 4 -6 3 75.09 12.9
 4 -6 3 68.09 9.4
 -5 6 -3 246.38 15.4
 -5 6 -3 264.27 20.5
 -5 6 -3 253.87 21.1
 -5 6 -3 232.38 15.6
 5 -6 3 249.08 19.3
 5 -6 3 236.98 19.7
 5 -6 3 284.37 21.5
 -6 6 -3 78.69 8.3
 -6 6 -3 77.69 7.8
 -6 6 -3 110.39 17
 -6 6 -3 96.89 18.2
 -6 6 -3 104.99 16.5
 6 -6 3 108.89 16.1
 6 -6 3 91.69 11
 6 -6 3 86.09 14.9
 -7 6 -3 227.08 21.8
 -7 6 -3 256.47 23.2
 -7 6 -3 247.28 23.9
 -7 6 -3 204.68 16
 7 -6 3 269.87 22.3
 -8 6 -3 153.18 19
 -8 6 -3 152.18 13.2
 -8 6 -3 154.28 22.5
 -8 6 -3 156.08 19.2
 8 -6 3 164.38 18.8
 -9 6 -3 82.19 21
 -9 6 -3 61.59 18.5
 -9 6 -3 70.19 18.4
 9 -6 3 69.59 14.8
 -10 6 -3 31.5 18.1
 -10 6 -3 29.1 18.5
 10 -6 3 43.1 17.2
 10 -6 3 62.39 11.6
 -11 6 -3 22.2 19.3
 -11 6 -3 18.6 20.4
 11 -6 3 -2.4 13.6
 -12 6 -3 91.39 26.2
 -12 6 -3 81.09 24.9
 -13 6 -3 23 23.8
 -13 6 -3 -7.2 19.9
 13 -6 3 7.1 19.4
 -14 6 -3 23.7 25.7
 -14 6 -3 9.8 22.3
 -15 6 -3 43.8 24.5
 -15 6 -3 12.4 24.3
 -15 6 -3 -13 9.6
 -16 6 -3 54.59 25.9
 -16 6 -3 48.7 25.6
 16 5 -3 17.7 16.5
 -16 -5 3 13.9 24.3
 -16 -5 3 30.9 17
 15 5 -3 4.5 16.2
 -15 -5 3 65.79 16.9
 -15 -5 3 31.3 19.3
 -15 -5 3 21.4 21.1
 14 5 -3 19.3 16.7
 -14 -5 3 40.4 20.2
 -14 -5 3 51.49 24.2
 -14 -5 3 23.1 15.2
 13 5 -3 9.7 17.6
 13 5 -3 22.5 17.6
 -13 -5 3 5.5 15.6
 -13 -5 3 8.1 31.8
 -13 -5 3 24.4 14.1
 12 5 -3 4.7 14.2
 12 5 -3 -3 12.8
 -12 -5 3 4.2 18.3
 -12 -5 3 17.2 13.5
 -12 -5 3 16 14.6
 11 5 -3 147.79 24
 11 5 -3 82.69 18.2
 -11 -5 3 115.79 19.6
 -11 -5 3 135.19 20.8
 -11 -5 3 99.19 23.1
 10 5 -3 7.3 13.6
 10 5 -3 8.3 14.9
 -10 -5 3 21.4 16.1
 -10 -5 3 19.3 13.8
 -10 -5 3 3.8 12.5
 9 5 -3 5.6 12.7
 9 5 -3 5.9 10.3
 -9 -5 3 24.3 14.8
 -9 -5 3 -9.7 10.6
 -9 -5 3 17.3 11.7
 8 5 -3 4.7 8.9
 -8 -5 3 15.6 13.4
 -8 -5 3 -9.6 7.9
 -8 -5 3 6.6 9.5
 7 5 -3 152.68 18.1
 7 5 -3 179.58 16.9
 -7 -5 3 159.08 14.6
 -7 -5 3 158.38 15.8
 -7 -5 3 115.59 15.7
 -7 -5 3 190.68 17.3
 6 5 -3 596.34 35.6
 6 5 -3 436.86 32.4
 6 5 -3 553.44 34.6
 -6 -5 3 574.74 33.9
 -6 -5 3 528.05 34
 -6 -5 3 498.15 33.5
 -6 -5 3 521.95 32.7
 5 5 -3 35.6 11.7
 5 5 -3 37.4 10.7
 5 5 -3 26.5 9.4
 -5 -5 3 40.4 9.6
 -5 -5 3 41.9 10.9
 -5 -5 3 29.9 8.8
 4 5 -3 1072.99 61.49
 4 5 -3 1117.39 60.59
 4 5 -3 1058.69 60.09
 4 5 -3 1182.58 61.19
 -4 -5 3 1132.09 60.69
 -4 -5 3 1038.1 60.29
 -4 -5 3 1107.59 59.99
 -4 -5 3 1098.19 60.99
 3 5 -3 72.99 9.7
 3 5 -3 65.79 10.3
 3 5 -3 60.19 9
 3 5 -3 60.29 8.8
 -3 -5 3 79.09 11
 -3 -5 3 70.89 9.2
 -3 -5 3 70.59 9
 -3 -5 3 70.39 10.3
 2 5 -3 194.68 14
 2 5 -3 172.38 14
 2 5 -3 181.78 15.3
 -2 -5 3 190.28 13.4
 -2 -5 3 161.08 15
 -2 -5 3 206.18 14.9
 -2 -5 3 191.48 13.7
 -2 -5 3 171.18 13.8
 1 5 -3 90.29 9.7
 1 5 -3 93.99 9.3
 1 5 -3 87.59 10.2
 -1 -5 3 87.59 9.5
 -1 -5 3 98.89 11.1
 -1 -5 3 104.69 8.8
 -1 -5 3 86.69 9.4
 0 5 -3 45.8 8.5
 0 5 -3 66.29 10.3
 0 5 -3 49.1 6.1
 0 5 -3 47.7 8.4
 0 -5 3 59.69 10.6
 0 -5 3 64.09 9.9
 0 -5 3 53.59 8.9
 0 -5 3 59.09 7.6
 -1 5 -3 621.84 35.3
 -1 5 -3 621.24 32.8
 -1 5 -3 630.74 36.9
 -1 5 -3 613.34 35.4
 1 -5 3 592.84 34.9
 1 -5 3 630.54 35.2
 1 -5 3 642.74 32.7
 1 -5 3 623.24 37.1
 -2 5 -3 9.2 6.2
 -2 5 -3 9.8 5.9
 -2 5 -3 14.3 3.2
 2 -5 3 9.9 6.1
 2 -5 3 7.9 7.3
 2 -5 3 10.5 5.4
 2 -5 3 3.9 5.7
 2 -5 3 8.9 2.5
 -3 5 -3 525.55 28.9
 -3 5 -3 520.05 31.9
 -3 5 -3 543.75 32.5
 -3 5 -3 540.75 28.8
 3 -5 3 549.25 33.8
 3 -5 3 557.24 31.4
 3 -5 3 566.84 34.1
 3 -5 3 574.14 31.8
 -4 5 -3 108.89 12.5
 -4 5 -3 113.29 8.2
 -4 5 -3 99.09 12.9
 -4 5 -3 115.99 8.5
 4 -5 3 122.59 11.4
 4 -5 3 113.29 10.9
 4 -5 3 124.59 14.2
 -5 5 -3 63.79 6.8
 -5 5 -3 73.69 14.4
 -5 5 -3 63.99 13.4
 -5 5 -3 58.79 11.7
 5 -5 3 66.19 9
 5 -5 3 62.69 11.1
 5 -5 3 61.49 10.9
 -6 5 -3 370.96 27.8
 -6 5 -3 393.56 29.6
 -6 5 -3 399.26 27.2
 -6 5 -3 400.26 23.9
 6 -5 3 402.46 23.5
 6 -5 3 373.76 25.7
 6 -5 3 425.96 27.7
 -7 5 -3 102.99 16.5
 -7 5 -3 67.09 9
 -7 5 -3 64.79 15.3
 -7 5 -3 95.49 17.1
 7 -5 3 54.19 9.5
 7 -5 3 99.59 16.8
 7 -5 3 90.69 14.5
 -8 5 -3 42.3 14
 -8 5 -3 31.5 7.9
 -8 5 -3 48.2 14.7
 8 -5 3 45.9 11.6
 8 -5 3 33.1 8.6
 -9 5 -3 108.99 20.1
 -9 5 -3 99.89 11.5
 -9 5 -3 89.59 18.7
 -9 5 -3 123.69 21.1
 9 -5 3 82.09 15.1
 9 -5 3 86.69 12.2
 -10 5 -3 78.89 20.3
 -10 5 -3 67.99 19.4
 10 -5 3 66.89 14.5
 10 -5 3 80.19 13.7
 -11 5 -3 93.39 23.9
 -11 5 -3 68.79 20.1
 11 -5 3 94.79 15.9
 11 -5 3 51.29 14
 -12 5 -3 44.1 22.1
 -12 5 -3 55.29 20.6
 12 -5 3 51.29 13.2
 -13 5 -3 45 22.3
 13 -5 3 40.2 13.9
 13 -5 3 13.1 17.4
 -14 5 -3 33.5 23.7
 -14 5 -3 43.5 25.1
 -15 5 -3 42.3 23.6
 -15 5 -3 13.8 23
 -16 5 -3 13.9 22.9
 -16 5 -3 114.09 27.8
 16 4 -3 16.5 16.7
 -16 -4 3 -5.9 22.7
 -16 -4 3 34.9 20
 15 4 -3 44.7 18
 -15 -4 3 62.29 17.6
 -15 -4 3 24.3 24
 -15 -4 3 18.7 18
 14 4 -3 27.2 21
 -14 -4 3 34.6 23.7
 -14 -4 3 47.8 16.8
 -14 -4 3 72.59 25.3
 13 4 -3 -2.4 15.1
 13 4 -3 31.9 15.4
 -13 -4 3 30.6 27.7
 -13 -4 3 32.3 15.4
 -13 -4 3 29.9 14
 12 4 -3 41.9 16
 12 4 -3 37.2 16.7
 -12 -4 3 48.2 15.6
 -12 -4 3 40.9 17.4
 -12 -4 3 79.69 18.9
 11 4 -3 1.1 12.2
 11 4 -3 -0.8 11.8
 -11 -4 3 13.9 16.3
 -11 -4 3 2.3 13.3
 -11 -4 3 5.9 13.4
 10 4 -3 241.88 23.6
 10 4 -3 236.08 31
 -10 -4 3 189.08 19.8
 -10 -4 3 170.48 21.2
 -10 -4 3 172.18 22.5
 9 4 -3 130.89 18
 9 4 -3 100.29 16.5
 -9 -4 3 121.89 18.3
 -9 -4 3 136.69 17.8
 8 4 -3 35.9 10.8
 8 4 -3 44.4 13.8
 -8 -4 3 48.3 11.7
 -8 -4 3 44.4 11.2
 -8 -4 3 25.4 12.5
 7 4 -3 51.49 10.8
 7 4 -3 34.1 11.2
 -7 -4 3 36 10.4
 -7 -4 3 36.3 9.9
 -7 -4 3 28.1 11
 -7 -4 3 17.7 9.7
 6 4 -3 75.39 12.3
 6 4 -3 70.89 10.7
 6 4 -3 100.29 15.2
 -6 -4 3 108.09 12.4
 -6 -4 3 94.39 12.4
 -6 -4 3 106.49 17.1
 -6 -4 3 85.09 11.6
 -6 -4 3 49.7 11.1
 5 4 -3 633.74 34.6
 5 4 -3 566.14 33.9
 5 4 -3 534.85 34.3
 5 4 -3 598.24 34.9
 -5 -4 3 558.84 33.8
 -5 -4 3 534.25 32.9
 -5 -4 3 522.35 33.7
 -5 -4 3 514.15 33.4
 4 4 -3 6.5 6.8
 4 4 -3 13.8 7.6
 4 4 -3 14.2 6.4
 4 4 -3 -4.8 5.7
 -4 -4 3 14.5 6.8
 -4 -4 3 -2 5.6
 -4 -4 3 -2.6 6.3
 -4 -4 3 11.4 6.5
 3 4 -3 502.75 29.3
 3 4 -3 480.05 29.3
 3 4 -3 556.64 30.2
 3 4 -3 491.05 30.4
 -3 -4 3 503.65 30.2
 -3 -4 3 476.85 29.2
 -3 -4 3 530.65 29.6
 -3 -4 3 480.45 29
 2 4 -3 20.3 6.6
 2 4 -3 14.6 6.5
 2 4 -3 17.1 5.9
 -2 -4 3 15.3 6.2
 -2 -4 3 27.3 7
 -2 -4 3 21.2 6.5
 -2 -4 3 24.9 6.2
 1 4 -3 62.49 7.4
 1 4 -3 64.49 7.8
 1 4 -3 54.49 8.9
 1 4 -3 60.99 8.8
 -1 -4 3 62.79 7.7
 -1 -4 3 48 7.4
 -1 -4 3 79.39 10.8
 -1 -4 3 58.69 6.6
 0 4 -3 320.77 19.7
 0 4 -3 329.77 21.4
 0 4 -3 318.87 18.3
 0 4 -3 328.77 20.2
 0 -4 3 341.07 21.6
 0 -4 3 310.67 18.2
 0 -4 3 336.67 20
 0 -4 3 311.07 19.8
 -1 4 -3 55.69 8.1
 -1 4 -3 53.49 4.9
 -1 4 -3 58.39 7.3
 1 -4 3 59.79 7
 1 -4 3 71.29 10
 1 -4 3 48.6 4.6
 1 -4 3 59.29 7.3
 -2 4 -3 233.58 15.5
 -2 4 -3 212.58 12.8
 -2 4 -3 227.58 15.5
 2 -4 3 245.38 17
 2 -4 3 228.28 15
 2 -4 3 229.38 17.1
 2 -4 3 231.28 15.2
 2 -4 3 222.28 12.8
 -3 4 -3 368.56 23.1
 -3 4 -3 373.26 23.4
 -3 4 -3 373.46 20.6
 3 -4 3 372.36 24.4
 3 -4 3 382.46 22.5
 3 -4 3 403.36 23
 -4 4 -3 66.59 6.6
 -4 4 -3 88.99 12.2
 -4 4 -3 83.49 12.2
 4 -4 3 64.49 9.3
 4 -4 3 67.19 8.2
 4 -4 3 67.09 10.9
 -5 4 -3 542.95 30.9
 -5 4 -3 541.35 34.8
 -5 4 -3 549.15 34
 -5 4 -3 535.65 33.2
 5 -4 3 576.64 32.2
 5 -4 3 547.05 30.7
 5 -4 3 548.35 33.1
 5 -4 3 572.04 33
 -6 4 -3 50.19 11.4
 -6 4 -3 45.7 7.8
 -6 4 -3 62.89 12.9
 -6 4 -3 28.3 10.7
 6 -4 3 38.9 8.9
 6 -4 3 43.4 10.8
 6 -4 3 38.4 9.4
 6 -4 3 43.5 7.8
 -7 4 -3 403.66 27.6
 7 -4 3 293.27 22.5
 -8 4 -3 55.29 14.3
 -8 4 -3 32.9 14.1
 -8 4 -3 47.5 13.7
 8 -4 3 50.69 10
 8 -4 3 45.9 10.6
 -9 4 -3 53.99 15.4
 -9 4 -3 52.99 19.5
 -9 4 -3 58.49 16.2
 -9 4 -3 44.2 9.6
 9 -4 3 65.99 12.7
 9 -4 3 68.29 12.3
 -10 4 -3 127.59 23.3
 -10 4 -3 127.29 19.7
 -10 4 -3 134.09 24.7
 10 -4 3 102.79 14.3
 10 -4 3 114.59 16.5
 -11 4 -3 -0.3 19.3
 -11 4 -3 12 16.3
 11 -4 3 -7.4 10.1
 11 -4 3 7.8 10.9
 -12 4 -3 66.39 19.7
 -12 4 -3 66.39 22.4
 -13 4 -3 -3.8 28.3
 -13 4 -3 12.3 19.1
 13 -4 3 9.9 11.3
 -14 4 -3 -2.1 20.5
 -14 4 -3 4.8 20
 14 -4 3 20.9 12.7
 -15 4 -3 26.1 23.3
 -15 4 -3 47.7 26.9
 -16 4 -3 61.49 23.3
 -16 4 -3 23.5 22.1
 17 3 -3 16.7 15.6
 -17 -3 3 52.79 19.9
 -17 -3 3 32 25.6
 16 3 -3 40.9 17.3
 -16 -3 3 9.3 23
 -16 -3 3 40.8 20.4
 15 3 -3 9.4 15.4
 -15 -3 3 51.89 27.7
 -15 -3 3 38.7 20.7
 -15 -3 3 58.29 17
 14 3 -3 33.3 17.9
 -14 -3 3 58.39 16.8
 -14 -3 3 34.3 17.3
 -14 -3 3 50.49 21.5
 13 3 -3 0.6 16.3
 13 3 -3 43.4 16.6
 -13 -3 3 80.09 24
 -13 -3 3 77.99 16.9
 -13 -3 3 43.4 17
 12 3 -3 -11.3 13.8
 12 3 -3 19.9 14.6
 -12 -3 3 -16 17.4
 -12 -3 3 14.1 13.6
 -12 -3 3 36.5 15.4
 11 3 -3 24 15
 11 3 -3 23.4 16
 -11 -3 3 19.2 16.5
 -11 -3 3 23.4 14.4
 -11 -3 3 32.5 14.7
 10 3 -3 115.69 20.3
 10 3 -3 68.99 17.5
 -10 -3 3 99.09 20.5
 -10 -3 3 90.09 17
 -10 -3 3 106.19 16.7
 9 3 -3 239.28 23.3
 -9 -3 3 269.07 23.7
 -9 -3 3 267.07 22.9
 -9 -3 3 253.97 20.6
 8 3 -3 449.66 31.2
 8 3 -3 379.46 30.3
 -8 -3 3 471.75 30.7
 -8 -3 3 464.65 28.5
 -8 -3 3 404.16 30.5
 -8 -3 3 496.75 31.3
 7 3 -3 129.99 15.1
 7 3 -3 115.79 13.7
 7 3 -3 87.09 14.3
 -7 -3 3 145.29 15.3
 -7 -3 3 106.99 14.4
 -7 -3 3 110.39 11.5
 -7 -3 3 106.49 13.4
 -7 -3 3 100.99 13.8
 6 3 -3 196.78 17.1
 6 3 -3 218.98 18.3
 6 3 -3 245.48 19
 -6 -3 3 256.07 18.4
 -6 -3 3 191.98 15.8
 -6 -3 3 204.98 17.4
 -6 -3 3 244.48 18.3
 5 3 -3 354.86 23.5
 5 3 -3 336.37 23
 5 3 -3 321.67 22.3
 -5 -3 3 331.37 22.5
 -5 -3 3 313.87 21.5
 -5 -3 3 345.77 22.5
 4 3 -3 907.41 48.1
 4 3 -3 860.41 48.6
 4 3 -3 898.71 48.1
 -4 -3 3 897.41 48.3
 -4 -3 3 839.62 47.8
 -4 -3 3 844.82 47.4
 3 3 -3 377.56 22.1
 3 3 -3 360.76 22.5
 3 3 -3 364.66 22.9
 3 3 -3 368.86 22
 -3 -3 3 347.37 21.4
 -3 -3 3 348.57 21.8
 -3 -3 3 382.66 22.6
 2 3 -3 1093.29 61.09
 2 3 -3 1099.69 60.69
 2 3 -3 1124.39 59.59
 2 3 -3 1197.48 59.99
 -2 -3 3 1107.19 60.49
 -2 -3 3 1154.08 59.79
 -2 -3 3 1114.19 59.79
 -2 -3 3 1206.28 59.69
 1 3 -3 2909.71 151.98
 1 3 -3 2979.7 151.48
 1 3 -3 2888.91 152.98
 -1 -3 3 2923.31 152.88
 -1 -3 3 3023.2 151.58
 -1 -3 3 3206.08 153.18
 -1 -3 3 3036.4 152.98
 0 3 -3 -3.3 3.9
 0 3 -3 4 3.4
 0 3 -3 -0.5 4.4
 0 -3 3 2.5 3.2
 0 -3 3 4.6 4.4
 0 -3 3 -7.1 3.5
 -1 3 -3 1450.75 80.19
 -1 3 -3 1468.15 79.99
 -1 3 -3 1704.33 83.09
 -1 3 -3 1604.14 78.99
 1 -3 3 1651.93 81.59
 1 -3 3 1516.25 80.19
 1 -3 3 1541.95 80.09
 1 -3 3 1533.05 78.89
 -2 3 -3 477.35 24.5
 -2 3 -3 440.16 25.9
 -2 3 -3 441.56 26.1
 -2 3 -3 473.05 24.5
 2 -3 3 473.95 26.9
 2 -3 3 460.15 25.7
 2 -3 3 458.65 25.7
 2 -3 3 443.26 28.3
 -3 3 -3 111.69 10.2
 -3 3 -3 113.89 8.2
 -3 3 -3 112.69 10.1
 3 -3 3 108.99 9.6
 3 -3 3 120.09 9.3
 -4 3 -3 47.1 9.4
 -4 3 -3 62.69 10
 -4 3 -3 45.2 5.9
 -4 3 -3 79.39 10.8
 4 -3 3 52.79 7.2
 4 -3 3 59.69 9.4
 4 -3 3 55.29 8.5
 4 -3 3 46.9 6.1
 -5 3 -3 -2.9 8.2
 -5 3 -3 12.2 8.3
 -5 3 -3 7.6 5.1
 -5 3 -3 -14.9 6.6
 5 -3 3 4.6 6.6
 5 -3 3 2.4 7.2
 5 -3 3 -1.2 4.4
 5 -3 3 -1.9 6
 -6 3 -3 315.97 21.2
 -6 3 -3 338.97 24.5
 -6 3 -3 330.97 23.5
 6 -3 3 336.17 21.9
 6 -3 3 329.57 22.4
 6 -3 3 340.27 21.4
 6 -3 3 358.86 21.8
 -7 3 -3 71.49 14.1
 -7 3 -3 68.19 10
 -7 3 -3 56.59 13.5
 -7 3 -3 32.3 11
 7 -3 3 40.9 9
 7 -3 3 54.59 9.9
 7 -3 3 61.29 11.1
 7 -3 3 37.6 11.7
 -8 3 -3 46.7 13.9
 -8 3 -3 37.4 12.4
 -8 3 -3 79.19 10.7
 -8 3 -3 79.29 14.1
 8 -3 3 69.79 11.3
 8 -3 3 75.89 11.7
 -9 3 -3 38.1 13.6
 -9 3 -3 12.4 16.6
 -9 3 -3 24.1 14.4
 9 -3 3 49.8 11.4
 9 -3 3 44.7 10.6
 -10 3 -3 31.4 14.8
 -10 3 -3 9.6 18.2
 -10 3 -3 -1.7 13.9
 10 -3 3 35.4 10.9
 10 -3 3 54.59 13.3
 -11 3 -3 71.49 21.9
 -11 3 -3 53.89 19.2
 11 -3 3 74.59 15.6
 -12 3 -3 9.2 16.9
 -12 3 -3 20.5 19.1
 12 -3 3 12.1 11.4
 -13 3 -3 33.3 18.8
 -13 3 -3 42.5 23.8
 13 -3 3 40.4 15
 -14 3 -3 50.99 21.6
 -14 3 -3 23.3 22.4
 14 -3 3 19.4 14.9
 -15 3 -3 43.5 21.9
 -15 3 -3 -4.6 22.9
 15 -3 3 -4.8 13.5
 -16 3 -3 102.79 26.1
 -16 3 -3 82.19 25
 16 -3 3 35.1 16.6
 17 2 -3 19.7 15.9
 -17 -2 3 48.7 27.6
 -17 -2 3 68.49 20
 16 2 -3 15.9 15.3
 -16 -2 3 7.6 23.4
 -16 -2 3 53.39 20.8
 15 2 -3 37.5 16.5
 -15 -2 3 24.5 23.1
 -15 -2 3 79.69 20.9
 -15 -2 3 23.8 18.5
 14 2 -3 30.1 17.3
 -14 -2 3 6.7 16.1
 -14 -2 3 49.7 15
 -14 -2 3 38.6 23.1
 13 2 -3 6.3 13.7
 -13 -2 3 39.8 15.1
 -13 -2 3 21.2 16.3
 -13 -2 3 26 18.5
 12 2 -3 103.79 20.7
 -12 -2 3 96.59 18.8
 -12 -2 3 82.99 17.9
 -12 -2 3 108.89 24.4
 11 2 -3 44.3 16.1
 11 2 -3 15.3 14.3
 -11 -2 3 46 20.4
 -11 -2 3 37.6 14.3
 -11 -2 3 31.6 15.3
 10 2 -3 33.9 14.8
 10 2 -3 3.1 11
 -10 -2 3 27 15.3
 -10 -2 3 6.5 12.4
 -10 -2 3 19.2 11.9
 9 2 -3 64.69 14.1
 9 2 -3 32.9 11.7
 -9 -2 3 46.8 12.8
 -9 -2 3 46.6 12.1
 -9 -2 3 55.09 15.1
 8 2 -3 55.09 12.8
 8 2 -3 71.19 12.7
 -8 -2 3 69.19 13.2
 -8 -2 3 70.69 10.9
 -8 -2 3 53.09 16
 -8 -2 3 87.99 15.3
 -8 -2 3 54.79 13.4
 7 2 -3 578.34 39.1
 7 2 -3 632.44 39.6
 7 2 -3 667.53 40.5
 -7 -2 3 661.23 39.6
 -7 -2 3 677.63 37.5
 -7 -2 3 717.03 40.2
 6 2 -3 182.88 16.2
 6 2 -3 199.28 17.9
 6 2 -3 140.59 14.8
 -6 -2 3 169.58 15.1
 -6 -2 3 142.09 12.8
 -6 -2 3 187.88 16.1
 -6 -2 3 134.69 14
 -6 -2 3 191.78 16.6
 5 2 -3 64.39 9.4
 5 2 -3 85.69 11.1
 -5 -2 3 89.09 11
 -5 -2 3 82.89 10.2
 4 2 -3 419.06 25.7
 4 2 -3 420.16 25.8
 4 2 -3 420.86 25.1
 -4 -2 3 377.96 24.3
 -4 -2 3 416.66 24.9
 -4 -2 3 423.86 25.5
 -4 -2 3 458.65 25.9
 3 2 -3 192.18 13.2
 3 2 -3 197.88 14.1
 3 2 -3 178.28 13.6
 3 2 -3 207.68 13.5
 -3 -2 3 203.48 13.1
 -3 -2 3 194.58 13.8
 -3 -2 3 188.48 12.9
 2 2 -3 1180.08 63.29
 2 2 -3 1294.27 63.89
 2 2 -3 1286.87 63.39
 2 2 -3 1204.38 65.49
 -2 -2 3 1212.38 64.09
 -2 -2 3 1166.38 62.99
 1 2 -3 689.93 38.7
 1 2 -3 737.93 37.8
 1 2 -3 705.03 38
 1 2 -3 694.23 37.5
 -1 -2 3 727.43 37.8
 -1 -2 3 710.63 37.5
 -1 -2 3 765.42 38.8
 -1 -2 3 726.83 38
 0 2 -3 137.39 9.9
 0 2 -3 133.59 8.5
 0 2 -3 127.59 9.1
 0 2 -3 132.59 8.6
 0 -2 3 135.19 9.1
 0 -2 3 139.89 8.6
 0 -2 3 144.59 9.8
 0 -2 3 138.29 8.5
 -1 2 -3 305.07 17.7
 -1 2 -3 280.67 17.2
 -1 2 -3 286.57 16.2
 -1 2 -3 295.17 16.9
 1 -2 3 298.57 16.7
 1 -2 3 313.77 17.8
 1 -2 3 300.77 16.2
 -2 2 -3 223.08 13.9
 -2 2 -3 213.38 14
 -2 2 -3 224.78 13
 2 -2 3 225.88 14.7
 2 -2 3 232.68 14.5
 2 -2 3 231.78 14.3
 2 -2 3 225.58 13.9
 -3 2 -3 290.67 17.6
 -3 2 -3 284.47 16.6
 -3 2 -3 267.67 17.5
 3 -2 3 269.37 16.9
 3 -2 3 274.17 17.2
 3 -2 3 281.87 16.6
 3 -2 3 305.77 17.2
 -4 2 -3 4.6 4.3
 -4 2 -3 10.1 5.6
 -4 2 -3 -2.3 5.6
 -4 2 -3 -1.3 6.4
 4 -2 3 -2 3.8
 4 -2 3 9 6.6
 4 -2 3 9.7 4.7
 4 -2 3 6.5 5.4
 -5 2 -3 241.68 20
 -5 2 -3 305.87 18.6
 -5 2 -3 258.57 19.2
 -5 2 -3 269.67 19.3
 5 -2 3 313.47 20.1
 5 -2 3 268.87 18.1
 5 -2 3 297.97 18.4
 5 -2 3 269.07 19.4
 -6 2 -3 -4.3 7.7
 -6 2 -3 -3.6 9.3
 -6 2 -3 -13.8 6.9
 -6 2 -3 -4.7 5.1
 6 -2 3 3.9 6.4
 6 -2 3 1.6 5.8
 6 -2 3 -3.2 5.7
 -7 2 -3 104.09 13.6
 -7 2 -3 96.89 14.8
 -7 2 -3 98.49 12.8
 7 -2 3 102.59 11.2
 7 -2 3 86.59 10.8
 7 -2 3 81.09 12.9
 -8 2 -3 45.3 9.5
 -8 2 -3 39.2 12.2
 -8 2 -3 45.4 14.9
 8 -2 3 47.6 10
 8 -2 3 38.4 8.6
 -9 2 -3 19.1 16
 -9 2 -3 30.2 12.3
 -9 2 -3 28.3 13.3
 9 -2 3 50.79 10.2
 -10 2 -3 -10.4 12.9
 -10 2 -3 -14 13
 -10 2 -3 -10.8 17.1
 10 -2 3 8.4 11.5
 10 -2 3 -7.7 8.7
 -11 2 -3 4.2 16.8
 -11 2 -3 41.4 20.1
 11 -2 3 40.4 10.9
 11 -2 3 40.8 13.6
 -12 2 -3 42.1 18.6
 -12 2 -3 59.79 21.4
 12 -2 3 41.2 13.9
 -13 2 -3 29.2 19.2
 -13 2 -3 51.89 23
 13 -2 3 10.6 12.7
 -14 2 -3 35.2 23.4
 -14 2 -3 58.19 22.3
 14 -2 3 28.6 14.1
 -15 2 -3 -1.5 21.3
 -15 2 -3 12.7 20.4
 15 -2 3 16.2 17.3
 -16 2 -3 16.5 22.2
 16 -2 3 -1.7 13.1
 17 1 -3 14.8 17.9
 -17 -1 3 -6.9 29.1
 16 1 -3 2 16.1
 -16 -1 3 33.8 19.3
 -16 -1 3 -3.4 22.9
 -15 -1 3 58.49 25.8
 -15 -1 3 79.79 22.5
 -15 -1 3 38.4 25.4
 14 1 -3 31.3 15.1
 -14 -1 3 8.2 17
 -14 -1 3 54.79 18.2
 -14 -1 3 15.4 18.7
 13 1 -3 47.7 16.1
 -13 -1 3 81.19 17.5
 -13 -1 3 24.2 18.2
 -13 -1 3 45.2 15.8
 12 1 -3 -1.7 14.1
 12 1 -3 17.2 14.6
 -12 -1 3 10.7 19.5
 -12 -1 3 17.5 14.7
 -12 -1 3 14.8 14.1
 11 1 -3 220.38 23.6
 -11 -1 3 255.17 26.2
 -11 -1 3 248.88 27.3
 -11 -1 3 242.68 22.8
 10 1 -3 25.4 13.6
 -10 -1 3 19.5 13.3
 -10 -1 3 36.2 16.7
 9 1 -3 63.59 14.3
 9 1 -3 75.49 14.1
 -9 -1 3 58.29 12
 -9 -1 3 52.59 15.9
 -9 -1 3 58.99 14.1
 8 1 -3 155.78 16.7
 -8 -1 3 123.29 12.9
 -8 -1 3 95.89 14.7
 -8 -1 3 129.69 16.6
 -8 -1 3 135.09 16.6
 -8 -1 3 118.39 13.9
 7 1 -3 263.87 21.3
 7 1 -3 266.47 21.9
 7 1 -3 287.57 22.2
 -7 -1 3 282.07 21
 -7 -1 3 274.07 22.3
 -7 -1 3 284.27 19.1
 -7 -1 3 275.97 20.9
 6 1 -3 1059.49 55.99
 6 1 -3 926.11 55.29
 -6 -1 3 986.4 55.09
 -6 -1 3 1061.39 55.79
 -6 -1 3 957 52.89
 -6 -1 3 918.81 54.79
 -6 -1 3 1031.4 54.79
 5 1 -3 54.99 10.1
 5 1 -3 60.79 10.1
 5 1 -3 49.3 9.9
 -5 -1 3 55.49 9.4
 -5 -1 3 62.09 10.2
 -5 -1 3 54.49 8.8
 -5 -1 3 51.19 7.7
 -5 -1 3 80.99 11.1
 4 1 -3 109.19 10.4
 4 1 -3 117.09 10.3
 4 1 -3 131.69 11.4
 -4 -1 3 137.49 13.4
 -4 -1 3 121.89 10.1
 -4 -1 3 146.69 10
 -4 -1 3 118.49 10.4
 3 1 -3 615.14 36
 3 1 -3 681.83 37
 3 1 -3 627.14 36.6
 -3 -1 3 681.43 37.2
 -3 -1 3 730.13 37
 2 1 -3 1822.32 87.99
 2 1 -3 1578.64 85.69
 2 1 -3 1718.93 85.09
 2 1 -3 1758.02 86.19
 -2 -1 3 1549.94 85.09
 -2 -1 3 1643.34 85.09
 -2 -1 3 1664.63 86.19
 1 1 -3 940.71 48
 1 1 -3 988 46.9
 1 1 -3 914.11 47
 1 1 -3 860.31 47.3
 -1 -1 3 867.41 46.9
 -1 -1 3 895.41 46.7
 -1 -1 3 892.71 47.3
 -1 -1 3 989.3 48
 0 1 -3 19 3.4
 0 1 -3 15.5 1.9
 0 1 -3 22.6 3.5
 0 1 -3 18.3 2.9
 0 -1 3 13.3 1.9
 0 -1 3 20.8 3.1
 0 -1 3 27.2 3.6
 0 -1 3 23.5 3.5
 -1 1 -3 27.7 4.1
 -1 1 -3 29.7 5.3
 -1 1 -3 21.9 3.8
 -1 1 -3 24.1 3.5
 1 -1 3 31.8 4.2
 1 -1 3 28.8 4.9
 1 -1 3 22.6 4
 -2 1 -3 521.45 28.9
 -2 1 -3 583.84 29.6
 -2 1 -3 516.15 28.9
 2 -1 3 556.04 29
 2 -1 3 574.74 29.1
 2 -1 3 496.85 28.8
 2 -1 3 517.75 28.1
 -3 1 -3 156.38 12.9
 -3 1 -3 182.78 11.6
 -3 1 -3 160.98 11.7
 3 -1 3 140.69 11.4
 3 -1 3 176.28 11.4
 3 -1 3 177.28 11.5
 -4 1 -3 19.7 7.7
 -4 1 -3 39.6 7
 -4 1 -3 38.1 7.9
 4 -1 3 41.9 6.9
 4 -1 3 30.8 7.8
 4 -1 3 38.1 6.6
 -5 1 -3 376.56 24.8
 -5 1 -3 344.67 25.2
 -5 1 -3 409.06 24.6
 5 -1 3 453.15 25
 5 -1 3 403.76 24.1
 5 -1 3 394.66 25.1
 5 -1 3 403.16 22.6
 -6 1 -3 184.98 15.5
 -6 1 -3 181.18 14.7
 -6 1 -3 206.28 16.7
 -6 1 -3 220.98 16.7
 6 -1 3 208.98 15
 6 -1 3 198.18 15.6
 6 -1 3 180.38 13.4
 -7 1 -3 38.7 8.8
 -7 1 -3 30.8 11.1
 -7 1 -3 54.39 9.9
 -7 1 -3 24.6 10.5
 7 -1 3 32.7 9.4
 7 -1 3 41.6 11.2
 7 -1 3 43.9 11.6
 -8 1 -3 50.09 14.9
 -8 1 -3 60.49 10.7
 -8 1 -3 28.6 11.2
 -8 1 -3 60.29 13.3
 8 -1 3 74.29 12.7
 8 -1 3 50.59 10.8
 -9 1 -3 -27.2 12.9
 -9 1 -3 -11.6 10.6
 -9 1 -3 -11.9 10.5
 9 -1 3 5.4 9
 9 -1 3 -9.1 6.6
 -10 1 -3 11.2 14.8
 -10 1 -3 -8.7 15.9
 10 -1 3 6.1 11.1
 -11 1 -3 51.79 20.3
 -11 1 -3 63.99 18.5
 11 -1 3 46.9 15
 -12 1 -3 3.3 15.1
 -12 1 -3 6.6 18.4
 12 -1 3 16.9 12.6
 -13 1 -3 -4.6 19.9
 -13 1 -3 17.6 17
 13 -1 3 13.3 12.5
 -14 1 -3 28.5 18.5
 -14 1 -3 12.7 20.7
 14 -1 3 30.1 15.4
 -15 1 -3 9.5 23.8
 -15 1 -3 38 23.1
 15 -1 3 35.1 15.2
 -16 1 -3 42.6 21.2
 -16 1 -3 88.59 27.4
 16 -1 3 9 17.7
 17 0 -3 17 16.4
 -17 0 3 9.5 29.6
 -17 0 3 59.99 18.7
 16 0 -3 -2.9 15.8
 -16 0 3 44.8 20.1
 -16 0 3 -16.3 21.5
 15 0 -3 13.5 14.5
 -15 0 3 24.2 25.2
 14 0 -3 14.4 12.5
 -14 0 3 5.8 16.4
 -14 0 3 61.79 19.7
 -14 0 3 52.49 23.7
 13 0 -3 23.4 14.1
 -13 0 3 11.9 13.6
 -13 0 3 -1 17.3
 -13 0 3 -2.4 15.1
 12 0 -3 33.9 15.6
 12 0 -3 53.39 15.3
 -12 0 3 76.89 17.5
 -12 0 3 63.39 19.7
 -12 0 3 44.2 15.6
 11 0 -3 18 12.7
 11 0 -3 -16.2 12.3
 -11 0 3 10.3 15.3
 -11 0 3 -9.2 17.3
 -11 0 3 27.1 14.3
 10 0 -3 226.08 30.9
 10 0 -3 246.98 22
 -10 0 3 244.58 25.6
 -10 0 3 234.48 20.9
 -10 0 3 243.88 25.3
 9 0 -3 120.59 16.5
 9 0 -3 112.19 14.8
 -9 0 3 114.39 13.9
 -9 0 3 126.69 18
 -9 0 3 128.69 18.2
 -9 0 3 107.39 17.3
 8 0 -3 82.19 14.3
 8 0 -3 103.39 15.1
 -8 0 3 89.89 11.5
 -8 0 3 72.29 11.2
 -8 0 3 90.79 13.8
 -8 0 3 98.99 15.8
 -8 0 3 88.39 13.6
 7 0 -3 1197.68 65.19
 7 0 -3 1252.27 66.09
 -7 0 3 1142.19 65.39
 -7 0 3 1175.68 65.59
 -7 0 3 1117.69 64.39
 6 0 -3 33.3 9.5
 6 0 -3 29 12.4
 6 0 -3 26 10.1
 -6 0 3 16.6 8
 -6 0 3 35.7 10.8
 -6 0 3 45 10.8
 -6 0 3 28.3 7.4
 5 0 -3 921.51 48.8
 5 0 -3 850.41 48
 -5 0 3 855.51 45.9
 -5 0 3 804.12 47.4
 -5 0 3 843.72 47.8
 -5 0 3 932.11 49
 4 0 -3 376.86 22.4
 4 0 -3 328.17 21.3
 4 0 -3 352.96 21.3
 -4 0 3 350.66 19.5
 -4 0 3 321.87 21
 -4 0 3 385.96 22.9
 -4 0 3 343.27 21.3
 3 0 -3 69.49 8.8
 3 0 -3 69.99 7.9
 3 0 -3 69.19 7.6
 -3 0 3 70.69 5.5
 -3 0 3 65.29 7.1
 -3 0 3 76.09 9.7
 -3 0 3 76.49 6.6
 2 0 -3 2861.61 149.99
 2 0 -3 2984.3 150.18
 -2 0 3 2919.91 150.08
 -2 0 3 2871.21 150.08
 -2 0 3 2898.21 149.19
 -2 0 3 3334.47 151.58
 1 0 -3 372.06 18.7
 1 0 -3 335.07 18.1
 1 0 -3 325.17 17.7
 1 0 -3 340.37 19.6
 -1 0 3 367.56 18.6
 -1 0 3 340.87 19.7
 -1 0 3 333.27 18.2
 0 0 -3 1500.65 78.49
 0 0 -3 1564.04 78.79
 0 0 3 1586.34 78.89
 0 0 3 1555.74 78.49
 -1 0 -3 487.35 25.2
 -1 0 -3 436.66 24.4
 -1 0 -3 485.85 25.5
 -1 0 -3 464.15 24.5
 1 0 3 502.25 24.6
 1 0 3 438.76 24.5
 1 0 3 496.25 25.2
 -2 0 -3 320.57 17.6
 -2 0 -3 239.98 15.9
 -2 0 -3 263.37 16.4
 2 0 3 289.67 16.6
 2 0 3 288.97 16.1
 2 0 3 278.87 16.3
 -3 0 -3 959.1 49.3
 -3 0 -3 951.3 49.6
 -3 0 -3 887.71 49.99
 3 0 3 982.4 49.2
 3 0 3 939.31 49.5
 3 0 3 867.51 48.9
 -4 0 -3 46.2 8.2
 -4 0 -3 42.1 7.9
 -4 0 -3 47 9.1
 4 0 3 38.7 7.4
 4 0 3 52.89 9.1
 4 0 3 67.39 8.8
 -5 0 -3 773.72 43.1
 -5 0 -3 765.72 43.6
 -5 0 -3 743.13 43.6
 5 0 3 804.12 43.8
 5 0 3 758.32 43.5
 5 0 3 807.52 43
 -6 0 -3 55.39 11.1
 -6 0 -3 56.59 11.3
 -6 0 -3 40.6 11.8
 6 0 3 54.19 10.2
 6 0 3 49.8 10.1
 -7 0 -3 78.99 14.6
 -7 0 -3 64.59 10.8
 7 0 3 57.29 10.9
 7 0 3 57.69 12.2
 -8 0 -3 54.89 12.6
 -8 0 -3 37.8 14.1
 8 0 3 63.29 12.5
 -9 0 -3 7.9 12.7
 -9 0 -3 7.4 15.2
 -10 0 -3 39.9 15.7
 -10 0 -3 30.8 17.8
 10 0 3 68.39 15.4
 -11 0 -3 17.8 15.7
 -11 0 -3 11.4 18.1
 11 0 3 10.4 12.1
 -12 0 -3 9.9 18.8
 -12 0 -3 -2 15.9
 12 0 3 6 12.3
 -13 0 -3 33.2 17.7
 -13 0 -3 13.4 20.9
 13 0 3 11.2 13.1
 -14 0 -3 16.7 20.7
 -14 0 -3 33.8 20.3
 14 0 3 26.2 17.8
 -15 0 -3 40 19.2
 -15 0 -3 9.6 22.6
 15 0 3 26.7 15.4
 -16 0 -3 67.39 21.6
 -16 0 -3 40.3 23.4
 16 0 3 4.1 14.7
 -17 1 3 80.29 33.1
 -17 1 3 134.89 21.3
 16 -1 -3 -10.1 11.7
 -16 1 3 -7.9 19.8
 -16 1 3 31.1 19.1
 15 -1 -3 -2.3 11.1
 -15 1 3 -3.4 22.9
 -15 1 3 17.4 18.3
 14 -1 -3 27.5 14
 -14 1 3 43.5 23.3
 -14 1 3 80.79 21.7
 -14 1 3 21.5 17.5
 13 -1 -3 22.5 12.5
 -13 1 3 37.7 22.3
 -13 1 3 72.79 19
 -13 1 3 31.3 17.6
 12 -1 -3 4.8 11.5
 12 -1 -3 -34.3 17
 -12 1 3 21.6 15.5
 -12 1 3 4.3 20.2
 -12 1 3 10.5 14.6
 11 -1 -3 33 14
 11 -1 -3 3.3 13.9
 -11 1 3 11.7 18.5
 -11 1 3 11 15.3
 -11 1 3 14.2 13.5
 10 -1 -3 -3.8 9.8
 10 -1 -3 1.3 11.8
 -10 1 3 17.1 16.9
 -10 1 3 -11 12.8
 -10 1 3 2.7 10.9
 9 -1 -3 124.99 15.5
 9 -1 -3 125.49 18.3
 -9 1 3 145.79 15.4
 -9 1 3 176.08 16
 -9 1 3 192.88 20.8
 -9 1 3 169.98 18.5
 8 -1 -3 112.29 16.2
 8 -1 -3 118.29 13.7
 -8 1 3 133.79 16.1
 -8 1 3 146.79 17.8
 -8 1 3 135.19 13.5
 7 -1 -3 18.7 10.9
 7 -1 -3 15.5 10.1
 7 -1 -3 30.9 7.6
 7 -1 -3 30 9.4
 -7 1 3 25.5 8.2
 -7 1 3 21.6 8.7
 -7 1 3 27 11.3
 -7 1 3 37.9 12.4
 6 -1 -3 863.91 48.9
 6 -1 -3 1009.6 52.99
 6 -1 -3 940.71 51.29
 -6 1 3 880.31 50.69
 -6 1 3 870.61 49.4
 -6 1 3 1000.2 53.29
 -6 1 3 904.21 52.29
 5 -1 -3 -2.7 7.5
 5 -1 -3 -1.3 4.3
 5 -1 -3 4.1 7.5
 5 -1 -3 -0.2 5.6
 -5 1 3 -3.1 7.5
 -5 1 3 1 8.2
 -5 1 3 1.9 5.3
 -5 1 3 2.1 5.2
 4 -1 -3 8.8 5.3
 4 -1 -3 16.2 4.1
 4 -1 -3 21.2 7.1
 4 -1 -3 22.6 7.2
 -4 1 3 15.6 4.3
 -4 1 3 17.3 7.3
 -4 1 3 22.9 7.6
 -4 1 3 8.1 5
 3 -1 -3 2120.29 116.59
 3 -1 -3 2139.79 118.09
 3 -1 -3 2336.27 117.99
 3 -1 -3 2504.95 119.69
 -3 1 3 2423.96 118.89
 -3 1 3 2181.68 116.69
 -3 1 3 2550.64 121.79
 -3 1 3 2336.07 118.49
 2 -1 -3 450.95 23.9
 2 -1 -3 461.75 25.1
 2 -1 -3 502.35 27.5
 -2 1 3 469.15 25
 -2 1 3 487.45 27.6
 -2 1 3 455.55 25.9
 1 -1 -3 528.65 29.3
 1 -1 -3 562.24 29.5
 1 -1 -3 589.34 30.9
 -1 1 3 511.65 29.2
 -1 1 3 568.74 29.6
 -1 1 3 628.34 31.3
 0 -1 -3 8.9 2.5
 0 -1 -3 8.1 4
 0 -1 -3 3.9 2.2
 0 -1 -3 7.5 2.8
 0 1 3 6.6 2.5
 0 1 3 10.9 4.3
 0 1 3 7.7 2.6
 -1 -1 -3 2393.26 122.09
 -1 -1 -3 2441.66 121.39
 -1 -1 -3 2458.05 121.39
 -1 -1 -3 2392.26 121.49
 1 1 3 2325.47 121.59
 1 1 3 2374.86 121.99
 1 1 3 2486.15 121.59
 -2 -1 -3 1099.59 57.69
 -2 -1 -3 1109.09 58.39
 -2 -1 -3 1149.48 58.79
 2 1 3 1062.99 57.69
 2 1 3 1174.68 59.49
 -3 -1 -3 325.57 19.3
 -3 -1 -3 307.07 19.8
 -3 -1 -3 333.47 19.3
 3 1 3 328.97 20
 3 1 3 344.37 19.3
 3 1 3 306.07 19.1
 -4 -1 -3 1613.94 85.29
 -4 -1 -3 1533.85 85.79
 -4 -1 -3 1697.93 85.29
 4 1 3 1628.24 85.49
 4 1 3 1686.33 85.19
 4 1 3 1681.83 86.19
 -5 -1 -3 34.5 9.4
 -5 -1 -3 39.9 8.9
 -5 -1 -3 36.1 8.5
 5 1 3 37.3 8.8
 5 1 3 12 7.2
 5 1 3 25.1 9.2
 -6 -1 -3 113.19 13.6
 -6 -1 -3 137.89 12.9
 -6 -1 -3 136.19 12.7
 6 1 3 122.79 11.9
 6 1 3 125.19 14.6
 6 1 3 142.69 13.2
 -7 -1 -3 21.6 9.8
 -7 -1 -3 49.2 12.5
 -7 -1 -3 22 8.2
 7 1 3 24.4 10.3
 7 1 3 23 10.7
 -8 -1 -3 3.1 10.6
 8 1 3 13.7 9.4
 -9 -1 -3 71.79 16.3
 -9 -1 -3 56.19 18.3
 9 1 3 66.99 14.7
 -10 -1 -3 -0.3 14.5
 -10 -1 -3 4.8 15
 10 1 3 18.7 11.5
 -11 -1 -3 -10.3 16.9
 -11 -1 -3 3.1 16.2
 11 1 3 11.8 12.3
 -12 -1 -3 1.9 18.4
 -12 -1 -3 4.5 14.9
 12 1 3 19.7 13.4
 -13 -1 -3 21.9 20.7
 -13 -1 -3 12 19.3
 13 1 3 -14.7 12
 -14 -1 -3 13.3 21.7
 -14 -1 -3 20.4 19.1
 14 1 3 12 13.9
 -15 -1 -3 39.8 21.5
 -15 -1 -3 3 23.6
 15 1 3 5 15.2
 -16 -1 -3 100.39 23.1
 -16 -1 -3 23.3 23.8
 16 1 3 46.2 17
 17 -2 -3 30.8 16
 -17 2 3 10.9 33.1
 16 -2 -3 -8.1 18.8
 -16 2 3 36.2 18.7
 -16 2 3 16.5 22.9
 15 -2 -3 7.3 13.4
 -15 2 3 16.1 17.8
 -15 2 3 26.9 24.1
 14 -2 -3 20.2 13.2
 -14 2 3 17 16.9
 -14 2 3 8.9 20.3
 13 -2 -3 9.9 12.3
 -13 2 3 30.7 17.3
 -13 2 3 18.2 18.5
 -13 2 3 39.6 19.1
 12 -2 -3 58.49 14.4
 -12 2 3 60.19 23.3
 -12 2 3 68.39 19.1
 -12 2 3 70.89 21.7
 11 -2 -3 -9.1 9.6
 -11 2 3 -19.5 13
 -11 2 3 3.5 18.6
 -11 2 3 -17.3 13.9
 10 -2 -3 171.78 22.6
 10 -2 -3 227.98 20.6
 -10 2 3 221.28 20.6
 -10 2 3 236.68 25.7
 -10 2 3 259.67 26
 9 -2 -3 16.8 9.3
 9 -2 -3 13.1 13.1
 9 -2 -3 20.9 9
 -9 2 3 12.7 10.4
 -9 2 3 23.6 8.8
 -9 2 3 18 12.8
 -9 2 3 11.8 14.9
 8 -2 -3 38.3 12.6
 8 -2 -3 58.09 11
 -8 2 3 42.1 13.7
 -8 2 3 56.49 11.3
 -8 2 3 48.9 9.9
 -8 2 3 60.99 15.7
 7 -2 -3 119.99 13.1
 7 -2 -3 131.39 16.9
 7 -2 -3 115.59 15.1
 7 -2 -3 136.49 11.3
 -7 2 3 132.69 13
 -7 2 3 164.98 18.6
 -7 2 3 141.69 15.9
 6 -2 -3 155.88 16.6
 6 -2 -3 144.59 10.9
 6 -2 -3 157.68 12.8
 6 -2 -3 163.98 15.6
 -6 2 3 135.89 11.9
 -6 2 3 141.79 17.5
 -6 2 3 121.29 16
 -6 2 3 103.09 11.3
 5 -2 -3 2184.48 113.69
 5 -2 -3 2206.98 116.09
 5 -2 -3 2426.76 117.59
 -5 2 3 2338.57 118.19
 -5 2 3 2208.88 116.89
 -5 2 3 2154.18 114.29
 -5 2 3 2175.08 114.89
 4 -2 -3 170.28 10.8
 4 -2 -3 162.38 13.3
 4 -2 -3 202.78 15.2
 4 -2 -3 182.18 12.3
 -4 2 3 172.98 11.4
 -4 2 3 160.68 13.4
 -4 2 3 178.88 11.8
 -4 2 3 181.98 15.5
 3 -2 -3 112.29 9
 3 -2 -3 111.39 7.7
 3 -2 -3 99.49 6.5
 3 -2 -3 108.19 11
 -3 2 3 95.69 9.6
 -3 2 3 83.39 6.9
 -3 2 3 92.59 7
 -3 2 3 110.49 11.7
 2 -2 -3 50.69 4.3
 2 -2 -3 57.19 6.3
 2 -2 -3 76.89 10
 2 -2 -3 54.09 4.7
 -2 2 3 53.29 7.1
 -2 2 3 62.39 4.8
 -2 2 3 49.7 8.8
 -2 2 3 48.5 4.6
 1 -2 -3 1701.23 84.39
 1 -2 -3 1649.63 81.89
 1 -2 -3 1580.84 81.79
 1 -2 -3 1604.14 82.79
 -1 2 3 1623.24 84.39
 -1 2 3 1568.64 81.69
 -1 2 3 1604.84 82.89
 -1 2 3 1633.54 81.89
 0 -2 -3 1534.55 79.09
 0 -2 -3 1550.34 78.29
 0 -2 -3 1435.16 77.69
 0 -2 -3 1524.05 77.89
 0 2 3 1505.25 78.29
 0 2 3 1482.15 79.19
 0 2 3 1661.83 77.99
 -1 -2 -3 64.39 7.6
 -1 -2 -3 56.79 6.2
 -1 -2 -3 50.39 5.8
 -1 -2 -3 54.79 5.8
 -1 -2 -3 39.3 7.4
 -1 -2 -3 51.09 5.6
 1 2 3 56.29 7.9
 1 2 3 54.89 5.7
 -2 -2 -3 3378.06 161.18
 -2 -2 -3 3184.08 161.78
 -2 -2 -3 3229.78 160.88
 -2 -2 -3 3166.28 160.88
 -2 -2 -3 3080.39 161.08
 2 2 3 3318.87 161.88
 2 2 3 2949.8 161.18
 -3 -2 -3 787.22 39.9
 -3 -2 -3 769.62 40.9
 -3 -2 -3 809.52 42
 -3 -2 -3 733.13 40.9
 -3 -2 -3 795.82 40.3
 3 2 3 706.83 41
 3 2 3 708.43 41.6
 -4 -2 -3 58.49 9
 -4 -2 -3 60.39 8.3
 -4 -2 -3 54.29 8.4
 4 2 3 63.39 8.6
 4 2 3 52.99 8.5
 -5 -2 -3 1997.4 96.89
 -5 -2 -3 1674.33 97.69
 -5 -2 -3 1828.52 96.99
 5 2 3 1986 98.49
 5 2 3 1780.42 97.19
 -6 -2 -3 82.69 11.8
 -6 -2 -3 80.69 10.7
 -6 -2 -3 86.19 10.7
 6 2 3 66.79 11.3
 6 2 3 77.39 11.5
 -7 -2 -3 78.09 11.6
 -7 -2 -3 76.89 13.9
 7 2 3 66.59 13.1
 7 2 3 94.19 12.9
 -8 -2 -3 19.3 12.8
 -8 -2 -3 15.2 10.7
 8 2 3 10.6 10.6
 -9 -2 -3 88.09 17.3
 -9 -2 -3 93.29 20.4
 9 2 3 90.89 16.3
 -10 -2 -3 160.38 22.4
 -10 -2 -3 84.29 21.7
 10 2 3 104.79 18.9
 -11 -2 -3 37.3 19.6
 -11 -2 -3 9.4 16.2
 11 2 3 0.9 13
 -12 -2 -3 15.3 19.1
 -12 -2 -3 14.7 17
 12 2 3 4.8 12.5
 13 2 3 -4 12.9
 -14 -2 -3 1 16
 -14 -2 -3 -12.1 20.1
 14 2 3 -4.5 14.6
 -15 -2 -3 23.6 25.2
 -15 -2 -3 29 17.9
 15 2 3 -4.6 15.2
 -16 -2 -3 65.79 24.7
 -16 -2 -3 62.39 20.9
 16 2 3 12.9 15.7
 -17 3 3 167.98 26.4
 -17 3 3 100.69 36.9
 16 -3 -3 8.2 13.3
 -16 3 3 51.89 21.2
 15 -3 -3 -9.8 11
 -15 3 3 -15.7 22.4
 -15 3 3 16.7 18.3
 14 -3 -3 6.4 11.7
 -14 3 3 12.8 16.1
 -14 3 3 -8.2 19.9
 13 -3 -3 35.3 11.5
 -13 3 3 8.3 17.8
 -13 3 3 9.2 14.8
 12 -3 -3 19.6 11.2
 -12 3 3 20.8 17
 -12 3 3 26.7 19.3
 -12 3 3 0.8 17.7
 11 -3 -3 110.29 17.2
 -11 3 3 83.39 18.8
 -11 3 3 84.19 21.7
 -11 3 3 82.89 21.5
 10 -3 -3 21.4 10.6
 10 -3 -3 14.1 13.8
 -10 3 3 17 18.5
 -10 3 3 5.8 12.2
 -10 3 3 21.4 15.5
 -10 3 3 8.1 9.6
 9 -3 -3 43.1 13.5
 9 -3 -3 31.3 9
 9 -3 -3 36.7 10.4
 -9 3 3 46.5 15.1
 -9 3 3 28.8 14.6
 -9 3 3 30.2 11.8
 8 -3 -3 172.48 14.2
 8 -3 -3 120.19 13.1
 -8 3 3 142.39 14.3
 -8 3 3 110.99 16.7
 -8 3 3 123.69 13.1
 -8 3 3 170.88 19.8
 7 -3 -3 129.69 11.5
 7 -3 -3 97.99 13.7
 7 -3 -3 101.29 10
 7 -3 -3 117.59 16.1
 -7 3 3 103.19 16.3
 -7 3 3 105.99 11.9
 -7 3 3 99.69 16.3
 -7 3 3 102.99 10.8
 6 -3 -3 207.88 17
 6 -3 -3 283.27 22.2
 6 -3 -3 266.57 16.4
 6 -3 -3 272.07 19.4
 -6 3 3 218.28 16.8
 -6 3 3 295.17 22.2
 -6 3 3 271.77 17.9
 -6 3 3 298.97 23.2
 5 -3 -3 73.69 11.2
 5 -3 -3 40.4 7.5
 5 -3 -3 35.9 6.1
 5 -3 -3 61.39 12
 -5 3 3 54.99 7.7
 -5 3 3 57.39 11.6
 -5 3 3 63.09 13.5
 -5 3 3 60.79 8.7
 4 -3 -3 2860.81 141.99
 4 -3 -3 2715.33 143.59
 4 -3 -3 2926.31 145.29
 4 -3 -3 2795.92 141.39
 -4 3 3 2972.3 146.39
 -4 3 3 2602.04 141.89
 -4 3 3 2844.92 144.39
 -4 3 3 2729.83 141.69
 3 -3 -3 855.71 46.1
 3 -3 -3 797.12 42.2
 3 -3 -3 814.72 42.3
 3 -3 -3 831.82 44.3
 -3 3 3 813.32 46.7
 -3 3 3 805.52 42.1
 -3 3 3 795.72 42.7
 -3 3 3 830.82 44.8
 2 -3 -3 1589.74 81.09
 2 -3 -3 1494.85 77.79
 2 -3 -3 1548.84 77.49
 2 -3 -3 1569.04 79.39
 -2 3 3 1455.45 77.89
 -2 3 3 1545.75 81.49
 -2 3 3 1522.15 77.29
 1 -3 -3 193.08 10.7
 1 -3 -3 175.88 12.5
 1 -3 -3 187.48 10.8
 1 -3 -3 179.18 14.6
 1 -3 -3 186.48 11.5
 -1 3 3 183.18 15.8
 -1 3 3 185.28 11.5
 -1 3 3 173.68 12.7
 0 -3 -3 5.5 5.8
 0 -3 -3 17.1 5
 0 -3 -3 16.6 4.6
 0 3 3 20.9 5.5
 0 3 3 9 6.8
 0 3 3 22.1 5.4
 0 3 3 16.6 4
 -1 -3 -3 657.13 35.6
 -1 -3 -3 662.53 35.6
 -1 -3 -3 634.94 34.9
 1 3 3 628.94 36.5
 -2 -3 -3 837.42 44.8
 -2 -3 -3 833.82 45.3
 -2 -3 -3 798.12 44.7
 -2 -3 -3 794.82 43.8
 -2 -3 -3 852.41 45.4
 -2 -3 -3 877.21 45.2
 2 3 3 810.82 44.7
 -3 -3 -3 444.46 28.4
 -3 -3 -3 468.95 26.8
 -3 -3 -3 465.95 27.3
 -3 -3 -3 497.85 27.1
 -3 -3 -3 474.35 27.7
 -3 -3 -3 494.35 28.1
 3 3 3 422.76 27.3
 3 3 3 486.15 28
 -4 -3 -3 268.97 18
 -4 -3 -3 251.17 15.8
 -4 -3 -3 247.98 16.9
 -4 -3 -3 227.18 17.3
 -4 -3 -3 221.48 18.6
 4 3 3 218.08 17.4
 4 3 3 274.97 18.6
 -5 -3 -3 17.1 4.9
 -5 -3 -3 12.3 7.7
 -5 -3 -3 13.2 7.5
 -5 -3 -3 9.8 9.3
 -5 -3 -3 14.2 7.3
 5 3 3 12.6 7.8
 5 3 3 8.9 7.7
 -6 -3 -3 105.09 9.3
 -6 -3 -3 94.79 11.6
 -6 -3 -3 88.99 13.6
 -6 -3 -3 127.49 13.3
 -6 -3 -3 127.69 12.2
 6 3 3 86.59 13.7
 6 3 3 98.99 11.5
 -7 -3 -3 174.88 17.3
 -7 -3 -3 183.58 16.1
 7 3 3 163.58 17.5
 -8 -3 -3 149.49 20.3
 -8 -3 -3 173.08 17.9
 8 3 3 209.08 19.5
 -9 -3 -3 52.69 15.7
 -9 -3 -3 58.89 15.5
 9 3 3 88.09 16.6
 -10 -3 -3 124.79 23.9
 -10 -3 -3 142.89 22.8
 10 3 3 146.19 22.4
 -11 -3 -3 56.99 17.7
 -11 -3 -3 68.09 20.3
 11 3 3 37.2 14.7
 -12 -3 -3 -13.9 15.7
 -12 -3 -3 18.1 17.8
 12 3 3 5.3 12.7
 -13 -3 -3 15.3 16.8
 -13 -3 -3 -16.7 23.8
 -14 -3 -3 -3.7 18.7
 -14 -3 -3 -22.1 21.1
 14 3 3 9.2 15.8
 -15 -3 -3 0.5 22.5
 -15 -3 -3 60.29 19.3
 15 3 3 30 17.3
 -16 -3 -3 66.59 26.3
 -16 -3 -3 12.7 22.7
 16 3 3 19.9 16.4
 -17 4 3 175.68 27.4
 -16 4 3 74.99 24.7
 -16 4 3 55.09 26.4
 -15 4 3 -4.2 22.6
 -15 4 3 50.09 20.6
 14 -4 -3 28.7 12.9
 -14 4 3 36.5 21.6
 -14 4 3 49.99 19.2
 13 -4 -3 10 10.8
 -13 4 3 2.9 15.7
 -13 4 3 61.49 25.2
 -13 4 3 38 20.5
 12 -4 -3 41 12.6
 -12 4 3 32 22.9
 -12 4 3 24.9 20.7
 -12 4 3 19.9 16.6
 11 -4 -3 45.8 12.6
 -11 4 3 0.1 16.7
 -11 4 3 37 19.1
 -11 4 3 -5.8 19.9
 10 -4 -3 25.1 10.6
 -10 4 3 26.7 10.2
 -10 4 3 5.4 18.9
 -10 4 3 12.4 16.6
 -10 4 3 29 14.7
 9 -4 -3 17.2 11.7
 9 -4 -3 11.4 7.9
 9 -4 -3 6.9 7.6
 -9 4 3 1.7 15.6
 -9 4 3 3.5 7.9
 -9 4 3 -2.3 12.2
 -9 4 3 1.2 10.5
 8 -4 -3 59.59 13.9
 8 -4 -3 40.3 10.4
 8 -4 -3 46.9 9.1
 -8 4 3 30.3 14.4
 -8 4 3 60.49 16.2
 -8 4 3 49.3 11.6
 -8 4 3 48 9.6
 7 -4 -3 350.76 21.7
 7 -4 -3 352.26 30.4
 7 -4 -3 347.47 22.2
 -7 4 3 381.36 27.2
 -7 4 3 365.56 23.8
 -7 4 3 378.66 29.7
 -7 4 3 336.17 22
 6 -4 -3 70.49 8.9
 6 -4 -3 73.49 10.8
 6 -4 -3 97.99 15
 6 -4 -3 70.29 8
 -6 4 3 71.59 8
 -6 4 3 99.79 17.1
 -6 4 3 59.29 9.7
 -6 4 3 85.39 15
 5 -4 -3 143.89 10.6
 5 -4 -3 133.19 13.1
 5 -4 -3 133.89 10.4
 5 -4 -3 177.08 17.4
 -5 4 3 143.49 17.9
 -5 4 3 140.39 12.1
 -5 4 3 129.59 13.2
 -5 4 3 141.69 14.5
 4 -4 -3 113.09 8.5
 4 -4 -3 105.19 13.6
 4 -4 -3 114.59 11.8
 4 -4 -3 107.59 8.1
 -4 4 3 103.29 7.3
 -4 4 3 112.59 11.9
 -4 4 3 94.29 15
 -4 4 3 96.69 9.5
 3 -4 -3 222.68 18.8
 3 -4 -3 255.37 13.5
 3 -4 -3 238.98 16.4
 -3 4 3 234.68 17.3
 -3 4 3 228.68 14.9
 -3 4 3 246.58 13.1
 -3 4 3 237.68 20.1
 2 -4 -3 3312.07 166.88
 2 -4 -3 3323.07 168.58
 2 -4 -3 3183.88 164.18
 2 -4 -3 3231.58 165.38
 -2 4 3 3157.28 165.38
 -2 4 3 3321.47 169.38
 -2 4 3 3397.56 167.38
 1 -4 -3 597.04 33.6
 1 -4 -3 617.64 31.3
 1 -4 -3 652.13 31.7
 1 -4 -3 584.14 35.3
 -1 4 3 574.34 35.9
 -1 4 3 597.54 34.1
 -1 4 3 562.14 32.4
 0 -4 -3 39.1 5.1
 0 -4 -3 59.39 8.3
 0 -4 -3 59.29 8.8
 0 -4 -3 62.29 10.2
 0 4 3 58.79 8.3
 0 4 3 58.19 10.5
 -1 -4 -3 54.39 8.6
 -1 -4 -3 44.6 8.1
 -1 -4 -3 54.69 9.3
 -1 -4 -3 35.9 5.5
 1 4 3 74.79 10.4
 1 4 3 46.5 8.4
 1 4 3 51.59 7
 1 4 3 45 11
 -2 -4 -3 2745.93 144.79
 -2 -4 -3 2737.83 145.29
 -2 -4 -3 2834.22 145.79
 -2 -4 -3 2815.72 145.69
 -2 -4 -3 2897.71 144.99
 -2 -4 -3 2769.62 145.69
 2 4 3 3021.9 145.69
 2 4 3 2821.72 144.79
 -3 -4 -3 2659.63 138.59
 -3 -4 -3 2530.55 138.79
 -3 -4 -3 2793.52 139.29
 -3 -4 -3 2766.92 139.69
 -3 -4 -3 2622.04 137.59
 -3 -4 -3 2805.02 139.09
 3 4 3 2694.63 138.99
 3 4 3 2694.03 138.89
 -4 -4 -3 353.66 23.9
 -4 -4 -3 381.06 23.4
 -4 -4 -3 367.16 23.2
 -4 -4 -3 356.96 24.2
 -4 -4 -3 369.16 24.7
 -4 -4 -3 350.96 25.1
 4 4 3 358.76 24.2
 4 4 3 436.76 25.3
 -5 -4 -3 53.39 11.9
 -5 -4 -3 54.19 8.2
 -5 -4 -3 73.29 12.3
 -5 -4 -3 69.19 10.6
 -5 -4 -3 65.19 11.4
 5 4 3 58.19 12
 5 4 3 45.5 10.3
 -6 -4 -3 50.29 10.1
 -6 -4 -3 32 10.3
 -6 -4 -3 48.8 7.9
 6 4 3 33.7 10
 6 4 3 35.6 10.6
 -7 -4 -3 116.19 14.1
 -7 -4 -3 109.09 14.8
 -7 -4 -3 102.49 10.8
 7 4 3 113.49 14.3
 -8 -4 -3 192.58 18.8
 -8 -4 -3 175.08 22
 8 4 3 188.48 19.5
 -9 -4 -3 42.2 15
 -9 -4 -3 46.4 17.5
 9 4 3 33.4 14.6
 -10 -4 -3 53.79 18.1
 -10 -4 -3 50.09 17.1
 10 4 3 55.29 15.6
 -11 -4 -3 -0.6 17.4
 -11 -4 -3 -7 15.7
 11 4 3 21.1 15.4
 -12 -4 -3 4 18.8
 -12 -4 -3 32.1 16.7
 12 4 3 5.2 12.2
 -13 -4 -3 27.6 16.9
 -13 -4 -3 -20.8 19.5
 13 4 3 5.7 13.8
 -14 -4 -3 -6.8 20
 -14 -4 -3 -18.7 22
 14 4 3 26.6 15.2
 -15 -4 -3 2.4 23.4
 -15 -4 -3 24.8 17.6
 15 4 3 28.4 14.9
 -16 -4 -3 7 31.5
 16 4 3 14.3 17
 17 -5 -3 10.4 13.4
 -17 5 3 34.9 24.8
 -16 5 3 38.4 25.8
 -16 5 3 104.49 26.1
 15 -5 -3 13.7 11.6
 -15 5 3 37 21.6
 -15 5 3 35 22.6
 14 -5 -3 18.6 11.4
 -14 5 3 0.8 19.2
 -14 5 3 50.29 21.7
 -14 5 3 94.99 27.9
 13 -5 -3 38.5 14.3
 -13 5 3 42 19
 -13 5 3 75.59 23.8
 -13 5 3 24.3 27.8
 12 -5 -3 9.5 9.7
 -12 5 3 -8.5 16.2
[truncated: 2,063,933 more chars]
