# Supplementary material for: Rupturing aromaticity by periphery overcrowding
Source: Nat Chem. 2023 Mar 6;15(4):516–25. doi: 10.1038/s41557-023-01149-6 (PMC10070187; doi:10.1038/s41557-023-01149-6)
Supplement: Supplementary file 7 — Structure factors for compound 2·SbCl6 at 270 K; CCDC reference 2173731. [file 41557_2023_1149_MOESM7_ESM.hkl]

  -2   0   0   89.19    7.20
   2   0   0   73.19    6.70
  -3   0   0   52.29    6.60
  -3   0   0   43.80    5.80
  -3   0   0   57.09    6.60
   3   0   0   52.49    5.80
   3   0   0   62.09    6.60
   3   0   0   59.69    6.70
   3   0   0   58.59    6.70
  -4   0   0   16.40    5.40
  -4   0   0    4.20    4.70
  -4   0   0   -1.70    5.10
  -4   0   0    9.80    4.80
   4   0   0   12.70    5.00
   4   0   0   13.60    6.50
   4   0   0   15.30    4.90
   4   0   0   10.30    5.40
  -5   0   0 1047.40   57.79
  -5   0   0 1105.79   56.99
  -5   0   0 1037.10   58.19
  -5   0   0 1113.79   57.29
   5   0   0 1043.40   58.19
   5   0   0 1023.60   57.99
   5   0   0 1147.59   57.39
   5   0   0 1063.99   56.69
  -6   0   0   17.90   16.80
  -6   0   0   50.39   12.70
  -6   0   0   56.29    9.70
  -6   0   0   54.19   10.40
   6   0   0   45.20    9.20
   6   0   0   65.39   10.00
   6   0   0   25.80    8.50
   6   0   0   56.29   18.60
  -7   0   0  121.69   14.20
  -7   0   0  133.99   13.50
  -7   0   0  138.89   16.00
   7   0   0  138.59   14.20
   7   0   0  113.39   14.90
   7   0   0  125.59   12.00
   7   0   0  126.19   13.80
  -8   0   0   36.50    9.20
  -8   0   0   64.59   12.30
  -8   0   0   63.49   12.10
  -8   0   0   62.09   15.30
   8   0   0   82.49   12.00
   8   0   0   72.49   12.50
  -9   0   0  144.49   17.00
  -9   0   0  166.18   20.00
  -9   0   0  148.79   16.80
   9   0   0  162.48   17.10
   9   0   0  152.08   16.10
 -10   0   0   43.50   18.20
 -10   0   0   99.29   17.10
 -10   0   0   71.59   15.00
  10   0   0   96.69   17.50
 -11   0   0   35.20   15.40
 -11   0   0   26.00   14.20
 -11   0   0   12.60   16.40
  11   0   0    5.30   11.60
  11   0   0   34.20   14.90
 -12   0   0   46.90   15.00
 -12   0   0   23.80   17.30
 -12   0   0   -2.60   13.80
  12   0   0   48.00   14.70
  12   0   0    6.30   12.70
 -13   0   0   19.40   18.10
 -13   0   0    9.40   15.30
  13   0   0  -12.90   13.10
  13   0   0   10.50   11.60
 -14   0   0   19.20   19.80
 -14   0   0   26.70   19.80
  14   0   0   29.40   14.40
 -15   0   0  -13.00   19.10
 -15   0   0   45.60   21.10
  15   0   0   42.00   16.50
 -16   0   0   71.79   22.50
 -16   0   0    1.10   23.40
  16   0   0   33.30   16.90
 -17   0   0   42.90   24.60
 -17   1   0   52.59   27.10
  16  -1   0   19.70   16.80
 -16   1   0   24.60   25.40
 -16   1   0   19.70   19.00
  15  -1   0   11.30   14.10
 -15   1   0   38.70   20.90
 -15   1   0   26.00   26.10
  14  -1   0   17.50   11.90
 -14   1   0   26.20   23.10
 -14   1   0   16.80   17.80
  13  -1   0    6.40   12.60
 -13   1   0   47.10   20.80
 -13   1   0   13.40   16.20
  12  -1   0  -12.50   11.70
  12  -1   0    9.60   12.10
 -12   1   0    4.10   15.20
 -12   1   0   -1.50   19.40
 -12   1   0   31.00   14.80
  11  -1   0   40.00   13.70
  11  -1   0   57.49   14.10
 -11   1   0   35.80   20.90
 -11   1   0   46.20   15.90
 -11   1   0   39.50   16.20
  10  -1   0   -4.80   10.10
  10  -1   0   16.20   10.90
 -10   1   0  -25.40   13.50
 -10   1   0    9.10   12.40
 -10   1   0   14.70   13.00
   9  -1   0   50.89   12.40
   9  -1   0   46.70   11.60
  -9   1   0   61.89   14.10
  -9   1   0   86.39   15.40
  -9   1   0   67.39   18.20
   8  -1   0  164.88   14.00
   8  -1   0  160.58   15.80
   8  -1   0  162.98   16.30
  -8   1   0  165.38   16.10
  -8   1   0  166.58   17.30
  -8   1   0  176.48   19.00
  -8   1   0  164.08   14.70
   7  -1   0   85.39   12.60
   7  -1   0   87.29   10.40
   7  -1   0   90.29   14.90
   7  -1   0   87.39   11.30
  -7   1   0   76.59   13.10
  -7   1   0   93.89   15.20
  -7   1   0   80.59   11.80
  -7   1   0   93.79   10.80
   6  -1   0  120.39   12.20
   6  -1   0  142.49   13.90
   6  -1   0  140.99   11.50
  -6   1   0  123.69   12.10
  -6   1   0  123.09   14.50
  -6   1   0  128.39   14.00
  -6   1   0  126.09   12.60
   5  -1   0  141.89   10.70
   5  -1   0  127.69   13.10
   5  -1   0  156.78   13.20
   5  -1   0  146.99   11.70
  -5   1   0  128.69   13.20
  -5   1   0  142.99   11.70
  -5   1   0  127.89   11.50
  -5   1   0  124.79   13.80
   4  -1   0  277.77   17.20
   4  -1   0  243.98   14.50
   4  -1   0  235.78   15.70
  -4   1   0  203.88   14.80
  -4   1   0  232.68   14.90
  -4   1   0  226.88   16.40
  -4   1   0  242.88   16.10
   3  -1   0  652.73   32.60
   3  -1   0  570.44   31.60
   3  -1   0  560.04   32.40
   3  -1   0  558.44   32.00
  -3   1   0  648.14   32.90
  -3   1   0  556.74   31.70
  -3   1   0  637.64   34.20
   2  -1   0   20.60    3.90
   2  -1   0   27.80    5.70
   2  -1   0   25.50    5.00
   2  -1   0   12.70    3.50
  -2   1   0   17.30    4.20
  -2   1   0   19.10    5.20
  -2   1   0   17.80    3.90
  -2   1   0   35.00    6.40
   1  -1   0  399.26   20.40
   1  -1   0  342.37   21.30
   1  -1   0  428.16   21.40
   1  -1   0  396.76   21.10
  -1   1   0  433.86   22.10
  -1   1   0  370.66   20.40
  -1   1   0  397.76   20.90
  -1   1   0  386.16   20.10
  -2  -1   0  873.91   48.30
  -2  -1   0  998.40   49.99
  -2  -1   0  984.80   48.10
  -2  -1   0  914.51   48.00
   2   1   0  959.30   48.20
   2   1   0  874.21   48.80
  -3  -1   0 1979.30  109.39
  -3  -1   0 2225.18  108.09
  -3  -1   0 2227.18  108.99
  -3  -1   0 2199.38  109.19
   3   1   0 2144.29  108.19
   3   1   0 2003.50  108.69
  -4  -1   0  435.96   24.30
  -4  -1   0  424.76   24.30
  -4  -1   0  410.96   25.20
   4   1   0  429.46   25.40
   4   1   0  432.66   25.60
  -5  -1   0  193.78   15.40
  -5  -1   0  173.48   14.50
  -5  -1   0  209.78   15.40
  -5  -1   0  196.98   14.10
   5   1   0  180.78   15.80
   5   1   0  228.98   16.10
   5   1   0  199.38   14.50
  -6  -1   0 1128.29   63.59
  -6  -1   0 1172.88   64.39
  -6  -1   0 1173.78   64.39
  -6  -1   0 1234.58   63.19
   6   1   0 1186.98   63.09
  -7  -1   0  303.07   19.10
  -7  -1   0  281.47   20.50
  -7  -1   0  270.17   19.40
  -7  -1   0  263.37   19.60
   7   1   0  199.98   18.90
   7   1   0  228.18   19.80
   7   1   0  245.98   18.90
  -8  -1   0   99.29   13.70
  -8  -1   0  120.69   13.30
  -8  -1   0  133.19   16.60
   8   1   0  109.99   14.50
   8   1   0  106.99   13.30
  -9  -1   0   52.89   15.30
  -9  -1   0   38.80   11.50
   9   1   0   71.79   14.60
   9   1   0   42.50   10.80
 -10  -1   0    3.60   11.90
 -10  -1   0   14.30   12.50
 -10  -1   0   20.10   18.20
  10   1   0    4.10   10.60
  10   1   0   14.60   12.60
 -11  -1   0   70.89   18.30
 -11  -1   0   40.00   20.10
 -11  -1   0   50.09   13.90
  11   1   0   50.29   16.20
  11   1   0   32.80   13.50
 -12  -1   0    9.60   15.10
 -12  -1   0    4.60   16.40
 -12  -1   0   34.10   13.60
  12   1   0    4.20   12.30
  12   1   0    2.50   13.10
 -13  -1   0   33.80   17.00
 -13  -1   0   55.29   21.20
  13   1   0   64.19   16.70
 -14  -1   0   48.40   24.50
  14   1   0   33.50   16.20
 -15  -1   0    2.20   25.30
 -15  -1   0   29.30   19.90
  15   1   0    3.20   13.50
 -16  -1   0   37.60   19.40
 -16  -1   0   59.09   27.20
  16   1   0   21.50   16.70
  17  -2   0   13.30   16.30
 -17   2   0   -8.80   20.40
  16  -2   0  -10.80   11.10
 -16   2   0   21.30   25.00
 -16   2   0   52.19   18.60
  15  -2   0    1.00   13.30
 -15   2   0    4.50   17.20
 -15   2   0   -5.60   21.20
  14  -2   0   15.70   13.00
 -14   2   0   11.90   17.20
 -14   2   0    9.40   22.50
  13  -2   0   30.80   14.50
 -13   2   0   26.00   17.10
 -13   2   0   40.10   20.10
  12  -2   0   78.99   15.80
 -12   2   0   68.09   20.10
 -12   2   0   84.49   19.30
 -12   2   0   91.99   24.70
  11  -2   0   19.60   13.10
  11  -2   0   15.40   12.10
 -11   2   0   33.80   18.90
 -11   2   0   25.30   15.50
 -11   2   0   25.80   15.40
  10  -2   0   21.30   11.50
  10  -2   0    1.70   10.60
 -10   2   0   -1.00   13.00
 -10   2   0   -8.20   12.80
 -10   2   0   -2.60   15.30
   9  -2   0   22.50   10.20
   9  -2   0   24.10    9.50
  -9   2   0   18.90   12.20
  -9   2   0    8.90   13.50
  -9   2   0   29.50    9.30
  -9   2   0   16.40   12.00
   8  -2   0   41.00   11.20
   8  -2   0   65.89   11.80
   8  -2   0   61.99   11.60
  -8   2   0   58.49   12.50
  -8   2   0   37.00   13.80
  -8   2   0   43.20   12.50
   7  -2   0  578.74   35.20
   7  -2   0  547.45   35.00
   7  -2   0  533.55   33.30
   7  -2   0  560.04   33.90
  -7   2   0  610.44   34.80
  -7   2   0  540.75   33.50
  -7   2   0  603.54   37.00
  -7   2   0  598.44   36.40
   6  -2   0    6.70    8.00
   6  -2   0    8.80    6.70
   6  -2   0    8.20    6.60
  -6   2   0    5.70    6.20
  -6   2   0    1.10    7.70
  -6   2   0    0.50   10.60
  -6   2   0  -10.70    8.20
   5  -2   0  144.19   10.90
   5  -2   0  123.49   11.10
   5  -2   0  144.89   12.60
  -5   2   0  124.49   11.70
  -5   2   0  133.39   14.20
  -5   2   0  146.39   11.50
   4  -2   0   88.29    7.50
   4  -2   0   90.49    9.50
   4  -2   0   88.89    7.70
  -4   2   0   77.69    8.20
  -4   2   0   87.39   10.20
  -4   2   0  107.29   11.00
  -4   2   0   84.09    7.70
   3  -2   0  190.28   11.80
   3  -2   0  204.78   14.80
   3  -2   0  198.08   12.90
   3  -2   0  174.88   11.40
  -3   2   0  207.48   14.70
  -3   2   0  202.98   13.70
  -3   2   0  167.38   11.40
  -3   2   0  183.98   12.20
   2  -2   0 3520.75  165.48
   2  -2   0 3343.67  164.78
   2  -2   0 3054.59  163.28
   2  -2   0 3218.68  163.98
  -2   2   0 3371.26  165.68
  -2   2   0 3138.49  163.38
  -2   2   0 3316.57  164.88
  -2   2   0 3142.99  164.08
   1  -2   0  270.97   14.50
   1  -2   0  240.28   13.90
   1  -2   0  248.18   15.40
  -1   2   0  244.28   15.50
  -1   2   0  255.97   14.40
  -1   2   0  232.28   13.90
   0  -2   0  570.04   27.80
   0  -2   0  524.85   28.40
   0  -2   0  507.95   29.30
   0  -2   0  551.94   28.70
   0   2   0  548.45   27.80
   0   2   0  515.55   28.40
   0   2   0  553.04   28.70
  -1  -2   0 1426.76   72.59
  -1  -2   0 1398.96   72.69
  -1  -2   0 1443.06   73.09
  -1  -2   0 1415.56   72.69
   1   2   0 1433.06   73.09
   1   2   0 1481.35   72.69
   1   2   0 1334.07   72.59
   1   2   0 1436.06   72.79
  -2  -2   0 1679.13   85.79
  -2  -2   0 1658.73   85.79
  -2  -2   0 1641.94   86.09
  -2  -2   0 1681.73   86.09
   2   2   0 1628.54   86.09
   2   2   0 1620.04   85.79
   2   2   0 1926.11   86.59
   2   2   0 1561.84   85.69
  -3  -2   0   86.49    8.70
  -3  -2   0   74.79    8.00
  -3  -2   0   76.19    7.10
  -3  -2   0   80.29    8.10
  -3  -2   0   92.89    7.70
   3   2   0   76.39    7.70
   3   2   0   87.39    8.50
   3   2   0   74.19    7.90
  -4  -2   0 1109.99   61.29
  -4  -2   0 1156.58   62.19
  -4  -2   0 1197.08   60.69
  -4  -2   0 1186.28   60.79
   4   2   0 1168.68   62.59
   4   2   0 1176.38   62.39
   4   2   0 1118.79   61.59
  -5  -2   0  726.93   41.60
  -5  -2   0  707.73   40.70
  -5  -2   0  756.82   39.90
   5   2   0  703.13   41.00
   5   2   0  708.43   41.70
  -6  -2   0   84.59   14.10
  -6  -2   0  121.19   11.50
  -6  -2   0  131.39   14.00
   6   2   0  112.79   13.10
   6   2   0  109.49   11.60
   6   2   0  108.69   13.30
  -7  -2   0  488.85   32.60
  -7  -2   0  528.45   34.30
  -7  -2   0  494.25   31.10
  -7  -2   0  527.45   32.70
  -7  -2   0  536.85   31.60
   7   2   0  543.05   31.90
   7   2   0  603.84   34.50
   7   2   0  450.25   32.80
  -8  -2   0   81.89   13.80
  -8  -2   0   59.39   13.70
  -8  -2   0   72.29   11.60
   8   2   0   77.79   14.90
   8   2   0   66.29   11.70
  -9  -2   0   -1.10    9.60
  -9  -2   0   30.40   12.40
  -9  -2   0   26.00   13.00
   9   2   0   10.80    9.80
 -10  -2   0   69.29   14.80
 -10  -2   0  110.99   18.90
 -10  -2   0   62.19   19.50
  10   2   0   41.80   13.10
  10   2   0   83.09   16.70
 -11  -2   0   -1.10   18.60
 -11  -2   0   -3.50   13.50
 -11  -2   0   -6.60   10.40
  11   2   0  -12.40   12.00
  11   2   0    2.70   10.70
 -12  -2   0   45.90   17.30
 -12  -2   0   23.90   17.90
 -12  -2   0   54.29   13.80
  12   2   0   20.30   11.80
  12   2   0   49.80   16.70
 -13  -2   0    5.50   16.50
 -13  -2   0   15.90   20.60
  13   2   0    0.90   11.30
 -14  -2   0    7.30   15.50
 -14  -2   0   15.40   20.50
  14   2   0   13.80   22.50
 -15  -2   0   24.30   20.80
 -15  -2   0   10.70   24.30
  15   2   0   32.60   15.90
 -16  -2   0   10.00   18.80
 -16  -2   0   26.70   25.70
  16   2   0   19.40   15.50
  17  -3   0   19.00   16.20
 -17   3   0   67.19   24.10
  16  -3   0   26.30   22.30
 -16   3   0   90.19   23.90
 -16   3   0   -0.50   23.80
  15  -3   0   27.30   15.10
 -15   3   0    0.80   23.70
 -15   3   0   30.80   20.60
  14  -3   0    7.70   11.50
 -14   3   0   23.00   23.50
 -14   3   0    9.60   17.70
  13  -3   0   37.30   13.20
 -13   3   0   32.20   18.40
 -13   3   0   11.20   18.10
  12  -3   0   16.40   11.20
 -12   3   0   32.50   20.40
 -12   3   0   17.10   16.80
 -12   3   0   51.89   21.20
  11  -3   0  102.69   17.10
 -11   3   0  124.29   21.50
 -11   3   0  114.79   20.40
 -11   3   0   91.89   25.10
  10  -3   0    9.30   11.20
  10  -3   0    2.40   10.00
 -10   3   0   -5.10   12.60
 -10   3   0  -12.40   13.70
 -10   3   0  -17.00   15.20
   9  -3   0   -1.90    7.90
   9  -3   0    1.50    9.40
  -9   3   0   -7.20   11.60
  -9   3   0  -20.90   13.40
  -9   3   0   13.00    7.30
  -9   3   0   -7.00   11.10
   8  -3   0  180.68   17.50
   8  -3   0  189.48   15.10
   8  -3   0  133.79   13.60
  -8   3   0  167.38   14.10
  -8   3   0  144.49   16.00
  -8   3   0  166.48   18.30
  -8   3   0  186.38   19.60
   7  -3   0   28.00    7.90
   7  -3   0    6.90    8.60
   7  -3   0   28.60   10.30
   7  -3   0   17.80   11.20
  -7   3   0   30.50    7.70
  -7   3   0   37.60   12.80
  -7   3   0   13.80    9.80
  -7   3   0   18.80   11.00
   6  -3   0  157.28   12.10
   6  -3   0  176.28   15.60
   6  -3   0  151.88   14.60
   6  -3   0  132.19   12.00
  -6   3   0  140.19   13.70
  -6   3   0  162.38   17.50
  -6   3   0  161.88   15.70
  -6   3   0  142.29   12.10
   5  -3   0  125.39   11.60
   5  -3   0  140.49   13.10
   5  -3   0  118.59   10.00
  -5   3   0  115.59   12.60
  -5   3   0  101.69   11.10
  -5   3   0   97.69    9.40
  -5   3   0  123.99   14.60
   4  -3   0   74.69    9.60
   4  -3   0   34.90    5.40
   4  -3   0   45.10    6.10
   4  -3   0   55.39    8.40
  -4   3   0   65.19   10.70
  -4   3   0   50.99    8.00
  -4   3   0   60.99    9.70
   3  -3   0  405.06   23.10
   3  -3   0  427.66   24.20
   3  -3   0  366.46   20.60
   3  -3   0  372.86   21.70
  -3   3   0  357.66   20.70
  -3   3   0  398.06   23.20
  -3   3   0  417.96   25.30
  -3   3   0  373.46   22.30
   2  -3   0 1290.47   66.59
   2  -3   0 1311.67   67.89
  -2   3   0 1334.57   67.19
  -2   3   0 1283.37   68.39
  -2   3   0 1180.88   65.99
  -1   3   0 5731.33  289.37
   0  -3   0   16.40    5.10
   0  -3   0   28.30    6.10
   0  -3   0   21.00    4.00
   0  -3   0   21.90    5.40
   0  -3   0   23.90    7.10
   0   3   0   24.90    5.80
   0   3   0   20.80    5.40
   0   3   0   18.90    3.70
  -1  -3   0 1762.72   91.59
  -1  -3   0 1653.93   90.69
  -1  -3   0 1915.11   91.49
   1   3   0 1803.62   90.39
   1   3   0 1716.73   91.49
   1   3   0 1757.72   90.79
  -2  -3   0  162.88   12.00
  -2  -3   0  148.59   11.60
   2   3   0  177.58   14.90
   2   3   0  158.28   11.70
   2   3   0  148.39   11.90
  -3  -3   0  812.82   45.40
  -3  -3   0  836.62   45.00
  -3  -3   0  829.02   45.70
  -3  -3   0  839.32   45.10
   3   3   0  892.21   46.00
   3   3   0  865.71   45.90
   3   3   0  764.22   45.00
  -4  -3   0  797.52   46.50
  -4  -3   0  896.61   47.50
  -4  -3   0  845.32   46.00
  -4  -3   0  832.62   45.60
   4   3   0  982.20   48.20
   4   3   0  796.02   46.80
   4   3   0  827.02   46.70
  -5  -3   0  154.58   14.50
  -5  -3   0  164.68   13.90
  -5  -3   0  167.98   15.30
  -5  -3   0  128.49   13.10
   5   3   0  136.79   14.50
   5   3   0  172.08   14.10
   5   3   0  184.58   15.00
  -6  -3   0  125.89   12.90
  -6  -3   0  136.69   14.00
  -6  -3   0   90.29   11.60
  -6  -3   0  123.19   14.00
  -6  -3   0  128.89   12.00
   6   3   0  103.99   12.10
   6   3   0  116.69   12.60
   6   3   0  103.39   12.90
  -7  -3   0  211.18   16.60
  -7  -3   0  232.98   17.90
  -7  -3   0  173.98   18.10
  -7  -3   0  208.98   16.40
  -7  -3   0  184.98   18.40
   7   3   0  172.68   17.40
   7   3   0  197.18   16.70
  -8  -3   0   56.39   12.10
  -8  -3   0   47.90   13.80
  -8  -3   0   44.70   10.60
   8   3   0   45.20   10.00
  -9  -3   0  237.78   22.70
  -9  -3   0  336.17   24.00
  -9  -3   0  322.57   26.40
   9   3   0  271.37   24.60
   9   3   0  363.66   26.90
 -10  -3   0   47.90   14.40
 -10  -3   0   29.90   17.30
 -10  -3   0   19.60   12.40
  10   3   0   85.69   18.00
  10   3   0   38.90   12.80
 -11  -3   0   83.79   15.70
 -11  -3   0   69.79   21.10
 -11  -3   0   96.89   18.80
  11   3   0   47.00   14.20
  11   3   0   69.29   19.10
 -12  -3   0   22.00   10.90
 -12  -3   0   -2.50   16.60
 -12  -3   0    7.00   14.70
  12   3   0   -7.00   10.90
  12   3   0   -0.80   14.10
 -13  -3   0   45.50   30.40
 -13  -3   0   36.40   18.40
  13   3   0    0.50   13.80
 -14  -3   0   15.00   22.70
 -14  -3   0   40.80   19.80
  14   3   0   10.70   15.00
 -15  -3   0   22.00   18.40
 -15  -3   0   27.50   25.00
  15   3   0    1.80   14.30
 -16  -3   0   72.59   21.00
 -16  -3   0   21.00   25.40
  16   3   0   17.40   15.90
  16  -4   0   13.80   15.20
 -16   4   0   21.10   23.50
 -16   4   0   79.69   25.50
  15  -4   0   27.70   13.30
 -15   4   0   21.80   21.40
 -15   4   0  -12.20   23.10
  14  -4   0   14.70   12.80
 -14   4   0   17.80   19.50
 -14   4   0   33.50   22.50
  13  -4   0   16.30   11.80
 -13   4   0   10.80   18.10
 -13   4   0   62.79   23.30
 -13   4   0   14.00   18.70
  12  -4   0  120.69   15.50
 -12   4   0  129.19   26.60
 -12   4   0   77.09   21.90
 -12   4   0   88.29   22.30
  11  -4   0  -16.60   12.20
  11  -4   0   11.70    9.80
 -11   4   0    1.30   15.40
 -11   4   0    2.00   19.80
 -11   4   0   20.70   19.40
  10  -4   0   80.39   17.60
  10  -4   0   76.39   13.80
 -10   4   0   85.49   22.80
 -10   4   0   80.79   18.60
 -10   4   0   96.29   21.00
 -10   4   0   61.99   11.80
   9  -4   0   23.10   10.90
   9  -4   0   21.70    9.10
  -9   4   0   25.20   15.10
  -9   4   0    4.30   15.10
  -9   4   0   29.00   13.70
   8  -4   0   46.30    9.10
   8  -4   0   36.10   11.00
   8  -4   0   41.60    9.60
  -8   4   0   35.20    8.30
  -8   4   0   20.10   12.80
  -8   4   0   24.60   11.00
  -8   4   0   40.10   14.30
   7  -4   0  529.95   29.30
   7  -4   0  427.26   31.00
   7  -4   0  524.75   32.70
  -7   4   0  510.35   34.50
  -7   4   0  492.45   31.10
  -7   4   0  501.35   34.20
  -7   4   0  477.75   29.00
   6  -4   0   55.19    7.90
   6  -4   0   40.00   10.50
   6  -4   0   44.30   10.40
   6  -4   0   67.59    9.50
  -6   4   0   52.99    8.00
  -6   4   0   44.60   12.40
  -6   4   0   54.99   10.60
  -6   4   0   33.20   12.50
   5  -4   0  106.09    9.90
   5  -4   0   97.39    8.30
   5  -4   0  108.59   13.50
   5  -4   0  110.89   11.50
  -5   4   0  107.69    9.00
  -5   4   0   98.29   15.30
  -5   4   0  113.09   11.40
  -5   4   0   96.29   12.30
   4  -4   0   44.80    9.40
   4  -4   0   31.80    4.30
   4  -4   0   49.20    9.40
   4  -4   0   46.80    7.10
  -4   4   0   44.60    9.40
  -4   4   0   42.80   10.70
  -4   4   0   41.80    5.40
  -4   4   0   40.80    8.20
   3  -4   0  526.95   29.30
   3  -4   0  508.95   27.20
   3  -4   0  548.55   30.70
   3  -4   0  567.44   32.30
  -3   4   0  527.25   33.10
  -3   4   0  536.05   27.40
  -3   4   0  516.35   30.00
  -3   4   0  526.65   30.90
   2  -4   0  105.39    8.70
   2  -4   0  118.89   10.30
   2  -4   0  113.99   11.90
  -2   4   0  106.89   12.90
  -2   4   0  120.09    9.50
  -2   4   0  106.09    9.90
   1  -4   0 2681.43  144.59
   1  -4   0 2854.11  143.29
   1  -4   0 3028.00  140.79
   1  -4   0 2744.33  142.69
  -1   4   0 2746.73  142.69
  -1   4   0 2865.81  140.69
  -1   4   0 2722.43  147.09
  -1   4   0 2812.02  144.89
   0  -4   0  585.54   31.40
   0  -4   0  631.54   33.60
   0  -4   0  566.54   32.70
   0  -4   0  620.84   34.70
   0  -4   0  608.54   35.10
   0   4   0  592.34   33.30
   0   4   0  572.44   31.30
   0   4   0  566.24   32.70
  -1  -4   0  256.47   17.50
  -1  -4   0  234.88   16.80
  -1  -4   0  282.07   16.50
  -1  -4   0  280.17   18.70
   1   4   0  256.37   18.10
   1   4   0  300.27   16.80
  -2  -4   0  182.58   14.50
  -2  -4   0  193.68   13.80
  -2  -4   0  181.38   13.90
  -2  -4   0  195.48   13.40
   2   4   0  199.88   13.70
   2   4   0  216.48   14.50
   2   4   0  180.08   14.50
  -3  -4   0  223.28   16.70
  -3  -4   0  276.37   17.70
  -3  -4   0  237.68   17.70
  -3  -4   0  257.47   17.80
   3   4   0  258.17   17.90
   3   4   0  248.58   17.40
   3   4   0  253.47   17.90
   3   4   0  285.97   18.40
  -4  -4   0   94.39   11.00
  -4  -4   0  120.49   12.60
  -4  -4   0  122.59   11.40
   4   4   0  109.09   11.70
   4   4   0  119.99   12.20
   4   4   0  103.89   11.10
  -5  -4   0  627.54   37.00
  -5  -4   0  632.54   38.40
  -5  -4   0  617.94   37.10
  -5  -4   0  641.64   36.20
   5   4   0  610.54   37.80
   5   4   0  680.13   38.80
   5   4   0  652.73   37.80
  -6  -4   0   32.60    9.40
  -6  -4   0   22.40    9.90
  -6  -4   0   25.40    8.90
  -6  -4   0   31.30    8.00
  -6  -4   0   31.20    8.90
   6   4   0   20.70    8.70
   6   4   0   25.60    7.50
   6   4   0   26.70   10.10
  -7  -4   0   60.99   11.20
  -7  -4   0   88.89   13.10
  -7  -4   0   55.49   11.10
   7   4   0   62.79   14.10
   7   4   0   58.89   10.70
  -8  -4   0   78.29   20.00
  -8  -4   0   35.20   10.10
   8   4   0   38.80   10.30
  -9  -4   0   70.09   18.20
  -9  -4   0   24.10   11.70
  -9  -4   0   57.29   14.20
   9   4   0   41.00   12.40
   9   4   0   37.20   13.70
 -10  -4   0   63.99   18.20
 -10  -4   0   89.99   18.20
 -10  -4   0   61.89   14.30
  10   4   0  104.59   20.00
  10   4   0   64.79   15.50
 -11  -4   0   18.30   14.90
 -11  -4   0   27.60   19.20
 -11  -4   0    6.20   11.10
  11   4   0   10.30   15.00
  11   4   0   13.90   10.50
 -12  -4   0   36.60   11.30
 -12  -4   0   12.00   15.20
 -12  -4   0   32.30   20.70
  12   4   0   21.30   15.90
  12   4   0   15.40   13.70
 -13  -4   0   40.70   16.80
 -13  -4   0   -8.80   32.40
  13   4   0   -2.70   11.90
 -14  -4   0    0.90   19.40
 -14  -4   0   37.60   18.20
  14   4   0    7.00   15.70
 -15  -4   0   29.40   17.60
 -15  -4   0  -31.00   21.90
  15   4   0   18.20   15.30
 -16  -4   0    8.10   23.90
 -16  -4   0   43.60   18.90
  16   4   0    8.20   16.50
  16  -5   0    5.00   14.10
 -16   5   0   90.89   24.80
 -16   5   0  -12.20   20.80
 -15   5   0   39.50   21.80
 -15   5   0   30.70   23.90
 -14   5   0   94.69   28.90
 -14   5   0   51.39   22.70
 -14   5   0   26.50   20.80
  13  -5   0   41.80   13.00
 -13   5   0   62.59   22.40
 -13   5   0  103.79   23.90
  12  -5   0   17.40    9.80
 -12   5   0    6.70   20.20
 -12   5   0   -4.60   17.80
 -12   5   0   44.40   21.80
  11  -5   0   53.29   17.20
  11  -5   0   95.89   13.20
 -11   5   0  108.89   25.50
 -11   5   0   71.29   20.20
 -11   5   0   35.30   19.80
  10  -5   0   -9.40   11.50
  10  -5   0   -4.30    8.10
 -10   5   0   -0.60    7.80
 -10   5   0   28.80   18.80
 -10   5   0   -1.30   14.40
 -10   5   0   13.20   17.20
   9  -5   0   46.40   13.00
   9  -5   0   53.99    9.80
  -9   5   0   76.29   16.60
  -9   5   0   60.69   17.30
  -9   5   0   26.60    8.30
  -9   5   0   57.19   18.40
   8  -5   0  112.59   12.50
   8  -5   0  128.89   16.40
   8  -5   0  129.09   11.60
  -8   5   0  151.88   21.10
  -8   5   0   98.19   15.60
  -8   5   0  138.89   11.90
   7  -5   0   75.29    9.50
   7  -5   0   83.49   14.60
   7  -5   0   62.19    8.10
  -7   5   0  100.89   17.90
  -7   5   0   66.59    8.50
  -7   5   0   78.49   13.80
  -7   5   0   78.29   16.00
   6  -5   0  846.32   49.00
   6  -5   0  849.61   45.60
   6  -5   0  836.82   47.40
  -6   5   0  771.02   46.90
  -6   5   0  833.92   44.40
  -6   5   0  857.81   51.49
  -6   5   0  799.72   48.80
   5  -5   0   38.80   10.40
   5  -5   0   26.30    4.60
   5  -5   0   31.50   11.30
   5  -5   0   24.30    7.10
  -5   5   0   29.70   11.60
  -5   5   0   34.40   12.70
  -5   5   0   27.90    5.40
  -5   5   0   22.50    8.60
   4  -5   0  635.34   36.20
   4  -5   0  715.93   40.10
   4  -5   0  666.63   38.00
  -4   5   0  670.83   41.60
  -4   5   0  597.44   36.90
  -4   5   0  652.93   38.90
   3  -5   0   67.69    8.00
   3  -5   0  109.59   12.90
   3  -5   0   89.69    9.40
  -3   5   0   94.49   15.50
  -3   5   0   65.99    9.00
  -3   5   0   85.59   10.70
   2  -5   0   67.29    8.90
   2  -5   0   70.09    7.80
   2  -5   0   68.59   11.40
  -2   5   0  109.59   15.10
  -2   5   0   66.09    8.80
  -2   5   0   86.89    8.60
   1  -5   0  606.34   34.50
   1  -5   0  626.44   37.60
   1  -5   0  634.14   32.30
   1  -5   0  645.64   35.40
  -1   5   0  582.54   37.20
  -1   5   0  612.44   32.10
  -1   5   0  619.04   35.50
   0  -5   0    2.30    5.30
   0  -5   0    9.60    5.40
   0  -5   0    1.80    6.80
   0  -5   0    2.50    4.90
   0   5   0    2.30    5.00
   0   5   0    9.30    5.60
   0   5   0    2.90    3.40
  -1  -5   0 1518.95   84.29
  -1  -5   0 1630.04   84.99
  -1  -5   0 1612.14   83.39
  -1  -5   0 1628.24   86.29
   1   5   0 1589.04   84.39
   1   5   0 1695.53   85.39
  -2  -5   0  545.95   33.10
  -2  -5   0  621.64   32.20
  -2  -5   0  498.25   32.10
  -2  -5   0  499.25   31.90
  -2  -5   0  593.34   34.00
   2   5   0  521.45   32.40
   2   5   0  544.15   33.50
   2   5   0  633.64   32.40
  -3  -5   0  277.17   20.30
  -3  -5   0  286.47   19.60
  -3  -5   0  272.17   19.70
  -3  -5   0  258.77   18.90
   3   5   0  271.57   19.30
   3   5   0  320.97   20.60
   3   5   0  281.17   20.50
  -4  -5   0 1885.91  102.69
  -4  -5   0 1906.11  101.99
  -4  -5   0 1949.20  102.49
  -4  -5   0 1965.70  102.49
   4   5   0 2232.38  103.69
   4   5   0 1966.30  102.99
   4   5   0 1847.52  102.49
   4   5   0 1790.82  101.99
  -5  -5   0   35.90   11.00
  -5  -5   0   39.20   10.20
  -5  -5   0   30.90    9.70
  -5  -5   0   39.10    8.60
   5   5   0   47.50    9.80
   5   5   0   32.30   11.20
   5   5   0   38.30   10.90
  -6  -5   0  156.68   13.90
  -6  -5   0  160.58   14.80
  -6  -5   0  130.39   13.40
  -6  -5   0  132.09   13.00
  -6  -5   0  108.59   14.40
   6   5   0  107.39   13.90
   6   5   0  157.48   14.30
   6   5   0  100.69   13.70
  -7  -5   0   35.20   11.70
  -7  -5   0   31.80    9.90
  -7  -5   0   35.60    9.20
   7   5   0   40.00    9.60
   7   5   0   26.80   11.20
  -8  -5   0   76.19   15.30
  -8  -5   0   68.89   13.40
  -8  -5   0   35.20   10.50
   8   5   0   49.10   11.70
   8   5   0   39.70   13.90
  -9  -5   0  328.27   24.60
  -9  -5   0  364.96   27.90
  -9  -5   0  255.77   23.70
   9   5   0  312.07   26.30
   9   5   0  234.68   24.00
 -10  -5   0   25.40   12.80
 -10  -5   0   20.30   15.40
 -10  -5   0   51.59   16.50
  10   5   0   31.90   13.40
  10   5   0   29.00   13.50
 -11  -5   0   49.10   13.50
 -11  -5   0   64.89   19.60
 -11  -5   0   30.80   19.10
  11   5   0   53.19   15.20
  11   5   0   83.69   19.40
 -12  -5   0   24.80   19.90
 -12  -5   0    4.30   14.60
 -12  -5   0   28.40   11.60
  12   5   0   -2.20   15.00
 -13  -5   0    6.60   19.90
 -14  -5   0   23.20   16.50
 -14  -5   0    8.90   24.10
  14   5   0    5.40   13.00
 -15  -5   0   39.30   18.10
 -15  -5   0   18.00   25.70
  15   5   0    9.50   16.20
 -16  -5   0   12.70   25.50
 -16  -5   0   53.79   20.60
  16   5   0   25.90   16.40
 -16   6   0   27.60   23.00
 -16   6   0  115.49   28.10
  15  -6   0   24.10   11.60
 -15   6   0   57.49   24.20
 -15   6   0   30.30   23.00
  14  -6   0   19.40   10.90
 -14   6   0  -18.10   19.20
 -14   6   0    9.60   19.90
  13  -6   0   10.40   13.00
 -13   6   0   42.70   21.30
 -13   6   0  -16.90   34.90
  12  -6   0   36.30   11.40
 -12   6   0   65.69   24.90
 -12   6   0   96.39   26.90
 -12   6   0   43.50   20.80
  11  -6   0   20.00    9.20
 -11   6   0   -1.90    8.70
 -11   6   0   19.50   21.00
 -11   6   0   -0.50   18.30
 -11   6   0   -2.90   20.10
  10  -6   0  158.88   14.50
  10  -6   0  117.29   24.00
 -10   6   0  161.48   27.80
 -10   6   0  119.39   13.80
 -10   6   0  139.69   20.80
 -10   6   0  191.78   29.90
   9  -6   0   69.39   10.30
   9  -6   0   75.39   15.60
  -9   6   0   81.49   11.40
  -9   6   0   77.19   19.30
  -9   6   0   75.49   21.30
  -9   6   0   60.29   17.50
   8  -6   0  161.78   15.70
   8  -6   0  180.18   19.70
   8  -6   0  188.68   13.80
  -8   6   0  205.38   24.40
  -8   6   0  169.18   14.00
  -8   6   0  179.08   19.00
  -8   6   0  210.68   21.40
   7  -6   0  102.79   11.30
   7  -6   0  102.59    9.00
  -7   6   0  105.79   15.90
  -7   6   0   98.09   14.70
  -7   6   0  106.49    9.80
  -7   6   0  117.39   20.10
   6  -6   0   74.79    6.70
   6  -6   0   71.69    9.60
   6  -6   0  102.19   15.20
   6  -6   0   80.39   14.40
  -6   6   0   76.09   13.70
  -6   6   0   84.39   17.90
  -6   6   0   71.79   16.30
  -6   6   0   95.99   10.00
   5  -6   0  830.12   48.20
   5  -6   0  785.32   45.90
   5  -6   0  805.22   44.20
  -5   6   0  774.92   47.20
  -5   6   0  793.92   45.70
  -5   6   0  815.62   50.59
   4  -6   0  645.84   37.50
   4  -6   0  638.24   36.00
   4  -6   0  651.53   39.90
  -4   6   0  654.13   42.40
  -4   6   0  608.34   37.00
  -4   6   0  622.84   38.80
   3  -6   0  513.55   30.80
   3  -6   0  490.15   29.20
   3  -6   0  519.25   33.30
  -3   6   0  518.85   35.30
  -3   6   0  487.95   31.50
  -3   6   0  481.55   30.00
   2  -6   0   65.09   12.50
   2  -6   0   49.10    9.30
   2  -6   0   45.10    7.50
  -2   6   0   56.29    8.40
  -2   6   0   61.79   11.50
  -2   6   0   48.00   12.30
   1  -6   0  363.36   25.70
   1  -6   0  353.96   23.10
   1  -6   0  373.26   20.00
   1  -6   0  339.07   22.40
  -1   6   0  356.06   19.70
  -1   6   0  378.26   23.00
  -1   6   0  371.26   24.00
   0  -6   0 1058.29   59.59
   0  -6   0 1011.80   59.79
   0  -6   0 1042.40   57.59
   0  -6   0 1027.50   56.89
   0  -6   0 1091.49   55.09
   0   6   0 1105.09   54.99
   0   6   0 1048.10   57.89
   0   6   0 1016.60   56.89
  -1  -6   0  496.15   28.80
  -1  -6   0  494.05   30.70
  -1  -6   0  479.35   32.20
  -1  -6   0  474.55   30.10
   1   6   0  527.95   30.60
   1   6   0  553.34   31.50
   1   6   0  524.05   29.10
  -2  -6   0  169.48   15.20
  -2  -6   0  160.08   14.60
  -2  -6   0  182.48   13.40
  -2  -6   0  181.08   16.10
  -2  -6   0  155.68   14.10
   2   6   0  180.18   16.20
   2   6   0  179.78   15.00
   2   6   0  184.08   13.70
  -3  -6   0  297.07   19.70
  -3  -6   0  279.57   21.40
  -3  -6   0  278.07   20.30
  -3  -6   0  267.37   20.40
  -3  -6   0  284.97   21.10
   3   6   0  327.07   20.50
   3   6   0  263.57   20.70
   3   6   0  258.77   21.00
  -4  -6   0  324.67   24.60
  -4  -6   0  345.97   25.30
  -4  -6   0  357.36   24.10
   4   6   0  331.97   24.20
   4   6   0  317.37   23.80
   4   6   0  416.76   25.80
   4   6   0  337.37   24.90
  -5  -6   0  198.78   17.20
  -5  -6   0  225.68   18.00
  -5  -6   0  179.68   17.70
  -5  -6   0  213.68   17.70
   5   6   0  230.68   18.40
   5   6   0  247.98   20.50
   5   6   0  168.48   16.50
   5   6   0  214.18   17.90
  -6  -6   0    9.20    7.10
  -6  -6   0   23.20    9.50
  -6  -6   0    6.90    8.20
   6   6   0    8.30    9.50
   6   6   0    9.70    7.70
  -7  -6   0   90.19   13.40
  -7  -6   0  106.89   13.80
  -7  -6   0   90.19   12.60
   7   6   0  106.59   13.90
   7   6   0  115.59   24.90
  -8  -6   0   45.10   13.60
  -8  -6   0   48.40   14.00
  -8  -6   0   24.60   10.60
   8   6   0   43.90   14.30
   8   6   0   45.90   11.90
  -9  -6   0   71.69   18.20
  -9  -6   0   42.50   12.60
  -9  -6   0   69.89   15.80
   9   6   0   55.29   15.40
   9   6   0   26.60   12.80
 -10  -6   0  229.38   22.10
 -10  -6   0  186.98   20.50
 -10  -6   0  236.38   25.50
  10   6   0  183.38   22.30
  10   6   0  150.38   20.90
 -11  -6   0   15.20   11.20
 -11  -6   0   27.90   18.50
 -11  -6   0   25.70   17.20
  11   6   0   20.60   15.90
  11   6   0   16.60   13.20
 -12  -6   0   34.70   20.50
 -12  -6   0    0.40   16.60
 -12  -6   0   20.50   12.10
  12   6   0   34.60   17.20
  12   6   0  -16.90   16.60
 -13  -6   0   -2.90   19.80
 -13  -6   0   15.30   15.40
  13   6   0   19.50   16.00
 -14  -6   0   33.40   17.90
 -14  -6   0   -0.30   23.10
  14   6   0   15.50   16.00
 -15  -6   0    2.40   25.80
 -15  -6   0   60.29   18.40
  15   6   0    9.70   17.10
 -16  -6   0   48.60   18.70
  16   6   0   35.70   17.30
 -16   7   0   37.60   26.50
 -15   7   0  123.39   29.50
 -15   7   0   41.30   26.40
 -14   7   0   20.50   24.30
 -14   7   0   72.99   26.10
 -13   7   0   33.50   24.40
 -13   7   0   47.70   23.70
 -13   7   0   53.99   26.10
  12  -7   0    9.80    9.30
 -12   7   0  -16.80    9.80
 -12   7   0   -9.00   17.80
 -12   7   0   56.49   31.00
 -12   7   0   10.20   20.70
  11  -7   0   22.40    9.60
 -11   7   0   11.70   19.10
 -11   7   0   50.79   25.40
 -11   7   0   42.90   21.70
  10  -7   0   36.40    9.20
 -10   7   0   38.00   21.90
 -10   7   0   33.10   23.30
 -10   7   0   26.00   18.60
 -10   7   0   25.50    8.70
   9  -7   0   58.29    9.20
  -9   7   0   79.69   23.70
  -9   7   0   53.59   17.10
  -9   7   0   56.39   20.50
  -9   7   0   59.99    9.70
   8  -7   0  104.99    9.90
   8  -7   0  143.09   19.70
  -8   7   0  140.89   23.60
  -8   7   0  117.59   19.20
  -8   7   0   99.69   10.30
  -8   7   0  158.88   24.80
   7  -7   0  127.99   12.80
   7  -7   0  118.79   17.80
  -7   7   0  133.09    9.80
  -7   7   0  129.99   19.20
  -7   7   0  101.49   16.00
  -7   7   0  138.19   24.10
   6  -7   0   62.69   10.00
   6  -7   0   92.29   14.50
  -6   7   0   90.99   17.20
  -6   7   0   80.29   13.90
  -6   7   0   96.49   19.20
  -6   7   0   63.79    5.30
   5  -7   0   20.20    9.50
   5  -7   0   23.70   10.40
   5  -7   0   28.20    8.00
  -5   7   0   19.30    9.90
  -5   7   0    4.80   12.70
  -5   7   0   23.70   11.50
   4  -7   0  576.14   33.10
   4  -7   0  567.14   37.30
   4  -7   0  583.54   37.10
  -4   7   0  540.55   34.10
  -4   7   0  559.34   35.80
  -4   7   0  545.15   39.70
   3  -7   0  179.08   14.40
   3  -7   0  174.98   19.40
   3  -7   0  176.48   15.30
  -3   7   0  175.78   15.40
  -3   7   0  161.98   21.00
  -3   7   0  174.38   16.40
   2  -7   0  112.69    7.10
   2  -7   0   92.89   15.90
   2  -7   0  119.99   12.80
   2  -7   0  107.69   10.90
  -2   7   0  101.49   17.80
  -2   7   0  110.59   11.90
  -2   7   0  127.79   13.00
  -2   7   0  106.49    6.70
   1  -7   0  109.49   16.40
   1  -7   0  131.69   12.30
   1  -7   0  138.99   10.10
   1  -7   0  124.49   12.50
  -1   7   0  124.09   13.60
  -1   7   0  109.09   11.90
  -1   7   0  136.59    8.90
   0  -7   0   17.10    8.00
   0  -7   0    9.10   10.50
   0  -7   0   26.70    8.60
   0  -7   0   24.40    5.70
   0  -7   0   12.50    7.80
   0   7   0   28.60    8.70
   0   7   0   27.80    9.50
  -1  -7   0   84.49   10.60
  -1  -7   0   87.59   13.00
  -1  -7   0   89.79   10.90
  -1  -7   0   96.29    9.40
  -1  -7   0  101.69   14.90
   1   7   0  107.49    9.90
   1   7   0   90.79   11.80
   1   7   0  104.49   12.20
  -2  -7   0  583.24   35.70
  -2  -7   0  558.74   33.60
  -2  -7   0  536.05   34.80
  -2  -7   0  582.14   37.30
   2   7   0  628.14   34.40
   2   7   0  579.24   35.20
  -3  -7   0  311.27   23.40
  -3  -7   0  309.47   22.90
  -3  -7   0  314.97   22.00
  -3  -7   0  343.37   24.90
  -3  -7   0  289.97   22.70
   3   7   0  345.37   23.80
   3   7   0  333.27   24.60
   3   7   0  316.07   22.20
  -4  -7   0    9.50    8.40
  -4  -7   0   -5.20    8.70
  -4  -7   0    2.60    8.30
  -4  -7   0   -0.10    6.70
  -4  -7   0   11.30    7.40
   4   7   0    9.70    7.30
   4   7   0   -1.70    9.60
   4   7   0   -6.20    6.50
  -5  -7   0    7.70    9.90
  -5  -7   0   23.30    8.50
  -5  -7   0   17.80    8.30
  -5  -7   0   18.20    8.10
   5   7   0    9.50    7.90
   5   7   0    1.00    8.80
   5   7   0    9.80    7.40
   5   7   0   28.00   12.90
  -6  -7   0   32.00   11.20
  -6  -7   0   24.80    9.00
   6   7   0   15.80    9.60
   6   7   0   25.40    9.10
  -7  -7   0   59.89   12.40
  -7  -7   0   68.09   14.20
   7   7   0   91.79   17.00
   7   7   0   57.29   12.50
  -8  -7   0  164.78   19.00
  -8  -7   0  172.78   19.20
  -8  -7   0  167.58   18.50
   8   7   0  184.38   19.90
   8   7   0  194.48   21.60
  -9  -7   0   82.29   17.00
  -9  -7   0   94.99   21.40
  -9  -7   0   93.19   15.80
   9   7   0  109.69   17.70
   9   7   0  109.89   20.60
 -10  -7   0   34.30   15.60
 -10  -7   0   30.20   12.70
 -10  -7   0   25.60   18.40
  10   7   0   31.50   16.70
  10   7   0   21.70   12.20
 -11  -7   0   27.10   12.50
 -11  -7   0   50.59   19.40
 -11  -7   0   59.89   21.70
  11   7   0   39.00   15.10
  11   7   0   40.60   17.20
 -12  -7   0    4.00   16.00
 -12  -7   0    1.60   11.50
 -12  -7   0    0.40   15.50
  12   7   0   -8.40   14.90
 -13  -7   0   32.20   17.80
 -13  -7   0   -3.90   20.40
  13   7   0   44.90   18.30
 -14  -7   0    0.00   25.00
 -14  -7   0   31.50   20.10
  14   7   0   30.40   17.30
 -15  -7   0   53.99   20.80
 -15  -7   0   27.20   24.10
  15   7   0    3.40   14.10
 -16  -7   0   -1.80   24.90
  16   7   0   45.80   28.70
 -16   8   0   43.00   34.90
 -15   8   0   98.39   27.60
 -15   8   0   68.19   26.90
 -14   8   0    0.70   10.00
 -14   8   0   50.29   25.40
 -14   8   0   -3.80   24.10
 -13   8   0   34.40   24.80
 -13   8   0   49.70   23.50
 -13   8   0   37.40   24.10
 -12   8   0   46.80   26.00
 -12   8   0   95.99   28.00
 -12   8   0   72.59   24.00
 -11   8   0  -27.90   19.60
 -11   8   0   -3.20    7.50
 -11   8   0  -10.50   18.90
 -11   8   0    1.30   24.60
 -10   8   0   33.80   23.60
 -10   8   0   14.70   18.90
 -10   8   0   11.90    8.70
 -10   8   0   -8.20   18.00
  -9   8   0   -4.90   15.40
  -9   8   0   18.80   20.60
  -9   8   0   -1.40    5.80
  -9   8   0   -2.00   15.20
  -8   8   0  156.28   25.20
  -8   8   0  148.39   25.50
  -8   8   0  125.89   10.10
  -8   8   0  131.39   18.20
  -8   8   0  100.89    8.80
   7  -8   0  124.29   18.90
   7  -8   0  129.39   13.10
  -7   8   0  111.89   16.70
  -7   8   0  111.89    7.90
  -7   8   0  119.49   17.60
  -7   8   0  136.09   24.40
   6  -8   0   90.39   11.40
   6  -8   0   99.49   16.90
  -6   8   0  101.59   15.20
  -6   8   0  130.79   23.90
  -6   8   0   95.09   15.40
   5  -8   0   86.39   11.20
   5  -8   0   90.89   12.10
  -5   8   0   71.09   14.60
  -5   8   0  110.49   20.80
  -5   8   0  106.39   18.30
   4  -8   0  405.66   26.80
   4  -8   0  431.06   28.80
   4  -8   0  472.35   32.60
  -4   8   0  420.06   30.30
  -4   8   0  400.96   28.20
  -4   8   0  425.66   34.40
   3  -8   0  221.88   25.50
   3  -8   0  232.98   20.10
   3  -8   0  226.88   17.30
  -3   8   0  234.78   25.20
  -3   8   0  228.88   20.40
  -3   8   0  189.28   17.90
   2  -8   0  119.19   18.20
   2  -8   0  146.49   14.00
   2  -8   0  124.89    8.50
   2  -8   0  146.99   12.90
  -2   8   0  116.69    8.00
  -2   8   0  132.59   13.50
  -2   8   0  136.19   15.40
   1  -8   0  224.58   17.90
   1  -8   0  252.87   19.20
   1  -8   0  248.28   21.90
   1  -8   0  225.58   23.00
   1  -8   0  242.08   15.00
  -1   8   0  241.78   14.70
  -1   8   0  234.88   18.40
  -1   8   0  254.67   19.80
   0  -8   0   60.59    8.30
   0  -8   0   32.00   13.70
   0  -8   0   44.00   11.50
   0  -8   0   51.49   12.00
   0  -8   0   62.79   12.10
   0   8   0   72.59    9.10
   0   8   0   48.70   11.40
   0   8   0   65.09   13.20
  -1  -8   0  235.98   22.80
  -1  -8   0  248.78   16.90
  -1  -8   0  225.58   19.30
  -1  -8   0  229.48   18.50
  -1  -8   0  242.48   21.90
   1   8   0  250.27   17.00
   1   8   0  252.87   19.40
   1   8   0  252.87   20.50
  -2  -8   0  400.76   29.50
  -2  -8   0  366.16   26.40
  -2  -8   0  399.26   25.00
  -2  -8   0  341.07   27.10
   2   8   0  395.66   26.80
   2   8   0  417.86   25.20
  -3  -8   0  954.80   53.09
  -3  -8   0  867.11   53.39
  -3  -8   0  914.71   54.89
  -3  -8   0  800.72   52.09
   3   8   0  985.70   53.49
   3   8   0  939.51   52.19
  -4  -8   0   12.60    8.60
  -4  -8   0   21.70    9.00
  -4  -8   0   20.30    9.80
  -4  -8   0    7.10    9.60
  -4  -8   0    3.00    8.10
   4   8   0    7.90   10.40
   4   8   0   11.00    9.80
   4   8   0   21.40    8.50
  -5  -8   0   16.40    9.00
  -5  -8   0   16.80    8.60
   5   8   0   12.70   10.00
   5   8   0   21.60   13.00
   5   8   0   29.40    9.00
  -6  -8   0   18.00   10.60
  -6  -8   0    6.30    8.40
   6   8   0   10.90    8.30
  -7  -8   0  161.28   18.40
  -7  -8   0  126.39   17.20
  -7  -8   0  102.69   15.70
   7   8   0  132.59   17.10
   7   8   0  145.99   18.90
  -8  -8   0   57.29   16.70
  -8  -8   0   56.49   14.70
  -8  -8   0   68.09   15.90
   8   8   0   54.09   13.80
   8   8   0   72.49   17.70
  -9  -8   0   60.29   14.70
  -9  -8   0   49.80   16.30
  -9  -8   0   45.50   15.90
   9   8   0   45.30   15.70
   9   8   0  110.19   20.30
 -10  -8   0   26.60   15.10
 -10  -8   0   16.50   11.90
 -10  -8   0   37.90   19.00
  10   8   0   32.70   18.70
  10   8   0   35.10   16.10
 -11  -8   0  -31.90   16.20
 -11  -8   0   -0.30   15.70
 -11  -8   0   -6.90   10.90
  11   8   0    0.40   14.70
 -12  -8   0   17.50   21.30
 -12  -8   0   -5.00   11.40
  12   8   0   15.10   16.90
 -13  -8   0   15.90   19.00
 -13  -8   0    6.00   13.30
 -13  -8   0   15.50   24.40
  13   8   0   20.20   15.40
 -14  -8   0  -24.80   22.50
 -14  -8   0   24.80   21.70
  14   8   0   17.90   16.40
 -15  -8   0   31.90   21.50
 -15  -8   0   -8.30   22.70
  15   8   0   16.90   19.50
 -16   9   0   36.30   34.20
 -16   9   0  186.48   29.30
 -15   9   0   11.60   18.20
 -15   9   0  104.09   30.20
 -14   9   0   31.70   26.30
 -14   9   0   86.99   29.20
 -13   9   0   12.40    7.20
 -13   9   0   94.39   26.10
 -13   9   0   19.10   22.00
 -12   9   0   25.30   23.40
 -12   9   0   37.40   26.60
 -12   9   0   12.80    6.90
 -12   9   0    2.10    7.50
 -12   9   0   29.60   23.30
 -11   9   0  101.29   25.90
 -11   9   0   44.30    9.40
 -11   9   0   77.69   24.20
 -11   9   0   37.70    8.00
 -11   9   0  132.49   32.50
 -10   9   0   25.80   23.30
 -10   9   0    8.50   20.60
 -10   9   0   16.90    6.20
 -10   9   0   28.10    7.00
 -10   9   0   37.30   22.80
  -9   9   0  111.89   37.00
  -9   9   0   23.10   18.00
  -9   9   0   30.80    5.30
  -8   9   0  179.48   28.90
  -8   9   0  151.38   20.60
  -8   9   0  166.48   24.40
   7  -9   0   52.09   12.30
  -7   9   0   15.70   14.00
  -7   9   0   45.20   20.30
  -7   9   0   25.40   14.70
   6  -9   0  356.16   24.00
  -6   9   0  339.77   26.90
  -6   9   0  355.76   33.40
  -6   9   0  354.36   30.20
   5  -9   0   88.49   16.40
   5  -9   0   75.99   15.20
  -5   9   0  102.19   22.00
  -5   9   0   86.39   15.90
  -5   9   0   99.79   18.90
   4  -9   0  109.39   13.70
   4  -9   0  102.49   13.30
  -4   9   0  102.69   15.10
  -4   9   0  126.49   16.20
   3  -9   0 1632.64   90.59
   3  -9   0 1606.74   85.69
   3  -9   0 1552.34   86.69
  -3   9   0 1526.55   86.09
  -3   9   0 1618.14   88.49
  -3   9   0 1615.24   92.39
   2  -9   0    4.50   10.00
   2  -9   0    8.70    8.70
   2  -9   0   -4.00    3.70
   2  -9   0    4.10    7.20
  -2   9   0   -0.70    3.20
  -2   9   0    0.50    8.20
  -2   9   0    3.80    8.60
   1  -9   0  115.89   16.10
   1  -9   0   94.09    8.60
   1  -9   0   82.99   12.00
   1  -9   0   84.69   11.80
   1  -9   0  125.69   19.80
  -1   9   0  100.39   14.10
  -1   9   0   74.79   12.60
   0  -9   0    3.00    8.00
   0  -9   0    2.90    4.80
   0  -9   0   -5.30    6.60
   0  -9   0   -7.10    6.70
   0   9   0   -1.60    7.10
   0   9   0   -3.60    7.50
   0   9   0   -5.60    4.00
  -1  -9   0  166.28   13.90
  -1  -9   0  178.28   16.70
  -1  -9   0  195.48   20.00
   1   9   0  183.48   17.20
   1   9   0  172.98   14.10
   1   9   0  186.78   18.10
  -2  -9   0  155.38   14.30
  -2  -9   0  201.18   20.50
  -2  -9   0  147.19   24.00
  -2  -9   0  156.48   16.30
  -2  -9   0  169.38   16.10
   2   9   0  157.98   14.70
   2   9   0  182.98   17.10
  -3  -9   0  214.08   20.80
  -3  -9   0  232.18   18.80
  -3  -9   0  193.38   16.70
  -3  -9   0  176.48   18.30
  -3  -9   0  198.08   18.90
   3   9   0  212.68   19.90
   3   9   0  199.78   17.90
  -4  -9   0  102.89   15.80
  -4  -9   0   85.09   11.90
  -4  -9   0  106.29   14.00
   4   9   0  110.69   13.90
   4   9   0  116.99   15.70
  -5  -9   0   88.19   14.10
  -5  -9   0   78.49   15.20
   5   9   0   90.29   16.40
   5   9   0   95.79   18.40
  -6  -9   0   12.30    9.90
  -6  -9   0   -7.40    8.20
   6   9   0   -2.40    8.50
   6   9   0   10.10   14.10
  -7  -9   0   16.00   11.30
  -7  -9   0   15.10   11.90
   7   9   0    1.20   10.90
   7   9   0   11.00   10.30
  -8  -9   0  220.28   22.60
  -8  -9   0  229.08   22.20
  -8  -9   0  221.68   23.40
   8   9   0  201.88   23.40
   8   9   0  209.18   22.80
  -9  -9   0  102.09   20.50
  -9  -9   0   88.29   17.80
  -9  -9   0   94.59   21.50
   9   9   0  145.29   24.90
 -10  -9   0    3.20   14.50
 -10  -9   0   10.90   12.10
 -10  -9   0    1.30   15.20
  10   9   0    6.30   12.90
 -11  -9   0   19.10   15.60
 -11  -9   0   15.30   18.50
 -11  -9   0   11.40   11.70
  11   9   0   29.50   17.00
 -12  -9   0    7.10   17.20
 -12  -9   0   16.20   18.90
 -12  -9   0   -7.30   12.20
  12   9   0   -7.30   12.30
 -13  -9   0   -9.70   22.60
 -13  -9   0   46.00   20.10
 -13  -9   0   -4.40   12.50
  13   9   0   20.30   15.60
 -14  -9   0  -20.90   21.80
 -14  -9   0   -2.70   17.70
  14   9   0   -9.10   12.10
 -15  -9   0  -34.50   24.40
 -15  -9   0   31.60   21.70
  15   9   0   24.00   28.10
 -16  10   0  179.48   36.40
 -16  10   0   48.60   24.80
  15 -10   0   20.10   26.40
 -15  10   0   29.50   23.90
 -15  10   0  129.09   34.50
 -14  10   0  130.49   32.10
 -14  10   0    7.90   23.30
 -13  10   0   20.20   23.60
 -13  10   0   44.90   27.00
 -12  10   0   53.19   24.50
 -12  10   0   17.60   26.50
 -12  10   0    7.30    7.30
 -12  10   0   13.40    6.50
 -12  10   0   57.49   22.60
 -11  10   0   -9.60   17.60
 -11  10   0    9.00   21.50
 -11  10   0   12.80   26.60
 -10  10   0  179.38   34.30
 -10  10   0  154.38   28.70
 -10  10   0  105.59   26.40
  -9  10   0  107.09   29.40
  -9  10   0  107.59   28.30
  -9  10   0  101.29   24.20
  -8  10   0   23.50   20.30
  -8  10   0   34.70   23.80
  -8  10   0   25.00   17.40
  -7  10   0   51.49   15.80
  -7  10   0   35.20   22.50
  -7  10   0   20.10   15.40
   6 -10   0    4.30    8.40
  -6  10   0    1.40   11.30
  -6  10   0    2.90   15.30
  -6  10   0   -5.70   13.60
   5 -10   0  455.85   29.30
  -5  10   0  435.86   38.10
  -5  10   0  415.56   33.50
  -5  10   0  450.45   31.70
   4 -10   0   56.59   12.30
  -4  10   0   45.40   12.60
  -4  10   0   70.39   18.90
  -4  10   0   64.09   16.60
  -3  10   0   76.39   16.20
  -3  10   0   67.99   14.40
   2 -10   0  864.31   53.39
   2 -10   0  845.42   53.39
   2 -10   0  788.62   48.90
  -2  10   0  812.92   49.80
  -2  10   0  785.22   42.10
  -2  10   0  754.02   47.70
   1 -10   0   70.99   16.10
   1 -10   0   54.69   15.50
   1 -10   0   54.09   14.90
   1 -10   0   67.99   14.70
   1 -10   0   44.40    6.80
  -1  10   0   67.29   15.90
  -1  10   0   43.50    6.40
  -1  10   0   58.39   14.30
   0 -10   0  917.41   55.39
   0 -10   0  943.11   59.19
   0 -10   0  947.71   59.39
   0 -10   0  966.80   51.39
   0 -10   0  890.81   54.19
   0  10   0  957.40   50.99
   0  10   0  955.10   54.89
   0  10   0  932.91   56.09
  -1 -10   0   18.70    9.90
  -1 -10   0   27.30   10.50
  -1 -10   0    7.50   12.50
  -1 -10   0   24.50   11.90
  -1 -10   0   24.70    7.60
   1  10   0   26.70   11.40
   1  10   0   23.60   11.00
   1  10   0   28.00    7.90
  -2 -10   0   98.59   17.70
  -2 -10   0   76.79   12.60
  -2 -10   0   84.49   13.90
  -2 -10   0  118.09   19.60
   2  10   0  100.79   12.00
   2  10   0  108.59   14.70
  -3 -10   0   22.60   11.60
  -3 -10   0   22.90    9.50
  -3 -10   0   23.60   13.00
  -3 -10   0   34.60   12.10
   3  10   0   25.00    9.60
   3  10   0   34.90   13.20
  -4 -10   0   74.09   15.90
  -4 -10   0   76.59   15.20
   4  10   0  109.89   18.80
   4  10   0   87.09   15.50
  -5 -10   0   76.89   15.60
  -5 -10   0   69.29   22.50
   5  10   0   68.89   17.90
  -6 -10   0   53.89   15.30
  -6 -10   0   34.70   13.30
   6  10   0   89.59   21.20
   6  10   0   61.39   14.80
  -7 -10   0   54.79   15.70
  -7 -10   0   27.30   14.90
   7  10   0   71.89   17.00
  -8 -10   0   13.50   14.50
  -8 -10   0   28.50   15.20
  -8 -10   0   23.30   13.90
   8  10   0   21.00   15.50
  -9 -10   0  -17.90   14.40
  -9 -10   0   18.80   13.40
  -9 -10   0    9.50   14.10
   9  10   0   -1.10   13.10
 -10 -10   0  -20.50   15.70
 -10 -10   0  -12.00   11.30
 -10 -10   0   10.40   14.20
  10  10   0    3.90   13.80
 -11 -10   0    8.40   18.90
 -11 -10   0   -7.90   11.80
  11  10   0  -28.80   13.40
 -12 -10   0   19.10   16.90
 -12 -10   0   17.50   21.70
 -12 -10   0   -6.50   13.70
  12  10   0    1.30   15.70
 -13 -10   0  -11.20   14.30
 -13 -10   0   26.40   22.00
 -13 -10   0  -18.20   21.80
  13  10   0   34.40   19.40
 -14 -10   0   17.30   20.30
 -14 -10   0    6.20   25.20
  14  10   0   26.20   20.70
 -15 -10   0   -0.40   24.60
  15  10   0   43.20   22.20
 -15  11   0   55.99   27.60
 -15  11   0  200.98   31.30
  14 -11   0   23.50   26.20
 -14  11   0   82.79   30.80
 -14  11   0  151.88   46.10
 -13  11   0   42.00   28.10
 -13  11   0   58.49   27.30
 -12  11   0   -9.40   21.70
 -12  11   0   44.20   24.50
 -11  11   0   16.60   23.70
 -11  11   0    0.70   21.60
 -10  11   0  -32.00   19.10
 -10  11   0    6.60   21.90
 -10  11   0   35.80   24.80
  -9  11   0  152.08   29.50
  -9  11   0  179.38   30.60
  -9  11   0  184.48   33.50
  -8  11   0  103.39   24.00
  -8  11   0   86.09   27.90
  -7  11   0   76.99   24.90
  -7  11   0   89.49   20.00
  -7  11   0  112.39   24.70
  -6  11   0   24.40   15.10
  -6  11   0   33.10   14.80
  -6  11   0   25.30   20.30
   5 -11   0   28.70   10.50
  -5  11   0    9.90   12.80
  -5  11   0   37.10   14.60
   4 -11   0  506.65   33.30
  -4  11   0  495.55   34.70
  -4  11   0  510.75   36.50
   3 -11   0   70.19   13.50
  -3  11   0   52.89   14.50
  -3  11   0   54.39   15.10
   2 -11   0   58.39   15.50
   2 -11   0   54.79   12.80
   2 -11   0   48.70    7.30
  -2  11   0   56.29    6.90
  -2  11   0   42.00   13.50
  -2  11   0   64.09   16.70
   1 -11   0  342.37   26.00
   1 -11   0  358.36   30.60
   1 -11   0  357.86   21.80
  -1  11   0  317.57   27.80
  -1  11   0  365.26   27.10
  -1  11   0  356.56   21.30
   0 -11   0   -6.10    4.90
   0 -11   0   -3.10    7.80
   0 -11   0   -4.50    9.20
   0  11   0    6.70    5.60
   0  11   0    3.10   10.40
   0  11   0    3.90   10.30
  -1 -11   0 1492.45   84.99
  -1 -11   0 1458.65   76.59
  -1 -11   0 1272.37   81.39
   1  11   0 1419.86   76.09
   1  11   0 1396.76   81.09
   1  11   0 1460.35   79.99
  -2 -11   0   48.90   15.30
  -2 -11   0   79.59   12.60
  -2 -11   0   82.89   26.70
   2  11   0   76.79   16.30
   2  11   0   78.79   12.80
  -3 -11   0    1.40    9.70
  -3 -11   0    1.60    7.20
  -3 -11   0    5.00   16.60
  -3 -11   0   15.20    9.90
   3  11   0   13.70    9.20
   3  11   0   -0.80   10.80
  -4 -11   0   96.39   19.70
  -4 -11   0   94.49   18.60
   4  11   0  118.89   20.10
   4  11   0  111.59   16.70
  -5 -11   0   41.30   14.00
  -5 -11   0   48.60   15.80
   5  11   0   66.89   14.50
   5  11   0   56.49   17.90
  -6 -11   0  455.75   34.90
  -6 -11   0  436.16   37.20
   6  11   0  490.15   37.50
   6  11   0  476.15   34.30
  -7 -11   0    4.00   12.50
  -7 -11   0   -3.70   12.90
   7  11   0    9.10   13.50
  -8 -11   0    4.70   15.00
  -8 -11   0    0.30   16.50
  -8 -11   0   20.30   14.40
   8  11   0   11.20   15.30
  -9 -11   0   20.50   13.90
  -9 -11   0  -17.10   13.50
  -9 -11   0  -10.60   13.90
   9  11   0   -8.40   11.30
 -10 -11   0   15.00   15.50
 -10 -11   0   -5.50   16.80
 -10 -11   0   -5.20   12.50
  10  11   0   -5.00   14.10
 -11 -11   0   18.70   19.70
 -11 -11   0  -11.20   12.60
 -11 -11   0    0.90   16.60
  11  11   0    9.90   15.40
 -12 -11   0   -2.50   22.10
 -12 -11   0  -18.30   13.20
 -12 -11   0  -14.40   16.80
  12  11   0   13.70   15.60
 -13 -11   0   39.90   21.40
 -13 -11   0  -12.60   19.50
 -13 -11   0   12.50   25.10
  13  11   0   56.39   19.20
 -14 -11   0  -44.20   20.90
 -14 -11   0   22.50   22.70
  14  11   0   -8.60   12.80
 -15  12   0   33.10   36.80
 -15  12   0  206.98   30.80
  14 -12   0   27.70   33.40
 -14  12   0   37.60   26.80
 -14  12   0  106.89   36.90
 -13  12   0   11.60   24.00
 -13  12   0   57.19   29.20
 -12  12   0   37.70   26.80
 -12  12   0   60.69   26.70
 -11  12   0    2.70   21.30
 -10  12   0   74.09   23.50
 -10  12   0   83.99   27.70
  -9  12   0   19.10   19.50
  -9  12   0   31.10   24.10
  -8  12   0  215.58   31.20
  -8  12   0  146.19   31.50
  -7  12   0  149.59   26.90
  -7  12   0  151.28   28.00
  -6  12   0   86.09   19.50
  -6  12   0   74.19   22.00
  -5  12   0  195.68   22.70
  -5  12   0  205.78   25.00
  -4  12   0  254.47   23.70
  -4  12   0  234.58   25.20
   3 -12   0  220.98   23.30
  -3  12   0  250.57   22.60
   2 -12   0  352.36   29.60
   2 -12   0  396.96   34.20
   2 -12   0  354.66   21.40
  -2  12   0  354.66   29.30
  -2  12   0  361.46   28.10
   1 -12   0   59.09    9.40
   1 -12   0   56.89   17.10
  -1  12   0   60.69   17.50
  -1  12   0   45.90   15.10
  -1  12   0   50.49    7.50
   0 -12   0  355.36   24.70
   0 -12   0  398.76   34.80
   0  12   0  405.36   31.60
   0  12   0  408.56   29.90
   0  12   0  397.26   24.70
  -1 -12   0  134.09   23.20
   1  12   0  120.99   12.50
   1  12   0  132.59   22.90
   1  12   0  126.89   17.50
  -2 -12   0  586.64   43.20
  -2 -12   0  506.65   34.20
   2  12   0  549.05   34.60
   2  12   0  564.94   38.40
  -3 -12   0  146.99   19.20
  -3 -12   0  137.59   21.30
   3  12   0  136.89   18.90
   3  12   0  125.49   15.50
  -4 -12   0   14.90   12.00
  -4 -12   0    1.50   10.50
   4  12   0   13.60   13.80
  -5 -12   0  140.59   22.40
  -5 -12   0  127.09   22.30
   5  12   0  147.39   22.10
   5  12   0  120.59   16.80
  -6 -12   0   43.40   16.20
  -6 -12   0   30.00   15.60
   6  12   0   36.90   18.60
   6  12   0   42.10   14.50
  -7 -12   0  219.98   26.40
  -7 -12   0  193.38   25.00
   7  12   0  213.48   23.50
  -8 -12   0   25.50   15.40
  -8 -12   0    1.70   15.80
  -8 -12   0    9.10   13.90
   8  12   0  -22.40   12.80
  -9 -12   0   14.60   14.90
  -9 -12   0   -2.60   16.90
  -9 -12   0    9.50   15.10
   9  12   0   -2.10   13.50
 -10 -12   0   14.00   19.30
 -10 -12   0   10.10   15.40
 -10 -12   0   -5.50   16.50
  10  12   0    8.20   15.80
 -11 -12   0    7.10   19.70
 -11 -12   0    2.10   16.80
  11  12   0    3.20   11.90
 -12 -12   0   12.70   23.00
 -12 -12   0   48.30   21.50
 -12 -12   0   -2.30   16.50
  12  12   0   22.00   18.70
 -13 -12   0   16.10   20.80
 -13 -12   0  -12.30   22.90
  13  12   0   53.59   20.40
 -14 -12   0  -34.20   26.50
  14  12   0    2.20   26.70
 -15  13   0  221.18   35.00
 -14  13   0  134.29   33.80
  13 -13   0   -1.10   21.40
 -13  13   0   74.99   28.60
 -13  13   0   19.20   21.50
 -12  13   0   67.29   26.30
 -12  13   0   -9.00   23.10
 -11  13   0   27.80   24.80
 -11  13   0   20.50   22.10
 -10  13   0    6.30   22.90
 -10  13   0   37.40   22.50
  -9  13   0   15.90   20.60
  -9  13   0   41.30   25.00
  -8  13   0   77.29   26.40
  -8  13   0   73.99   23.20
  -7  13   0   20.10   21.00
  -7  13   0   14.70   17.40
  -6  13   0  176.08   30.80
  -6  13   0  298.27   48.60
   5 -13   0   -4.10   11.10
  -5  13   0   -4.20   12.80
  -5  13   0   -7.40   15.30
   4 -13   0  205.08   27.00
  -4  13   0  180.98   21.70
  -4  13   0  169.98   22.20
   3 -13   0  285.97   30.80
  -3  13   0  281.87   25.30
  -3  13   0  260.77   27.60
   2 -13   0   19.10   12.70
   2 -13   0   37.90    7.10
  -2  13   0   43.70   14.90
  -2  13   0   26.00   13.70
  -2  13   0   48.40    6.90
   1 -13   0  272.57   28.90
   1 -13   0  263.07   19.00
  -1  13   0  321.07   26.90
  -1  13   0  302.27   26.00
  -1  13   0  267.37   18.40
   0 -13   0    2.20    6.10
   0 -13   0   12.90   14.10
   0  13   0    6.60    6.80
   0  13   0    6.20   11.60
   0  13   0   19.30   12.20
  -1 -13   0  249.97   32.70
  -1 -13   0  284.37   21.00
   1  13   0  294.37   28.00
   1  13   0  292.67   20.90
   2  13   0  174.48   21.00
   2  13   0  151.48   15.80
  -3 -13   0  122.89   19.40
   3  13   0  101.09   14.90
   3  13   0  120.49   19.40
  -4 -13   0  108.19   22.00
   4  13   0  113.89   18.40
   4  13   0  138.59   24.90
  -5 -13   0   57.89   20.90
  -5 -13   0   65.49   18.80
   5  13   0   42.70   19.20
   5  13   0   67.59   16.90
  -6 -13   0  133.89   24.40
  -6 -13   0  106.89   22.80
   6  13   0  138.89   18.70
   6  13   0  180.58   26.60
  -7 -13   0   33.40   16.40
  -7 -13   0   38.10   19.00
   7  13   0   35.70   23.30
   7  13   0   34.30   14.80
  -8 -13   0    0.20   13.90
  -8 -13   0   -6.90   15.70
   8  13   0   39.80   17.60
  -9 -13   0  -14.10   16.70
  -9 -13   0  -14.10   13.00
  -9 -13   0    5.20   18.30
   9  13   0   15.20   16.40
 -10 -13   0    1.40   17.80
 -10 -13   0   26.00   17.10
 -10 -13   0   -2.90   14.90
  10  13   0    0.90   12.30
 -11 -13   0    8.30   21.10
 -11 -13   0   32.40   22.30
 -11 -13   0  -12.00   14.90
  11  13   0   30.80   20.10
 -12 -13   0   -2.70   18.20
 -12 -13   0    5.20   23.40
  12  13   0   25.60   18.90
 -13 -13   0    9.10   24.30
 -13 -13   0   20.30   24.10
  13  13   0   26.00   16.60
 -14 -13   0  -38.50   27.30
 -14 -13   0   19.00   21.60
  14  13   0   -6.90   15.60
 -14  14   0  111.79   30.60
 -14  14   0   75.29   26.50
  13 -14   0    3.50   23.70
 -13  14   0   21.50   24.60
 -13  14   0   16.90   29.40
  12 -14   0   14.60   25.80
 -12  14   0   45.40   25.40
 -12  14   0   43.60   29.30
  11 -14   0    6.90   19.10
 -11  14   0   46.70   26.20
 -11  14   0   16.60   25.10
 -10  14   0   90.79   31.50
 -10  14   0  107.79   28.70
  -9  14   0   12.30   22.10
  -9  14   0   46.30   22.50
  -8  14   0    9.70   21.50
  -8  14   0  -10.50   16.80
   7 -14   0   31.80   18.10
  -7  14   0   30.10   22.80
  -7  14   0   45.40   19.80
   6 -14   0    1.00   14.80
  -6  14   0    9.50   16.30
  -6  14   0   -1.10   17.80
   5 -14   0   32.90   17.20
  -5  14   0   43.80   17.30
  -5  14   0   37.90   20.80
   4 -14   0   33.90   18.20
  -4  14   0   26.70   15.70
   3 -14   0  148.39   27.90
  -3  14   0  149.59   26.80
   2 -14   0   98.59   22.30
   2 -14   0  102.39    9.40
  -2  14   0   84.19    8.60
  -2  14   0  123.99   23.10
   1 -14   0   40.70    8.90
  -1  14   0   51.59   19.30
  -1  14   0   41.90    8.70
  -1  14   0   42.00   16.40
   0 -14   0  172.38   26.10
   0  14   0  187.18   22.20
   0  14   0  172.18   21.60
   0  14   0  142.39   14.20
  -1 -14   0   93.89   12.50
  -1 -14   0  130.89   25.20
   1  14   0  127.69   23.70
   1  14   0  149.69   24.80
   1  14   0  114.59   12.90
  -2 -14   0   75.79   20.20
   2  14   0   89.39   19.80
   2  14   0   89.39   14.60
  -3 -14   0  151.48   22.30
  -3 -14   0  150.58   24.00
   3  14   0  134.99   19.50
   3  14   0  159.88   23.80
  -4 -14   0  124.69   22.70
  -4 -14   0   93.69   21.80
   4  14   0  136.99   20.90
   4  14   0  125.09   24.40
  -5 -14   0  137.99   21.50
  -5 -14   0  203.68   28.40
   5  14   0  161.88   19.70
   5  14   0  161.98   25.50
  -6 -14   0   -0.60   16.00
  -6 -14   0   32.60   18.10
   6  14   0   21.80   14.30
   6  14   0   20.40   21.10
  -7 -14   0   52.49   19.30
  -7 -14   0   85.69   23.60
   7  14   0  124.39   29.70
   7  14   0  100.99   21.30
  -8 -14   0   14.50   17.50
  -8 -14   0   16.10   16.60
   8  14   0    6.20   15.40
  -9 -14   0  -10.90   14.30
  -9 -14   0   11.30   17.70
  -9 -14   0  -10.60   28.70
   9  14   0   -5.00   13.40
 -10 -14   0    3.10   16.80
 -10 -14   0    1.10   19.60
 -10 -14   0    6.30   19.10
  10  14   0    8.10   15.50
 -11 -14   0   24.70   22.50
 -11 -14   0    6.70   19.90
  11  14   0   37.90   18.90
 -12 -14   0   22.90   21.90
 -12 -14   0   34.40   26.00
  12  14   0   61.49   20.20
 -13 -14   0  -29.20   24.70
  14 -15   0   27.50   32.70
 -14  15   0  125.79   34.00
 -14  15   0   49.30   28.00
  13 -15   0   -9.60   25.10
 -13  15   0   27.60   27.90
 -13  15   0   69.99   34.00
  12 -15   0   -3.20   21.60
 -12  15   0   44.00   27.60
 -12  15   0   50.69   28.30
  11 -15   0  -17.20   20.60
 -11  15   0   77.89   28.30
 -11  15   0   38.70   25.10
  10 -15   0   16.60   24.40
 -10  15   0    1.50   18.50
 -10  15   0   15.30   23.50
   9 -15   0   19.60   22.80
  -9  15   0   47.70   22.90
   8 -15   0   19.30   17.70
  -8  15   0   23.50   18.10
  -8  15   0    4.50   19.40
   7 -15   0   41.70   19.20
  -7  15   0   25.70   20.60
  -7  15   0   33.40   20.70
   6 -15   0  182.18   29.30
  -6  15   0  194.88   32.40
  -6  15   0  144.09   23.60
   5 -15   0    8.90   15.40
  -5  15   0    0.80   15.20
  -5  15   0  -17.80   16.00
   4 -15   0   55.89   22.00
  -4  15   0   61.99   18.30
  -4  15   0   54.89   22.50
   3 -15   0    1.70   13.20
  -3  15   0    6.00   13.40
  -3  15   0    8.50   13.80
   2 -15   0   11.60    5.90
   2 -15   0    1.80   14.50
  -2  15   0   35.00   15.80
  -2  15   0   13.50    5.40
  -2  15   0   10.80   14.10
   1 -15   0  287.27   32.30
   1 -15   0  242.48   19.10
  -1  15   0  304.67   29.50
  -1  15   0  254.17   18.40
  -1  15   0  303.87   26.80
   0 -15   0  -11.30   13.30
   0 -15   0    5.70    7.30
   0  15   0   -2.60    6.00
   0  15   0   11.60   13.20
   0  15   0   -4.10   13.20
  -1 -15   0   94.79   23.20
   1  15   0  109.29   22.60
   1  15   0  123.09   19.20
   1  15   0  109.49   13.00
  -2 -15   0    9.00   13.50
   2  15   0   11.80    9.70
   2  15   0   13.30   14.90
  -3 -15   0   50.79   20.30
  -3 -15   0   62.99   20.30
   3  15   0  114.99   25.00
   3  15   0   79.89   15.50
  -4 -15   0  145.39   25.70
  -4 -15   0  103.69   24.80
   4  15   0  160.68   25.70
   4  15   0  140.79   18.30
  -5 -15   0   40.00   18.80
  -5 -15   0   32.30   17.70
   5  15   0   28.60   19.80
   5  15   0   14.30   13.30
  -6 -15   0   90.49   21.80
  -6 -15   0  118.59   25.70
   6  15   0  134.39   29.00
   6  15   0   96.69   19.20
  -7 -15   0   -9.20   15.30
  -7 -15   0    4.40   15.70
   7  15   0   30.60   16.00
   7  15   0   20.50   22.40
  -8 -15   0   -1.90   15.50
  -8 -15   0   20.90   29.10
   8  15   0    6.40   15.90
  -9 -15   0    2.30   18.20
  -9 -15   0  -11.50   17.20
  -9 -15   0  -13.60   14.70
   9  15   0   16.10   13.90
 -10 -15   0   23.60   20.80
 -10 -15   0  -11.20   19.10
 -10 -15   0   -9.30   17.10
  10  15   0   21.30   15.80
 -11 -15   0   13.80   22.20
 -11 -15   0   -6.80   18.60
 -11 -15   0   48.80   25.30
  11  15   0   50.99   20.20
 -12 -15   0   27.40   20.90
 -12 -15   0  -15.20   21.90
  12  15   0   22.50   15.90
 -13 -15   0   28.00   20.50
 -13 -15   0  -20.70   25.20
  13  15   0   21.80   18.40
  13 -16   0   32.60   26.00
 -13  16   0   28.30   26.40
 -13  16   0   78.49   29.70
  12 -16   0    8.40   26.80
 -12  16   0   32.70   24.90
 -12  16   0   50.79   29.20
  11 -16   0    5.40   20.20
 -11  16   0   44.30   26.00
 -11  16   0   24.20   22.10
 -10  16   0   34.70   24.20
 -10  16   0   24.80   23.90
   9 -16   0    7.90   18.00
  -9  16   0   25.50   19.80
  -9  16   0    5.80   21.70
   8 -16   0   35.60   21.10
  -8  16   0   28.80   20.00
  -8  16   0   -2.50   21.50
   7 -16   0   11.80   18.90
  -7  16   0   50.59   20.30
  -7  16   0   57.19   22.80
   6 -16   0    0.20   15.70
  -6  16   0   -0.50   15.30
  -6  16   0   -8.90   17.50
   5 -16   0  163.98   29.30
  -5  16   0  149.99   22.80
  -5  16   0  170.88   30.60
   4 -16   0    5.80   15.80
  -4  16   0   24.10   15.90
  -4  16   0   17.20   18.10
   3 -16   0   -2.50   14.00
  -3  16   0    0.80   13.40
  -3  16   0    3.90   16.90
   2 -16   0   10.50   14.90
   2 -16   0   -1.10    5.20
  -2  16   0   -6.30    4.80
  -2  16   0   -2.90   13.30
  -2  16   0    2.30   13.10
   1 -16   0  -12.40    5.70
   1 -16   0  -13.90   12.80
  -1  16   0    2.20   13.50
  -1  16   0  -15.80   12.00
  -1  16   0    2.50    6.10
   0 -16   0  143.09   28.00
   0 -16   0  126.39   14.60
   0  16   0  168.38   22.60
   0  16   0  150.88   24.10
   0  16   0  154.48   14.70
  -1 -16   0    6.60   15.20
   1  16   0   30.10   15.80
   1  16   0    3.90   13.10
   1  16   0    0.60    8.20
  -2 -16   0    4.60   14.30
   2  16   0    5.70    9.80
   2  16   0   -7.20   12.70
  -3 -16   0   34.50   19.70
  -3 -16   0   10.10   15.80
   3  16   0    5.10   16.40
   3  16   0   15.10   10.80
  -4 -16   0   17.00   16.10
  -4 -16   0    3.10   14.40
   4  16   0    1.80   10.50
   4  16   0  -17.40   15.00
  -5 -16   0  163.38   25.50
  -5 -16   0  180.28   30.10
   5  16   0  200.98   32.90
   5  16   0  173.08   21.40
  -6 -16   0  -16.50   17.30
  -6 -16   0    4.60   16.30
   6  16   0   25.30   13.90
   6  16   0   21.50   21.40
  -7 -16   0    5.00   19.60
  -7 -16   0    5.70   17.60
   7  16   0    0.70   11.40
  -8 -16   0   -6.60   15.80
  -8 -16   0   -8.10   18.40
   8  16   0   25.80   14.80
  -9 -16   0    7.30   20.00
  -9 -16   0   -3.60   17.60
  -9 -16   0   10.20   20.40
   9  16   0   12.20   13.40
 -10 -16   0    0.90   20.60
 -10 -16   0   -7.00   18.80
 -10 -16   0   27.00   24.10
  10  16   0   36.00   16.40
 -11 -16   0   27.10   23.10
 -11 -16   0   -0.30   20.70
 -11 -16   0  -29.90   18.80
  11  16   0   11.80   16.20
 -12 -16   0   10.60   31.50
  12  16   0   43.00   25.40
  13 -17   0   15.20   32.20
 -13  17   0   71.19   28.50
 -13  17   0  115.29   30.00
  12 -17   0   41.90   32.60
 -12  17   0   69.89   28.80
 -12  17   0   79.99   30.30
  11 -17   0   39.50   30.30
 -11  17   0   52.09   27.10
 -11  17   0   40.00   24.20
  10 -17   0   -7.40   16.90
 -10  17   0   42.30   24.30
 -10  17   0    1.30   22.40
   9 -17   0  -22.80   15.20
  -9  17   0   24.10   19.60
  -9  17   0    7.60   20.50
   8 -17   0    1.00   21.60
  -8  17   0   26.70   21.70
  -8  17   0   30.70   19.50
   7 -17   0   24.60   21.30
  -7  17   0   24.10   17.80
  -7  17   0   26.60   22.20
   6 -17   0   11.30   18.70
  -6  17   0   24.80   18.60
  -6  17   0   15.20   18.20
   5 -17   0   -4.80   14.50
  -5  17   0  -14.90   16.80
  -5  17   0   -4.30   15.90
   4 -17   0   88.29   25.90
  -4  17   0  106.59   26.00
  -4  17   0   75.19   22.10
   3 -17   0   37.20    5.10
   3 -17   0   58.49   23.00
  -3  17   0   60.19   19.20
  -3  17   0   15.70   18.70
   2 -17   0   -4.10   15.10
   2 -17   0   -8.30    4.90
  -2  17   0  -25.00   11.40
  -2  17   0    0.70   14.00
  -2  17   0   -1.00    5.30
   1 -17   0    7.70   15.50
  -1  17   0   -1.60   13.50
  -1  17   0  -15.10   14.10
  -1  17   0    0.50    6.50
   0 -17   0    3.20   14.30
   0 -17   0   -3.90    8.40
   0  17   0    7.10   14.20
   0  17   0  -10.40   13.90
   0  17   0   -7.00    6.70
  -1 -17   0  158.48   30.80
   1  17   0  173.18   29.20
   1  17   0  111.49   14.60
   1  17   0  143.19   27.30
  -2 -17   0    8.70   16.80
   2  17   0   24.00   10.70
   2  17   0   23.00   18.40
  -3 -17   0    2.00   15.30
  -3 -17   0   20.20   16.70
   3  17   0   -5.90   15.70
   3  17   0   43.70   12.70
  -4 -17   0   12.20   16.40
  -4 -17   0    5.30   18.30
   4  17   0   20.10   11.60
   4  17   0   29.80   20.60
  -5 -17   0   -4.80   13.60
  -5 -17   0    2.30   16.80
   5  17   0    2.10   11.90
   5  17   0   22.70   23.10
  -6 -17   0   49.70   34.00
  -6 -17   0   21.20   19.30
   6  17   0   45.90   14.60
   6  17   0   64.09   34.70
  -7 -17   0    9.10   18.30
  -7 -17   0    8.40   16.20
   7  17   0  -27.20   21.80
  -8 -17   0   10.40   18.80
  -8 -17   0   10.00   19.10
   8  17   0   33.80   16.50
  -9 -17   0    7.50   20.00
  -9 -17   0    4.30   19.00
  -9 -17   0   -5.30   18.10
   9  17   0   13.10   16.30
 -10 -17   0   -9.90   20.60
 -10 -17   0   10.30   21.90
 -10 -17   0   26.90   22.80
  10  17   0   34.20   16.40
 -11 -17   0   24.20   26.50
  11  17   0   50.49   20.00
  12 -18   0   13.40   25.40
 -12  18   0   84.59   28.40
  11 -18   0    8.20   26.40
 -11  18   0   40.80   26.60
  10 -18   0  -23.90   16.60
 -10  18   0   33.70   22.80
 -10  18   0   13.70   20.50
   9 -18   0    7.50   25.40
  -9  18   0   -1.70   19.00
  -9  18   0   18.50   19.30
   8 -18   0    1.20   26.50
  -8  18   0   33.10   19.70
  -8  18   0   -0.90   17.20
   7 -18   0   36.30   25.10
  -7  18   0   75.69   24.60
  -7  18   0   77.89   27.20
   6 -18   0   18.10   22.80
  -6  18   0   11.50   18.00
   5 -18   0   31.40   20.70
  -5  18   0   28.30   19.70
  -5  18   0   10.80   17.30
   4 -18   0   -2.20   14.90
  -4  18   0   -2.10   18.40
  -4  18   0   -9.30   15.30
   3 -18   0    4.80   15.60
  -3  18   0   37.80   19.40
  -3  18   0    9.70   16.60
   2 -18   0   10.30   16.10
   2 -18   0   24.30    7.20
  -2  18   0    8.60   18.10
  -2  18   0   16.30   17.10
   1 -18   0   -5.00    6.50
   1 -18   0    0.70   13.80
  -1  18   0   15.90    7.40
  -1  18   0    5.40   17.70
  -1  18   0   34.30   18.90
   0 -18   0   -0.60   15.60
   0  18   0   -2.60   14.10
   0  18   0   14.40   15.70
   0  18   0   10.70    7.90
  -1 -18   0    7.80   16.20
   1  18   0   14.90    9.90
   1  18   0   -4.60   14.90
   1  18   0  -10.60   13.50
  -2 -18   0   31.00   19.90
   2  18   0   43.60   12.70
   2  18   0   63.89   22.60
  -3 -18   0   53.79   23.50
  -3 -18   0   32.40   19.20
   3  18   0   47.10   13.40
   3  18   0   49.40   22.70
  -4 -18   0   16.60   17.40
  -4 -18   0   17.60   17.60
   4  18   0    5.80   18.90
   4  18   0   -7.10   10.10
  -5 -18   0   -1.50   17.90
  -5 -18   0    5.20   28.60
   5  18   0   10.80   11.90
   5  18   0    4.50   29.30
  -6 -18   0   21.50   18.60
  -6 -18   0   21.60   18.40
   6  18   0  -32.90   18.50
   6  18   0   14.80   14.10
  -7 -18   0   33.60   21.60
  -7 -18   0    4.60   18.00
   7  18   0   46.50   16.50
   7  18   0   22.50   25.50
  -8 -18   0   16.50   21.20
  -8 -18   0    5.30   20.80
   8  18   0   22.70   14.70
  -9 -18   0   23.60   21.90
  -9 -18   0  -15.20   20.20
  -9 -18   0   28.00   22.60
   9  18   0   39.00   17.30
 -10 -18   0    6.60   23.00
 -10 -18   0    4.30   22.00
 -10 -18   0  -23.20   20.60
  10  18   0   24.00   16.80
 -11 -18   0  -16.00   24.10
 -11 -18   0  -13.70   29.10
  11  18   0   36.40   21.80
 -12  19   0   91.59   31.60
 -12  19   0   80.29   27.20
  11 -19   0   -0.20   20.50
 -11  19   0   38.10   25.20
 -11  19   0   48.50   23.60
  10 -19   0   16.10   30.90
 -10  19   0    2.00   20.90
   9 -19   0   20.90   22.00
  -9  19   0   40.90   24.60
  -9  19   0   23.90   23.80
   8 -19   0   -9.00   22.70
  -8  19   0   10.20   21.20
  -8  19   0   21.30   20.10
   7 -19   0   25.50   23.10
  -7  19   0   26.40   21.30
  -7  19   0   35.90   24.50
   6 -19   0   66.09   26.80
  -6  19   0  119.59   29.10
  -6  19   0  106.59   26.30
   5 -19   0   -1.20   15.30
  -5  19   0   32.50   19.60
  -5  19   0    8.00   16.60
  -4  19   0   -7.70   17.00
   3 -19   0   29.50   22.00
  -3  19   0   28.80   19.50
  -3  19   0   49.80   21.00
   2 -19   0   12.00    5.80
   2 -19   0   40.40   22.60
  -2  19   0   24.40   19.00
  -2  19   0    3.40   16.50
   1 -19   0   51.09   23.90
   1 -19   0   37.30    9.70
  -1  19   0   68.99   21.70
  -1  19   0   48.00    9.70
  -1  19   0   36.70   20.90
   0 -19   0    8.50   16.70
   0  19   0   -8.10   15.20
   0  19   0   -8.30   14.60
   0  19   0    4.50    7.60
  -1 -19   0   20.20   17.70
   1  19   0   21.10    9.20
   1  19   0   -4.20   14.30
   1  19   0   37.80   19.80
  -2 -19   0    8.10   18.50
  -2 -19   0   -4.40   16.70
   2  19   0   11.60   17.90
   2  19   0    6.40    8.30
  -3 -19   0   26.60   18.80
  -3 -19   0   -2.60   32.30
   3  19   0   12.90   20.40
   3  19   0   14.60   11.50
  -4 -19   0   27.80   20.00
  -4 -19   0   11.10   18.20
   4  19   0   13.80   23.60
   4  19   0   43.10   14.60
  -5 -19   0   15.10   18.20
  -5 -19   0   10.80   18.50
   5  19   0    0.30   22.00
   5  19   0   -9.80   11.50
  -6 -19   0   21.60   19.40
  -6 -19   0   -3.40   18.60
   6  19   0   19.60   29.20
   6  19   0    0.30   12.70
  -7 -19   0   -0.40   19.20
  -7 -19   0  -10.00   20.00
   7  19   0  -20.30   28.20
   7  19   0   17.50   14.40
  -8 -19   0    9.70   23.30
  -8 -19   0   26.00   20.30
   8  19   0   10.00   12.50
  -9 -19   0   25.70   24.30
  -9 -19   0   14.60   23.50
   9  19   0   32.30   15.00
 -10 -19   0  -30.40   24.60
 -10 -19   0    5.80   22.10
  10  19   0   39.70   27.80
 -11  20   0   51.29   26.60
 -11  20   0   73.79   33.20
  10 -20   0   -7.40   20.90
 -10  20   0    7.20   23.20
 -10  20   0   21.00   21.10
   9 -20   0   -6.00   16.10
  -9  20   0   26.60   22.60
  -9  20   0   17.40   21.80
   8 -20   0   13.10   21.10
  -8  20   0   27.80   20.50
  -8  20   0   25.20   20.00
   7 -20   0   30.40   22.00
  -7  20   0   58.79   23.50
  -7  20   0   48.60   25.90
   6 -20   0    5.80   19.90
  -6  20   0   21.80   20.00
  -6  20   0   18.70   19.80
   5 -20   0   61.19   28.70
  -5  20   0   60.79   25.70
  -5  20   0  100.99   28.60
   4 -20   0   14.30   19.90
  -4  20   0   24.70   21.30
  -4  20   0   10.50   18.10
   3 -20   0   21.70   20.50
  -3  20   0   10.00   19.60
  -3  20   0   23.60   20.30
   2 -20   0   70.19   24.50
   2 -20   0   58.79    8.90
  -2  20   0   60.59   23.40
  -2  20   0   96.09   25.70
   1 -20   0   -2.70   15.30
  -1  20   0   -1.50   17.20
  -1  20   0    3.70    6.90
  -1  20   0   -9.90   15.40
   0 -20   0   -1.70   24.60
   0  20   0   45.10   21.50
   0  20   0   32.80   13.80
   0  20   0   26.40   18.60
   1  20   0   14.00   20.10
   1  20   0   26.90   10.10
  -2 -20   0   21.40   21.20
   2  20   0   23.00   10.00
   2  20   0    4.60   26.50
  -3 -20   0    9.10   17.70
   3  20   0   13.60   21.30
   3  20   0   34.70   12.20
  -4 -20   0   25.60   19.10
  -4 -20   0    4.20   25.10
   4  20   0    6.40   20.20
   4  20   0   -4.00    9.40
  -5 -20   0    5.30   20.10
  -5 -20   0   52.09   22.40
   5  20   0   24.20   25.00
   5  20   0   34.20   31.00
  -6 -20   0    7.10   19.90
  -6 -20   0   -9.60   18.10
   6  20   0   15.00   28.80
   6  20   0   18.10   14.90
  -7 -20   0  -16.40   19.00
  -7 -20   0  -10.90   20.00
   7  20   0    3.40   13.30
  -8 -20   0  -19.30   20.30
  -8 -20   0   11.20   21.10
   8  20   0    0.00   13.30
  -9 -20   0   56.79   33.70
  -9 -20   0   -2.80   23.60
   9  20   0   53.69   19.10
 -10  21   0   67.49   25.80
 -10  21   0   29.70   21.60
   9 -21   0    7.90   31.50
  -9  21   0    5.50   20.60
  -9  21   0   46.40   23.00
   8 -21   0   25.30   29.90
  -8  21   0   37.20   22.10
  -8  21   0   -0.40   20.50
  -7  21   0   43.20   21.70
  -7  21   0   35.30   26.20
   6 -21   0   20.00   26.10
  -6  21   0   71.19   27.20
   5 -21   0   -1.10   22.20
  -5  21   0   -0.40   18.60
  -5  21   0    4.50   20.20
   4 -21   0   82.29   29.80
  -4  21   0  113.99   31.10
  -4  21   0   82.39   26.50
   3 -21   0   -0.80   19.10
  -3  21   0   -0.10   15.20
  -3  21   0   16.50   22.20
   2 -21   0   -1.90   17.70
  -2  21   0   30.30   22.50
  -2  21   0   -5.70   16.40
   1 -21   0   63.29   26.70
  -1  21   0   50.69   24.70
  -1  21   0   40.40    9.10
   0 -21   0   13.70   18.70
   0  21   0    2.60    7.70
   0  21   0    8.10   16.60
   0  21   0   -1.90   19.50
  -1 -21   0   67.29   27.10
   1  21   0   34.40   22.30
   1  21   0   31.80    9.80
  -2 -21   0   23.00   19.20
  -2 -21   0    3.10   19.30
   2  21   0   23.90   10.40
   2  21   0   12.50   19.20
  -3 -21   0   33.20   21.50
  -3 -21   0   26.70   21.60
   3  21   0   19.90   11.50
   3  21   0  -12.70   21.40
  -4 -21   0   19.50   19.10
  -4 -21   0   -0.10   19.40
   4  21   0   14.80   11.50
   4  21   0   27.70   23.30
  -5 -21   0  -15.30   18.10
  -5 -21   0   12.10   20.20
   5  21   0   -0.20   10.80
   5  21   0    5.20   22.80
  -6 -21   0   16.10   19.80
  -6 -21   0  -20.70   19.60
   6  21   0   13.90   14.20
   6  21   0    9.20   32.00
  -7 -21   0   -5.50   19.60
  -7 -21   0   -4.20   20.70
   7  21   0   14.30   12.50
  -8 -21   0  -11.70   23.40
  -8 -21   0  -22.70   33.20
   8  21   0   21.10   14.90
  -9  22   0   73.79   30.90
  -9  22   0   66.89   23.60
  -8  22   0   39.10   24.10
  -8  22   0   32.10   25.70
   7 -22   0   21.30   33.90
  -7  22   0   28.00   20.90
  -7  22   0   13.90   21.70
   6 -22   0  -20.00   19.50
  -6  22   0    8.00   18.40
  -6  22   0    7.70   18.90
   5 -22   0   12.20   22.60
  -5  22   0   50.39   25.20
  -5  22   0   33.20   24.90
   4 -22   0   13.00   19.30
  -4  22   0   25.90   22.90
  -4  22   0   29.40   20.20
   3 -22   0   32.80   24.60
  -3  22   0   24.80   21.10
  -3  22   0    7.40   18.90
   2 -22   0    6.70   20.20
   2 -22   0   12.70    6.00
  -2  22   0   17.40   19.10
  -2  22   0   -4.10   17.30
   1 -22   0   -5.50   16.80
  -1  22   0   23.50   21.90
  -1  22   0  -14.60   16.30
   0 -22   0   33.40   23.80
   0  22   0   36.00   10.70
   0  22   0   55.09   24.20
   0  22   0   34.60   22.60
  -1 -22   0  -24.10   17.60
   1  22   0   13.70   21.20
   1  22   0   14.00    8.50
  -2 -22   0   38.80   24.40
  -2 -22   0   34.10   21.80
   2  22   0   29.20   11.30
   2  22   0   34.20   28.50
  -3 -22   0   41.90   21.00
  -3 -22   0   35.70   24.50
   3  22   0   16.90   10.70
   3  22   0   10.70   24.90
  -4 -22   0   -2.60   19.10
  -4 -22   0   -0.30   18.90
   4  22   0   -1.40   23.70
   4  22   0    5.60   10.40
  -5 -22   0   12.80   19.90
  -5 -22   0    9.40   19.60
   5  22   0   15.70   12.20
   5  22   0    2.40   24.60
  -6 -22   0  -19.40   20.20
  -6 -22   0  -30.70   18.80
   6  22   0   14.60   13.00
  -7 -22   0   -5.00   29.30
  -7 -22   0  -12.40   21.70
   7  22   0   22.20   14.20
   8 -23   0   -2.10   24.40
  -8  23   0   24.20   19.60
  -8  23   0   28.70   26.60
  -7  23   0   25.70   23.60
   6 -23   0   14.40   23.40
  -6  23   0   30.20   21.30
  -6  23   0   -8.20   18.70
   5 -23   0   10.30   20.70
  -5  23   0   14.80   19.60
  -5  23   0  -10.60   20.00
   4 -23   0   22.50   23.00
  -4  23   0   31.30   23.10
  -4  23   0   80.39   27.30
   3 -23   0    5.40   18.80
  -3  23   0    6.10   19.50
  -3  23   0   30.60   22.10
   2 -23   0    2.10   21.20
  -2  23   0    4.30   18.60
  -2  23   0   23.70   21.70
   1 -23   0   19.90   21.40
  -1  23   0   10.00   19.20
  -1  23   0  -12.20   21.80
   0 -23   0   11.80   19.20
   0  23   0   -8.90   21.60
   0  23   0   11.90    7.90
  -1 -23   0  -11.40   20.60
  -1 -23   0   64.39   24.30
   1  23   0   20.30   10.20
   1  23   0   36.40   26.50
  -2 -23   0   36.40   23.80
  -2 -23   0   23.40   20.50
   2  23   0   39.50   24.70
   2  23   0   14.80   10.80
  -3 -23   0   34.70   23.10
  -3 -23   0   47.10   23.20
   3  23   0    3.40   10.90
   3  23   0   -6.60   25.60
  -4 -23   0   27.90   20.70
  -4 -23   0   29.00   26.80
   4  23   0   17.70   11.40
   4  23   0   10.90   25.30
  -5 -23   0   41.10   24.40
  -5 -23   0   16.10   29.30
   5  23   0   -9.20   26.70
   5  23   0    1.30   11.90
  -6 -23   0   10.00   25.50
  -6 -23   0   15.80   23.30
   6  23   0  -21.90   26.30
   6  23   0   18.60   12.60
  -6  24   0   22.30   22.40
  -6  24   0   -9.60   15.70
  -5  24   0   11.40   21.70
  -4  24   0   20.70   23.40
  -4  24   0    2.00   20.70
   3 -24   0   34.90   26.60
  -3  24   0   71.29   25.90
  -3  24   0   41.90   22.80
   2 -24   0   47.30   25.40
  -2  24   0  118.69   33.80
  -2  24   0   75.59   26.20
   1 -24   0    2.40   18.80
  -1  24   0   26.50   22.30
  -1  24   0   -1.40   21.90
   0 -24   0   30.90   21.50
   0  24   0   19.30   22.70
  -1 -24   0    6.30   23.00
  -1 -24   0   46.50   21.40
   1  24   0    1.90    8.90
   1  24   0   -1.90   20.30
  -2 -24   0   45.80   24.50
  -2 -24   0   19.20   24.80
   2  24   0   33.80   13.00
   2  24   0   26.40   24.40
  -3 -24   0   45.90   30.10
   3  24   0   10.30   24.70
   3  24   0   19.20   12.20
  -4 -24   0   24.70   25.70
  -4 -24   0   25.50   20.90
   4  24   0    7.40   11.40
   4 -25   0   -0.30   22.30
  -4  25   0   23.70   20.60
  -4  25   0   28.80   23.40
   3 -25   0   23.70   25.10
  -3  25   0   -6.10   16.30
  -3  25   0   29.60   19.90
   2 -25   0   22.80   25.80
  -2  25   0   15.90   22.00
  -2  25   0    3.80   17.30
  -1  25   0   24.00   20.30
  -1  25   0    1.10   19.40
   0  25   0   20.90   25.30
  -1 -25   0   39.90   21.40
   1  25   0    8.40   27.50
  -2 -25   0  -15.20   19.50
   2  25  -1   10.70   11.90
  -2 -25   1   11.00   19.10
   1  25  -1    0.60   23.60
  -1 -25   1   36.40   26.30
   0  25  -1    8.40   24.00
  -1  25  -1    5.10   20.60
  -1  25  -1   22.80   30.20
  -2  25  -1    7.50   23.50
  -2  25  -1  -14.90   21.80
  -3  25  -1   25.80   18.70
  -3  25  -1    1.90   22.90
   3 -25   1   25.00   21.60
  -4  25  -1   31.60   24.40
  -4  25  -1   37.40   20.70
   4 -25   1    5.80   20.30
   5 -25   1   -1.60   23.90
  -5 -24   1   54.49   24.90
  -5 -24   1    5.50   26.10
   4  24  -1  -18.20   28.50
   4  24  -1    8.30   12.40
  -4 -24   1   34.50   22.80
   3  24  -1   -0.60   10.80
   3  24  -1    7.70   22.30
  -3 -24   1   30.80   24.10
  -3 -24   1   41.10   25.90
   2  24  -1   18.70   11.00
   2  24  -1   26.50   22.20
  -2 -24   1   20.20   23.00
  -2 -24   1   23.80   20.50
   1  24  -1   -3.70   20.60
   1  24  -1    2.50    9.80
  -1 -24   1   25.00   25.60
  -1 -24   1   43.70   21.20
   0  24  -1   44.10   23.30
   0 -24   1    6.40   21.20
  -1  24  -1  -14.90   17.20
  -1  24  -1   -0.30   17.50
   1 -24   1   20.90   21.20
  -2  24  -1   29.20   22.50
  -2  24  -1   31.00   24.80
   2 -24   1   12.10   19.40
  -3  24  -1   14.70   24.20
  -3  24  -1   15.30   18.60
   3 -24   1   46.10   26.30
  -4  24  -1   -2.10   16.60
  -4  24  -1   18.90   23.40
   4 -24   1   -0.90   22.50
  -5  24  -1   36.00   24.40
  -6  24  -1   24.20   25.40
  -6  24  -1  -14.10   17.70
   7 -24   1    3.70   22.10
   6  23  -1   19.00   13.50
   6  23  -1  -35.60   26.60
  -6 -23   1   -3.50   25.30
  -6 -23   1  -10.60   22.30
   5  23  -1   -5.40   25.00
   5  23  -1    0.50   11.30
  -5 -23   1   18.20   24.40
  -5 -23   1   34.10   21.80
   4  23  -1   15.10   22.20
   4  23  -1   31.30   12.90
  -4 -23   1    5.40   21.30
  -4 -23   1   26.60   21.10
   3  23  -1   11.00   11.70
   3  23  -1    6.10   21.30
  -3 -23   1   22.00   20.70
  -3 -23   1   16.60   22.10
   2  23  -1    9.00   23.20
   2  23  -1   -2.00    9.30
  -2 -23   1   25.50   22.30
  -2 -23   1   38.10   22.40
   1  23  -1   -2.00   21.10
   1  23  -1   10.70    9.40
  -1 -23   1   -8.60   17.80
   0  23  -1    5.20    7.60
   0  23  -1    3.50   20.50
   0 -23   1   21.70   22.60
  -1  23  -1   33.00   23.10
  -1  23  -1   14.80   22.80
   1 -23   1   54.19   26.90
  -2  23  -1    6.40   18.70
  -2  23  -1    4.70   20.30
   2 -23   1    4.60   20.90
  -3  23  -1   11.80   21.00
  -3  23  -1   21.30   24.00
   3 -23   1   -4.90   17.30
  -4  23  -1    9.00   20.90
  -4  23  -1   32.80   20.70
   4 -23   1    8.80   21.80
  -5  23  -1    1.60   23.20
  -5  23  -1    8.00   19.30
   5 -23   1   16.40   21.90
  -6  23  -1   52.59   23.90
  -6  23  -1    5.30   18.90
   6 -23   1   27.80   24.20
  -7  23  -1   -1.90   20.60
  -8  23  -1  -13.40   20.70
  -8  23  -1   32.20   19.90
  -8 -22   1   -4.00   24.10
   7  22  -1   12.80   13.10
  -7 -22   1   30.80   25.40
   6  22  -1  -47.90   26.00
   6  22  -1    4.30   12.30
  -6 -22   1  -12.40   19.30
  -6 -22   1  -18.30   18.90
   5  22  -1  -23.10   19.50
   5  22  -1   12.40   11.70
  -5 -22   1    4.60   21.70
  -5 -22   1   -5.40   18.80
   4  22  -1   27.90   23.00
  -4 -22   1   17.70   25.00
  -4 -22   1   40.00   20.50
   3  22  -1   27.40   12.00
   3  22  -1   39.90   25.50
  -3 -22   1   18.10   20.70
  -3 -22   1   38.00   19.80
   2  22  -1   29.70   27.60
   2  22  -1   27.80   11.30
  -2 -22   1   24.50   23.00
  -2 -22   1   48.40   24.00
   1  22  -1   12.80    8.30
   1  22  -1    4.70   17.40
  -1 -22   1  -23.20   15.10
   0  22  -1   12.70   18.60
   0  22  -1   14.50    9.10
   0  22  -1   21.00   20.60
   0 -22   1    8.30   20.20
  -1  22  -1   -1.20   18.80
  -1  22  -1   -6.50   15.40
   1 -22   1   10.80   22.00
  -2  22  -1   77.09   28.90
  -2  22  -1   52.09   24.80
   2 -22   1   36.40   26.80
  -3  22  -1   26.20   23.60
  -3  22  -1   18.50   21.20
   3 -22   1   26.60   22.90
  -4  22  -1    7.00   20.30
  -4  22  -1   19.20   20.90
   4 -22   1    2.70   26.30
  -5  22  -1   33.00   21.80
  -5  22  -1    3.10   19.40
   5 -22   1   10.70   19.50
  -6  22  -1   17.10   21.70
  -6  22  -1   32.00   22.40
   6 -22   1   17.20   28.60
  -7  22  -1   63.89   27.10
  -7  22  -1   45.80   23.90
   7 -22   1    0.90   21.90
  -8  22  -1   21.20   24.50
  -8  22  -1   65.69   24.70
  -9  22  -1   46.80   26.60
  -9  22  -1   40.60   24.30
  -9 -21   1  -15.70   23.90
   8  21  -1   10.90   14.20
  -8 -21   1  -20.90   21.90
  -8 -21   1    5.00   25.70
   7  21  -1    2.10   13.40
   7  21  -1  -36.60   25.60
  -7 -21   1   -5.70   22.00
  -7 -21   1  -26.80   18.40
   6  21  -1  -14.60   24.60
   6  21  -1    5.40   12.40
  -6 -21   1   -6.80   19.60
  -6 -21   1   -3.30   20.10
   5  21  -1  -38.30   24.60
   5  21  -1    8.10   12.40
  -5 -21   1   10.60   19.70
  -5 -21   1   -2.90   17.50
   4  21  -1    6.30   22.40
   4  21  -1   17.90   11.80
  -4 -21   1    7.10   22.50
  -4 -21   1   30.70   20.20
   3  21  -1   31.90   24.50
   3  21  -1   48.80   13.40
  -3 -21   1   36.50   20.60
  -3 -21   1    3.20   16.60
   2  21  -1   17.30   10.90
   2  21  -1   -0.20   18.80
  -2 -21   1   29.00   20.30
  -2 -21   1    6.90   18.60
   1  21  -1   60.59   24.40
   1  21  -1   52.99   12.60
  -1 -21   1   37.20   23.00
   0  21  -1   28.30   22.10
   0  21  -1   -9.30   16.90
   0 -21   1    1.20   16.00
  -1  21  -1    7.90    7.20
  -1  21  -1    9.50   18.00
   1 -21   1    4.90   17.40
  -2  21  -1   23.00   20.70
  -2  21  -1   15.40   24.70
   2 -21   1   36.90   23.10
  -3  21  -1   50.69   23.90
  -3  21  -1    5.80   21.20
   3 -21   1   41.10   22.80
  -4  21  -1   73.09   28.20
  -4  21  -1   42.60   21.90
   4 -21   1   63.99   29.20
  -5  21  -1   40.60   21.90
   5 -21   1   28.00   21.40
  -6  21  -1   59.99   24.40
   6 -21   1   24.70   22.60
  -7  21  -1   65.89   27.00
  -7  21  -1   30.50   23.90
   7 -21   1    4.30   29.30
  -8  21  -1   45.60   23.10
  -8  21  -1   62.89   24.80
   8 -21   1   10.60   23.80
  -9  21  -1   27.00   22.60
  -9  21  -1   16.10   19.30
   9 -21   1  -10.50   21.20
 -10  21  -1   77.99   29.80
 -10  21  -1   29.70   25.30
  10 -21   1   -4.70   30.20
 -10 -20   1  -43.80   22.50
   9  20  -1    3.90   15.00
  -9 -20   1    1.30   23.30
  -9 -20   1  -15.30   22.50
   8  20  -1   30.20   16.30
  -8 -20   1   -7.20   19.60
  -8 -20   1  -16.50   23.10
   7  20  -1   -5.00   30.30
   7  20  -1    7.80   13.50
  -7 -20   1   20.50   22.70
  -7 -20   1  -11.70   19.00
   6  20  -1  -23.10   21.30
   6  20  -1    8.70   15.20
  -6 -20   1   19.30   20.70
  -6 -20   1  -27.50   16.90
   5  20  -1   -7.20   25.00
   5  20  -1    6.80   12.20
  -5 -20   1   13.10   24.00
  -5 -20   1   33.90   20.40
   4  20  -1   -2.00   11.00
   4  20  -1   10.50   21.60
  -4 -20   1   -5.20   15.10
   3  20  -1   14.70   10.70
   3  20  -1   -2.50   20.60
  -3 -20   1   28.70   20.50
   2  20  -1   35.50   11.60
  -2 -20   1   43.40   19.60
   1  20  -1    3.60    8.30
   1  20  -1    8.30   18.20
   0  20  -1   49.30   22.90
   0  20  -1   41.70   10.40
   0  20  -1   45.00   20.50
  -1  20  -1   23.70    8.20
  -1  20  -1    4.90   16.10
  -1  20  -1   -6.30   15.60
   1 -20   1   20.70    8.30
   1 -20   1    9.20   26.90
  -2  20  -1   12.70   18.30
  -2  20  -1  -12.10   16.50
   2 -20   1   11.40    5.80
   2 -20   1   -0.80   16.10
  -3  20  -1   20.00   18.00
  -3  20  -1   67.79   24.20
   3 -20   1   57.59   26.30
  -4  20  -1   29.70   21.10
  -4  20  -1   58.99   24.00
   4 -20   1   13.80   24.00
  -5  20  -1  130.59   28.30
  -5  20  -1   73.69   23.90
   5 -20   1   46.20   24.90
  -6  20  -1   13.00   18.70
  -6  20  -1    3.70   17.50
   6 -20   1   16.20   29.40
  -7  20  -1   43.30   22.40
  -7  20  -1   47.10   21.50
   7 -20   1   28.00   21.20
  -8  20  -1   35.90   22.40
   8 -20   1   21.80   31.90
  -9  20  -1   12.00   22.90
  -9  20  -1   11.30   24.10
   9 -20   1   11.00   27.30
 -10  20  -1   63.29   26.90
 -10  20  -1    7.10   19.50
  10 -20   1    2.40   32.00
 -11  20  -1   21.30   25.30
 -11  20  -1   50.29   24.50
  11 -20   1   28.60   35.40
  10  19  -1    4.20   15.00
 -10 -19   1  -28.70   20.50
   9  19  -1   20.20   14.30
  -9 -19   1    6.30   22.20
  -9 -19   1   58.79   23.80
   8  19  -1    8.50   14.20
  -8 -19   1    2.30   20.40
   7  19  -1  -28.60   21.60
   7  19  -1    1.80   11.80
  -7 -19   1   -7.70   19.00
  -7 -19   1    3.60   19.10
   6  19  -1    5.20   23.70
  -6 -19   1    9.50   19.60
  -6 -19   1    9.30   19.80
   5  19  -1  -20.00    9.10
   5  19  -1  -25.30   19.90
  -5 -19   1    4.80   19.00
  -5 -19   1   -6.30   16.40
   4  19  -1   29.50   23.70
   4  19  -1   20.30   12.40
  -4 -19   1   39.10   19.80
  -4 -19   1   43.60   22.10
   3  19  -1    5.70   19.30
   3  19  -1   18.00   11.20
  -3 -19   1    0.10   15.30
   2  19  -1   46.90   21.50
   2  19  -1   36.40   11.80
  -2 -19   1   76.79   23.10
  -2 -19   1   46.60   22.50
   1  19  -1   56.59   22.50
   1  19  -1   38.70   10.70
   1  19  -1   45.00   20.90
  -1 -19   1   14.00   17.00
   0  19  -1    9.20    7.50
   0  19  -1  -12.00   15.20
   0  19  -1   -4.00   13.50
   0 -19   1    2.80   16.00
  -1  19  -1   51.99    9.90
  -1  19  -1   75.79   23.90
  -1  19  -1   76.29   24.90
   1 -19   1   55.49   10.60
   1 -19   1   58.09   22.30
  -2  19  -1  -13.40   13.30
  -2  19  -1   30.10   18.60
  -2  19  -1   14.50    6.20
   2 -19   1   -9.60   15.60
   2 -19   1   15.10    6.00
  -3  19  -1   22.30   16.90
  -3  19  -1    1.40   16.30
   3 -19   1   26.30   18.50
  -4  19  -1   84.59   25.40
   4 -19   1   49.99   32.50
  -5  19  -1   15.60   18.40
  -5  19  -1   11.20   19.60
   5 -19   1   28.80   30.40
  -6  19  -1  173.78   31.60
  -6  19  -1  200.68   31.30
   6 -19   1  130.09   35.50
  -7  19  -1   23.30   19.50
  -7  19  -1   55.49   23.80
   7 -19   1    2.70   19.80
  -8  19  -1   22.60   22.80
  -8  19  -1   36.30   23.40
   8 -19   1    1.80   19.60
  -9  19  -1   41.70   27.00
  -9  19  -1   14.40   22.20
   9 -19   1   19.70   21.20
 -10  19  -1    4.40   23.40
 -10  19  -1  -17.50   19.30
  10 -19   1  -19.80   18.60
 -11  19  -1   75.69   27.20
 -11  19  -1   76.09   26.70
  11 -19   1   23.50   34.60
 -12  19  -1   83.19   27.10
 -12  19  -1   56.59   27.80
  12 -19   1   13.10   35.60
 -11 -18   1   12.40   24.10
  10  18  -1   40.30   19.20
 -10 -18   1   -1.30   22.70
 -10 -18   1    1.40   20.50
 -10 -18   1  -20.10   21.20
   9  18  -1    4.60   14.80
  -9 -18   1   21.40   22.70
  -9 -18   1  -12.40   19.20
  -9 -18   1  -16.00   19.50
   8  18  -1    7.90   14.10
  -8 -18   1    1.80   19.50
  -8 -18   1   -9.30   20.00
   7  18  -1  -13.40   22.80
   7  18  -1   17.50   13.80
  -7 -18   1    4.30   18.20
  -7 -18   1   24.40   19.60
   6  18  -1   -5.30   20.30
   6  18  -1   -5.20   11.60
  -6 -18   1   14.20   17.80
  -6 -18   1    8.10   17.80
   5  18  -1   48.60   15.90
  -5 -18   1   43.10   23.10
   4  18  -1   20.00   12.70
   4  18  -1    3.90   18.20
  -4 -18   1   36.70   19.10
  -4 -18   1   13.90   17.20
   3  18  -1    0.70   17.70
   3  18  -1    7.50   10.10
  -3 -18   1    1.30   16.80
  -3 -18   1    0.00   16.30
   2  18  -1    0.60   16.30
   2  18  -1    4.90    9.20
  -2 -18   1  -13.30   14.80
   1  18  -1    2.60   18.00
   1  18  -1   10.60   15.80
  -1 -18   1    8.10   15.80
   0  18  -1   98.79   25.60
   0  18  -1  163.38   28.70
   0  18  -1   88.89   12.90
   0 -18   1  117.29   27.30
  -1  18  -1   17.90   16.70
  -1  18  -1   21.50    8.00
  -1  18  -1   17.90   16.60
   1 -18   1   23.60    8.30
   1 -18   1    6.70   16.30
  -2  18  -1   14.70   16.40
  -2  18  -1   12.80    6.70
  -2  18  -1   12.70   18.50
   2 -18   1   11.20    6.20
   2 -18   1   27.60   18.20
  -3  18  -1    2.20   13.70
  -3  18  -1   -1.10   14.80
   3 -18   1   -7.70   15.90
  -4  18  -1   -9.40   13.70
  -4  18  -1   -4.20   14.80
   4 -18   1   -0.50   14.90
  -5  18  -1  117.89   26.60
  -5  18  -1  114.99   29.60
   5 -18   1   65.19   25.90
  -6  18  -1   -4.10   17.30
   6 -18   1   13.90   19.50
  -7  18  -1   82.39   26.40
  -7  18  -1   64.09   22.80
  -8  18  -1   27.80   23.20
  -8  18  -1   31.60   21.70
   8 -18   1    6.30   20.30
  -9  18  -1    5.70   19.70
  -9  18  -1   31.20   22.30
   9 -18   1  -23.50   18.70
 -10  18  -1   39.10   22.90
 -10  18  -1   43.20   23.90
  10 -18   1   30.50   33.30
 -11  18  -1   23.00   25.30
 -11  18  -1   33.50   25.70
  11 -18   1   31.40   28.00
 -12  18  -1   94.39   29.50
  12 -18   1   29.50   27.50
  12  17  -1   20.80   14.60
 -12 -17   1   -1.20   20.70
 -12 -17   1  -38.10   22.20
  11  17  -1   57.29   20.70
 -11 -17   1   36.40   23.80
 -11 -17   1  -27.50   20.80
 -11 -17   1  -20.10   20.90
  10  17  -1    4.30   11.90
 -10 -17   1   -7.60   21.00
 -10 -17   1  -24.30   17.50
 -10 -17   1   -0.70   19.90
   9  17  -1   24.10   15.10
  -9 -17   1   10.50   20.50
  -9 -17   1   -3.50   19.90
  -9 -17   1    8.40   19.90
   8  17  -1   10.60   15.20
  -8 -17   1    9.80   17.90
  -8 -17   1   -4.20   18.20
   7  17  -1   12.10   13.90
   7  17  -1   -1.90   22.10
  -7 -17   1   -3.40   18.10
  -7 -17   1    0.30   17.70
   6  17  -1   19.10   31.20
   6  17  -1   -2.40   12.10
  -6 -17   1   17.90   17.80
  -6 -17   1   33.30   20.30
   5  17  -1   27.30   13.60
   5  17  -1   25.00   20.70
  -5 -17   1  -10.10   14.40
  -5 -17   1    7.10   16.70
   4  17  -1  110.89   19.30
   4  17  -1   90.49   26.50
  -4 -17   1   67.89   24.00
  -4 -17   1  117.09   24.10
   3  17  -1  110.29   26.10
   3  17  -1   72.89   15.80
  -3 -17   1   70.69   23.00
  -3 -17   1   71.09   23.00
   2  17  -1   -1.70    8.30
   2  17  -1  -19.10   13.50
  -2 -17   1    4.60   16.20
   1  17  -1    1.50   14.50
   1  17  -1   -5.80    7.90
   1  17  -1   -9.00   14.60
  -1 -17   1    9.70   15.40
   0  17  -1    4.70   15.30
   0  17  -1    2.70   13.80
   0 -17   1  -18.00   11.90
  -1  17  -1  100.69   23.40
  -1  17  -1   81.19   24.80
  -1  17  -1   81.49   11.70
   1 -17   1   58.39   21.90
  -2  17  -1   16.80   15.50
  -2  17  -1   32.80   20.10
  -2  17  -1   17.30    6.70
   2 -17   1   11.50   15.10
   2 -17   1   24.80    7.00
  -3  17  -1  -22.00   12.70
  -3  17  -1  -13.30   12.80
   3 -17   1   -4.30   14.80
  -4  17  -1    0.80   15.30
  -4  17  -1   34.90   16.70
   4 -17   1   16.80   17.20
  -5  17  -1   -4.30   14.80
  -5  17  -1  -12.90   13.90
   5 -17   1   -2.70   15.30
  -6  17  -1  109.29   25.20
  -6  17  -1  105.29   27.80
   6 -17   1   89.49   27.30
  -7  17  -1    9.00   21.10
  -7  17  -1   28.90   20.20
   7 -17   1   15.30   19.00
  -8  17  -1   66.29   22.40
  -8  17  -1   37.40   20.50
   8 -17   1   37.60   26.70
  -9  17  -1   10.40   20.20
  -9  17  -1   52.29   23.20
 -10  17  -1   14.70   22.70
 -10  17  -1   51.29   25.60
  10 -17   1   -0.60   19.00
 -11  17  -1   59.49   32.80
 -11  17  -1   33.40   25.10
  11 -17   1   27.20   29.10
 -12  17  -1   77.49   28.70
 -12  17  -1   76.19   31.10
  12 -17   1   12.00   33.10
 -13  17  -1   38.00   24.30
 -13  17  -1  127.59   32.20
  13 -17   1    1.00   28.00
  12  16  -1   41.50   27.40
 -12 -16   1   22.10   27.90
 -12 -16   1   -1.30   25.00
  11  16  -1   34.10   19.60
 -11 -16   1   -7.70   23.30
 -11 -16   1  -11.30   21.70
 -11 -16   1  -38.10   19.00
  10  16  -1   25.90   16.50
 -10 -16   1    6.80   19.50
 -10 -16   1   -1.00   21.30
 -10 -16   1  -11.80   18.70
   9  16  -1    9.00   15.30
  -9 -16   1    1.10   21.70
  -9 -16   1   -4.30   17.80
  -9 -16   1   -0.90   18.70
   8  16  -1   28.90   18.20
  -8 -16   1   -2.60   17.60
  -8 -16   1    6.30   19.20
   7  16  -1   53.89   19.10
  -7 -16   1   17.70   18.30
  -7 -16   1   45.70   18.80
   6  16  -1   25.00   14.20
   6  16  -1   22.20   21.20
  -6 -16   1   27.10   17.60
  -6 -16   1   47.40   20.50
   5  16  -1   31.00   20.40
   5  16  -1   24.10   12.40
  -5 -16   1   41.30   19.50
  -5 -16   1  -11.00   13.30
   4  16  -1   -2.50   16.80
   4  16  -1   11.80   11.30
  -4 -16   1  -17.60   14.80
  -4 -16   1  -16.80   13.60
   3  16  -1   33.90   12.20
   3  16  -1   22.90   18.30
  -3 -16   1   18.00   16.60
  -3 -16   1   13.50   18.10
   2  16  -1   51.49   18.80
  -2 -16   1   29.50   18.50
   1  16  -1   -9.20   14.00
   1  16  -1   -3.20   13.80
   1  16  -1   -1.60    7.90
  -1 -16   1  -14.90   12.10
   0  16  -1    9.00   14.00
   0  16  -1   -3.50    7.10
   0  16  -1    0.80   11.40
   0 -16   1  -12.40   10.50
   0 -16   1  -10.40    6.90
  -1  16  -1   -3.30   14.60
  -1  16  -1    8.00    6.60
  -1  16  -1    8.80   14.20
   1 -16   1    2.60    6.70
   1 -16   1    6.40   13.80
  -2  16  -1   35.30   17.10
  -2  16  -1   25.60    6.80
  -2  16  -1   22.60   16.50
   2 -16   1   37.20    7.70
   2 -16   1   38.20   19.60
  -3  16  -1   -7.70   13.30
  -3  16  -1   23.20   15.30
   3 -16   1    9.00   16.70
  -4  16  -1   72.89   18.70
  -4  16  -1   58.39   23.80
   4 -16   1   38.60   19.40
  -5  16  -1   -4.40   18.60
  -5  16  -1   32.20   18.30
   5 -16   1   24.60   18.30
  -6  16  -1   21.20   19.00
  -6  16  -1    4.00   16.90
   6 -16   1   16.20   17.80
  -7  16  -1   79.09   23.40
  -7  16  -1  116.29   26.60
   7 -16   1   56.19   22.90
  -8  16  -1   38.40   21.60
  -8  16  -1    5.80   21.40
   8 -16   1   32.20   20.90
  -9  16  -1   47.00   22.10
  -9  16  -1   38.80   24.50
   9 -16   1   18.70   21.40
 -10  16  -1   30.70   21.90
 -10  16  -1   47.90   26.70
  10 -16   1    7.30   24.80
 -11  16  -1   55.89   25.80
 -11  16  -1   11.10   22.00
  11 -16   1  -14.60   19.90
 -12  16  -1   12.40   23.80
 -13  16  -1   83.59   32.30
 -13  16  -1   38.70   24.20
  13 -16   1   36.20   26.30
  13  15  -1   52.29   21.00
 -13 -15   1   35.50   20.90
  12  15  -1   12.50   14.80
 -12 -15   1    3.80   25.20
 -12 -15   1    6.40   23.30
  11  15  -1   65.29   21.40
 -11 -15   1   38.70   21.70
 -11 -15   1    0.30   19.00
 -11 -15   1   56.09   25.80
  10  15  -1   12.90   15.20
 -10 -15   1  -11.00   17.10
 -10 -15   1  -31.20   17.70
 -10 -15   1   -4.80   20.90
   9  15  -1    2.80   15.60
  -9 -15   1   20.60   19.60
  -9 -15   1   -1.10   16.60
  -9 -15   1    9.80   19.00
   8  15  -1   15.30   13.30
  -8 -15   1    1.80   15.60
  -8 -15   1    1.20   17.30
   7  15  -1   39.70   15.10
   7  15  -1   34.90   22.70
  -7 -15   1   15.00   17.80
  -7 -15   1   37.00   19.90
   6  15  -1  379.66   35.90
   6  15  -1  292.97   28.10
  -6 -15   1  309.97   32.50
  -6 -15   1  296.07   36.30
   5  15  -1   21.20   14.10
   5  15  -1   33.20   21.20
  -5 -15   1   21.60   17.30
  -5 -15   1   22.50   17.30
   4  15  -1    7.00   16.70
   4  15  -1   13.40   11.50
  -4 -15   1   14.50   17.90
  -4 -15   1   37.40   17.30
   3  15  -1   11.50   10.00
   3  15  -1    4.20   15.10
  -3 -15   1   -8.10   13.10
  -3 -15   1    0.70   13.20
   2  15  -1  143.59   25.70
   2  15  -1  140.49   18.90
  -2 -15   1  123.49   25.10
   1  15  -1  257.97   26.50
   1  15  -1  306.67   21.20
   1  15  -1  248.58   27.70
  -1 -15   1  251.17   20.80
  -1 -15   1  266.97   31.80
   0  15  -1   -2.00    6.60
   0  15  -1    3.30   13.30
   0  15  -1   -4.00   11.50
   0 -15   1    2.90   12.20
   0 -15   1    2.10    7.20
  -1  15  -1   36.70   15.60
  -1  15  -1   40.70   16.80
  -1  15  -1   28.10    7.70
   1 -15   1   35.40   17.80
   1 -15   1   24.90    8.60
  -2  15  -1   10.20   14.40
  -2  15  -1   -3.70   12.00
  -2  15  -1    7.90    5.60
   2 -15   1   10.80    6.00
   2 -15   1   11.60   14.50
  -3  15  -1  121.39   23.10
  -3  15  -1  167.38   28.80
   3 -15   1   83.09   22.50
  -4  15  -1    0.50   15.20
  -4  15  -1   28.60   15.60
   4 -15   1   18.40   15.60
  -5  15  -1   45.20   20.00
  -5  15  -1   60.09   19.90
   5 -15   1   58.89   21.40
  -6  15  -1   45.60   18.40
  -6  15  -1   38.80   22.10
   6 -15   1   50.19   19.80
  -7  15  -1    1.80   16.60
  -7  15  -1  -11.70   18.80
   7 -15   1    1.50   16.70
  -8  15  -1   76.49   23.10
  -8  15  -1   29.70   23.80
   8 -15   1   40.60   21.60
  -9  15  -1   56.79   23.40
  -9  15  -1   66.99   37.10
   9 -15   1   55.89   23.70
 -10  15  -1   40.10   26.10
 -10  15  -1   29.70   22.10
  10 -15   1   16.20   24.20
 -11  15  -1   14.60   24.30
 -11  15  -1   38.20   24.00
  11 -15   1    7.90   21.30
 -12  15  -1   22.30   24.50
 -12  15  -1   28.30   24.70
  12 -15   1    8.20   23.80
 -13  15  -1   46.40   31.80
 -13  15  -1   21.60   27.40
 -14  15  -1   70.59   28.10
 -14  15  -1   59.09   26.30
  14 -15   1   15.70   34.30
  13  14  -1   40.00   23.60
 -13 -14   1    4.60   22.80
 -13 -14   1  -29.10   23.60
  12  14  -1   65.89   20.50
 -12 -14   1   21.90   24.50
 -12 -14   1   39.00   22.60
 -12 -14   1  -21.20   18.80
  11  14  -1    4.50   15.20
 -11 -14   1  -16.90   21.00
 -11 -14   1   15.60   22.30
  10  14  -1   25.70   17.50
 -10 -14   1   12.20   17.50
 -10 -14   1   -1.80   19.20
 -10 -14   1  -12.80   16.40
   9  14  -1    3.20   20.50
  -9 -14   1   18.50   18.10
  -9 -14   1   -1.40   15.40
   8  14  -1   -3.80   11.80
  -8 -14   1  -19.00   15.80
  -8 -14   1   -0.90   14.20
   7  14  -1  116.99   27.10
   7  14  -1  124.59   21.80
  -7 -14   1  129.59   25.60
  -7 -14   1  106.29   23.20
   6  14  -1    6.70   18.60
   6  14  -1   16.80   13.70
  -6 -14   1    4.60   13.70
  -6 -14   1   14.80   16.50
   5  14  -1  571.04   45.50
   5  14  -1  608.44   41.10
  -5 -14   1  599.64   47.40
  -5 -14   1  541.95   43.10
   4  14  -1   48.00   14.70
   4  14  -1   63.19   20.50
  -4 -14   1   63.49   17.80
  -4 -14   1   39.70   17.10
   3  14  -1   68.89   19.90
  -3 -14   1   61.19   18.30
  -3 -14   1   59.39   19.30
   2  14  -1  219.08   19.00
   2  14  -1  210.28   23.80
  -2 -14   1  218.88   27.40
   1  14  -1   30.70   15.30
   1  14  -1   48.20   17.90
   1  14  -1   49.60   11.10
  -1 -14   1   29.70   15.60
  -1 -14   1   38.80   10.20
   0  14  -1  939.31   58.59
   0  14  -1  946.51   60.89
   0  14  -1  942.21   52.39
   0 -14   1  917.21   52.89
   0 -14   1  961.60   65.09
  -1  14  -1  150.98   24.00
  -1  14  -1  101.59   11.00
  -1  14  -1  115.19   24.10
   1 -14   1  119.09   11.40
   1 -14   1  128.39   25.20
  -2  14  -1   27.90    6.10
  -2  14  -1   25.60   20.00
  -2  14  -1   24.00   15.50
   2 -14   1   -3.70   12.60
   2 -14   1   20.40    5.90
  -3  14  -1   13.90   15.80
  -3  14  -1   63.19   21.50
   3 -14   1   58.69   19.40
  -4  14  -1   17.60   14.30
  -4  14  -1   12.70   16.00
   4 -14   1   16.60   15.70
  -5  14  -1    5.60   14.30
  -5  14  -1   -1.80   16.50
   5 -14   1   13.60   14.80
  -6  14  -1   -7.30   14.50
  -6  14  -1    1.00   17.90
   6 -14   1    8.70   14.90
  -7  14  -1  -10.60   18.80
  -7  14  -1    1.70   16.20
   7 -14   1   11.80   16.10
  -8  14  -1   21.60   24.30
  -8  14  -1   13.20   19.30
   8 -14   1   15.50   17.10
  -9  14  -1   40.90   25.50
  -9  14  -1   65.09   23.60
   9 -14   1   40.50   21.70
 -10  14  -1   99.79   27.00
 -10  14  -1   89.39   37.10
  10 -14   1   49.10   23.50
 -11  14  -1   43.00   23.90
 -11  14  -1   46.80   28.30
  11 -14   1    0.10   22.90
 -12  14  -1   36.20   26.70
 -12  14  -1   15.00   24.50
 -13  14  -1   51.09   26.80
 -13  14  -1   66.69   30.20
 -14  14  -1   80.99   30.50
 -14  14  -1   96.09   29.90
  14  13  -1   13.30   15.80
 -14 -13   1  -25.30   37.90
 -14 -13   1   -3.30   26.80
  13  13  -1   28.10   16.60
 -13 -13   1   -9.00   25.60
 -13 -13   1   24.50   20.20
 -13 -13   1  -37.50   22.70
  12  13  -1   23.60   16.80
 -12 -13   1    3.50   17.60
 -12 -13   1  -22.30   21.60
  11  13  -1   23.80   18.70
 -11 -13   1   -7.80   15.50
 -11 -13   1   25.30   19.10
 -11 -13   1  -15.20   19.20
  10  13  -1   17.00   14.50
 -10 -13   1    0.60   17.60
 -10 -13   1  -22.30   14.20
 -10 -13   1   -7.80   18.30
   9  13  -1    9.50   13.50
  -9 -13   1   11.50   16.60
  -9 -13   1    9.70   14.40
  -9 -13   1   18.90   15.60
   8  13  -1   43.40   18.30
  -8 -13   1   53.39   19.10
  -8 -13   1   17.20   18.50
   7  13  -1   17.70   14.90
   7  13  -1   40.50   21.80
  -7 -13   1   -3.30   16.00
  -7 -13   1   22.40   16.50
   6  13  -1  164.58   25.50
   6  13  -1  153.18   20.00
  -6 -13   1  175.28   26.50
  -6 -13   1  156.08   21.90
   5  13  -1   32.40   12.70
   5  13  -1   14.90   16.90
  -5 -13   1    7.70   13.70
  -5 -13   1   21.90   15.10
   4  13  -1  229.98   22.00
   4  13  -1  236.98   25.50
  -4 -13   1  218.38   38.00
  -4 -13   1  240.18   25.60
   3  13  -1   11.20    9.50
   3  13  -1   31.20   15.30
  -3 -13   1   32.80   14.40
   2  13  -1  115.29   18.60
   2  13  -1  103.29   13.70
  -2 -13   1   83.19   14.00
   1  13  -1  299.37   20.80
   1  13  -1  268.97   25.60
  -1 -13   1  249.08   41.20
  -1 -13   1  256.87   20.30
   0  13  -1    6.80    6.50
   0  13  -1   -5.80   10.40
   0  13  -1    0.50   12.00
   0 -13   1    5.80    6.10
   0 -13   1   -8.60   11.80
  -1  13  -1  674.83   38.20
  -1  13  -1  669.73   46.10
  -1  13  -1  699.23   45.30
   1 -13   1  670.03   50.29
   1 -13   1  701.33   38.80
  -2  13  -1  134.29   10.30
  -2  13  -1  113.39   18.10
  -2  13  -1  143.49   20.30
   2 -13   1  153.98   23.50
   2 -13   1  138.89   10.60
  -3  13  -1   41.40   14.70
  -3  13  -1   69.69   16.60
   3 -13   1   50.39   16.80
  -4  13  -1  112.89   22.40
  -4  13  -1  139.79   23.30
   4 -13   1   96.09   21.50
  -5  13  -1   10.10   14.40
  -5  13  -1   24.20   16.40
   5 -13   1    3.50   13.60
  -6  13  -1   23.00   18.90
  -6  13  -1   16.30   16.40
   6 -13   1    2.10   13.20
  -7  13  -1    8.10   16.90
  -7  13  -1   -1.30   19.50
   7 -13   1   40.60   18.00
  -8  13  -1   26.40   23.50
  -8  13  -1   37.40   20.00
   8 -13   1   35.70   17.40
  -9  13  -1   95.69   27.60
  -9  13  -1   71.79   23.90
   9 -13   1   42.30   19.70
 -10  13  -1  -11.50   19.90
 -10  13  -1   15.90   19.50
  10 -13   1   10.90   17.10
 -11  13  -1   51.89   24.10
 -11  13  -1   41.60   26.20
  11 -13   1    8.20   17.90
 -12  13  -1   19.30   23.80
 -12  13  -1   35.20   24.20
  12 -13   1   11.90   19.60
 -13  13  -1   90.59   34.90
 -13  13  -1   21.40   22.20
 -14  13  -1   36.00   24.80
 -14  13  -1   77.99   32.10
 -15  13  -1   93.79   28.30
 -14 -12   1  -29.80   23.90
 -14 -12   1    7.90   24.10
  13  12  -1   22.30   17.20
 -13 -12   1   19.40   19.10
 -13 -12   1   -1.40   23.40
  12  12  -1    5.70   17.20
 -12 -12   1    9.70   20.40
 -12 -12   1   16.90   22.50
  11  12  -1  -11.70   15.20
 -11 -12   1   -7.80   18.80
 -11 -12   1  -15.30   15.90
 -11 -12   1    7.30   16.40
 -10 -12   1  -13.40   20.80
 -10 -12   1  -12.60   17.30
 -10 -12   1   -1.10   19.00
   9  12  -1   16.10   15.00
  -9 -12   1   -2.50   17.40
  -9 -12   1   27.70   16.70
   8  12  -1   51.99   18.70
  -8 -12   1   14.80   14.70
  -8 -12   1   36.00   18.80
   7  12  -1  220.58   24.40
   7  12  -1  281.97   30.50
  -7 -12   1  202.58   27.20
  -7 -12   1  247.18   27.10
   6  12  -1   35.00   18.70
   6  12  -1   24.30   12.50
  -6 -12   1   14.50   13.60
  -6 -12   1   14.90   13.00
   5  12  -1  226.88   23.20
   5  12  -1  291.97   27.70
  -5 -12   1  233.08   24.00
  -5 -12   1  264.17   27.50
   4  12  -1   80.19   18.90
   4  12  -1   67.49   16.20
  -4 -12   1   54.89   14.90
  -4 -12   1   76.29   18.50
   3  12  -1  210.78   19.30
   3  12  -1  222.38   23.30
  -3 -12   1  216.08   22.30
  -3 -12   1  195.18   24.90
   2  12  -1  268.87   23.90
   2  12  -1  252.07   20.30
  -2 -12   1  210.18   19.00
  -2 -12   1  266.87   27.20
   1  12  -1   79.99   12.30
   1  12  -1   77.19   17.60
   1  12  -1   71.39   17.60
  -1 -12   1   58.89   18.30
  -1 -12   1   64.99   11.30
   0  12  -1  544.75   37.50
   0  12  -1  520.15   36.40
   0  12  -1  531.45   31.10
   0 -12   1  513.35   41.00
   0 -12   1  499.75   31.20
  -1  12  -1   39.80   13.90
  -1  12  -1   29.40   13.30
  -1  12  -1   39.20    7.60
   1 -12   1   31.70    7.20
   1 -12   1   29.50   13.30
  -2  12  -1  459.45   34.20
  -2  12  -1  484.65   36.60
   2 -12   1  518.85   28.10
   2 -12   1  530.15   40.40
  -3  12  -1  109.39   16.20
   3 -12   1  121.09   28.80
  -4  12  -1   85.79   18.90
  -4  12  -1   81.99   18.20
   4 -12   1   68.29   19.60
  -5  12  -1  163.98   22.40
  -5  12  -1  159.38   19.80
   5 -12   1  159.58   24.50
  -6  12  -1   64.09   18.60
  -6  12  -1   49.99   20.10
  -7  12  -1  167.98   28.40
  -7  12  -1  158.28   27.90
  -8  12  -1   92.89   24.00
  -8  12  -1  118.79   27.70
  -9  12  -1    7.20   20.90
  -9  12  -1   -6.30   18.40
 -10  12  -1   64.29   27.50
 -10  12  -1  113.49   27.40
 -11  12  -1    7.60   23.40
 -12  12  -1   62.09   26.10
 -12  12  -1   31.00   25.50
  12 -12   1  -14.30   23.50
 -13  12  -1  -36.80   21.40
 -13  12  -1   30.90   25.40
  13 -12   1   -1.00   23.00
 -14  12  -1   17.40   21.40
 -14  12  -1  108.39   31.70
  14 -12   1   26.90   32.70
 -15  12  -1  205.68   29.40
  15  11  -1   -7.00   13.70
  14  11  -1   -8.80   14.90
 -14 -11   1  -32.10   25.00
 -14 -11   1   13.40   23.90
  13  11  -1   47.60   18.40
 -13 -11   1   18.20   21.40
 -13 -11   1  -21.90   14.80
 -13 -11   1   20.80   19.50
  12  11  -1  -16.30   12.90
 -12 -11   1   -9.40   20.50
 -12 -11   1  -22.70   12.60
 -12 -11   1    3.00   18.70
  11  11  -1   21.20   16.20
 -11 -11   1    7.60   21.00
 -11 -11   1    3.60   14.10
 -11 -11   1   12.50   15.80
  10  11  -1   -0.20   14.20
 -10 -11   1   -5.50   13.60
 -10 -11   1    2.50   14.90
 -10 -11   1    1.40   17.60
   9  11  -1    3.20   13.30
  -9 -11   1    6.90   17.30
  -9 -11   1   26.10   16.70
  -9 -11   1    2.20   13.40
   8  11  -1  105.79   22.50
  -8 -11   1   82.79   19.20
  -8 -11   1   76.09   19.50
   7  11  -1   97.99   19.50
   7  11  -1   72.09   22.00
  -7 -11   1   45.20   16.30
  -7 -11   1   65.89   17.50
   6  11  -1  190.58   21.00
   6  11  -1  184.78   23.90
  -6 -11   1  146.09   22.00
  -6 -11   1  169.28   21.40
   5  11  -1   15.20   14.60
   5  11  -1   15.90   10.90
  -5 -11   1   -2.80   10.70
  -5 -11   1   19.50   11.40
   4  11  -1   79.39   24.50
   4  11  -1   66.89   13.90
  -4 -11   1   49.99   15.30
   3  11  -1  132.69   15.00
   3  11  -1  147.29   17.90
  -3 -11   1  126.79   19.10
  -3 -11   1  123.79   13.40
  -3 -11   1  157.28   18.00
  -3 -11   1  144.19   32.40
   2  11  -1  320.37   22.20
   2  11  -1  315.07   25.40
  -2 -11   1  324.17   28.80
  -2 -11   1  275.37   21.20
  -2 -11   1  279.17   34.90
   1  11  -1  373.86   25.80
   1  11  -1  412.36   31.10
   1  11  -1  460.75   30.50
  -1 -11   1  372.46   25.60
  -1 -11   1  443.86   34.50
  -1 -11   1  383.76   30.50
  -1 -11   1  384.76   38.90
   0  11  -1   -7.00    8.20
   0  11  -1    6.60    5.70
   0  11  -1    1.90    9.00
   0 -11   1   -8.40    9.20
   0 -11   1  -10.70    6.80
   0 -11   1    8.40    5.20
  -1  11  -1  294.47   24.00
  -1  11  -1  295.77   18.60
  -1  11  -1  312.77   25.80
   1 -11   1  305.37   28.40
   1 -11   1  264.07   23.20
   1 -11   1  290.07   18.70
  -2  11  -1  558.34   31.30
  -2  11  -1  581.94   37.90
  -2  11  -1  608.04   39.80
   2 -11   1  592.44   31.70
   2 -11   1  578.24   42.80
   2 -11   1  582.34   37.60
  -3  11  -1  134.59   19.50
  -3  11  -1  179.28   19.00
   3 -11   1  184.98   23.00
   3 -11   1  186.28   17.10
  -4  11  -1   71.89   16.60
  -4  11  -1   60.49   16.60
   4 -11   1   76.99   17.60
  -5  11  -1  102.09   19.20
  -5  11  -1   83.39   19.30
  -6  11  -1   14.30   12.90
  -6  11  -1    4.10   13.90
  -7  11  -1  137.29   24.70
  -7  11  -1  125.79   26.10
  -8  11  -1   56.59   20.40
  -8  11  -1   63.39   22.00
  -9  11  -1   48.00   21.30
  -9  11  -1   18.00   18.80
 -10  11  -1    0.80   22.60
 -10  11  -1    3.70   20.30
 -11  11  -1   33.50   24.90
 -11  11  -1   17.90   24.80
 -12  11  -1   23.40   23.20
 -12  11  -1   31.90   26.60
 -13  11  -1   66.19   27.90
 -13  11  -1   19.60   26.10
  13 -11   1    2.70   20.50
 -14  11  -1   99.99   31.80
 -14  11  -1   47.40   24.80
  14 -11   1   14.00   28.20
 -15  11  -1   59.69   27.60
 -15  11  -1  203.18   31.90
 -15 -10   1   16.80   23.40
  14  10  -1   33.50   20.20
 -14 -10   1    5.00   24.30
 -14 -10   1   13.30   20.90
  13  10  -1    7.60   18.30
 -13 -10   1   -0.20   17.20
 -13 -10   1  -15.60   22.90
  12  10  -1  -12.40   13.70
 -12 -10   1   21.70   17.90
 -12 -10   1   -6.00   13.40
 -12 -10   1   -0.50   19.70
 -11 -10   1   -9.30   15.30
 -11 -10   1  -12.20   12.20
 -11 -10   1   15.50   18.80
  10  10  -1   26.90   18.00
 -10 -10   1   19.20   17.80
 -10 -10   1   35.40   16.80
 -10 -10   1   11.00   13.30
   9  10  -1    0.00   16.00
   9  10  -1   26.90   17.30
  -9 -10   1   29.90   18.30
  -9 -10   1   18.70   13.90
  -9 -10   1   28.50   17.40
   8  10  -1   83.49   20.00
   8  10  -1   80.49   16.50
  -8 -10   1   88.29   18.20
  -8 -10   1   90.59   19.60
  -8 -10   1  108.49   21.20
   7  10  -1  154.08   18.80
   7  10  -1  104.49   17.90
  -7 -10   1  130.39   21.50
  -7 -10   1  122.59   20.50
   6  10  -1   15.20   10.40
   6  10  -1    5.50   11.10
   6  10  -1    1.40   13.80
  -6 -10   1    6.60   10.00
  -6 -10   1   24.30   11.60
   5  10  -1   15.10    9.30
   5  10  -1   13.20   14.50
   5  10  -1    9.80    9.90
  -5 -10   1   12.90   10.20
   4  10  -1  126.09   17.50
   4  10  -1  152.88   19.90
  -4 -10   1  109.19   17.80
  -4 -10   1  110.89   14.60
   3  10  -1  376.66   26.10
   3  10  -1  346.97   27.60
  -3 -10   1  342.17   25.30
  -3 -10   1  393.46   30.70
  -3 -10   1  376.96   27.90
   2  10  -1 1137.79   62.09
   2  10  -1 1109.29   59.29
  -2 -10   1  949.01   60.69
  -2 -10   1 1042.10   58.99
  -2 -10   1  960.10   61.39
  -2 -10   1 1134.29   65.69
  -2 -10   1 1090.19   65.59
   1  10  -1   98.39   17.00
   1  10  -1   87.69   17.40
   1  10  -1   99.59   12.70
  -1 -10   1  109.19   17.20
  -1 -10   1   67.49   16.80
  -1 -10   1   92.19   17.90
  -1 -10   1   67.19    9.30
  -1 -10   1   74.59   16.40
   0  10  -1  443.66   26.10
   0  10  -1  438.46   30.60
   0  10  -1  437.06   31.40
   0 -10   1  418.86   29.40
   0 -10   1  419.26   26.20
   0 -10   1  415.26   33.80
   0 -10   1  461.05   35.70
   0 -10   1  474.35   31.30
  -1  10  -1  -12.70    8.50
  -1  10  -1    7.20    4.90
  -1  10  -1   -7.60    9.30
   1 -10   1    2.20    8.60
   1 -10   1   -3.70    8.50
   1 -10   1   -3.50    7.60
   1 -10   1    5.40    5.00
   1 -10   1   15.00   12.40
  -2  10  -1  210.88   20.40
  -2  10  -1  245.18   22.50
   2 -10   1  261.07   21.70
   2 -10   1  215.78   21.60
   2 -10   1  247.38   24.90
  -3  10  -1 1717.83   95.99
  -3  10  -1 1743.53   94.29
   3 -10   1 1717.03   93.29
   3 -10   1 1725.53   97.59
   3 -10   1 1808.72   99.79
   3 -10   1 1647.64   97.79
  -4  10  -1  116.89   17.90
  -4  10  -1   94.19   15.30
   4 -10   1  138.49   14.80
  -5  10  -1  220.28   21.30
  -5  10  -1  193.88   22.80
   5 -10   1  210.68   18.50
  -6  10  -1   -3.50   12.10
  -6  10  -1  -19.10   13.00
  -6  10  -1  -11.40   10.30
   6 -10   1    4.20   12.40
  -7  10  -1   98.69   19.90
  -7  10  -1   77.39   22.20
  -7  10  -1   73.89   20.40
  -8  10  -1   94.09   34.90
  -9  10  -1   71.49   23.40
  -9  10  -1   54.49   24.50
  -9  10  -1   31.10   22.10
 -10  10  -1   36.80   21.80
 -10  10  -1   45.40   23.70
 -11  10  -1   13.00   20.00
 -11  10  -1   18.90    6.60
 -11  10  -1   16.90   22.00
 -12  10  -1   63.59   25.90
 -12  10  -1   13.80    6.20
 -12  10  -1   19.90    8.00
 -12  10  -1   10.90   27.10
 -13  10  -1    5.40    5.90
 -13  10  -1   11.30   23.60
 -13  10  -1   31.30   26.60
 -14  10  -1   95.19   40.90
 -14  10  -1   42.50   25.60
 -15  10  -1  142.89   34.70
  15   9  -1   -3.90   17.80
 -15  -9   1  -42.00   21.80
 -15  -9   1   -0.40   18.00
  14   9  -1   21.00   15.60
 -14  -9   1    1.40   17.20
 -14  -9   1    4.70   24.00
  13   9  -1   46.30   19.50
 -13  -9   1   14.30   23.20
 -13  -9   1    7.00   18.40
 -13  -9   1   -8.30   12.90
  12   9  -1   12.70   16.80
 -12  -9   1    2.00   12.30
 -12  -9   1   13.40   21.30
 -12  -9   1   -0.80   15.70
  11   9  -1   35.40   18.40
  11   9  -1   -1.40   14.10
 -11  -9   1   26.30   17.80
 -11  -9   1   19.20   19.10
 -11  -9   1   14.10   12.90
  10   9  -1   15.70   14.40
  10   9  -1  -20.40   13.60
 -10  -9   1   20.80   13.50
 -10  -9   1   10.90   14.50
 -10  -9   1   12.40   18.20
   9   9  -1   82.29   18.20
   9   9  -1   82.79   20.00
  -9  -9   1   93.99   19.20
  -9  -9   1   63.09   16.30
  -9  -9   1   94.59   21.60
   8   9  -1   68.09   17.20
   8   9  -1   47.40   13.40
  -8  -9   1   32.00   13.60
  -8  -9   1   26.60   14.90
  -8  -9   1   42.40   16.70
   7   9  -1   -3.00    9.80
   7   9  -1   15.90   11.60
  -7  -9   1   16.00   12.60
  -7  -9   1   10.20   10.70
   6   9  -1   31.80   11.20
   6   9  -1   59.29   16.30
   6   9  -1   46.00   13.40
  -6  -9   1   23.30   11.80
  -6  -9   1   49.50   13.50
   5   9  -1  -18.30    9.80
   5   9  -1  -19.30    7.60
   5   9  -1   13.00    9.60
  -5  -9   1    3.40    8.80
  -5  -9   1    9.60    8.90
   4   9  -1   51.39   12.20
   4   9  -1   80.69   16.30
  -4  -9   1   58.99   13.60
  -4  -9   1   59.19   12.20
  -4  -9   1   55.99   13.40
   3   9  -1   33.10   12.70
   3   9  -1   35.60   10.40
   3   9  -1   48.50   13.10
  -3  -9   1   40.00   12.30
  -3  -9   1   31.00   10.00
  -3  -9   1   45.70   12.80
  -3  -9   1   60.49   13.10
  -3  -9   1   43.00   11.70
   2   9  -1   47.20   12.40
   2   9  -1   39.50    9.70
  -2  -9   1   53.99   10.70
  -2  -9   1   46.40   12.10
  -2  -9   1   66.59   13.00
  -2  -9   1   34.80   11.70
   1   9  -1  100.29   13.30
   1   9  -1  101.39   13.10
   1   9  -1   94.99   10.50
  -1  -9   1  104.79   13.40
  -1  -9   1   98.29   10.40
  -1  -9   1  127.99   23.80
  -1  -9   1  103.09   15.40
   0   9  -1   10.20    8.70
   0   9  -1    3.70    5.30
   0   9  -1    0.90    8.90
   0  -9   1   -1.60    5.00
   0  -9   1    0.10    7.00
   0  -9   1    3.40    8.20
  -1   9  -1   91.59   13.20
  -1   9  -1   93.69   13.40
  -1   9  -1  118.89    9.30
   1  -9   1   94.89   12.90
   1  -9   1  119.49    9.50
   1  -9   1  122.49   20.40
   1  -9   1  122.09   14.90
   1  -9   1  133.99   16.10
  -2   9  -1  188.98   18.80
  -2   9  -1  184.18   17.60
  -2   9  -1  187.88   11.60
   2  -9   1  192.08   11.70
   2  -9   1  172.58   16.10
   2  -9   1  207.18   21.10
   2  -9   1  220.38   18.30
   2  -9   1  165.78   21.40
  -3   9  -1  541.65   36.90
  -3   9  -1  563.94   38.00
   3  -9   1  554.54   35.80
   3  -9   1  606.34   37.60
   3  -9   1  691.03   42.40
  -4   9  -1 2300.27  119.59
  -4   9  -1 2160.98  117.19
   4  -9   1 2175.88  120.59
   4  -9   1 2203.38  117.49
   4  -9   1 2172.08  123.99
  -5   9  -1   91.39   18.30
  -5   9  -1   67.89   14.80
  -5   9  -1   93.89   20.60
   5  -9   1   74.39   15.30
   5  -9   1   68.09   12.20
  -6   9  -1  168.28   18.60
  -6   9  -1  213.28   27.20
  -6   9  -1  176.68   20.20
   6  -9   1  159.08   15.30
   6  -9   1  176.78   22.80
  -7   9  -1   73.99   18.20
  -7   9  -1   48.70   18.80
  -7   9  -1   40.10   16.30
  -8   9  -1   65.69    6.90
  -8   9  -1  110.79   24.30
  -8   9  -1  109.59   24.60
  -9   9  -1  186.58   28.00
  -9   9  -1  124.99   11.30
  -9   9  -1  172.38   26.10
  -9   9  -1  160.18   22.60
 -10   9  -1   13.40    5.90
 -10   9  -1    9.40   22.30
 -10   9  -1   13.40    7.40
 -10   9  -1   16.30   20.30
 -10   9  -1    2.90   19.80
 -11   9  -1   18.50    6.90
 -11   9  -1   23.70   20.90
 -11   9  -1   71.09   24.20
 -11   9  -1    5.40    8.30
 -11   9  -1   43.50   22.80
 -12   9  -1   31.10   26.00
 -12   9  -1   -9.60    9.80
 -12   9  -1   34.10   24.20
 -12   9  -1   12.80    6.90
 -13   9  -1   54.99   24.80
 -13   9  -1   23.60   24.00
 -13   9  -1   21.60    8.30
 -14   9  -1   66.89   40.50
 -14   9  -1   56.29   26.70
 -15   9  -1   -0.10   21.60
 -15   9  -1   87.19   28.40
 -16   9  -1  161.58   24.50
 -16   9  -1   69.49   32.00
  15   8  -1    4.80   18.30
 -15  -8   1    5.30   27.10
 -15  -8   1    7.40   17.90
  14   8  -1   10.30   14.40
 -14  -8   1   15.00   24.90
 -14  -8   1   28.70   23.70
  13   8  -1    9.00   16.70
 -13  -8   1   18.70   18.40
 -13  -8   1  -10.90   12.60
 -13  -8   1  -11.40   19.60
  12   8  -1   15.60   27.60
  12   8  -1  -10.00   20.00
 -12  -8   1    2.80   19.00
 -12  -8   1   -5.00   11.40
  11   8  -1  -12.00   14.50
  11   8  -1    5.20   12.70
 -11  -8   1    3.70   11.80
 -11  -8   1   -7.70   16.20
 -11  -8   1   -2.20   14.50
  10   8  -1   69.59   15.90
  10   8  -1   91.69   20.90
 -10  -8   1   72.39   19.90
 -10  -8   1   73.79   19.50
 -10  -8   1   82.29   15.70
   9   8  -1  112.99   21.30
   9   8  -1   77.39   21.80
  -9  -8   1   96.39   18.40
  -9  -8   1   84.79   16.10
  -9  -8   1   88.09   20.20
   8   8  -1   53.69   16.10
  -8  -8   1   56.59   14.20
  -8  -8   1   61.09   17.00
  -8  -8   1   33.00   14.50
   7   8  -1   37.80   11.80
   7   8  -1   30.90   12.80
  -7  -8   1   22.20   11.40
  -7  -8   1   17.10   10.40
   6   8  -1   24.90   13.90
   6   8  -1   22.40    9.50
   6   8  -1   12.20   10.10
  -6  -8   1   22.70   11.30
  -6  -8   1   24.10   10.00
   5   8  -1   -0.60   10.40
   5   8  -1   15.90    8.00
   5   8  -1    7.80   10.20
  -5  -8   1   15.30    8.70
  -5  -8   1   18.50    9.10
   4   8  -1  200.98   19.20
   4   8  -1  203.08   18.70
   4   8  -1  211.68   18.00
  -4  -8   1  189.98   16.80
  -4  -8   1  184.38   18.20
  -4  -8   1  224.68   18.60
  -4  -8   1  199.58   19.60
  -4  -8   1  200.98   19.50
   3   8  -1   18.90    9.70
   3   8  -1   36.10   11.40
   3   8  -1   27.00    9.40
  -3  -8   1   19.40    9.00
  -3  -8   1   37.10   10.60
  -3  -8   1   24.60   10.90
  -3  -8   1   41.90   11.90
  -3  -8   1   22.20   10.10
   2   8  -1  222.58   16.90
   2   8  -1  214.18   18.60
  -2  -8   1  240.78   16.70
  -2  -8   1  211.58   20.40
  -2  -8   1  226.78   18.50
  -2  -8   1  202.08   17.80
   1   8  -1  226.88   18.50
   1   8  -1  222.88   18.80
   1   8  -1  243.18   16.80
  -1  -8   1  218.88   20.90
  -1  -8   1  216.88   18.00
  -1  -8   1  216.58   18.10
  -1  -8   1  234.68   16.40
   0   8  -1   25.30   10.00
   0   8  -1   32.50    6.90
   0   8  -1   31.40   10.20
   0  -8   1   24.00    9.40
   0  -8   1   17.40    8.80
   0  -8   1   29.00    6.60
   0  -8   1   20.80   11.80
   0  -8   1   20.60    8.80
  -1   8  -1    0.50    6.90
  -1   8  -1    6.30    7.70
  -1   8  -1    5.30    4.30
   1  -8   1  -15.90    8.60
   1  -8   1    4.20    4.10
   1  -8   1    7.80    7.20
   1  -8   1    2.90    6.20
   1  -8   1    5.50    7.70
  -2   8  -1  164.78    9.80
  -2   8  -1  149.49   15.30
  -2   8  -1  140.19   15.20
   2  -8   1  165.98    9.70
   2  -8   1  154.78   14.50
   2  -8   1  183.48   18.90
   2  -8   1  154.58   15.40
   2  -8   1  119.69   18.80
  -3   8  -1  193.38   17.70
  -3   8  -1  200.28   18.40
   3  -8   1  218.58   21.80
   3  -8   1  188.98   16.30
  -4   8  -1  326.27   28.60
  -4   8  -1  286.97   23.60
  -4   8  -1  268.17   21.90
   4  -8   1  254.27   20.00
   4  -8   1  291.37   21.40
  -5   8  -1 1140.39   65.29
  -5   8  -1 1217.08   71.59
  -5   8  -1 1133.99   66.79
   5  -8   1 1208.88   68.39
   5  -8   1 1130.09   65.39
  -6   8  -1   19.10   11.40
  -6   8  -1   27.80   15.30
  -6   8  -1   20.10   12.60
   6  -8   1   48.60   13.20
   6  -8   1   32.10    9.40
  -7   8  -1  320.87   25.80
  -7   8  -1  303.07   17.20
  -7   8  -1  347.67   32.00
  -7   8  -1  332.97   31.60
   7  -8   1  295.47   26.90
   7  -8   1  275.47   22.30
  -8   8  -1  107.99   23.20
  -8   8  -1  109.49   23.20
  -8   8  -1  124.59   20.60
  -8   8  -1   71.19    8.90
  -9   8  -1  -10.10   17.40
  -9   8  -1   10.00    6.70
  -9   8  -1    6.40    5.30
  -9   8  -1  -15.60   14.00
  -9   8  -1  -19.50   15.30
 -10   8  -1   70.19   22.30
 -10   8  -1   64.69    9.00
 -10   8  -1  101.09   26.60
 -10   8  -1   83.39   11.60
 -10   8  -1   98.89   24.40
 -11   8  -1   14.60   21.40
 -11   8  -1   14.00    7.40
 -11   8  -1   15.80   31.90
 -11   8  -1   -4.20   21.80
 -11   8  -1   -2.60    7.70
 -12   8  -1   63.49   25.60
 -12   8  -1   27.70   22.40
 -12   8  -1   59.29   22.10
 -12   8  -1   -0.20    9.60
 -12   8  -1   25.50    8.80
 -13   8  -1    3.50    7.30
 -13   8  -1   -5.00   21.70
 -13   8  -1   21.10   23.60
 -14   8  -1  -17.40   21.00
 -14   8  -1   49.60   30.10
 -15   8  -1   24.00   24.40
 -15   8  -1   -2.50    9.90
 -15   8  -1   79.39   28.50
 -16   8  -1  125.79   33.10
 -16  -7   1   37.00   24.60
 -16  -7   1  -15.00   40.60
  15   7  -1   -3.80   13.00
 -15  -7   1   14.30   19.90
 -15  -7   1   11.50   26.20
  14   7  -1   28.30   19.90
 -14  -7   1   41.20   20.40
 -14  -7   1   -7.20   23.10
  13   7  -1   15.50   16.20
 -13  -7   1   -7.00   12.30
 -13  -7   1    2.10   14.30
 -13  -7   1   -2.30   20.30
  12   7  -1    1.70   12.80
 -12  -7   1   -4.60   18.40
 -12  -7   1    2.80   12.20
 -12  -7   1   -2.30   16.40
  11   7  -1   21.10   14.00
 -11  -7   1   16.10   12.90
 -11  -7   1   26.00   18.50
 -11  -7   1   -1.20   13.70
  10   7  -1    6.20   15.90
  10   7  -1   10.40   12.90
 -10  -7   1   17.30   12.20
 -10  -7   1   27.80   18.90
 -10  -7   1   22.90   15.30
   9   7  -1  233.58   24.70
   9   7  -1  155.38   21.60
  -9  -7   1  200.78   21.20
  -9  -7   1  182.38   20.90
  -9  -7   1  215.18   24.10
   8   7  -1   58.99   16.50
   8   7  -1   30.90   11.80
  -8  -7   1   66.89   15.50
  -8  -7   1   45.70   12.60
  -8  -7   1   60.69   15.40
   7   7  -1   30.70   13.00
   7   7  -1   17.20    9.20
  -7  -7   1   33.10   10.90
   6   7  -1   -5.20    9.20
   6   7  -1   18.10    8.80
  -6  -7   1    7.00    8.80
  -6  -7   1   21.20    8.50
   5   7  -1  -11.20    6.00
   5   7  -1    6.40    6.50
   5   7  -1  -11.80    9.20
   5   7  -1  -16.00    7.90
  -5  -7   1   -0.70    6.10
  -5  -7   1   -6.30    6.30
  -5  -7   1  -12.60    8.00
  -5  -7   1    9.30    7.40
   4   7  -1  727.33   42.20
   4   7  -1  648.64   42.30
   4   7  -1  730.33   42.00
  -4  -7   1  687.23   40.90
  -4  -7   1  697.43   42.70
  -4  -7   1  638.44   41.40
  -4  -7   1  697.13   41.40
   3   7  -1  153.98   15.80
   3   7  -1  144.39   15.60
   3   7  -1  182.48   15.50
  -3  -7   1  173.68   16.70
  -3  -7   1  136.79   14.60
  -3  -7   1  153.08   15.20
  -3  -7   1  134.09   14.70
  -3  -7   1  195.28   15.00
   2   7  -1   15.50    8.50
   2   7  -1    9.20    7.20
   2   7  -1   14.50    7.00
  -2  -7   1   15.30    8.60
  -2  -7   1   11.70    8.10
  -2  -7   1   10.90    6.30
  -2  -7   1   24.80    8.60
   1   7  -1  149.88   12.50
   1   7  -1  154.78   14.20
   1   7  -1  175.88   14.70
  -1  -7   1  168.18   14.30
  -1  -7   1  139.39   12.10
  -1  -7   1  144.89   16.00
  -1  -7   1  166.78   14.70
   0   7  -1   46.70   10.50
   0   7  -1   54.49    8.70
   0   7  -1   33.60    9.50
   0  -7   1   51.59   10.30
   0  -7   1   41.40   10.80
   0  -7   1   53.59   10.30
   0  -7   1   41.60   12.30
   0  -7   1   52.69    7.70
  -1   7  -1 1460.25   80.59
  -1   7  -1 1524.95   77.49
  -1   7  -1 1505.35   81.69
   1  -7   1 1549.64   84.19
   1  -7   1 1572.34   77.69
   1  -7   1 1483.45   84.19
   1  -7   1 1456.35   80.49
   1  -7   1 1553.64   81.49
  -2   7  -1 1156.38   62.39
  -2   7  -1 1145.29   56.59
  -2   7  -1 1041.30   60.69
   2  -7   1 1117.09   61.39
   2  -7   1 1151.18   56.59
   2  -7   1 1119.79   60.69
   2  -7   1 1058.89   64.09
  -3   7  -1   58.29   13.20
  -3   7  -1   45.80   10.60
  -3   7  -1   41.80   14.30
   3  -7   1   54.29    9.90
   3  -7   1   44.00   12.90
   3  -7   1   63.99   12.20
  -4   7  -1   80.79   16.90
  -4   7  -1   84.99   15.50
  -4   7  -1   79.89   13.20
   4  -7   1   68.99   10.30
   4  -7   1   94.89   15.30
  -5   7  -1   38.30   12.30
  -5   7  -1   43.50   11.70
  -5   7  -1   39.80    4.00
  -5   7  -1   45.50   15.50
   5  -7   1   30.30    9.90
   5  -7   1   46.60   12.50
   5  -7   1   51.99    9.90
  -6   7  -1  463.35   25.60
  -6   7  -1  425.86   30.50
  -6   7  -1  487.85   36.60
  -6   7  -1  427.36   24.60
  -6   7  -1  458.55   32.20
   6  -7   1  509.95   44.90
   6  -7   1  488.55   28.80
  -7   7  -1   15.80   15.70
  -7   7  -1   10.70   11.50
  -7   7  -1   29.40   14.70
  -7   7  -1   12.10    5.40
   7  -7   1   25.90   12.10
   7  -7   1   25.40    9.50
  -8   7  -1  275.77   26.90
  -8   7  -1  258.97   17.50
  -8   7  -1  267.57   30.10
  -8   7  -1  281.37   24.70
   8  -7   1  245.88   24.30
  -9   7  -1   24.30   18.50
  -9   7  -1   15.80   16.30
  -9   7  -1   26.30    7.50
   9  -7   1   30.10   14.00
 -10   7  -1   70.89   23.70
 -10   7  -1   51.29    9.70
 -10   7  -1   55.69   23.00
 -10   7  -1   60.09   21.10
  10  -7   1   49.80   10.40
 -11   7  -1   46.50   21.40
 -11   7  -1   44.20   11.30
 -11   7  -1   73.19   23.50
 -11   7  -1   75.89   22.80
 -12   7  -1   24.10   24.70
 -12   7  -1   24.00   21.40
 -12   7  -1  -11.10   17.30
 -13   7  -1   10.90   21.90
 -13   7  -1   39.00   25.00
 -14   7  -1   47.10   25.90
 -14   7  -1   15.30   21.00
 -15   7  -1   68.59   27.50
 -15   7  -1   -2.10   21.50
 -15   7  -1   -0.60    9.60
 -16   7  -1   76.49   26.30
 -16   7  -1   38.90   26.90
  16   6  -1   38.30   19.70
 -16  -6   1    7.60   31.70
 -16  -6   1   55.39   23.20
  15   6  -1   30.50   19.60
 -15  -6   1   37.00   18.20
 -15  -6   1    0.70   24.50
  14   6  -1   56.29   20.00
 -14  -6   1   29.90   17.10
 -14  -6   1  -22.60   20.60
  13   6  -1   17.90   18.30
 -13  -6   1   23.80   21.50
 -13  -6   1    7.10   12.00
 -13  -6   1  -17.10   19.30
  12   6  -1   -9.40   17.40
  12   6  -1   21.60   14.50
 -12  -6   1   -8.80   15.00
 -12  -6   1   19.20   11.80
 -12  -6   1   17.30   17.60
  11   6  -1   20.80   15.50
  11   6  -1   17.50   15.10
 -11  -6   1   44.60   20.10
 -11  -6   1    0.50   14.10
 -11  -6   1   10.10   12.20
  10   6  -1  125.69   20.10
  10   6  -1  178.58   22.20
 -10  -6   1  113.09   19.20
 -10  -6   1  124.59   20.00
 -10  -6   1   96.99   20.60
   9   6  -1  102.09   18.50
   9   6  -1   88.09   18.40
  -9  -6   1  113.49   16.80
  -9  -6   1  126.89   18.10
  -9  -6   1  134.59   18.50
   8   6  -1  115.09   16.80
   8   6  -1  120.39   16.00
  -8  -6   1  114.09   14.90
  -8  -6   1  149.09   18.10
  -8  -6   1  104.09   16.00
   7   6  -1   40.30   12.60
   7   6  -1   47.90   11.20
  -7  -6   1   39.60   11.40
  -7  -6   1   44.40   10.60
  -7  -6   1   48.50   11.40
   6   6  -1   37.60   16.00
   6   6  -1   38.90    9.40
   6   6  -1   43.30   12.50
  -6  -6   1   22.00   10.00
  -6  -6   1   48.20   10.20
  -6  -6   1   29.20   18.60
   5   6  -1   38.70    9.50
   5   6  -1   35.50    9.60
   5   6  -1   37.90   12.50
   5   6  -1   21.80   10.40
  -5  -6   1   37.30   10.80
  -5  -6   1   40.10   10.20
  -5  -6   1   47.70   10.10
  -5  -6   1   38.10   10.40
   4   6  -1  702.73   39.10
   4   6  -1  588.54   37.70
   4   6  -1  512.55   37.10
   4   6  -1  676.83   39.50
  -4  -6   1  647.54   38.00
  -4  -6   1  657.83   38.90
  -4  -6   1  684.93   38.10
  -4  -6   1  584.84   38.00
   3   6  -1 1071.39   57.19
   3   6  -1 1055.79   57.59
   3   6  -1 1010.90   58.49
  -3  -6   1  937.61   56.89
  -3  -6   1 1065.29   58.39
  -3  -6   1 1067.19   57.29
  -3  -6   1 1033.50   58.49
  -3  -6   1 1014.00   56.59
   2   6  -1  843.02   49.80
   2   6  -1  904.01   47.80
   2   6  -1  878.81   48.50
  -2  -6   1  847.32   48.80
  -2  -6   1  913.21   47.60
  -2  -6   1  875.91   48.50
  -2  -6   1  828.92   49.90
  -2  -6   1  808.42   48.10
   1   6  -1  342.77   22.80
   1   6  -1  370.06   24.70
   1   6  -1  355.36   23.30
   1   6  -1  384.26   21.70
  -1  -6   1  360.56   25.10
  -1  -6   1  340.37   23.20
  -1  -6   1  331.97   22.50
  -1  -6   1  347.87   21.30
   0   6  -1  113.39    8.40
   0   6  -1  109.29   10.80
   0   6  -1  108.09   10.50
   0  -6   1  104.49   10.50
   0  -6   1   92.99   12.20
   0  -6   1   94.19    8.20
   0  -6   1  108.99   10.40
   0  -6   1  106.59   14.30
  -1   6  -1   65.99    5.60
  -1   6  -1   54.09    8.20
  -1   6  -1   57.69    8.60
   1  -6   1   59.99    8.30
   1  -6   1   64.49    5.50
   1  -6   1   76.79   13.10
   1  -6   1   57.89    8.20
   1  -6   1   61.99   10.60
  -2   6  -1  711.43   42.00
  -2   6  -1  752.32   37.30
  -2   6  -1  725.63   41.20
   2  -6   1  751.42   41.80
   2  -6   1  716.13   44.20
   2  -6   1  749.62   37.20
   2  -6   1  714.23   40.70
  -3   6  -1  794.92   45.40
  -3   6  -1  786.92   48.40
  -3   6  -1  757.12   44.30
   3  -6   1  807.92   43.80
   3  -6   1  821.32   44.80
   3  -6   1  772.52   47.00
  -4   6  -1   81.69   12.40
  -4   6  -1   97.19   17.20
  -4   6  -1   56.19    4.30
  -4   6  -1   69.69   12.60
  -4   6  -1   59.29    4.80
   4  -6   1   76.79   10.20
   4  -6   1   71.69    9.10
  -5   6  -1  128.79    9.60
  -5   6  -1  153.98   15.00
  -5   6  -1  195.88   20.50
  -5   6  -1  128.49    9.00
  -5   6  -1  170.58   16.10
   5  -6   1  150.18   14.00
   5  -6   1  166.18   12.80
  -6   6  -1   30.90   14.70
  -6   6  -1   12.90    4.90
  -6   6  -1   20.20   10.30
  -6   6  -1   26.90   11.70
   6  -6   1   17.70   10.30
   6  -6   1   32.60   12.80
   6  -6   1   22.10   10.70
  -7   6  -1  438.26   30.60
  -7   6  -1  451.45   34.80
  -7   6  -1  497.95   33.70
  -7   6  -1  411.76   25.80
   7  -6   1  447.66   25.80
   7  -6   1  449.95   27.70
   7  -6   1  450.25   31.50
  -8   6  -1   87.99   17.80
  -8   6  -1   64.89   15.50
  -8   6  -1   78.19    9.60
  -8   6  -1   75.69   19.10
   8  -6   1  110.69   19.50
   8  -6   1   94.39    9.70
  -9   6  -1  106.89   11.50
  -9   6  -1  122.99   21.30
  -9   6  -1   83.79   19.60
  -9   6  -1  127.09   23.20
   9  -6   1  126.59   12.00
   9  -6   1   85.99   16.00
 -10   6  -1   55.49   18.20
 -10   6  -1   42.60   11.70
 -10   6  -1   51.59   21.90
 -10   6  -1   50.49   20.00
  10  -6   1   26.20   14.00
  10  -6   1   55.09   10.70
 -11   6  -1    3.60    7.70
 -11   6  -1   -5.50   19.70
 -11   6  -1   -4.10   17.70
 -11   6  -1   10.80   18.40
  11  -6   1   13.50    9.80
 -12   6  -1   82.79   23.30
 -12   6  -1   71.09   25.50
 -12   6  -1  145.59   30.60
  12  -6   1   82.89   15.10
 -13   6  -1   30.20   22.30
 -13   6  -1   18.30   32.90
 -13   6  -1   71.19   23.20
  13  -6   1   10.00   10.30
 -14   6  -1   17.00   22.60
 -14   6  -1   37.00   23.80
  14  -6   1   18.90   11.90
 -15   6  -1   81.79   26.10
 -15   6  -1   -8.20   17.90
 -16   6  -1  121.79   28.20
 -16   6  -1   40.80   26.30
  16   5  -1   33.80   17.80
 -16  -5   1   35.60   19.10
 -16  -5   1   22.90   26.10
  15   5  -1   17.60   16.50
 -15  -5   1   33.50   18.30
 -15  -5   1   -9.20   22.40
  14   5  -1    9.80   15.30
 -14  -5   1   -0.20   23.10
 -14  -5   1   22.70   17.30
  13   5  -1   -4.50   17.00
 -13  -5   1  -11.40   20.10
 -13  -5   1   23.00   13.10
 -13  -5   1   27.70   15.70
  12   5  -1    6.70   13.30
  12   5  -1    4.00   13.10
 -12  -5   1   -8.90   13.50
 -12  -5   1   13.70   20.60
 -12  -5   1   10.60   11.60
  11   5  -1   58.89   18.00
  11   5  -1   44.70   14.10
 -11  -5   1   46.80   14.00
 -11  -5   1   35.40   17.70
 -11  -5   1   63.49   21.10
  10   5  -1   32.50   14.80
  10   5  -1   23.90   12.20
 -10  -5   1   18.40   13.20
 -10  -5   1   18.30   14.10
 -10  -5   1   21.80   16.60
   9   5  -1   33.90   12.10
   9   5  -1   40.90   13.90
  -9  -5   1   42.10   16.20
  -9  -5   1   15.30   11.60
  -9  -5   1   50.39   14.40
   8   5  -1  179.38   19.80
   8   5  -1  172.68   18.00
  -8  -5   1  158.78   17.10
  -8  -5   1  176.08   17.80
   7   5  -1   37.50    9.80
   7   5  -1   14.70   11.30
  -7  -5   1   39.00   10.00
  -7  -5   1   35.70    9.30
  -7  -5   1   44.40   12.00
   6   5  -1  152.08   15.50
   6   5  -1  157.88   15.40
   6   5  -1  126.79   14.70
  -6  -5   1  151.28   13.50
  -6  -5   1  161.08   14.70
  -6  -5   1  125.89   14.50
  -6  -5   1  132.09   15.20
  -6  -5   1  162.38   15.30
   5   5  -1   17.20    7.50
   5   5  -1   15.30    8.50
   5   5  -1   25.60   15.50
   5   5  -1   25.60   11.60
  -5  -5   1   15.80    7.50
  -5  -5   1   18.90    7.80
  -5  -5   1   18.00    9.00
   4   5  -1  165.08   14.70
   4   5  -1  115.59   12.30
   4   5  -1  123.99   13.80
   4   5  -1   97.19   12.50
  -4  -5   1  153.58   14.30
  -4  -5   1  135.49   13.60
  -4  -5   1  125.49   12.40
  -4  -5   1  135.29   12.50
   3   5  -1  610.24   37.80
   3   5  -1  652.83   38.90
   3   5  -1  727.73   38.30
   3   5  -1  597.94   37.60
  -3  -5   1  658.03   37.80
  -3  -5   1  707.53   37.90
  -3  -5   1  615.44   37.80
  -3  -5   1  692.03   39.10
   2   5  -1  554.84   34.80
   2   5  -1  599.34   33.90
   2   5  -1  618.54   33.40
  -2  -5   1  567.24   34.90
  -2  -5   1  586.94   33.00
  -2  -5   1  609.34   34.60
  -2  -5   1  579.34   33.50
  -2  -5   1  546.15   33.50
   1   5  -1  556.84   33.50
   1   5  -1  577.74   35.00
   1   5  -1  618.14   34.50
   1   5  -1  673.83   34.10
  -1  -5   1  525.35   33.30
  -1  -5   1  592.64   34.20
  -1  -5   1  597.34   32.60
  -1  -5   1  581.64   35.30
   0   5  -1    1.50    3.70
   0   5  -1    6.20    5.40
   0   5  -1    3.60    5.60
   0  -5   1    4.50    3.80
   0  -5   1    5.50    5.20
   0  -5   1    1.30    5.20
   0  -5   1   -3.00    4.10
  -1   5  -1  566.04   33.90
  -1   5  -1  622.04   31.10
  -1   5  -1  598.94   33.70
   1  -5   1  617.84   31.00
   1  -5   1  621.74   36.00
   1  -5   1  583.94   36.30
   1  -5   1  596.84   33.90
   1  -5   1  547.35   33.20
  -2   5  -1  149.69   15.60
  -2   5  -1  139.29   11.60
  -2   5  -1  144.69   12.50
   2  -5   1  141.79   11.30
   2  -5   1  139.29   15.10
   2  -5   1  160.18   12.00
  -3   5  -1  547.85   33.60
  -3   5  -1  574.74   34.40
  -3   5  -1  566.04   30.00
  -3   5  -1  618.54   37.60
   3  -5   1  596.54   33.20
   3  -5   1  620.44   34.30
   3  -5   1  622.04   36.20
  -4   5  -1  340.07   19.30
  -4   5  -1  318.97   22.50
  -4   5  -1  348.87   23.60
  -4   5  -1  356.26   26.80
   4  -5   1  364.76   21.80
   4  -5   1  398.66   25.40
   4  -5   1  353.56   23.20
  -5   5  -1  201.38   20.70
  -5   5  -1  181.58   15.70
  -5   5  -1  171.08   12.70
  -5   5  -1  200.98   17.20
   5  -5   1  217.28   14.80
   5  -5   1  195.28   18.00
   5  -5   1  200.08   12.20
   5  -5   1  207.98   16.60
  -6   5  -1  134.79   11.70
  -6   5  -1  186.28   18.00
  -6   5  -1  179.88   15.70
  -6   5  -1  223.08   21.30
   6  -5   1  158.28   11.70
   6  -5   1  166.78   15.00
   6  -5   1  169.18   13.70
  -7   5  -1  230.98   20.50
  -7   5  -1  269.37   17.20
  -7   5  -1  280.87   25.30
  -7   5  -1  241.08   22.60
   7  -5   1  249.78   18.20
   7  -5   1  248.48   16.60
   7  -5   1  245.58   21.60
  -8   5  -1  108.39   10.90
  -8   5  -1   97.19   15.70
  -8   5  -1  122.99   19.70
   8  -5   1   97.89   14.90
   8  -5   1  104.49   11.20
  -9   5  -1  117.09   20.80
  -9   5  -1  100.89   18.80
  -9   5  -1  115.09   12.10
  -9   5  -1  118.69   20.20
   9  -5   1   99.89   22.60
   9  -5   1  120.39   12.50
 -10   5  -1  -14.60   16.90
 -10   5  -1    3.60   17.40
 -10   5  -1   15.60    8.60
 -10   5  -1  -15.30   14.00
  10  -5   1   19.30   12.60
  10  -5   1   38.90   10.50
 -11   5  -1   46.30   19.80
 -11   5  -1   55.69   20.50
 -11   5  -1   63.39   20.00
  11  -5   1   69.79   13.40
 -12   5  -1   25.60   22.20
 -12   5  -1   44.90   20.20
 -12   5  -1   62.29   20.90
  12  -5   1   -1.40   14.10
 -13   5  -1   23.70   21.50
 -13   5  -1   98.89   24.80
  13  -5   1   37.40   13.40
 -14   5  -1   47.00   22.20
 -14   5  -1   -8.90   20.80
  14  -5   1   22.40   12.10
 -15   5  -1   18.50   22.90
 -15   5  -1   16.70   23.70
  15  -5   1    5.10   11.90
 -16   5  -1    0.50   22.40
 -16   5  -1   36.50   24.40
  16   4  -1   -9.00   14.20
 -16  -4   1    1.20   24.40
 -16  -4   1   42.60   20.50
  15   4  -1   39.10   18.50
 -15  -4   1   31.20   21.60
 -15  -4   1   12.20   24.20
  14   4  -1   21.50   15.00
 -14  -4   1   41.20   19.30
 -14  -4   1    4.80   21.90
  13   4  -1   15.20   15.90
  13   4  -1   18.00   19.20
 -13  -4   1   20.70   17.60
 -13  -4   1   24.80   12.40
  12   4  -1   19.50   13.30
  12   4  -1   29.50   15.00
 -12  -4   1   13.00   17.10
 -12  -4   1   41.10   17.00
 -12  -4   1   19.80   12.50
  11   4  -1    5.60   11.30
  11   4  -1   24.20   15.20
 -11  -4   1   15.60   16.80
 -11  -4   1   13.90   12.80
 -11  -4   1    0.60   13.40
  10   4  -1  186.68   21.40
  10   4  -1  100.19   18.30
 -10  -4   1  136.79   17.50
 -10  -4   1  156.88   20.10
 -10  -4   1  108.59   18.30
   9   4  -1   36.70   11.70
   9   4  -1   33.80   13.30
  -9  -4   1   23.20   11.90
  -9  -4   1   51.19   16.20
  -9  -4   1   51.49   13.40
   8   4  -1    3.00    7.70
   8   4  -1   14.00   11.40
  -8  -4   1   17.80   10.00
  -8  -4   1   15.30    9.30
  -8  -4   1   16.60   16.80
   7   4  -1  313.37   22.20
   7   4  -1  234.58   21.80
  -7  -4   1  302.97   22.40
  -7  -4   1  282.27   20.70
  -7  -4   1  280.17   20.60
   6   4  -1    1.00    8.60
   6   4  -1    4.80    6.60
   6   4  -1   16.90    8.70
  -6  -4   1    7.30    6.80
  -6  -4   1    2.10    7.10
  -6  -4   1   -5.70    5.80
  -6  -4   1   12.30    9.10
  -6  -4   1    9.00    7.70
   5   4  -1  971.60   55.69
   5   4  -1 1021.30   56.19
   5   4  -1 1110.79   57.19
  -5  -4   1  991.50   56.19
  -5  -4   1 1049.09   55.69
  -5  -4   1  839.52   55.09
  -5  -4   1 1042.20   55.29
   4   4  -1   77.09   10.40
   4   4  -1  115.59   12.70
   4   4  -1   82.29   12.30
   4   4  -1   73.69    9.50
  -4  -4   1   87.29   10.80
  -4  -4   1   98.79   10.60
  -4  -4   1   69.99   11.10
  -4  -4   1   74.89   10.00
   3   4  -1    3.60    4.90
   3   4  -1    5.20    6.20
   3   4  -1   -2.00    5.80
   3   4  -1   -2.40    4.60
  -3  -4   1    3.80    5.80
  -3  -4   1    4.50    4.90
  -3  -4   1    2.80    4.70
   2   4  -1  168.68   12.50
   2   4  -1  167.48   13.50
   2   4  -1  167.08   12.80
  -2  -4   1  166.58   12.30
  -2  -4   1  173.98   12.40
  -2  -4   1  168.88   12.80
  -2  -4   1  168.48   13.50
   1   4  -1 3060.19  148.59
   1   4  -1 3077.79  151.18
   1   4  -1 2837.12  150.38
   1   4  -1 2778.52  150.18
  -1  -4   1 2719.83  148.99
  -1  -4   1 2947.51  150.58
  -1  -4   1 3010.50  148.49
  -1  -4   1 2989.20  149.69
   0   4  -1 4657.83  241.88
   0  -4   1 4874.01  240.98
  -1   4  -1 1136.69   59.09
  -1   4  -1 1061.29   58.29
  -1   4  -1 1131.09   56.29
   1  -4   1 1096.69   60.49
   1  -4   1 1127.69   58.69
   1  -4   1 1111.99   56.19
   1  -4   1 1099.19   58.29
  -2   4  -1   19.50    6.90
  -2   4  -1   15.20    2.00
  -2   4  -1   17.20    2.10
  -2   4  -1   16.60    5.80
   2  -4   1   14.40    5.30
   2  -4   1   32.10    8.20
   2  -4   1   23.70    6.40
  -3   4  -1  246.68   19.70
  -3   4  -1  267.67   18.00
  -3   4  -1  261.67   14.40
  -3   4  -1  261.77   17.00
   3  -4   1  269.27   17.20
   3  -4   1  277.97   19.20
   3  -4   1  256.27   16.20
  -4   4  -1   29.90    7.40
  -4   4  -1   20.00    8.50
  -4   4  -1   18.80    4.40
  -4   4  -1   14.80    8.70
   4  -4   1   17.50    7.30
   4  -4   1   28.20    8.10
   4  -4   1   18.80    3.80
   4  -4   1   23.60    6.20
  -5   4  -1   25.70    8.80
  -5   4  -1   24.40   11.10
  -5   4  -1   18.50   10.20
  -5   4  -1   35.30    6.20
   5  -4   1   26.40    8.30
   5  -4   1   30.30    7.10
   5  -4   1   23.30    8.60
   5  -4   1   25.80    5.90
  -6   4  -1   86.09   12.90
  -6   4  -1  115.39   16.60
  -6   4  -1   94.39   11.70
  -6   4  -1   97.19    9.10
   6  -4   1   89.69   12.50
   6  -4   1  101.49   11.70
   6  -4   1  102.49   10.30
   6  -4   1   95.09    8.90
  -7   4  -1   88.39   13.30
  -7   4  -1  102.89   16.70
  -7   4  -1   86.89    9.60
  -7   4  -1   83.49   16.70
   7  -4   1   79.49    9.40
   7  -4   1  103.09   13.70
   7  -4   1   90.79   10.60
  -8   4  -1   94.09   17.50
  -8   4  -1   87.89   10.30
  -8   4  -1  112.79   19.70
  -8   4  -1   86.69   15.60
   8  -4   1   78.89   10.50
   8  -4   1   95.59   14.00
  -9   4  -1   44.30    9.70
  -9   4  -1   82.19   17.40
  -9   4  -1   44.50   14.60
  -9   4  -1   21.00   16.60
   9  -4   1   54.89   12.20
   9  -4   1   50.79   10.60
 -10   4  -1   84.09   20.40
 -10   4  -1   59.59   11.50
 -10   4  -1   47.80   19.30
 -10   4  -1   56.59   17.80
  10  -4   1   56.99   13.70
  10  -4   1   75.49   13.20
 -11   4  -1   24.00   17.30
 -11   4  -1    2.80   18.80
 -11   4  -1   10.50   16.00
  11  -4   1   23.80   11.20
 -12   4  -1   95.89   23.50
 -12   4  -1   50.09   21.80
 -12   4  -1   59.39   19.50
  12  -4   1   48.50   13.30
 -13   4  -1   28.20   21.20
 -13   4  -1   72.89   22.40
 -13   4  -1   33.50   20.10
  13  -4   1   18.50   11.60
 -14   4  -1   10.00   22.30
 -14   4  -1    4.10   19.10
  14  -4   1   14.80   12.70
 -15   4  -1   13.70   23.60
 -15   4  -1   36.00   21.50
  15  -4   1  -17.80   11.10
 -16   4  -1   55.99   25.10
 -16   4  -1   65.69   23.40
  16  -4   1   14.10   16.70
  16   3  -1   16.80   15.20
 -16  -3   1   47.00   20.80
 -16  -3   1  -12.10   24.30
  15   3  -1   11.50   16.40
 -15  -3   1   47.50   22.80
 -15  -3   1   23.20   24.60
 -14  -3   1   30.50   21.60
 -14  -3   1   22.00   21.70
  13   3  -1    3.20   12.50
  13   3  -1   -1.10   14.70
 -13  -3   1   38.40   13.40
 -13  -3   1   19.90   22.90
 -13  -3   1   15.10   14.80
  12   3  -1    5.00   11.90
  12   3  -1    9.00   14.30
 -12  -3   1    3.00   17.90
 -12  -3   1   24.60   13.00
 -12  -3   1    3.30   13.40
  11   3  -1   67.39   17.70
  11   3  -1   75.29   16.10
 -11  -3   1   70.19   15.50
 -11  -3   1  124.69   22.10
 -11  -3   1   81.39   17.70
  10   3  -1   39.00   13.00
  10   3  -1   81.99   18.10
 -10  -3   1   75.19   15.40
 -10  -3   1   63.49   19.20
 -10  -3   1   35.90   14.10
   9   3  -1  146.29   17.60
   9   3  -1  124.59   16.50
  -9  -3   1  124.89   17.60
  -9  -3   1  176.38   17.30
  -9  -3   1  187.78   18.70
   8   3  -1  159.88   17.40
   8   3  -1  200.78   19.40
  -8  -3   1  183.78   17.40
  -8  -3   1  188.08   17.80
  -8  -3   1  186.68   16.10
   7   3  -1  332.07   26.40
   7   3  -1  379.16   28.70
   7   3  -1  421.56   26.70
  -7  -3   1  361.66   26.80
  -7  -3   1  316.67   25.40
  -7  -3   1  424.96   26.70
  -7  -3   1  400.46   25.20
  -7  -3   1  419.46   25.80
   6   3  -1  570.94   34.10
   6   3  -1  618.74   35.90
  -6  -3   1  582.94   33.30
  -6  -3   1  489.25   33.90
  -6  -3   1  546.15   33.80
  -6  -3   1  564.64   32.60
   5   3  -1  103.59   14.20
   5   3  -1   81.19   11.70
   5   3  -1   68.19   10.50
  -5  -3   1   72.59    9.90
  -5  -3   1   88.69   12.00
  -5  -3   1   80.79    9.50
  -5  -3   1   82.19   11.20
  -5  -3   1   75.49    9.90
   4   3  -1 2966.10  144.19
   4   3  -1 2743.93  143.29
   4   3  -1 2808.52  143.39
  -4  -3   1 2792.72  142.69
  -4  -3   1 2670.93  143.39
  -4  -3   1 2758.42  142.89
   3   3  -1   82.39    8.50
   3   3  -1   91.49    9.30
   3   3  -1   69.59    8.80
   3   3  -1   58.39    8.20
  -3  -3   1   82.89    8.90
  -3  -3   1   87.29    8.60
  -3  -3   1   85.19    8.00
  -3  -3   1   82.29    8.90
   2   3  -1   50.89    7.40
   2   3  -1   39.20    6.90
   2   3  -1   52.39    8.70
  -2  -3   1   40.40    7.00
  -2  -3   1   43.80    7.20
  -2  -3   1   43.90    6.70
  -2  -3   1   47.80    7.70
   1   3  -1 5776.62  287.27
   1   3  -1 5403.96  286.07
  -1  -3   1 6018.30  285.97
  -1  -3   1 5517.65  286.97
  -1  -3   1 5751.42  287.07
   0   3  -1  204.38   13.40
   0   3  -1  223.88   12.10
   0   3  -1  198.68   13.10
   0   3  -1  199.08   14.20
   0  -3   1  234.78   12.20
   0  -3   1  193.28   13.10
   0  -3   1  190.08   14.20
   0  -3   1  209.58   13.50
   1  -3   1 9999.00  503.15
  -2   3  -1 1038.80   53.79
  -2   3  -1  980.90   53.09
  -2   3  -1 1039.10   51.29
  -2   3  -1  990.70   54.89
  -2   3  -1 1030.10   51.19
   2  -3   1  972.40   52.79
   2  -3   1 1025.00   53.49
   2  -3   1 1041.60   56.09
  -3   3  -1   31.30    6.40
  -3   3  -1   28.80    4.10
  -3   3  -1   43.30    7.90
  -3   3  -1   31.70    7.80
   3  -3   1   31.70    5.80
   3  -3   1   42.40    7.40
   3  -3   1   25.50    3.70
   3  -3   1   38.40    7.20
  -4   3  -1  550.94   32.10
  -4   3  -1  519.05   29.60
  -4   3  -1  554.84   31.10
  -4   3  -1  541.85   38.00
   4  -3   1  511.45   29.30
   4  -3   1  534.75   31.30
   4  -3   1  569.64   30.20
   4  -3   1  575.94   31.90
  -5   3  -1   -1.20    8.90
  -5   3  -1    8.40    8.30
  -5   3  -1    6.80    7.20
  -5   3  -1    9.80    5.40
   5  -3   1   18.10    6.50
   5  -3   1   14.60    8.20
   5  -3   1    6.20    6.80
   5  -3   1    8.70    4.90
  -6   3  -1  683.53   39.90
  -6   3  -1  639.14   41.40
  -6   3  -1  651.03   38.50
  -6   3  -1  707.13   41.90
   6  -3   1  692.13   38.60
   6  -3   1  703.13   40.40
   6  -3   1  712.63   38.70
   6  -3   1  737.13   40.20
  -7   3  -1   -7.90    8.70
  -7   3  -1  -11.40    9.20
  -7   3  -1    0.90    5.60
  -7   3  -1   -4.80    9.40
   7  -3   1    1.70    5.60
   7  -3   1   -4.40    7.80
   7  -3   1  -10.30    8.80
   7  -3   1    6.50    6.90
  -8   3  -1   72.89    9.50
  -8   3  -1   70.09   14.00
  -8   3  -1   79.39   16.00
  -8   3  -1   74.19   14.60
   8  -3   1   70.19   11.20
   8  -3   1   72.89   12.50
  -9   3  -1   13.50    7.40
  -9   3  -1  -15.60   10.80
  -9   3  -1   -9.70   14.10
  -9   3  -1   -2.30   12.00
   9  -3   1    4.10    8.20
   9  -3   1    3.90    9.10
 -10   3  -1  -25.50   13.80
 -10   3  -1   -4.60   14.00
 -10   3  -1   -7.10   12.60
  10  -3   1   -9.10   10.00
  10  -3   1  -12.30    7.60
 -11   3  -1   97.69   24.50
 -11   3  -1  120.99   21.00
 -11   3  -1   96.29   20.80
  11  -3   1   59.79   15.20
 -12   3  -1    4.70   18.70
 -12   3  -1   33.60   17.10
 -12   3  -1   64.39   20.20
  12  -3   1   22.40   12.00
 -13   3  -1   23.30   18.50
 -13   3  -1  103.29   21.50
 -13   3  -1   15.80   19.00
  13  -3   1   47.00   14.10
 -14   3  -1   20.80   18.90
 -14   3  -1   16.80   22.70
  14  -3   1   14.80   12.60
 -15   3  -1   36.00   20.00
 -15   3  -1   24.80   22.60
  15  -3   1    9.80   13.40
 -16   3  -1   64.59   21.20
 -16   3  -1   26.60   23.90
  16  -3   1   10.80   15.10
  16   2  -1   22.50   15.90
 -16  -2   1   -8.40   24.30
 -16  -2   1   18.80   18.30
  15   2  -1   14.60   16.40
 -15  -2   1    7.80   20.10
 -15  -2   1   33.70   20.10
  14   2  -1   22.30   15.70
 -14  -2   1   38.00   23.00
  13   2  -1    0.10   13.70
  13   2  -1   34.70   16.00
 -13  -2   1   34.90   20.80
 -13  -2   1   14.50   15.60
 -13  -2   1   54.79   14.60
  12   2  -1   48.30   15.30
  12   2  -1   33.20   14.40
 -12  -2   1   60.89   21.00
 -12  -2   1   83.39   18.30
  11   2  -1    5.80   12.20
  11   2  -1   11.00   13.20
 -11  -2   1   -1.00   13.50
 -11  -2   1   17.40   18.90
 -11  -2   1    9.90   12.30
  10   2  -1   50.69   13.90
  10   2  -1   37.70   13.20
 -10  -2   1   76.69   16.00
 -10  -2   1   58.39   18.80
 -10  -2   1   32.20   13.20
   9   2  -1  -12.30    7.70
   9   2  -1    5.30   11.60
  -9  -2   1    2.90   12.60
  -9  -2   1   -8.10   10.90
   8   2  -1   74.59   12.10
   8   2  -1   40.60   11.80
  -8  -2   1   68.39   12.20
  -8  -2   1   75.19   14.20
  -8  -2   1   76.19   11.40
   7   2  -1  240.98   21.90
   7   2  -1  316.07   22.20
   7   2  -1  307.97   23.60
  -7  -2   1  358.36   24.20
  -7  -2   1  312.47   22.50
  -7  -2   1  316.87   21.10
  -7  -2   1  293.37   22.30
  -7  -2   1  332.27   22.50
   6   2  -1   98.79   11.90
   6   2  -1  111.69   13.90
   6   2  -1  120.99   13.30
  -6  -2   1  111.19   12.70
  -6  -2   1   87.39   11.00
  -6  -2   1   80.89   10.40
  -6  -2   1   87.99   12.40
  -6  -2   1  104.29   13.30
   5   2  -1 1506.15   75.29
   5   2  -1 1340.97   73.49
  -5  -2   1 1335.17   72.49
  -5  -2   1 1466.65   74.69
  -5  -2   1 1304.57   73.59
   4   2  -1  206.38   15.20
   4   2  -1  202.38   14.60
   4   2  -1  196.58   14.70
  -4  -2   1  207.28   13.40
  -4  -2   1  215.38   15.40
  -4  -2   1  205.68   14.80
  -4  -2   1  205.48   14.30
   3   2  -1 2049.09  111.99
   3   2  -1 2275.27  112.59
  -3  -2   1 2284.07  111.99
  -3  -2   1 2154.08  111.99
  -3  -2   1 2136.89  112.39
  -3  -2   1 2251.37  112.69
   2   2  -1 1095.09   53.49
   2   2  -1  952.70   52.89
   2   2  -1  995.60   53.39
   2   2  -1  982.80   53.39
  -2  -2   1  991.90   53.29
  -2  -2   1 1026.20   52.99
  -2  -2   1 1068.69   53.39
   1   2  -1  241.48   13.10
   1   2  -1  213.28   13.00
   1   2  -1  226.78   13.70
   1   2  -1  196.18   12.80
  -1  -2   1  217.28   13.60
  -1  -2   1  203.48   13.00
  -1  -2   1  247.38   13.20
  -1  -2   1  223.98   13.00
   0   2  -1   51.89    4.30
   0   2  -1   46.10    4.20
   0   2  -1   46.00    5.10
   0   2  -1   49.50    3.70
   0  -2   1   45.50    4.40
   0  -2   1   47.50    4.70
   0  -2   1   51.79    4.60
   0  -2   1   51.89    3.60
  -1   2  -1   36.20    5.50
  -1   2  -1   31.90    4.20
  -1   2  -1   24.30    2.20
  -1   2  -1   28.90    3.90
   1  -2   1   23.10    2.10
   1  -2   1   39.60    5.90
   1  -2   1   33.60    4.40
   1  -2   1   30.50    3.90
  -2   2  -1 1278.97   63.69
  -2   2  -1 1198.08   62.39
  -2   2  -1 1132.39   61.39
  -2   2  -1 1223.38   62.79
   2  -2   1 1262.07   62.69
   2  -2   1 1226.88   63.19
   2  -2   1 1164.98   61.39
  -3   2  -1   32.10    4.60
  -3   2  -1   55.39    7.90
   3  -2   1   47.30    5.40
   3  -2   1   47.70    6.90
   3  -2   1   38.90    4.70
   3  -2   1   41.50    6.60
  -4   2  -1  189.48   14.70
  -4   2  -1  186.98   14.80
  -4   2  -1  182.98   13.50
  -4   2  -1  202.18   12.90
   4  -2   1  169.58   13.10
   4  -2   1  228.88   14.30
   4  -2   1  194.58   12.70
   4  -2   1  188.28   13.70
  -5   2  -1  160.08   12.50
  -5   2  -1  181.68   15.50
  -5   2  -1  174.58   13.90
  -5   2  -1  165.48   14.80
   5  -2   1  186.78   13.90
   5  -2   1  150.78   12.30
   5  -2   1  187.78   12.90
   5  -2   1  164.78   14.60
  -6   2  -1   27.60   12.20
  -6   2  -1   14.00    9.30
  -6   2  -1   25.30    9.00
  -6   2  -1   32.20    7.50
   6  -2   1   30.20    8.60
   6  -2   1   26.30    7.50
   6  -2   1   37.20    8.50
  -7   2  -1  266.57   18.10
  -7   2  -1  231.58   18.70
  -7   2  -1  239.88   20.70
  -7   2  -1  246.38   21.60
   7  -2   1  196.38   18.60
   7  -2   1  274.07   18.40
   7  -2   1  266.57   19.30
  -8   2  -1   56.59   14.30
  -8   2  -1   54.79   13.10
  -8   2  -1   37.30   12.30
  -8   2  -1   51.69    9.80
   8  -2   1   57.59   11.50
   8  -2   1   56.09   11.10
  -9   2  -1   10.30   13.40
  -9   2  -1   30.70    8.30
  -9   2  -1   12.50   12.40
  -9   2  -1   11.50   11.20
   9  -2   1   33.60   10.40
   9  -2   1   19.60    9.60
 -10   2  -1   58.59   18.30
 -10   2  -1   49.70   16.30
 -10   2  -1   68.29   17.50
  10  -2   1   29.00   11.50
  10  -2   1   68.89   14.10
 -11   2  -1    2.20   14.20
 -11   2  -1   15.00   16.10
 -11   2  -1  -17.30   17.50
  11  -2   1   -3.10    9.70
  11  -2   1    2.80   11.90
 -12   2  -1   76.89   19.90
 -12   2  -1   69.99   23.10
 -12   2  -1   65.09   19.10
  12  -2   1   62.99   14.40
 -13   2  -1   13.80   16.30
 -13   2  -1   18.70   18.60
  13  -2   1   21.70   12.90
 -14   2  -1   29.50   19.90
 -14   2  -1   20.70   22.60
  14  -2   1   27.10   13.60
 -15   2  -1   52.99   21.70
 -15   2  -1   39.60   27.20
  15  -2   1   27.10   15.40
 -16   2  -1   49.70   20.70
 -16   2  -1    7.00   22.10
  16  -2   1   17.20   13.60
  17   1  -1    3.70   15.90
 -17  -1   1   88.69   20.60
 -17  -1   1   -6.90   21.60
  16   1  -1   16.00   14.10
 -16  -1   1   28.30   25.50
 -16  -1   1   62.89   23.40
  15   1  -1   21.70   14.40
 -15  -1   1   14.20   25.70
 -15  -1   1   21.10   18.80
  14   1  -1   23.90   13.00
 -14  -1   1   10.20   17.30
 -14  -1   1   51.69   23.40
  13   1  -1   17.70   15.90
  13   1  -1   49.00   15.60
 -13  -1   1   46.00   18.80
 -13  -1   1   50.39   18.10
  12   1  -1   -4.30   11.90
  12   1  -1   11.70   14.00
 -12  -1   1   24.70   13.20
 -12  -1   1    5.30   18.90
 -12  -1   1    6.60   14.70
  11   1  -1   70.99   17.60
 -11  -1   1  105.79   24.00
 -11  -1   1   80.19   18.20
 -11  -1   1   87.89   17.20
  10   1  -1  102.99   18.00
  10   1  -1   97.29   15.60
 -10  -1   1   57.99   15.20
 -10  -1   1   67.49   19.70
 -10  -1   1   77.09   15.50
   9   1  -1   64.59   12.40
   9   1  -1   26.80   11.00
  -9  -1   1   39.30   12.10
  -9  -1   1   41.50   14.20
  -9  -1   1   52.99   13.30
   8   1  -1  263.47   20.50
   8   1  -1  291.97   21.40
  -8  -1   1  213.08   19.60
  -8  -1   1  293.37   22.40
  -8  -1   1  184.28   20.20
  -8  -1   1  229.58   19.40
  -8  -1   1  256.37   18.90
   7   1  -1   80.59   12.50
   7   1  -1   94.49   12.90
   7   1  -1   97.39   12.80
  -7  -1   1   96.29   11.20
  -7  -1   1  110.39   14.40
  -7  -1   1   86.69   11.60
  -7  -1   1   80.59   13.20
  -7  -1   1  123.79   14.50
   6   1  -1  649.04   40.80
  -6  -1   1  696.03   41.00
  -6  -1   1  744.73   41.20
  -6  -1   1  631.04   40.30
  -6  -1   1  743.43   39.40
  -6  -1   1  727.43   40.40
   5   1  -1   -1.60    5.90
   5   1  -1    9.20    7.00
   5   1  -1  -12.00    6.00
  -5  -1   1  -10.10    7.50
  -5  -1   1   -4.00    5.40
  -5  -1   1    0.60    5.90
   4   1  -1   24.70    6.70
   4   1  -1   31.80    6.90
   4   1  -1    7.50    5.30
  -4  -1   1   16.90    5.70
  -4  -1   1    9.60    6.00
  -4  -1   1   20.90    5.10
  -4  -1   1   29.70    6.80
   3   1  -1   47.10    6.20
   3   1  -1   56.69    6.60
   3   1  -1   36.90    8.00
  -3  -1   1   50.29    6.70
  -3  -1   1   55.99    7.20
  -3  -1   1   38.20    6.70
  -3  -1   1   33.80    5.00
   2   1  -1  137.79    9.70
   2   1  -1  136.69    9.20
  -2  -1   1  131.09    9.50
  -2  -1   1  127.19    9.10
  -2  -1   1  144.49    9.20
  -2  -1   1  106.19    9.40
   1   1  -1  419.66   23.00
   1   1  -1  420.56   23.20
   1   1  -1  425.36   23.20
  -1  -1   1  480.05   23.70
  -1  -1   1  402.76   22.60
  -1  -1   1  444.06   23.40
  -1  -1   1  433.36   23.00
  -1   1  -1 1826.32   90.99
  -1   1  -1 1767.22   90.59
  -1   1  -1 1808.82   91.29
  -1   1  -1 1842.62   90.99
   1  -1   1 1804.22   91.19
   1  -1   1 1787.82   90.89
   1  -1   1 1759.62   90.59
   1  -1   1 1844.72   90.99
  -2   1  -1 1561.64   78.19
  -2   1  -1 1447.06   78.39
  -2   1  -1 1467.95   77.89
  -2   1  -1 1560.24   78.39
   2  -1   1 1591.04   78.09
   2  -1   1 1577.54   78.49
   2  -1   1 1583.14   77.99
   2  -1   1 1494.55   78.69
  -3   1  -1  265.37   15.90
  -3   1  -1  265.67   17.70
  -3   1  -1  227.68   15.40
   3  -1   1  267.77   16.30
   3  -1   1  245.38   15.40
   3  -1   1  264.37   15.40
   3  -1   1  277.97   15.60
  -4   1  -1   32.40    8.10
  -4   1  -1   40.70    6.10
  -4   1  -1   51.79    7.80
  -4   1  -1   33.10    6.50
   4  -1   1   49.00    6.80
   4  -1   1   35.30    5.50
   4  -1   1   59.99    9.40
   4  -1   1   35.90    6.40
  -5   1  -1   -1.60    6.60
  -5   1  -1    9.50    7.40
  -5   1  -1    3.20    8.70
  -5   1  -1   23.80    6.80
   5  -1   1   14.30    6.10
   5  -1   1   19.00    6.40
   5  -1   1   16.60    7.50
   5  -1   1   16.70    6.80
  -6   1  -1 1163.58   61.59
  -6   1  -1 1146.49   62.79
  -6   1  -1 1096.79   61.69
  -6   1  -1 1226.98   62.09
   6  -1   1 1196.48   61.29
   6  -1   1 1153.48   60.89
   6  -1   1  997.50   61.49
  -7   1  -1  154.48   13.50
  -7   1  -1  140.89   15.70
  -7   1  -1  165.28   14.50
  -7   1  -1  145.29   15.00
   7  -1   1  139.89   14.00
   7  -1   1  129.09   15.70
   7  -1   1  152.98   13.30
   7  -1   1  136.79   14.10
  -8   1  -1   19.20    9.60
  -8   1  -1   27.60    8.40
  -8   1  -1   17.30   10.40
  -8   1  -1   25.70   12.40
   8  -1   1    4.80    8.40
   8  -1   1    8.00    8.60
  -9   1  -1   -5.00   12.00
  -9   1  -1    1.20   13.90
  -9   1  -1   -8.00    9.60
   9  -1   1    5.70    9.10
   9  -1   1   10.50    9.30
 -10   1  -1    0.80   14.40
 -10   1  -1   -9.10   11.90
 -10   1  -1    7.70   13.80
  10  -1   1   19.30   11.10
 -11   1  -1   94.39   23.80
 -11   1  -1  140.29   20.80
 -11   1  -1  107.29   20.70
  11  -1   1   81.39   15.60
  11  -1   1  141.59   20.10
 -12   1  -1   26.90   16.50
 -12   1  -1   21.70   20.10
 -12   1  -1   67.59   17.00
  12  -1   1   16.30   12.80
 -13   1  -1   14.50   19.50
 -13   1  -1   19.10   16.00
  13  -1   1   42.20   14.80
  13  -1   1   -4.00   14.30
 -14   1  -1   -5.00   19.50
  14  -1   1   34.20   16.30
 -15   1  -1   27.40   19.10
 -15   1  -1   -8.10   22.90
 -16   1  -1   41.50   20.90
 -16   1  -1   58.09   24.90
  16  -1   1   21.00   16.50
  17   0  -1   19.20   14.70
 -17   0   1   64.19   19.40
 -17   0   1   31.30   23.30
  16   0  -1    3.60   13.60
 -16   0   1   22.50   23.40
 -16   0   1   41.60   20.60
 -15   0   1   25.20   20.30
 -15   0   1    4.70   22.10
  14   0  -1   17.20   14.90
 -14   0   1  101.89   22.60
 -14   0   1   43.80   19.20
 -14   0   1    1.00   20.90
  13   0  -1    5.80   12.10
 -13   0   1    9.40   19.10
 -13   0   1   30.40   16.10
 -13   0   1   56.39   16.10
  12   0  -1   34.60   15.90
  12   0  -1   92.59   18.50
 -12   0   1   67.69   20.10
 -12   0   1   72.09   16.40
 -12   0   1   57.99   17.50
  11   0  -1   34.50   13.70
  11   0  -1    3.70   12.30
 -11   0   1   15.10   13.10
 -11   0   1   31.30   15.10
 -11   0   1   33.00   17.90
  10   0  -1   23.80   11.40
 -10   0   1   42.30   14.30
 -10   0   1   12.70   15.20
 -10   0   1   26.70   13.70
   9   0  -1  105.89   15.10
   9   0  -1  105.89   16.40
  -9   0   1  116.29   19.60
  -9   0   1   89.59   13.10
  -9   0   1   88.39   15.40
   8   0  -1  183.28   17.00
   8   0  -1  166.58   17.10
  -8   0   1  197.68   19.40
  -8   0   1  155.48   17.40
  -8   0   1  177.18   15.40
   7   0  -1  968.10   59.89
   7   0  -1 1100.79   60.39
   7   0  -1 1138.29   59.89
  -7   0   1 1015.10   59.69
  -7   0   1 1129.89   60.99
  -7   0   1 1104.19   58.69
  -7   0   1 1096.89   59.89
   6   0  -1  145.09   11.60
   6   0  -1  140.49   13.20
   6   0  -1  137.79   18.30
   6   0  -1  135.89   13.90
  -6   0   1  148.39   14.30
  -6   0   1  110.39   14.40
  -6   0   1  120.39   12.20
   5   0  -1  359.66   20.70
   5   0  -1  318.57   22.00
   5   0  -1  350.06   22.70
   5   0  -1  362.36   22.30
  -5   0   1  336.67   22.70
  -5   0   1  374.36   20.90
  -5   0   1  317.97   23.70
   4   0  -1  349.57   20.40
   4   0  -1  308.37   18.70
   4   0  -1  313.87   20.00
   4   0  -1  345.87   20.30
  -4   0   1  348.47   20.30
  -4   0   1  323.77   19.90
  -4   0   1  321.97   20.40
  -4   0   1  306.47   18.80
   3   0  -1  448.86   24.70
   3   0  -1  433.26   25.70
   3   0  -1  516.45   26.20
   3   0  -1  469.85   25.90
  -3   0   1  442.86   25.70
  -3   0   1  478.15   25.90
  -3   0   1  432.76   24.70
   2   0  -1 5699.13  271.27
  -2   0   1 5114.79  270.87
  -1   0  -1  263.97   13.80
  -1   0  -1  227.98   13.80
  -1   0  -1  262.87   13.80
   1   0   1  253.37   13.80
   1   0   1  277.57   13.80
   1   0   1  258.97   14.00
  -2   0  -1 2585.64  142.79
  -2   0  -1 2927.31  141.99
  -2   0  -1 2904.11  142.69
  -2   0  -1 2791.72  142.89
   2   0   1 2938.71  143.09
   2   0   1 2806.42  142.89
   2   0   1 2876.01  141.99
  -3   0  -1  473.05   25.60
  -3   0  -1  440.36   25.90
  -3   0  -1  449.06   24.80
   3   0   1  489.45   26.20
   3   0   1  459.75   26.00
   3   0   1  455.55   24.80
   3   0   1  474.05   25.30
  -4   0  -1  228.68   15.90
  -4   0  -1  189.08   14.60
  -4   0  -1  241.78   14.80
  -4   0  -1  214.68   14.30
   4   0   1  242.48   15.90
   4   0   1  234.18   15.50
   4   0   1  233.28   14.60
   4   0   1  235.08   14.30
  -5   0  -1  304.27   19.40
  -5   0  -1  324.07   20.30
  -5   0  -1  280.27   19.00
  -5   0  -1  281.57   20.80
   5   0   1  320.17   19.10
   5   0   1  296.17   20.20
   5   0   1  319.97   19.30
  -6   0  -1   63.49    9.60
  -6   0  -1   72.19   13.40
  -6   0  -1   56.39    9.50
  -6   0  -1   81.89   11.60
   6   0   1   91.19   11.00
   6   0   1   57.99    8.80
   6   0   1   78.29    9.80
  -7   0  -1  261.77   19.10
  -7   0  -1  242.88   18.70
  -7   0  -1  269.47   21.00
   7   0   1  251.07   20.40
   7   0   1  238.28   19.20
   7   0   1  240.18   17.90
   7   0   1  232.18   17.40
  -8   0  -1  124.59   13.60
  -8   0  -1  157.38   17.50
  -8   0  -1  158.58   15.60
  -8   0  -1  128.29   14.60
   8   0   1  174.68   15.80
   8   0   1  113.49   13.50
  -9   0  -1   12.70   14.30
  -9   0  -1   -2.10   14.70
  -9   0  -1   15.40    9.90
   9   0   1   17.00   10.50
   9   0   1    7.10    8.20
 -10   0  -1   -3.60   13.10
 -10   0  -1  -10.40   16.10
  10   0   1   15.20   10.20
  10   0   1    5.90    9.30
 -11   0  -1   11.80   15.20
 -11   0  -1   32.40   20.10
 -11   0  -1   26.90   12.90
  11   0   1   13.60   12.60
  11   0   1    9.60   10.90
 -12   0  -1   37.00   17.90
 -12   0  -1   42.00   19.80
  12   0   1   23.80   13.70
  12   0   1   26.20   12.70
 -13   0  -1  -15.00   14.90
 -13   0  -1   32.60   21.30
  13   0   1   11.20   12.70
 -14   0  -1   51.69   25.60
 -14   0  -1   18.30   23.30
  14   0   1    3.20   12.40
 -15   0  -1   26.10   19.80
 -15   0  -1   -4.20   23.80
  15   0   1   -4.90   14.20
 -16   0  -1   74.19   22.40
 -16   0  -1   61.99   27.40
  17  -1  -1   10.90   14.70
 -17   1   1   46.50   28.20
 -17   1   1   76.39   19.50
  16  -1  -1   -4.70   12.80
 -16   1   1   24.10   18.00
 -16   1   1   12.30   23.30
  15  -1  -1   20.80   15.10
 -15   1   1   36.90   19.40
 -15   1   1   -4.50   22.40
  14  -1  -1   24.20   13.30
 -14   1   1   18.90   17.70
 -14   1   1   17.50   22.60
  13  -1  -1   40.30   14.80
 -13   1   1   35.60   22.20
 -13   1   1   21.10   17.80
  12  -1  -1  -16.00   11.40
 -12   1   1    8.30   20.10
 -12   1   1   24.20   15.70
 -12   1   1   17.70   15.80
  11  -1  -1   61.99   15.00
  11  -1  -1   28.80   14.30
 -11   1   1   46.30   16.20
 -11   1   1   59.19   17.10
 -11   1   1   45.90   21.40
  10  -1  -1   -6.60   10.40
  10  -1  -1   -8.70    9.20
 -10   1   1  -22.80   12.70
 -10   1   1   -1.80   11.60
   9  -1  -1   36.80   11.50
   9  -1  -1   15.90   10.80
  -9   1   1   28.20    9.60
  -9   1   1   32.30   13.00
  -9   1   1   61.49   17.50
  -9   1   1   37.40   11.70
   8  -1  -1   59.69    9.30
   8  -1  -1   46.10   11.50
   8  -1  -1   62.29   12.10
  -8   1   1   71.19   16.10
  -8   1   1   61.59   12.20
  -8   1   1   48.50   12.60
  -8   1   1   44.80    9.70
   7  -1  -1   84.79   14.10
   7  -1  -1  129.79   12.50
   7  -1  -1  136.49   18.20
   7  -1  -1  116.59   12.50
  -7   1   1  111.39   11.80
  -7   1   1   94.09   15.50
  -7   1   1  118.59   12.20
  -7   1   1  108.19   15.90
   6  -1  -1  597.34   34.10
   6  -1  -1  511.35   32.80
   6  -1  -1  587.34   31.70
  -6   1   1  582.24   34.50
  -6   1   1  581.94   32.50
  -6   1   1  498.65   32.60
  -6   1   1  559.94   34.80
   5  -1  -1   41.80    9.00
   5  -1  -1   28.30    9.60
   5  -1  -1   31.60    7.40
   5  -1  -1   37.20    7.00
  -5   1   1   35.10    7.40
  -5   1   1   33.10    9.00
  -5   1   1   44.10    7.90
  -5   1   1   42.40   10.00
   4  -1  -1  125.89   11.10
   4  -1  -1  147.59    9.60
   4  -1  -1  141.19   11.60
   4  -1  -1  141.19   11.50
  -4   1   1  146.59   11.90
  -4   1   1  140.49   10.00
  -4   1   1  136.49   12.00
  -4   1   1  138.39   10.40
   3  -1  -1 1011.30   56.29
   3  -1  -1 1120.19   55.99
  -3   1   1  967.60   55.29
  -3   1   1 1161.38   57.79
  -3   1   1 1138.69   56.99
   2  -1  -1  128.39    9.30
   2  -1  -1  101.99    7.40
   2  -1  -1  103.19    7.00
  -2   1   1  100.69    7.10
  -2   1   1  109.99    7.50
  -2   1   1  126.39    9.40
  -2   1   1  113.29    8.80
   1  -1  -1 4076.99  203.28
  -1   1   1 4020.00  203.38
  -1  -1  -1  161.18    9.70
  -1  -1  -1  176.38   10.30
  -1  -1  -1  157.18    9.50
  -1  -1  -1  178.18    9.70
  -1  -1  -1  173.68   10.00
   1   1   1  150.58    9.70
   1   1   1  182.48   10.10
  -2  -1  -1  448.66   24.60
  -2  -1  -1  457.75   23.70
  -2  -1  -1  459.35   25.10
  -2  -1  -1  451.15   24.30
   2   1   1  436.16   24.30
   2   1   1  456.05   23.90
   2   1   1  441.36   24.90
  -3  -1  -1 1065.39   54.89
  -3  -1  -1  994.80   55.09
  -3  -1  -1 1051.69   53.59
  -3  -1  -1 1105.39   54.49
   3   1   1  955.70   55.09
   3   1   1 1074.99   53.89
   3   1   1 1040.80   54.89
   3   1   1 1063.39   54.39
  -4  -1  -1 2121.39  108.79
  -4  -1  -1 2245.88  109.79
  -4  -1  -1 2025.70  110.09
   4   1   1 2289.37  111.19
   4   1   1 2163.08  108.99
   4   1   1 2025.10  110.29
   4   1   1 2136.99  109.59
  -5  -1  -1    0.50    6.50
  -5  -1  -1    6.00    5.90
  -5  -1  -1   -2.80    5.70
  -5  -1  -1   12.40    8.30
   5   1   1    4.90    7.00
   5   1   1   25.30    7.30
   5   1   1  -13.30    6.40
   5   1   1    4.70    5.30
  -6  -1  -1   89.59   10.60
  -6  -1  -1  110.09   13.00
  -6  -1  -1   93.79   10.70
  -6  -1  -1   95.49   11.30
   6   1   1   74.39   10.90
   6   1   1   82.69   10.90
  -7  -1  -1  135.99   13.50
  -7  -1  -1  135.59   13.90
  -7  -1  -1  133.89   14.40
  -7  -1  -1  128.39   13.40
   7   1   1  149.09   14.60
   7   1   1  107.19   13.60
   7   1   1  133.99   12.60
  -8  -1  -1  233.78   20.60
  -8  -1  -1  211.28   19.10
  -8  -1  -1  242.28   18.70
   8   1   1  175.18   18.00
   8   1   1  228.18   17.60
  -9  -1  -1   23.20   13.80
  -9  -1  -1   33.20   10.80
  -9  -1  -1   30.60   12.90
   9   1   1   23.50   10.00
   9   1   1   38.00   12.70
 -10  -1  -1   10.10   12.70
 -10  -1  -1  -36.70   15.40
  10   1   1   -2.40    9.40
  10   1   1  -16.60    8.80
 -11  -1  -1   -5.90    9.80
 -11  -1  -1  -14.00   13.30
 -11  -1  -1  -14.00   16.80
  11   1   1    6.70   10.30
  11   1   1   -3.40   10.20
 -12  -1  -1   -8.90   16.70
 -12  -1  -1  -11.20   14.20
  12   1   1   -3.40   11.90
 -13  -1  -1   24.00   17.00
 -13  -1  -1   43.00   21.90
  13   1   1   20.10   15.10
 -14  -1  -1   23.20   24.10
 -14  -1  -1   13.10   17.30
  14   1   1   28.30   15.00
 -15  -1  -1   33.00   21.30
  15   1   1   48.90   17.20
 -16  -1  -1   98.19   23.50
 -16  -1  -1   66.69   27.50
  17  -2  -1   28.20   15.90
 -17   2   1   34.30   27.60
  16  -2  -1   23.20   14.10
 -16   2   1   31.70   18.70
 -16   2   1   15.60   22.50
  15  -2  -1    7.10   12.70
 -15   2   1    5.10   19.30
  14  -2  -1   44.10   15.00
 -14   2   1    7.40   21.90
 -14   2   1   32.80   18.10
  13  -2  -1   14.20   13.30
 -13   2   1   26.00   16.60
 -13   2   1   72.89   18.90
 -13   2   1   21.90   20.90
  12  -2  -1   -7.60   13.20
  12  -2  -1   51.69   13.70
 -12   2   1   47.60   17.00
 -12   2   1   25.60   21.30
 -12   2   1   13.90   15.40
  11  -2  -1   -8.00   19.00
  11  -2  -1  -10.10   19.40
 -11   2   1   -3.50   15.80
 -11   2   1  -10.80   14.20
 -11   2   1    5.80   17.80
  10  -2  -1   59.09   13.90
  10  -2  -1   93.29   15.50
 -10   2   1   60.09   17.20
 -10   2   1   48.10   19.40
 -10   2   1   52.39   18.20
   9  -2  -1   18.60   11.10
   9  -2  -1   46.10   11.70
  -9   2   1   35.00   13.50
  -9   2   1   27.60   14.10
  -9   2   1   53.29   13.30
  -9   2   1   30.70    9.30
   8  -2  -1   27.50    9.00
   8  -2  -1   38.30    9.50
   8  -2  -1    5.30    9.80
  -8   2   1   31.80   14.80
  -8   2   1   23.00   10.30
  -8   2   1   14.70   11.70
  -8   2   1   45.60    8.80
   7  -2  -1  111.29   11.00
   7  -2  -1  104.89   13.30
   7  -2  -1  105.49   11.70
   7  -2  -1  140.89   15.80
  -7   2   1  151.58   16.90
  -7   2   1  112.79   12.80
  -7   2   1  104.29   14.70
   6  -2  -1   86.99   12.70
   6  -2  -1  123.09   24.20
   6  -2  -1   74.09    8.60
   6  -2  -1   56.59    8.60
  -6   2   1   81.39   13.90
  -6   2   1   78.99   11.30
  -6   2   1   62.79    9.20
  -6   2   1   70.79   13.60
   5  -2  -1 1606.24   88.49
   5  -2  -1 1702.23   89.59
   5  -2  -1 1783.72   90.09
   5  -2  -1 1674.33   87.79
  -5   2   1 1703.33   90.29
  -5   2   1 1723.83   88.59
  -5   2   1 1860.41   90.99
  -5   2   1 1626.64   88.49
   4  -2  -1  417.86   22.90
   4  -2  -1  413.56   24.70
   4  -2  -1  356.26   23.10
   4  -2  -1  486.85   25.70
  -4   2   1  418.36   23.70
  -4   2   1  433.66   25.20
  -4   2   1  384.06   23.30
   3  -2  -1  328.07   18.40
   3  -2  -1  282.27   16.90
   3  -2  -1  279.17   17.40
  -3   2   1  312.47   17.30
  -3   2   1  277.07   16.90
  -3   2   1  330.97   19.10
   2  -2  -1  964.20   49.60
   2  -2  -1  984.20   51.09
   2  -2  -1  934.81   49.99
  -2   2   1  911.11   50.19
  -2   2   1 1019.80   51.39
  -2   2   1 1080.69   52.69
  -2   2   1  958.50   49.50
   1  -2  -1 1341.27   68.49
   1  -2  -1 1338.17   69.99
   1  -2  -1 1375.36   69.19
   1  -2  -1 1397.86   67.59
  -1   2   1 1351.66   69.29
  -1   2   1 1342.57   70.19
  -1   2   1 1307.37   68.49
   0  -2  -1 1747.23   91.19
   0  -2  -1 1901.11   91.79
   0  -2  -1 1793.42   92.19
   0  -2  -1 1782.42   90.79
   0   2   1 1733.63   91.19
   0   2   1 1757.02   90.69
   0   2   1 1776.12   92.29
   0   2   1 1927.51   91.79
  -1  -2  -1    7.20    3.50
  -1  -2  -1    1.80    3.60
  -1  -2  -1    9.40    4.00
  -1  -2  -1    9.40    4.80
   1   2   1    2.80    3.20
   1   2   1   13.20    4.80
  -2  -2  -1   50.09    6.40
  -2  -2  -1   71.39    6.70
  -2  -2  -1   64.29    6.40
  -2  -2  -1   65.39    7.70
   2   2   1   56.89    6.60
   2   2   1   53.69    6.40
   2   2   1   53.89    6.60
  -3  -2  -1  783.12   44.60
  -3  -2  -1  842.42   43.80
  -3  -2  -1  859.31   43.50
  -3  -2  -1  878.01   45.30
  -3  -2  -1  809.62   44.20
   3   2   1  783.82   44.30
   3   2   1  813.02   44.90
   3   2   1  836.52   43.80
  -4  -2  -1  493.95   30.50
  -4  -2  -1  521.85   29.50
  -4  -2  -1  521.45   28.80
  -4  -2  -1  559.04   31.50
  -4  -2  -1  520.75   30.30
   4   2   1  528.15   29.50
   4   2   1  557.04   31.30
   4   2   1  504.75   30.40
  -5  -2  -1 4089.69  209.18
  -5  -2  -1 4290.57  207.78
  -5  -2  -1 4269.07  209.68
  -5  -2  -1 4114.59  206.68
  -5  -2  -1 3966.90  208.28
   5   2   1 3720.53  208.28
   5   2   1 4402.46  209.88
   5   2   1 3916.11  208.68
  -6  -2  -1   16.70    6.90
  -6  -2  -1   31.20   11.20
  -6  -2  -1   29.80   10.40
  -6  -2  -1   36.00    8.90
  -6  -2  -1   29.60    8.50
   6   2   1   25.40    7.00
   6   2   1   23.00    8.80
   6   2   1   21.40    9.60
  -7  -2  -1   67.19   10.60
  -7  -2  -1   52.09    9.60
  -7  -2  -1   57.09   13.90
  -7  -2  -1   59.69   11.30
  -7  -2  -1   81.49   11.60
   7   2   1   62.79    9.80
   7   2   1   49.20   12.80
   7   2   1   80.29   14.10
  -8  -2  -1   64.89   13.30
  -8  -2  -1   66.89   14.70
  -8  -2  -1   73.69   12.80
   8   2   1   69.29   14.40
   8   2   1   57.99   10.70
  -9  -2  -1   46.40   11.80
  -9  -2  -1   90.89   16.20
  -9  -2  -1   67.69   16.70
   9   2   1   39.10   11.00
 -10  -2  -1  145.99   17.90
 -10  -2  -1  175.48   21.20
 -10  -2  -1  177.28   19.70
  10   2   1  168.98   18.00
  10   2   1  156.48   19.00
 -11  -2  -1   12.40   13.90
 -11  -2  -1   -5.00   18.10
 -11  -2  -1    5.10    9.40
  11   2   1    9.40   13.00
  11   2   1    7.50    9.40
 -12  -2  -1   37.80   18.60
 -12  -2  -1   32.60   19.50
  12   2   1   51.39   17.10
 -13  -2  -1   15.00   20.10
 -13  -2  -1    2.00   14.20
  13   2   1    3.60   13.00
 -14  -2  -1   36.50   23.20
 -14  -2  -1   12.50   17.30
  14   2   1  -14.30   17.80
 -15  -2  -1  -12.40   23.30
 -15  -2  -1   12.50   18.00
  15   2   1    0.30   15.40
 -16  -2  -1   40.90   24.80
 -16  -2  -1   39.50   21.50
  16   2   1   16.40   16.60
 -17   3   1  105.39   26.00
 -17   3   1   86.79   26.20
  16  -3  -1   34.60   17.80
 -16   3   1  101.59   24.30
 -16   3   1   17.30   23.10
  15  -3  -1   -0.60   10.30
 -15   3   1  -11.20   21.80
 -15   3   1   20.80   23.30
  14  -3  -1   21.40   14.00
 -14   3   1   25.40   18.50
 -14   3   1  -17.10   20.20
  13  -3  -1   18.60   12.20
 -13   3   1   38.10   21.10
 -13   3   1   18.00   17.10
  12  -3  -1   24.30   11.50
 -12   3   1   28.30   21.70
 -12   3   1   47.60   18.30
 -12   3   1   46.90   19.10
  11  -3  -1   32.80   14.50
  11  -3  -1   74.69   14.10
 -11   3   1   62.09   19.20
 -11   3   1   41.10   16.50
 -11   3   1   28.70   20.50
  10  -3  -1    4.70    8.90
  10  -3  -1    9.80   14.40
 -10   3   1   -2.90    9.60
 -10   3   1  -18.20   13.20
 -10   3   1   -2.20   15.30
   9  -3  -1   57.29   13.20
   9  -3  -1   42.40   10.80
  -9   3   1   61.39   11.20
  -9   3   1   67.39   18.40
  -9   3   1   48.90   15.50
  -9   3   1   60.69   14.70
   8  -3  -1  237.18   17.00
   8  -3  -1  228.78   20.90
   8  -3  -1  199.98   16.80
  -8   3   1  225.28   19.30
  -8   3   1  245.78   23.00
  -8   3   1  267.57   23.00
  -8   3   1  209.98   17.20
   7  -3  -1   39.40    8.30
   7  -3  -1   34.00   10.70
   7  -3  -1   34.50   11.20
   7  -3  -1   49.50    8.90
  -7   3   1   38.30   12.60
  -7   3   1   33.90   10.60
  -7   3   1   47.40    9.00
  -7   3   1   16.80   13.00
   6  -3  -1  107.29   12.60
   6  -3  -1   92.99    9.30
   6  -3  -1   68.19    9.20
  -6   3   1   87.69    9.70
  -6   3   1   97.19   14.50
  -6   3   1   98.39   11.00
   5  -3  -1  142.49   13.70
   5  -3  -1  103.79   11.10
   5  -3  -1  102.89    9.20
   5  -3  -1  105.09   10.10
  -5   3   1   96.09    9.50
  -5   3   1  126.39   14.80
  -5   3   1   98.29   10.40
  -5   3   1  101.19   13.30
   4  -3  -1  939.31   48.60
   4  -3  -1  946.31   50.29
   4  -3  -1 1011.90   51.49
   4  -3  -1  873.01   48.10
  -4   3   1  914.21   50.69
  -4   3   1  964.10   52.19
  -4   3   1  911.81   49.10
  -4   3   1  856.21   48.20
   3  -3  -1  675.83   37.00
   3  -3  -1  651.13   35.80
   3  -3  -1  613.04   34.20
   3  -3  -1  643.24   33.50
  -3   3   1  659.33   33.50
  -3   3   1  622.64   34.60
  -3   3   1  649.34   36.10
  -3   3   1  667.03   39.80
   2  -3  -1   34.60    7.70
   2  -3  -1   33.20    6.80
   2  -3  -1   41.80    6.00
  -2   3   1   29.70    7.90
  -2   3   1   43.10    6.50
  -2   3   1   40.50    8.40
   1  -3  -1 1671.93   80.49
   1  -3  -1 1658.13   82.69
   1  -3  -1 1562.54   83.79
   1  -3  -1 1551.24   81.79
  -1   3   1 1613.24   82.79
  -1   3   1 1525.65   81.79
  -1   3   1 1632.34   84.29
   0  -3  -1   -3.40    4.10
   0  -3  -1   -2.80    2.90
   0   3   1   -3.30    5.20
   0   3   1    2.70    3.10
   0   3   1   -0.10    4.30
   0   3   1    2.40    4.60
  -1  -3  -1 1840.82   94.99
  -1  -3  -1 1792.92   94.99
  -1  -3  -1 1894.91   93.89
  -1  -3  -1 1920.11   94.69
  -1  -3  -1 1730.63   93.99
   1   3   1 1833.92   94.09
   1   3   1 1826.92   93.69
  -2  -3  -1 1554.74   79.29
  -2  -3  -1 1593.64   79.59
  -2  -3  -1 1521.55   79.49
   2   3   1 1652.63   79.79
   2   3   1 1418.16   78.99
   2   3   1 1427.46   79.09
   2   3   1 1515.95   79.39
  -3  -3  -1  434.46   25.80
  -3  -3  -1  457.85   26.70
  -3  -3  -1  486.45   25.90
   3   3   1  463.05   26.00
   3   3   1  408.86   26.10
   3   3   1  394.36   25.70
  -4  -3  -1  374.56   22.40
  -4  -3  -1  371.26   22.30
  -4  -3  -1  371.26   23.00
  -4  -3  -1  364.66   23.50
  -4  -3  -1  377.66   24.30
   4   3   1  396.56   24.20
   4   3   1  348.17   23.10
  -5  -3  -1  144.59   12.50
  -5  -3  -1  132.59   14.30
  -5  -3  -1  159.58   13.80
  -5  -3  -1  118.59   13.40
  -5  -3  -1  139.69   11.80
   5   3   1  122.39   12.70
   5   3   1  124.69   13.20
   5   3   1  136.99   12.40
  -6  -3  -1 1025.90   54.69
  -6  -3  -1 1044.00   53.49
  -6  -3  -1  944.41   52.09
  -6  -3  -1  931.61   55.29
  -6  -3  -1  855.61   54.29
   6   3   1 1125.29   56.59
   6   3   1  964.60   53.29
   6   3   1  900.11   54.39
  -7  -3  -1   95.49   11.70
  -7  -3  -1  103.89   13.60
   7   3   1   74.59   10.60
   7   3   1   95.99   15.60
  -8  -3  -1   34.30   11.80
  -8  -3  -1   31.60    9.30
  -8  -3  -1   30.40   11.90
   8   3   1   46.50   12.60
   8   3   1   44.30    9.70
  -9  -3  -1   64.79   12.80
  -9  -3  -1   99.69   15.30
  -9  -3  -1  101.49   19.30
   9   3   1   84.39   14.50
   9   3   1  118.09   17.10
 -10  -3  -1   86.89   14.10
 -10  -3  -1  119.19   19.90
 -10  -3  -1  118.19   22.90
  10   3   1   98.89   19.20
  10   3   1   77.49   14.90
 -11  -3  -1  111.39   24.30
 -11  -3  -1  154.48   22.50
 -11  -3  -1  104.29   15.20
  11   3   1  154.08   23.10
  11   3   1   97.89   14.80
 -12  -3  -1  -14.40   14.90
 -12  -3  -1   38.10   21.10
  12   3   1   -5.00   12.80
 -13  -3  -1   18.40   24.30
 -13  -3  -1   40.70   19.30
  13   3   1    1.90   14.20
 -14  -3  -1   41.50   25.10
 -14  -3  -1   46.30   19.30
  14   3   1   11.30   13.30
 -15  -3  -1   38.20   25.20
 -15  -3  -1   45.90   19.90
  15   3   1   16.20   16.20
 -16  -3  -1  -15.10   20.30
 -16  -3  -1   54.19   24.00
  16   3   1    5.20   15.30
 -17   4   1   60.09   24.10
  16  -4  -1    5.70   15.10
 -16   4   1   49.70   23.40
 -16   4   1   46.40   21.30
  15  -4  -1   -7.40   10.90
 -15   4   1   60.09   33.70
 -15   4   1  -33.00   19.10
  14  -4  -1   22.40   13.00
 -14   4   1   17.40   19.80
 -14   4   1  112.49   25.70
 -14   4   1   51.39   20.50
  13  -4  -1   21.50   10.80
 -13   4   1   62.29   22.00
 -13   4   1    6.40   16.80
 -13   4   1   14.90   19.00
  12  -4  -1   36.90   14.10
 -12   4   1   65.29   20.90
 -12   4   1   26.80   18.20
 -12   4   1   40.20   19.80
  11  -4  -1    9.10    9.90
  11  -4  -1  -21.70   12.30
 -11   4   1  -13.20   14.80
 -11   4   1  -22.60   19.00
 -11   4   1   15.10   18.10
  10  -4  -1   28.70   12.80
  10  -4  -1   48.10   11.80
 -10   4   1   27.50   23.20
 -10   4   1   40.50   17.60
 -10   4   1   31.60   16.90
 -10   4   1   30.30    9.50
   9  -4  -1  119.39   12.90
   9  -4  -1  111.79   19.10
  -9   4   1  104.79   15.90
  -9   4   1  103.79   12.20
  -9   4   1  142.59   23.60
  -9   4   1  135.99   21.40
   8  -4  -1  194.38   19.10
   8  -4  -1  183.78   14.70
   8  -4  -1  188.18   15.20
  -8   4   1  191.58   21.20
  -8   4   1  196.38   15.10
  -8   4   1  192.58   19.90
  -8   4   1  181.48   18.00
   7  -4  -1   73.89   12.70
   7  -4  -1   53.69    8.20
   7  -4  -1   61.29    9.40
  -7   4   1   62.19   15.30
  -7   4   1   67.09   12.70
  -7   4   1   53.79    8.80
  -7   4   1   59.09   14.60
   6  -4  -1   81.29    8.40
   6  -4  -1   94.19   13.60
   6  -4  -1   75.99   13.20
   6  -4  -1   89.79    9.10
  -6   4   1   76.99    8.50
  -6   4   1  111.79   17.40
  -6   4   1  109.69   16.80
  -6   4   1   67.99   10.60
   5  -4  -1  177.48   16.00
   5  -4  -1  124.39    9.90
   5  -4  -1  151.38   11.20
   5  -4  -1  140.29   13.10
  -5   4   1  126.19   12.20
  -5   4   1  149.88   16.90
  -5   4   1  145.69   15.20
  -5   4   1  137.89   10.30
   4  -4  -1   26.70    8.20
   4  -4  -1    1.20    4.40
   4  -4  -1    8.60    7.00
  -4   4   1   11.50    6.90
  -4   4   1   28.90    9.70
  -4   4   1    8.10    5.70
   3  -4  -1   70.39   10.60
   3  -4  -1   40.60    5.80
   3  -4  -1   43.20    7.00
  -3   4   1   51.89   10.90
  -3   4   1   53.79    9.10
  -3   4   1   47.30    6.60
   2  -4  -1  151.48   11.10
   2  -4  -1  128.39    9.70
   2  -4  -1  137.49   13.30
  -2   4   1  131.99   14.30
  -2   4   1  138.89   11.30
  -2   4   1  129.09   10.20
   1  -4  -1  299.57   18.80
   1  -4  -1  299.67   20.60
   1  -4  -1  307.47   18.40
   1  -4  -1  285.27   15.80
  -1   4   1  296.17   17.80
  -1   4   1  281.17   15.60
   0  -4  -1   -4.60    6.10
   0  -4  -1   11.60    5.30
   0  -4  -1    3.40    4.80
   0  -4  -1    5.30    3.60
   0   4   1   11.60    5.70
   0   4   1    7.10    3.40
   0   4   1    5.60    6.70
   0   4   1    4.20    4.80
  -1  -4  -1  196.98   16.30
  -1  -4  -1  226.88   15.30
  -1  -4  -1  207.48   14.50
  -1  -4  -1  221.58   13.90
  -1  -4  -1  206.08   15.60
   1   4   1  212.58   15.80
   1   4   1  228.38   14.00
   1   4   1  219.88   16.50
  -2  -4  -1 3198.88  161.98
  -2  -4  -1 3149.08  162.18
  -2  -4  -1 3011.80  162.28
  -2  -4  -1 3234.88  163.18
  -2  -4  -1 3167.58  162.98
   2   4   1 3326.17  162.18
   2   4   1 3175.78  162.38
  -3  -4  -1 1545.15   88.29
  -3  -4  -1 1788.32   88.49
  -3  -4  -1 1664.63   87.99
  -3  -4  -1 1689.93   88.29
   3   4   1 1676.33   88.39
   3   4   1 1782.12   88.69
   3   4   1 1525.55   87.79
   3   4   1 1789.92   88.99
  -4  -4  -1  747.03   44.00
  -4  -4  -1  786.12   45.20
  -4  -4  -1  788.52   43.80
  -4  -4  -1  789.52   44.80
   4   4   1  826.22   44.70
   4   4   1  822.02   45.20
   4   4   1  764.32   44.50
  -5  -4  -1   82.59   12.80
  -5  -4  -1   93.09   15.30
  -5  -4  -1  126.39   11.60
  -5  -4  -1  116.19   18.80
  -5  -4  -1  120.99   12.00
   5   4   1   92.59   12.30
   5   4   1  112.39   11.90
   5   4   1  105.89   12.30
  -6  -4  -1  213.18   16.60
  -6  -4  -1  173.68   17.50
  -6  -4  -1  170.38   16.20
  -6  -4  -1  212.98   15.90
  -6  -4  -1  218.48   17.10
   6   4   1  158.78   16.50
   6   4   1  177.68   16.40
   6   4   1  208.38   16.10
  -7  -4  -1  252.27   18.50
  -7  -4  -1  253.17   19.40
  -7  -4  -1  285.87   21.40
   7   4   1  224.38   20.80
   7   4   1  275.47   19.90
  -8  -4  -1   71.49   13.40
  -8  -4  -1   34.20   10.10
   8   4   1   39.40   10.60
   8   4   1   82.09   15.60
  -9  -4  -1   24.90   11.30
  -9  -4  -1   53.89   14.80
  -9  -4  -1   46.60   16.80
   9   4   1   61.79   12.90
   9   4   1   84.09   17.00
 -10  -4  -1   75.59   20.00
 -10  -4  -1   48.90   12.80
 -10  -4  -1   77.49   18.10
  10   4   1   73.49   17.10
  10   4   1   42.10   12.30
 -11  -4  -1   27.80   19.40
 -11  -4  -1    8.00   14.90
 -11  -4  -1   -2.20    9.30
  11   4   1   39.30   15.20
  11   4   1    4.60   10.20
 -12  -4  -1   32.40   20.50
 -12  -4  -1   25.20   15.70
  12   4   1   11.80   14.40
 -13  -4  -1   16.50   32.10
  13   4   1  -13.50   14.60
 -14  -4  -1   11.20   15.60
 -14  -4  -1   -2.00   23.10
  14   4   1   -9.30   14.10
 -15  -4  -1   46.90   21.40
 -15  -4  -1  -16.40   20.90
  15   4   1   50.89   20.40
 -16  -4  -1   37.20   20.00
 -16  -4  -1   36.20   24.00
  16   4   1    6.30   15.70
  16  -5  -1  -14.60   13.60
 -16   5   1   18.90   24.50
 -16   5   1   95.89   27.20
  15  -5  -1   13.00   13.30
 -15   5   1   15.30   20.30
 -15   5   1  150.98   32.30
  14  -5  -1   22.80   11.50
 -14   5   1   36.70   21.60
 -14   5   1   -3.20   18.20
  13  -5  -1   51.99   13.40
 -13   5   1   98.49   32.90
 -13   5   1   60.89   36.10
 -13   5   1   70.89   22.80
  12  -5  -1    8.80    9.60
 -12   5   1    6.50   21.70
 -12   5   1    9.40   17.10
 -12   5   1   11.40   21.10
  11  -5  -1   22.10   10.20
 -11   5   1   24.40   19.90
 -11   5   1   20.50   18.70
 -11   5   1   16.60   18.10
  10  -5  -1  -20.00   10.40
  10  -5  -1   -3.70    8.10
 -10   5   1    5.10   16.90
 -10   5   1  -10.20   16.70
 -10   5   1  -11.20   21.10
   9  -5  -1   71.09   10.90
   9  -5  -1   49.90   14.30
  -9   5   1   56.99   17.90
  -9   5   1   51.89   16.70
  -9   5   1   65.29   10.80
  -9   5   1   82.09   16.10
   8  -5  -1  185.18   14.70
   8  -5  -1  215.68   15.80
   8  -5  -1  208.28   20.20
  -8   5   1  202.88   23.20
  -8   5   1  201.08   19.50
  -8   5   1  201.68   15.20
   7  -5  -1  126.49   12.20
   7  -5  -1  149.09   17.00
   7  -5  -1  143.99   11.10
  -7   5   1  136.39   19.80
  -7   5   1  136.19   16.60
  -7   5   1  130.49   15.00
  -7   5   1  132.09   11.50
   6  -5  -1  173.98   13.00
   6  -5  -1  224.48   18.00
   6  -5  -1  240.38   19.80
   6  -5  -1  230.58   15.00
  -6   5   1  191.28   16.50
  -6   5   1  213.38   19.70
  -6   5   1  195.68   21.30
  -6   5   1  187.58   13.40
   5  -5  -1  111.89   14.20
   5  -5  -1  102.89    7.60
   5  -5  -1   97.39    9.60
   5  -5  -1  101.39   13.30
  -5   5   1  116.89    8.10
  -5   5   1   99.29   11.50
  -5   5   1   97.99   13.10
  -5   5   1  101.69   16.60
   4  -5  -1 1054.79   58.89
   4  -5  -1 1043.90   54.79
   4  -5  -1 1166.98   61.39
   4  -5  -1 1084.79   57.19
  -4   5   1 1097.09   59.99
  -4   5   1 1122.39   62.89
  -4   5   1 1025.10   57.99
   3  -5  -1  652.03   40.10
   3  -5  -1  694.83   38.40
   3  -5  -1  661.53   36.60
  -3   5   1  706.33   39.20
  -3   5   1  632.64   37.10
  -3   5   1  680.23   41.90
   2  -5  -1  521.05   30.20
   2  -5  -1  511.45   32.40
   2  -5  -1  544.75   29.30
  -2   5   1  488.75   33.30
  -2   5   1  502.85   30.70
   1  -5  -1 1592.94   75.89
   1  -5  -1 1417.96   80.19
   1  -5  -1 1518.45   78.79
   1  -5  -1 1454.95   77.79
  -1   5   1 1495.45   78.99
  -1   5   1 1465.05   80.99
  -1   5   1 1485.55   75.49
   0  -5  -1   48.40    5.20
   0  -5  -1   61.29    9.70
   0  -5  -1   69.49    9.70
   0  -5  -1   55.59   11.10
   0   5   1   46.60    5.50
   0   5   1   68.89   10.70
   0   5   1   43.10    6.80
  -1  -5  -1  198.28   15.10
  -1  -5  -1  250.87   14.40
  -1  -5  -1  193.78   16.90
  -1  -5  -1  196.28   16.60
  -1  -5  -1  190.68   14.70
   1   5   1  226.08   14.10
   1   5   1  211.38   15.40
   1   5   1  202.18   14.90
  -2  -5  -1  122.39   11.90
  -2  -5  -1  118.19   12.60
  -2  -5  -1  108.19   10.60
  -2  -5  -1  105.09   11.00
  -2  -5  -1  100.69    9.70
   2   5   1  111.09   10.10
   2   5   1  125.49   11.70
  -3  -5  -1 1163.38   62.69
  -3  -5  -1 1183.98   62.99
  -3  -5  -1 1088.39   63.09
  -3  -5  -1 1199.98   63.79
   3   5   1 1204.38   63.49
   3   5   1 1125.39   62.79
   3   5   1 1150.48   63.59
  -4  -5  -1 2219.58  114.39
  -4  -5  -1 2059.49  113.79
  -4  -5  -1 2207.98  114.49
  -4  -5  -1 1984.60  114.49
   4   5   1 2232.38  114.79
   4   5   1 2413.36  115.39
   4   5   1 2465.95  115.79
   4   5   1 1891.41  113.69
  -5  -5  -1   81.59   10.90
  -5  -5  -1   73.19   12.00
  -5  -5  -1   77.09   12.20
  -5  -5  -1   75.29   11.40
  -5  -5  -1   66.79   10.30
   5   5   1   70.19   11.10
   5   5   1   77.89   10.80
   5   5   1   86.09   11.40
  -6  -5  -1   50.49    9.20
  -6  -5  -1   77.79   11.90
  -6  -5  -1   87.59   13.90
   6   5   1   62.99   13.30
   6   5   1   68.89   12.80
   6   5   1   53.79    9.80
  -7  -5  -1   15.10    9.80
  -7  -5  -1    5.00    7.10
  -7  -5  -1   10.50    9.30
   7   5   1    2.40    6.80
   7   5   1    4.70    8.60
  -8  -5  -1  481.75   32.90
  -8  -5  -1  498.35   31.00
  -8  -5  -1  396.36   28.80
   8   5   1  480.85   34.10
   8   5   1  459.85   31.50
  -9  -5  -1  260.87   24.60
  -9  -5  -1  174.98   19.60
  -9  -5  -1  258.67   21.50
   9   5   1  225.88   20.70
   9   5   1  183.48   21.70
 -10  -5  -1   49.70   19.00
 -10  -5  -1   64.09   13.30
 -10  -5  -1   82.09   19.20
  10   5   1   64.89   14.90
  10   5   1   73.99   18.30
 -11  -5  -1   51.59   16.90
 -11  -5  -1   32.00   11.40
 -11  -5  -1   49.40   20.00
  11   5   1   75.09   17.70
  11   5   1   38.00   13.30
 -12  -5  -1  -19.60   13.10
 -12  -5  -1   15.10   17.40
  12   5   1   16.60   13.50
 -13  -5  -1   41.50   17.00
 -13  -5  -1   19.20   20.70
  13   5   1    4.80   13.70
 -14  -5  -1   23.40   18.80
 -14  -5  -1  -18.60   22.20
  14   5   1   12.50   15.80
 -15  -5  -1   51.79   21.40
 -15  -5  -1   -2.00   22.30
  15   5   1   39.50   18.40
 -16  -5  -1   14.20   25.20
 -16  -5  -1   55.49   22.70
  16   5   1   28.20   17.40
 -16   6   1   25.10   23.10
 -16   6   1  105.29   29.20
 -15   6   1  128.49   31.90
 -15   6   1  115.89   40.40
 -15   6   1   27.20   23.50
 -14   6   1   54.69   24.10
 -14   6   1   40.60   22.80
 -14   6   1  109.79   28.80
 -13   6   1  -11.50   35.60
 -13   6   1   79.29   27.20
 -13   6   1    2.60   19.60
  12  -6  -1   75.19   13.70
 -12   6   1  146.49   40.70
 -12   6   1  119.29   24.70
 -12   6   1  110.29   26.60
  11  -6  -1   12.10    9.10
 -11   6   1   -5.60   17.10
 -11   6   1   21.60   21.40
 -11   6   1   33.40   22.00
 -11   6   1   -5.70    7.90
  10  -6  -1   74.49   11.20
 -10   6   1   90.99   24.50
 -10   6   1  103.29   25.00
 -10   6   1   61.19   11.20
   9  -6  -1   70.39   15.50
   9  -6  -1   74.19    9.90
  -9   6   1   50.79   19.40
  -9   6   1  107.39   23.30
  -9   6   1   76.19   10.90
  -9   6   1   57.99   15.70
   8  -6  -1   62.89   10.90
   8  -6  -1   31.70    7.30
   8  -6  -1   45.80   13.40
  -8   6   1   52.29   14.30
  -8   6   1   29.80    7.70
  -8   6   1   34.40   16.80
  -8   6   1   27.10   15.60
   7  -6  -1  203.98   19.90
  -7   6   1  176.58   19.10
  -7   6   1  173.98   12.40
  -7   6   1  180.18   23.40
  -7   6   1  155.28   17.40
   6  -6  -1   -8.40    8.50
   6  -6  -1   -1.60    5.70
   6  -6  -1    1.70    3.00
   6  -6  -1  -15.10    6.80
  -6   6   1    9.20    4.30
  -6   6   1  -15.10   10.90
  -6   6   1  -15.20    8.60
   5  -6  -1  793.62   43.30
   5  -6  -1  815.42   45.90
   5  -6  -1  796.22   47.80
  -5   6   1  770.02   44.90
  -5   6   1  750.52   46.90
  -5   6   1  799.02   50.39
   4  -6  -1   39.10   10.30
   4  -6  -1   36.20    7.90
   4  -6  -1   41.20   11.50
  -4   6   1   32.30   13.50
  -4   6   1   27.20   10.10
  -4   6   1   42.00    9.60
   3  -6  -1  688.33   39.30
   3  -6  -1  705.73   40.80
   3  -6  -1  716.83   43.50
  -3   6   1  731.93   45.60
  -3   6   1  726.63   42.10
  -3   6   1  691.13   39.90
   2  -6  -1  843.42   46.60
   2  -6  -1  835.12   47.60
   2  -6  -1  819.12   49.99
   2  -6  -1  910.21   43.40
  -2   6   1  833.52   46.80
  -2   6   1  862.91   48.30
  -2   6   1  848.82   51.49
   1  -6  -1  477.25   23.10
   1  -6  -1  388.56   25.80
   1  -6  -1  403.26   28.50
   1  -6  -1  416.46   25.30
  -1   6   1  443.46   22.60
  -1   6   1  415.06   25.40
  -1   6   1  397.36   26.20
  -1   6   1  372.36   29.20
   0  -6  -1  514.75   30.40
   0  -6  -1  485.45   27.40
   0  -6  -1  512.85   32.80
   0  -6  -1  479.15   29.20
   0   6   1  497.95   30.50
   0   6   1  470.45   27.20
   0   6   1  496.65   29.30
  -1  -6  -1  287.57   24.10
  -1  -6  -1  311.77   23.20
  -1  -6  -1  320.97   21.70
  -1  -6  -1  311.77   19.50
  -1  -6  -1  312.97   20.90
   1   6   1  332.67   19.70
   1   6   1  307.97   21.80
   1   6   1  329.97   21.20
  -2  -6  -1   73.79   10.00
  -2  -6  -1   52.69    8.00
  -2  -6  -1   90.09   12.50
  -2  -6  -1   80.29   10.60
  -2  -6  -1   73.49   11.70
  -2  -6  -1   82.29   13.80
   2   6   1   76.19   11.20
   2   6   1   68.29    9.20
  -3  -6  -1  253.17   20.40
  -3  -6  -1  263.17   21.00
  -3  -6  -1  281.77   20.10
  -3  -6  -1  282.17   19.20
  -3  -6  -1  233.88   19.60
   3   6   1  293.37   20.90
   3   6   1  287.87   19.60
  -4  -6  -1  276.87   21.40
  -4  -6  -1  320.47   22.80
  -4  -6  -1  246.28   20.80
  -4  -6  -1  293.17   20.90
   4   6   1  236.98   20.00
   4   6   1  297.47   21.50
   4   6   1  286.37   22.30
  -5  -6  -1   80.59   14.60
  -5  -6  -1   75.19   11.60
  -5  -6  -1   92.59   11.00
  -5  -6  -1   93.69   11.80
   5   6   1   94.09   12.10
   5   6   1   76.79   11.70
   5   6   1   84.29   11.50
  -6  -6  -1   24.70    8.30
  -6  -6  -1   32.50   10.40
  -6  -6  -1   41.70   10.40
   6   6   1   18.00    7.90
   6   6   1   29.10   11.00
  -7  -6  -1   44.90   12.90
  -7  -6  -1   33.50   19.10
  -7  -6  -1   32.70    9.60
   7   6   1   47.20   10.50
   7   6   1   41.70   13.60
  -8  -6  -1  189.18   19.70
  -8  -6  -1  182.28   18.30
  -8  -6  -1  186.08   18.80
   8   6   1  211.28   22.00
   8   6   1  183.78   18.90
  -9  -6  -1  278.57   26.60
  -9  -6  -1  287.47   23.80
  -9  -6  -1  236.78   22.10
   9   6   1  269.07   25.40
   9   6   1  233.58   24.00
 -10  -6  -1  124.99   24.40
 -10  -6  -1  162.38   20.00
 -10  -6  -1  142.39   18.00
  10   6   1  148.69   19.60
  10   6   1  159.48   21.10
 -11  -6  -1   64.89   20.30
 -11  -6  -1   21.60   11.40
 -11  -6  -1   40.90   19.50
  11   6   1   20.60   13.70
 -12  -6  -1   37.30   21.40
 -12  -6  -1   61.29   19.10
 -13  -6  -1   -4.40   20.40
 -13  -6  -1   23.60   16.90
  13   6   1   -4.50   13.70
 -14  -6  -1  -17.80   21.70
 -14  -6  -1   15.90   18.60
  14   6   1   12.20   14.50
 -15  -6  -1   -6.20   22.10
 -15  -6  -1   37.00   18.90
  15   6   1    0.60   16.50
 -16   7   1   55.89   27.30
 -16   7   1   98.09   28.50
 -15   7   1   10.80   23.90
 -15   7   1   57.59   35.50
  14  -7  -1   21.90   12.90
 -14   7   1  103.89   34.60
 -14   7   1   33.70   23.40
 -14   7   1   49.30   24.40
  13  -7  -1   26.30   10.80
 -13   7   1   50.79   22.40
 -13   7   1   86.39   28.50
 -13   7   1   39.40   24.20
  12  -7  -1   13.20    9.10
 -12   7   1   12.20   20.10
 -12   7   1   -4.50    8.50
 -12   7   1   63.29   24.30
 -12   7   1    8.10   18.30
  11  -7  -1   77.59   11.70
 -11   7   1   91.79   23.40
 -11   7   1   91.09   23.80
 -11   7   1  108.49   42.90
  10  -7  -1   60.49    9.80
 -10   7   1   24.10    8.40
 -10   7   1   38.00   24.20
 -10   7   1   32.90   22.20
 -10   7   1   28.80   22.60
   9  -7  -1   95.09   10.40
  -9   7   1   90.29   10.90
  -9   7   1  157.98   26.70
  -9   7   1  147.99   28.20
  -9   7   1  124.79   20.80
   8  -7  -1   53.09    7.50
   8  -7  -1   54.59   17.30
   8  -7  -1   62.59   10.80
  -8   7   1   53.59   14.90
  -8   7   1   39.70    7.40
  -8   7   1   77.09   20.60
  -8   7   1   29.10   16.40
   7  -7  -1   30.00    8.90
   7  -7  -1   35.20   13.10
   7  -7  -1   18.30    4.70
  -7   7   1   12.40   10.90
  -7   7   1    3.50   11.70
  -7   7   1   26.30   16.70
   6  -7  -1  225.08   21.30
   6  -7  -1  228.88   16.30
  -6   7   1  218.68   20.60
  -6   7   1  200.48   18.40
  -6   7   1  217.48   24.80
   5  -7  -1    7.90    6.60
   5  -7  -1    7.20   15.30
   5  -7  -1    6.40    8.60
  -5   7   1    0.60   12.00
  -5   7   1   -2.20    8.90
  -5   7   1    9.70    8.80
   4  -7  -1  133.99   16.70
   4  -7  -1  123.89   13.00
   4  -7  -1  120.79   11.70
  -4   7   1  123.89   15.80
  -4   7   1  117.49   13.20
  -4   7   1  109.89   19.90
   3  -7  -1   95.29   11.70
   3  -7  -1  104.69   10.80
   3  -7  -1  106.39   16.90
  -3   7   1  116.39   19.80
  -3   7   1   91.79   14.10
  -3   7   1  107.29   11.80
   2  -7  -1   -7.30    8.10
   2  -7  -1   10.90    3.30
   2  -7  -1   10.70    8.40
   2  -7  -1   15.50    7.00
  -2   7   1    9.00    7.00
  -2   7   1    2.50    8.50
  -2   7   1  -13.40    9.10
  -2   7   1   10.00    2.50
   1  -7  -1  109.49    8.90
   1  -7  -1  100.69   10.90
   1  -7  -1  111.99   12.40
   1  -7  -1  104.29   16.00
  -1   7   1   94.89    7.60
  -1   7   1  119.49   11.70
  -1   7   1  144.79   20.50
  -1   7   1   96.19   11.80
   0  -7  -1   31.00    9.80
   0  -7  -1   41.30    6.80
   0  -7  -1   30.90   11.70
   0  -7  -1   33.40    9.00
   0  -7  -1   17.10    8.50
   0   7   1   15.20    8.10
   0   7   1   39.30    6.50
   0   7   1   32.60    9.00
  -1  -7  -1   63.19    8.10
  -1  -7  -1   63.09   10.40
  -1  -7  -1   90.49   15.80
  -1  -7  -1   81.89   10.10
  -1  -7  -1   76.49   12.00
   1   7   1   81.59   10.80
   1   7   1   66.69   10.90
   1   7   1   66.09    8.30
  -2  -7  -1  229.98   19.50
  -2  -7  -1  254.27   21.20
  -2  -7  -1  235.18   22.30
  -2  -7  -1  255.57   17.90
  -2  -7  -1  238.28   18.80
   2   7   1  258.17   19.60
   2   7   1  276.97   18.40
  -3  -7  -1  121.99   13.00
  -3  -7  -1  122.99   15.20
  -3  -7  -1  128.19   12.30
  -3  -7  -1  131.29   14.70
   3   7   1  145.19   15.10
   3   7   1  109.79   13.10
  -4  -7  -1  176.38   17.40
  -4  -7  -1  212.78   17.70
  -4  -7  -1  181.98   18.70
  -4  -7  -1  196.28   16.40
  -4  -7  -1  211.18   18.50
   4   7   1  226.68   19.50
   4   7   1  204.48   17.20
  -5  -7  -1   -3.00    6.40
  -5  -7  -1    3.30    7.10
   5   7   1    5.30    6.70
   5   7   1   -3.90    7.10
  -6  -7  -1   38.00   11.90
  -6  -7  -1   44.30   10.70
  -6  -7  -1   58.49   12.20
   6   7   1   63.49   13.30
   6   7   1   57.29   11.20
  -7  -7  -1   25.20   13.40
  -7  -7  -1   25.50    9.90
  -7  -7  -1   32.60   12.10
   7   7   1   19.00    9.90
   7   7   1   35.00   12.80
  -8  -7  -1   16.70   12.70
  -8  -7  -1   41.10   14.80
  -8  -7  -1   13.40   11.00
   8   7   1   23.30   11.90
   8   7   1    5.30    9.70
  -9  -7  -1   91.79   16.30
  -9  -7  -1  124.29   17.90
  -9  -7  -1  144.29   23.30
   9   7   1  141.59   20.90
   9   7   1   81.39   16.50
 -10  -7  -1   20.80   14.70
 -10  -7  -1   16.30   11.50
 -10  -7  -1   24.30   17.80
  10   7   1   15.40   13.70
 -11  -7  -1    4.80   16.70
 -11  -7  -1   17.30   18.80
 -11  -7  -1   15.70   11.20
  11   7   1   16.50   14.70
 -12  -7  -1   -0.30   20.50
 -12  -7  -1    7.40   10.90
 -13  -7  -1   15.40   21.90
 -13  -7  -1    7.20   16.60
  13   7   1    6.30   13.40
 -14  -7  -1   45.20   21.40
 -14  -7  -1  -11.60   19.30
  14   7   1   16.50   16.00
 -15  -7  -1   22.70   18.20
 -15  -7  -1   -3.00   23.20
  15   7   1   14.80   17.60
 -16   8   1  146.79   30.00
 -16   8   1   54.49   24.60
 -15   8   1  138.39   38.70
 -15   8   1   63.19   27.30
 -14   8   1   99.39   27.90
 -14   8   1  129.79   36.30
 -13   8   1   40.50   22.60
 -13   8   1   69.19   29.70
 -13   8   1   22.90   25.30
 -12   8   1   48.00   26.70
 -12   8   1   45.60   22.40
 -12   8   1   22.60   23.50
 -11   8   1   18.60    7.70
 -11   8   1   32.00   27.20
 -11   8   1   17.80   20.20
 -11   8   1   -1.70   22.60
 -10   8   1   86.69   22.10
 -10   8   1  100.09   33.40
 -10   8   1   59.69    9.60
 -10   8   1   84.09   25.30
  -9   8   1   -2.30    5.60
  -9   8   1    8.90   16.20
  -9   8   1  -12.40   17.20
  -9   8   1  -17.00   19.70
   8  -8  -1  161.18   15.50
  -8   8   1  160.18   26.50
  -8   8   1  120.69   18.10
  -8   8   1  143.19   20.50
   7  -8  -1   38.00    9.20
  -7   8   1   46.40   20.00
  -7   8   1   39.40   16.60
  -7   8   1   24.50   12.90
   6  -8  -1    4.00    7.90
   6  -8  -1   10.00   10.90
  -6   8   1  -15.00   13.00
  -6   8   1    5.70    9.50
  -6   8   1   15.50   13.20
   5  -8  -1  445.76   32.20
   5  -8  -1  450.95   27.20
   5  -8  -1  422.26   31.80
  -5   8   1  424.26   31.50
  -5   8   1  410.76   29.10
  -5   8   1  456.35   36.00
   4  -8  -1  250.97   18.60
   4  -8  -1  267.87   20.30
   4  -8  -1  267.17   23.90
  -4   8   1  280.77   27.70
  -4   8   1  248.58   21.60
  -4   8   1  249.97   20.10
   3  -8  -1  569.84   33.50
   3  -8  -1  590.54   35.60
   3  -8  -1  474.95   50.09
  -3   8   1  530.85   33.80
  -3   8   1  558.84   36.00
  -3   8   1  584.24   40.90
   2  -8  -1  210.68   17.70
   2  -8  -1  217.38   12.80
   2  -8  -1  195.78   21.70
   2  -8  -1  220.68   16.90
  -2   8   1  200.08   23.70
  -2   8   1  212.98   17.00
  -2   8   1  217.88   18.60
  -2   8   1  214.58   12.20
   1  -8  -1  221.88   22.90
   1  -8  -1  240.28   18.20
   1  -8  -1  226.88   18.70
   1  -8  -1  261.37   15.10
  -1   8   1  224.78   19.90
  -1   8   1  219.28   17.90
  -1   8   1  242.78   14.50
   0  -8  -1   18.00    8.70
   0  -8  -1   16.00    7.90
   0  -8  -1    4.60    7.70
   0  -8  -1   -0.80    4.90
   0  -8  -1   -8.90    9.30
   0   8   1    2.80    7.50
   0   8   1   12.40    5.10
   0   8   1   10.80    8.10
  -1  -8  -1  107.29   12.40
  -1  -8  -1  109.89   15.10
  -1  -8  -1  102.29   11.90
  -1  -8  -1  106.39   10.50
  -1  -8  -1  117.89   17.60
   1   8   1  121.49   13.20
   1   8   1   99.59   13.50
   1   8   1  107.99   10.50
  -2  -8  -1  163.28   14.50
  -2  -8  -1  186.88   18.70
  -2  -8  -1  168.18   20.70
   2   8   1  190.18   17.10
   2   8   1  191.28   15.30
  -3  -8  -1    7.80   11.30
  -3  -8  -1   15.20    8.90
  -3  -8  -1   17.10    9.50
  -3  -8  -1   12.40    8.60
  -3  -8  -1   18.30   10.10
  -3  -8  -1   13.60    8.30
   3   8   1   24.90   10.50
   3   8   1    0.60    8.00
  -4  -8  -1   83.59   14.50
  -4  -8  -1   94.79   14.20
  -4  -8  -1   68.99   14.20
  -4  -8  -1   67.29   11.20
  -4  -8  -1   90.69   16.50
   4   8   1  135.59   19.20
   4   8   1  109.69   15.70
  -5  -8  -1   -5.40    7.10
  -5  -8  -1    2.30    8.20
   5   8   1   -3.70   10.80
   5   8   1   -0.60    8.10
  -6  -8  -1   28.10   11.50
  -6  -8  -1   20.00    9.80
   6   8   1   25.70   13.50
  -7  -8  -1  181.28   19.90
  -7  -8  -1  153.48   18.00
  -7  -8  -1  172.48   19.20
   7   8   1  170.78   19.20
  -8  -8  -1   38.10   12.30
  -8  -8  -1   43.00   15.00
  -8  -8  -1   63.09   17.80
   8   8   1   62.79   16.30
  -9  -8  -1   11.00   13.90
  -9  -8  -1   16.30   11.60
  -9  -8  -1   24.20   17.20
   9   8   1   10.70   13.40
 -10  -8  -1   61.49   20.80
 -10  -8  -1   38.30   12.10
 -10  -8  -1   34.20   17.40
  10   8   1   35.90   18.30
 -11  -8  -1   -3.20   14.30
 -11  -8  -1   -9.30   10.60
 -11  -8  -1  -20.90   16.60
  11   8   1    2.80   12.60
 -12  -8  -1   50.69   25.60
 -12  -8  -1   42.70   17.90
 -12  -8  -1   40.30   13.20
  12   8   1   16.60   14.60
 -13  -8  -1    9.50   20.30
 -13  -8  -1  -16.90   22.10
  13   8   1   17.80   15.00
 -14  -8  -1   -6.80   23.10
 -14  -8  -1   32.80   22.60
  14   8   1   17.60   16.10
 -15  -8  -1   -1.10   23.40
 -15  -8  -1   42.40   23.00
  15   8   1   42.60   21.80
 -16   9   1  207.08   30.50
 -15   9   1  139.89   33.70
 -15   9   1   15.50   21.80
 -14   9   1   91.79   31.10
 -14   9   1   81.69   28.80
 -14   9   1   38.00   26.40
 -13   9   1   38.20   25.60
 -13   9   1   48.10   24.10
 -13   9   1   63.99   30.10
 -12   9   1   27.00   28.50
 -12   9   1   53.89   28.20
 -12   9   1   26.40   22.10
 -12   9   1   18.20    8.50
 -11   9   1   75.49   27.50
 -11   9   1   41.20    9.00
 -11   9   1   53.19   22.00
 -11   9   1   50.29   23.20
 -10   9   1   30.00   21.20
 -10   9   1   19.30    6.10
 -10   9   1   45.10   25.70
 -10   9   1   -2.60   19.60
  -9   9   1  155.28   26.70
  -9   9   1  156.48   25.50
  -9   9   1  165.28   31.90
  -8   9   1  186.98   31.70
  -8   9   1  141.69   21.30
  -8   9   1  133.29   21.10
   7  -9  -1   43.00   10.60
  -7   9   1   20.70   17.20
  -7   9   1   36.80   14.30
  -7   9   1   27.70   19.70
   6  -9  -1   84.79   11.40
  -6   9   1  138.69   26.30
  -6   9   1  125.19   18.80
  -6   9   1  102.99   21.80
   5  -9  -1   71.49   12.50
   5  -9  -1   49.60   16.80
  -5   9   1   64.99   14.30
  -5   9   1   56.29   14.70
  -5   9   1   47.80   17.80
   4  -9  -1 1036.40   66.69
   4  -9  -1 1155.98   66.19
   4  -9  -1 1159.68   62.59
  -4   9   1 1242.98   71.39
  -4   9   1 1124.69   66.19
  -4   9   1 1090.19   63.39
   3  -9  -1  813.02   50.99
   3  -9  -1  805.32   45.80
   3  -9  -1  785.42   47.10
  -3   9   1  757.02   46.20
  -3   9   1  784.12   52.99
  -3   9   1  808.62   48.70
   2  -9  -1   35.20   12.50
   2  -9  -1   51.99    8.40
   2  -9  -1   46.00   11.80
   2  -9  -1   40.80   11.50
  -2   9   1   38.10   11.30
  -2   9   1   44.30    5.30
  -2   9   1   25.90   12.00
   1  -9  -1  167.88   11.70
   1  -9  -1  166.38   15.00
   1  -9  -1  166.88   16.00
   1  -9  -1  149.49   20.10
  -1   9   1  156.98   15.30
  -1   9   1  166.28   12.10
  -1   9   1  132.49   15.70
   0  -9  -1    5.80    5.10
   0  -9  -1   -4.10    6.40
   0  -9  -1   -4.80    6.10
   0  -9  -1   -2.00   10.60
   0  -9  -1    1.10    7.80
   0   9   1   -3.60    7.70
   0   9   1    0.10    8.00
   0   9   1    2.10    4.90
  -1  -9  -1  550.34   37.30
  -1  -9  -1  606.84   40.40
  -1  -9  -1  600.34   34.40
  -1  -9  -1  511.45   54.09
   1   9   1  625.84   34.50
   1   9   1  579.84   36.80
   1   9   1  595.14   38.30
  -2  -9  -1  123.49   14.20
  -2  -9  -1  128.59   12.40
  -2  -9  -1  124.59   17.50
  -2  -9  -1  131.59   15.40
   2   9   1  159.98   16.20
   2   9   1  138.49   13.30
  -3  -9  -1  111.99   14.00
  -3  -9  -1  114.19   12.10
  -3  -9  -1  128.49   27.50
  -3  -9  -1  107.49   14.70
  -3  -9  -1   90.69   13.30
  -3  -9  -1  109.99   16.20
   3   9   1  103.49   13.20
   3   9   1  108.29   15.10
  -4  -9  -1   57.89   14.00
  -4  -9  -1   70.19   29.70
  -4  -9  -1   58.89   12.40
   4   9   1   94.89   18.10
   4   9   1   83.09   14.30
  -5  -9  -1   12.30    9.10
  -5  -9  -1   37.30   11.50
   5   9   1   18.80   16.70
   5   9   1   23.00   10.80
  -6  -9  -1   95.39   15.40
  -6  -9  -1   88.99   16.10
   6   9   1  103.29   17.20
  -7  -9  -1  -13.90   11.00
  -7  -9  -1    7.20   11.00
  -7  -9  -1    6.80   12.40
   7   9   1    1.60   12.00
  -8  -9  -1  106.69   20.50
  -8  -9  -1  137.79   20.00
  -8  -9  -1  133.79   20.80
   8   9   1  167.78   21.60
  -9  -9  -1   32.10   14.70
  -9  -9  -1   13.90   12.20
  -9  -9  -1    7.30   14.60
   9   9   1   30.70   14.70
 -10  -9  -1   -4.70   16.50
 -10  -9  -1   -2.60   11.20
 -10  -9  -1    6.10   13.80
  10   9   1   -2.90   12.20
 -11  -9  -1  -18.40   10.00
 -11  -9  -1    6.20   18.30
 -11  -9  -1    5.20   16.50
 -12  -9  -1   20.30   19.40
 -12  -9  -1   11.50   21.70
  12   9   1   12.30   16.90
 -13  -9  -1    7.80   23.20
 -13  -9  -1   43.90   19.80
  13   9   1   27.10   19.20
 -14  -9  -1   25.00   19.40
 -14  -9  -1  -39.50   21.90
  14   9   1   31.00   17.60
  16 -10  -1   -2.80   35.70
 -16  10   1   53.09   25.20
 -15  10   1  174.38   35.90
 -14  10   1  120.39   34.40
 -14  10   1   14.10   24.10
 -13  10   1   57.89   28.40
 -13  10   1   11.80   25.50
 -13  10   1   48.20   30.90
 -12  10   1   90.79   34.60
 -12  10   1   76.29   26.20
 -12  10   1   28.00   26.90
 -11  10   1    7.10   20.70
 -11  10   1   35.50   23.70
 -11  10   1    6.40   21.80
 -10  10   1   69.89   26.50
 -10  10   1  109.29   30.70
 -10  10   1  106.39   26.60
  -9  10   1   70.59   23.80
  -9  10   1  101.09   28.40
  -9  10   1   45.20   29.50
  -8  10   1   42.40   20.90
  -8  10   1   33.30   16.90
  -8  10   1   31.00   23.80
   7 -10  -1  164.78   18.10
  -7  10   1  144.39   20.30
  -7  10   1  167.68   50.99
  -7  10   1  178.68   28.00
   6 -10  -1   20.50    9.30
  -6  10   1    1.80   13.40
  -6  10   1   -7.80   15.50
  -6  10   1   10.50   12.30
   5 -10  -1   75.79   12.70
  -5  10   1   55.29   18.80
  -5  10   1   35.10   13.70
  -5  10   1   65.89   14.60
  -4  10   1  105.09   18.50
  -4  10   1  122.59   17.90
  -4  10   1  116.49   22.50
   3 -10  -1  772.12   52.29
  -3  10   1  901.11   53.69
  -3  10   1  915.71   51.59
  -3  10   1  901.41   58.49
   2 -10  -1 1066.09   64.59
   2 -10  -1  981.40   61.89
   2 -10  -1 1031.60   60.79
   2 -10  -1 1092.09   54.69
  -2  10   1 1037.40   54.09
  -2  10   1 1105.19   62.49
  -2  10   1  995.70   59.39
   1 -10  -1   29.00   11.70
   1 -10  -1   27.80   13.00
   1 -10  -1   24.70   11.20
   1 -10  -1   19.90    6.00
  -1  10   1   15.10   10.80
  -1  10   1   30.60    6.20
  -1  10   1   14.10    9.70
   0 -10  -1   24.50   10.30
   0 -10  -1    7.50    5.60
   0 -10  -1   41.70   14.60
   0 -10  -1   17.90    8.80
   0 -10  -1   19.40   11.00
   0  10   1   20.80   10.30
   0  10   1   25.20   11.40
   0  10   1   12.40    6.10
  -1 -10  -1  170.88   16.90
  -1 -10  -1  187.98   14.70
  -1 -10  -1  185.88   21.10
  -1 -10  -1  162.38   22.20
  -1 -10  -1  196.98   18.80
   1  10   1  182.68   14.60
   1  10   1  188.68   18.30
   1  10   1  174.48   18.20
  -2 -10  -1  125.59   15.20
  -2 -10  -1  158.18   19.00
  -2 -10  -1  124.59   18.00
  -2 -10  -1  126.79   12.90
  -2 -10  -1  114.89   19.90
   2  10   1  134.89   12.90
   2  10   1  123.59   16.00
  -3 -10  -1   13.80   10.60
  -3 -10  -1   13.00    9.50
  -3 -10  -1   15.80    8.10
  -3 -10  -1   37.30   15.30
   3  10   1   21.80   12.20
   3  10   1   20.10    9.60
  -4 -10  -1   -0.10    8.90
  -4 -10  -1    2.40    9.20
  -4 -10  -1    7.10   11.30
   4  10   1    3.60    9.10
   4  10   1    0.30   11.50
  -5 -10  -1   10.20   10.10
  -5 -10  -1   28.70   14.80
  -5 -10  -1   15.90   12.20
   5  10   1   29.50   12.40
   5  10   1   24.80   15.20
  -6 -10  -1   45.20   14.90
  -6 -10  -1   83.79   18.90
  -6 -10  -1   36.60   14.20
   6  10   1   58.49   15.50
  -7 -10  -1   73.49   17.80
  -7 -10  -1   87.79   20.30
  -7 -10  -1   54.29   15.70
  -7 -10  -1   64.69   17.80
   7  10   1   82.09   17.60
  -8 -10  -1   83.09   18.90
  -8 -10  -1   99.29   20.70
  -8 -10  -1   52.59   15.80
  -8 -10  -1   87.29   20.20
   8  10   1   98.49   21.30
  -9 -10  -1   -4.60   13.50
  -9 -10  -1   -8.30   11.10
  -9 -10  -1   -9.10   13.20
   9  10   1   -6.80   10.90
 -10 -10  -1   -5.60   15.00
 -10 -10  -1   -0.20   17.50
 -10 -10  -1   -3.10   11.50
  10  10   1  -20.70   12.70
 -11 -10  -1   -8.70   28.20
 -11 -10  -1  -15.70   10.70
 -11 -10  -1    1.10   15.40
  11  10   1   10.70   13.10
 -12 -10  -1   39.80   19.30
 -12 -10  -1  -16.40   11.90
 -12 -10  -1   15.00   22.70
  12  10   1   46.20   19.00
 -13 -10  -1    1.10   21.60
 -13 -10  -1   15.40   24.20
  13  10   1   27.30   18.60
 -14 -10  -1  -11.40   23.10
 -14 -10  -1   20.60   18.70
  14  10   1   35.80   19.30
 -15  11   1  107.59   29.00
 -14  11   1   49.00   27.30
 -14  11   1  100.89   32.20
 -13  11   1   36.90   27.30
 -13  11   1   79.89   29.10
 -12  11   1   27.50   26.00
 -12  11   1   33.20   25.30
 -12  11   1   33.70   32.50
 -11  11   1   60.69   24.80
 -11  11   1   87.59   29.50
 -11  11   1   48.80   27.10
 -10  11   1   21.40   22.00
 -10  11   1   53.59   25.80
 -10  11   1    0.10   21.80
  -9  11   1   78.99   26.20
  -9  11   1   97.59   23.80
  -9  11   1   86.99   32.80
  -8  11   1   56.99   19.50
  -8  11   1   51.59   24.80
  -8  11   1   31.50   21.60
  -7  11   1   92.09   20.50
  -7  11   1   77.29   20.90
  -7  11   1   58.19   25.00
   6 -11  -1   91.39   13.90
  -6  11   1  121.19   20.60
  -6  11   1  114.79   24.00
  -6  11   1   79.19   24.70
   5 -11  -1   19.90    9.60
  -5  11   1   18.70   12.60
  -5  11   1    9.90   14.10
   4 -11  -1   26.60   10.00
  -4  11   1   17.20   11.10
  -4  11   1   29.90   16.80
  -4  11   1    7.90   12.90
   3 -11  -1   50.69   12.30
  -3  11   1   39.20   15.10
  -3  11   1   45.50   13.10
   2 -11  -1  304.27   28.70
   2 -11  -1  268.97   22.30
   2 -11  -1  293.67   17.40
  -2  11   1  286.77   24.70
  -2  11   1  283.07   17.10
  -2  11   1  253.97   22.70
   1 -11  -1 1390.66   78.49
   1 -11  -1 1452.85   84.69
   1 -11  -1 1432.16   74.29
  -1  11   1 1402.86   73.49
  -1  11   1 1427.96   78.79
  -1  11   1 1338.87   80.09
   0 -11  -1    0.40    8.70
   0 -11  -1    6.10   11.40
   0 -11  -1   14.50    6.60
   0  11   1    3.70   10.00
   0  11   1   19.70    6.80
   0  11   1   15.80   11.50
  -1 -11  -1   18.30   11.60
  -1 -11  -1   13.50    6.70
   1  11   1   25.50   12.30
   1  11   1   19.70   11.40
   1  11   1   21.50    7.70
  -2 -11  -1  382.16   32.50
  -2 -11  -1  361.66   25.60
   2  11   1  392.36   25.90
   2  11   1  380.16   29.60
  -3 -11  -1   94.39   17.30
  -3 -11  -1   62.89   15.70
  -3 -11  -1   90.69   30.40
   3  11   1   87.69   18.70
   3  11   1   73.39   13.50
  -4 -11  -1   75.59   16.30
  -4 -11  -1   58.39   15.20
   4  11   1   71.49   14.50
   4  11   1   75.79   18.00
  -5 -11  -1   21.00   12.00
  -5 -11  -1    7.20   10.60
   5  11   1   15.40   15.50
   5  11   1   20.00   10.70
  -6 -11  -1  117.59   20.50
  -6 -11  -1   85.29   17.50
   6  11   1  118.49   24.50
   6  11   1  104.39   19.30
  -7 -11  -1  101.39   20.90
  -7 -11  -1   56.79   17.30
   7  11   1   87.19   19.10
  -8 -11  -1    6.80   16.40
  -8 -11  -1   12.60   13.60
  -8 -11  -1    5.50   14.10
   8  11   1    7.40   12.00
  -9 -11  -1    9.50   12.70
  -9 -11  -1  -34.10   14.40
  -9 -11  -1  -17.10   11.50
   9  11   1  -19.30   12.90
 -10 -11  -1  -13.30   15.90
 -10 -11  -1   -3.00   16.50
  10  11   1    7.60   22.50
 -11 -11  -1  -13.70   16.40
 -11 -11  -1   22.40   17.40
 -11 -11  -1  -18.80   11.90
  11  11   1   31.00   18.00
 -12 -11  -1  -16.90   12.70
 -12 -11  -1  -21.60   18.60
 -12 -11  -1    7.30   19.00
  12  11   1   16.10   15.00
 -13 -11  -1   15.60   23.10
 -13 -11  -1   52.19   27.20
  13  11   1   12.30   15.30
 -14 -11  -1  -14.00   24.20
 -14 -11  -1   12.00   22.10
  14  11   1   39.90   27.30
  15 -12  -1   12.50   33.90
 -15  12   1   80.99   41.40
 -14  12   1  126.79   37.10
 -14  12   1   28.50   25.30
 -13  12   1   13.80   26.40
 -13  12   1   36.60   24.10
 -12  12   1   15.70   24.00
 -12  12   1   -9.40   23.80
 -11  12   1    3.30   20.30
 -11  12   1   18.60   37.90
 -11  12   1    3.10   23.80
 -10  12   1  151.58   34.40
 -10  12   1  113.69   26.80
 -10  12   1  100.79   27.50
  -9  12   1   35.00   25.20
  -9  12   1   63.09   28.80
  -9  12   1    6.10   19.70
  -8  12   1   86.79   28.30
  -8  12   1   85.19   25.70
  -8  12   1   62.19   28.50
  -7  12   1  175.18   32.80
  -7  12   1  169.98   26.20
  -7  12   1  149.99   30.70
  -6  12   1   -9.30   17.70
  -6  12   1    0.80   12.80
  -6  12   1   -4.70   14.40
  -5  12   1  327.77   29.10
  -5  12   1  301.67   26.60
   4 -12  -1   47.80   12.80
  -4  12   1   40.30   14.20
  -4  12   1   20.20   14.30
   3 -12  -1   19.70    9.70
  -3  12   1    8.70   10.30
  -3  12   1    7.20   11.70
   2 -12  -1  219.38   32.90
   2 -12  -1  235.18   21.00
   2 -12  -1  217.78   14.60
  -2  12   1  205.38   20.40
  -2  12   1  203.38   24.80
  -2  12   1  202.18   14.20
   1 -12  -1  127.69   21.50
   1 -12  -1  109.49   11.00
  -1  12   1  128.69   17.20
  -1  12   1  119.69   10.60
  -1  12   1  128.19   17.10
   0 -12  -1 1072.19   58.79
   0 -12  -1 1071.69   68.59
   0  12   1 1087.09   63.39
   0  12   1 1045.70   57.99
   0  12   1 1071.99   64.79
  -1 -12  -1   23.10    8.40
  -1 -12  -1   34.70   14.60
   1  12   1   31.20    9.30
   1  12   1   21.80   12.70
   1  12   1   61.19   15.60
  -2 -12  -1    3.80    7.30
  -2 -12  -1   -2.50   10.00
   2  12   1    3.20    7.90
   2  12   1    1.70   11.50
  -3 -12  -1  145.99   21.90
  -3 -12  -1  136.49   17.50
   3  12   1  114.49   15.30
   3  12   1  156.38   19.80
  -4 -12  -1   99.29   20.00
  -4 -12  -1  105.59   19.20
   4  12   1  117.79   23.00
   4  12   1  116.79   17.70
  -5 -12  -1  338.47   32.10
  -5 -12  -1  320.17   29.00
   5  12   1  345.17   32.30
   5  12   1  331.27   27.70
  -6 -12  -1   88.29   20.70
  -6 -12  -1   67.59   18.50
   6  12   1  115.19   25.30
   6  12   1   81.49   17.80
  -7 -12  -1   89.09   20.00
  -7 -12  -1   77.29   18.80
   7  12   1  125.09   21.10
  -8 -12  -1   -2.10   13.90
  -8 -12  -1   -1.20   13.20
  -8 -12  -1   -7.90   14.90
   8  12   1   -5.80   12.00
  -9 -12  -1    6.00   13.50
  -9 -12  -1  -29.00   13.70
  -9 -12  -1  -13.30   12.80
   9  12   1    0.70   12.00
 -10 -12  -1  -11.00   14.90
 -10 -12  -1  -13.50   12.70
  10  12   1   -3.80   14.90
 -11 -12  -1  -20.60   19.40
 -11 -12  -1    4.70   17.10
  11  12   1    3.70   13.20
 -12 -12  -1   14.00   23.10
 -12 -12  -1   14.40   18.80
  12  12   1   15.40   15.60
 -13 -12  -1    4.80   21.20
 -13 -12  -1   -2.50   24.50
  13  12   1   24.60   17.40
 -14 -12  -1   -0.70   22.20
  14  12   1   25.80   17.50
  15 -13  -1   17.30   30.30
 -15  13   1  144.49   37.40
 -15  13   1   53.39   23.80
 -14  13   1   32.60   27.00
 -13  13   1   37.10   23.90
 -13  13   1   75.79   26.80
 -12  13   1    3.00   22.00
 -12  13   1   35.20   25.60
 -11  13   1   20.40   25.70
 -11  13   1   54.19   24.20
 -10  13   1   28.40   20.80
 -10  13   1   47.20   23.50
  -9  13   1   96.59   28.80
  -9  13   1  119.59   26.60
  -8  13   1   89.29   26.00
  -8  13   1  119.89   27.00
  -7  13   1   10.40   20.60
  -6  13   1   89.39   22.10
  -6  13   1  119.69   22.70
  -5  13   1   31.50   16.30
  -5  13   1   30.90   15.10
  -4  13   1  196.28   25.30
  -4  13   1  204.28   21.80
   3 -13  -1  157.18   24.80
   3 -13  -1  165.18   10.20
  -3  13   1  175.98   20.40
  -3  13   1  188.68   23.30
   2 -13  -1   99.29   21.70
   2 -13  -1   91.19    9.50
  -2  13   1  109.79   17.30
  -2  13   1  102.89    8.90
  -2  13   1  150.68   25.40
   1 -13  -1  293.07   30.60
   1 -13  -1  268.57   19.30
  -1  13   1  299.57   27.80
  -1  13   1  287.07   18.80
  -1  13   1  279.97   24.70
   0 -13  -1   14.20   13.70
   0 -13  -1   14.40    7.70
   0  13   1   31.40   14.00
   0  13   1   21.10   13.20
   0  13   1   26.70    7.90
  -1 -13  -1  381.66   26.70
  -1 -13  -1  400.96   36.40
   1  13   1  419.96   27.00
   1  13   1  403.76   42.40
   1  13   1  401.36   32.60
  -2 -13  -1   16.40   15.30
   2  13   1   19.70    9.80
   2  13   1   42.50   16.20
  -3 -13  -1   11.10   14.40
   3  13   1   11.20   14.60
   3  13   1   11.10   10.20
  -4 -13  -1   94.29   19.80
   4  13   1  112.99   16.70
   4  13   1  131.09   23.50
  -5 -13  -1   10.20   13.40
  -5 -13  -1   10.70   16.30
   5  13   1   11.60   11.50
   5  13   1   26.00   17.60
  -6 -13  -1  219.08   26.70
  -6 -13  -1  255.87   34.70
   6  13   1  276.97   30.80
   6  13   1  239.08   24.20
  -7 -13  -1   41.30   17.90
  -7 -13  -1   20.10   15.80
   7  13   1   29.20   14.50
  -8 -13  -1    7.90   13.80
  -8 -13  -1    9.80   15.40
  -8 -13  -1   -2.20   13.70
   8  13   1    1.60   12.60
  -9 -13  -1   -4.70   16.90
  -9 -13  -1  -16.30   13.30
   9  13   1   -0.30   20.20
 -10 -13  -1    1.60   18.20
 -10 -13  -1   -8.00   17.40
 -10 -13  -1  -10.50   14.30
  10  13   1    3.10   15.20
 -11 -13  -1   22.80   24.00
 -11 -13  -1   40.50   20.80
  11  13   1   66.59   20.90
 -12 -13  -1  -23.20   21.80
 -12 -13  -1    6.00   19.70
  12  13   1   14.60   16.10
 -13 -13  -1   22.30   26.40
 -13 -13  -1   -2.60   24.30
  13  13   1   32.30   16.60
  14 -14  -1   18.90   29.60
 -14  14   1   76.69   29.90
 -14  14   1  140.69   38.10
  13 -14  -1   14.10   31.30
 -13  14   1   47.90   28.00
 -13  14   1   58.19   26.50
 -12  14   1   13.30   25.80
 -12  14   1   72.29   27.80
 -11  14   1   59.29   27.50
 -11  14   1   21.00   25.40
 -10  14   1   37.60   22.10
 -10  14   1   63.99   25.90
  -9  14   1   61.79   22.30
  -9  14   1   30.40   24.20
  -8  14   1   41.30   21.60
  -8  14   1   50.39   21.00
  -7  14   1  138.59   27.30
  -7  14   1  100.79   26.80
  -6  14   1   -4.10   14.30
  -6  14   1   -4.90   17.10
   5 -14  -1   17.10   15.70
  -5  14   1   53.39   19.40
   4 -14  -1    6.10   13.60
  -4  14   1    9.60   16.30
  -4  14   1    6.70   13.00
   3 -14  -1  134.49    9.10
   3 -14  -1  143.99   24.90
  -3  14   1  131.49   20.70
  -3  14   1  159.08   21.30
   2 -14  -1  206.98   27.30
   2 -14  -1  201.68   14.70
  -2  14   1  193.98   25.30
  -2  14   1  236.48   32.40
  -2  14   1  202.08   14.00
   1 -14  -1   95.89   11.30
   1 -14  -1  119.09   25.90
  -1  14   1  107.89   10.80
  -1  14   1  162.18   28.90
  -1  14   1  140.19   26.20
   0 -14  -1  384.26   36.70
   0 -14  -1  383.26   27.30
   0  14   1  384.06   25.10
   0  14   1  398.16   32.10
   0  14   1  386.16   33.80
  -1 -14  -1   68.89   13.20
  -1 -14  -1   79.29   21.10
   1  14   1   66.79   19.10
   1  14   1   79.29   13.10
   1  14   1   65.89   20.30
  -2 -14  -1  219.88   27.90
   2  14   1  255.37   26.50
   2  14   1  225.68   20.00
  -3 -14  -1   31.80   15.50
  -3 -14  -1    7.60   14.80
   3  14   1   17.70   11.00
   3  14   1   20.10   15.40
  -4 -14  -1   61.79   19.40
  -4 -14  -1   46.80   18.10
   4  14   1   54.79   14.90
   4  14   1   51.19   20.80
  -5 -14  -1  170.88   25.60
  -5 -14  -1  229.78   30.20
   5  14   1  262.27   29.10
   5  14   1  222.58   22.60
  -6 -14  -1   29.00   17.60
  -6 -14  -1   12.40   15.40
   6  14   1   18.20   15.10
   6  14   1   17.00   20.80
  -7 -14  -1   80.39   21.10
  -7 -14  -1   91.39   22.20
   7  14   1   89.89   19.50
  -8 -14  -1   -1.40   14.20
  -8 -14  -1   10.80   16.70
  -8 -14  -1    0.50   14.80
   8  14   1   23.50   14.10
  -9 -14  -1   -2.60   15.80
  -9 -14  -1  -17.50   19.50
  -9 -14  -1   -0.60   15.40
   9  14   1    0.60   12.60
 -10 -14  -1    5.20   16.40
 -10 -14  -1    0.90   17.50
 -10 -14  -1    0.20   17.60
  10  14   1   12.60   15.60
 -11 -14  -1  -31.90   15.10
 -11 -14  -1   -5.50   20.70
 -11 -14  -1   20.50   20.00
  11  14   1   21.60   17.20
 -12 -14  -1   -2.70   24.30
 -12 -14  -1  -37.70   18.90
 -12 -14  -1   47.60   23.90
  12  14   1   18.30   16.80
 -13 -14  -1    9.20   19.80
 -13 -14  -1  -26.80   27.30
  13  14   1   28.20   18.10
 -14  15   1   79.99   32.10
 -14  15   1  165.68   40.60
  13 -15  -1    4.70   26.20
 -13  15   1  109.99   38.10
 -13  15   1   53.29   27.50
  12 -15  -1    5.40   23.90
 -12  15   1   92.19   29.00
 -12  15   1   16.80   26.10
 -11  15   1   42.70   27.20
 -11  15   1   32.50   24.00
 -10  15   1   12.50   20.50
 -10  15   1   16.90   21.20
  -9  15   1   35.10   22.20
  -8  15   1   35.20   20.70
  -8  15   1   71.09   22.70
   7 -15  -1   49.20   21.80
  -7  15   1   35.80   19.00
  -7  15   1   41.70   22.60
   6 -15  -1   64.09   22.40
  -6  15   1   98.69   23.70
  -6  15   1   75.79   22.80
   5 -15  -1   19.30   15.80
  -5  15   1   -1.90   13.60
  -5  15   1   -3.40   16.90
   4 -15  -1   -0.90   14.40
  -4  15   1    1.80   15.30
  -4  15   1   11.70   13.90
   3 -15  -1   78.19   22.30
   3 -15  -1   46.30    5.30
   3 -15  -1   53.09    7.60
  -3  15   1   48.70   21.30
  -3  15   1   74.39   18.80
   2 -15  -1  144.89   27.60
   2 -15  -1   87.09    9.80
  -2  15   1   93.59    9.20
  -2  15   1  128.29   23.30
  -2  15   1  148.89   27.90
   1 -15  -1   80.99   11.20
   1 -15  -1  115.29   25.00
  -1  15   1   97.29   21.80
  -1  15   1  101.19   10.80
  -1  15   1  175.38   26.00
   0 -15  -1   -0.50    6.50
   0 -15  -1    1.30   13.60
   0  15   1   -0.50    6.30
   0  15   1    6.60   11.70
   0  15   1    4.60   14.40
  -1 -15  -1  147.39   28.90
   1  15   1  184.08   22.90
   1  15   1  177.28   29.40
   1  15   1  138.19   15.30
  -2 -15  -1  102.79   24.20
   2  15   1  130.19   25.50
   2  15   1  115.39   18.70
  -3 -15  -1   89.19   22.80
  -3 -15  -1   86.39   22.30
   3  15   1  101.39   15.10
   3  15   1  139.09   25.60
  -4 -15  -1  105.69   24.40
  -4 -15  -1  147.39   27.80
   4  15   1  135.29   26.40
   4  15   1  122.39   20.40
  -5 -15  -1   16.50   15.50
  -5 -15  -1   22.00   15.60
   5  15   1   22.00   19.90
   5  15   1    1.00   12.10
  -6 -15  -1  208.68   27.00
  -6 -15  -1  158.18   28.20
   6  15   1  162.38   22.50
   6  15   1  199.18   30.30
  -7 -15  -1   25.80   17.10
  -7 -15  -1   13.20   16.80
   7  15   1    0.60   13.20
  -8 -15  -1   19.70   17.30
  -8 -15  -1    5.90   16.70
  -9 -15  -1    5.60   16.90
  -9 -15  -1   30.00   20.10
  -9 -15  -1  -11.20   17.60
   9  15   1   13.20   13.30
 -10 -15  -1  -24.10   20.70
 -10 -15  -1    6.30   18.40
 -10 -15  -1   -7.80   21.90
  10  15   1  -24.70   13.70
 -11 -15  -1   30.10   23.80
 -11 -15  -1   24.90   20.10
  11  15   1   44.60   18.60
 -12 -15  -1   30.00   27.40
 -12 -15  -1  -28.50   22.20
  12  15   1   38.50   20.10
  14 -16  -1    7.40   34.90
  13 -16  -1   14.50   27.50
 -13  16   1   70.59   29.20
 -13  16   1  107.99   35.80
  12 -16  -1   -4.00   25.70
 -12  16   1   87.99   29.50
 -12  16   1   -3.40   21.50
  11 -16  -1    6.00   23.00
 -11  16   1   13.70   25.20
 -11  16   1   20.80   23.80
  10 -16  -1   -3.10   21.60
 -10  16   1  -24.40   19.40
 -10  16   1    1.50   21.60
   9 -16  -1    4.80   20.40
  -9  16   1   34.20   22.70
  -9  16   1  -21.10   18.50
   8 -16  -1    8.70   20.40
  -8  16   1    6.50   29.10
  -8  16   1   23.20   19.30
   7 -16  -1  129.99   31.10
  -7  16   1  163.88   28.90
  -7  16   1  155.98   31.60
   6 -16  -1   12.90   16.60
  -6  16   1   -5.40   14.50
  -6  16   1   -4.20   16.80
   5 -16  -1   64.49   21.80
  -5  16   1  102.09   27.40
  -5  16   1   89.69   21.90
   4 -16  -1   18.80   18.10
  -4  16   1    4.30   17.00
  -4  16   1    4.10   14.60
   3 -16  -1   25.20   17.50
  -3  16   1   23.10   15.90
  -3  16   1    7.90   19.20
   2 -16  -1   40.00   18.70
   2 -16  -1   42.90    8.30
  -2  16   1   17.60   19.00
  -2  16   1   31.90    7.20
  -2  16   1   60.89   18.40
   1 -16  -1    5.00    7.40
   1 -16  -1    3.70   14.40
  -1  16   1   13.80   15.30
  -1  16   1   14.50    6.80
  -1  16   1   -3.10   15.20
   0 -16  -1   48.10   20.00
   0 -16  -1   56.99   11.50
   0  16   1   47.30   10.60
   0  16   1   48.70   17.90
   0  16   1   25.80   16.50
  -1 -16  -1  -16.00   11.50
   1  16   1    8.00    8.10
   1  16   1    0.40   15.80
   1  16   1   14.20   14.90
  -2 -16  -1   71.19   22.50
   2  16   1   94.89   21.80
   2  16   1   64.09   14.30
  -3 -16  -1   86.69   22.80
  -3 -16  -1   90.59   22.50
   3  16   1   95.19   24.10
   3  16   1  123.49   18.80
  -4 -16  -1   17.50   15.70
  -4 -16  -1    3.80   16.60
   4  16   1   23.10   20.10
   4  16   1    7.90   10.80
  -5 -16  -1   76.99   22.30
  -5 -16  -1   84.39   23.10
   5  16   1   91.09   17.60
   5  16   1   77.49   25.70
  -6 -16  -1   16.90   16.70
  -6 -16  -1   14.10   16.70
   6  16   1   12.80   11.50
   6  16   1  -14.70   18.40
  -7 -16  -1  -12.80   15.40
   7  16   1   20.90   13.60
  -8 -16  -1   -5.20   16.20
  -8 -16  -1   19.40   19.30
  -8 -16  -1  -14.00   18.20
   8  16   1   13.30   15.20
  -9 -16  -1   -8.10   16.70
  -9 -16  -1   21.00   19.30
  -9 -16  -1   -1.10   21.80
   9  16   1   52.49   17.00
 -10 -16  -1   37.60   23.90
 -10 -16  -1   13.30   21.40
 -10 -16  -1   62.39   23.20
  10  16   1   52.59   19.10
 -11 -16  -1    0.40   22.70
 -11 -16  -1  -35.70   18.20
 -11 -16  -1    6.50   21.70
  11  16   1   20.40   17.70
 -12 -16  -1   25.10   21.10
  12  16   1   18.50   15.50
 -13  17   1  107.59   31.80
 -13  17   1   88.19   31.60
  12 -17  -1    2.90   28.40
 -12  17   1   63.59   28.60
  11 -17  -1   29.00   24.00
 -11  17   1   58.49   31.40
 -11  17   1   35.00   21.50
  10 -17  -1  -18.80   21.00
 -10  17   1    8.70   23.70
 -10  17   1   19.70   21.30
   9 -17  -1    4.10   18.10
  -9  17   1  -12.20   19.70
  -9  17   1    2.60   20.30
  -8  17   1   -0.90   20.20
  -8  17   1   23.20   20.20
   7 -17  -1    7.20   17.80
  -7  17   1   26.20   17.70
   6 -17  -1   76.29   26.20
  -6  17   1   72.79   21.90
  -6  17   1   99.19   27.00
   5 -17  -1   -7.80   14.70
  -5  17   1  -11.20   13.20
  -5  17   1    2.20   18.30
   4 -17  -1   66.69   22.30
  -4  17   1  101.19   24.50
  -4  17   1   68.79   23.70
   3 -17  -1    2.30   15.10
   3 -17  -1    9.80    4.30
  -3  17   1   -9.50   15.40
  -3  17   1    2.90   14.10
   2 -17  -1    8.00    6.00
   2 -17  -1   -7.50   14.40
  -2  17   1   12.60   18.00
  -2  17   1   -1.40   13.80
   1 -17  -1  158.28   30.60
   1 -17  -1   76.79   11.80
  -1  17   1  116.69   25.40
  -1  17   1  161.08   27.40
  -1  17   1   96.99   11.60
   0 -17  -1   -0.30   15.30
   0  17   1   -5.00    6.70
   0  17   1    2.70   13.90
   0  17   1    1.90   14.00
  -1 -17  -1   42.30   19.90
   1  17   1   43.70   19.90
   1  17   1   53.29   12.70
   1  17   1   26.80   18.00
  -2 -17  -1   15.20   18.00
   2  17   1   32.50   20.00
   2  17   1   16.60    9.50
  -3 -17  -1   58.19   22.90
  -3 -17  -1   71.49   23.90
   3  17   1   77.59   15.40
   3  17   1   49.30   22.00
  -4 -17  -1  105.29   26.50
  -4 -17  -1  156.18   30.00
   4  17   1  168.28   33.40
   4  17   1  132.09   18.10
  -5 -17  -1    9.10   18.00
  -5 -17  -1   13.90   18.10
   5  17   1   18.70   21.10
   5  17   1    6.30   11.40
  -6 -17  -1   14.70   18.40
   6  17   1   41.90   16.10
   6  17   1   24.10   24.60
  -7 -17  -1    7.90   18.00
  -7 -17  -1   22.80   18.80
   7  17   1   15.10   12.70
  -8 -17  -1    0.00   18.60
  -8 -17  -1   31.40   19.60
  -8 -17  -1   25.50   21.90
   8  17   1   22.00   15.30
  -9 -17  -1   -8.10   18.20
  -9 -17  -1   32.40   23.50
  -9 -17  -1   18.90   27.40
   9  17   1   34.90   17.50
 -10 -17  -1   38.90   23.90
 -10 -17  -1   13.60   21.40
 -10 -17  -1  -25.80   19.00
  10  17   1    7.30   15.40
 -11 -17  -1   -8.00   22.80
  12 -18  -1   40.90   34.10
 -12  18   1   54.59   29.70
  11 -18  -1   -7.50   27.50
 -11  18   1   36.90   23.40
 -11  18   1   28.80   25.80
  10 -18  -1    1.10   20.30
 -10  18   1   26.60   21.80
 -10  18   1   32.80   23.70
   9 -18  -1   -4.00   20.20
  -9  18   1   14.50   18.60
  -9  18   1   19.10   21.60
   8 -18  -1    2.90   19.20
  -8  18   1   19.80   18.80
  -8  18   1   10.10   21.90
   7 -18  -1  -10.20   20.20
  -7  18   1   33.10   18.70
  -7  18   1   41.70   22.60
  -6  18   1   20.60   26.80
  -6  18   1   -1.00   16.10
   5 -18  -1   47.30   22.80
  -5  18   1   80.99   24.00
  -5  18   1  102.59   25.60
   4 -18  -1  -12.20   14.60
  -4  18   1   14.60   17.70
  -4  18   1   12.20   18.30
   3 -18  -1    7.50   17.80
  -3  18   1    6.20   17.70
  -3  18   1    6.70   16.30
   2 -18  -1   14.10    6.50
   2 -18  -1    4.00   17.20
  -2  18   1   12.00   15.70
  -2  18   1   23.50   16.60
   1 -18  -1   20.70   19.10
   1 -18  -1  -12.60    6.50
  -1  18   1    2.80    6.50
  -1  18   1    5.00   16.70
  -1  18   1   14.80   15.20
   0 -18  -1   83.59   25.60
   0  18   1   69.49   24.30
   0  18   1  113.99   24.70
   0  18   1   82.29   11.50
  -1 -18  -1    1.30   16.20
   1  18   1   30.70   10.10
   1  18   1    6.50   17.80
   1  18   1   14.70   18.60
  -2 -18  -1    1.20   15.20
  -2 -18  -1    4.80   16.70
   2  18   1   19.20    9.20
   2  18   1   -1.90   17.40
  -3 -18  -1   18.90   16.80
  -3 -18  -1  -10.90   14.90
   3  18   1   -2.90   17.10
   3  18   1    6.40    9.80
  -4 -18  -1   18.60   16.60
  -4 -18  -1   -3.60   14.80
   4  18   1   13.50   18.90
   4  18   1   11.60   12.70
  -5 -18  -1   59.99   20.80
  -5 -18  -1   57.49   22.80
   5  18   1   52.99   15.80
   5  18   1   23.20   27.70
  -6 -18  -1    1.10   17.20
  -6 -18  -1    2.00   18.00
   6  18   1   -7.70   22.10
   6  18   1  -16.40   16.30
  -7 -18  -1   19.40   19.70
  -7 -18  -1   22.50   19.50
   7  18   1   30.70   15.20
  -8 -18  -1   -4.50   19.30
  -8 -18  -1   20.20   21.90
  -8 -18  -1   10.30   22.20
   8  18   1   21.80   13.40
  -9 -18  -1    9.00   22.40
  -9 -18  -1   19.70   27.20
  -9 -18  -1   44.70   22.60
   9  18   1   18.20   14.90
 -10 -18  -1   54.99   26.40
 -10 -18  -1  -24.50   20.70
  10  18   1   48.20   18.50
  12 -19  -1   11.60   26.70
 -12  19   1   54.29   22.80
 -12  19   1   59.29   26.50
  11 -19  -1   14.40   34.30
 -11  19   1   83.59   33.20
 -11  19   1   41.00   23.80
  10 -19  -1   -0.10   20.90
 -10  19   1    4.90   21.90
 -10  19   1    8.10   23.10
   9 -19  -1   -2.10   19.60
  -9  19   1   -0.10   20.40
  -9  19   1  -10.40   18.70
   8 -19  -1   -5.20   19.10
  -8  19   1   11.50   22.30
  -8  19   1   27.50   21.40
   7 -19  -1   16.80   21.10
  -7  19   1   21.70   21.40
  -7  19   1   25.30   19.10
   6 -19  -1   21.20   20.80
  -6  19   1   42.40   20.70
  -6  19   1   40.40   21.60
   5 -19  -1    5.30   16.90
  -5  19   1   17.60   19.90
  -5  19   1   -4.20   16.30
   4 -19  -1   33.50   29.30
  -4  19   1   57.19   23.40
  -4  19   1   30.90   22.50
   3 -19  -1   -2.00   21.40
  -3  19   1   -3.50   17.60
  -3  19   1   -5.60   16.30
   2 -19  -1   46.80   23.10
   2 -19  -1   42.50    8.40
  -2  19   1   40.40   20.00
  -2  19   1   48.40   21.10
   1 -19  -1   -0.50    7.00
   1 -19  -1    7.90   17.40
  -1  19   1   -7.60   15.10
  -1  19   1   11.10    7.00
  -1  19   1   22.00   18.00
   0 -19  -1  -10.50   14.70
   0  19   1    4.00   15.30
   0  19   1   -8.60   15.30
   0  19   1    0.20    6.90
  -1 -19  -1   52.29   23.60
   1  19   1   51.49   12.00
   1  19   1   52.09   22.10
  -2 -19  -1   43.80   22.00
  -2 -19  -1   85.59   39.30
   2  19   1   41.90   11.40
   2  19   1   48.90   23.70
  -3 -19  -1   15.30   17.00
  -3 -19  -1  -13.80   16.70
   3  19   1   21.60   26.90
   3  19   1    0.00    9.70
  -4 -19  -1    7.60   17.50
  -4 -19  -1   -0.20   16.60
   4  19   1  -26.10   19.80
   4  19   1    4.70   11.10
  -5 -19  -1    3.50   18.30
  -5 -19  -1    2.70   15.10
   5  19   1  -15.40   10.80
   5  19   1   -6.30   21.60
  -6 -19  -1  -22.70   17.30
  -6 -19  -1   17.40   20.50
   6  19   1    7.90   13.70
   6  19   1   -2.30   26.80
  -7 -19  -1   11.30   20.80
  -7 -19  -1  -11.00   18.40
   7  19   1    6.40   13.30
  -8 -19  -1   -3.00   22.20
  -8 -19  -1   -7.80   21.30
  -8 -19  -1    5.80   23.50
   8  19   1   21.40   16.30
  -9 -19  -1    6.70   28.90
  -9 -19  -1   45.90   23.20
   9  19   1    9.80   12.50
 -10 -19  -1    8.80   24.70
 -10 -19  -1  -42.30   27.50
  10  19   1   16.00   23.20
  11 -20  -1    2.20   23.60
 -11  20   1   49.30   27.40
 -11  20   1   71.59   24.00
  10 -20  -1  -24.90   28.00
 -10  20   1   16.20   22.20
 -10  20   1   45.00   25.90
   9 -20  -1   -0.10   28.00
  -9  20   1   26.30   20.50
   8 -20  -1  -22.20   21.50
  -8  20   1   33.60   24.60
  -8  20   1   67.89   24.70
   7 -20  -1   31.60   24.00
  -7  20   1   19.90   24.10
  -7  20   1    9.30   18.50
   6 -20  -1    2.60   18.90
  -6  20   1   -4.20   19.10
  -6  20   1   25.70   21.20
   5 -20  -1    9.40   22.00
  -5  20   1   26.60   19.40
  -5  20   1   39.50   23.70
   4 -20  -1  -17.20   15.90
  -4  20   1   15.20   18.00
  -4  20   1    2.50   18.60
   3 -20  -1   38.30   22.20
  -3  20   1   63.19   22.80
  -3  20   1   15.60   20.10
   2 -20  -1   37.80   21.80
  -2  20   1   -5.80   16.90
  -2  20   1   33.30   21.70
   1 -20  -1  -20.80   14.50
  -1  20   1    3.40   17.90
  -1  20   1    0.00   15.20
   0 -20  -1  -15.50   14.00
   0  20   1  -17.30   13.10
   0  20   1  -12.00   16.20
  -1 -20  -1   -6.30   18.30
   1  20   1   -0.20    7.70
   1  20   1    9.70   18.30
  -2 -20  -1   78.59   25.10
  -2 -20  -1   31.20   26.50
   2  20   1   26.00   24.60
   2  20   1   41.70   12.10
  -3 -20  -1   34.50   30.90
  -3 -20  -1   36.00   20.60
   3  20   1   19.10   11.10
   3  20   1    3.90   23.70
  -4 -20  -1   12.80   16.90
  -4 -20  -1   13.50   21.80
   4  20   1   -5.40   21.50
   4  20   1    3.50   10.80
  -5 -20  -1    6.20   18.30
  -5 -20  -1   -6.80   17.60
   5  20   1    2.80   27.40
   5  20   1    4.90   13.80
  -6 -20  -1   15.90   20.80
  -6 -20  -1   26.80   21.80
   6  20   1  -15.70   22.70
   6  20   1   14.70   12.70
  -7 -20  -1   -4.20   19.70
  -7 -20  -1  -18.40   18.40
   7  20   1   11.00   14.00
  -8 -20  -1   20.00   24.00
  -8 -20  -1   26.80   28.40
  -8 -20  -1    0.30   23.80
   8  20   1   24.00   15.50
  -9 -20  -1  -43.50   21.00
  -9 -20  -1  -19.80   22.30
   9  20   1   11.90   14.20
 -10  21   1   70.79   23.10
 -10  21   1   21.10   27.00
   9 -21  -1   25.70   25.80
  -9  21   1   16.60   28.40
  -9  21   1   43.10   24.40
   8 -21  -1   13.70   28.00
  -8  21   1   37.50   23.40
  -8  21   1   48.10   25.00
   7 -21  -1  -13.00   18.30
  -7  21   1    4.40   17.70
   6 -21  -1   21.50   22.90
  -6  21   1   68.79   25.60
  -6  21   1   45.60   24.50
   5 -21  -1   14.70   20.30
  -5  21   1   10.40   21.30
  -5  21   1   18.40   20.80
   4 -21  -1   20.10   27.00
  -4  21   1   22.40   19.00
  -4  21   1   19.70   20.10
   3 -21  -1   41.80   23.40
  -3  21   1   20.00   19.70
  -3  21   1   62.39   23.80
   2 -21  -1   14.00    6.00
   2 -21  -1   -1.30   16.60
  -2  21   1   -1.90   16.30
  -2  21   1   18.10   23.20
   1 -21  -1    8.70   18.90
  -1  21   1   47.50   23.30
   0 -21  -1   -9.80   15.50
   0  21   1   -2.30    6.90
   0  21   1  -20.80   16.70
   0  21   1   -4.40   18.30
  -1 -21  -1    4.70   17.10
   1  21   1   17.30   20.30
   1  21   1    7.10    8.10
  -2 -21  -1    0.00   19.40
  -2 -21  -1    2.80   18.40
   2  21   1   15.80   10.10
   2  21   1  -27.90   18.80
  -3 -21  -1   39.90   19.90
  -3 -21  -1   34.30   22.60
   3  21   1   23.70   27.50
   3  21   1   34.60   12.60
  -4 -21  -1   22.30   21.80
  -4 -21  -1   45.50   23.80
   4  21   1   18.90   13.80
   4  21   1   10.00   23.80
  -5 -21  -1  -11.20   17.50
  -5 -21  -1   14.00   22.00
   5  21   1   -4.20   22.60
   5  21   1    6.60   11.60
  -6 -21  -1   -1.90   19.10
  -6 -21  -1    8.90   21.30
   6  21   1  -33.90   23.50
   6  21   1    3.70   12.80
  -7 -21  -1   -5.60   22.20
  -7 -21  -1  -22.40   19.60
   7  21   1   11.30   12.90
  -8 -21  -1   -8.00   22.10
  -8 -21  -1   12.10   24.40
   8  21   1   24.90   14.70
  -9  22   1   25.40   24.50
  -9  22   1   62.09   22.40
   8 -22  -1   -1.80   22.70
  -8  22   1   53.49   28.60
  -8  22   1   33.90   26.20
  -7  22   1   71.59   25.10
  -7  22   1   32.80   25.30
   6 -22  -1  -10.10   18.60
  -6  22   1   -6.70   16.10
  -6  22   1   -5.60   20.00
   5 -22  -1    7.80   23.20
  -5  22   1   -2.40   20.50
  -5  22   1   -0.10   19.60
   4 -22  -1  -10.40   17.10
  -4  22   1   32.50   20.10
  -4  22   1   -1.30   19.00
   3 -22  -1   11.80   24.10
  -3  22   1   16.20   18.10
  -3  22   1   18.10   20.00
   2 -22  -1   12.00   18.90
   2 -22  -1   25.20    6.80
  -2  22   1    9.60   18.80
  -2  22   1   13.50   18.50
   1 -22  -1   -0.80   17.80
  -1  22   1   -7.50   17.90
  -1  22   1  -10.60   18.00
   0 -22  -1    5.80   20.40
   0  22   1   20.80    8.50
   0  22   1   61.29   25.80
   0  22   1   12.10   20.90
  -1 -22  -1   -6.40   17.30
   1  22   1  -15.90   20.90
   1  22   1   -5.80    7.80
  -2 -22  -1   -3.20   16.90
  -2 -22  -1    7.40   18.90
   2  22   1    2.90   23.00
   2  22   1    2.50    9.80
  -3 -22  -1    1.20   18.20
  -3 -22  -1   -4.80   18.50
   3  22   1   11.90   10.10
   3  22   1    8.40   27.80
  -4 -22  -1   25.30   18.10
  -4 -22  -1   -3.10   20.90
   4  22   1    8.20   11.00
   4  22   1    0.40   22.60
  -5 -22  -1   15.90   21.80
  -5 -22  -1   37.10   25.20
   5  22   1   11.60   13.10
   5  22   1  -22.40   22.00
  -6 -22  -1   -8.10   21.60
  -6 -22  -1  -11.40   20.90
   6  22   1    1.00   31.70
   6  22   1    2.20   11.40
  -7 -22  -1  -27.10   20.70
  -7 -22  -1  -22.30   22.50
   7  22   1   11.70   13.20
  -8  23   1   38.10   21.00
  -8  23   1   30.40   28.30
  -7  23   1  -13.50   21.00
   6 -23  -1   25.00   26.10
  -6  23   1   32.30   22.40
  -6  23   1    4.40   22.70
   5 -23  -1   -1.90   21.00
  -5  23   1   15.20   18.90
  -5  23   1  -16.90   17.80
   4 -23  -1   18.80   21.30
  -4  23   1   38.00   24.30
  -4  23   1   73.49   25.50
   3 -23  -1   10.90   21.30
  -3  23   1    0.10   18.70
  -3  23   1   14.50   21.40
   2 -23  -1   -4.30   18.50
  -2  23   1    7.00   18.40
  -2  23   1   20.60   20.70
   1 -23  -1   17.50    8.90
   1 -23  -1   39.90   25.50
  -1  23   1   30.90   28.10
  -1  23   1  -11.00   18.60
   0 -23  -1   10.60   19.90
   0  23   1   -3.50   22.50
  -1 -23  -1   26.30   22.40
  -1 -23  -1   34.60   20.90
   1  23   1   19.40   10.60
   1  23   1   -9.20   22.70
  -2 -23  -1  -12.10   17.40
  -2 -23  -1  -19.60   16.60
   2  23   1    7.70   10.80
   2  23   1   10.50   24.30
  -3 -23  -1   36.70   23.40
  -3 -23  -1   20.00   22.10
   3  23   1  -26.00   23.90
  -4 -23  -1   20.90   25.10
  -4 -23  -1   39.00   26.50
   4  23   1  -21.40   27.00
   4  23   1    5.30   11.60
  -5 -23  -1   49.90   28.00
   5  23   1   11.40   11.90
  -6 -23  -1   -4.20   23.60
  -6  24   1   35.90   28.10
  -6  24   1   28.40   23.50
  -5  24   1   37.00   22.10
  -5  24   1   21.30   25.80
  -4  24   1   42.60   34.90
  -4  24   1    3.40   21.90
   3 -24  -1   11.60   23.80
  -3  24   1   18.80   24.20
  -3  24   1   14.90   18.40
   2 -24  -1    8.10   27.80
  -2  24   1   13.70   24.60
  -2  24   1   36.20   21.40
   1 -24  -1   -3.10   18.50
  -1  24   1  -20.30   20.50
  -1  24   1    2.00   18.30
   0 -24  -1   26.00   26.40
   0  24   1   -5.50   18.80
  -1 -24  -1   -4.80   19.60
  -1 -24  -1   55.79   23.60
   1  24   1   35.70   26.10
  -2 -24  -1    3.80   22.70
  -2 -24  -1   16.00   24.70
   2  24   1   15.80   12.10
   2  24   1   15.90   26.80
  -3 -24  -1   24.30   23.90
   3  24   1  -24.80   25.70
   3  24   1   10.70   11.40
  -4 -24  -1   42.80   25.80
  -4 -24  -1   -8.30   20.20
   4  24   1   -0.80   11.60
   4 -25  -1   17.50   22.10
   3 -25  -1   16.80   33.40
  -3  25   1   13.70   23.00
  -3  25   1   20.50   19.10
   2 -25  -1   -0.60   19.30
  -2  25   1   16.30   19.50
  -2  25   1   13.00   23.70
   1 -25  -1   30.70   26.10
  -1  25   1    0.60   23.50
   0 -25  -1  -11.30   32.20
   0  25   1   23.00   28.20
  -1 -25  -1   15.80   19.10
  -1 -25  -1   14.30   27.00
   3  25  -2   18.00   11.90
  -3 -25   2  -12.20   20.10
   2  25  -2    3.70   10.30
  -2 -25   2   16.40   24.10
   1  25  -2    9.50   11.40
   1  25  -2  -12.00   22.20
  -1 -25   2   38.10   29.70
  -1 -25   2   28.90   31.00
   0  25  -2   23.30   21.50
  -1  25  -2   25.00   20.70
  -2  25  -2    6.10   18.20
  -3  25  -2   22.90   24.20
  -3  25  -2    2.60   19.70
   3 -25   2   24.20   25.30
  -4  25  -2   44.70   22.30
  -4  25  -2   42.10   26.80
   4 -25   2   19.00   21.20
   5 -25   2   54.79   28.70
   5  24  -2    4.40   30.50
   5  24  -2   29.40   15.90
  -5 -24   2   35.30   22.60
  -5 -24   2   -8.10   24.10
   4  24  -2   20.00   28.60
   4  24  -2    4.00   10.90
  -4 -24   2   53.29   26.70
   3  24  -2   32.50   25.40
  -3 -24   2   34.40   24.00
  -3 -24   2   16.80   21.70
   2  24  -2   58.59   24.50
   2  24  -2   42.70   11.90
  -2 -24   2   56.79   26.10
  -2 -24   2   52.19   27.30
   1  24  -2    3.10    9.80
   1  24  -2   -7.00   19.10
  -1 -24   2   -7.70   23.60
  -1 -24   2   10.90   18.40
   0  24  -2    1.70   18.60
   0  24  -2    1.30    8.60
   0 -24   2  -27.50   14.60
  -1  24  -2   -9.70   17.80
  -1  24  -2   18.80   18.90
   1 -24   2    7.10   23.30
  -2  24  -2   47.40   26.30
  -2  24  -2   47.30   23.40
   2 -24   2   33.00   30.30
  -3  24  -2   45.00   22.00
  -3  24  -2   45.40   24.60
   3 -24   2   36.30   23.50
  -4  24  -2   12.00   20.30
  -4  24  -2   13.30   19.40
   4 -24   2   25.80   24.50
  -5  24  -2  -12.80   19.40
  -5  24  -2    5.20   23.60
  -6  24  -2   14.80   20.00
  -6  24  -2   25.40   21.80
  -7  24  -2   11.70   18.50
  -7 -23   2   25.60   28.00
   6  23  -2   19.10   14.00
  -6 -23   2  -16.50   23.10
   5  23  -2   20.40   13.80
   5  23  -2    0.70   26.40
  -5 -23   2    7.60   20.00
  -5 -23   2  -19.00   20.50
   4  23  -2   -0.90   19.30
   4  23  -2   20.40   12.00
  -4 -23   2   24.50   23.50
  -4 -23   2   45.30   24.00
   3  23  -2   -2.00   20.70
   3  23  -2   16.80   11.70
  -3 -23   2   31.90   22.30
  -3 -23   2   31.90   24.90
   2  23  -2   14.50    9.50
   2  23  -2   19.30   21.30
  -2 -23   2   29.50   23.40
  -2 -23   2    7.70   19.80
   1  23  -2   52.69   12.40
   1  23  -2   51.89   27.60
  -1 -23   2   27.50   23.40
   0  23  -2   -3.30    7.60
   0  23  -2   11.20   19.20
   0  23  -2   -9.60   18.60
   0 -23   2   10.10   20.30
  -1  23  -2   22.70   20.90
  -1  23  -2   16.40   20.40
   1 -23   2   36.50   22.50
  -2  23  -2    9.10   22.90
  -2  23  -2    3.90   18.40
   2 -23   2    2.70   17.60
  -3  23  -2   25.40   21.60
  -3  23  -2   -3.60   19.00
   3 -23   2   22.80   28.00
  -4  23  -2   22.50   22.90
  -4  23  -2   53.79   23.10
   4 -23   2   35.90   24.40
  -5  23  -2    6.30   21.20
  -5  23  -2    7.00   17.90
   5 -23   2   50.29   28.00
  -6  23  -2   58.79   26.30
  -6  23  -2   56.39   24.20
  -7  23  -2   29.90   24.50
  -7  23  -2   85.39   36.20
   7 -23   2   55.69   32.60
  -8  23  -2   52.39   26.10
  -8  23  -2   62.59   27.20
   8  22  -2    0.40   12.20
  -8 -22   2    4.10   22.60
  -8 -22   2  -29.70   21.80
   7  22  -2    8.20   13.10
   7  22  -2   -3.60   32.00
  -7 -22   2    3.00   24.70
  -7 -22   2  -14.30   20.90
   6  22  -2   26.70   14.60
   6  22  -2  -26.30   22.10
  -6 -22   2   -1.10   23.00
  -6 -22   2  -23.90   18.90
   5  22  -2   22.00   13.60
   5  22  -2  -26.30   24.00
  -5 -22   2   14.30   18.60
  -5 -22   2    6.60   22.00
   4  22  -2   32.00   15.40
   4  22  -2   10.60   21.70
  -4 -22   2    1.20   20.40
  -4 -22   2    9.10   20.40
   3  22  -2   27.00   12.30
   3  22  -2    0.70   20.20
  -3 -22   2   31.60   24.00
  -3 -22   2   38.70   22.30
   2  22  -2   24.60   23.30
   2  22  -2   14.90   10.70
  -2 -22   2    4.90   20.70
  -2 -22   2   25.90   22.80
   1  22  -2   25.90   10.20
   1  22  -2   31.70   21.80
  -1 -22   2   47.00   22.20
   0  22  -2  150.88   31.00
   0  22  -2   74.09   28.10
   0  22  -2  100.99   12.50
   0 -22   2   96.09   31.10
  -1  22  -2   13.50   20.00
  -1  22  -2   13.80   21.00
  -1  22  -2   -0.10    6.20
   1 -22   2   25.20   23.30
  -2  22  -2   32.10   20.60
  -2  22  -2   37.00   20.80
   2 -22   2   37.20   23.90
  -3  22  -2   13.00   21.20
  -3  22  -2   13.10   20.90
   3 -22   2   18.90   21.40
  -4  22  -2   11.30   22.00
  -4  22  -2   13.60   18.80
   4 -22   2   36.20   24.20
  -5  22  -2   52.69   22.90
  -5  22  -2   45.40   25.20
   5 -22   2   70.29   27.50
  -6  22  -2   46.60   24.60
  -6  22  -2    5.00   17.90
   6 -22   2   27.10   25.00
  -7  22  -2   34.80   22.80
  -7  22  -2    1.50   20.10
   7 -22   2    3.70   26.80
  -8  22  -2   60.99   25.10
  -8  22  -2   25.00   23.30
   8 -22   2    0.70   20.50
  -9  22  -2   53.59   25.00
  -9  22  -2   70.79   27.80
   9 -22   2   31.70   26.60
   9  21  -2   27.90   18.50
  -9 -21   2   15.60   22.90
  -9 -21   2  -10.10   24.30
   8  21  -2   49.80   17.90
  -8 -21   2  -16.10   22.40
  -8 -21   2   -3.40   22.40
   7  21  -2   -7.60   31.10
   7  21  -2    2.00   14.40
  -7 -21   2   -6.90   20.90
  -7 -21   2    2.10   18.90
   6  21  -2   27.10   13.70
   6  21  -2  -28.30   20.70
  -6 -21   2    1.40   19.20
  -6 -21   2   15.30   18.90
   5  21  -2   -9.50   23.80
   5  21  -2   19.30   15.30
  -5 -21   2    8.40   21.60
  -5 -21   2    4.30   18.50
   4  21  -2   44.00   14.80
   4  21  -2   71.99   27.80
  -4 -21   2   85.79   25.60
  -4 -21   2   21.60   24.80
   3  21  -2   -0.30   19.90
   3  21  -2   25.80   11.90
  -3 -21   2   45.10   23.50
  -3 -21   2   52.49   22.40
   2  21  -2    7.10   10.60
   2  21  -2    5.10   19.40
  -2 -21   2    0.00   18.70
  -2 -21   2   38.00   22.40
   1  21  -2   -1.70    8.40
   1  21  -2    1.00   19.80
  -1 -21   2   12.90   18.40
   0  21  -2   12.40   20.50
   0  21  -2    2.20   17.70
   0 -21   2  -12.20   16.10
  -1  21  -2  129.99   30.60
  -1  21  -2  107.49   12.60
   1 -21   2  124.89   31.50
  -2  21  -2   52.89   31.50
  -2  21  -2   -8.40   17.50
   2 -21   2   27.70   22.60
  -3  21  -2   21.80   19.90
  -3  21  -2   54.29   27.10
   3 -21   2   10.40   18.70
  -4  21  -2   34.80   20.40
   4 -21   2    4.00   18.70
  -5  21  -2    1.10   17.90
   5 -21   2   13.90   20.80
  -6  21  -2   78.69   27.70
  -6  21  -2   63.09   23.60
   6 -21   2   66.19   36.60
  -7  21  -2   59.19   25.10
  -7  21  -2   27.90   20.90
   7 -21   2   -1.30   19.50
  -8  21  -2   13.60   20.70
  -8  21  -2   20.60   19.20
   8 -21   2   -9.90   28.20
  -9  21  -2   42.30   24.00
  -9  21  -2   19.90   21.00
 -10  21  -2   12.80   22.60
 -10  21  -2   54.19   26.90
  10 -21   2    6.20   33.60
  10  20  -2   55.69   29.00
 -10 -20   2    0.60   25.70
 -10 -20   2  -13.50   24.00
 -10 -20   2   20.60   25.50
   9  20  -2   24.50   15.00
  -9 -20   2   51.29   26.00
  -9 -20   2  -10.90   21.30
   8  20  -2   25.70   15.70
  -8 -20   2  -22.80   17.70
  -8 -20   2  -12.20   21.70
   7  20  -2  -24.00   24.50
   7  20  -2    5.20   14.10
  -7 -20   2    9.90   21.70
  -7 -20   2   19.20   20.20
   6  20  -2  -19.00   26.00
   6  20  -2  -11.70   11.20
  -6 -20   2    3.10   20.40
  -6 -20   2  -14.70   18.40
   5  20  -2   10.20   22.40
   5  20  -2    4.80   11.50
  -5 -20   2   20.60   27.00
  -5 -20   2   18.90   21.00
   4  20  -2    1.60   10.70
   4  20  -2   13.20   19.90
  -4 -20   2   13.60   18.40
   3  20  -2   40.00   24.40
   3  20  -2   61.29   15.30
  -3 -20   2   53.79   22.70
   2  20  -2   65.29   14.30
  -2 -20   2   87.19   26.00
  -2 -20   2   45.70   29.50
   1  20  -2   20.40    9.60
   1  20  -2    7.00   17.10
  -1 -20   2  -15.20   21.50
   0  20  -2   25.50   19.60
   0  20  -2   18.70   20.50
   0  20  -2   19.60    9.60
  -1  20  -2    1.60   16.80
  -1  20  -2    8.40    6.80
  -1  20  -2   10.20   29.00
   1 -20   2    6.50    7.00
  -2  20  -2   79.89   25.50
  -2  20  -2   71.29    9.50
  -2  20  -2   60.09   26.60
   2 -20   2   74.39    8.90
   2 -20   2   69.89   27.30
  -3  20  -2   29.30   21.90
  -3  20  -2   22.30   19.00
   3 -20   2   23.30   20.40
  -4  20  -2    8.60   18.10
  -4  20  -2    9.70   18.70
   4 -20   2   28.50   20.50
  -5  20  -2   39.00   24.30
  -5  20  -2   49.60   25.00
   5 -20   2   35.90   22.90
  -6  20  -2   68.99   23.80
  -6  20  -2   23.90   20.10
   6 -20   2   19.30   20.80
  -7  20  -2   87.59   29.00
  -7  20  -2   29.30   20.60
   7 -20   2   26.90   24.10
  -8  20  -2   42.10   23.80
  -8  20  -2   28.30   23.60
   8 -20   2   33.30   24.10
  -9  20  -2   38.50   21.80
  -9  20  -2   11.50   20.70
   9 -20   2   -8.90   20.50
 -10  20  -2   58.79   25.90
 -10  20  -2   10.00   21.50
  10 -20   2  -14.40   32.70
 -11  20  -2   49.30   22.40
 -11  20  -2   33.00   26.20
  10  19  -2   16.20   16.70
 -10 -19   2  -23.10   22.10
   9  19  -2   41.10   18.20
  -9 -19   2  -10.90   26.40
  -9 -19   2   37.40   23.10
   8  19  -2    3.70   13.30
   8  19  -2   -5.10   27.90
  -8 -19   2   26.20   21.20
   7  19  -2    3.90   26.80
   7  19  -2   -7.50   13.50
  -7 -19   2    6.80   19.40
  -7 -19   2    1.80   19.30
   6  19  -2  -16.00   17.90
   6  19  -2   -5.20   20.20
  -6 -19   2   -1.50   17.90
  -6 -19   2   15.00   20.10
   5  19  -2    3.40   21.30
   5  19  -2  -10.10   11.30
  -5 -19   2  -13.10   15.20
  -5 -19   2   -6.50   18.00
   4  19  -2    4.10   10.50
  -4 -19   2   11.40   17.70
  -4 -19   2    4.00   18.20
   3  19  -2   23.70   11.20
   3  19  -2  -13.60   17.80
  -3 -19   2    0.10   16.70
  -3 -19   2    6.50   19.70
   2  19  -2   17.00   10.00
   2  19  -2   -3.40   15.80
  -2 -19   2   11.10   18.90
   1  19  -2   66.49   24.20
   1  19  -2   56.49   13.40
   1  19  -2   66.29   22.50
  -1 -19   2   47.80   22.90
   0  19  -2   -5.20   15.10
   0  19  -2    0.80    7.30
   0  19  -2    5.90   17.10
   0 -19   2   13.50   18.00
  -1  19  -2   27.60   18.80
  -1  19  -2   12.60   16.40
  -1  19  -2   17.20    8.00
   1 -19   2   -4.90   16.80
   1 -19   2   12.80    7.40
  -2  19  -2   24.70    7.50
  -2  19  -2   30.20   19.80
  -2  19  -2   13.50   17.90
   2 -19   2   30.50    6.60
   2 -19   2   15.30   18.50
  -3  19  -2   58.59   21.00
  -3  19  -2   49.90   22.60
   3 -19   2   48.40   23.50
  -4  19  -2   29.80   20.70
  -4  19  -2   45.70   20.40
   4 -19   2    9.50   20.10
  -5  19  -2   24.20   24.20
  -5  19  -2   16.60   18.90
  -6  19  -2   87.99   26.90
  -6  19  -2   63.29   22.60
   6 -19   2   37.00   27.90
  -7  19  -2   65.99   26.20
  -7  19  -2   76.29   26.30
   7 -19   2   60.79   27.70
  -8  19  -2   45.80   25.10
  -8  19  -2   53.39   24.80
   8 -19   2   32.30   33.00
  -9  19  -2   15.10   18.00
   9 -19   2    1.10   29.20
 -10  19  -2   36.70   24.00
 -10  19  -2   39.10   24.80
  10 -19   2   -7.40   26.40
 -11  19  -2    9.20   22.40
 -11  19  -2   36.90   23.40
  11 -19   2    3.90   33.90
 -12  19  -2   74.89   30.40
 -12  19  -2   75.29   24.90
  12 -19   2  -14.80   33.40
  11  18  -2   39.30   25.90
 -11 -18   2  -35.10   28.70
  10  18  -2   12.90   15.90
 -10 -18   2   26.70   21.10
 -10 -18   2  -35.40   20.10
 -10 -18   2    3.30   21.30
   9  18  -2    1.80   14.00
  -9 -18   2   29.70   21.00
  -9 -18   2   -4.90   21.00
   8  18  -2    0.80   11.90
   8  18  -2  -36.70   24.60
  -8 -18   2    8.10   19.40
  -8 -18   2   -7.90   18.20
   7  18  -2   40.50   26.30
   7  18  -2   37.00   15.00
  -7 -18   2   58.79   25.10
  -7 -18   2   43.80   20.50
   6  18  -2   20.70   14.80
   6  18  -2    1.00   23.00
  -6 -18   2    6.10   16.50
  -6 -18   2   19.90   19.60
   5  18  -2   55.29   16.30
   5  18  -2   55.29   30.40
  -5 -18   2   18.60   29.80
  -5 -18   2   50.99   23.40
   4  18  -2  -11.60   16.40
   4  18  -2   -9.70    9.50
  -4 -18   2   -1.80   16.60
  -4 -18   2   14.70   17.30
   3  18  -2   23.50   10.80
   3  18  -2    1.00   18.00
  -3 -18   2   -3.50   17.20
  -3 -18   2   26.90   17.20
   2  18  -2   20.70   19.10
   2  18  -2   24.90   11.40
  -2 -18   2   16.90   18.70
   1  18  -2   21.80   18.90
   1  18  -2   20.80   18.40
   1  18  -2   22.60   11.60
  -1 -18   2    6.30   17.30
   0  18  -2   44.10   11.10
   0  18  -2   60.09   21.60
   0  18  -2   41.10   19.60
   0 -18   2   55.09   21.30
  -1  18  -2   -4.30    6.20
  -1  18  -2   -8.40   14.70
  -1  18  -2   18.10   17.10
   1 -18   2    3.10    7.30
   1 -18   2    3.30   15.60
  -2  18  -2    1.50    5.90
  -2  18  -2   15.60   17.10
  -2  18  -2   -8.10   13.30
   2 -18   2   -7.70   14.30
   2 -18   2    9.20    5.70
  -3  18  -2   37.70   19.40
  -3  18  -2   32.40   19.40
   3 -18   2   27.90   19.40
  -4  18  -2   21.80   17.30
  -4  18  -2   18.90   16.60
   4 -18   2   -6.40   17.70
  -5  18  -2   48.30   20.70
  -5  18  -2   75.49   23.00
   5 -18   2   74.09   24.80
  -6  18  -2    3.60   25.10
  -6  18  -2   29.20   20.50
   6 -18   2   13.40   19.20
  -7  18  -2   64.59   23.80
  -7  18  -2   52.49   23.60
   7 -18   2   38.50   37.80
  -8  18  -2   43.20   23.80
  -8  18  -2   38.00   21.40
   8 -18   2   27.70   21.70
  -9  18  -2    6.80   19.80
  -9  18  -2   48.60   25.00
   9 -18   2   40.10   24.50
 -10  18  -2   60.39   27.60
  10 -18   2   12.80   28.00
 -11  18  -2   29.40   23.80
 -11  18  -2   37.60   26.30
  11 -18   2   -9.60   20.60
 -12  18  -2   72.29   30.00
 -12  18  -2   22.00   27.00
  12  17  -2   35.50   16.80
 -12 -17   2   -2.00   22.00
 -12 -17   2  -44.60   34.10
  11  17  -2   65.99   21.00
 -11 -17   2   13.30   21.70
 -11 -17   2    0.50   23.70
 -11 -17   2   -1.00   23.10
  10  17  -2   21.70   14.50
 -10 -17   2  -16.30   21.10
 -10 -17   2  -17.70   21.60
 -10 -17   2  -16.50   19.60
   9  17  -2   20.50   17.10
  -9 -17   2    7.60   21.00
  -9 -17   2   -9.40   17.90
   8  17  -2   -3.60   13.70
   8  17  -2  -14.70   23.40
  -8 -17   2   -8.00   18.20
  -8 -17   2  -17.30   16.30
   7  17  -2   -5.00   21.70
   7  17  -2   16.20   14.40
  -7 -17   2   19.60   18.10
  -7 -17   2   -1.70   16.00
   6  17  -2  107.29   20.40
   6  17  -2   63.59   26.00
  -6 -17   2   81.79   25.00
  -6 -17   2   85.19   23.30
   5  17  -2    9.70   11.90
   5  17  -2    9.60   19.30
  -5 -17   2    4.00   18.30
  -5 -17   2   10.00   17.10
   4  17  -2  121.49   28.10
   4  17  -2   77.69   17.80
  -4 -17   2   91.79   24.50
  -4 -17   2   60.19   23.70
   3  17  -2   10.00   10.80
   3  17  -2   -2.90   15.60
  -3 -17   2   -8.80   14.30
  -3 -17   2   -9.70   15.70
   2  17  -2  -12.50    7.80
   2  17  -2    7.80   15.20
  -2 -17   2   -8.90   12.40
   1  17  -2   72.29   14.30
   1  17  -2   74.49   21.70
   1  17  -2   73.29   22.20
  -1 -17   2   85.99   23.50
   0  17  -2  -13.10   11.90
   0  17  -2  -16.60   12.30
   0  17  -2  -12.80    7.20
   0 -17   2   -6.30   13.60
  -1  17  -2   55.09   19.80
  -1  17  -2   48.50   19.90
  -1  17  -2   38.90    9.80
   1 -17   2   37.80   18.70
   1 -17   2   40.00   14.80
  -2  17  -2    4.40   15.20
  -2  17  -2    9.20   16.70
  -2  17  -2   13.40    6.50
   2 -17   2   22.00   17.20
   2 -17   2   11.10    6.00
  -3  17  -2    0.10   17.50
  -3  17  -2  -19.60   11.10
   3 -17   2  -12.30   12.60
  -4  17  -2   20.10   18.80
  -4  17  -2   24.00   16.40
   4 -17   2   35.50   21.20
  -5  17  -2    4.70   15.90
  -5  17  -2   -6.70   14.90
   5 -17   2    8.10   15.70
  -6  17  -2   52.89   21.70
  -6  17  -2   66.79   24.50
   6 -17   2   26.40   22.80
  -7  17  -2   25.40   20.30
  -7  17  -2    8.20   20.90
   7 -17   2   -2.40   16.80
  -8  17  -2   39.70   19.50
  -8  17  -2   55.19   23.00
   8 -17   2   17.60   23.00
  -9  17  -2   57.29   22.70
  -9  17  -2   60.99   26.90
 -10  17  -2   85.19   28.10
 -10  17  -2   38.80   22.90
 -11  17  -2   66.79   28.70
 -11  17  -2   74.69   26.90
  11 -17   2   45.20   31.80
 -12  17  -2   45.30   27.00
 -12  17  -2   65.19   28.40
  12 -17   2   43.80   35.50
 -13  17  -2  103.59   30.70
 -13  17  -2   92.69   29.30
  12  16  -2   21.30   16.30
 -12 -16   2   16.80   23.80
 -12 -16   2  -23.70   24.30
  11  16  -2   32.10   19.00
 -11 -16   2   27.00   21.30
 -11 -16   2  -23.90   20.20
 -11 -16   2    5.20   23.10
  10  16  -2   62.39   20.80
 -10 -16   2    9.50   24.00
 -10 -16   2   -7.90   19.00
 -10 -16   2   11.00   20.60
   9  16  -2   16.10   16.00
  -9 -16   2  -12.60   17.10
  -9 -16   2  -23.60   16.10
   8  16  -2  -44.20   20.40
  -8 -16   2   -9.20   17.30
  -8 -16   2   13.40   19.10
   7  16  -2   10.80   14.10
   7  16  -2    4.20   21.70
  -7 -16   2    0.00   16.80
  -7 -16   2   12.50   17.80
   6  16  -2    5.10   11.50
   6  16  -2   27.90   21.90
  -6 -16   2    9.20   16.20
  -6 -16   2   18.00   17.10
   5  16  -2  198.28   27.70
   5  16  -2  177.28   20.70
  -5 -16   2  183.28   29.40
  -5 -16   2  195.08   26.90
   4  16  -2   21.80   12.20
   4  16  -2   10.70   19.60
  -4 -16   2   -6.10   14.90
  -4 -16   2  -14.90   12.90
   3  16  -2   16.40   17.50
   3  16  -2   52.59   14.20
  -3 -16   2   21.10   16.40
  -3 -16   2   27.10   17.20
   2  16  -2   -4.00    8.30
   2  16  -2   -0.80   15.00
  -2 -16   2    3.70   13.10
   1  16  -2  -12.00   11.60
   1  16  -2    1.40    8.20
   1  16  -2   13.90   15.70
  -1 -16   2  -11.60   11.70
   0  16  -2   91.89   22.30
   0  16  -2   75.89   13.10
   0  16  -2   69.69   19.90
   0 -16   2   72.49   23.00
   0 -16   2   85.09   13.80
  -1  16  -2    3.00   14.80
  -1  16  -2   -8.60   12.20
  -1  16  -2    4.10    6.50
   1 -16   2   -2.90    6.10
   1 -16   2    8.00   13.20
  -2  16  -2   -6.20   15.00
  -2  16  -2   12.90   15.10
  -2  16  -2    7.40    5.60
   2 -16   2    3.20    5.40
   2 -16   2   12.30   15.40
  -3  16  -2   -4.40   15.60
  -3  16  -2    4.70   14.10
   3 -16   2   11.40   15.60
  -4  16  -2   -2.30   16.20
  -4  16  -2   -3.20   13.10
   4 -16   2    2.90   14.70
  -5  16  -2  121.29   25.20
  -5  16  -2   89.19   27.10
   5 -16   2  127.09   28.60
  -6  16  -2   11.70   17.40
  -6  16  -2  -13.70   15.50
   6 -16   2   10.50   18.30
  -7  16  -2   36.00   20.30
  -7  16  -2   58.49   21.40
   7 -16   2   43.00   19.80
  -8  16  -2   15.20   20.30
  -8  16  -2   19.60   22.40
   8 -16   2    4.00   17.30
  -9  16  -2    5.00   18.10
  -9  16  -2   28.80   20.70
   9 -16   2   18.70   19.60
 -10  16  -2   68.09   24.60
 -10  16  -2   72.69   27.00
  10 -16   2   38.20   25.50
 -11  16  -2   47.90   24.30
 -11  16  -2   58.09   30.10
  11 -16   2   23.60   28.20
 -12  16  -2   59.79   27.10
 -12  16  -2   29.40   26.20
  12 -16   2   26.10   25.20
 -13  16  -2   47.20   26.60
 -13  16  -2   60.39   31.50
  13 -16   2    2.60   28.00
 -13 -15   2  -24.10   35.90
  12  15  -2   19.10   16.00
 -12 -15   2   -2.10   22.60
 -12 -15   2   22.30   21.40
  11  15  -2   20.90   16.80
 -11 -15   2   12.50   21.90
 -11 -15   2  -19.70   18.60
 -11 -15   2   38.30   21.90
  10  15  -2   25.70   16.70
 -10 -15   2    4.30   19.00
 -10 -15   2  -11.80   16.90
 -10 -15   2   -4.90   18.10
   9  15  -2   26.10   15.60
  -9 -15   2  -14.40   17.50
  -9 -15   2   -1.60   16.00
   8  15  -2   57.89   18.20
   8  15  -2   51.39   28.30
  -8 -15   2   64.79   19.60
  -8 -15   2   31.50   19.10
   7  15  -2    9.50   20.90
   7  15  -2   40.50   16.90
  -7 -15   2   23.90   17.40
  -7 -15   2   -1.10   14.80
   6  15  -2   76.29   23.80
   6  15  -2   84.99   19.30
  -6 -15   2   49.60   20.30
  -6 -15   2   71.79   22.00
   5  15  -2   28.00   14.90
   5  15  -2   18.20   19.20
  -5 -15   2   19.70   16.90
  -5 -15   2   12.80   15.10
   4  15  -2   99.39   18.70
   4  15  -2   98.69   24.90
  -4 -15   2  102.79   25.10
  -4 -15   2  102.99   24.10
   3  15  -2   44.80   18.40
   3  15  -2   39.00   13.00
  -3 -15   2   65.29   20.10
  -3 -15   2   24.20   16.50
   2  15  -2   29.20   10.70
   2  15  -2   32.40   16.20
  -2 -15   2   -4.20   13.60
   1  15  -2   22.00   16.10
   1  15  -2   24.50    9.50
   1  15  -2   31.50   16.00
  -1 -15   2    6.90   13.30
  -1 -15   2   10.60    8.50
   0  15  -2   11.50   14.50
   0  15  -2   -0.90   12.90
   0  15  -2   17.80    8.60
   0 -15   2   11.00    8.00
   0 -15   2   17.30   14.20
  -1  15  -2  195.68   24.00
  -1  15  -2  200.88   24.10
  -1  15  -2  198.18   15.60
   1 -15   2  207.58   16.00
   1 -15   2  232.38   29.40
  -2  15  -2   48.60    7.50
  -2  15  -2   72.19   22.70
  -2  15  -2   75.99   19.60
   2 -15   2   64.49    8.90
   2 -15   2   65.59   20.40
  -3  15  -2   -3.10   14.70
  -3  15  -2   -2.10   12.80
  -3  15  -2    4.00    3.50
   3 -15   2   11.70   14.40
  -4  15  -2   46.80   17.80
  -4  15  -2   26.00   16.10
   4 -15   2   47.90   19.50
  -5  15  -2   41.70   19.10
  -5  15  -2   64.29   19.60
   5 -15   2   33.80   18.70
  -6  15  -2  173.08   28.60
  -6  15  -2   95.89   26.60
   6 -15   2  124.39   28.00
  -7  15  -2   41.20   19.50
  -7  15  -2   25.30   20.50
   7 -15   2   23.80   17.40
  -8  15  -2   32.80   21.00
  -8  15  -2   57.09   22.70
   8 -15   2   21.50   19.40
  -9  15  -2   64.49   25.80
  -9  15  -2   36.50   28.70
   9 -15   2   12.50   20.30
 -10  15  -2   -5.40   22.30
 -10  15  -2   30.80   24.00
  10 -15   2   22.80   26.10
 -11  15  -2   50.59   26.40
 -11  15  -2   83.89   28.20
  11 -15   2    1.90   25.60
 -12  15  -2   48.00   24.90
 -13  15  -2   55.29   28.10
 -13  15  -2   46.40   28.60
  13 -15   2   22.80   25.60
 -14  15  -2   79.29   31.20
 -14  15  -2   48.60   27.60
  13  14  -2    8.90   14.10
 -13 -14   2   27.40   21.30
 -13 -14   2   -0.80   22.00
  12  14  -2   26.80   18.20
 -12 -14   2    2.00   18.70
 -12 -14   2    1.70   18.60
 -12 -14   2   14.00   23.40
  11  14  -2   -1.10   13.80
 -11 -14   2   -1.10   20.30
 -11 -14   2   -5.90   17.30
 -11 -14   2  -18.80   16.60
  10  14  -2   33.00   18.30
 -10 -14   2   -7.60   17.50
 -10 -14   2    4.80   17.30
 -10 -14   2   17.70   18.40
   9  14  -2   -0.40   19.20
  -9 -14   2   -6.20   18.90
  -9 -14   2   -9.20   15.60
   8  14  -2   70.59   25.90
   8  14  -2   75.09   19.80
  -8 -14   2   55.99   19.60
  -8 -14   2   35.70   19.00
   7  14  -2  304.97   28.60
   7  14  -2  359.46   35.20
  -7 -14   2  300.27   29.90
  -7 -14   2  264.07   34.00
   6  14  -2   17.40   13.20
   6  14  -2   19.90   19.40
  -6 -14   2    3.80   14.40
  -6 -14   2    5.20   15.80
   5  14  -2  147.69   23.10
   5  14  -2  119.99   20.50
  -5 -14   2   75.49   21.20
  -5 -14   2   80.09   21.70
   4  14  -2   -6.40   15.00
   4  14  -2   -5.90   10.40
  -4 -14   2   10.50   14.20
  -4 -14   2   13.10   14.00
   3  14  -2  138.49   16.70
   3  14  -2  151.38   25.10
  -3 -14   2  133.59   23.60
  -3 -14   2  145.59   21.70
   2  14  -2  128.09   20.40
   2  14  -2  115.29   14.60
  -2 -14   2  115.89   23.10
   1  14  -2  114.39   18.50
   1  14  -2  113.09   12.50
   1  14  -2  133.89   24.30
  -1 -14   2   90.69   12.50
  -1 -14   2  105.39   22.70
   0  14  -2   29.90   14.60
   0  14  -2   20.10    7.60
   0  14  -2   23.90   13.80
   0 -14   2   12.10    7.50
   0 -14   2    7.40   13.80
  -1  14  -2   39.20   17.10
  -1  14  -2   44.30    8.90
  -1  14  -2   29.70   15.40
   1 -14   2   30.30   15.80
   1 -14   2   56.49    9.00
  -2  14  -2   90.59   22.70
  -2  14  -2   83.29    8.50
  -2  14  -2  112.99   21.30
   2 -14   2   75.39    8.20
   2 -14   2   93.29   21.70
  -3  14  -2  135.99   19.40
  -3  14  -2  150.38   22.40
   3 -14   2  152.38   24.80
  -4  14  -2   10.10   14.30
  -4  14  -2   16.60   16.10
   4 -14   2   19.00   15.00
  -5  14  -2   -4.20   13.30
  -5  14  -2    4.00   14.20
   5 -14   2   -8.10   12.10
  -6  14  -2    0.90   17.00
  -6  14  -2   10.90   15.50
   6 -14   2    4.00   13.70
  -7  14  -2    6.40   18.70
  -7  14  -2   18.50   18.40
   7 -14   2   25.10   17.60
  -8  14  -2   33.90   22.50
  -8  14  -2   32.90   24.00
   8 -14   2   20.20   18.90
  -9  14  -2   68.69   27.20
  -9  14  -2   64.99   23.70
   9 -14   2   50.29   22.10
 -10  14  -2   55.39   23.70
 -10  14  -2   -5.30   35.80
  10 -14   2    5.40   20.70
 -11  14  -2   71.79   30.40
 -11  14  -2   40.10   23.60
  11 -14   2   10.00   20.20
 -12  14  -2   36.00   27.80
 -12  14  -2   48.50   27.10
  12 -14   2   23.10   23.30
 -13  14  -2  105.09   32.10
 -13  14  -2   82.49   26.80
 -14  14  -2  188.78   30.20
  14  13  -2   -1.00   14.50
  13  13  -2    7.60   15.80
 -13 -13   2   -6.50   22.40
 -13 -13   2    6.10   19.40
  12  13  -2   -5.60   14.40
 -12 -13   2  -31.80   16.40
 -12 -13   2   10.40   20.10
 -12 -13   2    4.80   22.20
  11  13  -2   34.40   17.30
 -11 -13   2   24.90   17.80
 -11 -13   2   37.40   22.10
 -11 -13   2    0.80   16.80
  10  13  -2   -9.00   15.30
 -10 -13   2    3.70   16.00
 -10 -13   2  -12.60   17.70
 -10 -13   2   -9.50   15.10
   9  13  -2    3.70   14.80
  -9 -13   2    8.30   15.40
  -9 -13   2   -7.90   13.50
  -9 -13   2  -14.30   17.30
   8  13  -2   41.70   17.30
  -8 -13   2   12.00   16.20
  -8 -13   2   26.10   16.80
   7  13  -2  106.09   22.00
   7  13  -2  118.99   27.50
  -7 -13   2   98.89   22.40
  -7 -13   2   77.29   19.70
   6  13  -2  311.57   31.20
   6  13  -2  280.77   26.30
  -6 -13   2  304.77   32.80
  -6 -13   2  284.37   29.50
   5  13  -2   63.59   14.70
   5  13  -2   51.09   17.70
  -5 -13   2   48.50   17.40
  -5 -13   2   30.20   14.40
   4  13  -2   28.80   15.00
   4  13  -2   16.80   10.80
  -4 -13   2   24.90   16.30
  -4 -13   2   27.50   13.90
   3  13  -2  157.58   20.80
   3  13  -2  180.78   18.00
  -3 -13   2  156.18   19.90
   2  13  -2   12.10   12.90
   2  13  -2   48.60   11.10
  -2 -13   2   29.30   10.00
   1  13  -2  774.72   43.30
   1  13  -2  727.43   48.70
  -1 -13   2  694.33   42.70
   0  13  -2  -13.90    8.40
   0  13  -2   -3.70    9.90
   0  13  -2   25.10    7.50
   0 -13   2    6.60    6.60
   0 -13   2   -1.20   14.00
  -1  13  -2   20.20    6.70
  -1  13  -2   27.70   13.10
  -1  13  -2   40.90   14.90
   1 -13   2   14.00    6.20
   1 -13   2    3.50   12.00
  -2  13  -2   45.20    6.70
  -2  13  -2   67.49   18.30
  -2  13  -2   41.30   15.30
   2 -13   2   77.19   20.50
   2 -13   2   49.90    6.50
  -3  13  -2  251.17   25.50
  -3  13  -2  215.08   22.90
   3 -13   2  243.98   28.30
  -4  13  -2  214.38   25.70
  -4  13  -2  232.38   23.70
   4 -13   2  235.38   28.60
  -5  13  -2   -2.50   13.30
   5 -13   2    6.10   14.40
  -6  13  -2   36.40   17.30
  -6  13  -2   43.00   20.20
   6 -13   2   31.00   16.70
  -7  13  -2    3.80   17.60
  -7  13  -2   20.30   17.40
   7 -13   2   -0.90   14.30
  -8  13  -2   62.69   22.30
  -8  13  -2   60.09   24.80
   8 -13   2   56.29   20.70
  -9  13  -2   52.09   23.60
  -9  13  -2   33.20   24.20
   9 -13   2   42.90   19.80
 -10  13  -2    7.60   23.00
 -10  13  -2   59.79   24.80
  10 -13   2   -2.60   16.40
 -11  13  -2   -8.50   21.50
 -11  13  -2    3.10   21.90
  11 -13   2    6.10   19.10
 -12  13  -2  -13.90   22.60
 -12  13  -2   37.10   27.30
  12 -13   2  -10.40   25.60
 -13  13  -2   15.00   20.90
 -13  13  -2   40.80   28.70
 -14  13  -2   97.99   33.50
 -14  13  -2   48.90   26.60
 -15  13  -2   72.29   26.20
 -15  13  -2  149.29   37.00
  14  12  -2   63.89   22.70
 -14 -12   2  -12.50   20.50
 -14 -12   2    6.70   22.50
  13  12  -2   33.70   18.50
 -13 -12   2   -6.50   24.10
 -13 -12   2    2.80   17.20
 -13 -12   2   42.50   19.50
  12  12  -2   25.20   18.90
 -12 -12   2    4.00   19.40
 -12 -12   2  -11.60   15.40
 -12 -12   2   21.50   23.90
  11  12  -2   -8.90   14.70
 -11 -12   2   13.40   17.50
 -11 -12   2  -15.10   18.80
  10  12  -2   17.30   17.50
 -10 -12   2   21.80   16.90
 -10 -12   2    9.20   14.90
 -10 -12   2   -7.30   17.50
   9  12  -2    7.30   16.00
  -9 -12   2   -0.40   15.60
  -9 -12   2   15.90   15.10
  -9 -12   2    1.70   13.90
   8  12  -2   12.40   14.30
  -8 -12   2   -6.20   15.40
   7  12  -2  188.28   26.50
   7  12  -2  157.58   20.70
  -7 -12   2  178.28   27.10
  -7 -12   2  133.29   24.20
   6  12  -2    8.70   16.60
   6  12  -2   25.90   14.30
  -6 -12   2   25.00   13.70
  -6 -12   2   23.40   14.50
   5  12  -2  383.46   32.60
   5  12  -2  392.96   29.80
  -5 -12   2  333.47   29.30
  -5 -12   2  370.56   34.10
   4  12  -2  108.09   20.70
   4  12  -2  107.39   16.90
  -4 -12   2   80.29   18.50
  -4 -12   2   95.19   18.50
   3  12  -2    6.20    8.40
   3  12  -2    0.80   13.90
  -3 -12   2    3.80   10.40
  -3 -12   2    9.80   11.80
   2  12  -2  368.76   28.80
   2  12  -2  355.56   24.90
  -2 -12   2  346.27   31.90
  -2 -12   2  333.57   24.30
   1  12  -2   38.80   13.50
   1  12  -2   38.20    9.80
   1  12  -2   31.60   13.70
  -1 -12   2   23.20   13.30
  -1 -12   2   33.90    8.70
   0  12  -2  768.32   49.50
   0  12  -2  733.23   48.30
   0  12  -2  777.42   43.40
   0 -12   2  796.12   53.69
   0 -12   2  777.12   43.50
  -1  12  -2  191.58   20.20
  -1  12  -2  200.18   14.50
  -1  12  -2  225.08   21.50
   1 -12   2  204.78   14.40
   1 -12   2  206.58   24.50
  -2  12  -2    9.00   11.40
  -2  12  -2   34.00   13.10
   2 -12   2   31.20   14.10
  -3  12  -2  285.87   25.20
  -3  12  -2  303.17   29.70
   3 -12   2  302.77   30.10
  -4  12  -2  179.08   26.20
  -4  12  -2  122.79   19.10
  -5  12  -2  353.46   30.50
  -5  12  -2  341.97   30.00
   5 -12   2  360.26   34.50
  -6  12  -2  107.49   33.00
  -6  12  -2   35.60   17.40
   6 -12   2   38.90   17.30
  -7  12  -2   45.40   18.80
  -7  12  -2   50.69   20.40
   7 -12   2   59.59   18.90
  -8  12  -2   32.90   19.00
  -8  12  -2   24.00   20.90
   8 -12   2   47.60   18.00
  -9  12  -2   14.20   20.10
  -9  12  -2  -10.80   18.10
   9 -12   2    1.90   14.70
 -10  12  -2   40.80   24.00
 -10  12  -2   50.09   26.00
  10 -12   2   56.59   20.20
 -11  12  -2   19.70   21.60
  11 -12   2    5.20   16.60
 -12  12  -2   64.99   25.30
 -12  12  -2   18.90   24.10
  12 -12   2   -6.30   20.60
 -13  12  -2   16.10   24.20
 -13  12  -2   85.49   43.30
  13 -12   2   10.10   23.60
 -14  12  -2  114.59   31.70
 -14  12  -2   25.50   25.60
  14 -12   2   14.00   32.60
 -15  12  -2  189.88   37.60
  15  11  -2   30.30   16.50
 -15 -11   2   11.30   25.40
 -15 -11   2   17.80   28.70
  14  11  -2    5.50   15.80
 -14 -11   2   21.00   22.10
 -14 -11   2  -41.50   21.60
  13  11  -2    5.00   17.70
 -13 -11   2   32.10   24.50
 -13 -11   2   24.50   19.00
  12  11  -2    3.30   14.70
 -12 -11   2   12.10   18.90
 -12 -11   2   -7.50   17.70
  11  11  -2   15.50   16.30
 -11 -11   2   30.50   27.10
 -11 -11   2    8.60   25.40
  10  11  -2   13.20   17.50
 -10 -11   2   10.50   16.10
 -10 -11   2    7.80   14.80
 -10 -11   2   11.90   14.80
   9  11  -2   95.59   22.10
  -9 -11   2   74.79   18.80
  -9 -11   2   73.69   19.00
  -9 -11   2   68.09   21.70
   8  11  -2  163.38   21.80
  -8 -11   2  134.49   24.40
  -8 -11   2  162.48   23.60
   7  11  -2    7.10   16.50
   7  11  -2   -2.70   10.90
  -7 -11   2   16.60   15.00
  -7 -11   2   10.30   13.70
   6  11  -2  145.09   21.80
   6  11  -2  140.59   21.70
  -6 -11   2  100.39   18.90
  -6 -11   2  151.58   21.20
   5  11  -2   24.00   14.30
   5  11  -2   -6.60   12.40
  -5 -11   2   -1.20    9.60
  -5 -11   2    8.50   10.70
   4  11  -2  144.79   17.20
  -4 -11   2  168.38   21.10
  -4 -11   2  216.78   36.90
   3  11  -2   53.69   14.90
   3  11  -2   34.50   10.20
  -3 -11   2   23.60    9.00
  -3 -11   2   36.10   13.50
  -3 -11   2   43.80   13.60
   2  11  -2   72.79   12.30
   2  11  -2   76.79   16.60
  -2 -11   2   61.59   11.00
  -2 -11   2   50.39   15.80
   1  11  -2  274.97   25.10
   1  11  -2  298.77   24.80
   1  11  -2  308.07   20.80
  -1 -11   2  310.57   34.00
  -1 -11   2  301.17   28.40
  -1 -11   2  286.17   24.80
  -1 -11   2  286.87   20.30
   0  11  -2   11.20   11.10
   0  11  -2   -3.40    9.90
   0  11  -2   23.20    7.10
   0 -11   2   18.50   19.30
   0 -11   2   21.50    6.40
   0 -11   2   14.70    9.90
   0 -11   2    8.40   11.20
  -1  11  -2  874.61   54.89
  -1  11  -2  940.41   48.80
  -1  11  -2  912.91   54.29
   1 -11   2  902.11   48.60
   1 -11   2  855.51   53.29
   1 -11   2  927.41   58.99
  -2  11  -2  335.97   19.80
  -2  11  -2  369.56   28.10
  -2  11  -2  344.17   26.60
   2 -11   2  330.37   30.40
   2 -11   2  335.47   25.90
   2 -11   2  345.37   19.90
  -3  11  -2   32.20   13.30
  -3  11  -2   23.20   12.60
   3 -11   2   33.30   14.00
   3 -11   2   32.00   11.40
  -4  11  -2  227.58   22.70
  -4  11  -2  224.68   24.00
   4 -11   2  256.67   26.90
   4 -11   2  248.48   22.30
  -5  11  -2   29.20   16.50
  -5  11  -2   31.00   14.60
   5 -11   2   30.90   14.60
  -6  11  -2  180.38   26.30
  -6  11  -2  196.68   29.60
   6 -11   2  144.39   26.20
  -7  11  -2   -7.40   15.70
  -8  11  -2   11.40   17.40
  -8  11  -2    1.50   18.40
  -9  11  -2   84.99   25.30
  -9  11  -2  105.29   27.70
 -10  11  -2   -9.80   22.20
 -10  11  -2   -6.10   20.80
 -11  11  -2   56.79   27.30
 -11  11  -2   25.50   22.60
  11 -11   2   37.70   23.00
 -12  11  -2    9.90   21.90
 -12  11  -2   21.10   25.00
  12 -11   2  -10.00   16.60
 -13  11  -2   17.40   23.10
 -13  11  -2   39.90   27.30
 -14  11  -2   37.50   25.30
 -14  11  -2  108.59   30.80
  14 -11   2    5.80   28.80
 -15  11  -2   62.49   29.50
 -15  11  -2  174.48   36.50
  15  10  -2   62.09   30.00
 -15 -10   2  -10.50   28.30
 -15 -10   2   16.80   17.20
  14  10  -2   -0.40   16.00
 -14 -10   2  -27.50   23.00
 -14 -10   2   17.70   20.50
  13  10  -2    7.60   15.40
 -13 -10   2    4.50   17.00
 -13 -10   2    6.10   23.80
 -13 -10   2   -8.10   14.50
  12  10  -2   23.10   17.20
 -12 -10   2  -10.60   12.50
 -12 -10   2   18.40   20.60
 -12 -10   2   -3.80   16.10
  11  10  -2   12.40   16.80
 -11 -10   2   -7.10   13.80
 -11 -10   2   12.80   13.90
 -11 -10   2   -2.40   18.50
  10  10  -2   37.40   16.40
 -10 -10   2   38.40   15.00
 -10 -10   2   51.39   20.50
 -10 -10   2   14.30   14.50
   9  10  -2   52.99   17.80
  -9 -10   2   51.89   16.60
  -9 -10   2   30.90   16.80
  -9 -10   2   30.00   19.00
   8  10  -2  140.79   19.70
  -8 -10   2  122.09   20.80
  -8 -10   2  179.78   22.80
   7  10  -2   28.40   12.60
   7  10  -2   90.49   21.70
   7  10  -2   50.89   15.30
  -7 -10   2   41.70   15.00
  -7 -10   2   57.29   17.60
   6  10  -2   71.39   15.00
   6  10  -2  111.49   15.50
   6  10  -2  122.99   21.50
  -6 -10   2   87.69   16.80
  -6 -10   2   74.29   15.80
   5  10  -2   11.50    9.90
   5  10  -2    5.50    9.20
  -5 -10   2    7.60    9.90
  -5 -10   2   12.00   12.20
   4  10  -2   50.09   13.30
   4  10  -2   52.39   13.40
   4  10  -2   54.19   14.80
  -4 -10   2   45.60   12.00
  -4 -10   2   47.00   13.50
   3  10  -2 1039.60   57.19
   3  10  -2  927.51   60.29
   3  10  -2  998.60   58.69
  -3 -10   2 1073.59   59.39
  -3 -10   2  908.81   56.19
  -3 -10   2 1019.10   61.79
   2  10  -2  935.91   53.59
   2  10  -2  994.40   51.39
  -2 -10   2  788.32   52.09
  -2 -10   2  850.21   53.19
  -2 -10   2  932.01   56.99
  -2 -10   2  851.31   50.39
   1  10  -2    4.00    8.30
   1  10  -2    1.70    6.40
   1  10  -2   -9.20    7.10
  -1 -10   2    8.30    7.90
  -1 -10   2   14.60    6.60
  -1 -10   2   12.30    9.90
  -1 -10   2    4.80   10.50
  -1 -10   2    5.10    8.90
   0  10  -2  216.18   19.50
   0  10  -2  235.38   21.10
   0  10  -2  203.58   15.70
   0 -10   2  209.68   15.70
   0 -10   2  212.08   19.90
   0 -10   2  208.08   18.60
   0 -10   2  252.47   24.90
   0 -10   2  240.78   23.70
  -1  10  -2  280.27   22.30
  -1  10  -2  265.87   22.60
  -1  10  -2  293.57   17.40
   1 -10   2  252.97   26.60
   1 -10   2  267.07   21.40
   1 -10   2  268.27   25.80
   1 -10   2  261.97   22.60
   1 -10   2  279.07   17.20
  -2  10  -2 2150.48  106.89
  -2  10  -2 2075.59  113.79
  -2  10  -2 2105.79  112.79
   2 -10   2 2125.99  117.49
   2 -10   2 2081.59  112.89
   2 -10   2 2123.79  117.19
   2 -10   2 1981.60  109.39
   2 -10   2 2154.18  112.39
  -3  10  -2  511.45   35.90
  -3  10  -2  527.15   36.80
   3 -10   2  550.84   40.30
   3 -10   2  529.55   36.20
   3 -10   2  609.64   41.10
   3 -10   2  513.15   34.40
  -4  10  -2  116.19   18.60
  -4  10  -2  109.59   19.20
   4 -10   2  143.89   18.90
   4 -10   2   97.29   14.20
   4 -10   2  118.49   19.10
  -5  10  -2  124.59   17.90
  -5  10  -2  118.69   20.70
   5 -10   2  108.59   13.90
  -6  10  -2   28.40   15.10
  -6  10  -2   -2.50   12.30
  -7  10  -2   97.59   20.50
  -7  10  -2   94.79   22.80
  -8  10  -2  -15.10   17.10
  -8  10  -2    5.20   16.30
  -9  10  -2  -16.20   16.80
  -9  10  -2    1.90   20.00
 -10  10  -2   76.19   26.20
 -10  10  -2   66.89   22.90
 -11  10  -2   -0.90    6.70
 -11  10  -2  -10.60   20.00
 -11  10  -2    3.60    5.60
 -11  10  -2   20.30   23.80
 -12  10  -2   -4.90    8.60
 -12  10  -2   21.50   24.30
 -12  10  -2    8.20   25.30
 -12  10  -2    7.90    6.60
  12 -10   2   26.50   19.80
 -13  10  -2   68.49   28.50
 -13  10  -2   47.60   25.10
  13 -10   2    4.50   22.50
 -14  10  -2   -8.00    9.50
 -14  10  -2   15.20   23.80
 -14  10  -2   61.19   28.20
 -15  10  -2  118.09   30.00
  15   9  -2   18.50   19.50
 -15  -9   2   14.20   21.90
 -15  -9   2  -47.00   23.00
  14   9  -2   13.40   15.50
 -14  -9   2    2.70   17.10
 -14  -9   2   -9.10   14.90
 -14  -9   2   11.70   24.60
  13   9  -2   -4.90   17.10
 -13  -9   2    8.50   19.60
 -13  -9   2   14.90   19.50
 -13  -9   2   -4.00   14.10
  12   9  -2   -0.60   15.40
 -12  -9   2   -9.20   19.90
 -12  -9   2   -4.70   12.60
 -12  -9   2  -29.80   22.90
  11   9  -2   12.00   13.50
 -11  -9   2    5.40   18.10
 -11  -9   2    5.30   13.00
 -11  -9   2   36.80   18.20
  10   9  -2   -3.30   13.20
  10   9  -2   -1.60   13.80
 -10  -9   2   25.70   13.90
 -10  -9   2   33.00   17.00
 -10  -9   2   10.20   18.50
   9   9  -2   48.70   16.20
   9   9  -2  118.49   21.00
  -9  -9   2   66.79   20.10
  -9  -9   2   72.09   17.40
  -9  -9   2   55.59   17.90
   8   9  -2   81.09   17.10
   8   9  -2  131.09   21.50
  -8  -9   2   85.59   18.60
  -8  -9   2  107.29   20.10
  -8  -9   2   94.19   18.10
   7   9  -2  114.89   18.60
   7   9  -2   86.59   16.70
   7   9  -2   85.39   20.40
  -7  -9   2   74.39   16.90
  -7  -9   2   99.09   17.30
   6   9  -2  104.59   27.30
   6   9  -2   61.09   13.40
  -6  -9   2   70.79   14.10
   5   9  -2   60.19   13.80
   5   9  -2   51.79   13.00
   5   9  -2   44.60   14.20
  -5  -9   2   68.29   14.40
  -5  -9   2   40.00   11.90
   4   9  -2  324.47   25.20
   4   9  -2  283.87   23.10
  -4  -9   2  308.07   24.30
  -4  -9   2  333.27   26.80
  -4  -9   2  268.17   22.60
   3   9  -2  827.62   48.10
   3   9  -2  842.72   49.70
  -3  -9   2  885.21   49.90
  -3  -9   2  809.82   50.29
  -3  -9   2  816.52   49.90
  -3  -9   2  744.63   48.70
  -3  -9   2  844.82   52.09
   2   9  -2   -0.80    8.50
   2   9  -2   -6.70    6.90
   2   9  -2    6.80    9.00
  -2  -9   2   11.90    8.80
  -2  -9   2    2.20    6.90
  -2  -9   2    5.80    7.90
  -2  -9   2    6.50    7.30
   1   9  -2  111.89   13.90
   1   9  -2  119.59   14.20
   1   9  -2  109.49   11.50
  -1  -9   2  132.69   15.20
  -1  -9   2  118.09   16.40
  -1  -9   2  111.09   11.10
   0   9  -2   47.20   12.10
   0   9  -2   62.19    9.40
   0   9  -2   41.80   12.20
   0  -9   2   58.79   12.50
   0  -9   2   68.29    9.40
   0  -9   2    8.40   22.30
  -1   9  -2  246.38   16.50
  -1   9  -2  248.98   20.20
  -1   9  -2  227.78   20.20
   1  -9   2  246.98   19.60
   1  -9   2  252.27   15.70
   1  -9   2  262.47   23.80
  -2   9  -2  819.52   42.40
  -2   9  -2  795.22   49.00
  -2   9  -2  804.72   48.00
   2  -9   2  825.82   42.40
   2  -9   2  805.72   52.19
   2  -9   2  805.42   47.30
   2  -9   2  794.22   48.00
   2  -9   2  824.62   51.89
  -3   9  -2 2674.93  140.29
  -3   9  -2 2607.14  138.79
   3  -9   2 2785.12  143.79
   3  -9   2 2661.93  142.69
   3  -9   2 2448.75  138.49
   3  -9   2 2661.23  138.99
  -4   9  -2 1282.17   74.39
  -4   9  -2 1368.66   76.39
   4  -9   2 1308.47   73.09
   4  -9   2 1468.15   78.59
   4  -9   2 1270.47   73.99
  -5   9  -2   42.10   13.70
  -5   9  -2   39.00   13.60
   5  -9   2   39.90   10.90
   5  -9   2   35.40   12.70
  -6   9  -2  396.36   30.80
  -6   9  -2  380.46   30.00
   6  -9   2  416.56   27.70
   6  -9   2  393.66   30.90
  -7   9  -2  109.59   21.50
  -7   9  -2  131.09   22.00
  -8   9  -2  286.27   49.90
  -8   9  -2  163.48   27.10
  -8   9  -2  115.69   10.40
  -8   9  -2  172.38   11.80
  -9   9  -2   39.00    7.60
  -9   9  -2   25.50    6.30
  -9   9  -2   43.90   20.30
  -9   9  -2   36.40   19.20
 -10   9  -2   27.10   20.80
 -10   9  -2   12.30    6.50
 -10   9  -2   -9.20   19.90
 -10   9  -2    2.40    7.20
 -11   9  -2   77.29   25.40
 -11   9  -2   38.50    8.70
 -11   9  -2   90.19   26.90
 -11   9  -2   28.40   10.70
 -12   9  -2   34.40   26.20
 -12   9  -2   47.30   25.30
 -12   9  -2   20.50    8.30
 -13   9  -2   37.90   23.80
 -13   9  -2   51.49   26.10
  13  -9   2   40.00   21.40
 -14   9  -2   39.40   25.10
 -14   9  -2   70.89   27.60
  14  -9   2   -2.70   24.60
 -15   9  -2   42.50   25.60
 -15   9  -2   62.19   27.10
 -16   9  -2   53.29   29.20
 -16   9  -2   85.39   27.80
  16   8  -2   -5.50   23.20
 -16  -8   2  -25.90   24.10
  15   8  -2   27.20   19.00
 -15  -8   2   34.10   17.80
 -15  -8   2  -30.30   22.90
  14   8  -2   38.40   20.40
 -14  -8   2   19.80   22.90
 -14  -8   2    5.50   16.00
 -14  -8   2   30.00   21.10
  13   8  -2    2.80   16.80
 -13  -8   2    9.80   15.30
 -13  -8   2  -13.30   13.00
 -13  -8   2   -5.10   19.70
  12   8  -2   16.80   25.10
  12   8  -2   17.40   19.70
 -12  -8   2    9.20   12.90
 -12  -8   2    5.40   16.80
 -12  -8   2   21.10   31.50
  11   8  -2    6.80   13.40
  11   8  -2   -2.00   15.10
 -11  -8   2   -4.90   14.10
 -11  -8   2   12.40   18.80
 -11  -8   2    1.20   12.30
  10   8  -2   54.59   18.50
  10   8  -2   70.59   20.60
 -10  -8   2   81.19   20.10
 -10  -8   2   62.99   17.40
 -10  -8   2   58.19   15.70
   9   8  -2   40.30   15.10
   9   8  -2   35.20   14.50
  -9  -8   2   36.90   14.20
  -9  -8   2   55.79   18.70
  -9  -8   2   34.30   15.30
   8   8  -2   12.80   13.10
   8   8  -2   21.60   11.90
  -8  -8   2   12.70   12.50
  -8  -8   2    6.20   12.60
  -8  -8   2   36.80   12.80
   7   8  -2   49.20   14.30
  -7  -8   2   32.90   12.10
  -7  -8   2   41.20   12.90
   6   8  -2   25.70    9.90
   6   8  -2   31.90   12.90
   6   8  -2   33.30   14.90
  -6  -8   2   27.20   11.40
  -6  -8   2   15.50    9.20
   5   8  -2   83.79   15.80
   5   8  -2   77.89   15.90
   5   8  -2   86.79   13.50
  -5  -8   2   83.69   13.80
  -5  -8   2   81.69   14.30
   4   8  -2   99.19   14.30
   4   8  -2  117.69   15.20
   4   8  -2   87.09   12.60
  -4  -8   2   85.39   13.00
  -4  -8   2   99.29   14.60
  -4  -8   2   88.59   12.40
  -4  -8   2  103.59   14.90
  -4  -8   2   90.69   15.70
   3   8  -2  533.05   36.50
   3   8  -2  547.85   35.50
   3   8  -2  592.14   34.70
  -3  -8   2  545.75   35.80
  -3  -8   2  560.04   34.20
  -3  -8   2  569.64   35.30
  -3  -8   2  528.05   35.00
  -3  -8   2  568.94   37.70
   2   8  -2  114.79   12.70
   2   8  -2  122.49   15.20
   2   8  -2  130.69   14.60
  -2  -8   2  135.99   17.00
  -2  -8   2  116.19   12.10
  -2  -8   2  127.49   14.30
  -2  -8   2  134.59   13.60
   1   8  -2   12.30    7.80
   1   8  -2    6.20    8.10
   1   8  -2    6.40    7.20
   1   8  -2    0.00    5.80
  -1  -8   2    3.30    7.60
  -1  -8   2    2.70    6.30
  -1  -8   2    1.70    5.70
  -1  -8   2    4.60    7.40
   0   8  -2   62.29    8.10
   0   8  -2   87.39   14.10
   0   8  -2   91.79   13.90
   0  -8   2   84.29   13.50
   0  -8   2   90.39   15.10
   0  -8   2   90.29   14.20
   0  -8   2   79.79   16.00
   0  -8   2   64.89    8.10
  -1   8  -2   18.80    9.70
  -1   8  -2   10.20    4.90
  -1   8  -2   14.40    8.60
   1  -8   2   11.50    8.00
   1  -8   2   14.60   11.00
   1  -8   2   13.80    7.90
   1  -8   2   17.70    5.00
   1  -8   2   23.30    9.80
  -2   8  -2  386.96   26.60
  -2   8  -2  390.16   21.00
  -2   8  -2  376.46   26.30
   2  -8   2  408.66   30.50
   2  -8   2  359.16   25.30
   2  -8   2  396.86   29.50
   2  -8   2  381.86   20.70
   2  -8   2  369.26   25.70
  -3   8  -2 1953.90  106.09
  -3   8  -2 1988.30  107.39
   3  -8   2 2016.20  105.39
   3  -8   2 1998.20  109.59
   3  -8   2 2039.10  110.19
  -4   8  -2  425.36   30.70
  -4   8  -2  424.86   30.10
   4  -8   2  462.75   33.50
   4  -8   2  477.75   30.30
   4  -8   2  470.85   29.00
  -5   8  -2  869.41   53.29
  -5   8  -2  853.81   51.49
   5  -8   2  856.31   51.39
   5  -8   2 1007.30   58.99
   5  -8   2  853.71   49.90
  -6   8  -2  100.19    7.60
  -6   8  -2  132.39   22.90
  -6   8  -2  139.19   19.70
  -6   8  -2  119.39   20.60
  -6   8  -2   94.99    7.20
   6  -8   2  119.49   13.20
   6  -8   2   99.89   16.70
  -7   8  -2  187.78   21.10
  -7   8  -2  166.78   12.70
  -7   8  -2  180.88   12.90
  -7   8  -2  189.48   36.90
  -7   8  -2  253.87   26.90
   7  -8   2  241.18   24.20
  -8   8  -2  284.97   26.00
  -8   8  -2  278.27   17.70
  -8   8  -2  239.98   16.60
  -8   8  -2  278.07   30.80
  -8   8  -2  301.47   28.70
   8  -8   2  273.87   26.10
  -9   8  -2    8.70   16.30
  -9   8  -2   19.90    6.10
  -9   8  -2   15.80    6.90
  -9   8  -2   -3.30   15.80
  -9   8  -2   -7.50   14.40
 -10   8  -2   29.90    7.60
 -10   8  -2   -0.40   17.50
 -10   8  -2   30.50    8.80
 -10   8  -2   45.10   19.30
 -10   8  -2   47.10   21.90
 -11   8  -2    9.70   23.20
 -11   8  -2    6.80    7.50
 -11   8  -2   -7.40   19.40
 -12   8  -2   60.49   24.80
 -12   8  -2   64.59   25.20
 -12   8  -2   32.80    9.40
 -13   8  -2   38.40   23.70
 -13   8  -2   14.20   23.10
 -13   8  -2    3.70    8.30
 -14   8  -2    8.20    9.20
 -14   8  -2   -5.80   19.60
 -14   8  -2   61.89   34.80
  14  -8   2    8.00   22.20
 -15   8  -2   33.00   26.30
 -15   8  -2    3.70    8.80
 -15   8  -2   69.19   27.20
 -16   8  -2  154.88   23.80
  16   7  -2   15.20   15.20
 -16  -7   2   20.50   17.70
  15   7  -2    6.20   14.90
 -15  -7   2  -35.40   21.70
 -15  -7   2   27.50   21.30
  14   7  -2    6.00   17.70
 -14  -7   2   24.60   20.80
 -14  -7   2   30.50   23.90
 -14  -7   2    2.30   13.90
  13   7  -2    6.40   14.60
 -13  -7   2   -2.50   13.40
 -13  -7   2    5.70   19.60
 -13  -7   2   12.70   17.80
  12   7  -2   -5.90   19.60
  12   7  -2    0.20   15.60
 -12  -7   2  -16.30   14.90
 -12  -7   2    7.10   20.20
 -12  -7   2   -5.70   11.50
  11   7  -2   91.19   21.70
  11   7  -2   53.29   15.20
 -11  -7   2   62.49   17.80
 -11  -7   2   44.30   18.80
 -11  -7   2   52.29   15.80
  10   7  -2   47.60   16.40
  10   7  -2   36.20   14.10
 -10  -7   2   26.60   14.20
 -10  -7   2   16.40   14.20
 -10  -7   2   20.80   18.70
   9   7  -2  108.99   20.40
  -9  -7   2   94.89   17.70
  -9  -7   2   76.79   15.90
  -9  -7   2   86.49   19.40
   8   7  -2   17.50   12.00
   8   7  -2   44.60   11.90
  -8  -7   2   45.00   13.00
  -8  -7   2   26.10   12.60
  -8  -7   2   22.80   13.70
   7   7  -2   13.30    8.10
  -7  -7   2    7.20   14.80
  -7  -7   2    9.70    9.20
   6   7  -2   -7.60    8.80
   6   7  -2   -6.50   10.50
   6   7  -2    7.60    7.30
  -6  -7   2   14.50    9.70
  -6  -7   2   -2.30    7.10
   5   7  -2   -7.90    9.40
   5   7  -2    9.80    8.80
   5   7  -2   18.30   10.10
   5   7  -2   13.30    7.80
  -5  -7   2   13.00    8.40
  -5  -7   2    7.00    9.80
  -5  -7   2    7.30    7.10
  -5  -7   2   16.80    8.10
   4   7  -2   97.69   14.70
   4   7  -2  113.99   14.40
   4   7  -2  103.29   14.00
  -4  -7   2  118.79   13.60
  -4  -7   2  101.49   13.10
  -4  -7   2  171.98   26.40
  -4  -7   2  105.19   14.50
   3   7  -2  134.99   14.50
   3   7  -2  123.89   14.40
   3   7  -2  124.59   13.00
  -3  -7   2  139.19   13.90
  -3  -7   2  137.79   15.40
  -3  -7   2  124.99   14.50
  -3  -7   2  110.69   13.00
  -3  -7   2  118.49   12.70
   2   7  -2  116.49   14.00
   2   7  -2  119.09   13.40
   2   7  -2  112.49   12.00
  -2  -7   2  130.59   12.80
  -2  -7   2  120.29   11.30
  -2  -7   2  117.99   12.50
  -2  -7   2  128.39   14.80
   1   7  -2 1578.94   79.19
   1   7  -2 1487.45   82.79
   1   7  -2 1505.35   81.49
   1   7  -2 1506.55   80.89
  -1  -7   2 1433.16   80.49
  -1  -7   2 1545.15   83.59
  -1  -7   2 1476.75   81.19
  -1  -7   2 1506.45   78.89
   0   7  -2   -4.60    5.90
   0   7  -2   -2.10    5.60
   0   7  -2    7.00    5.30
   0  -7   2    5.90    4.60
   0  -7   2    4.00    6.80
   0  -7   2    2.70    5.80
   0  -7   2    2.80    5.60
  -1   7  -2  362.06   24.50
  -1   7  -2  362.76   21.20
  -1   7  -2  378.46   25.10
   1  -7   2  375.36   24.30
   1  -7   2  361.16   27.20
   1  -7   2  392.16   25.10
   1  -7   2  385.36   28.40
   1  -7   2  400.56   22.00
  -2   7  -2   43.00   10.40
  -2   7  -2   29.10    4.40
  -2   7  -2   47.80   10.40
   2  -7   2   49.70   12.90
   2  -7   2   42.40   10.70
   2  -7   2   50.39   10.00
   2  -7   2   30.90    3.70
  -3   7  -2  349.57   24.50
  -3   7  -2  344.97   25.20
   3  -7   2  397.56   29.10
   3  -7   2  375.06   23.80
   3  -7   2  372.26   24.80
  -4   7  -2  488.65   31.20
  -4   7  -2  455.35   29.70
  -4   7  -2  426.46   23.70
   4  -7   2  434.66   31.70
   4  -7   2  478.65   28.40
  -5   7  -2   43.20    4.30
  -5   7  -2   37.00   11.10
  -5   7  -2   32.00   11.30
  -5   7  -2   46.80   14.60
  -5   7  -2   47.70    5.00
   5  -7   2   56.39   12.20
   5  -7   2   41.20   10.90
   5  -7   2   17.30    9.10
  -6   7  -2  560.94   31.30
  -6   7  -2  593.94   31.90
  -6   7  -2  601.74   41.90
  -6   7  -2  590.84   37.50
  -6   7  -2  581.74   38.30
   6  -7   2  596.64   35.10
   6  -7   2  590.24   38.70
  -7   7  -2  151.08   18.30
  -7   7  -2  120.59   10.10
  -7   7  -2  133.19   11.10
  -7   7  -2  156.98   23.40
  -7   7  -2  158.38   20.20
   7  -7   2  182.18   17.40
   7  -7   2  131.49   21.90
  -8   7  -2  176.88   22.60
  -8   7  -2  138.39   12.70
  -8   7  -2  156.98   20.50
  -8   7  -2  198.58   25.30
   8  -7   2  194.88   21.50
  -9   7  -2  127.89   20.90
  -9   7  -2  142.29   25.60
  -9   7  -2  141.29   21.00
  -9   7  -2  145.99   13.10
   9  -7   2  144.29   19.00
 -10   7  -2   24.00   12.60
 -10   7  -2   22.70   20.40
 -10   7  -2   23.40   20.40
 -10   7  -2   -0.50   17.10
  10  -7   2    7.90   12.90
 -11   7  -2   25.40   21.90
 -11   7  -2    9.10   20.50
 -11   7  -2   11.10    9.10
 -12   7  -2   21.80   22.30
 -12   7  -2    6.20   20.50
 -13   7  -2   70.29   27.60
 -13   7  -2   69.39   24.00
 -14   7  -2   51.39   37.80
 -14   7  -2  -17.00   21.10
 -14   7  -2   21.70   10.50
 -15   7  -2   13.60   10.90
 -15   7  -2   91.29   27.70
 -15   7  -2   -1.20   21.20
 -16   7  -2   45.60   27.40
  16   6  -2   -6.00   15.90
 -16  -6   2   67.69   22.10
 -16  -6   2  -32.40   22.90
  15   6  -2    7.00   13.50
 -15  -6   2   56.29   22.70
 -15  -6   2   -2.80   23.70
  14   6  -2   30.20   18.20
 -14  -6   2   -9.20   21.30
 -14  -6   2   33.40   15.50
 -14  -6   2   36.30   19.20
 -13  -6   2   14.00   13.20
 -13  -6   2   24.40   16.70
 -13  -6   2    7.10   18.60
  12   6  -2    4.20   15.20
  12   6  -2    7.10   14.30
 -12  -6   2    8.00   17.40
 -12  -6   2   14.30   12.50
 -12  -6   2   -5.80   17.60
  11   6  -2   -0.50   12.80
  11   6  -2    2.20   17.20
 -11  -6   2    5.20   14.00
 -11  -6   2   21.70   20.10
 -11  -6   2    6.70   12.70
  10   6  -2  215.08   23.30
 -10  -6   2  136.49   20.50
 -10  -6   2  146.09   20.60
 -10  -6   2  127.59   19.00
   9   6  -2   24.60   11.30
   9   6  -2   34.40   14.20
  -9  -6   2   23.30   14.30
  -9  -6   2   29.40   13.20
  -9  -6   2   20.00   12.40
   8   6  -2   66.49   16.00
   8   6  -2  101.79   15.50
  -8  -6   2  117.39   15.50
  -8  -6   2  109.29   15.60
  -8  -6   2   83.09   13.30
   7   6  -2    7.30    7.90
   7   6  -2    3.90    9.80
  -7  -6   2    7.80    9.00
  -7  -6   2   14.50    9.50
  -7  -6   2   18.00    8.80
   6   6  -2   34.50   10.50
   6   6  -2   24.70    8.30
   6   6  -2   15.90   10.30
  -6  -6   2   14.60    7.80
  -6  -6   2   32.00   10.90
  -6  -6   2   24.90   10.60
   5   6  -2  481.45   33.30
   5   6  -2  555.24   34.90
   5   6  -2  555.54   35.10
   5   6  -2  629.84   35.70
  -5  -6   2  535.55   34.40
  -5  -6   2  525.75   33.60
  -5  -6   2  532.15   34.10
  -5  -6   2  538.05   34.30
   4   6  -2  142.19   13.90
   4   6  -2  130.49   15.40
   4   6  -2  171.28   15.90
   4   6  -2  151.18   14.80
  -4  -6   2  154.58   15.20
  -4  -6   2  162.68   15.20
  -4  -6   2  170.28   14.30
  -4  -6   2  143.49   13.80
   3   6  -2  852.41   46.20
   3   6  -2  853.81   45.70
   3   6  -2  765.32   46.80
  -3  -6   2  777.32   44.90
  -3  -6   2  757.02   46.60
  -3  -6   2  757.52   45.50
  -3  -6   2  791.62   45.30
  -3  -6   2  838.02   47.00
   2   6  -2   57.39    9.90
   2   6  -2   50.19    9.90
   2   6  -2   56.59    9.40
  -2  -6   2   58.99    9.50
  -2  -6   2   69.49   11.40
  -2  -6   2   50.29    8.30
  -2  -6   2   65.19    9.70
  -2  -6   2   74.89   11.70
   1   6  -2   78.49    9.70
   1   6  -2   74.69    8.20
   1   6  -2   82.49   10.80
   1   6  -2   86.09    9.60
  -1  -6   2   77.29    9.30
  -1  -6   2   73.99   11.30
  -1  -6   2   83.89    9.40
  -1  -6   2   70.09    8.10
   0   6  -2  315.97   22.90
   0   6  -2  335.57   21.50
   0   6  -2  326.57   18.90
   0   6  -2  308.27   20.90
   0  -6   2  317.57   21.00
   0  -6   2  311.47   18.60
   0  -6   2  337.47   23.50
   0  -6   2  310.67   20.80
  -1   6  -2  116.59   11.10
  -1   6  -2  124.99   11.40
  -1   6  -2  115.19    8.40
   1  -6   2  123.59   15.00
   1  -6   2  128.49   11.60
   1  -6   2  116.79   10.90
   1  -6   2  114.19    8.00
   1  -6   2  123.39   13.60
  -2   6  -2  947.91   52.69
  -2   6  -2  977.50   53.39
  -2   6  -2  941.11   48.90
   2  -6   2  961.60   52.69
   2  -6   2  921.01   48.60
   2  -6   2  967.40   55.49
   2  -6   2 1016.00   55.59
   2  -6   2  936.71   52.09
  -3   6  -2  201.18   16.60
  -3   6  -2  203.28   11.40
  -3   6  -2  208.08   11.50
  -3   6  -2  203.68   16.50
   3  -6   2  215.48   15.30
   3  -6   2  215.28   15.90
   3  -6   2  211.88   19.30
  -4   6  -2  442.16   23.80
  -4   6  -2  445.86   28.20
  -4   6  -2  460.15   32.90
  -4   6  -2  436.36   23.50
  -4   6  -2  433.36   29.20
   4  -6   2  458.95   27.10
   4  -6   2  447.96   28.30
   4  -6   2  443.86   30.60
  -5   6  -2  543.05   36.70
  -5   6  -2  505.85   32.60
  -5   6  -2  484.35   27.70
  -5   6  -2  528.05   34.00
   5  -6   2  540.15   34.20
   5  -6   2  516.55   32.40
   5  -6   2  536.45   30.90
  -6   6  -2    2.10    9.80
  -6   6  -2   -1.90    9.30
  -6   6  -2    3.40   12.20
   6  -6   2   14.10    7.60
   6  -6   2    0.50    9.00
   6  -6   2    9.20    8.80
  -7   6  -2  252.67   17.10
  -7   6  -2  252.87   22.20
  -7   6  -2  268.27   26.10
  -7   6  -2  290.47   24.60
   7  -6   2  239.68   22.40
   7  -6   2  260.87   19.00
  -8   6  -2  200.78   21.00
  -8   6  -2  171.28   19.80
  -8   6  -2  206.68   24.20
  -8   6  -2  185.78   14.60
   8  -6   2  205.68   20.90
   8  -6   2  185.28   14.50
  -9   6  -2   21.00   16.40
  -9   6  -2   16.30   15.00
  -9   6  -2   27.40    7.60
  -9   6  -2    8.60   14.30
   9  -6   2   18.90   12.10
   9  -6   2   24.60    8.70
 -10   6  -2  106.89   12.10
 -10   6  -2   90.09   23.70
 -10   6  -2  150.48   23.50
 -10   6  -2  153.58   25.00
  10  -6   2  112.59   13.80
  10  -6   2  103.59   18.80
 -11   6  -2  -17.50   16.30
 -11   6  -2    0.30   20.50
 -11   6  -2    0.90   16.60
  11  -6   2    5.40    9.20
  11  -6   2  -14.60   12.90
 -12   6  -2   52.39   21.50
 -12   6  -2   59.79   22.80
  12  -6   2   46.10   13.80
 -13   6  -2   12.30   24.90
 -13   6  -2   29.70   23.10
 -14   6  -2   11.60   37.80
 -14   6  -2   31.20   25.20
 -15   6  -2   -8.00   21.80
 -15   6  -2   45.70   25.90
 -16   6  -2   31.40   24.90
 -16   6  -2    3.50   12.10
 -16   6  -2   25.00   23.50
  16   5  -2    1.20   15.40
 -16  -5   2   -3.70   23.50
 -16  -5   2   62.09   22.70
  15   5  -2   19.70   16.70
 -15  -5   2   14.00   22.80
 -15  -5   2   50.79   23.10
  14   5  -2   31.10   17.40
 -14  -5   2   44.20   19.60
 -14  -5   2    9.40   22.90
 -14  -5   2   40.20   16.70
  13   5  -2   11.70   14.90
 -13  -5   2   27.20   24.60
 -13  -5   2   30.00   16.60
 -13  -5   2   23.70   12.90
  12   5  -2    8.50   15.10
 -12  -5   2   -3.80   13.60
 -12  -5   2   18.50   12.70
 -12  -5   2   25.70   20.50
  11   5  -2   53.59   16.20
 -11  -5   2   35.10   16.90
 -11  -5   2   39.70   14.60
 -11  -5   2   26.80   18.90
  10   5  -2   29.30   14.50
  10   5  -2   21.90   12.70
 -10  -5   2   27.20   13.40
 -10  -5   2   43.10   18.50
 -10  -5   2   30.80   14.00
   9   5  -2   49.10   13.10
   9   5  -2   75.49   16.40
  -9  -5   2   52.69   13.90
  -9  -5   2   73.99   17.30
  -9  -5   2   55.79   14.20
   8   5  -2   -6.50   14.40
   8   5  -2    0.70    7.90
  -8  -5   2    5.90    9.50
  -8  -5   2    4.50    9.20
  -8  -5   2   22.10   12.40
   7   5  -2  146.49   15.90
   7   5  -2  115.79   16.80
  -7  -5   2  176.68   16.90
  -7  -5   2  162.58   15.90
  -7  -5   2  135.09   13.90
   6   5  -2   22.70    7.60
   6   5  -2   22.30   10.10
   6   5  -2   13.10    9.40
  -6  -5   2   18.40    9.60
  -6  -5   2   26.80    8.30
  -6  -5   2   29.60   10.10
  -6  -5   2   15.80    9.40
   5   5  -2  192.48   17.30
   5   5  -2  172.48   17.00
   5   5  -2  247.28   19.50
  -5  -5   2  227.38   17.40
  -5  -5   2  181.08   16.90
  -5  -5   2  205.88   17.20
   4   5  -2  575.24   37.50
   4   5  -2  715.53   39.00
   4   5  -2  627.04   39.10
   4   5  -2  691.03   39.10
  -4  -5   2  604.14   38.20
  -4  -5   2  668.03   38.10
  -4  -5   2  657.53   38.70
  -4  -5   2  687.93   38.60
   3   5  -2  694.43   40.90
   3   5  -2  768.82   41.50
   3   5  -2  718.93   42.30
   3   5  -2  776.42   41.40
  -3  -5   2  733.83   40.90
  -3  -5   2  701.13   40.70
  -3  -5   2  674.03   40.90
  -3  -5   2  715.13   41.90
   2   5  -2   85.99    8.90
   2   5  -2   75.99   10.40
   2   5  -2   99.69   10.00
  -2  -5   2   87.09    9.70
  -2  -5   2   80.39   10.60
  -2  -5   2  106.09    9.50
  -2  -5   2  105.39    9.90
  -2  -5   2   83.69    9.50
   1   5  -2  606.44   34.90
   1   5  -2  565.14   36.00
   1   5  -2  643.94   35.00
   1   5  -2  657.23   35.50
  -1  -5   2  561.94   34.50
  -1  -5   2  606.34   35.10
  -1  -5   2  653.43   33.90
  -1  -5   2  602.64   36.40
   0   5  -2   16.70    6.50
   0   5  -2   32.60    5.60
   0   5  -2   22.00    6.80
   0   5  -2   38.70    8.10
   0  -5   2   21.70    6.70
   0  -5   2   29.90    5.70
   0  -5   2   12.30    6.60
   0  -5   2   20.50    6.10
  -1   5  -2  100.59    7.10
  -1   5  -2  101.69    9.70
  -1   5  -2  101.09    9.70
   1  -5   2  102.59   11.60
   1  -5   2   97.29    6.80
   1  -5   2  103.19    9.50
   1  -5   2  100.69   12.00
   1  -5   2  112.79   10.10
  -2   5  -2  212.58   15.50
  -2   5  -2  233.08   16.00
  -2   5  -2  224.48   12.40
   2  -5   2  225.08   17.60
   2  -5   2  223.38   15.50
   2  -5   2  227.08   15.20
   2  -5   2  224.38   12.10
   2  -5   2  227.28   18.30
  -3   5  -2   60.39    4.70
  -3   5  -2   51.79    8.50
  -3   5  -2   56.09    4.60
  -3   5  -2   77.29   10.00
   3  -5   2   63.39    7.80
   3  -5   2   80.09    9.10
  -4   5  -2  212.18   19.70
  -4   5  -2  172.08   16.40
  -4   5  -2  194.28   11.40
  -4   5  -2  187.48   15.70
  -4   5  -2  202.58   12.00
   4  -5   2  193.28   15.70
   4  -5   2  195.08   17.40
   4  -5   2  196.08   14.50
  -5   5  -2  185.18   20.00
  -5   5  -2  157.08   15.40
  -5   5  -2  172.78   16.80
  -5   5  -2  184.38   12.00
   5  -5   2  178.28   17.00
   5  -5   2  172.18   15.40
   5  -5   2  177.68   13.90
  -6   5  -2 1381.36   74.89
  -6   5  -2 1403.26   76.39
  -6   5  -2 1362.46   71.89
  -6   5  -2 1370.76   77.29
   6  -5   2 1358.26   75.79
   6  -5   2 1357.06   74.39
   6  -5   2 1356.06   71.69
   6  -5   2 1414.16   75.29
  -7   5  -2   23.60   11.40
  -7   5  -2   32.40   13.50
  -7   5  -2   44.80    7.70
  -7   5  -2   33.30   13.70
   7  -5   2   40.00    7.50
   7  -5   2   30.60   10.30
   7  -5   2   51.79    9.90
  -8   5  -2  172.18   21.40
  -8   5  -2  132.19   18.50
   8  -5   2  187.58   14.70
   8  -5   2  171.38   17.80
  -9   5  -2   38.50   12.30
  -9   5  -2   12.30   15.60
  -9   5  -2   19.70   14.50
  -9   5  -2    2.60   13.60
   9  -5   2   11.90   10.70
   9  -5   2    8.10    8.20
 -10   5  -2  -31.40   14.30
 -10   5  -2    9.10    7.30
 -10   5  -2    6.20   16.40
 -10   5  -2  -22.80   13.70
  10  -5   2    5.20    9.30
  10  -5   2    1.90   16.70
 -11   5  -2  146.99   22.80
 -11   5  -2  141.39   23.30
 -11   5  -2  188.08   25.30
  11  -5   2  131.09   23.10
  11  -5   2  171.88   17.50
 -12   5  -2   18.50   18.70
 -12   5  -2   19.30   20.70
  12  -5   2   33.60   11.90
 -13   5  -2    9.80   20.20
  13  -5   2   26.00   12.70
 -14   5  -2    6.30   23.20
  14  -5   2   21.70   12.60
 -15   5  -2    6.40   23.60
 -15   5  -2   37.20   23.30
 -16   5  -2   49.30   23.90
 -16   5  -2   55.29   24.60
  16   4  -2    6.00   17.00
 -16  -4   2   26.80   18.10
 -16  -4   2   24.60   24.30
  15   4  -2   43.60   18.50
 -15  -4   2   15.20   24.30
 -15  -4   2   61.89   23.10
  14   4  -2   29.80   17.40
 -14  -4   2   49.50   16.60
 -14  -4   2   41.30   24.00
 -14  -4   2   31.50   21.60
  13   4  -2   18.50   15.80
 -13  -4   2   36.50   14.00
 -13  -4   2    9.20   15.60
 -13  -4   2   51.89   32.60
  12   4  -2   62.39   19.20
 -12  -4   2   50.59   18.90
 -12  -4   2   63.39   19.20
 -12  -4   2   47.70   15.30
  11   4  -2   -2.60   11.70
  11   4  -2    9.30   11.70
 -11  -4   2   20.70   14.20
 -11  -4   2    0.20   11.70
 -11  -4   2   -0.40   15.90
  10   4  -2   53.49   14.60
  10   4  -2   92.69   18.90
 -10  -4   2   91.79   16.60
 -10  -4   2   61.49   15.10
 -10  -4   2   64.69   17.50
   9   4  -2  141.69   17.70
   9   4  -2  167.18   19.40
  -9  -4   2  135.19   17.40
  -9  -4   2  147.69   19.80
  -9  -4   2  137.99   15.80
   8   4  -2   46.50   11.00
   8   4  -2   53.99   14.10
  -8  -4   2   76.39   16.30
  -8  -4   2   73.49   12.50
  -8  -4   2   49.90   11.60
   7   4  -2  269.37   20.90
   7   4  -2  217.18   20.30
  -7  -4   2  255.37   18.80
  -7  -4   2  261.77   19.80
  -7  -4   2  211.18   19.80
  -7  -4   2  263.37   20.00
   6   4  -2   37.80    9.00
   6   4  -2   34.50   10.70
   6   4  -2   24.30    8.90
  -6  -4   2   57.09   10.30
  -6  -4   2   43.20    9.80
  -6  -4   2   35.90    9.50
  -6  -4   2   51.79   10.70
  -6  -4   2   34.00   11.20
   5   4  -2  143.29   13.10
   5   4  -2  111.79   14.00
   5   4  -2  145.79   14.10
  -5  -4   2  130.79   13.40
  -5  -4   2  127.19   13.20
  -5  -4   2  163.68   14.10
  -5  -4   2  127.19   13.50
   4   4  -2  867.21   50.19
   4   4  -2  838.12   49.80
   4   4  -2  969.10   50.19
   4   4  -2  858.91   49.40
  -4  -4   2  904.81   49.90
  -4  -4   2  889.41   49.80
  -4  -4   2  909.31   49.99
  -4  -4   2  929.31   49.50
   3   4  -2   30.20    7.20
   3   4  -2   44.10    8.30
   3   4  -2   47.70    8.60
   3   4  -2   56.19    9.20
  -3  -4   2   54.49    8.80
  -3  -4   2   47.30    8.50
  -3  -4   2   55.19    8.90
  -3  -4   2   50.99    8.70
   2   4  -2  136.89   12.10
   2   4  -2  123.09   10.70
   2   4  -2  150.58   11.60
  -2  -4   2  142.09   11.30
  -2  -4   2  114.69   12.70
  -2  -4   2  144.29   11.10
  -2  -4   2  152.48   11.30
   1   4  -2 1172.78   58.29
   1   4  -2 1160.48   56.99
   1   4  -2 1005.50   58.59
   1   4  -2 1037.80   58.69
  -1  -4   2 1007.90   57.39
  -1  -4   2 1104.29   57.89
  -1  -4   2 1051.09   58.69
  -1  -4   2 1133.69   56.79
   0   4  -2   69.19    7.90
   0   4  -2   45.30    6.30
   0  -4   2   64.79    7.70
   0  -4   2   45.60    6.10
  -1   4  -2   58.59    7.60
  -1   4  -2   76.99    8.30
  -1   4  -2   66.59    5.20
   1  -4   2   76.99    9.40
   1  -4   2   70.59    7.70
   1  -4   2   83.59    8.10
   1  -4   2   61.39    4.90
  -2   4  -2   91.69    8.70
  -2   4  -2   87.69    5.70
  -2   4  -2   92.59    9.30
   2  -4   2   91.09    8.50
   2  -4   2   91.89   11.50
   2  -4   2   92.59    8.50
  -3   4  -2  273.07   17.90
  -3   4  -2  294.47   15.30
  -3   4  -2  268.17   18.20
  -3   4  -2  270.37   15.40
   3  -4   2  276.67   19.50
   3  -4   2  285.87   17.40
   3  -4   2  279.97   17.80
  -4   4  -2  233.28   16.90
  -4   4  -2  241.58   19.90
  -4   4  -2  233.38   14.60
  -4   4  -2  244.58   18.10
   4  -4   2  243.18   17.10
   4  -4   2  265.27   16.20
   4  -4   2  240.78   14.40
   4  -4   2  244.38   18.00
  -5   4  -2   55.19   10.40
  -5   4  -2   41.60    6.30
  -5   4  -2   46.40   11.40
  -5   4  -2   33.30   11.10
   5  -4   2   43.50    9.30
   5  -4   2   46.90    6.70
   5  -4   2   48.60    9.90
   5  -4   2   51.09    8.50
  -6   4  -2   61.19   13.90
  -6   4  -2   70.99    7.90
  -6   4  -2   50.29   11.60
  -6   4  -2   68.69   13.70
   6  -4   2   66.29   11.60
   6  -4   2   48.20    7.20
   6  -4   2   65.49   11.20
   6  -4   2  120.99   19.20
  -7   4  -2  420.86   26.50
  -7   4  -2  450.05   31.50
  -7   4  -2  447.56   31.00
  -7   4  -2  426.66   28.90
   7  -4   2  431.76   27.00
   7  -4   2  441.86   26.60
   7  -4   2  439.66   28.70
  -8   4  -2  105.19   15.00
  -8   4  -2  131.99   12.20
  -8   4  -2  120.49   17.40
  -8   4  -2  123.89   20.30
   8  -4   2  115.29   12.20
   8  -4   2  115.99   14.70
  -9   4  -2   63.09   20.50
  -9   4  -2   67.69   18.80
  -9   4  -2   55.39   15.90
  -9   4  -2   80.49   10.00
   9  -4   2   82.09   12.50
   9  -4   2   40.10   11.60
 -10   4  -2   63.89   18.80
 -10   4  -2   17.50   18.00
 -10   4  -2   56.79   17.70
  10  -4   2   62.99   12.20
  10  -4   2   49.80   13.20
 -11   4  -2   22.70   17.70
 -11   4  -2    3.20   15.30
 -11   4  -2    9.00   20.70
  11  -4   2    2.80   11.10
  11  -4   2    3.60   12.10
 -12   4  -2  111.79   26.10
 -12   4  -2   94.59   22.70
 -12   4  -2  141.09   22.50
  12  -4   2   76.69   15.30
 -13   4  -2   20.00   19.00
 -13   4  -2   35.30   23.40
  13  -4   2   -3.60   10.30
 -14   4  -2    6.60   22.80
  14  -4   2   20.40   13.50
 -15   4  -2  -10.70   21.20
 -15   4  -2   61.99   22.70
  15  -4   2   19.30   14.50
 -16   4  -2   53.69   23.70
 -16   4  -2   68.19   25.10
 -17  -3   2   62.59   27.80
  16   3  -2   20.30   16.50
 -16  -3   2   -7.80   18.80
 -16  -3   2   33.60   18.40
  15   3  -2   31.40   15.90
 -15  -3   2  -17.90   21.30
 -15  -3   2   12.70   17.50
  14   3  -2   23.50   23.60
 -14  -3   2   54.39   24.10
 -14  -3   2   11.10   19.20
 -14  -3   2   50.69   15.20
  13   3  -2   -8.50   13.60
 -13  -3   2    9.00   21.20
 -13  -3   2   27.30   15.60
 -13  -3   2   42.80   14.00
  12   3  -2    4.00   12.60
 -12  -3   2   15.00   19.00
 -12  -3   2    1.50   14.50
 -12  -3   2    9.50   12.60
  11   3  -2   20.70   14.70
  11   3  -2   30.70   14.80
 -11  -3   2   35.50   14.00
 -11  -3   2   30.40   17.50
 -11  -3   2   40.20   15.70
  10   3  -2   27.70   14.10
  10   3  -2    2.10   11.90
 -10  -3   2   54.09   17.80
 -10  -3   2   19.70   12.20
 -10  -3   2    6.70   12.20
   9   3  -2   96.09   19.30
   9   3  -2   71.69   14.10
  -9  -3   2   57.09   15.80
  -9  -3   2   72.89   14.60
  -9  -3   2   41.90   18.10
   8   3  -2  291.97   23.00
   8   3  -2  257.37   22.50
  -8  -3   2  283.97   22.30
  -8  -3   2  271.67   20.10
   7   3  -2  178.08   16.90
   7   3  -2  189.28   19.30
  -7  -3   2  185.28   15.40
  -7  -3   2  177.78   16.80
  -7  -3   2  191.38   17.70
  -7  -3   2  170.98   16.70
   6   3  -2  649.14   41.00
   6   3  -2  710.03   41.30
   6   3  -2  749.23   42.80
  -6  -3   2  685.63   39.30
  -6  -3   2  693.23   41.40
  -6  -3   2  718.13   41.20
  -6  -3   2  752.52   40.80
  -6  -3   2  655.03   48.20
   5   3  -2   59.09   11.10
   5   3  -2   50.19    9.60
   5   3  -2   72.69   12.30
  -5  -3   2   66.49   11.20
  -5  -3   2   60.29    9.40
  -5  -3   2   53.09   10.30
  -5  -3   2   68.29   10.20
  -5  -3   2   61.29    9.90
   4   3  -2  253.27   16.80
   4   3  -2  201.58   15.90
   4   3  -2  213.38   16.00
  -4  -3   2  162.48   18.10
  -4  -3   2  211.58   15.70
  -4  -3   2  227.58   15.60
  -4  -3   2  229.78   16.20
   3   3  -2  648.44   36.30
   3   3  -2  680.73   36.50
   3   3  -2  612.04   36.70
   3   3  -2  694.13   36.90
  -3  -3   2  660.23   36.60
  -3  -3   2  644.74   35.90
  -3  -3   2  640.54   36.30
   2   3  -2 1029.90   58.19
   2   3  -2 1054.59   58.49
   2   3  -2 1261.47   59.29
   2   3  -2 1077.39   59.29
  -2  -3   2 1146.69   58.79
  -2  -3   2 1056.49   58.49
  -2  -3   2 1112.49   58.49
  -2  -3   2 1177.58   59.49
   0   3  -2   90.09    6.30
   0   3  -2   79.49    7.60
   0   3  -2   86.19    8.80
   0   3  -2   81.99    7.60
   0  -3   2   87.59    8.90
   0  -3   2   85.29    7.30
   0  -3   2   72.39    7.40
   0  -3   2   79.89    6.30
  -1   3  -2 2935.61  151.38
  -1   3  -2 2927.41  152.88
  -1   3  -2 2908.81  152.88
   1  -3   2 3115.59  153.98
   1  -3   2 3053.99  154.08
   1  -3   2 3218.48  154.08
   1  -3   2 2983.50  151.28
  -2   3  -2  117.99    9.70
  -2   3  -2  124.09    7.60
  -2   3  -2  121.59    7.70
  -2   3  -2  126.99    9.90
   2  -3   2  126.49    9.40
   2  -3   2  139.39   10.10
  -3   3  -2  129.29   10.30
  -3   3  -2  139.99   12.90
  -3   3  -2  122.79   10.30
  -3   3  -2  117.69    8.30
   3  -3   2  131.39   11.30
   3  -3   2  129.49    8.30
   3  -3   2  114.69   10.20
   3  -3   2  132.79    9.80
  -4   3  -2  105.39   12.50
  -4   3  -2  120.49   10.90
  -4   3  -2   98.49    8.40
  -4   3  -2  116.29   11.60
   4  -3   2  106.59    9.50
   4  -3   2  107.19   10.50
   4  -3   2  103.19    8.30
   4  -3   2  124.69   11.20
  -5   3  -2   -5.70    6.30
  -5   3  -2   -4.90    8.50
  -5   3  -2   -8.70    4.40
   5  -3   2   -0.70    4.40
   5  -3   2   -6.80    7.20
   5  -3   2    2.30    6.20
   5  -3   2    0.20    5.80
  -6   3  -2   33.70   10.10
  -6   3  -2   51.49   11.30
  -6   3  -2   33.80   11.90
  -6   3  -2   54.79    8.70
   6  -3   2   31.30    9.90
   6  -3   2   52.09    8.30
   6  -3   2   54.29    9.60
   6  -3   2   47.40   11.00
  -7   3  -2    5.10    9.80
  -7   3  -2   14.00    6.20
  -7   3  -2   16.20   10.70
  -7   3  -2    3.60    9.50
   7  -3   2   13.50    8.00
   7  -3   2   19.20    8.00
   7  -3   2    0.60    8.40
   7  -3   2   20.80    7.10
  -8   3  -2   91.09   15.40
  -8   3  -2  109.69   12.60
  -8   3  -2   90.99   15.60
  -8   3  -2   74.29   15.50
   8  -3   2   77.89   10.70
   8  -3   2  102.09   13.40
  -9   3  -2   14.10   17.90
  -9   3  -2   24.70    8.70
  -9   3  -2   10.10   12.00
  -9   3  -2   33.70   17.50
   9  -3   2   47.10   11.00
   9  -3   2   31.10   10.20
 -10   3  -2   -2.30   16.40
 -10   3  -2   24.90   15.40
 -10   3  -2   11.40   15.10
  10  -3   2   14.30   10.80
  10  -3   2   31.20   11.90
 -11   3  -2   46.20   17.60
 -11   3  -2   17.70   18.40
 -11   3  -2   11.00   16.00
  11  -3   2   27.20   11.30
  11  -3   2   -3.10   11.00
 -12   3  -2   57.19   20.60
 -12   3  -2   43.80   20.10
 -12   3  -2   14.40   17.30
  12  -3   2   35.50   13.40
 -13   3  -2   47.30   20.60
 -13   3  -2   85.69   24.80
  13  -3   2   37.90   14.60
 -14   3  -2   -4.90   21.20
  14  -3   2   33.40   14.50
 -15   3  -2   53.89   21.50
 -15   3  -2   -5.50   21.40
  15  -3   2   16.50   14.70
 -16   3  -2   79.69   23.00
 -16   3  -2   41.00   22.80
  16  -3   2    1.60   14.30
  17   2  -2   30.00   17.50
 -17  -2   2   52.79   19.70
 -17  -2   2   23.80   23.70
  16   2  -2   10.70   14.70
 -16  -2   2   15.30   19.90
 -16  -2   2   44.10   24.80
 -15  -2   2   50.89   24.10
 -15  -2   2   55.69   21.40
  14   2  -2   27.30   16.20
 -14  -2   2   72.89   17.70
 -14  -2   2   52.39   25.00
 -14  -2   2    5.80   15.20
  13   2  -2   18.10   14.00
 -13  -2   2   18.60   14.50
 -13  -2   2   35.10   14.40
 -13  -2   2   10.30   18.30
  12   2  -2   38.50   15.80
 -12  -2   2   47.00   15.30
 -12  -2   2   28.00   15.20
 -12  -2   2   14.20   19.10
  11   2  -2    5.90   12.80
  11   2  -2   -5.10   12.40
 -11  -2   2   11.10   12.80
 -11  -2   2    9.10   18.20
 -11  -2   2    0.80   14.00
  10   2  -2   82.19   17.60
  10   2  -2   52.79   14.40
 -10  -2   2   78.99   20.00
 -10  -2   2   90.69   16.80
 -10  -2   2  105.49   17.40
   9   2  -2   15.20    9.60
   9   2  -2    8.90    9.10
  -9  -2   2   26.90   11.30
  -9  -2   2   -1.10   10.60
  -9  -2   2   11.80   12.20
   8   2  -2  151.98   16.90
   8   2  -2  202.88   18.00
  -8  -2   2  174.58   18.20
  -8  -2   2  197.88   19.10
  -8  -2   2  195.38   16.00
  -8  -2   2  184.48   18.00
   7   2  -2  440.56   29.10
   7   2  -2  450.55   28.40
  -7  -2   2  411.56   27.90
  -7  -2   2  371.86   28.00
  -7  -2   2  438.06   28.10
   6   2  -2   -6.90    7.90
   6   2  -2    5.00    9.70
   6   2  -2   12.30    7.30
  -6  -2   2    2.40    6.40
  -6  -2   2   15.00    8.60
  -6  -2   2    0.80    6.70
  -6  -2   2   11.30    8.40
  -6  -2   2   11.40    7.60
   5   2  -2 2157.88  118.89
   5   2  -2 2241.28  118.99
   5   2  -2 2488.25  120.29
  -5  -2   2 2291.27  117.49
  -5  -2   2 2324.37  119.59
  -5  -2   2 2237.88  118.89
  -5  -2   2 2253.47  118.69
  -5  -2   2 2378.96  118.59
   4   2  -2  577.54   32.80
   4   2  -2  563.04   32.80
   4   2  -2  498.85   32.70
  -4  -2   2  554.84   31.20
  -4  -2   2  601.84   32.90
  -4  -2   2  623.04   32.70
  -4  -2   2  616.94   33.40
  -4  -2   2  559.04   32.20
   3   2  -2  296.17   18.20
   3   2  -2  270.37   17.20
   3   2  -2  257.47   17.70
   3   2  -2  285.17   18.70
  -3  -2   2  281.17   17.50
  -3  -2   2  281.97   18.10
  -3  -2   2  303.67   17.80
  -3  -2   2  274.77   17.20
   2   2  -2 3113.79  156.48
   2   2  -2 3081.29  156.78
   2   2  -2 2975.40  156.88
   2   2  -2 3137.29  156.48
  -2  -2   2 3254.47  156.88
  -2  -2   2 2884.11  156.18
  -2  -2   2 3218.48  159.28
  -2  -2   2 3101.09  156.88
   1   2  -2   33.90    4.70
   1   2  -2   28.40    5.10
   1   2  -2   38.70    5.40
   1   2  -2   35.70    4.80
  -1  -2   2   26.90    3.90
  -1  -2   2   32.90    5.10
  -1  -2   2   29.60    4.90
  -1  -2   2   27.80    4.10
   0   2  -2  368.56   20.10
   0   2  -2  376.06   19.30
   0   2  -2  330.87   19.30
   0   2  -2  325.67   18.60
   0  -2   2  390.66   20.20
   0  -2   2  372.96   19.30
   0  -2   2  323.77   19.20
   0  -2   2  331.87   18.60
  -1   2  -2  775.92   39.20
  -1   2  -2  698.13   38.40
  -1   2  -2  708.43   38.30
  -1   2  -2  744.73   37.50
   1  -2   2  769.12   39.20
   1  -2   2  730.13   38.40
   1  -2   2  719.53   37.40
   1  -2   2  722.13   38.20
  -2   2  -2  554.54   30.50
  -2   2  -2  521.95   30.30
  -2   2  -2  603.64   29.60
   2  -2   2  528.05   30.90
   2  -2   2  545.95   30.20
   2  -2   2  607.04   29.60
   2  -2   2  572.64   30.50
  -3   2  -2   40.90    5.10
  -3   2  -2   45.80    7.40
  -3   2  -2   46.50    7.40
  -3   2  -2   46.90    6.30
   3  -2   2   42.20    6.40
   3  -2   2   55.69    7.80
   3  -2   2   49.90    5.00
   3  -2   2   40.40    5.60
  -4   2  -2   68.49    9.60
  -4   2  -2   74.59    7.50
  -4   2  -2   75.59    8.50
  -4   2  -2   76.09   10.00
   4  -2   2   88.49    8.00
   4  -2   2   72.79    9.00
   4  -2   2   90.59    9.30
   4  -2   2   72.89    7.10
  -5   2  -2  155.38   13.60
  -5   2  -2  145.79   14.40
  -5   2  -2  144.19   15.20
  -5   2  -2  169.28   13.10
   5  -2   2  185.98   12.90
   5  -2   2  167.08   14.40
   5  -2   2  172.78   13.20
   5  -2   2  196.28   13.00
  -6   2  -2  168.68   13.20
  -6   2  -2  134.79   14.80
  -6   2  -2  152.28   14.30
  -6   2  -2  170.48   16.70
   6  -2   2  144.69   12.80
   6  -2   2  179.18   15.30
   6  -2   2  167.18   13.70
  -7   2  -2  183.18   16.00
  -7   2  -2  158.48   13.90
  -7   2  -2  190.98   18.20
  -7   2  -2  181.78   16.80
   7  -2   2  172.18   16.40
   7  -2   2  159.08   14.80
   7  -2   2  174.08   14.40
   7  -2   2  149.59   14.10
  -8   2  -2   -1.20   10.60
  -8   2  -2   -0.50    8.90
  -8   2  -2  -11.30    8.70
  -8   2  -2   11.90    6.60
   8  -2   2    1.70    7.60
   8  -2   2    9.80    7.50
  -9   2  -2    5.30   11.40
  -9   2  -2    4.00   13.60
  -9   2  -2   18.10   13.90
   9  -2   2    7.70    8.80
   9  -2   2   20.40    9.00
 -10   2  -2    4.60   16.00
 -10   2  -2   50.49   14.90
 -10   2  -2   60.39   16.20
  10  -2   2   89.39   15.60
  10  -2   2   47.30   12.00
 -11   2  -2   33.70   21.10
 -11   2  -2   33.30   17.70
 -11   2  -2   29.20   16.60
  11  -2   2   20.20   11.40
  11  -2   2   18.40   11.20
 -12   2  -2   70.79   19.80
 -12   2  -2   23.00   19.70
 -12   2  -2   32.50   17.70
  12  -2   2   20.10   12.90
 -13   2  -2   25.80   17.20
 -13   2  -2   26.20   20.30
  13  -2   2   44.30   15.40
 -14   2  -2   28.90   23.40
 -14   2  -2   18.80   21.70
  14  -2   2   28.20   13.60
 -15   2  -2  -16.60   20.30
 -15   2  -2   12.50   19.20
  15  -2   2   27.80   19.40
 -16   2  -2   26.70   23.80
 -16   2  -2   78.09   20.80
  16  -2   2   26.90   14.90
  17   1  -2   43.00   18.80
 -17  -1   2   35.20   24.60
  16   1  -2    9.40   13.60
 -16  -1   2    8.90   22.00
 -16  -1   2   11.60   17.90
  15   1  -2   15.30   14.90
 -15  -1   2   15.40   18.20
 -15  -1   2   20.70   25.20
  14   1  -2   40.20   14.50
 -14  -1   2   52.39   21.80
 -14  -1   2   22.30   17.50
  13   1  -2   43.30   15.40
 -13  -1   2   61.99   22.00
 -13  -1   2   68.99   19.40
 -13  -1   2   66.39   15.20
  12   1  -2  -14.00   10.30
 -12  -1   2   16.20   20.20
 -12  -1   2   18.70   14.40
 -12  -1   2    3.50   13.00
  11   1  -2  184.08   20.30
  11   1  -2  135.09   23.00
 -11  -1   2  120.79   18.10
 -11  -1   2  119.79   20.40
 -11  -1   2  134.79   25.20
  10   1  -2   44.20   13.60
  10   1  -2   66.59   16.40
 -10  -1   2   97.99   20.10
 -10  -1   2  102.29   17.10
 -10  -1   2   61.29   15.90
   9   1  -2  108.09   15.70
   9   1  -2  150.48   16.70
  -9  -1   2  148.19   18.60
  -9  -1   2  144.99   15.20
  -9  -1   2  110.39   16.50
   8   1  -2  135.59   16.00
   8   1  -2  132.39   15.30
  -8  -1   2  129.29   16.30
  -8  -1   2  143.29   15.90
  -8  -1   2  116.59   14.00
  -8  -1   2  141.69   13.80
  -8  -1   2  158.28   16.60
   7   1  -2  400.96   26.90
   7   1  -2  356.16   26.60
  -7  -1   2  382.46   36.30
  -7  -1   2  409.86   28.40
  -7  -1   2  402.86   26.90
  -7  -1   2  416.56   27.60
  -7  -1   2  403.26   25.10
   6   1  -2 2417.36  119.49
   6   1  -2 2259.67  118.39
  -6  -1   2 2127.09  116.49
  -6  -1   2 2295.97  118.49
  -6  -1   2 2308.97  118.29
  -6  -1   2 2231.18  118.69
   5   1  -2    4.00    5.90
   5   1  -2    2.90    6.30
   5   1  -2   -3.90    6.30
  -5  -1   2    5.90    6.40
  -5  -1   2   -2.10    6.40
  -5  -1   2   14.90    7.10
  -5  -1   2    4.70    5.00
  -5  -1   2   -2.70    6.60
   4   1  -2  221.68   15.50
   4   1  -2  243.58   16.10
  -4  -1   2  229.48   14.20
  -4  -1   2  237.68   16.00
  -4  -1   2  262.97   16.40
  -4  -1   2  217.78   15.40
  -4  -1   2  233.58   15.70
   3   1  -2 1015.70   55.69
  -3  -1   2 1081.29   55.59
  -3  -1   2  966.80   54.49
  -3  -1   2 1057.79   55.69
  -3  -1   2 1170.18   56.09
  -3  -1   2 1089.19   56.19
   2   1  -2   39.40    6.50
   2   1  -2   33.80    5.90
   2   1  -2   33.10    5.50
   2   1  -2   22.20    5.90
  -2  -1   2   39.70    6.00
  -2  -1   2   39.30    5.80
  -2  -1   2   40.10    6.20
   1   1  -2 1731.93   87.99
   1   1  -2 1646.24   88.29
   1   1  -2 1723.13   87.79
   1   1  -2 1702.03   87.79
  -1  -1   2 1814.92   87.69
  -1  -1   2 1686.63   87.79
  -1  -1   2 1764.62   87.99
  -1  -1   2 1854.01   88.39
  -1   1  -2  800.72   42.70
  -1   1  -2  959.90   43.10
  -1   1  -2  795.92   42.60
  -1   1  -2  840.12   43.10
  -1   1  -2  791.02   42.70
   1  -1   2  828.12   42.90
   1  -1   2  847.32   42.90
   1  -1   2  827.62   42.70
  -2   1  -2    3.60    4.40
  -2   1  -2    3.70    3.50
  -2   1  -2    0.90    3.80
  -2   1  -2    2.70    4.70
   2  -1   2    6.20    3.50
   2  -1   2    2.80    3.40
   2  -1   2    5.20    4.10
   2  -1   2   13.90    5.20
  -3   1  -2   24.40    7.50
  -3   1  -2   20.40    4.60
  -3   1  -2   10.80    4.40
  -3   1  -2   19.90    5.30
   3  -1   2   15.00    3.90
   3  -1   2   21.10    5.40
   3  -1   2   22.20    4.60
   3  -1   2   28.10    5.50
  -4   1  -2   23.60    7.80
  -4   1  -2   33.00    6.20
  -4   1  -2   21.50    6.70
  -4   1  -2   33.70    6.30
   4  -1   2   39.30    7.70
   4  -1   2   27.60    6.00
   4  -1   2   34.00    6.10
   4  -1   2   26.00    5.20
  -5   1  -2   33.50    8.00
  -5   1  -2   61.79    9.10
  -5   1  -2   42.20    9.00
  -5   1  -2   36.80   10.00
   5  -1   2   50.79    7.50
   5  -1   2   53.79    8.00
   5  -1   2   45.70    8.00
   5  -1   2   59.69   10.90
  -6   1  -2  783.82   45.90
  -6   1  -2  782.52   46.50
  -6   1  -2  823.12   46.80
  -6   1  -2  806.42   47.80
   6  -1   2  935.61   47.60
   6  -1   2  889.81   47.20
  -7   1  -2  236.08   18.80
  -7   1  -2  223.98   17.50
  -7   1  -2  189.58   16.70
   7  -1   2  207.38   16.90
   7  -1   2  208.08   16.30
   7  -1   2  217.88   16.00
   7  -1   2  195.38   18.20
  -8   1  -2   36.10   14.20
  -8   1  -2   83.09   14.30
  -8   1  -2   48.00    9.80
  -8   1  -2   56.59   17.70
   8  -1   2   58.39   11.30
   8  -1   2   41.30    9.20
  -9   1  -2   13.30   15.60
  -9   1  -2   28.40   12.90
  -9   1  -2   19.50   11.10
   9  -1   2   42.30   11.50
   9  -1   2   19.10    9.00
 -10   1  -2   49.50   15.30
 -10   1  -2   45.00   14.20
 -10   1  -2   30.60   18.90
  10  -1   2   49.20   13.40
  10  -1   2   43.70   11.50
 -11   1  -2   56.99   19.30
 -11   1  -2   99.99   15.80
 -11   1  -2   82.89   22.00
  11  -1   2   96.29   17.60
  11  -1   2   91.59   14.80
 -12   1  -2    6.50   19.50
 -12   1  -2    7.60   16.00
  12  -1   2   -6.80   10.60
 -13   1  -2   22.10   20.80
 -13   1  -2   32.30   17.80
  13  -1   2   15.10   12.70
 -14   1  -2    7.20   21.90
 -14   1  -2   30.10   18.40
  14  -1   2   22.40   14.40
 -15   1  -2   31.20   20.30
 -15   1  -2    8.10   22.20
  15  -1   2    7.90   13.20
 -16   1  -2    9.30   20.30
 -16   1  -2   32.60   19.00
  16  -1   2   33.00   18.20
  17   0  -2   15.10   16.30
 -17   0   2   81.49   21.90
 -17   0   2   49.70   29.40
  16   0  -2   -0.90   14.30
 -16   0   2   11.30   22.70
 -16   0   2   30.40   19.50
  15   0  -2   15.30   14.10
 -15   0   2    7.30   22.40
 -15   0   2   24.10   19.40
  14   0  -2   21.80   12.70
 -14   0   2    2.00   15.80
 -14   0   2   12.40   21.50
  13   0  -2   19.30   13.50
 -13   0   2   44.20   22.80
 -13   0   2   46.40   16.30
 -13   0   2    4.00   15.10
  12   0  -2   47.10   15.20
 -12   0   2   69.19   18.20
 -12   0   2   68.49   17.10
 -12   0   2   32.60   19.40
  11   0  -2   17.70   11.80
 -11   0   2   41.80   18.90
 -11   0   2   23.50   15.00
 -11   0   2   29.40   14.00
  10   0  -2  111.19   15.80
  10   0  -2   87.79   16.20
 -10   0   2  110.79   18.80
 -10   0   2  111.59   21.60
   9   0  -2  162.08   17.70
   9   0  -2  141.29   16.20
  -9   0   2  134.49   15.50
  -9   0   2  165.08   19.60
  -9   0   2  149.79   18.40
   8   0  -2  120.49   14.20
   8   0  -2  101.29   15.10
  -8   0   2  104.19   12.60
  -8   0   2  114.79   16.00
  -8   0   2  141.29   13.40
  -8   0   2  112.29   16.20
   7   0  -2  446.26   29.60
   7   0  -2  459.95   30.00
   7   0  -2  417.16   28.90
  -7   0   2  455.85   29.50
  -7   0   2  385.76   28.10
  -7   0   2  505.45   30.40
  -7   0   2  464.65   27.50
   6   0  -2  115.19   14.00
   6   0  -2  131.39   15.70
   6   0  -2  102.99   12.20
  -6   0   2  114.19   10.90
  -6   0   2  115.19   14.40
  -6   0   2  116.69   14.30
   5   0  -2  801.72   42.80
   5   0  -2  795.52   44.60
   5   0  -2  917.01   45.40
   5   0  -2  724.53   44.30
  -5   0   2  699.83   44.00
  -5   0   2  780.02   44.50
  -5   0   2  812.92   43.00
  -5   0   2  882.11   45.20
   4   0  -2   37.00    7.40
   4   0  -2   43.10    5.80
   4   0  -2   53.19    8.10
   4   0  -2   39.90    7.20
  -4   0   2   30.40    6.70
  -4   0   2   41.70    8.30
  -4   0   2   35.70    7.40
   3   0  -2  477.05   26.10
   3   0  -2  395.06   23.70
   3   0  -2  364.26   22.80
   3   0  -2  417.36   24.00
  -3   0   2  402.76   23.70
  -3   0   2  406.96   22.40
  -3   0   2  477.75   24.90
   2   0  -2   67.19    6.80
  -2   0   2   71.99    6.90
   1   0  -2  258.97   14.10
   1   0  -2  297.07   15.20
   1   0  -2  251.27   14.30
   1   0  -2  248.88   13.60
  -1   0   2  253.77   14.00
  -1   0   2  285.47   15.10
  -1   0   2  244.28   13.60
  -1   0   2  267.37   14.20
  -1   0  -2  348.97   18.30
  -1   0  -2  302.37   17.70
  -1   0  -2  347.87   18.10
   1   0   2  356.46   18.10
   1   0   2  357.86   18.30
   1   0   2  317.77   17.70
  -2   0  -2 1605.54   80.99
  -2   0  -2 1410.76   80.69
  -2   0  -2 1674.03   81.39
   2   0   2 1487.55   80.79
   2   0   2 1670.33   80.99
   2   0   2 1687.03   81.29
  -3   0  -2  319.37   18.20
  -3   0  -2  308.87   17.70
   3   0   2  254.77   17.60
   3   0   2  303.97   18.00
   3   0   2  303.67   17.50
  -4   0  -2   45.40    7.60
  -4   0  -2   78.09   10.30
  -4   0  -2   78.19    8.00
  -4   0  -2   57.09    6.40
   4   0   2   61.39    7.20
   4   0   2   68.19    6.10
   4   0   2   61.89    8.30
   4   0   2   60.99    7.20
  -5   0  -2  352.96   21.60
  -5   0  -2  335.67   22.70
  -5   0  -2  322.67   21.80
  -5   0  -2  314.37   20.20
   5   0   2  324.97   22.30
   5   0   2  362.46   21.30
   5   0   2  340.27   19.80
   5   0   2  360.86   22.30
  -6   0  -2  127.09   12.00
  -6   0  -2  127.99   12.40
  -6   0  -2  148.19   15.20
  -6   0  -2  168.38   13.50
   6   0   2  158.58   11.70
   6   0   2  116.29   12.40
   6   0   2  139.49   12.70
  -7   0  -2   71.19   14.30
  -7   0  -2   52.69    8.80
  -7   0  -2   57.49   11.90
  -7   0  -2   77.09   11.90
   7   0   2   63.79   10.30
   7   0   2   57.39   12.70
   7   0   2   65.99   11.30
   7   0   2   66.29   11.50
  -8   0  -2  195.78   19.90
  -8   0  -2  218.08   17.30
  -8   0  -2  219.38   18.20
   8   0   2  161.78   16.80
   8   0   2  227.38   16.40
  -9   0  -2   -4.10   14.10
  -9   0  -2    8.00   11.70
   9   0   2   43.80   12.20
 -10   0  -2   90.09   18.90
 -10   0  -2  113.89   23.50
 -10   0  -2  112.09   18.90
  10   0   2   62.89   12.70
  10   0   2  120.19   18.60
 -11   0  -2   -5.60   14.20
 -11   0  -2   -2.10   18.50
  11   0   2    8.40   12.40
 -12   0  -2   23.70   19.80
 -12   0  -2    7.50   14.60
  12   0   2    2.90   11.60
 -13   0  -2    2.30   15.40
 -13   0  -2   10.70   20.70
  13   0   2   12.50   13.00
 -14   0  -2   42.20   19.60
 -14   0  -2   19.80   23.50
  14   0   2   31.10   16.10
 -15   0  -2   36.60   25.70
 -15   0  -2   28.30   21.10
  15   0   2   51.79   17.70
 -16   0  -2   32.90   24.50
 -16   0  -2   66.09   21.10
  16   0   2    3.80   15.20
  17  -1  -2    7.60   14.20
 -17   1   2   62.69   18.00
 -17   1   2   26.10   26.20
  16  -1  -2   16.80   14.30
 -16   1   2   16.50   18.20
 -16   1   2   11.90   20.90
  15  -1  -2   25.00   14.70
 -15   1   2    6.90   22.50
  14  -1  -2    8.80   11.70
 -14   1   2   16.60   22.80
 -14   1   2   19.20   17.50
  13  -1  -2   24.40   14.30
 -13   1   2   71.59   18.80
 -13   1   2   53.09   18.50
 -13   1   2   42.60   23.40
  12  -1  -2  -15.20   13.80
  12  -1  -2    8.80   12.80
 -12   1   2    3.90   14.30
 -12   1   2   15.30   15.80
 -12   1   2   -7.00   18.90
  11  -1  -2   60.29   15.10
  11  -1  -2   18.10   14.20
 -11   1   2   51.79   16.60
 -11   1   2   40.70   21.60
 -11   1   2   50.89   17.60
  10  -1  -2  -13.90   11.50
  10  -1  -2   -5.20    9.10
 -10   1   2  -17.60   11.40
 -10   1   2  -10.50   13.30
 -10   1   2   -9.30   12.10
   9  -1  -2   89.89   14.20
   9  -1  -2   67.89   14.10
  -9   1   2   71.29   13.00
  -9   1   2   80.19   16.00
  -9   1   2   68.39   16.10
  -9   1   2   68.59   13.90
   8  -1  -2  313.27   22.80
   8  -1  -2  273.47   20.00
   8  -1  -2  320.97   24.20
  -8   1   2  308.87   24.70
  -8   1   2  288.97   22.30
  -8   1   2  312.57   21.60
  -8   1   2  320.67   25.20
   7  -1  -2  253.77   22.20
   7  -1  -2  271.47   20.30
   7  -1  -2  246.98   21.90
   7  -1  -2  298.97   18.90
  -7   1   2  317.77   23.50
  -7   1   2  280.37   23.10
  -7   1   2  308.47   20.10
  -7   1   2  296.07   20.60
   6  -1  -2  228.78   15.30
   6  -1  -2  252.37   19.40
   6  -1  -2  184.58   16.60
  -6   1   2  223.78   18.40
  -6   1   2  229.08   16.00
  -6   1   2  257.87   19.70
   5  -1  -2   56.09   10.30
   5  -1  -2   59.59    9.10
   5  -1  -2   40.60    6.30
   5  -1  -2   80.89   12.00
  -5   1   2   55.39    8.70
  -5   1   2   54.29   10.50
  -5   1   2   46.50    7.00
  -5   1   2   58.99   11.00
   4  -1  -2  243.08   16.20
   4  -1  -2  256.37   17.00
   4  -1  -2  251.57   15.60
   4  -1  -2  227.28   14.00
  -4   1   2  218.78   23.70
  -4   1   2  236.88   16.60
  -4   1   2  250.07   15.50
  -4   1   2  227.68   14.40
   3  -1  -2   39.70    6.20
   3  -1  -2   37.10    5.80
   3  -1  -2   30.00    4.00
  -3   1   2   51.99    7.30
  -3   1   2   28.30    4.40
  -3   1   2   38.30    5.60
   2  -1  -2 1095.49   55.19
   2  -1  -2 1007.60   55.79
  -2   1   2 1028.10   55.69
  -2   1   2 1107.89   56.69
  -2   1   2 1120.39   55.29
  -2   1   2 1202.68   57.69
   1  -1  -2  214.08   12.50
   1  -1  -2  205.58   11.50
   1  -1  -2  185.78   10.90
  -1   1   2  220.18   12.70
  -1   1   2  195.88   10.90
  -1   1   2  191.68   11.40
   0  -1  -2   20.50    3.70
   0  -1  -2   16.40    2.30
   0  -1  -2   15.90    2.50
   0  -1  -2   16.60    2.40
   0   1   2   16.70    2.40
   0   1   2   16.70    3.60
  -1  -1  -2  495.65   25.50
  -1  -1  -2  480.15   25.50
  -1  -1  -2  502.85   25.90
  -1  -1  -2  502.25   25.60
   1   1   2  500.95   25.60
   1   1   2  447.66   25.70
   1   1   2  477.85   25.60
   1   1   2  468.45   25.40
  -2  -1  -2 2263.87  119.39
  -2  -1  -2 2432.16  119.49
  -2  -1  -2 2363.16  120.09
   2   1   2 2397.76  120.09
   2   1   2 2349.86  119.49
  -3  -1  -2 1387.06   70.09
  -3  -1  -2 1355.66   70.89
  -3  -1  -2 1317.07   70.19
   3   1   2 1316.47   69.99
   3   1   2 1406.56   71.09
   3   1   2 1357.26   70.39
  -4  -1  -2   39.20    5.40
  -4  -1  -2   59.09    8.60
  -4  -1  -2   49.90    8.80
  -4  -1  -2   47.00    7.00
   4   1   2   46.00    8.00
   4   1   2   46.30    8.10
   4   1   2   52.89    6.70
  -5  -1  -2  500.95   30.80
  -5  -1  -2  533.45   30.90
  -5  -1  -2  528.55   30.10
  -5  -1  -2  461.25   28.00
   5   1   2  564.44   28.50
   5   1   2  505.75   30.80
   5   1   2  509.75   30.90
   5   1   2  497.55   29.60
  -6  -1  -2  285.97   18.50
  -6  -1  -2  305.47   21.80
  -6  -1  -2  317.17   20.50
   6   1   2  304.27   18.70
   6   1   2  298.97   21.70
   6   1   2  301.97   20.00
  -7  -1  -2   32.30    7.50
  -7  -1  -2   55.59   11.00
  -7  -1  -2   59.29   12.10
  -7  -1  -2   36.00    9.20
   7   1   2   33.10   11.00
   7   1   2   64.89   12.00
  -8  -1  -2   18.10   10.20
  -8  -1  -2   21.90   12.40
  -8  -1  -2   13.60    7.30
   8   1   2   23.90    8.70
   8   1   2   33.40   11.30
  -9  -1  -2   -8.30   10.60
   9   1   2   -4.50   10.60
   9   1   2  -13.80    6.80
 -10  -1  -2   19.00   18.30
 -10  -1  -2   19.90   15.30
  10   1   2   21.10   11.80
 -11  -1  -2   12.90   14.60
 -11  -1  -2   15.10   17.20
  11   1   2   18.40   13.20
 -12  -1  -2    9.20   15.50
 -12  -1  -2   19.50   19.90
  12   1   2   10.20   14.10
 -13  -1  -2   20.90   21.00
 -13  -1  -2    9.00   16.30
  13   1   2   25.20   14.30
 -14  -1  -2   15.20   18.30
 -14  -1  -2  -13.80   20.80
 -15  -1  -2   40.30   19.60
 -15  -1  -2   38.00   25.70
  15   1   2   -2.90   14.20
 -16  -1  -2  100.09   25.70
 -16  -1  -2   30.90   24.20
  16   1   2   37.00   16.90
 -17   2   2   16.00   28.00
 -16   2   2   22.40   25.00
 -16   2   2   57.39   19.60
  15  -2  -2   18.60   14.60
 -15   2   2  -10.50   23.20
 -15   2   2    5.70   21.90
  14  -2  -2   14.70   12.60
 -14   2   2   39.20   18.90
 -14   2   2   34.30   23.70
  13  -2  -2   21.30   12.40
 -13   2   2   52.49   18.00
 -13   2   2  -26.40   18.70
 -13   2   2   17.20   16.90
  12  -2  -2  102.99   17.50
  12  -2  -2   69.39   18.90
 -12   2   2  105.69   21.50
 -12   2   2  158.08   25.80
 -12   2   2  115.19   26.40
  11  -2  -2   -3.10   11.40
  11  -2  -2   -3.20   13.20
 -11   2   2    1.90   15.70
 -11   2   2  -14.00   17.40
 -11   2   2   -1.60   13.70
  10  -2  -2   42.60   16.40
  10  -2  -2   49.90   13.50
 -10   2   2   28.80   16.40
 -10   2   2   47.30   15.60
 -10   2   2   39.80   14.30
   9  -2  -2   10.50    9.00
   9  -2  -2   -1.70   10.10
  -9   2   2   21.60   15.10
  -9   2   2   -0.10    9.80
  -9   2   2   -0.90   11.40
  -9   2   2   15.60    8.00
   8  -2  -2   71.09   12.10
   8  -2  -2   40.50   12.70
   8  -2  -2   61.99   10.60
  -8   2   2   51.69   11.80
  -8   2   2   55.09   15.80
  -8   2   2   53.59   10.00
  -8   2   2   38.30   13.20
   7  -2  -2  716.33   39.40
   7  -2  -2  739.63   40.90
   7  -2  -2  668.33   41.90
   7  -2  -2  738.93   43.00
  -7   2   2  693.03   40.30
  -7   2   2  733.33   43.50
  -7   2   2  758.82   44.20
  -7   2   2  605.64   39.80
   6  -2  -2   50.79   11.90
   6  -2  -2   61.49   14.00
   6  -2  -2   35.10    8.70
   6  -2  -2   53.79    8.50
  -6   2   2   41.20    8.20
  -6   2   2   38.50   12.10
  -6   2   2   57.59    9.80
  -6   2   2   52.89   14.00
   5  -2  -2   77.69    9.50
   5  -2  -2   61.69    6.80
  -5   2   2   60.59    7.90
   4  -2  -2  618.44   35.20
   4  -2  -2  668.13   36.10
   4  -2  -2  595.24   33.90
   4  -2  -2  598.84   33.10
  -4   2   2  681.73   37.10
  -4   2   2  608.14   33.70
  -4   2   2  641.44   35.70
  -4   2   2  618.74   34.00
   3  -2  -2 2296.07  117.39
   3  -2  -2 2334.07  117.09
   3  -2  -2 2654.83  120.09
   3  -2  -2 2356.96  118.69
  -3   2   2 2353.96  118.99
  -3   2   2 2245.38  117.29
  -3   2   2 2028.90  117.09
   2  -2  -2 1675.63   83.39
   2  -2  -2 1676.63   84.49
   2  -2  -2 1617.64   81.99
   2  -2  -2 1565.94   81.99
  -2   2   2 1683.13   84.89
  -2   2   2 1626.24   81.89
  -2   2   2 1536.15   82.19
  -2   2   2 1627.24   83.59
   1  -2  -2    3.60    5.30
   1  -2  -2    5.10    2.90
   1  -2  -2    2.20    3.90
   1  -2  -2    5.60    1.90
  -1   2   2   -4.30    5.10
  -1   2   2    8.20    4.20
  -1   2   2    7.00    3.00
  -1   2   2    4.10    1.90
   0  -2  -2  644.34   33.30
   0  -2  -2  640.14   33.70
   0  -2  -2  616.04   34.70
   0  -2  -2  661.53   34.10
   0   2   2  616.14   34.90
   0   2   2  630.64   33.30
   0   2   2  682.93   33.70
   0   2   2  644.44   34.10
  -1  -2  -2 1582.84   81.19
  -1  -2  -2 1569.54   81.69
  -1  -2  -2 1644.04   81.99
   1   2   2 1712.43   81.79
   1   2   2 1499.95   81.59
   1   2   2 1530.25   81.09
  -2  -2  -2  871.91   45.00
  -2  -2  -2  805.02   44.50
  -2  -2  -2  832.32   44.10
  -2  -2  -2  831.42   44.60
  -2  -2  -2  814.32   43.90
   2   2   2  858.61   45.70
   2   2   2  833.62   44.20
  -3  -2  -2 2293.67  110.59
  -3  -2  -2 2080.39  109.89
  -3  -2  -2 2140.29  108.19
  -3  -2  -2 2011.80  109.09
  -3  -2  -2 2187.98  108.99
   3   2   2 2082.99  108.49
   3   2   2 2233.48  110.29
   3   2   2 2037.60  109.29
  -4  -2  -2  800.82   42.90
  -4  -2  -2  780.02   44.80
  -4  -2  -2  813.22   44.40
   4   2   2  866.81   43.80
   4   2   2  896.41   46.20
   4   2   2  773.72   45.00
  -5  -2  -2  116.69   12.10
  -5  -2  -2  111.59   12.10
  -5  -2  -2  147.79   12.20
  -5  -2  -2  118.29   10.30
   5   2   2  116.39   12.60
   5   2   2  133.09   10.80
   5   2   2  144.59   13.80
  -6  -2  -2    1.50    5.10
  -6  -2  -2   11.10    9.20
  -6  -2  -2    6.90    7.90
  -6  -2  -2    6.00    7.50
  -6  -2  -2   11.10   10.50
   6   2   2    2.80    7.90
   6   2   2   14.20    9.00
   6   2   2    7.80    4.70
  -7  -2  -2  242.88   16.80
  -7  -2  -2  277.17   19.30
  -7  -2  -2  253.17   19.60
  -7  -2  -2  249.18   21.20
   7   2   2  243.18   20.40
   7   2   2  228.98   19.30
  -8  -2  -2  126.09   16.70
  -8  -2  -2  160.28   17.60
  -8  -2  -2  112.99   12.30
   8   2   2  111.39   17.30
   8   2   2  134.29   15.70
  -9  -2  -2  167.98   21.70
  -9  -2  -2  176.68   18.90
   9   2   2  228.78   21.10
 -10  -2  -2   42.20   15.60
 -10  -2  -2   36.70   17.80
  10   2   2   27.00   12.70
 -11  -2  -2   -5.40   17.60
 -11  -2  -2   -6.80   13.10
  11   2   2   13.80   11.80
 -12  -2  -2   32.50   20.00
 -12  -2  -2   21.80   15.80
  12   2   2   18.70   13.80
 -13  -2  -2   -0.10   16.80
 -13  -2  -2    2.80   21.10
  13   2   2   18.40   15.00
 -14  -2  -2   -1.20   22.10
 -14  -2  -2   33.70   17.80
  14   2   2    5.00   12.80
 -15  -2  -2  -14.90   22.10
 -15  -2  -2    6.00   19.50
  15   2   2   25.80   17.30
 -16  -2  -2   54.49   21.80
 -16  -2  -2   43.80   24.40
  16   2   2   14.60   16.90
  17  -3  -2   36.60   16.10
 -17   3   2   65.59   25.50
 -17   3   2   89.99   23.10
  16  -3  -2   22.80   13.70
 -16   3   2   72.99   22.20
 -16   3   2    2.80   20.70
  15  -3  -2    0.70   12.30
 -15   3   2  -18.70   22.10
 -15   3   2   10.20   20.00
  14  -3  -2   10.60   12.50
 -14   3   2    8.30   17.70
 -14   3   2   12.40   22.10
  13  -3  -2   26.20   11.90
 -13   3   2    5.40   16.40
 -13   3   2   18.80   18.70
 -13   3   2   56.69   20.70
  12  -3  -2   26.00   12.00
 -12   3   2   33.50   21.50
 -12   3   2   27.10   17.00
 -12   3   2   43.70   19.10
  11  -3  -2  138.19   21.50
  11  -3  -2  211.68   19.30
 -11   3   2  170.88   23.30
 -11   3   2  157.58   21.20
 -11   3   2  163.48   25.20
  10  -3  -2   25.00   13.90
  10  -3  -2   40.00   11.70
 -10   3   2   40.40   17.20
 -10   3   2   40.90   15.50
 -10   3   2   23.70   17.00
 -10   3   2   30.20   10.70
   9  -3  -2  108.69   25.20
   9  -3  -2   72.09   12.70
   9  -3  -2   64.29   12.00
  -9   3   2   60.29   16.60
  -9   3   2   49.30   17.50
  -9   3   2   59.19   12.30
  -9   3   2   65.29   14.60
   8  -3  -2   92.09   10.30
   8  -3  -2  136.09   17.10
   8  -3  -2   82.39   12.20
  -8   3   2  111.59   17.50
  -8   3   2  110.09   13.60
  -8   3   2   84.09   10.80
  -8   3   2  109.79   17.30
   7  -3  -2   -8.60    8.40
   7  -3  -2    8.20    6.60
   7  -3  -2    2.10    8.60
   7  -3  -2   -3.10    5.60
  -7   3   2    2.80    5.90
  -7   3   2   -4.70    9.90
  -7   3   2   -4.00   10.20
   6  -3  -2 1251.27   66.09
   6  -3  -2 1222.28   66.69
   6  -3  -2 1326.57   69.79
   6  -3  -2 1231.48   68.49
  -6   3   2 1209.78   66.69
  -6   3   2 1331.77   71.19
  -6   3   2 1252.57   67.29
  -6   3   2 1285.97   69.79
   5  -3  -2  353.56   22.50
   5  -3  -2  319.07   19.60
   5  -3  -2  287.77   19.80
   5  -3  -2  396.26   24.40
  -5   3   2  372.26   25.20
  -5   3   2  319.27   20.10
  -5   3   2  369.66   23.50
  -5   3   2  323.97   20.70
   4  -3  -2  275.57   16.80
   4  -3  -2  313.37   19.50
  -4   3   2  299.17   18.50
  -4   3   2  288.67   19.70
   3  -3  -2  109.49   11.20
   3  -3  -2   90.19    6.90
   3  -3  -2  105.69    9.70
   3  -3  -2  123.19    8.50
  -3   3   2   97.19   10.00
  -3   3   2   94.29    7.90
  -3   3   2   89.59    6.40
  -3   3   2  110.59   12.20
   2  -3  -2  137.99    7.50
   2  -3  -2  118.79    8.60
   2  -3  -2  122.59   10.30
   2  -3  -2  123.19   12.10
  -2   3   2  117.69    8.80
  -2   3   2  137.99    7.30
   1  -3  -2 1817.72   95.49
   1  -3  -2 1850.71   92.39
   1  -3  -2 1789.62   92.49
   1  -3  -2 1873.61   94.29
   1  -3  -2 1815.02   93.39
  -1   3   2 1880.21   94.59
  -1   3   2 1853.41   95.99
  -1   3   2 1816.52   93.39
   0  -3  -2   63.39    6.90
   0  -3  -2   70.29    5.90
   0  -3  -2   81.89   11.00
   0   3   2   70.69    7.70
   0   3   2   72.09    7.10
   0   3   2   64.99    5.70
   0   3   2   73.89   10.40
  -1  -3  -2  157.38   11.40
  -1  -3  -2  184.68   15.40
  -1  -3  -2  183.38   12.60
  -1  -3  -2  181.88   12.70
   1   3   2  172.48   11.50
   1   3   2  188.98   12.70
  -2  -3  -2  123.99   10.50
  -2  -3  -2  120.19   11.30
  -2  -3  -2  122.39   10.30
  -2  -3  -2  117.69    9.60
  -2  -3  -2  131.69   10.80
   2   3   2  111.49    9.50
   2   3   2  105.09    9.30
   2   3   2  139.99   11.30
  -3  -3  -2 2563.14  129.99
  -3  -3  -2 2628.24  129.09
  -3  -3  -2 2465.75  129.29
  -3  -3  -2 2440.26  128.59
  -3  -3  -2 2564.64  130.29
   3   3   2 2593.54  130.09
   3   3   2 2419.46  129.39
  -4  -3  -2 2511.25  123.49
  -4  -3  -2 2259.37  122.59
  -4  -3  -2 2342.07  121.99
  -4  -3  -2 2375.36  120.79
  -4  -3  -2 2384.76  121.29
   4   3   2 2241.38  122.19
   4   3   2 2360.86  121.39
   4   3   2 2441.76  123.19
  -5  -3  -2  109.69    9.70
  -5  -3  -2   73.89   10.60
  -5  -3  -2  102.99   12.20
   5   3   2  111.09   12.00
   5   3   2  118.89   12.00
   5   3   2   76.49   11.70
  -6  -3  -2  180.38   15.50
  -6  -3  -2  150.38   16.60
  -6  -3  -2  183.08   15.50
  -6  -3  -2  184.18   14.90
  -6  -3  -2  172.98   13.20
   6   3   2  215.38   17.60
   6   3   2  168.98   15.80
  -7  -3  -2  115.59   14.00
  -7  -3  -2   73.49   10.10
  -7  -3  -2   91.49   12.40
   7   3   2   84.89   14.50
   7   3   2   73.19   11.00
  -8  -3  -2  123.79   15.40
  -8  -3  -2  115.29   16.30
   8   3   2  106.59   12.30
  -9  -3  -2  251.27   23.50
  -9  -3  -2  265.27   25.30
   9   3   2  288.77   24.90
 -10  -3  -2   59.79   19.30
 -10  -3  -2   52.89   16.10
  10   3   2   87.29   18.50
 -11  -3  -2   33.40   20.00
 -11  -3  -2   40.20   16.90
  11   3   2   52.49   15.90
 -12  -3  -2    8.10   16.60
 -12  -3  -2   -3.00   17.50
  12   3   2    2.80   11.50
  13   3   2    9.50   15.10
 -14  -3  -2   -1.40   16.70
 -14  -3  -2    8.40   20.30
  14   3   2   32.40   17.20
 -15  -3  -2    0.90   23.20
 -15  -3  -2   26.50   19.40
  15   3   2    6.80   15.00
 -16  -3  -2   56.19   21.00
 -16  -3  -2   12.50   23.50
  16   3   2   18.90   16.70
  17  -4  -2   42.10   17.50
 -17   4   2   42.70   23.60
  16  -4  -2   12.90   14.50
 -16   4   2   23.90   24.90
 -16   4   2   55.39   23.40
  15  -4  -2    5.60   13.30
 -15   4   2  -21.40   21.20
 -15   4   2  137.79   32.20
 -15   4   2   46.40   23.60
  14  -4  -2   25.30   12.40
 -14   4   2   33.90   21.30
 -14   4   2   41.00   20.10
 -14   4   2   90.59   27.10
  13  -4  -2    8.70   10.50
 -13   4   2   13.60   19.00
 -13   4   2   23.20   17.00
 -13   4   2   26.50   24.10
  12  -4  -2   28.40   13.10
 -12   4   2   30.60   19.80
 -12   4   2   18.50   19.30
 -12   4   2    9.40   16.80
  11  -4  -2   23.90   10.90
 -11   4   2   11.00   21.80
 -11   4   2   -5.80   15.50
 -11   4   2   12.60   18.20
  10  -4  -2   43.10   11.40
  10  -4  -2   26.20   14.50
 -10   4   2   37.80   15.70
 -10   4   2   25.80   17.10
 -10   4   2   16.50   16.70
 -10   4   2   19.10    9.40
   9  -4  -2   56.99   11.30
   9  -4  -2   44.80   10.80
   9  -4  -2   50.79   13.90
  -9   4   2   64.29   14.90
  -9   4   2   21.60    9.10
  -9   4   2   52.29   16.90
  -9   4   2   48.20   16.60
   8  -4  -2  173.18   13.80
   8  -4  -2  183.88   14.80
  -8   4   2  160.38   20.30
  -8   4   2  160.08   16.50
  -8   4   2  151.48   21.60
  -8   4   2  180.38   14.30
   7  -4  -2  113.89   14.90
   7  -4  -2   99.29    9.70
   7  -4  -2   82.89    9.40
  -7   4   2   86.89    9.70
  -7   4   2   89.69   12.50
  -7   4   2  102.59   17.50
  -7   4   2  112.39   16.40
   6  -4  -2   76.19    9.80
   6  -4  -2   53.09    8.10
   6  -4  -2   85.59   14.20
   6  -4  -2   70.79   13.30
  -6   4   2   70.89   15.30
  -6   4   2   57.19    7.40
  -6   4   2   55.69   13.10
  -6   4   2   56.19   11.00
   5  -4  -2  551.64   29.80
   5  -4  -2  505.25   29.10
   5  -4  -2  579.54   34.30
   5  -4  -2  529.65   32.30
  -5   4   2  533.55   33.20
  -5   4   2  545.95   35.60
  -5   4   2  510.75   30.80
   4  -4  -2  881.01   49.50
   4  -4  -2  872.21   47.60
   4  -4  -2  842.32   44.60
   4  -4  -2  875.01   45.60
  -4   4   2  873.21   47.80
  -4   4   2  862.71   50.89
  -4   4   2  826.92   48.10
  -4   4   2  873.51   44.50
   3  -4  -2    3.20    3.90
   3  -4  -2    3.70    5.80
   3  -4  -2   -6.70    6.10
   3  -4  -2    0.60    2.30
  -3   4   2    6.90    8.30
  -3   4   2    2.90    1.70
  -3   4   2   -0.40    5.50
  -3   4   2    2.90    4.60
   2  -4  -2  170.08    8.70
   2  -4  -2  172.88    8.70
   2  -4  -2  154.68   12.20
   2  -4  -2  146.59   14.10
  -2   4   2  141.99   15.10
  -2   4   2  143.69   10.80
  -2   4   2  143.69   12.20
   1  -4  -2  218.68   12.60
   1  -4  -2  232.68   15.10
   1  -4  -2  225.98   17.50
  -1   4   2  219.08   12.40
  -1   4   2  209.78   18.10
  -1   4   2  245.28   17.00
  -1   4   2  218.28   14.30
   0  -4  -2  172.98   14.50
   0  -4  -2  163.68   12.50
   0  -4  -2  166.28   11.70
   0   4   2  171.58   12.00
   0   4   2  163.28   10.50
  -1  -4  -2  642.94   38.30
  -1  -4  -2  707.73   40.80
  -1  -4  -2  712.33   39.30
  -1  -4  -2  741.23   39.90
   1   4   2  719.73   39.70
   1   4   2  735.43   39.60
   1   4   2  744.33   39.40
  -2  -4  -2  253.67   16.80
  -2  -4  -2  236.78   17.10
  -2  -4  -2  257.87   17.70
  -2  -4  -2  246.98   17.50
  -2  -4  -2  258.87   16.50
  -2  -4  -2  246.68   18.40
   2   4   2  272.87   17.70
   2   4   2  232.48   16.20
  -3  -4  -2 1220.68   65.69
  -3  -4  -2 1275.47   65.59
  -3  -4  -2 1206.48   65.59
  -3  -4  -2 1206.18   66.09
   3   4   2 1265.77   65.99
   3   4   2 1179.58   65.49
  -4  -4  -2  167.18   13.70
  -4  -4  -2  149.99   12.80
  -4  -4  -2  128.69   12.70
  -4  -4  -2  161.18   14.90
  -4  -4  -2  149.39   12.60
   4   4   2  134.39   12.80
   4   4   2  153.18   13.10
   4   4   2  145.79   13.70
  -5  -4  -2 1456.75   76.79
  -5  -4  -2 1430.36   75.69
  -5  -4  -2 1276.67   76.89
  -5  -4  -2 1476.65   75.29
  -5  -4  -2 1388.76   77.89
   5   4   2 1481.65   76.19
   5   4   2 1601.54   78.69
   5   4   2 1322.77   76.89
  -6  -4  -2   23.00    8.60
  -6  -4  -2   23.90    8.60
  -6  -4  -2   20.10    6.60
  -6  -4  -2   14.20    7.40
  -6  -4  -2   17.10    9.80
   6   4   2   18.30    6.60
   6   4   2   26.50   10.20
   6   4   2   29.00    9.50
  -7  -4  -2   58.19   11.90
  -7  -4  -2   75.19   12.70
   7   4   2   83.29   15.00
   7   4   2   74.99   10.40
  -8  -4  -2  132.69   15.30
  -8  -4  -2  146.49   30.90
   8   4   2   97.49   17.70
   8   4   2  109.59   13.40
  -9  -4  -2   21.30   14.30
  -9  -4  -2   22.80   13.80
   9   4   2   20.00    8.60
   9   4   2   31.70   13.70
 -10  -4  -2  167.98   23.20
 -10  -4  -2  166.98   21.50
  10   4   2  135.69   19.20
 -11  -4  -2   36.70   16.60
 -11  -4  -2   30.40   19.10
  11   4   2   31.90   14.80
 -12  -4  -2   -0.20   14.60
 -12  -4  -2    2.00   18.00
  12   4   2    8.60   14.40
 -13  -4  -2    9.80   14.70
 -13  -4  -2  -16.30   20.50
 -14  -4  -2  -25.20   20.70
 -14  -4  -2   27.20   21.80
  14   4   2   10.50   15.70
 -15  -4  -2   -6.60   21.20
 -15  -4  -2   37.20   21.20
  15   4   2    2.80   14.70
 -16  -4  -2   67.89   19.70
  16   4   2   39.50   20.30
 -17   5   2   22.00   22.40
  16  -5  -2   -6.60   11.90
 -16   5   2   -8.10   23.20
 -16   5   2   61.19   25.90
 -15   5   2   10.30   19.90
  14  -5  -2   21.50   12.70
 -14   5   2   11.60   18.40
 -14   5   2   22.20   20.80
  13  -5  -2   49.70   13.50
 -13   5   2   99.59   24.90
 -13   5   2   56.89   21.10
 -13   5   2   33.20   23.30
  12  -5  -2    0.90    9.00
 -12   5   2   -2.30   17.20
 -12   5   2   12.30   20.70
 -12   5   2   18.70   20.60
  11  -5  -2   34.70   11.00
 -11   5   2  -10.90   16.40
 -11   5   2   20.90   20.70
 -11   5   2   39.80   20.90
  10  -5  -2   42.30   10.80
 -10   5   2   47.00   17.20
 -10   5   2   43.20   21.10
 -10   5   2   10.30   16.50
   9  -5  -2   23.90    9.50
   9  -5  -2   18.80   12.40
   9  -5  -2   23.70    8.40
  -9   5   2   23.20   16.90
  -9   5   2   26.70   13.40
  -9   5   2   16.30   15.60
  -9   5   2   26.00    8.90
   8  -5  -2   37.80    8.20
   8  -5  -2   28.10   11.30
   8  -5  -2   27.30    7.60
  -8   5   2   30.50   11.40
  -8   5   2   39.70   15.90
  -8   5   2   36.20    7.90
   7  -5  -2  225.28   15.10
   7  -5  -2  233.58   15.80
  -7   5   2  207.78   21.40
  -7   5   2  231.38   15.30
  -7   5   2  195.48   18.00
  -7   5   2  211.08   23.90
   6  -5  -2  161.98   12.10
   6  -5  -2  193.98   18.20
   6  -5  -2  144.59   10.80
   6  -5  -2  154.08   15.40
  -6   5   2  190.98   21.30
  -6   5   2  146.69   16.30
  -6   5   2  129.99   14.00
  -6   5   2  145.99   11.10
   5  -5  -2   55.19   12.30
   5  -5  -2   51.49    8.20
   5  -5  -2   34.40    5.30
  -5   5   2   32.40    5.10
  -5   5   2   36.90   14.30
  -5   5   2   49.80    9.80
  -5   5   2   37.90   12.50
   4  -5  -2  652.73   39.90
   4  -5  -2  650.63   35.60
   4  -5  -2  662.23   38.00
   4  -5  -2  635.94   33.40
  -4   5   2  669.43   39.00
  -4   5   2  655.53   33.30
  -4   5   2  628.14   36.60
  -4   5   2  649.54   41.80
   3  -5  -2  788.72   43.60
   3  -5  -2  806.42   45.90
   3  -5  -2  780.02   41.90
  -3   5   2  753.12   44.20
  -3   5   2  768.02   47.30
   2  -5  -2  615.04   32.60
   2  -5  -2  639.74   36.20
   2  -5  -2  629.94   32.50
   2  -5  -2  642.14   35.10
   2  -5  -2  641.34   38.20
  -2   5   2  671.43   37.20
  -2   5   2  620.14   39.70
  -2   5   2  637.64   35.20
   1  -5  -2  251.07   14.50
   1  -5  -2  253.87   17.60
   1  -5  -2  271.47   16.60
   1  -5  -2  259.07   19.90
  -1   5   2  259.77   17.60
  -1   5   2  264.67   18.10
  -1   5   2  240.48   14.20
  -1   5   2  235.58   20.50
   0  -5  -2   16.20    4.30
   0  -5  -2   19.20    6.60
   0  -5  -2    6.60    6.80
   0  -5  -2   19.40    6.10
   0   5   2   14.90    8.10
   0   5   2   21.40    4.60
   0   5   2   14.70    6.50
   0   5   2   21.10    6.50
  -1  -5  -2  356.36   23.90
  -1  -5  -2  371.76   24.30
  -1  -5  -2  427.76   26.80
  -1  -5  -2  378.16   25.70
  -1  -5  -2  390.86   23.10
   1   5   2  416.96   23.20
   1   5   2  404.86   24.20
   1   5   2  405.36   25.00
  -2  -5  -2 2324.67  120.59
  -2  -5  -2 2418.46  122.09
  -2  -5  -2 2203.58  121.09
  -2  -5  -2 2336.87  122.49
  -2  -5  -2 2281.17  120.99
  -2  -5  -2 2299.77  122.49
   2   5   2 2423.26  121.39
   2   5   2 2410.16  120.69
  -3  -5  -2  128.69   13.30
  -3  -5  -2  125.29   13.40
  -3  -5  -2  131.69   12.80
  -3  -5  -2  127.39   12.60
   3   5   2  143.69   12.70
   3   5   2  153.28   14.60
  -4  -5  -2  639.54   36.50
  -4  -5  -2  609.54   36.70
  -4  -5  -2  681.23   39.20
   4   5   2  558.54   36.60
   4   5   2  607.84   37.10
  -5  -5  -2   32.80    9.10
  -5  -5  -2   59.39   11.50
  -5  -5  -2   44.70    8.30
  -5  -5  -2   52.19    9.90
  -5  -5  -2   50.99   12.40
   5   5   2   42.90   10.10
   5   5   2   42.70   10.10
   5   5   2   30.80    8.20
  -6  -5  -2  246.98   19.30
  -6  -5  -2  244.98   17.70
  -6  -5  -2  233.28   17.10
   6   5   2  182.98   17.50
   6   5   2  242.88   18.20
   6   5   2  207.48   18.90
  -7  -5  -2   50.59   14.30
  -7  -5  -2   45.00   11.80
  -7  -5  -2   29.10    8.00
   7   5   2   17.90    8.10
   7   5   2   42.30   19.70
  -8  -5  -2  162.58   18.20
  -8  -5  -2  183.88   19.90
  -8  -5  -2  132.69   15.30
   8   5   2  169.68   16.80
   8   5   2  188.08   20.60
  -9  -5  -2  198.68   20.80
  -9  -5  -2  172.38   18.10
  -9  -5  -2  228.48   23.60
   9   5   2  212.18   22.30
 -10  -5  -2   35.90   16.00
 -10  -5  -2   30.00   18.40
 -10  -5  -2   10.20   12.40
  10   5   2   38.00   14.20
 -11  -5  -2   70.79   19.80
 -11  -5  -2   78.89   18.80
  11   5   2   66.09   17.80
 -12  -5  -2   14.20   19.90
 -12  -5  -2    7.50   14.80
  12   5   2   14.70   14.50
 -13  -5  -2   49.00   18.80
 -13  -5  -2   27.00   22.40
  13   5   2    3.40   14.90
 -14  -5  -2   22.60   21.70
 -14  -5  -2   12.10   24.30
  14   5   2    1.20   15.80
 -15  -5  -2   43.70   22.70
 -15  -5  -2    1.00   24.50
  15   5   2   29.80   18.30
  16   5   2   40.50   20.00
  16  -6  -2    0.90   12.30
 -16   6   2   97.49   28.10
 -16   6   2   24.70   23.70
 -15   6   2  140.69   36.10
 -15   6   2   75.69   24.80
 -15   6   2   27.10   23.80
  14  -6  -2   31.80   11.60
 -14   6   2   82.49   32.10
 -14   6   2   35.90   21.80
 -14   6   2   11.70   21.70
  13  -6  -2   28.20   10.50
 -13   6   2   64.79   28.40
 -13   6   2   41.00   40.20
 -13   6   2   22.90   20.70
  12  -6  -2   64.49   12.70
 -12   6   2   60.09   23.90
 -12   6   2  106.79   28.40
 -12   6   2   96.19   23.10
  11  -6  -2   10.70    8.80
 -11   6   2    6.30   17.60
 -11   6   2   -9.50   19.60
 -11   6   2   36.30   23.80
 -11   6   2    7.30    8.50
  10  -6  -2   86.19   12.10
 -10   6   2   44.80   19.10
 -10   6   2   53.89   10.80
 -10   6   2   94.89   25.20
 -10   6   2   57.49   18.50
   9  -6  -2  125.19   12.40
  -9   6   2  127.39   12.30
  -9   6   2  165.58   26.90
  -9   6   2  140.99   25.50
  -9   6   2  133.49   20.30
   8  -6  -2   45.90    9.30
   8  -6  -2   39.20   12.60
   8  -6  -2   42.60    7.60
  -8   6   2   45.80   12.80
  -8   6   2   37.60   16.00
  -8   6   2   70.09   18.80
  -8   6   2   54.19    8.50
   7  -6  -2   82.99    9.70
   7  -6  -2   88.69    8.70
   7  -6  -2  117.69   17.60
  -7   6   2   76.39    8.00
  -7   6   2  107.69   20.50
  -7   6   2  121.09   20.40
  -7   6   2  100.89   15.20
   6  -6  -2   -0.20    9.60
   6  -6  -2    9.80    3.50
   6  -6  -2   -7.40    8.60
   6  -6  -2   -1.60    5.70
  -6   6   2    8.40    3.50
  -6   6   2  -23.50   10.00
  -6   6   2    0.40    8.30
  -6   6   2  -17.80   10.20
   5  -6  -2  139.59   11.70
   5  -6  -2  150.18   14.30
   5  -6  -2  173.48   17.90
  -5   6   2  136.29   14.10
  -5   6   2  135.99   16.60
  -5   6   2  157.28   20.90
   4  -6  -2  116.09   10.60
   4  -6  -2  124.49   12.50
   4  -6  -2  117.59   16.30
  -4   6   2  101.29   14.40
  -4   6   2  115.99   19.60
  -4   6   2  106.29   12.00
   3  -6  -2  971.30   51.99
   3  -6  -2  988.90   53.79
   3  -6  -2  983.10   56.29
  -3   6   2  924.01   57.89
  -3   6   2 1009.70   54.79
  -3   6   2  925.41   52.39
   2  -6  -2  202.08   16.00
   2  -6  -2  201.48   11.10
   2  -6  -2  200.98   14.60
   2  -6  -2  179.38   18.90
   2  -6  -2  202.18   11.50
  -2   6   2  206.88   16.40
  -2   6   2  165.68   20.40
  -2   6   2  214.68   14.80
   1  -6  -2  294.27   19.30
   1  -6  -2  277.67   22.30
   1  -6  -2  306.37   20.60
  -1   6   2  319.57   16.90
  -1   6   2  296.07   20.70
  -1   6   2  297.57   19.40
  -1   6   2  270.27   24.30
   0  -6  -2   84.69   11.80
   0  -6  -2   46.10    6.10
   0  -6  -2   70.69   11.30
   0  -6  -2   58.69   12.30
   0   6   2   82.19   13.00
   0   6   2   64.89   13.00
   0   6   2   68.59   10.60
  -1  -6  -2  226.58   15.70
  -1  -6  -2  225.48   16.80
  -1  -6  -2  248.28   18.00
  -1  -6  -2  224.38   18.90
  -1  -6  -2  235.38   19.90
   1   6   2  219.18   15.50
   1   6   2  251.87   18.40
   1   6   2  243.48   17.20
  -2  -6  -2 1164.28   64.99
  -2  -6  -2 1195.88   64.19
  -2  -6  -2 1201.18   67.29
  -2  -6  -2 1192.78   65.89
  -2  -6  -2 1196.58   66.79
  -2  -6  -2 1126.49   64.89
   2   6   2 1224.18   65.19
   2   6   2 1251.97   64.39
  -3  -6  -2  313.77   26.10
  -3  -6  -2  352.76   24.80
  -3  -6  -2  344.07   23.10
  -3  -6  -2  335.17   24.00
  -3  -6  -2  351.96   23.50
  -3  -6  -2  353.06   25.10
   3   6   2  360.56   23.50
   3   6   2  406.66   25.40
  -4  -6  -2  105.09   12.90
  -4  -6  -2   93.69   11.90
  -4  -6  -2  101.99   11.50
  -4  -6  -2   94.19   12.80
   4   6   2  112.69   12.40
  -5  -6  -2    1.00    7.20
  -5  -6  -2   11.50    7.90
  -5  -6  -2    9.20    7.20
  -5  -6  -2    0.00    8.00
  -5  -6  -2   -1.30    5.90
   5   6   2    8.40    8.50
   5   6   2    8.30    8.40
  -6  -6  -2   50.29   10.50
  -6  -6  -2   52.69   11.30
  -6  -6  -2   32.10    8.90
   6   6   2   47.10   11.80
  -7  -6  -2  299.47   22.90
  -7  -6  -2  271.77   20.80
  -7  -6  -2  259.67   20.30
   7   6   2  208.58   21.60
  -8  -6  -2   64.29   16.70
  -8  -6  -2   51.49   13.80
  -8  -6  -2   55.59   11.80
   8   6   2   60.99   16.40
  -9  -6  -2  140.19   20.60
  -9  -6  -2   80.59   13.90
  -9  -6  -2  114.99   17.20
   9   6   2   98.59   19.40
 -10  -6  -2   91.99   21.60
 -10  -6  -2   94.59   19.30
  10   6   2  117.39   21.60
 -11  -6  -2   12.90   19.10
 -11  -6  -2   21.40   15.90
  11   6   2   30.50   16.40
 -12  -6  -2   27.60   21.10
 -12  -6  -2   25.50   19.90
  12   6   2    7.20   21.00
 -13  -6  -2   -1.50   21.30
 -13  -6  -2   14.50   17.20
  13   6   2   -4.80   13.20
 -14  -6  -2  -15.60   22.50
 -14  -6  -2   17.40   20.30
  14   6   2   17.90   17.20
 -15  -6  -2   -9.90   23.60
 -15  -6  -2   25.10   19.80
  15   6   2   15.70   15.50
 -16   7   2   49.90   25.90
 -16   7   2  134.19   29.20
 -15   7   2  127.79   29.90
 -15   7   2  139.09   37.10
 -14   7   2   28.10   23.50
 -14   7   2  160.88   37.10
 -14   7   2   99.49   25.10
 -13   7   2   33.10   24.20
 -13   7   2   81.79   25.00
 -13   7   2  123.09   32.60
  12  -7  -2   13.00    8.50
 -12   7   2   29.60   20.40
 -12   7   2    1.30   21.80
 -12   7   2    8.30   21.30
 -12   7   2   16.20    8.50
  11  -7  -2   51.19   10.70
 -11   7   2   48.00   24.20
 -11   7   2   39.00    9.20
 -11   7   2   71.59   22.10
 -11   7   2   54.29   23.70
  10  -7  -2   16.60    7.80
 -10   7   2  -12.10   18.20
 -10   7   2    0.80    7.20
 -10   7   2    2.20   16.30
 -10   7   2    4.10   25.50
   9  -7  -2   23.70    7.10
  -9   7   2   25.00    7.90
  -9   7   2    3.20   13.90
  -9   7   2   62.49   21.90
  -9   7   2   28.90   20.30
   8  -7  -2   92.69   11.60
  -8   7   2  104.29   17.40
  -8   7   2   96.59   19.70
  -8   7   2   76.19    8.40
  -8   7   2  104.39   24.10
   7  -7  -2   45.00   12.90
   7  -7  -2   38.20    9.90
   7  -7  -2   34.00    4.80
  -7   7   2   56.59    6.00
  -7   7   2   44.70   18.30
  -7   7   2   33.70   12.00
  -7   7   2   41.30   15.70
   6  -7  -2   27.70   11.90
   6  -7  -2   49.20    9.20
  -6   7   2   25.40   12.90
  -6   7   2   23.90   16.30
  -6   7   2   17.70   10.30
   5  -7  -2    1.90    5.70
   5  -7  -2   -1.00    9.20
   5  -7  -2  -15.40    7.60
  -5   7   2  -12.80    9.60
  -5   7   2   -5.40    7.60
  -5   7   2   -9.20   11.60
   4  -7  -2   99.39   12.90
   4  -7  -2   65.89   18.50
   4  -7  -2   81.09    9.70
  -4   7   2   86.99   11.60
  -4   7   2  100.99   19.00
  -4   7   2   85.09   13.10
   3  -7  -2  185.98   14.00
   3  -7  -2  197.08   16.60
   3  -7  -2  135.89   18.60
  -3   7   2  182.58   17.90
  -3   7   2  185.38   15.00
  -3   7   2  139.69   21.60
   2  -7  -2  528.55   35.80
   2  -7  -2  547.75   33.60
   2  -7  -2  581.54   28.80
   2  -7  -2  535.45   31.90
  -2   7   2  527.15   34.20
  -2   7   2  532.05   32.00
  -2   7   2  510.85   38.00
   1  -7  -2   72.29    6.80
   1  -7  -2   72.19   13.70
   1  -7  -2   56.19    8.50
   1  -7  -2   65.49   10.70
  -1   7   2   63.99    9.50
  -1   7   2   65.39    6.00
  -1   7   2   59.59   14.70
  -1   7   2   89.39   14.00
   0  -7  -2    1.80    9.60
   0  -7  -2   -6.00    5.20
   0  -7  -2    3.50    4.50
   0  -7  -2   -5.10    5.90
   0   7   2    5.20    4.10
   0   7   2    1.70    6.50
   0   7   2   -2.10    6.70
  -1  -7  -2   23.60    8.50
  -1  -7  -2   15.70   11.20
  -1  -7  -2   24.50    7.20
  -1  -7  -2   26.80    9.40
  -1  -7  -2   21.30    8.80
   1   7   2   20.80   10.00
   1   7   2   26.70    7.00
   1   7   2   26.20    9.20
  -2  -7  -2  245.68   22.30
  -2  -7  -2  221.48   19.20
  -2  -7  -2  238.48   21.00
  -2  -7  -2  239.08   17.70
  -2  -7  -2  254.47   19.80
  -2  -7  -2  240.48   18.70
   2   7   2  269.87   19.70
   2   7   2  242.18   17.80
  -3  -7  -2  232.48   18.70
  -3  -7  -2  214.78   19.90
  -3  -7  -2  256.17   21.60
  -3  -7  -2  189.38   21.40
  -3  -7  -2  212.88   18.70
  -3  -7  -2  271.07   19.80
   3   7   2  238.88   18.40
   3   7   2  256.47   20.50
  -4  -7  -2    2.40    8.00
  -4  -7  -2    6.10   10.80
  -4  -7  -2    6.50    7.10
  -4  -7  -2    2.40    7.20
  -4  -7  -2    3.80    8.20
  -4  -7  -2   13.10    7.20
   4   7   2   16.40   10.90
   4   7   2   13.00    7.90
  -5  -7  -2   11.60    7.80
  -5  -7  -2    8.40    8.50
   5   7   2   11.00    7.30
  -6  -7  -2   19.20    9.60
  -6  -7  -2   21.40    8.60
  -6  -7  -2   16.90   13.30
   6   7   2   20.90   11.90
  -7  -7  -2   91.29   14.40
  -7  -7  -2  101.59   16.20
  -7  -7  -2  107.19   18.20
   7   7   2  113.99   19.10
  -8  -7  -2   86.99   15.60
  -8  -7  -2  110.99   18.00
  -8  -7  -2  115.29   20.20
   8   7   2  129.89   20.40
  -9  -7  -2  108.99   20.20
  -9  -7  -2  120.19   19.70
  -9  -7  -2  109.29   16.00
   9   7   2  107.19   20.50
 -10  -7  -2   19.70   17.40
 -10  -7  -2    4.90    9.50
 -10  -7  -2    0.90   13.50
  10   7   2    8.60   13.00
 -11  -7  -2   21.20   17.90
 -11  -7  -2   -1.20   14.10
  11   7   2    4.50   15.20
 -12  -7  -2   31.20   17.70
 -12  -7  -2   13.00   32.40
  12   7   2    5.00   13.30
 -13  -7  -2   46.20   20.60
 -13  -7  -2   -7.60   21.50
  13   7   2   23.50   16.10
 -14  -7  -2   -6.50   16.50
 -14  -7  -2  -17.50   24.00
  14   7   2   14.30   15.40
 -15  -7  -2   19.70   19.60
 -15  -7  -2  -11.40   23.90
  15   7   2   20.40   19.60
 -16   8   2   48.90   24.80
 -16   8   2  170.48   26.80
 -15   8   2  113.39   32.70
 -15   8   2   51.29   27.30
 -15   8   2  141.49   37.50
 -14   8   2  132.19   32.50
 -14   8   2   68.79   25.40
 -14   8   2   22.20   27.20
 -13   8   2   44.10   24.40
 -13   8   2   20.60   24.40
 -13   8   2   39.90   28.70
  12  -8  -2   31.70    9.00
 -12   8   2   78.99   33.60
 -12   8   2   41.20   24.80
 -12   8   2   29.40   21.00
 -12   8   2   20.50   10.00
  11  -8  -2    9.50    7.10
 -11   8   2   -4.80   20.90
 -11   8   2   10.70   22.80
 -11   8   2   -3.90   18.40
 -11   8   2    9.10    7.00
  10  -8  -2   11.90    7.20
 -10   8   2   34.80   25.00
 -10   8   2   35.80    8.40
 -10   8   2   63.49   24.70
 -10   8   2    1.30   21.20
  -9   8   2   13.00   18.60
  -9   8   2    9.00   38.70
  -9   8   2    7.30    5.20
  -9   8   2   -2.20   15.30
   8  -8  -2   80.39   11.90
  -8   8   2  123.59   27.30
  -8   8   2   85.29   18.20
  -8   8   2  100.19   21.90
   7  -8  -2  140.19   13.80
  -7   8   2  170.78   24.50
  -7   8   2  151.68   17.60
  -7   8   2  150.58   20.40
   6  -8  -2   30.60    8.40
   6  -8  -2   22.20   13.00
  -6   8   2   14.80   10.20
  -6   8   2   10.70   12.50
  -6   8   2    7.50   14.10
   5  -8  -2  124.89   12.30
   5  -8  -2  130.09   17.30
  -5   8   2  119.39   17.10
  -5   8   2  129.39   22.70
  -5   8   2  137.69   14.70
   4  -8  -2  105.49   15.70
   4  -8  -2   92.79   11.90
   4  -8  -2   86.09   10.60
  -4   8   2   87.09   12.30
  -4   8   2  105.19   17.70
  -4   8   2  107.29   20.80
   3  -8  -2   23.80   10.00
   3  -8  -2   48.60   13.50
   3  -8  -2   32.60    9.00
  -3   8   2   24.00   12.10
  -3   8   2   34.10   10.00
  -3   8   2   22.00   14.70
   2  -8  -2  430.46   27.20
   2  -8  -2  427.96   23.50
   2  -8  -2  441.06   29.10
  -2   8   2  447.46   29.50
  -2   8   2  385.46   33.30
  -2   8   2  421.46   27.40
   1  -8  -2   96.79    8.80
   1  -8  -2  103.99   11.30
   1  -8  -2  135.39   19.90
   1  -8  -2   98.69   13.10
  -1   8   2  107.89   19.70
  -1   8   2  105.09   12.20
  -1   8   2   88.19   13.40
   0  -8  -2    7.90    8.10
   0  -8  -2    7.40    7.20
   0  -8  -2    7.20    5.40
   0  -8  -2    1.30   10.40
   0   8   2   10.20    8.30
   0   8   2    8.00    9.00
   0   8   2   10.80    5.20
  -1  -8  -2   27.20   10.60
  -1  -8  -2   36.10    8.20
  -1  -8  -2   36.00   10.50
  -1  -8  -2   29.60    9.30
  -1  -8  -2   12.00   11.30
   1   8   2   22.30    6.80
   1   8   2   32.20   10.90
   1   8   2   25.10   10.10
  -2  -8  -2  457.15   32.60
  -2  -8  -2  470.25   29.30
  -2  -8  -2  446.26   34.40
  -2  -8  -2  464.95   33.20
   2   8   2  479.55   29.40
   2   8   2  522.55   31.90
  -3  -8  -2  197.08   19.80
  -3  -8  -2  212.98   17.60
  -3  -8  -2  198.68   17.90
  -3  -8  -2  193.48   18.10
  -3  -8  -2  221.68   22.40
  -3  -8  -2  189.58   16.20
   3   8   2  213.28   19.00
   3   8   2  201.18   16.70
  -4  -8  -2    6.90    7.70
  -4  -8  -2   11.80    7.60
  -4  -8  -2   11.90    8.30
  -4  -8  -2   11.40    8.60
  -4  -8  -2    2.20   11.30
   4   8   2   14.40    8.40
   4   8   2    3.30   10.10
  -5  -8  -2   88.69   12.90
  -5  -8  -2   70.99   12.60
  -5  -8  -2   93.29   16.70
   5   8   2   84.39   14.80
  -6  -8  -2   -0.80    9.60
  -6  -8  -2   12.20   12.00
  -6  -8  -2    6.90    9.10
  -6  -8  -2   -1.30    8.80
   6   8   2   11.20    9.40
  -7  -8  -2  110.99   16.90
  -7  -8  -2  124.19   16.50
  -7  -8  -2  141.69   18.30
   7   8   2  124.19   17.30
  -8  -8  -2  110.09   17.20
  -8  -8  -2  107.79   18.80
  -8  -8  -2   93.39   16.10
   8   8   2  147.59   22.60
  -9  -8  -2   23.20   15.40
  -9  -8  -2   29.80   11.60
  -9  -8  -2   33.30   17.30
   9   8   2   35.90   17.00
 -10  -8  -2   24.80   11.40
 -10  -8  -2   28.50   17.60
 -10  -8  -2   10.90   13.60
  10   8   2   25.40   14.40
 -11  -8  -2  -11.20   17.40
  11   8   2   -1.60   14.80
 -12  -8  -2   22.20   19.00
 -12  -8  -2   20.10   22.50
  12   8   2   23.40   16.30
 -13  -8  -2    2.20   22.60
 -13  -8  -2   -4.70   21.00
  13   8   2   23.90   17.30
 -14  -8  -2   -4.90   21.10
 -14  -8  -2  -34.30   22.10
  14   8   2    3.60   14.90
 -15  -8  -2  -29.40   19.30
  15   8   2    2.90   22.20
 -16   9   2  204.08   28.70
 -15   9   2   63.39   27.30
 -15   9   2  114.79   35.60
 -15   9   2  141.89   37.70
 -14   9   2  115.69   30.20
 -14   9   2   37.60   25.90
 -13   9   2   77.39   26.80
 -13   9   2   41.40   33.80
 -13   9   2    5.10   22.90
 -12   9   2   22.80   22.20
 -12   9   2   10.90    7.40
 -12   9   2   -5.00    5.60
 -12   9   2   51.89   26.40
 -12   9   2   16.90   24.60
 -11   9   2   83.79   24.10
 -11   9   2  146.09   30.70
 -11   9   2   43.00    8.60
 -11   9   2  116.49   25.60
 -11   9   2   69.29    8.30
 -10   9   2   23.50    5.50
 -10   9   2   43.80   27.10
 -10   9   2   15.50   19.40
 -10   9   2   -9.20   21.90
  -9   9   2   99.49   29.20
  -9   9   2  144.89   24.30
  -9   9   2   85.69   24.90
   8  -9  -2   30.90   11.00
  -8   9   2   56.09   31.10
  -8   9   2   35.50   15.90
  -8   9   2   38.40   19.00
   7  -9  -2  112.09   12.70
  -7   9   2  111.19   21.40
  -7   9   2  145.39   28.20
  -7   9   2  110.19   17.20
   6  -9  -2  346.47   27.60
  -6   9   2  284.97   39.90
  -6   9   2  338.97   34.40
  -6   9   2  316.67   25.40
   5  -9  -2   75.89   12.10
  -5   9   2   55.69   16.20
  -5   9   2   43.40   17.60
  -5   9   2   78.29   15.10
   4  -9  -2  400.46   34.50
   4  -9  -2  337.77   27.60
   4  -9  -2  319.57   22.70
  -4   9   2  339.37   32.10
  -4   9   2  329.27   26.40
  -4   9   2  326.57   24.10
   3  -9  -2   56.79   12.50
   3  -9  -2   72.99   15.10
   3  -9  -2   57.89   11.50
  -3   9   2   62.29   12.80
  -3   9   2   49.20   14.70
  -3   9   2   57.59   16.90
   2  -9  -2  169.78   16.70
   2  -9  -2  169.38   20.50
   2  -9  -2  152.28   14.70
   2  -9  -2  176.98   11.40
  -2   9   2  128.29   22.20
  -2   9   2  148.19   15.20
  -2   9   2  153.78   16.60
   1  -9  -2  622.04   41.90
   1  -9  -2  635.74   33.40
   1  -9  -2  617.74   38.20
   1  -9  -2  559.54   36.10
  -1   9   2  585.64   36.70
  -1   9   2  586.74   38.60
  -1   9   2  579.64   32.60
   0  -9  -2    2.30    8.30
   0  -9  -2    6.10    5.10
   0  -9  -2   -1.90    8.30
   0  -9  -2   -3.10   10.10
   0  -9  -2    0.10    7.00
   0   9   2   -4.60    4.30
   0   9   2   -2.90    7.20
   0   9   2   -2.50    8.30
  -1  -9  -2  518.55   35.00
  -1  -9  -2  579.44   42.30
  -1  -9  -2  524.55   32.00
  -1  -9  -2  550.24   38.40
  -1  -9  -2  493.75   34.50
   1   9   2  550.14   34.60
   1   9   2  563.54   32.00
   1   9   2  546.85   36.10
  -2  -9  -2   72.89   15.30
  -2  -9  -2   96.19   16.00
  -2  -9  -2   82.49   15.50
   2   9   2   85.79   13.20
   2   9   2   89.59   16.00
  -3  -9  -2   66.69   32.30
  -3  -9  -2   91.69   15.40
  -3  -9  -2  127.09   14.50
  -3  -9  -2  152.48   29.30
  -3  -9  -2   98.89   14.10
  -3  -9  -2   86.09   11.60
   3   9   2  102.49   15.80
   3   9   2  102.89   12.80
  -4  -9  -2   85.59   14.70
  -4  -9  -2   93.59   23.90
  -4  -9  -2  101.69   16.60
   4   9   2  109.99   18.80
   4   9   2  100.99   15.70
  -5  -9  -2   34.90   17.00
  -5  -9  -2    3.40    9.30
  -5  -9  -2    4.00    8.80
   5   9   2   17.80   14.70
   5   9   2   -9.20   11.70
  -6  -9  -2  133.09   34.90
  -6  -9  -2  106.69   15.90
  -6  -9  -2   86.79   16.10
   6   9   2   88.99   17.30
  -7  -9  -2   18.90   13.70
  -7  -9  -2    7.60   11.00
  -7  -9  -2   21.80   14.00
   7   9   2   29.30   13.50
  -8  -9  -2   40.10   13.60
  -8  -9  -2   69.89   17.60
  -8  -9  -2   76.29   18.80
   8   9   2   68.39   18.40
  -9  -9  -2   22.40   12.30
  -9  -9  -2   28.10   15.50
  -9  -9  -2   32.10   17.80
   9   9   2   40.70   15.10
 -10  -9  -2   19.90   15.00
 -10  -9  -2   19.30   11.50
 -10  -9  -2    9.10   16.90
  10   9   2   19.80   15.60
 -11  -9  -2   18.10   19.40
 -11  -9  -2   27.20   27.30
 -11  -9  -2   16.70   11.50
  11   9   2   40.80   18.50
 -12  -9  -2    4.40   15.10
 -12  -9  -2   -3.30   21.20
  12   9   2   22.00   17.50
 -13  -9  -2   45.80   20.50
 -13  -9  -2    2.30   24.10
  13   9   2   47.30   19.50
 -14  -9  -2  -12.80   22.60
 -14  -9  -2   29.40   19.80
  14   9   2   45.30   20.10
 -15  -9  -2   25.10   22.30
  15   9   2   40.60   20.40
 -16  10   2   81.79   25.90
 -15  10   2   19.90   25.50
 -14  10   2  146.39   33.90
 -14  10   2   27.40   25.70
 -14  10   2   49.10   27.80
 -13  10   2   57.99   27.40
 -13  10   2   67.59   27.80
 -13  10   2   46.00   31.10
 -12  10   2   46.90   28.50
 -12  10   2   47.70   24.40
 -12  10   2   30.50   23.50
 -11  10   2   12.50   26.10
 -11  10   2   45.00   25.30
 -11  10   2   -8.80   19.60
 -10  10   2  206.48   34.80
 -10  10   2  247.38   36.70
 -10  10   2  151.88   24.60
  -9  10   2  210.38   37.80
  -9  10   2  210.98   25.10
  -9  10   2  163.88   25.30
  -8  10   2  103.99   24.10
  -8  10   2   83.49   28.50
  -8  10   2  100.09   21.60
   7 -10  -2   39.70   10.80
  -7  10   2   28.10   21.70
  -7  10   2   39.10   17.80
  -7  10   2   42.50   15.50
   6 -10  -2    4.30    7.60
  -6  10   2    2.30   11.20
  -6  10   2   -7.80   18.30
  -6  10   2   -6.00   12.10
   5 -10  -2  296.27   24.10
  -5  10   2  258.97   31.00
  -5  10   2  279.17   22.70
  -5  10   2  286.77   26.60
   4 -10  -2   69.29   12.70
  -4  10   2   43.20   17.60
  -4  10   2   71.99   17.30
  -4  10   2   62.69   13.70
   3 -10  -2  383.56   25.30
  -3  10   2  377.26   28.30
  -3  10   2  309.87   25.20
  -3  10   2  387.26   33.80
   2 -10  -2  142.59   22.70
   2 -10  -2   78.29   12.60
   2 -10  -2  117.69   13.90
   2 -10  -2   91.89    8.70
  -2  10   2  109.99   14.30
  -2  10   2   94.79    8.00
  -2  10   2  124.39   21.30
   1 -10  -2  199.08   22.90
   1 -10  -2  197.68   13.80
   1 -10  -2  185.88   18.40
  -1  10   2  176.38   17.70
  -1  10   2  184.68   12.90
  -1  10   2  200.88   19.70
   0 -10  -2  902.51   55.49
   0 -10  -2  942.81   60.59
   0 -10  -2  927.61   56.89
   0 -10  -2 1011.70   53.09
   0 -10  -2  955.20   60.69
   0  10   2  969.00   57.69
   0  10   2  994.50   56.39
   0  10   2 1004.90   52.39
  -1 -10  -2    1.80    8.50
  -1 -10  -2    6.10   12.30
  -1 -10  -2   -1.30    7.00
  -1 -10  -2    8.40    9.50
  -1 -10  -2    6.40    5.80
   1  10   2   17.50   10.40
   1  10   2   21.40   11.50
   1  10   2    4.80    6.30
  -2 -10  -2  131.49   13.30
  -2 -10  -2  149.19   20.70
  -2 -10  -2  150.48   17.90
  -2 -10  -2  151.58   19.50
   2  10   2  143.39   13.80
   2  10   2  135.69   16.90
  -3 -10  -2  -11.60   10.40
  -3 -10  -2    2.30    9.20
  -3 -10  -2   -4.10    6.20
  -3 -10  -2    1.10    8.90
   3  10   2   -4.70    6.90
   3  10   2   -2.40   10.00
  -4 -10  -2   22.40   13.40
  -4 -10  -2   18.60   10.20
  -4 -10  -2   29.30   10.40
   4  10   2   20.70   10.50
   4  10   2   23.60   24.80
  -5 -10  -2   43.70   13.40
  -5 -10  -2   66.19   15.30
  -5 -10  -2   66.19   18.00
   5  10   2   68.19   19.10
   5  10   2   75.19   15.90
  -6 -10  -2   36.60   13.20
  -6 -10  -2   24.70   12.80
   6  10   2   50.59   14.70
  -7 -10  -2  132.29   21.30
  -7 -10  -2  109.19   19.80
  -7 -10  -2  187.88   24.30
  -7 -10  -2  118.29   21.40
   7  10   2  149.39   23.30
  -8 -10  -2   12.10   14.10
  -8 -10  -2   81.99   19.70
  -8 -10  -2   28.40   14.00
  -8 -10  -2   23.70   16.10
   8  10   2   39.90   15.50
  -9 -10  -2   -8.40   11.20
  -9 -10  -2   -1.10   13.80
  -9 -10  -2  -21.90   14.80
   9  10   2  -17.10   12.30
 -10 -10  -2   11.10   14.80
 -11 -10  -2   12.60   15.80
  11  10   2    6.80   14.10
 -12 -10  -2   30.00   13.80
 -12 -10  -2   32.00   23.20
 -12 -10  -2   35.10   22.30
  12  10   2   42.10   18.90
 -13 -10  -2   25.10   20.40
 -13 -10  -2  -26.60   22.90
  13  10   2   39.30   19.20
 -14 -10  -2  -15.70   23.50
 -14 -10  -2   19.30   19.30
  14  10   2   39.10   18.90
 -15  11   2   96.49   29.60
 -14  11   2  135.29   31.50
 -14  11   2   62.29   27.30
 -13  11   2   16.60   25.80
 -13  11   2   48.40   28.30
 -13  11   2   72.99   29.80
 -12  11   2   31.70   24.50
 -12  11   2   30.50   27.80
 -12  11   2   -3.50   19.40
 -11  11   2   18.80   22.00
 -11  11   2   15.40   21.30
 -11  11   2   33.90   28.50
 -10  11   2   52.99   22.00
 -10  11   2   -1.10   19.20
 -10  11   2   18.30   25.80
  -9  11   2  189.38   33.80
  -9  11   2  268.67   48.00
  -9  11   2  189.08   33.00
  -8  11   2  201.58   37.50
  -8  11   2  149.29   23.40
  -8  11   2  167.68   26.90
  -7  11   2   32.00   15.30
  -7  11   2    9.30   17.50
  -7  11   2    0.10   21.00
   6 -11  -2   49.10   11.80
  -6  11   2   40.90   17.80
  -6  11   2   70.79   16.70
  -6  11   2   13.20   19.70
   5 -11  -2   91.49   14.30
  -5  11   2   83.09   16.80
  -5  11   2   58.49   21.90
  -5  11   2   72.09   18.10
   4 -11  -2  158.88   15.70
  -4  11   2  164.28   31.60
  -4  11   2  131.29   16.60
  -4  11   2  211.68   42.20
   3 -11  -2  138.59   15.10
   3 -11  -2  133.39    8.20
   3 -11  -2  126.39    8.70
  -3  11   2  133.99   23.50
  -3  11   2  134.69   17.60
  -3  11   2  137.19   16.00
   2 -11  -2   80.59   12.10
   2 -11  -2   52.49    7.10
  -2  11   2   94.19   16.50
   1 -11  -2   24.00   12.50
   1 -11  -2   11.60    6.20
   1 -11  -2   19.20    9.60
  -1  11   2   29.90   12.10
  -1  11   2   15.70    5.60
  -1  11   2   32.30   12.10
   0 -11  -2   75.39   10.90
   0 -11  -2   46.30   12.90
   0 -11  -2   33.10   14.60
   0  11   2   80.79   17.80
   0  11   2   67.19    9.90
   0  11   2   82.49   16.70
  -1 -11  -2  485.25   38.50
   1  11   2  488.35   30.70
   1  11   2  531.35   35.10
   1  11   2  523.35   36.10
  -2 -11  -2   51.39   11.20
  -2 -11  -2   48.00   14.40
   2  11   2   47.30   10.80
   2  11   2   56.99   15.70
  -3 -11  -2   42.00   13.50
  -3 -11  -2   27.40   12.50
   3  11   2    5.90   14.20
   3  11   2   37.60   10.80
  -4 -11  -2   12.10   10.50
  -4 -11  -2    7.10   10.20
   4  11   2   14.50   14.10
  -5 -11  -2   74.59   17.10
  -5 -11  -2   55.09   16.00
   5  11   2   83.99   21.00
   5  11   2   69.99   16.40
  -6 -11  -2  472.75   34.80
  -6 -11  -2  423.56   36.90
   6  11   2  448.66   33.70
  -7 -11  -2   59.29   17.60
  -7 -11  -2   46.20   15.60
  -7 -11  -2   57.69   17.10
   7  11   2   27.60   14.90
  -8 -11  -2   -2.50   12.80
  -8 -11  -2  -20.20   11.80
  -8 -11  -2   -2.10   11.70
   8  11   2    8.90   11.70
  -9 -11  -2   15.10   14.10
  -9 -11  -2  -23.10   14.30
  -9 -11  -2   -8.00   11.80
   9  11   2   -3.70   11.20
 -10 -11  -2   -7.80   10.80
 -10 -11  -2  -11.70   19.80
  10  11   2    5.80   17.40
 -11 -11  -2   19.60   20.90
 -11 -11  -2    8.10   16.90
 -11 -11  -2  -20.50   11.60
  11  11   2   41.50   18.60
 -12 -11  -2   23.80   21.60
 -12 -11  -2    6.80   22.70
 -12 -11  -2  -18.60   12.50
  12  11   2    6.60   17.30
 -13 -11  -2  -12.30   23.30
 -13 -11  -2   36.30   24.20
  13  11   2    9.90   14.90
 -14 -11  -2  -17.70   23.60
  14  11   2   -8.60   23.30
 -15  12   2  240.18   34.60
 -14  12   2   23.20   23.90
 -14  12   2  129.79   30.70
 -13  12   2   61.59   27.40
 -13  12   2   22.90   25.20
 -12  12   2   52.99   27.00
 -12  12   2   40.50   25.30
 -11  12   2   39.20   22.40
 -11  12   2    7.10   24.40
 -11  12   2   -1.10   27.50
 -10  12   2   32.90   29.30
 -10  12   2   82.49   25.10
 -10  12   2   45.30   22.30
  -9  12   2   27.30   27.90
  -9  12   2   16.50   18.80
  -9  12   2   18.20   20.20
  -8  12   2  196.88   28.30
  -8  12   2  244.98   27.70
  -8  12   2  229.38   39.90
  -7  12   2  286.27   40.40
  -7  12   2  290.77   29.20
  -7  12   2  312.87   31.10
  -6  12   2   11.90   13.40
  -6  12   2   -3.90   16.80
  -6  12   2  -15.20   18.50
   5 -12  -2   58.29   13.50
  -5  12   2   27.50   21.40
  -5  12   2   40.70   14.30
  -5  12   2   37.10   17.60
   4 -12  -2   77.59   14.90
  -4  12   2   80.19   22.90
  -4  12   2   87.59   17.70
  -4  12   2   77.99   19.00
   3 -12  -2  196.28   18.70
   3 -12  -2  200.48   11.80
  -3  12   2  190.18   22.70
  -3  12   2  200.28   19.80
   2 -12  -2  546.55   30.70
   2 -12  -2  528.55   35.90
  -2  12   2  539.25   29.90
  -2  12   2  542.15   36.60
   1 -12  -2   34.70   15.30
   1 -12  -2   33.70    8.30
  -1  12   2   31.40    7.10
  -1  12   2   29.70   14.20
  -1  12   2   28.50   12.90
   0 -12  -2    0.20   10.80
   0 -12  -2   10.20    6.70
   0  12   2   13.00    7.00
   0  12   2   21.20   13.70
   0  12   2   30.90   12.30
  -1 -12  -2   83.89   11.60
  -1 -12  -2   82.79   19.20
   1  12   2   80.99   11.70
   1  12   2  131.09   20.70
   1  12   2  151.08   34.70
  -2 -12  -2  242.18   26.90
  -2 -12  -2  265.17   21.70
   2  12   2  239.08   20.10
  -3 -12  -2  139.49   19.10
  -3 -12  -2  156.18   22.30
   3  12   2  144.09   15.60
   3  12   2  180.68   21.00
  -4 -12  -2   13.30   10.70
  -4 -12  -2   21.70   13.20
   4  12   2   35.20   17.00
   4  12   2    5.60   10.10
  -5 -12  -2   40.30   15.60
  -5 -12  -2   30.70   15.30
   5  12   2   64.49   20.10
   5  12   2   58.29   15.50
  -6 -12  -2   42.70   16.70
  -6 -12  -2   30.90   14.20
   6  12   2   35.00   14.50
  -7 -12  -2  118.19   19.00
  -7 -12  -2   98.39   20.30
  -7 -12  -2  100.49   22.60
   7  12   2  124.89   21.90
  -8 -12  -2   15.10   17.50
  -8 -12  -2   -5.10   12.80
  -8 -12  -2   23.00   15.40
   8  12   2   29.30   15.50
  -9 -12  -2   -9.60   11.20
  -9 -12  -2  -19.90   14.60
  -9 -12  -2    7.90   15.00
   9  12   2    7.60   14.20
 -10 -12  -2    3.10   15.80
 -10 -12  -2  -21.90   11.80
  10  12   2   14.80   14.60
 -11 -12  -2  -30.20   18.30
 -11 -12  -2  -29.80   15.20
  11  12   2   -0.10   15.60
 -12 -12  -2   -4.60   22.70
 -12 -12  -2   21.10   21.60
 -12 -12  -2  -28.80   15.50
  12  12   2   34.10   17.20
 -13 -12  -2    1.50   24.50
 -13 -12  -2   26.20   24.50
  13  12   2   67.19   21.90
 -14 -12  -2   23.50   20.50
  14  12   2   45.40   20.50
 -15  13   2   85.69   28.90
 -14  13   2  114.89   37.10
 -14  13   2   58.89   27.80
 -13  13   2   39.40   27.00
 -13  13   2   59.29   28.90
 -12  13   2   35.30   25.80
 -12  13   2   42.90   26.50
 -11  13   2   90.09   25.00
 -11  13   2   40.40   26.60
 -11  13   2   11.60   22.50
 -10  13   2   25.10   24.60
 -10  13   2   51.19   26.70
 -10  13   2   47.50   21.60
  -9  13   2   50.49   29.20
  -9  13   2   65.89   23.10
  -9  13   2   52.89   23.60
  -8  13   2   50.59   19.80
  -8  13   2   46.00   24.60
  -8  13   2   91.59   31.20
  -7  13   2   15.00   19.10
  -7  13   2   51.99   19.80
  -7  13   2   44.30   25.90
  -6  13   2  186.28   36.80
  -6  13   2  158.18   25.90
  -6  13   2  173.78   21.80
  -5  13   2   33.90   17.90
  -5  13   2   34.90   15.20
  -4  13   2   13.00   11.90
  -4  13   2   12.80   14.60
   3 -13  -2   12.70    3.90
  -3  13   2   12.30   14.30
  -3  13   2   16.80   12.80
   2 -13  -2  135.59   11.70
   2 -13  -2  137.79   23.00
  -2  13   2  149.79   11.00
  -2  13   2  144.49   18.90
  -2  13   2  146.29   20.00
   1 -13  -2  374.36   24.80
   1 -13  -2  440.76   37.40
  -1  13   2  369.96   23.90
  -1  13   2  401.86   33.10
  -1  13   2  406.46   31.00
   0 -13  -2   29.60   15.10
   0 -13  -2   44.90   10.80
   0  13   2   20.00   15.10
   0  13   2   26.30    8.20
   0  13   2   52.19   16.90
  -1 -13  -2   25.70    8.90
  -1 -13  -2   25.00   15.50
   1  13   2   35.70   15.80
   1  13   2   23.60   14.70
   1  13   2   21.30    8.50
  -2 -13  -2   44.80   15.70
   2  13   2   73.29   19.80
   2  13   2   41.90   11.50
  -3 -13  -2   38.90   17.90
  -3 -13  -2   21.60   15.10
   3  13   2   34.00   17.10
  -4 -13  -2  219.68   38.90
  -4 -13  -2  151.28   22.30
   4  13   2  195.68   20.00
   4  13   2  184.98   24.00
  -5 -13  -2   47.30   17.00
  -5 -13  -2   13.10   21.60
   5  13   2   19.60   12.80
   5  13   2   38.40   19.90
  -6 -13  -2   44.70   20.60
  -6 -13  -2   53.69   17.30
   6  13   2   93.59   26.30
   6  13   2   42.90   14.40
  -7 -13  -2  -18.50   13.70
  -7 -13  -2   15.70   16.20
   7  13   2   13.00   13.30
  -8 -13  -2   15.80   16.20
  -8 -13  -2   16.60   16.20
  -8 -13  -2   14.10   17.90
   8  13   2   19.80   14.90
  -9 -13  -2    9.90   17.80
  -9 -13  -2   -7.70   16.50
   9  13   2   -3.90   14.60
 -10 -13  -2  -14.00   17.90
 -10 -13  -2    8.20   17.20
  10  13   2    6.30   15.10
 -11 -13  -2  -21.50   15.60
 -11 -13  -2   12.60   20.70
 -11 -13  -2   21.30   20.40
  11  13   2   23.50   16.50
 -12 -13  -2    7.00   22.70
 -12 -13  -2  -27.00   21.40
  12  13   2    2.30   15.90
 -13 -13  -2  -38.90   20.70
  14 -14  -2   19.10   24.90
 -14  14   2   87.69   29.00
 -13  14   2   12.00   21.70
 -13  14   2   76.49   32.70
 -12  14   2   42.30   27.40
 -12  14   2   94.29   33.40
 -11  14   2    0.10   21.70
 -11  14   2   28.50   24.30
 -10  14   2  141.39   28.40
 -10  14   2   83.89   29.50
  -9  14   2    1.70   19.70
  -9  14   2   33.90   21.40
  -8  14   2   43.00   20.60
  -8  14   2  -12.90   18.80
  -7  14   2   45.10   22.50
  -7  14   2   70.29   20.80
  -6  14   2   -9.50   18.30
  -5  14   2  268.27   30.70
  -5  14   2  260.97   27.10
  -4  14   2   13.90   13.50
  -4  14   2    2.70   16.30
   3 -14  -2   41.30    5.40
   3 -14  -2   41.00   17.80
   3 -14  -2   43.50    6.00
  -3  14   2   60.89   16.60
  -3  14   2   52.59   19.50
   2 -14  -2   35.20   16.60
   2 -14  -2   61.69    9.40
  -2  14   2   57.49   19.50
  -2  14   2   49.20   17.60
   1 -14  -2   76.69   11.80
   1 -14  -2   74.29   20.70
  -1  14   2   81.09   25.50
  -1  14   2   69.09   19.40
  -1  14   2   77.49   10.80
   0 -14  -2  400.96   27.10
   0 -14  -2  445.86   39.20
   0  14   2  412.26   34.30
   0  14   2  393.56   26.30
   0  14   2  449.76   33.80
  -1 -14  -2   10.60   13.50
   1  14   2    2.60   12.80
   1  14   2   10.10   14.30
   1  14   2   -0.40    7.80
  -2 -14  -2   21.70   15.20
   2  14   2   56.89   18.10
   2  14   2   19.30    9.50
  -3 -14  -2   12.80   13.80
  -3 -14  -2   34.00   16.80
   3  14   2   36.90   17.30
   3  14   2   11.70   10.40
  -4 -14  -2  106.19   22.30
  -4 -14  -2   49.30   17.30
   4  14   2   83.69   24.10
   4  14   2   61.49   14.80
  -5 -14  -2  309.87   33.50
  -5 -14  -2  291.17   29.80
   5  14   2  242.48   24.70
   5  14   2  337.47   33.30
  -6 -14  -2    8.90   15.10
  -6 -14  -2  -23.20   13.50
   6  14   2   15.40   21.40
   6  14   2    6.50   12.00
  -7 -14  -2   14.10   14.90
  -7 -14  -2    8.40   17.50
   7  14   2   15.40   12.70
  -8 -14  -2   -4.20   16.20
  -8 -14  -2   14.30   15.30
   8  14   2   -3.10   13.80
  -9 -14  -2   21.70   19.00
  -9 -14  -2   -4.30   17.10
  -9 -14  -2  -17.00   14.10
   9  14   2   -0.40   14.70
 -10 -14  -2   15.10   20.70
 -10 -14  -2    8.30   22.00
 -10 -14  -2    2.90   16.10
  10  14   2   14.70   16.90
 -11 -14  -2   -6.70   22.20
 -11 -14  -2  -28.20   15.20
 -11 -14  -2    5.10   18.80
  11  14   2   -5.00   13.30
 -12 -14  -2  -23.90   20.90
 -12 -14  -2   -7.50   19.00
  12  14   2   45.60   20.70
 -13 -14  -2    2.40   19.80
  13  14   2   14.50   13.40
  14 -15  -2  -15.00   22.60
 -14  15   2   16.50   27.80
  13 -15  -2   21.10   28.30
 -13  15   2  114.19   33.40
 -13  15   2   51.79   27.80
 -12  15   2   96.39   31.40
 -12  15   2    3.60   23.70
 -11  15   2    1.40   24.20
 -11  15   2   59.09   22.60
 -10  15   2    8.70   22.60
 -10  15   2   42.60   21.80
  -9  15   2   71.39   23.30
  -9  15   2  -11.20   30.30
  -8  15   2   30.40   23.90
  -8  15   2   51.59   21.10
  -7  15   2    6.70   15.80
  -7  15   2   -9.40   16.70
  -6  15   2  111.09   27.00
  -6  15   2  137.09   24.90
   5 -15  -2   67.39   22.30
  -5  15   2   48.20   20.80
  -5  15   2   58.89   19.60
   4 -15  -2  108.69   25.40
  -4  15   2  135.69   24.10
  -4  15   2  142.79   29.20
   3 -15  -2   25.80   15.60
   3 -15  -2   13.40    6.80
   3 -15  -2   25.10    5.50
  -3  15   2   14.50   15.70
  -3  15   2   27.30   15.50
   2 -15  -2    7.70    6.20
   2 -15  -2   19.60   15.00
  -2  15   2    7.90   14.10
  -2  15   2   -9.00   12.40
   1 -15  -2  137.89   25.10
   1 -15  -2  112.89   12.70
  -1  15   2  160.78   21.60
  -1  15   2  141.69   12.60
  -1  15   2  159.28   23.80
   0 -15  -2   -3.30    6.20
   0 -15  -2    1.50   13.20
   0  15   2   -4.70   12.30
   0  15   2    5.00    6.90
   0  15   2    8.20   12.80
  -1 -15  -2  350.06   35.80
   1  15   2  291.87   30.20
   1  15   2  357.86   31.30
   1  15   2  308.17   23.00
  -2 -15  -2  120.49   25.70
   2  15   2  149.19   26.10
   2  15   2  106.19   16.30
  -3 -15  -2   48.30   19.70
  -3 -15  -2   37.40   17.10
   3  15   2   57.19   19.40
   3  15   2   29.10   11.30
  -4 -15  -2   89.39   23.20
  -4 -15  -2   54.49   19.00
   4  15   2   96.09   17.80
   4  15   2   79.79   24.00
  -5 -15  -2   30.20   17.10
  -5 -15  -2   24.40   17.50
   5  15   2   25.80   21.40
   5  15   2   34.20   14.00
  -6 -15  -2  142.79   27.80
  -6 -15  -2  136.29   25.80
   6  15   2  185.78   33.10
   6  15   2  180.08   22.70
  -7 -15  -2   -3.60   16.10
  -7 -15  -2    5.50   16.40
   7  15   2   13.70   13.00
  -8 -15  -2   -8.80   26.10
  -8 -15  -2   29.00   19.20
  -8 -15  -2  -12.40   15.10
   8  15   2    8.40   14.20
  -9 -15  -2    0.20   16.00
  -9 -15  -2    2.00   19.50
  -9 -15  -2    9.70   20.70
   9  15   2   26.30   16.80
 -10 -15  -2   -7.10   17.80
 -10 -15  -2    0.20   21.20
 -10 -15  -2   13.80   21.00
  10  15   2   10.10   15.60
 -11 -15  -2   39.40   21.50
 -11 -15  -2   32.60   23.00
  11  15   2   52.49   19.50
 -12 -15  -2   -4.80   23.20
  13 -16  -2   -8.20   24.30
 -13  16   2   17.50   25.80
  12 -16  -2   -7.50   24.80
 -12  16   2   83.69   31.40
 -12  16   2   21.20   26.20
  11 -16  -2   -0.90   23.80
 -11  16   2   59.89   27.50
 -11  16   2   11.80   24.70
  10 -16  -2  -15.20   15.70
 -10  16   2    8.90   21.50
 -10  16   2   -2.70   18.20
   9 -16  -2   -5.10   21.80
  -9  16   2    2.30   18.30
  -9  16   2   16.60   19.80
   8 -16  -2   10.70   18.00
  -8  16   2   34.20   21.50
   7 -16  -2   30.90   19.90
  -7  16   2   53.39   22.20
  -7  16   2   55.79   21.20
   6 -16  -2   -8.70   15.40
  -6  16   2   -0.80   15.60
  -6  16   2   -0.10   14.70
   5 -16  -2  124.09   29.50
  -5  16   2  167.68   28.00
  -5  16   2  164.08   31.60
   4 -16  -2   19.00   16.50
  -4  16   2   13.80   18.60
  -4  16   2   22.10   15.80
   3 -16  -2   48.70   21.80
   3 -16  -2   33.10    5.90
  -3  16   2   33.00   16.00
  -3  16   2   25.50   18.70
   2 -16  -2   -5.10   14.70
   2 -16  -2    1.50    6.00
  -2  16   2   10.60   13.70
  -2  16   2  -13.40   13.30
   1 -16  -2    6.30   15.10
  -1  16   2    4.10    6.10
  -1  16   2    3.50   14.20
  -1  16   2  -14.00   11.70
   0 -16  -2   45.00   12.20
   0 -16  -2   53.29   20.10
   0  16   2  117.59   24.00
   0  16   2   69.59   10.50
   0  16   2  104.79   25.10
  -1 -16  -2   -0.60   14.20
   1  16   2    9.20   15.00
   1  16   2    5.20   14.60
   1  16   2    3.80    7.60
  -2 -16  -2   38.10   18.20
   2  16   2   86.79   22.40
   2  16   2   58.69   13.30
  -3 -16  -2   60.59   22.10
  -3 -16  -2   45.00   18.70
   3  16   2   63.39   22.70
   3  16   2   79.99   15.40
  -4 -16  -2    9.30   14.90
  -4 -16  -2   -5.80   13.50
   4  16   2    4.00   10.60
   4  16   2    2.30   17.50
  -5 -16  -2   53.49   20.70
  -5 -16  -2   74.99   21.50
   5  16   2   74.19   15.90
   5  16   2   87.19   27.50
  -6 -16  -2  -10.10   16.00
  -6 -16  -2   27.40   17.30
   6  16   2   15.80   26.60
   6  16   2   12.90   13.90
  -7 -16  -2   24.80   31.50
  -7 -16  -2    8.30   16.50
   7  16   2   52.29   26.10
  -8 -16  -2    9.30   16.70
  -8 -16  -2   14.20   19.00
  -8 -16  -2   19.70   20.00
   8  16   2   19.50   15.90
  -9 -16  -2    7.90   20.40
  -9 -16  -2    1.30   17.80
  -9 -16  -2   33.00   23.50
   9  16   2   15.90   15.30
 -10 -16  -2   37.40   29.40
 -10 -16  -2   43.00   23.30
 -10 -16  -2   -5.20   19.30
  10  16   2   22.60   16.10
 -11 -16  -2    2.90   21.70
 -11 -16  -2    8.60   22.30
  11  16   2   22.80   17.80
 -12 -16  -2  -55.39   33.50
  12  16   2   18.50   14.90
  13 -17  -2    6.10   28.60
 -13  17   2   55.79   24.60
 -12  17   2   62.79   25.50
 -12  17   2  100.79   32.90
  11 -17  -2   11.20   25.40
 -11  17   2   33.50   24.70
 -11  17   2   14.10   20.60
  10 -17  -2   -0.50   18.80
 -10  17   2  -30.50   19.90
 -10  17   2   23.60   22.10
   9 -17  -2  -15.30   19.20
  -9  17   2   16.70   19.80
  -9  17   2    3.30   20.40
   8 -17  -2  -20.20   17.20
  -8  17   2    6.20   17.40
  -8  17   2   36.30   19.20
   7 -17  -2   -4.30   18.00
  -7  17   2   -2.40   15.60
   6 -17  -2   14.10   19.50
  -6  17   2   41.00   22.80
  -6  17   2   43.30   19.60
   5 -17  -2   23.60   18.20
  -5  17   2   -8.10   16.40
  -5  17   2    0.60   14.60
   4 -17  -2   27.70   19.50
  -4  17   2   63.59   20.50
  -4  17   2   43.10   20.10
   3 -17  -2   84.19    7.80
   3 -17  -2   71.69   24.30
  -3  17   2   80.69   25.00
  -3  17   2   92.89   23.20
   2 -17  -2   26.00    8.10
   2 -17  -2   35.30   21.30
  -2  17   2   40.10   17.80
  -2  17   2   18.60   17.80
   1 -17  -2   44.80   20.30
   1 -17  -2   19.00    9.20
  -1  17   2   35.10    9.10
  -1  17   2   83.99   20.30
  -1  17   2   44.70   20.90
   0 -17  -2    0.00   14.60
   0  17   2    4.40    6.70
   0  17   2   -6.20   13.70
   0  17   2    0.70   15.40
  -1 -17  -2   40.10   18.90
   1  17   2   67.99   22.70
   1  17   2   70.49   22.40
   1  17   2   66.29   14.90
  -2 -17  -2   22.50   16.40
   2  17   2   41.50   11.80
   2  17   2   38.30   20.70
  -3 -17  -2   67.59   22.50
  -3 -17  -2   54.49   22.00
   3  17   2   84.69   15.60
   3  17   2   84.69   24.10
  -4 -17  -2   23.60   18.60
  -4 -17  -2   33.00   17.70
   4  17   2   18.80   11.50
   4  17   2   14.50   22.50
  -5 -17  -2   12.10   17.70
  -5 -17  -2   24.30   17.70
   5  17   2   32.70   23.30
   5  17   2   -5.40    9.60
  -6 -17  -2   -3.10   18.60
  -6 -17  -2   39.80   20.30
   6  17   2  -10.90   22.80
   6  17   2    3.80   10.40
  -7 -17  -2   -5.20   16.80
  -7 -17  -2   18.20   17.90
   7  17   2   19.10   15.40
  -8 -17  -2   63.79   23.40
  -8 -17  -2   23.30   20.20
  -8 -17  -2    7.00   21.40
   8  17   2   38.20   15.90
  -9 -17  -2   25.00   20.40
  -9 -17  -2   10.00   19.60
  -9 -17  -2   11.30   21.90
   9  17   2   17.90   15.50
 -10 -17  -2    1.70   21.00
 -10 -17  -2  -23.90   21.60
 -10 -17  -2   40.60   23.80
  10  17   2   26.80   17.10
 -11 -17  -2   16.70   26.90
 -11 -17  -2   -7.20   27.00
  12 -18  -2   21.20   27.90
 -11  18   2   61.19   25.50
 -11  18   2   43.90   27.10
  10 -18  -2    0.90   25.40
 -10  18   2   22.50   23.50
 -10  18   2   11.70   20.20
   9 -18  -2    2.00   25.30
  -9  18   2   13.20   24.10
  -9  18   2    5.80   20.70
   8 -18  -2   13.60   23.00
  -8  18   2   14.40   18.00
  -8  18   2  -14.30   17.90
   7 -18  -2   19.90   22.10
  -7  18   2   73.59   26.30
  -7  18   2   43.80   21.70
   6 -18  -2   32.20   34.70
  -6  18   2    0.20   17.70
  -6  18   2    9.80   16.00
   5 -18  -2   32.30   23.20
  -5  18   2   48.80   19.90
  -5  18   2   42.90   23.80
   4 -18  -2    5.00   17.90
  -4  18   2   12.60   16.40
  -4  18   2  -13.80   15.80
   3 -18  -2    4.40   17.00
  -3  18   2   -9.30   14.10
  -3  18   2   25.30   19.80
   2 -18  -2   42.50    8.80
   2 -18  -2   69.89   23.40
  -2  18   2   61.99   22.20
  -2  18   2   47.70   22.40
   1 -18  -2   13.80   16.70
   1 -18  -2    3.80    8.40
  -1  18   2   28.60   17.50
  -1  18   2   32.60   19.60
  -1  18   2   25.40    8.10
   0 -18  -2   27.80   18.60
   0  18   2   47.10   10.80
   0  18   2   45.80   19.70
   0  18   2   53.29   20.70
  -1 -18  -2   28.10   18.80
   1  18   2   22.80   19.00
   1  18   2   17.50   18.40
   1  18   2    9.10    8.50
  -2 -18  -2   69.49   23.60
  -2 -18  -2  109.59   28.20
   2  18   2   60.69   25.00
   2  18   2   79.79   14.10
  -3 -18  -2   51.89   21.60
  -3 -18  -2   53.99   22.90
   3  18   2   70.59   14.70
   3  18   2   71.29   27.10
  -4 -18  -2    7.70   23.50
  -4 -18  -2   20.50   18.50
   4  18   2   21.10   11.30
   4  18   2   18.10   25.20
  -5 -18  -2   24.20   18.60
  -5 -18  -2   12.90   17.10
   5  18   2   19.20   13.10
   5  18   2   43.30   29.00
  -6 -18  -2   -1.40   15.40
  -6 -18  -2   -1.50   16.30
   6  18   2  -27.70   21.40
   6  18   2   -3.20   18.70
  -7 -18  -2   10.80   19.30
[truncated: 3,073,316 more chars]
