# Supplementary material for: Rupturing aromaticity by periphery overcrowding
Source: Nat Chem. 2023 Mar 6;15(4):516–25. doi: 10.1038/s41557-023-01149-6 (PMC10070187; doi:10.1038/s41557-023-01149-6)
Supplement: Supplementary file 8 — Crystallographic data for compound 3·BBr4; CCDC reference 2141788. [file 41557_2023_1149_MOESM8_ESM.cif]

data_3_21srv327
_audit_creation_date               2021-07-14
_audit_creation_method
;
Olex2 1.3-beta
(compiled 2020.11.12 svn.r5f609507 for OlexSys, GUI svn.r6272)
;
_shelx_SHELXL_version_number       '2017/1'
loop_
  _audit_author_name
  _audit_author_email
  _audit_author_address
 'Yufit, D.' d.s.yufit@durham.ac.uk
;
Durham University
Chemistry Department
Science Site, South Rd.
Durham
DH1 3LE
UK
;


_publ_requested_journal           'Nature'
_publ_section_title
;
Rupturing Aromaticity by Periphery Overcrowding
;
_publ_contact_author_name         'Dmitry Yufit'
_publ_contact_author_address
;
Department of Chemistry
Durham University
South Rd.
Durham
DH1 3LE
UK
;
_publ_contact_author_email        'd.s.yufit@durham.ac.uk'


_publ_contact_letter
;
The CIF file contains data for the structure 3 from
the paper 

"Rupturing Aromaticity by Periphery Overcrowding"

by P.Saha, A.Mallick, A.T.Turley, A.N. Bismillah, A.Danos, A.P.Monkman, 
A-J Avestro, D.S.Yufit and P.R.McGonigal

The paper will be submitted to Nature shortly. 
;
loop_
_publ_author_name
_publ_author_address

'Saha, Promeet'
;
Department of Chemistry
Durham University
South Rd.
Durham
DH1 3LE
UK
;

'Mallick, Abhijit'
;
Department of Chemistry
Durham University
South Rd.
Durham
DH1 3LE
UK
;

'Turley, Andrew T.'
;
Department of Chemistry
Durham University
South Rd.
Durham
DH1 3LE
UK
;

'Bismillah, Aisha N.'
;
Department of Chemistry
Durham University
South Rd.
Durham
DH1 3LE
UK
;

'Danos, Andrew'
;
Department of Physics
Durham University
South Rd.
Durham
DH1 3LE
UK
;

'Monkman, Andrew P.'
;
Department of Physics
Durham University
South Rd.
Durham
DH1 3LE
UK
;

'Avestro, Alyssa-Jennifer'
;
Department of Chemistry
University of York
Heslington
York
YO10 5DD
UK
;

'Yufit, Dmitry S.'
;
Department of Chemistry
Durham University
South Rd.
Durham
DH1 3LE
UK
;

'McGonigal, Paul R.'
;
Department of Chemistry
Durham University
South Rd.
Durham
DH1 3LE
UK
;


_publ_section_references
;
Dolomanov, O.V., Bourhis, L.J., Gildea, R.J, Howard, J.A.K. & Puschmann, H.
 (2009), J. Appl. Cryst. 42, 339-341.

Sheldrick, G.M. (2015). Acta Cryst. A71, 3-8.

Sheldrick, G.M. (2015). Acta Cryst. C71, 3-8.
;
_chemical_name_common              ?
_chemical_name_systematic          ?
_chemical_formula_moiety           'C51 H39, B Br4, 2(C H2 Cl2)'
_chemical_formula_sum              'C53 H43 B Br4 Cl4'
_chemical_formula_weight           1152.12
_chemical_absolute_configuration   ad
_chemical_melting_point            ?
loop_
  _atom_type_symbol
  _atom_type_description
  _atom_type_scat_dispersion_real
  _atom_type_scat_dispersion_imag
  _atom_type_scat_source
 'C' 'C' 0.0033 0.0016 'International Tables Vol C Tables 4.2.6.8 and 6.1.1.4'
 'H' 'H' 0.0000 0.0000 'International Tables Vol C Tables 4.2.6.8 and 6.1.1.4'
 'B' 'B' 0.0013 0.0007 'International Tables Vol C Tables 4.2.6.8 and 6.1.1.4'
 'Br' 'Br' -0.2901 2.4595
 'International Tables Vol C Tables 4.2.6.8 and 6.1.1.4'
 'Cl' 'Cl' 0.1484 0.1585 'International Tables Vol C Tables 4.2.6.8 and 6.1.1.4'

_shelx_space_group_comment
;
The symmetry employed for this shelxl refinement is uniquely defined
by the following loop, which should always be used as a source of
symmetry information in preference to the above space-group names.
They are only intended as comments.
;
_space_group_crystal_system        'orthorhombic'
_space_group_IT_number             20
_space_group_name_H-M_alt          'C 2 2 21'
_space_group_name_Hall             'C 2c 2'
loop_
  _space_group_symop_operation_xyz
 'x, y, z'
 '-x, -y, z+1/2'
 '-x, y, -z+1/2'
 'x, -y, -z'
 'x+1/2, y+1/2, z'
 '-x+1/2, -y+1/2, z+1/2'
 '-x+1/2, y+1/2, -z+1/2'
 'x+1/2, -y+1/2, -z'

_cell_length_a                     10.1647(10)
_cell_length_b                     21.424(2)
_cell_length_c                     21.601(2)
_cell_angle_alpha                  90
_cell_angle_beta                   90
_cell_angle_gamma                  90
_cell_volume                       4703.8(8)
_cell_formula_units_Z              4
_cell_measurement_reflns_used      2901
_cell_measurement_temperature      120.0
_cell_measurement_theta_max        25.01
_cell_measurement_theta_min        2.41
_shelx_estimated_absorpt_T_max     0.930
_shelx_estimated_absorpt_T_min     0.687
_exptl_absorpt_coefficient_mu      3.687
_exptl_absorpt_correction_T_max    0.4935
_exptl_absorpt_correction_T_min    0.4091
_exptl_absorpt_correction_type     multi-scan
_exptl_absorpt_process_details
;
SADABS-2016/2 (Bruker,2016/2) was used for absorption correction.
wR2(int) was 0.0695 before and 0.0558 after correction.
The Ratio of minimum to maximum transmission is 0.8290.
The \l/2 correction factor is Not present.
;
_exptl_absorpt_special_details     ?
_exptl_crystal_colour              'metallic dark red'
_exptl_crystal_colour_lustre       metallic
_exptl_crystal_colour_modifier     dark
_exptl_crystal_colour_primary      red
_exptl_crystal_density_diffrn      1.627
_exptl_crystal_density_meas        ?
_exptl_crystal_density_method      ?
_exptl_crystal_description         plank
_exptl_crystal_F_000               2296
loop_
  _exptl_crystal_face_index_h
  _exptl_crystal_face_index_k
  _exptl_crystal_face_index_l
  _exptl_crystal_face_perp_dist
 -1.00 0.00 0.00 0.0280
 1.00 0.00 0.00 0.0050
 0.00 0.00 -1.00 0.0370
 0.00 0.00 1.00 0.0390
 0.00 1.00 0.00 0.0510
 0.00 -1.00 0.00 0.0560
 -1.00 1.00 1.00 0.0220
 1.00 -1.00 -1.00 0.0290

_exptl_crystal_size_max            0.11
_exptl_crystal_size_mid            0.06
_exptl_crystal_size_min            0.02
_exptl_transmission_factor_max     ?
_exptl_transmission_factor_min     ?
_diffrn_reflns_av_R_equivalents    0.0979
_diffrn_reflns_av_unetI/netI       0.0801
_diffrn_reflns_Laue_measured_fraction_full  0.998
_diffrn_reflns_Laue_measured_fraction_max  0.982
_diffrn_reflns_limit_h_max         12
_diffrn_reflns_limit_h_min         -12
_diffrn_reflns_limit_k_max         25
_diffrn_reflns_limit_k_min         -25
_diffrn_reflns_limit_l_max         25
_diffrn_reflns_limit_l_min         -25
_diffrn_reflns_number              23165
_diffrn_reflns_point_group_measured_fraction_full  0.999
_diffrn_reflns_point_group_measured_fraction_max  0.982
_diffrn_reflns_theta_full          24.999
_diffrn_reflns_theta_max           24.999
_diffrn_reflns_theta_min           0.943
_diffrn_ambient_temperature        120.0
_diffrn_detector                   'Bruker PHOTON III C7 MM CPAD'
_diffrn_detector_area_resol_mean   54.8
_diffrn_detector_type              'CPA sensor'
_diffrn_measured_fraction_theta_full  0.998
_diffrn_measured_fraction_theta_max  0.982
_diffrn_measurement_device         '3-circle diffractometer'
_diffrn_measurement_device_type    'Bruker D8 Venture'
_diffrn_measurement_method         '\w- and \f-scans'
_diffrn_radiation_monochromator    'focusing mirrors'
_diffrn_radiation_probe            X-ray
_diffrn_radiation_type             MoK\a
_diffrn_radiation_wavelength       0.71073
_diffrn_source                     'microfocus sealed X-ray tube'
_diffrn_source_current             1.0
_diffrn_source_power               0.05
_diffrn_source_type                'Incoatec I\mS microsource'
_diffrn_source_voltage             50.0
_diffrn_standards_number           0
_reflns_Friedel_coverage           0.792
_reflns_Friedel_fraction_full      1.000
_reflns_Friedel_fraction_max       0.983
_reflns_number_gt                  2553
_reflns_number_total               4141
_reflns_special_details
;
 Reflections were merged by SHELXL according to the crystal
 class for the calculation of statistics and refinement.
 
 _reflns_Friedel_fraction is defined as the number of unique
 Friedel pairs measured divided by the number that would be
 possible theoretically, ignoring centric projections and
 systematic absences.
;
_reflns_threshold_expression       'I > 2\s(I)'
_computing_bruker_data_scaling     'SADABS V2012/1 (Bruker AXS Inc.)'
_computing_cell_refinement         'SAINT V8.40B (Bruker AXS, 2016)'
_computing_data_collection         'APEX3 v.2017.3_0 (Bruker AXS, 2017)'
_computing_data_reduction          'SAINT V8.40B (Bruker AXS, 2016)'
_computing_molecular_graphics      'Olex2 1.3-beta (Dolomanov et al., 2009)'
_computing_publication_material    'Olex2 1.3-beta (Dolomanov et al., 2009)'
_computing_structure_refinement    'SHELXL 2017/1 (Sheldrick, 2015)'
_computing_structure_solution      'SHELXT 2014/5 (Sheldrick, 2014)'
_refine_diff_density_max           1.008
_refine_diff_density_min           -0.937
_refine_diff_density_rms           0.147
_refine_ls_abs_structure_details
;
 Flack x determined using 796 quotients [(I+)-(I-)]/[(I+)+(I-)]
 (Parsons, Flack and Wagner, Acta Cryst. B69 (2013) 249-259).
;
_refine_ls_abs_structure_Flack     -0.008(10)
_refine_ls_extinction_coef         0.0030(7)
_refine_ls_extinction_expression  
 'Fc^*^=kFc[1+0.001xFc^2^\l^3^/sin(2\q)]^-1/4^'
_refine_ls_extinction_method       'SHELXL-2017/1 (Sheldrick 2017)'
_refine_ls_goodness_of_fit_ref     1.040
_refine_ls_hydrogen_treatment      constr
_refine_ls_matrix_type             full
_refine_ls_number_parameters       286
_refine_ls_number_reflns           4141
_refine_ls_number_restraints       7
_refine_ls_R_factor_all            0.1404
_refine_ls_R_factor_gt             0.0876
_refine_ls_restrained_S_all        1.040
_refine_ls_shift/su_max            0.000
_refine_ls_shift/su_mean           0.000
_refine_ls_structure_factor_coef   Fsqd
_refine_ls_weighting_details      
 'w=1/[\s^2^(Fo^2^)+(0.1504P)^2^+12.7502P] where P=(Fo^2^+2Fc^2^)/3'
_refine_ls_weighting_scheme        calc
_refine_ls_wR_factor_gt            0.2249
_refine_ls_wR_factor_ref           0.2639
_refine_special_details
;
 Refined as a 2-component twin.
;
_olex2_refinement_description
;
1. Twinned data refinement
 Scales: 0.967(5)
 0.033(5)
2. Fixed Uiso
 At 1.2 times of:
  All C(H) groups, All C(H,H) groups
 At 1.5 times of:
  All C(H,H,H) groups
3. Restrained distances
 Cl1-C1S \\sim Cl2-C1S
 with sigma of 0.002
4. Uiso/Uaniso restraints and constraints
Uanis(C1S) \\sim Ueq: with sigma of 0.005 and sigma for terminal atoms of 0.008
5.a Secondary CH2 refined with riding coordinates:
 C27(H27A,H27B), C1S(H1SA,H1SB)
5.b Aromatic/amide H refined with riding coordinates:
 C6(H6), C7(H7), C8(H8), C10(H10), C11(H11), C12(H12), C13(H13), C14(H14),
 C16(H16), C17(H17), C18(H18), C19(H19), C20(H20), C23(H23), C24(H24)
5.c Idealised Me refined as rotating group:
 C28(H28A,H28B,H28C)
;
_atom_sites_solution_hydrogens     geom
_atom_sites_solution_primary       dual
_atom_sites_solution_secondary     ?
loop_
  _atom_site_label
  _atom_site_type_symbol
  _atom_site_fract_x
  _atom_site_fract_y
  _atom_site_fract_z
  _atom_site_U_iso_or_equiv
  _atom_site_adp_type
  _atom_site_occupancy
  _atom_site_site_symmetry_order
  _atom_site_calc_flag
  _atom_site_refinement_flags_posn
  _atom_site_refinement_flags_adp
  _atom_site_refinement_flags_occupancy
  _atom_site_disorder_assembly
  _atom_site_disorder_group
 C1 C 0.500000 0.8429(10) 0.750000 0.032(5) Uani 1 2 d S T P . .
 C2 C 0.5257(14) 0.8147(7) 0.6935(7) 0.035(3) Uani 1 1 d . . . . .
 C3 C 0.5017(15) 0.7508(7) 0.6766(7) 0.038(4) Uani 1 1 d . . . . .
 C4 C 0.4774(14) 0.7028(7) 0.7192(6) 0.034(3) Uani 1 1 d . . . . .
 C5 C 0.500000 0.9142(10) 0.750000 0.038(5) Uani 1 2 d S T P . .
 C6 C 0.6174(17) 0.9459(7) 0.7605(7) 0.044(4) Uani 1 1 d . . . . .
 H6 H 0.696767 0.923698 0.768014 0.053 Uiso 1 1 calc R U . . .
 C7 C 0.616(2) 1.0114(8) 0.7597(8) 0.057(5) Uani 1 1 d . . . . .
 H7 H 0.695260 1.033969 0.765811 0.068 Uiso 1 1 calc R U . . .
 C8 C 0.500000 1.0432(12) 0.750000 0.059(7) Uani 1 2 d S T P . .
 H8 H 0.499999 1.087577 0.749999 0.071 Uiso 1 2 calc R U P . .
 C9 C 0.5889(17) 0.8554(7) 0.6437(6) 0.035(4) Uani 1 1 d . . . . .
 C10 C 0.7185(18) 0.8462(8) 0.6317(8) 0.045(4) Uani 1 1 d . . . . .
 H10 H 0.767985 0.816116 0.654109 0.054 Uiso 1 1 calc R U . . .
 C11 C 0.779(2) 0.8839(9) 0.5837(9) 0.064(6) Uani 1 1 d . . . . .
 H11 H 0.870246 0.878648 0.575025 0.077 Uiso 1 1 calc R U . . .
 C12 C 0.713(3) 0.9244(9) 0.5526(8) 0.067(7) Uani 1 1 d . . . . .
 H12 H 0.756908 0.948843 0.522379 0.080 Uiso 1 1 calc R U . . .
 C13 C 0.574(2) 0.9338(8) 0.5620(8) 0.059(6) Uani 1 1 d . . . . .
 H13 H 0.526326 0.962473 0.537206 0.071 Uiso 1 1 calc R U . . .
 C14 C 0.511(2) 0.8990(8) 0.6094(8) 0.057(5) Uani 1 1 d . . . . .
 H14 H 0.420359 0.904484 0.618073 0.068 Uiso 1 1 calc R U . . .
 C15 C 0.5088(16) 0.7365(8) 0.6079(7) 0.041(4) Uani 1 1 d . . . . .
 C16 C 0.4301(19) 0.7676(10) 0.5632(7) 0.056(5) Uani 1 1 d . . . . .
 H16 H 0.364903 0.796621 0.576036 0.067 Uiso 1 1 calc R U . . .
 C17 C 0.449(2) 0.7555(12) 0.5011(9) 0.071(6) Uani 1 1 d . . . . .
 H17 H 0.395725 0.775628 0.470901 0.086 Uiso 1 1 calc R U . . .
 C18 C 0.542(2) 0.7151(13) 0.4840(9) 0.075(7) Uani 1 1 d . . . . .
 H18 H 0.555014 0.708266 0.440949 0.090 Uiso 1 1 calc R U . . .
 C19 C 0.620(2) 0.6825(9) 0.5253(9) 0.062(5) Uani 1 1 d . . . . .
 H19 H 0.684311 0.653722 0.510758 0.074 Uiso 1 1 calc R U . . .
 C20 C 0.6035(18) 0.6930(8) 0.5895(8) 0.050(4) Uani 1 1 d . . . . .
 H20 H 0.654908 0.671210 0.619144 0.060 Uiso 1 1 calc R U . . .
 C21 C 0.4453(16) 0.6361(8) 0.7014(7) 0.042(4) Uani 1 1 d . . . . .
 C22 C 0.3692(17) 0.6098(7) 0.6561(7) 0.043(4) Uani 1 1 d . . . . .
 C23 C 0.3688(17) 0.5419(8) 0.6574(8) 0.050(4) Uani 1 1 d . . . . .
 H23 H 0.321580 0.520667 0.625786 0.060 Uiso 1 1 calc R U . . .
 C24 C 0.4312(16) 0.5068(8) 0.7006(9) 0.051(4) Uani 1 1 d . . . . .
 H24 H 0.428387 0.462633 0.697519 0.061 Uiso 1 1 calc R U . . .
 C25 C 0.500000 0.5346(11) 0.750000 0.044(6) Uani 1 2 d S T P . .
 C26 C 0.500000 0.5990(11) 0.750000 0.040(5) Uani 1 2 d S T P . .
 C27 C 0.2829(18) 0.6415(10) 0.6113(7) 0.051(5) Uani 1 1 d . . . . .
 H27A H 0.323379 0.638214 0.569692 0.061 Uiso 1 1 calc R U . . .
 H27B H 0.279005 0.686352 0.622097 0.061 Uiso 1 1 calc R U . . .
 C28 C 0.146(2) 0.6171(9) 0.6076(8) 0.059(5) Uani 1 1 d . . . . .
 H28A H 0.094263 0.642982 0.579150 0.089 Uiso 1 1 calc R U . . .
 H28B H 0.105541 0.618184 0.648834 0.089 Uiso 1 1 calc R U . . .
 H28C H 0.147306 0.573943 0.592466 0.089 Uiso 1 1 calc R U . . .
 Br1 Br 0.6031(3) 0.68360(13) 0.30791(10) 0.0840(9) Uani 1 1 d . . . . .
 Br2 Br 0.6266(3) 0.79450(11) 0.20290(14) 0.0946(11) Uani 1 1 d . . . . .
 B1 B 0.500000 0.7402(10) 0.250000 0.024(4) Uani 1 2 d S T P . .
 Cl1 Cl 0.6574(8) 0.4544(4) 0.5801(4) 0.114(3) Uani 1 1 d D . . . .
 Cl2 Cl 0.8348(8) 0.5591(4) 0.5775(4) 0.108(2) Uani 1 1 d D . . . .
 C1S C 0.690(2) 0.5285(9) 0.5876(14) 0.102(8) Uani 1 1 d D U . . .
 H1SA H 0.661809 0.540246 0.629928 0.123 Uiso 1 1 calc R U . . .
 H1SB H 0.629787 0.550631 0.558827 0.123 Uiso 1 1 calc R U . . .

loop_
  _atom_site_aniso_label
  _atom_site_aniso_U_11
  _atom_site_aniso_U_22
  _atom_site_aniso_U_33
  _atom_site_aniso_U_23
  _atom_site_aniso_U_13
  _atom_site_aniso_U_12
 C1 0.028(11) 0.043(13) 0.025(10) 0.000 0.000(9) 0.000
 C2 0.037(8) 0.037(8) 0.030(7) -0.002(7) -0.008(6) -0.006(6)
 C3 0.035(9) 0.052(10) 0.025(8) -0.006(6) 0.005(6) 0.010(8)
 C4 0.046(9) 0.035(8) 0.021(6) 0.001(6) 0.005(6) 0.005(7)
 C5 0.035(13) 0.037(13) 0.044(13) 0.000 0.016(11) 0.000
 C6 0.046(10) 0.043(10) 0.043(9) 0.010(7) -0.002(8) -0.012(8)
 C7 0.075(13) 0.041(10) 0.054(10) 0.000(8) 0.013(10) -0.012(10)
 C8 0.09(2) 0.029(13) 0.055(16) 0.000 0.011(15) 0.000
 C9 0.060(11) 0.027(8) 0.020(6) -0.004(6) 0.005(7) 0.006(7)
 C10 0.061(11) 0.033(9) 0.042(9) 0.001(7) 0.016(8) -0.005(8)
 C11 0.099(16) 0.034(10) 0.059(11) -0.007(10) 0.041(12) -0.007(10)
 C12 0.13(2) 0.036(10) 0.033(9) -0.004(9) 0.040(12) -0.022(12)
 C13 0.105(18) 0.034(10) 0.039(9) 0.008(8) 0.008(10) 0.003(10)
 C14 0.087(14) 0.043(11) 0.041(10) -0.001(8) 0.003(10) 0.014(10)
 C15 0.044(10) 0.054(10) 0.024(8) -0.006(7) 0.007(7) -0.006(8)
 C16 0.059(12) 0.080(14) 0.029(8) -0.005(8) 0.003(8) -0.010(10)
 C17 0.081(15) 0.096(18) 0.037(10) -0.004(10) -0.008(11) -0.038(13)
 C18 0.079(16) 0.107(19) 0.039(11) -0.003(12) 0.013(11) -0.020(14)
 C19 0.067(13) 0.063(12) 0.056(11) -0.014(10) 0.027(10) -0.022(11)
 C20 0.056(11) 0.047(10) 0.046(9) -0.015(8) 0.007(8) -0.010(9)
 C21 0.050(10) 0.048(10) 0.027(8) -0.009(7) 0.013(7) -0.001(7)
 C22 0.052(10) 0.034(8) 0.041(9) -0.005(7) 0.013(8) -0.010(8)
 C23 0.048(10) 0.058(11) 0.045(9) -0.013(8) -0.001(8) -0.006(9)
 C24 0.057(10) 0.029(8) 0.065(12) 0.002(8) 0.011(10) -0.012(7)
 C25 0.038(13) 0.048(15) 0.045(13) 0.000 0.019(11) 0.000
 C26 0.042(13) 0.053(15) 0.026(11) 0.000 0.017(10) 0.000
 C27 0.046(10) 0.071(13) 0.036(9) -0.005(8) -0.004(8) -0.021(9)
 C28 0.077(14) 0.059(12) 0.042(10) -0.004(8) 0.001(9) -0.019(10)
 Br1 0.0969(18) 0.1046(19) 0.0504(11) -0.0024(12) -0.0062(12) 0.0239(15)
 Br2 0.0904(17) 0.0547(13) 0.139(2) 0.0054(14) 0.0642(16) 0.0049(12)
 B1 0.028(11) 0.023(11) 0.022(10) 0.000 0.003(9) 0.000
 Cl1 0.097(5) 0.106(5) 0.139(6) -0.041(5) 0.011(5) 0.010(4)
 Cl2 0.093(5) 0.103(5) 0.129(6) -0.003(4) 0.004(5) -0.001(4)
 C1S 0.102(10) 0.104(10) 0.100(10) 0.006(7) 0.000(7) -0.013(7)

_geom_special_details
;
 All esds (except the esd in the dihedral angle between two l.s. planes)
 are estimated using the full covariance matrix.  The cell esds are taken
 into account individually in the estimation of esds in distances, angles
 and torsion angles; correlations between esds in cell parameters are only
 used when they are defined by crystal symmetry.  An approximate (isotropic)
 treatment of cell esds is used for estimating esds involving l.s. planes.
;
loop_
  _geom_bond_atom_site_label_1
  _geom_bond_atom_site_label_2
  _geom_bond_distance
  _geom_bond_site_symmetry_2
  _geom_bond_publ_flag
 C1 C2 1.387(18) . ?
 C1 C2 1.387(18) 3_656 ?
 C1 C5 1.53(3) . ?
 C2 C3 1.44(2) . ?
 C2 C9 1.53(2) . ?
 C3 C4 1.40(2) . ?
 C3 C15 1.52(2) . ?
 C4 C4 1.41(3) 3_656 ?
 C4 C21 1.52(2) . ?
 C5 C6 1.39(2) 3_656 ?
 C5 C6 1.39(2) . ?
 C6 H6 0.9500 . ?
 C6 C7 1.40(2) . ?
 C7 H7 0.9500 . ?
 C7 C8 1.38(2) . ?
 C8 H8 0.9500 . ?
 C9 C10 1.36(2) . ?
 C9 C14 1.43(2) . ?
 C10 H10 0.9500 . ?
 C10 C11 1.45(2) . ?
 C11 H11 0.9500 . ?
 C11 C12 1.29(3) . ?
 C12 H12 0.9500 . ?
 C12 C13 1.44(3) . ?
 C13 H13 0.9500 . ?
 C13 C14 1.42(3) . ?
 C14 H14 0.9500 . ?
 C15 C16 1.42(3) . ?
 C15 C20 1.40(2) . ?
 C16 H16 0.9500 . ?
 C16 C17 1.38(3) . ?
 C17 H17 0.9500 . ?
 C17 C18 1.34(4) . ?
 C18 H18 0.9500 . ?
 C18 C19 1.38(3) . ?
 C19 H19 0.9500 . ?
 C19 C20 1.42(2) . ?
 C20 H20 0.9500 . ?
 C21 C22 1.37(2) . ?
 C21 C26 1.43(2) . ?
 C22 C23 1.46(2) . ?
 C22 C27 1.47(2) . ?
 C23 H23 0.9500 . ?
 C23 C24 1.36(2) . ?
 C24 H24 0.9500 . ?
 C24 C25 1.41(2) . ?
 C25 C26 1.38(3) . ?
 C27 H27A 0.9900 . ?
 C27 H27B 0.9900 . ?
 C27 C28 1.49(3) . ?
 C28 H28A 0.9800 . ?
 C28 H28B 0.9800 . ?
 C28 H28C 0.9800 . ?
 Br1 B1 2.033(13) . ?
 Br2 B1 2.011(13) . ?
 Cl1 C1S 1.628(15) . ?
 Cl2 C1S 1.629(15) . ?
 C1S H1SA 0.9900 . ?
 C1S H1SB 0.9900 . ?

loop_
  _geom_angle_atom_site_label_1
  _geom_angle_atom_site_label_2
  _geom_angle_atom_site_label_3
  _geom_angle
  _geom_angle_site_symmetry_1
  _geom_angle_site_symmetry_3
  _geom_angle_publ_flag
 C2 C1 C2 128(2) . 3_656 ?
 C2 C1 C5 115.8(10) . . ?
 C2 C1 C5 115.8(10) 3_656 . ?
 C1 C2 C3 127.3(15) . . ?
 C1 C2 C9 116.8(13) . . ?
 C3 C2 C9 115.9(13) . . ?
 C2 C3 C15 115.6(14) . . ?
 C4 C3 C2 124.1(13) . . ?
 C4 C3 C15 120.2(14) . . ?
 C3 C4 C4 124.3(12) . 3_656 ?
 C3 C4 C21 124.2(13) . . ?
 C4 C4 C21 108.1(8) 3_656 . ?
 C6 C5 C1 119.2(11) . . ?
 C6 C5 C1 119.2(11) 3_656 . ?
 C6 C5 C6 122(2) . 3_656 ?
 C5 C6 H6 120.8 . . ?
 C5 C6 C7 118.4(18) . . ?
 C7 C6 H6 120.8 . . ?
 C6 C7 H7 119.8 . . ?
 C8 C7 C6 120.5(19) . . ?
 C8 C7 H7 119.8 . . ?
 C7 C8 C7 121(2) 3_656 . ?
 C7 C8 H8 119.7 . . ?
 C7 C8 H8 119.7 3_656 . ?
 C10 C9 C2 117.4(14) . . ?
 C10 C9 C14 122.1(16) . . ?
 C14 C9 C2 120.4(16) . . ?
 C9 C10 H10 121.0 . . ?
 C9 C10 C11 117.9(18) . . ?
 C11 C10 H10 121.0 . . ?
 C10 C11 H11 119.2 . . ?
 C12 C11 C10 122(2) . . ?
 C12 C11 H11 119.2 . . ?
 C11 C12 H12 118.8 . . ?
 C11 C12 C13 122.4(18) . . ?
 C13 C12 H12 118.8 . . ?
 C12 C13 H13 121.0 . . ?
 C14 C13 C12 118.1(18) . . ?
 C14 C13 H13 121.0 . . ?
 C9 C14 H14 121.1 . . ?
 C13 C14 C9 117.9(19) . . ?
 C13 C14 H14 121.1 . . ?
 C16 C15 C3 122.9(15) . . ?
 C20 C15 C3 116.4(15) . . ?
 C20 C15 C16 120.5(15) . . ?
 C15 C16 H16 120.2 . . ?
 C17 C16 C15 120(2) . . ?
 C17 C16 H16 120.2 . . ?
 C16 C17 H17 120.4 . . ?
 C18 C17 C16 119(2) . . ?
 C18 C17 H17 120.4 . . ?
 C17 C18 H18 118.1 . . ?
 C17 C18 C19 124(2) . . ?
 C19 C18 H18 118.1 . . ?
 C18 C19 H19 120.6 . . ?
 C18 C19 C20 119(2) . . ?
 C20 C19 H19 120.6 . . ?
 C15 C20 C19 117.9(18) . . ?
 C15 C20 H20 121.1 . . ?
 C19 C20 H20 121.1 . . ?
 C22 C21 C4 133.7(15) . . ?
 C22 C21 C26 121.1(16) . . ?
 C26 C21 C4 104.7(14) . . ?
 C21 C22 C23 113.5(15) . . ?
 C21 C22 C27 128.1(15) . . ?
 C23 C22 C27 118.2(15) . . ?
 C22 C23 H23 117.8 . . ?
 C24 C23 C22 124.4(16) . . ?
 C24 C23 H23 117.8 . . ?
 C23 C24 H24 119.3 . . ?
 C23 C24 C25 121.4(16) . . ?
 C25 C24 H24 119.3 . . ?
 C24 C25 C24 130(2) 3_656 . ?
 C26 C25 C24 115.0(12) . . ?
 C26 C25 C24 115.0(12) . 3_656 ?
 C21 C26 C21 113(2) . 3_656 ?
 C25 C26 C21 123.7(10) . . ?
 C25 C26 C21 123.7(10) . 3_656 ?
 C22 C27 H27A 108.4 . . ?
 C22 C27 H27B 108.4 . . ?
 C22 C27 C28 115.5(16) . . ?
 H27A C27 H27B 107.5 . . ?
 C28 C27 H27A 108.4 . . ?
 C28 C27 H27B 108.4 . . ?
 C27 C28 H28A 109.5 . . ?
 C27 C28 H28B 109.5 . . ?
 C27 C28 H28C 109.5 . . ?
 H28A C28 H28B 109.5 . . ?
 H28A C28 H28C 109.5 . . ?
 H28B C28 H28C 109.5 . . ?
 Br1 B1 Br1 106.8(10) 3_655 . ?
 Br2 B1 Br1 109.06(12) . . ?
 Br2 B1 Br1 109.05(12) 3_655 3_655 ?
 Br2 B1 Br1 111.32(12) . 3_655 ?
 Br2 B1 Br1 111.32(12) 3_655 . ?
 Br2 B1 Br2 109.3(10) . 3_655 ?
 Cl1 C1S Cl2 124.1(19) . . ?
 Cl1 C1S H1SA 106.3 . . ?
 Cl1 C1S H1SB 106.3 . . ?
 Cl2 C1S H1SA 106.3 . . ?
 Cl2 C1S H1SB 106.3 . . ?
 H1SA C1S H1SB 106.4 . . ?

loop_
  _geom_torsion_atom_site_label_1
  _geom_torsion_atom_site_label_2
  _geom_torsion_atom_site_label_3
  _geom_torsion_atom_site_label_4
  _geom_torsion
  _geom_torsion_site_symmetry_1
  _geom_torsion_site_symmetry_2
  _geom_torsion_site_symmetry_3
  _geom_torsion_site_symmetry_4
  _geom_torsion_publ_flag
 C1 C2 C3 C4 -16(2) . . . . ?
 C1 C2 C3 C15 166.0(12) . . . . ?
 C1 C2 C9 C10 105.0(15) . . . . ?
 C1 C2 C9 C14 -78.0(17) . . . . ?
 C2 C1 C2 C3 16.0(12) 3_656 . . . ?
 C2 C1 C2 C9 -162.8(14) 3_656 . . . ?
 C2 C1 C5 C6 -88.7(10) . . . . ?
 C2 C1 C5 C6 91.3(10) 3_656 . . . ?
 C2 C1 C5 C6 91.3(10) . . . 3_656 ?
 C2 C1 C5 C6 -88.7(10) 3_656 . . 3_656 ?
 C2 C3 C4 C4 -27(3) . . . 3_656 ?
 C2 C3 C4 C21 176.7(14) . . . . ?
 C2 C3 C15 C16 -57(2) . . . . ?
 C2 C3 C15 C20 119.5(17) . . . . ?
 C3 C2 C1 C5 -164.0(12) . . . . ?
 C3 C2 C9 C10 -73.9(19) . . . . ?
 C3 C2 C9 C14 103.1(17) . . . . ?
 C3 C4 C21 C22 -40(3) . . . . ?
 C3 C4 C21 C26 148.1(13) . . . . ?
 C4 C3 C2 C9 162.7(15) . . . . ?
 C4 C3 C15 C16 125.2(18) . . . . ?
 C4 C3 C15 C20 -58(2) . . . . ?
 C4 C4 C3 C15 151.3(16) 3_656 . . . ?
 C4 C4 C21 C22 160.1(17) 3_656 . . . ?
 C4 C4 C21 C26 -11.8(18) 3_656 . . . ?
 C5 C1 C2 C9 17.2(14) . . . . ?
 C9 C2 C3 C15 -15.2(19) . . . . ?
 C15 C3 C4 C21 -5(2) . . . . ?
 C21 C22 C27 C28 -128.8(19) . . . . ?
 C23 C22 C27 C28 46(2) . . . . ?

_iucr_refine_instructions_details
;
TITL 21srv327_a.res in C222(1)
REM Old TITL 21srv327 in C2221 #20
REM SHELXT solution in C222(1)
REM R1 0.233, Rweak 0.121, Alpha 0.017, Orientation as input
REM Flack x = 0.148 ( 0.013 ) from Parsons' quotients
REM Formula found by SHELXT: C27 O2 Br2
CELL 0.71073 10.1647 21.4236 21.6006 90 90 90
ZERR 4 0.001 0.002 0.002 0 0 0
LATT -7
SYMM -X,-Y,0.5+Z
SYMM -X,+Y,0.5-Z
SYMM +X,-Y,-Z
SFAC C H B Br Cl
UNIT 212 172 4 16 16
EQIV $1 1-X,+Y,1.5-Z
SADI 0.002 Cl1 C1S Cl2 C1S
ISOR 0.005 0.008 C1S

L.S. 9
PLAN  5
SIZE 0.02 0.06 0.11
TEMP -153.15
CONF C2 C1 C5 C6
CONF C2_$1 C1 C5 C6
CONF C2 C1 C5 C6_$1
CONF C2_$1 C1 C5 C6_$1
CONF C2_$1 C1 C2 C3
CONF C3 C2 C1 C5
CONF C2_$1 C1 C2 C9
CONF C5 C1 C2 C9
CONF C1 C2 C3 C4
CONF C4 C3 C2 C9
CONF C1 C2 C3 C15
CONF C9 C2 C3 C15
CONF C1 C2 C9 C10
CONF C3 C2 C9 C10
CONF C1 C2 C9 C14
CONF C3 C2 C9 C14
CONF C2 C3 C15 C16
CONF C2 C3 C15 C20
CONF C4 C3 C15 C16
CONF C4 C3 C15 C20
CONF C2 C3 C4 C4_$1
CONF C4_$1 C4 C3 C15
CONF C2 C3 C4 C21
CONF C15 C3 C4 C21
CONF C4_$1 C4 C21 C22
CONF C4_$1 C4 C21 C26
CONF C3 C4 C21 C22
CONF C3 C4 C21 C26
CONF C21 C22 C27 C28
CONF C23 C22 C27 C28
BOND $h
fmap 2 53
acta 
EXTI 0.003
BASF 0.033
TWIN -1 0 0 0 0 1 0 1 0 2
OMIT -2 50
OMIT 0 0 4
OMIT -1 1 5
OMIT 1 1 0
OMIT 1 1 1
OMIT 0 2 1
WGHT 0.1504 12.7502
FVAR 0.20553
REM <olex2.extras>
REM <HklSrc "%.\\21srv327.hkl">
REM </olex2.extras>

C1    1     0.50000  0.84290  0.75000  10.50000  0.02823  0.04338  0.02457 =
 0.00000 -0.00025  0.00000 
C2    1     0.52569  0.81468  0.69347  11.00000  0.03730  0.03721  0.03012 =
 -0.00172 -0.00822 -0.00601 
C3    1     0.50170  0.75075  0.67657  11.00000  0.03546  0.05213  0.02495 =
 -0.00557  0.00497  0.01011 
C4    1     0.47744  0.70283  0.71919  11.00000  0.04601  0.03523  0.02064 =
 0.00100  0.00465  0.00530 
C5    1     0.50000  0.91424  0.75000  10.50000  0.03486  0.03699  0.04355 =
 -0.00000  0.01613  0.00000 
C6    1     0.61745  0.94588  0.76048  11.00000  0.04594  0.04332  0.04317 =
 0.01018 -0.00215 -0.01203 
AFIX 43
H6    2     0.69677  0.92370  0.76801  11.00000 -1.20000 
AFIX 0
C7    1     0.61584  1.01143  0.75966  11.00000  0.07545  0.04088  0.05358 =
 -0.00027  0.01271 -0.01188 
AFIX 43
H7    2     0.69526  1.03397  0.76581  11.00000 -1.20000 
AFIX 0
C8    1     0.50000  1.04323  0.75000  10.50000  0.09265  0.02933  0.05463 =
 0.00000  0.01056 -0.00000 
AFIX 43
H8    2     0.50000  1.08758  0.75000  10.50000 -1.20000 
AFIX 0
C9    1     0.58886  0.85539  0.64368  11.00000  0.05952  0.02652  0.01987 =
 -0.00385  0.00470  0.00602 
C10   1     0.71852  0.84624  0.63175  11.00000  0.06098  0.03300  0.04184 =
 0.00080  0.01611 -0.00530 
AFIX 43
H10   2     0.76799  0.81612  0.65411  11.00000 -1.20000 
AFIX 0
C11   1     0.77931  0.88394  0.58370  11.00000  0.09908  0.03447  0.05878 =
 -0.00704  0.04144 -0.00733 
AFIX 43
H11   2     0.87025  0.87865  0.57503  11.00000 -1.20000 
AFIX 0
C12   1     0.71280  0.92437  0.55261  11.00000  0.13118  0.03583  0.03347 =
 -0.00383  0.03963 -0.02181 
AFIX 43
H12   2     0.75691  0.94884  0.52238  11.00000 -1.20000 
AFIX 0
C13   1     0.57432  0.93379  0.56200  11.00000  0.10465  0.03372  0.03924 =
 0.00843  0.00765  0.00259 
AFIX 43
H13   2     0.52633  0.96247  0.53721  11.00000 -1.20000 
AFIX 0
C14   1     0.51125  0.89898  0.60941  11.00000  0.08681  0.04255  0.04086 =
 -0.00084  0.00285  0.01383 
AFIX 43
H14   2     0.42036  0.90448  0.61807  11.00000 -1.20000 
AFIX 0
C15   1     0.50879  0.73650  0.60787  11.00000  0.04409  0.05367  0.02396 =
 -0.00591  0.00662 -0.00584 
C16   1     0.43008  0.76759  0.56322  11.00000  0.05881  0.07961  0.02859 =
 -0.00453  0.00329 -0.00982 
AFIX 43
H16   2     0.36490  0.79662  0.57604  11.00000 -1.20000 
AFIX 0
C17   1     0.44865  0.75546  0.50113  11.00000  0.08079  0.09638  0.03704 =
 -0.00403 -0.00790 -0.03805 
AFIX 43
H17   2     0.39572  0.77563  0.47090  11.00000 -1.20000 
AFIX 0
C18   1     0.54182  0.71508  0.48396  11.00000  0.07886  0.10744  0.03875 =
 -0.00350  0.01334 -0.01962 
AFIX 43
H18   2     0.55501  0.70827  0.44095  11.00000 -1.20000 
AFIX 0
C19   1     0.62032  0.68255  0.52526  11.00000  0.06729  0.06294  0.05590 =
 -0.01411  0.02721 -0.02179 
AFIX 43
H19   2     0.68431  0.65372  0.51076  11.00000 -1.20000 
AFIX 0
C20   1     0.60345  0.69304  0.58949  11.00000  0.05625  0.04701  0.04620 =
 -0.01453  0.00708 -0.00958 
AFIX 43
H20   2     0.65491  0.67121  0.61914  11.00000 -1.20000 
AFIX 0
C21   1     0.44528  0.63609  0.70135  11.00000  0.04985  0.04811  0.02747 =
 -0.00919  0.01252 -0.00070 
C22   1     0.36922  0.60981  0.65606  11.00000  0.05240  0.03390  0.04141 =
 -0.00535  0.01269 -0.01004 
C23   1     0.36879  0.54189  0.65737  11.00000  0.04796  0.05756  0.04482 =
 -0.01296 -0.00077 -0.00554 
AFIX 43
H23   2     0.32158  0.52067  0.62579  11.00000 -1.20000 
AFIX 0
C24   1     0.43118  0.50685  0.70062  11.00000  0.05670  0.02934  0.06549 =
 0.00158  0.01094 -0.01227 
AFIX 43
H24   2     0.42839  0.46263  0.69752  11.00000 -1.20000 
AFIX 0
C25   1     0.50000  0.53460  0.75000  10.50000  0.03817  0.04779  0.04467 =
 -0.00000  0.01907 -0.00000 
C26   1     0.50000  0.59903  0.75000  10.50000  0.04167  0.05268  0.02609 =
 0.00000  0.01698 -0.00000 
C27   1     0.28291  0.64149  0.61125  11.00000  0.04595  0.07070  0.03589 =
 -0.00469 -0.00449 -0.02126 
AFIX 23
H27A  2     0.32338  0.63821  0.56969  11.00000 -1.20000 
H27B  2     0.27901  0.68635  0.62210  11.00000 -1.20000 
AFIX 0
C28   1     0.14575  0.61706  0.60761  11.00000  0.07675  0.05947  0.04183 =
 -0.00374  0.00122 -0.01859 
AFIX 137
H28A  2     0.09426  0.64298  0.57915  11.00000 -1.50000 
H28B  2     0.10554  0.61818  0.64883  11.00000 -1.50000 
H28C  2     0.14731  0.57394  0.59247  11.00000 -1.50000 
AFIX 0

Br1   4     0.60312  0.68360  0.30791  11.00000  0.09691  0.10456  0.05042 =
 -0.00245 -0.00618  0.02386 
Br2   4     0.62657  0.79451  0.20289  11.00000  0.09043  0.05470  0.13875 =
 0.00545  0.06417  0.00492 
B1    3     0.50000  0.74021  0.25000  10.50000  0.02817  0.02342  0.02178 =
 0.00000  0.00327 -0.00000 

Cl1   5     0.65738  0.45445  0.58015  11.00000  0.09694  0.10620  0.13905 =
 -0.04058  0.01133  0.01001 
Cl2   5     0.83483  0.55907  0.57748  11.00000  0.09289  0.10281  0.12923 =
 -0.00264  0.00414 -0.00146 
C1S   1     0.68964  0.52852  0.58757  11.00000  0.10229  0.10426  0.09976 =
 0.00646 -0.00044 -0.01276 
AFIX 23
H1SA  2     0.66181  0.54025  0.62993  11.00000 -1.20000 
H1SB  2     0.62979  0.55063  0.55883  11.00000 -1.20000 
AFIX 0
HKLF 4

END
;

_olex2_submission_special_instructions  'No special instructions were received'
loop_
  _twin_individual_id
  _twin_individual_mass_fraction_refined
 1 0.967(5)
 2 0.033(5)
