# Supplementary material for: Rupturing aromaticity by periphery overcrowding
Source: Nat Chem. 2023 Mar 6;15(4):516–25. doi: 10.1038/s41557-023-01149-6 (PMC10070187; doi:10.1038/s41557-023-01149-6)
Supplement: Supplementary file 9 — Structure factors for compound 3·BBr4; CCDC reference 2141788. [file 41557_2023_1149_MOESM9_ESM.hkl]

   2   0   0 4096.79   95.19
  -2   0   0 4120.09   95.19
  -4   0   0 3017.90   79.39
   4   0   0 3225.48   80.59
   4   0   0 3154.58   80.59
  -4   0   0 3142.79   80.79
  -6   0   0   70.79   16.30
   6   0   0   72.99   17.10
   8   0   0  720.23   40.30
  -8   0   0  722.23   41.00
  10   0   0   67.69   24.40
 -10   0   0  -10.20   19.60
 -12   0   0   30.90   26.60
  12   0   0   56.89   27.30
  14   0   0   15.40   28.50
 -14   0   0   -9.80   25.80
   1  -1   0   82.99    5.30
   1   1   0   72.79    5.10
   1  -1   0   71.99    4.90
   1  -1   0   65.99    4.80
   1  -1   0   74.19    6.00
  -1  -1   0   91.69    5.70
  -1  -1   0   74.79    5.50
  -1   1   0   76.29    5.40
  -3  -1   0   52.09   12.20
  -3   1   0   71.09   10.60
  -3   1   0   44.80    9.00
  -3  -1   0   71.99   10.20
   3  -1   0   59.59    9.10
   3   1   0   65.29    9.40
   3  -1   0   96.59   12.10
   3   1   0   49.00    8.80
  -5   1   0   34.20   13.80
  -5  -1   0   46.60   14.10
   5  -1   0   35.50   12.80
  -5   1   0   26.20   15.10
   5  -1   0   62.39   16.20
   5   1   0   73.09   16.50
   5   1   0   12.10   15.60
   7  -1   0   36.10   15.70
  -7   1   0    8.20   13.90
  -7  -1   0   40.50   17.10
   7   1   0   80.09   18.40
   9  -1   0   25.50   20.40
   9   1   0  -35.70   17.00
  -9   1   0  -15.00   17.70
  -9  -1   0   25.10   19.90
 -11  -1   0   23.60   24.40
 -11   1   0   -6.40   22.00
  11  -1   0  -34.90   19.80
  11   1   0   11.00   21.30
  13   1   0   35.90   29.10
 -13  -1   0   44.90   30.60
  13  -1   0  -13.70   26.90
 -13   1   0  -53.59   21.20
   2  -2   0 2647.73   64.59
   2  -2   0 2682.23   66.29
  -2   2   0 2682.43   64.09
   2  -2   0 2837.22   64.99
   2   2   0 2697.13   65.29
   2   2   0 2687.33   65.29
  -2   2   0 2693.43   65.79
   2   2   0 2734.53   65.09
  -2  -2   0 2742.13   65.59
  -2   2   0 2590.14   64.39
  -2   2   0 2579.34   67.49
   4   2   0  213.38   18.60
   4   2   0  198.68   16.60
   4  -2   0  193.28   17.70
  -4   2   0  178.28   17.10
   4  -2   0  168.08   15.60
  -4  -2   0  192.78   16.80
   4  -2   0  228.08   19.00
  -4   2   0  226.98   18.60
   6  -2   0  199.88   21.30
   6   2   0  161.38   20.30
  -6  -2   0  233.28   21.10
  -6   2   0  215.48   22.40
  -6  -2   0  186.78   22.50
  -8   2   0  239.38   28.00
   8   2   0  219.18   26.70
   8  -2   0  274.77   28.40
  -8  -2   0  259.97   29.60
  10  -2   0   52.69   25.50
  10   2   0   25.80   22.80
 -10   2   0   85.69   25.80
 -10  -2   0   52.89   23.60
 -12   2   0   33.20   25.00
 -12  -2   0    7.50   25.60
  12   2   0   12.70   26.40
  12  -2   0   22.40   25.30
 -14  -2   0   -4.90   25.30
  14  -2   0  -10.90   29.60
  14   2   0  -22.30   28.00
 -14   2   0   22.00   29.40
   1  -3   0  165.68   11.30
  -1  -3   0  185.58   11.10
   1   3   0  198.68   10.90
   1   3   0  172.58   12.20
  -1   3   0  191.88   10.00
   1  -3   0  178.88   10.10
   1  -3   0  157.08   13.60
  -1   3   0  158.38   10.80
  -1   3   0  167.98   14.00
  -1  -3   0  179.78   13.00
   1   3   0  169.58   11.00
  -1  -3   0  159.88   10.50
   3  -3   0   47.00    9.60
   3  -3   0   58.49    9.70
   3   3   0   41.00    9.20
  -3   3   0   43.90   10.70
   3   3   0   33.60    9.10
   3   3   0   34.10    9.30
  -3   3   0   35.80    9.10
  -3   3   0   54.19    9.70
  -3  -3   0   28.10   10.40
   3  -3   0   25.20   10.50
   3  -3   0   43.40    9.30
  -3  -3   0   41.40    9.60
  -5   3   0  163.78   21.10
  -5   3   0  192.28   20.20
   5  -3   0  161.88   18.80
   5  -3   0  162.68   20.90
   5   3   0  114.59   17.00
   5   3   0  170.58   18.90
  -5  -3   0  143.39   19.40
   5  -3   0  124.79   21.20
  -5   3   0  141.49   16.70
  -7   3   0  135.49   20.40
   7   3   0  129.09   20.90
   7  -3   0  125.49   20.30
  -7  -3   0  115.79   21.60
   9  -3   0   57.59   22.00
   9   3   0   34.40   22.40
  -9  -3   0   10.80   19.50
  -9   3   0   31.40   20.50
 -11  -3   0    2.00   22.60
  11  -3   0   49.80   26.40
  11   3   0   15.90   23.50
 -11   3   0   -8.30   19.90
  13  -3   0   15.30   25.90
  13   3   0   -2.60   28.50
 -13   3   0   26.20   26.50
 -13  -3   0   -8.70   25.70
   0   4   0 1109.49   32.10
   0  -4   0 1101.69   29.10
   0   4   0 1084.29   29.00
   0  -4   0 1076.09   32.50
   0   4   0 1058.49   32.50
   2  -4   0  977.80   28.60
   2   4   0  962.80   27.60
   2  -4   0  967.60   29.30
  -2  -4   0  920.51   29.90
   2   4   0  963.50   29.30
   2  -4   0  938.11   32.60
  -2   4   0  932.01   29.50
   2  -4   0  958.50   27.60
  -2   4   0  987.10   32.50
   2   4   0  926.81   27.40
   2   4   0  973.90   30.60
  -2   4   0  983.00   28.90
  -2   4   0  943.51   27.50
  -4   4   0  186.88   19.70
  -4   4   0  211.28   18.80
   4  -4   0  186.88   17.30
   4  -4   0  164.88   17.20
   4  -4   0  202.28   21.70
  -4  -4   0  168.08   17.70
   4   4   0  160.68   16.90
   4   4   0  189.48   18.80
   4   4   0  178.18   18.20
   4   4   0  209.38   18.80
  -4   4   0  163.68   17.10
  -4  -4   0  206.98   20.00
  -6   4   0   36.90   13.90
   6   4   0   85.79   14.90
  -6   4   0   59.29   15.50
  -6  -4   0   54.89   18.80
   6   4   0  111.09   29.10
  -6  -4   0   57.89   16.10
   6  -4   0   72.19   16.50
  -8   4   0   36.70   18.20
  -8  -4   0   35.50   18.50
   8  -4   0   31.20   18.30
  -8  -4   0   38.80   19.30
   8   4   0   36.60   19.70
 -10   4   0   -7.60   19.30
  10  -4   0   17.70   22.30
  10   4   0   -4.40   21.30
 -10  -4   0   -6.20   18.90
  12  -4   0   23.50   26.40
 -12  -4   0  -22.00   22.90
 -12   4   0  -38.90   21.10
  12   4   0    6.40   24.60
  14   4   0   20.90   31.90
  14  -4   0   33.40   32.70
 -14   4   0   -2.60   27.10
 -14  -4   0   29.00   30.10
  -1   5   0 1555.54   45.30
  -1   5   0 1532.65   40.40
   1  -5   0 1523.25   40.40
   1   5   0 1527.95   43.90
  -1  -5   0 1494.15   42.70
  -1   5   0 1516.85   43.40
   1   5   0 1571.74   40.90
   1   5   0 1588.64   43.30
   3   5   0  294.17   17.20
   3   5   0  238.88   17.30
  -3   5   0  320.27   18.10
   3  -5   0  256.97   17.10
  -3   5   0  279.37   21.00
   3  -5   0  235.78   21.50
  -3   5   0  268.77   16.50
  -3  -5   0  299.27   20.90
   3  -5   0  277.77   16.60
   3   5   0  269.57   15.90
  -3  -5   0  205.68   26.30
  -3   5   0  251.77   18.70
   3   5   0  235.18   17.90
   3  -5   0  263.77   17.80
   5   5   0    0.00   12.30
   5   5   0   37.20   14.20
  -5   5   0   27.80   14.20
  -5   5   0   -6.70   11.70
  -5  -5   0    6.00   12.60
  -5   5   0   17.40   13.50
   5  -5   0   18.20   16.70
  -5  -5   0   -6.00   13.80
   5  -5   0   27.80   13.40
   7   5   0  106.19   19.50
   7  -5   0   59.09   17.90
   7  -5   0   72.19   20.50
  -7  -5   0  100.09   21.10
  -7  -5   0  139.09   22.70
  -7   5   0   98.79   18.70
  -9   5   0  -30.70   16.00
   9   5   0  -16.80   18.70
   9  -5   0    8.80   19.40
  -9  -5   0   -8.50   18.10
 -11   5   0   17.90   22.20
 -11  -5   0   41.70   25.10
  11   5   0   17.30   25.80
  11  -5   0   75.89   27.40
  13  -5   0   19.20   28.10
 -13   5   0   -5.40   25.40
  13   5   0   26.90   28.60
 -13  -5   0  -15.20   23.80
   0   6   0  911.21   26.90
   0   6   0  866.61   31.20
   0  -6   0  883.11   26.60
   0   6   0  822.62   30.40
   0  -6   0  848.02   31.10
  -2   6   0  135.89   13.90
   2   6   0  136.59   15.20
   2  -6   0   99.59   11.20
  -2  -6   0  125.09   15.00
   2   6   0  125.49   12.20
   2   6   0  153.18   14.40
  -2   6   0  120.09   12.00
   2  -6   0  135.39   13.50
  -2   6   0  106.09   15.50
   2  -6   0  103.89   15.40
   4   6   0  822.02   32.90
   4  -6   0  878.41   33.10
  -4   6   0  851.01   32.60
   4  -6   0  858.01   33.80
  -4  -6   0  927.31   38.20
   4   6   0  841.42   33.80
  -4  -6   0  895.51   35.70
  -4   6   0  862.61   34.00
   4  -6   0  917.41   40.30
   4   6   0  864.91   32.20
   4  -6   0  859.11   33.10
   4   6   0  822.32   35.00
  -4   6   0  868.81   38.20
   6  -6   0  655.43   33.50
  -6  -6   0  663.13   35.20
  -6  -6   0  598.24   34.70
   6  -6   0  694.13   37.80
  -8  -6   0   -6.10   18.50
   8  -6   0    0.20   19.70
  -8  -6   0   -5.40   21.70
   8   6   0   13.30   19.60
  -8   6   0   27.30   17.80
   8  -6   0   11.60   18.70
 -10  -6   0    6.20   21.40
  10  -6   0   -7.60   22.00
 -10   6   0   16.50   21.00
  10   6   0   18.60   21.90
  12   6   0   33.70   25.60
  12  -6   0  -27.20   24.00
 -12  -6   0    8.10   27.30
 -12   6   0   13.50   23.60
 -14  -6   0   46.00   32.10
  14   6   0   24.70   30.60
 -14   6   0  -10.90   26.70
  14  -6   0   36.40   32.00
  -1  -7   0  637.44   28.10
   1   7   0  676.63   27.30
  -1   7   0  644.14   27.30
  -1   7   0  615.44   23.10
  -1  -7   0  583.74   25.90
   1  -7   0  606.04   22.70
   1  -7   0  644.84   29.00
  -1   7   0  610.44   28.80
  -1   7   0  674.43   26.60
   1   7   0  637.14   23.60
   1   7   0  625.74   26.90
   3   7   0  923.61   34.10
  -3   7   0  966.40   35.60
  -3   7   0  934.01   33.60
  -3  -7   0  919.11   35.40
  -3  -7   0  943.31   38.70
   3   7   0  925.41   30.70
   3  -7   0  970.70   41.30
   3   7   0  936.31   36.50
  -3  -7   0  919.41   32.50
  -3   7   0  922.71   38.70
   3  -7   0  940.11   35.20
  -5   7   0   23.20   13.10
   5  -7   0   13.60   16.40
   5  -7   0   29.20   13.10
  -5   7   0   23.10   15.60
   5  -7   0   41.70   13.60
  -5  -7   0   14.50   15.30
  -5  -7   0   18.00   13.50
  -5   7   0   29.70   13.90
   5   7   0   12.20   12.90
   7  -7   0   22.50   19.50
  -7   7   0   20.90   16.10
  -7  -7   0   19.60   16.10
   7  -7   0    2.80   16.20
   7   7   0   22.90   17.00
  -9  -7   0   26.20   23.70
   9  -7   0   -2.30   21.70
   9   7   0    7.50   20.40
  -9  -7   0   12.30   20.30
  -9   7   0   19.60   19.80
   9  -7   0   -7.00   19.40
  11   7   0   38.10   26.20
 -11  -7   0   13.70   23.80
 -11   7   0   -1.40   22.40
  11  -7   0   36.80   25.40
 -13  -7   0   10.30   25.30
 -13   7   0   13.60   26.50
  13   7   0   66.99   32.30
  13  -7   0  -20.60   26.40
   0   8   0 2903.11   73.39
   0  -8   0 3037.00   86.39
   0   8   0 2937.11   78.99
   0  -8   0 2842.52   72.79
   0   8   0 2919.91   79.69
   2  -8   0   59.99   12.10
  -2   8   0   56.49   15.20
   2   8   0   72.79   15.40
  -2  -8   0   82.29   16.50
  -2   8   0   58.29   17.10
   2   8   0   51.29   12.40
   2  -8   0   56.59   17.50
  -2   8   0   49.10   11.70
  -2  -8   0   54.59   13.70
   2   8   0   66.69   15.10
  -4  -8   0 2493.55   73.09
   4  -8   0 2292.87   65.79
   4   8   0 2458.35   65.09
  -4   8   0 2318.47   65.89
   4   8   0 2340.17   70.79
  -4   8   0 2485.75   68.69
  -4  -8   0 2382.76   69.29
  -4   8   0 2230.98   73.09
   4   8   0 2298.67   63.99
   4  -8   0 2400.26   75.09
   4  -8   0 2371.46   67.89
  -6  -8   0   -9.30   13.30
  -6  -8   0   -5.30   16.00
   6   8   0   23.60   17.40
   6  -8   0    9.40   19.10
   6  -8   0  -31.60   12.80
  -6   8   0   22.50   14.80
  -8  -8   0   86.19   26.00
   8  -8   0  124.49   28.10
   8   8   0  130.89   25.40
  -8  -8   0  138.69   26.90
  -8   8   0  133.69   22.60
   8  -8   0   97.09   23.20
  10  -8   0  -23.40   19.50
 -10  -8   0   -2.30   22.40
  10   8   0  -21.10   20.20
 -10  -8   0   32.80   23.80
 -10   8   0   10.60   19.30
 -12  -8   0   19.10   25.90
  12  -8   0  -22.10   23.30
 -12   8   0   -4.80   23.50
  12   8   0   -9.20   23.40
 -14  -8   0   45.90   33.60
 -14   8   0   -2.60   26.50
  14  -8   0    1.40   31.00
  14   8   0   -9.00   29.40
  -1   9   0  136.59   15.40
   1  -9   0  129.99   14.40
  -1  -9   0  132.49   14.90
  -1  -9   0  145.79   20.20
  -1   9   0  136.49   18.70
   1  -9   0  132.39   21.00
  -1   9   0  119.89   18.40
   1   9   0  179.58   24.90
  -1   9   0  142.29   20.40
   1   9   0  156.18   19.30
  -1  -9   0  147.19   19.30
  -3  -9   0  585.94   34.40
   3   9   0  468.95   29.60
   3   9   0  574.24   28.40
   3  -9   0  566.74   36.40
   3   9   0  527.25   27.50
  -3   9   0  510.25   46.40
  -3   9   0  515.85   30.30
   3   9   0  457.85   28.10
   3  -9   0  510.55   26.40
  -3   9   0  583.94   27.40
   5  -9   0  693.43   31.40
   5   9   0  708.43   32.50
  -5  -9   0  759.62   39.70
   5  -9   0  684.53   43.20
   5  -9   0  674.03   40.30
  -5   9   0  731.33   34.40
  -5  -9   0  680.83   36.40
  -5   9   0  669.33   33.20
  -7   9   0   32.00   17.50
   7  -9   0   31.30   21.30
  -7  -9   0    8.30   20.00
  -7  -9   0   33.20   18.90
   7   9   0   13.40   16.90
   7  -9   0   20.90   17.00
   9   9   0    5.70   21.00
   9  -9   0  -14.00   20.80
   9  -9   0   -7.40   19.50
  -9  -9   0   -6.10   22.60
  -9   9   0   -3.20   17.20
  -9  -9   0   14.50   21.60
  11   9   0    8.70   24.00
 -11  -9   0    0.50   22.70
 -11   9   0  -24.30   20.80
 -11  -9   0  -40.20   26.10
  11  -9   0  -26.20   22.20
 -13  -9   0  -12.00   26.60
  13   9   0  100.69   34.00
  13  -9   0   40.30   31.10
 -13   9   0  -17.00   24.10
   0 -10   0  643.74   34.60
   0 -10   0  612.64   35.00
   0 -10   0  635.14   28.90
   0  10   0  659.43   33.40
   0  10   0  578.04   34.30
   0  10   0  659.13   28.90
  -2  10   0   84.79   17.70
   2  10   0  175.18   22.80
  -2 -10   0   65.69   17.10
  -2  10   0   81.19   14.20
   2 -10   0   69.09   20.90
   2 -10   0   99.79   14.50
  -2  10   0  121.49   18.30
   2  10   0   87.79   15.80
  -2 -10   0   96.29   19.50
   2  10   0  115.09   15.90
  -4 -10   0  879.21   42.10
   4 -10   0  804.02   43.90
  -4  10   0  859.61   38.20
  -4  10   0  876.81   35.50
  -4 -10   0  848.42   34.60
   6 -10   0  119.69   19.60
  -6 -10   0  150.78   26.50
  -6  10   0  139.79   20.20
   6 -10   0  128.49   26.30
   6  10   0  124.29   20.70
  -6 -10   0  167.08   23.60
  -8 -10   0  181.28   30.30
  -8 -10   0  217.58   32.70
  -8  10   0  111.39   24.20
   8 -10   0  188.98   32.00
   8  10   0  181.98   31.90
   8 -10   0  169.88   27.00
  10 -10   0  -12.30   23.90
  10  10   0   18.10   23.50
 -10  10   0   38.30   24.30
 -10 -10   0   -6.70   23.90
  10 -10   0   25.20   24.50
 -10 -10   0  -37.10   18.90
  12 -10   0    7.60   27.60
  12  10   0   -1.80   25.00
 -12  10   0    6.40   25.90
 -12 -10   0   11.30   27.70
  -1 -11   0  242.18   26.10
  -1 -11   0  290.17   20.20
  -1 -11   0  301.47   26.80
  -1  11   0  209.28   23.10
   1 -11   0  235.68   19.40
   1  11   0  289.07   22.10
   1  11   0  212.48   24.20
  -1  11   0  287.47   22.00
   1 -11   0  226.48   25.80
   3  11   0  180.08   21.20
   3  11   0  155.68   19.30
  -3  11   0  163.78   18.40
  -3 -11   0  175.78   20.70
  -3  11   0  210.28   23.30
   3 -11   0  139.79   24.80
  -3 -11   0  135.89   22.10
   5  11   0  752.42   33.90
  -5  11   0  729.33   36.80
  -5  11   0  747.73   37.90
   5 -11   0  742.13   45.00
  -5 -11   0  787.32   43.60
  -7  11   0   73.69   21.60
  -7  11   0   63.29   19.30
   7 -11   0   47.70   20.40
   7  11   0   75.29   20.50
  -7 -11   0   66.09   25.70
   7 -11   0   67.69   27.80
   9  11   0   30.50   22.10
  -9 -11   0   10.40   22.60
   9 -11   0   35.60   44.10
  -9  11   0   20.00   19.60
  -9 -11   0  -16.10   24.90
   9 -11   0    4.90   21.70
  11  11   0   45.80   27.30
 -11 -11   0   41.20   27.90
 -11  11   0  -17.20   20.20
  11 -11   0   -2.90   23.60
 -11 -11   0   11.40   28.30
 -13 -11   0  -46.00   27.50
  13 -11   0   -3.40   27.30
 -13  11   0   26.60   26.60
  13  11   0   25.50   30.00
   0  12   0  796.52   32.60
   0 -12   0  733.93   39.60
   0 -12   0  733.73   31.00
   2 -12   0  103.59   17.90
  -2  12   0  154.08   21.60
  -2 -12   0  143.99   23.00
  -2 -12   0  153.78   21.70
   2 -12   0  112.69   23.20
  -2  12   0  142.79   17.70
   2  12   0  132.09   17.70
   4 -12   0  841.42   47.80
  -4  12   0  908.51   42.30
  -4 -12   0  944.01   46.70
   4  12   0  940.91   40.70
  -4  12   0  911.81   37.90
  -4 -12   0  918.01   39.10
   6  12   0   52.49   18.00
  -6 -12   0   41.20   23.00
  -6  12   0   48.30   18.20
   6 -12   0   64.39   26.00
  -6  12   0   58.49   19.80
  -8  12   0   77.19   21.90
   8 -12   0   60.49   38.80
  -8  12   0   74.79   24.30
  -8 -12   0   61.79   25.10
   8  12   0   44.30   24.30
   8 -12   0   42.00   21.60
  10  12   0   -5.10   21.80
 -10 -12   0   -9.00   24.50
  10 -12   0   38.20   24.50
 -10  12   0   -7.10   19.50
  10 -12   0  -27.20   24.40
 -10 -12   0    3.40   26.40
  12 -12   0   -5.70   25.90
 -12 -12   0   32.00   29.20
  -1  13   0  216.88   26.00
  -1  13   0  243.38   21.80
  -1 -13   0  199.78   25.50
   1  13   0  260.77   22.60
  -3  13   0  234.38   22.40
  -3 -13   0  255.87   25.70
  -3 -13   0  294.27   32.40
   3 -13   0  207.58   27.60
  -5  13   0   27.90   16.20
   5  13   0   42.10   18.20
  -5 -13   0   47.80   24.30
   5 -13   0   31.00   23.00
  -5 -13   0   53.99   17.60
  -5  13   0   33.10   19.30
   7 -13   0   -1.00   25.10
  -7  13   0   53.09   21.30
   7  13   0   32.90   18.70
  -7 -13   0   12.00   24.40
  -7  13   0   -2.20   20.20
  -9 -13   0  -18.60   21.70
  -9 -13   0  -18.10   25.70
   9 -13   0   -4.70   25.70
   9  13   0    1.40   21.30
   9 -13   0  -23.80   20.10
  -9  13   0   24.10   21.40
 -11 -13   0   18.80   26.40
  11  13   0   -8.50   22.80
 -11 -13   0   20.00   30.60
  11 -13   0   14.60   22.50
 -11  13   0  -10.50   22.10
  13  13   0  -19.60   28.30
 -13 -13   0   18.70   28.40
  13 -13   0  -47.40   26.50
 -13  13   0  -10.90   26.50
   0  14   0  -10.30   12.50
   0 -14   0    2.20   16.90
  -2  14   0  123.99   18.70
   2  14   0  144.09   21.00
  -2 -14   0  113.89   28.40
  -2  14   0   97.39   21.10
   2 -14   0  100.99   24.60
  -2 -14   0   89.59   22.30
  -4 -14   0   34.50   19.50
  -4  14   0   49.99   20.30
   4 -14   0   -4.70   21.60
   4  14   0   20.50   16.80
  -4 -14   0   -2.10   15.40
  -4  14   0   29.60   16.50
  -6  14   0   34.00   18.30
  -6  14   0   66.89   24.10
  -6 -14   0   21.70   24.10
   6 -14   0   36.10   25.90
   8 -14   0   20.70   26.70
   8  14   0  -21.70   18.20
  -8  14   0   35.20   20.40
  -8 -14   0    3.90   25.90
   8 -14   0   12.10   19.10
 -10 -14   0   39.90   29.10
  10 -14   0   -8.20   21.50
 -10  14   0    4.50   20.30
  10 -14   0   75.79   33.00
  10  14   0   13.10   24.30
  12  14   0   -8.50   26.40
  12 -14   0  -11.70   23.90
 -12  14   0  -17.40   23.50
  -1 -15   0  245.58   29.40
  -1  15   0  257.77   23.90
  -1  15   0  202.58   27.10
   1 -15   0  277.97   34.30
  -1 -15   0  224.58   28.00
   3 -15   0  405.36   39.90
  -3  15   0  422.36   29.40
  -3 -15   0  350.06   36.60
   3  15   0  420.16   30.60
  -3  15   0  447.46   36.30
  -3 -15   0  487.25   35.20
  -5 -15   0   29.30   21.50
  -5  15   0   52.19   21.80
  -5 -15   0   70.19   25.20
   5  15   0   63.19   21.60
   5 -15   0   37.90   27.20
  -5  15   0   28.10   18.10
  -7  15   0  100.29   27.00
  -7  15   0  112.99   24.00
  -7 -15   0   85.19   28.70
   7 -15   0  114.89   33.50
   7  15   0  132.09   28.50
   9  15   0   31.70   22.80
  -9  15   0  -22.10   17.50
   9 -15   0    2.10   28.20
   9 -15   0   22.70   21.90
  -9 -15   0   40.30   29.80
  11 -15   0  -26.30   27.10
 -11 -15   0    0.00   29.40
  11 -15   0  -55.19   21.00
 -11  15   0  -11.30   21.40
  11  15   0   34.30   25.80
   0  16   0  264.97   26.40
   0 -16   0  358.96   37.60
  -2 -16   0   19.40   19.40
   2  16   0   20.40   15.70
  -2 -16   0   21.90   20.80
  -2  16   0   -5.40   14.00
   2 -16   0  -17.70   17.90
  -2  16   0   16.40   19.60
   4  16   0  115.79   22.00
  -4 -16   0   71.89   22.00
  -4  16   0  100.09   20.90
  -4 -16   0  101.89   28.10
  -4  16   0   77.89   25.00
   6  16   0  -30.00   18.90
  -6 -16   0    1.80   24.70
  -6  16   0   -5.80   19.60
   6 -16   0  -12.20   25.40
  -6  16   0   10.50   21.90
   8 -16   0  -38.00   24.90
  -8 -16   0    1.60   25.00
   8  16   0    1.70   22.60
  -8  16   0   21.90   21.40
  -8  16   0    5.10   21.80
   8  16   0   30.70   20.60
 -10 -16   0  -11.90   28.50
  10  16   0  -10.60   21.60
 -10  16   0   15.70   23.20
  10 -16   0   -6.60   28.40
  12  16   0  -75.69   21.90
 -12  16   0  -54.99   21.80
  -1  17   0  267.37   26.10
  -1 -17   0  218.28   30.70
  -1  17   0  194.28   30.50
   1 -17   0  197.18   34.80
   1  17   0  275.47   26.80
  -3  17   0   88.79   26.40
  -3 -17   0   41.10   23.00
   3 -17   0   70.09   30.20
  -3  17   0   49.20   18.90
   3  17   0   75.89   20.40
  -5 -17   0  128.79   35.00
  -5  17   0   55.29   20.20
   5  17   0  149.69   25.70
  -5  17   0  177.78   31.30
  -5 -17   0   94.69   24.60
   5 -17   0  140.39   36.20
  -7 -17   0   26.70   25.20
  -7  17   0   -7.20   19.10
   7 -17   0   35.50   28.20
  -7  17   0   11.10   23.10
   7  17   0   11.30   22.50
  -9 -17   0   78.99   32.10
   9  17   0   79.89   30.10
   9 -17   0   46.80   31.00
  -9  17   0   -8.30   20.00
   9  17   0   33.10   23.20
  11  17   0   -1.60   26.60
 -11  17   0   -9.90   26.40
  11  17   0   -6.00   25.50
  11 -17   0   14.20   32.00
 -11 -17   0  -12.50   27.40
   0  18   0   48.00   26.00
   0  18   0   14.90   18.30
   0 -18   0   57.99   25.40
  -2 -18   0   24.90   23.40
   2 -18   0   23.20   24.50
  -2 -18   0   34.40   23.60
  -2  18   0   46.70   18.20
  -2  18   0   34.20   23.90
   2  18   0   12.60   17.20
  -4  18   0   27.30   34.30
  -4 -18   0  -21.70   23.30
  -4 -18   0   10.60   20.90
  -4  18   0  -22.40   16.40
   4 -18   0  -28.50   24.60
  -6 -18   0  -18.20   24.20
  -6  18   0   -7.60   19.70
  -6  18   0   10.20   22.50
   6  18   0   -2.60   21.40
   6 -18   0   13.50   27.70
  -8  18   0   -4.30   22.40
   8  18   0   13.20   25.00
  -8  18   0   31.40   25.70
   8 -18   0   21.20   28.20
  -8 -18   0   35.20   30.80
 -10  18   0  -36.30   21.40
  10  18   0   24.80   28.10
  10 -18   0    9.30   32.50
 -10 -18   0  -31.80   29.10
  -1  19   0  171.28   32.90
   1 -19   0  192.38   32.80
   1  19   0  159.08   24.40
  -1  19   0  242.48   27.20
  -1 -19   0  139.79   39.50
   3 -19   0  113.09   32.90
  -3  19   0  125.49   23.90
  -3 -19   0   62.99   27.20
  -3 -19   0   49.70   24.60
   3  19   0   73.79   25.60
  -3  19   0   76.59   27.80
   5 -19   0   43.90   30.10
  -5  19   0   62.59   22.70
  -5  19   0   68.19   27.40
  -5 -19   0   65.29   31.60
   5  19   0   98.59   25.90
  -5 -19   0  113.79   27.50
  -7 -19   0  -28.40   24.90
  -7  19   0    1.70   21.40
   7  19   0   35.00   26.00
  -7  19   0  -30.90   24.10
   7 -19   0   51.19   32.10
   9  19   0   36.20   30.90
   9 -19   0   15.60   30.90
  -9  19   0   29.00   23.70
  -9 -19   0  -19.50   29.80
  11 -19   0   76.59   37.50
 -11  19   0   27.90   25.30
 -11 -19   0  -33.20   32.10
  11  19   0   -2.30   31.30
   0  20   0  384.16   42.20
   0 -20   0  318.57   40.30
   0  20   0  351.96   32.00
   2 -20   0   -4.20   24.40
  -2  20   0   21.70   18.50
  -2  20   0    2.00   23.10
  -2 -20   0   43.40   26.00
   2  20   0   15.60   27.50
  -4  20   0   26.10   27.10
  -4 -20   0   -7.00   25.40
   4 -20   0   25.10   28.30
   4  20   0   29.40   21.60
  -4 -20   0   80.09   26.80
  -4  20   0   60.69   22.30
   6 -20   0  -31.30   25.40
  -6  20   0   25.20   22.40
  -6  20   0   31.70   28.40
  -6 -20   0   37.50   31.70
   6  20   0   37.20   22.80
  -6 -20   0   28.10   23.80
  -8 -20   0   30.20   31.30
   8  20   0   36.20   29.30
  -8  20   0   67.39   26.30
   8 -20   0   25.80   31.20
  -8  20   0   34.10   28.50
 -10 -20   0    9.70   31.00
  10  20   0  -25.10   27.30
  10 -20   0  -16.80   31.10
  -1  21   0   -9.10   22.50
   1  21   0   81.29   25.20
  -1  21   0   40.20   24.90
  -1 -21   0   26.80   26.20
   1 -21   0   25.30   26.30
   3 -21   0   36.00   27.30
  -3  21   0  116.59   26.20
  -3 -21   0   41.80   26.90
  -3 -21   0   77.49   31.50
   3  21   0   22.50   20.30
  -3  21   0   74.49   29.70
  -5  21   0   -6.50   24.30
   5  21   0  -14.80   19.50
  -5 -21   0    7.30   23.30
  -5  21   0  -11.90   18.70
   5 -21   0   53.19   30.30
  -5 -21   0    6.80   25.70
  -7 -21   0  -20.60   28.60
   7 -21   0  -17.90   28.50
  -7  21   0   10.80   27.70
   7  21   0    8.50   23.10
  -7  21   0   39.90   24.80
   9  21   0    4.80   29.70
   9 -21   0   18.90   33.80
  -9  21   0   -9.50   23.20
   0  22   0   29.00   20.10
   0 -22   0   36.40   27.20
   0  22   0   33.80   26.70
   2  22   0   10.20   20.10
  -2  22   0   18.50   26.60
  -2  22   0   20.70   20.40
  -2 -22   0  -23.00   22.40
   2 -22   0   -7.80   26.60
  -4  22   0    5.20   20.90
   4 -22   0   17.80   28.80
  -4 -22   0   25.60   26.50
   4  22   0   25.30   21.40
  -4 -22   0   -3.70   25.70
  -4  22   0  -11.80   26.20
   6  22   0   23.10   24.40
  -6  22   0   25.90   23.10
  -6  22   0  -35.60   25.70
  -6 -22   0  -12.00   27.60
   6 -22   0   21.10   33.30
  -8  22   0    2.00   31.50
   8 -22   0   16.50   40.90
   8  22   0   12.10   40.70
  -8  22   0    8.80   22.50
 -10 -22   0   -9.70   34.70
 -10  22   0   57.19   30.50
  10 -22   0   30.80   36.60
  10  22   0   18.20   31.50
   1  23   0   12.90   26.20
  -1  23   0   23.00   22.10
  -1  23   0   13.10   27.20
   1 -23   0   20.80   31.00
  -1 -23   0    5.80   25.80
   1  23   0   31.70   22.50
  -3  23   0   40.40   22.50
   3 -23   0   12.20   27.00
  -3 -23   0   28.20   25.70
   3  23   0   55.29   24.40
  -3  23   0  100.49   35.40
  -5  23   0   34.30   29.50
  -5 -23   0   32.40   31.00
   5 -23   0   -6.80   27.70
  -5 -23   0   -7.90   25.40
  -5  23   0   -0.60   21.60
   5  23   0   34.00   24.20
  -7  23   0   -6.30   21.90
  -7 -23   0  -44.70   34.20
  -7  23   0  -24.30   28.00
   7 -23   0   20.70   39.90
   7  23   0  -25.30   22.20
  -9 -23   0  -28.50   33.40
  -9  23   0   48.10   34.50
   9  23   0    2.10   26.10
   9 -23   0    7.30   35.70
   0  24   0   20.80   21.20
   0 -24   0    8.20   28.30
   0  24   0    4.80   27.90
  -2  24   0   -2.90   26.20
  -2  24   0   -0.80   20.10
   2 -24   0   55.09   31.10
  -2 -24   0  -36.90   23.70
   2  24   0    7.70   27.10
   2  24   0  -24.60   21.20
   4 -24   0   -1.70   27.90
  -4  24   0  -29.10   26.30
   4  24   0  -17.60   20.30
  -4  24   0    0.90   20.80
  -4 -24   0    1.10   25.60
  -6  24   0   34.30   25.20
  -6  24   0    9.00   30.90
   6  24   0   46.70   26.20
   6 -24   0   39.50   36.00
   8  24   0   -2.50   27.60
   8 -24   0  -38.00   32.50
  -8 -24   0   25.60   34.40
  -8  24   0  -28.40   33.80
  -1  25   0   -6.00   21.70
   1  25   0   25.70   22.30
   1 -25   0  -16.80   27.30
  -1  25   0  -19.20   27.60
  -1 -25   0   -0.60   27.60
   1  25   0   32.50   29.10
  -3  25   0   26.60   23.00
   3  25   0  -16.80   21.50
  -3 -25   0  -15.50   28.30
   3 -25   0  -31.60   26.20
  -3  25   0  -25.60   27.00
  -5  25   0    9.00   29.50
   5 -25   0   45.20   38.20
   5  25   0    5.40   24.50
  -5  25   0   -3.80   22.20
  -5 -25   0  -20.20   24.30
  -7 -25   0  -13.40   31.60
  -7  25   0   37.60   33.20
   7 -25   0   35.20   33.40
   7  25   0   32.20   27.50
   0  26   0  -15.80   20.80
   0  26   0   60.19   33.90
   0 -26   0    4.20   29.10
   2 -26   0   -3.50   29.20
   2  26   0   -2.00   23.00
  -2  26   0  -19.70   20.00
  -2  26   0  -14.20   28.80
  -2 -26   0   31.60   31.60
   2  26   0   11.10   28.40
  -4 -26   0   19.80   30.20
  -4  26   0   10.10   23.70
   4  26   0   36.50   26.40
   4 -26   0   10.60   31.00
  -4  26   0   79.19   34.40
   6 -26   0  -56.49   27.90
  -6  26   0   -9.70   41.10
   6  26   0   30.20   28.30
   1  27   0   55.69   31.20
   1 -27   0   29.60   61.69
   1  27   0    3.00   20.90
  -1 -27   0   43.10   31.70
  -1  27   0   43.20   25.20
   3  27   0   35.00   28.40
   3  27   0  105.89   36.20
   3 -27   0   55.09   40.60
  -3 -27   0    5.80   29.90
  -3  27   0   66.99   46.00
  -3  27   0   91.29   30.50
   5  27   0   50.79   34.00
  -5  27   0   28.00   33.30
   5 -27   0   11.90   33.40
   0  28   0    9.40   30.60
   0 -28   0   14.10   30.00
   0  28   0   54.89   27.50
  -2  28   0  -17.00   32.90
   2  28   0    6.50   24.50
  -2 -28   0   15.80   30.50
   2  28   0  -44.70   28.60
   2 -28   0    3.30   32.50
  -4  28   0   -7.30   34.30
   4 -28   0   15.30   38.20
   4  28   0   -7.00   28.50
  -4 -28   0  -34.80   54.79
   4  28   0   44.60   36.50
   1  29   0   40.10   34.70
  -1  29   0  -99.59   25.90
   1 -29   0  -40.90   29.70
  -1 -29   0   24.60   32.60
  -3 -29   0   -0.30   33.10
  -3  29   0   62.39   39.10
   3  29   0   52.39   38.10
   3 -29   0   39.60   41.80
   3  29   0    4.00   29.90
   0  30   0    4.10   34.80
   0 -30   0  -28.60   31.00
  -2 -30   0    2.90   33.20
   2  30   0    3.70   31.40
  -2  30   0   34.40   36.50
   2 -30   0    8.90   31.40
   0   0  -1    0.50    0.20
   0   0   1    0.30    0.50
   0   0  -1    0.50    0.50
   0   0  -1   -0.10    0.50
   0   0   1   -0.60    0.30
   0   0   1   -0.40    0.50
  -2   0  -1  755.32   23.80
   2   0   1  753.12   24.00
   2   0   1  750.82   23.40
  -2   0  -1  778.52   24.00
   2   0  -1  740.23   23.70
   2   0  -1  812.72   23.80
   2   0  -1  800.02   23.90
  -2   0   1  764.32   23.10
   4   0  -1   70.69   13.80
   4   0   1  115.49   13.50
   4   0   1   52.99   12.60
   4   0   1   98.69   13.90
  -4   0   1   45.80   11.50
  -4   0  -1   67.49   12.30
  -4   0  -1   39.60   11.70
   4   0  -1   83.89   12.50
  -4   0  -1   55.59   12.20
   6   0   1   -6.60   12.50
  -6   0  -1   19.30   13.40
  -6   0  -1    2.80   12.80
   6   0  -1    3.90   13.00
  -6   0   1   -3.60   12.30
   8   0   1   14.20   17.20
  -8   0   1    6.70   17.60
   8   0  -1    9.70   17.40
  -8   0  -1   33.20   18.20
  10   0   1  -12.60   20.80
 -10   0   1    3.40   20.90
 -10   0  -1    8.40   21.90
  10   0  -1   25.80   20.60
  12   0  -1  -10.70   24.20
 -12   0  -1   43.50   25.40
  12   0   1   -3.40   24.70
 -12   0   1   22.40   24.40
  14   0   1   -9.40   29.50
 -14   0   1   -9.40   28.00
  14   0  -1  -18.30   29.40
 -14   0  -1   28.70   31.10
  -1  -1  -1  149.69    8.20
   1  -1   1  145.49    7.30
   1  -1   1  150.58    6.50
   1   1  -1  156.68    7.00
   1   1  -1  155.58    7.00
  -1  -1  -1  164.88    7.00
  -1   1   1  166.88    8.20
  -1  -1  -1  155.68    7.50
   1  -1   1  150.08    7.20
   1   1  -1  155.48    7.20
  -1   1   1  153.88    7.60
   1  -1   1  152.58    7.90
  -1   1  -1  235.38    9.40
  -1   1  -1  233.38    8.50
   1  -1  -1  232.08    8.40
   1   1   1  221.18    8.70
   1  -1  -1  225.48   10.10
   1   1   1  248.08    9.60
  -1  -1   1  215.68    8.60
  -1  -1   1  229.38    8.70
   1  -1  -1  233.98    8.90
  -1   1  -1  228.58    8.20
   1   1   1  234.78    8.90
   3  -1   1 3801.02   92.09
   3  -1   1 4003.80   93.49
   3   1  -1 3773.92   97.39
  -3  -1  -1 3836.32   94.09
   3   1  -1 3931.41   93.29
  -3  -1  -1 3846.22   92.69
  -3   1   1 3944.81   92.19
   3   1  -1 3894.81   93.19
   3  -1   1 3878.31   92.69
  -3   1   1 3698.33   99.59
   3   1   1 3828.22   95.39
   3  -1  -1 3965.20   93.99
   3  -1  -1 3964.50   94.59
   3   1   1 3849.21   93.69
  -3   1  -1 3882.21   94.09
   3  -1  -1 3961.40   94.09
  -3   1  -1 3946.81   94.09
   3   1   1 3955.90   94.29
  -3  -1   1 3970.30   94.99
  -5  -1  -1 2239.58   65.99
   5   1  -1 2358.06   65.99
   5  -1   1 2263.17   64.59
   5  -1   1 2274.97   62.99
   5  -1   1 2142.89   64.79
  -5   1   1 2347.36   66.49
   5   1   1 2535.65   69.99
   5   1   1 2374.26   74.99
   5  -1  -1 2520.35   69.89
  -5  -1   1 2485.15   70.39
  -5   1  -1 2590.74   70.79
   5   1   1 2398.26   67.79
  -7  -1  -1   72.39   18.30
  -7   1   1   99.39   20.80
  -7  -1  -1   78.19   17.40
   7  -1   1   31.80   16.20
   7   1  -1   37.10   16.20
   7  -1   1   56.69   15.10
  -7   1  -1  115.59   18.70
   7   1   1   94.89   18.50
   7  -1  -1  116.99   20.70
  -7   1  -1   92.59   18.70
  -7  -1   1   51.59   17.20
  -9   1   1   38.70   21.10
   9  -1   1   23.90   21.50
   9   1  -1   74.09   23.60
  -9  -1  -1    7.80   20.20
   9  -1  -1   29.20   20.60
  -9  -1   1    8.10   19.00
   9   1   1   -3.20   19.10
  -9   1  -1   26.40   19.80
  11  -1   1   28.20   24.30
 -11   1   1   17.60   25.10
  11   1  -1   26.40   24.80
 -11  -1  -1   32.10   25.50
 -11   1  -1   36.70   23.80
 -11  -1   1   23.80   24.50
  11   1   1   10.20   22.70
  11  -1  -1    1.50   22.00
 -13   1   1    8.80   27.80
  13  -1   1  -47.20   22.70
 -13  -1  -1   -1.20   26.80
  13   1  -1    2.20   26.50
 -13  -1   1    4.40   24.10
  13  -1  -1  -17.90   25.60
 -13   1  -1   34.70   26.50
  13   1   1  -30.70   23.90
   0  -2   1   62.39    5.80
   0  -2  -1   79.89    6.40
   0   2  -1   78.59    5.70
   0   2   1   84.19    5.30
   0  -2  -1   71.29    5.90
   2   2  -1  180.18   11.00
  -2  -2  -1  167.58   13.60
  -2  -2  -1  169.38   12.30
   2  -2   1  170.48   12.00
   2   2  -1  166.88   12.00
   2   2  -1  160.78   10.90
   2   2  -1  180.18   12.10
  -2   2   1  187.28   14.50
   2  -2   1  168.08   12.10
   2  -2   1  162.68   13.50
   2   2  -1  171.98   11.90
   2  -2   1  169.08   13.40
   2  -2  -1  175.48   12.90
   2  -2  -1  241.28   16.60
  -2   2  -1  197.28   13.30
   2   2   1  177.48   14.10
   2   2   1  180.08   12.70
  -2   2  -1  173.48   12.40
  -2  -2   1  184.68   15.10
   2   2   1  187.88   12.70
   2  -2  -1  204.38   12.70
  -2   2  -1  207.58   12.40
   4   2  -1  105.69   14.00
  -4   2   1   85.49   12.90
   4   2  -1  101.29   12.90
   4   2  -1  115.99   14.40
  -4  -2  -1  108.59   14.10
  -4  -2  -1   97.49   14.60
   4  -2   1  101.29   13.80
  -4   2   1  110.69   14.40
  -4  -2  -1  116.09   14.90
   4  -2   1   82.49   14.90
   4   2   1  138.69   15.10
   4  -2  -1  129.79   14.50
  -4   2  -1  145.29   15.60
   4   2   1  112.99   15.30
  -4   2  -1   79.79   13.40
  -4  -2   1  147.19   15.90
   4  -2  -1  133.89   17.30
   4  -2  -1  125.49   15.10
   4   2   1  138.89   15.20
  -6   2   1  259.17   24.90
   6  -2   1  201.68   19.50
  -6  -2  -1  212.48   24.10
  -6  -2  -1  297.07   24.80
   6  -2   1  233.28   23.50
   6   2  -1  221.28   27.00
  -6   2  -1  200.68   21.90
  -6  -2   1  168.08   22.80
   6   2   1  219.78   22.50
   6   2   1  263.37   21.80
   6  -2  -1  243.78   23.50
  -8   2   1   -3.40   15.90
   8   2  -1   23.80   18.30
   8  -2   1   15.60   18.40
  -8  -2  -1    8.10   16.50
  -8  -2  -1   -9.70   15.60
   8  -2  -1   22.50   19.00
   8   2   1   38.00   17.90
  -8  -2   1  -10.60   15.80
  -8   2  -1    5.70   15.70
  10  -2   1   22.50   22.40
  10   2  -1   40.00   22.10
 -10   2   1   64.89   25.20
 -10  -2  -1   35.30   23.80
 -10  -2   1   24.20   21.60
  10  -2  -1   15.20   23.60
 -10   2  -1   70.39   23.90
  10   2   1   33.10   22.40
  12  -2   1    6.50   25.60
 -12   2   1   26.90   23.90
  12   2  -1   18.60   25.00
 -12  -2  -1  -24.90   22.30
 -12   2  -1   40.60   24.80
  12  -2  -1   -8.50   24.30
 -12  -2   1    2.10   24.90
  12   2   1   18.20   26.80
 -14  -2  -1   19.80   28.30
  14  -2   1  -39.60   25.80
  14   2  -1  -19.70   27.70
 -14   2   1  -10.50   27.50
 -14  -2   1   -6.10   28.20
  14  -2  -1   64.49   33.10
  14   2   1   17.30   31.40
 -14   2  -1   24.30   28.50
  -1   3   1 1734.03   43.90
   1   3  -1 1752.12   43.70
  -1   3   1 1805.02   44.80
   1   3  -1 1781.82   45.10
   1  -3   1 1844.92   46.90
  -1   3   1 1769.22   47.00
   1  -3   1 1837.02   43.00
   1  -3   1 1783.92   45.60
  -1   3   1 1799.92   44.50
   1   3  -1 1869.21   43.20
   1  -3   1 1786.52   42.90
   1   3  -1 1775.22   45.50
   1   3   1 1539.65   40.40
  -1   3  -1 1499.15   37.00
   1   3   1 1480.35   38.90
  -1   3  -1 1492.05   39.70
   1  -3  -1 1488.95   38.50
  -1  -3   1 1504.75   39.10
  -1   3  -1 1551.64   41.00
  -1  -3   1 1542.65   38.20
  -1  -3   1 1589.24   40.40
  -1   3  -1 1526.15   36.90
   3  -3   1 1858.01   51.79
   3   3  -1 1881.01   49.90
   3  -3   1 1846.72   50.49
  -3  -3  -1 1863.41   51.49
  -3  -3  -1 1939.81   52.59
   3  -3   1 1939.01   50.59
   3   3  -1 1908.01   50.39
  -3   3   1 1961.80   51.39
   3   3  -1 1864.71   49.99
   3   3  -1 1871.21   50.79
  -3   3   1 1852.11   51.79
  -3  -3  -1 1847.42   49.99
  -3   3   1 1828.32   49.40
   3  -3   1 1848.62   49.80
  -3  -3   1 1773.02   48.90
   3   3   1 1817.02   49.30
   3  -3  -1 1765.12   48.10
  -3   3  -1 1713.03   47.30
   3  -3  -1 1763.92   47.40
   3   3   1 1706.73   48.40
  -3   3  -1 1691.03   48.30
   3   3   1 1788.92   47.90
  -3   3  -1 1807.62   47.90
   3  -3  -1 1782.12   50.69
   5  -3   1  594.64   28.60
   5  -3   1  557.64   29.90
  -5   3   1  535.55   27.90
  -5  -3  -1  622.54   31.10
   5   3  -1  579.34   29.70
  -5  -3  -1  580.94   31.10
   5  -3   1  555.84   28.00
  -5   3   1  578.14   30.20
   5   3   1  554.34   28.10
  -5  -3   1  542.05   27.80
   5  -3  -1  545.05   28.60
  -5  -3   1  600.34   30.30
   5   3   1  505.55   28.70
  -5   3  -1  544.55   28.30
   7  -3   1  238.58   26.70
   7   3  -1  166.58   22.40
  -7  -3  -1  173.98   22.60
  -7   3   1  222.38   25.20
  -7  -3  -1  171.88   22.90
  -7   3  -1  161.18   21.60
   7   3   1  168.78   22.30
   7  -3  -1  121.99   19.80
  -7  -3   1  169.18   22.10
  -9   3   1   40.70   21.20
   9  -3   1   85.59   23.80
  -9  -3  -1  108.69   25.30
   9   3  -1   71.09   23.40
  -9  -3  -1   98.29   26.00
   9   3   1   72.59   24.50
  -9   3  -1  137.89   24.90
  -9  -3   1  132.29   26.10
   9  -3  -1   74.99   23.40
  11   3  -1    5.50   22.40
 -11  -3  -1    7.60   23.70
  11  -3   1   23.80   24.30
 -11   3   1   12.10   21.60
  11  -3  -1   14.90   22.90
  11   3   1   34.10   23.40
 -11   3  -1   -0.10   22.50
 -11  -3   1    2.00   22.20
  13   3  -1   -0.60   28.10
  13  -3   1    1.70   26.40
 -13   3   1  -22.10   23.20
 -13  -3  -1   -2.50   26.60
 -13  -3   1    9.50   27.30
  13  -3  -1   18.00   27.80
  13   3   1   -2.20   26.20
 -13   3  -1   34.70   27.80
   0   4  -1   59.19   10.80
   0  -4  -1   63.79    8.10
   0   4   1   56.39    9.60
   0   4  -1   52.69    9.90
   0   4   1   40.00    7.20
   0   4   1   48.20   10.30
   0  -4  -1   65.19   11.10
   2  -4   1  263.77   16.20
   2  -4   1  309.27   17.20
  -2  -4  -1  277.17   16.70
   2   4  -1  355.66   15.80
  -2   4   1  352.66   20.20
   2  -4   1  320.97   19.30
   2   4  -1  319.27   14.30
   2  -4   1  322.47   14.90
  -2   4   1  327.47   15.80
  -2   4   1  330.07   16.40
  -2  -4  -1  332.87   18.60
   2   4  -1  323.07   16.50
   2   4  -1  318.57   15.40
   2   4   1  348.47   16.90
  -2   4  -1  310.77   14.90
   2  -4  -1  335.47   16.00
   2  -4  -1  330.67   20.10
   2  -4  -1  341.47   14.40
  -2   4  -1  347.37   19.30
  -2  -4   1  315.47   15.90
  -2   4  -1  328.77   14.80
   2  -4  -1  347.97   15.70
   2   4   1  329.87   18.10
   4   4  -1  224.88   19.30
   4  -4   1  231.28   18.50
  -4  -4  -1  260.57   21.60
   4   4  -1  263.37   19.80
  -4   4   1  255.57   22.70
   4  -4   1  214.08   18.80
   4   4  -1  249.38   19.70
   4  -4   1  229.38   21.40
  -4   4   1  231.48   20.00
   4   4  -1  218.78   19.30
   4  -4   1  189.98   18.90
  -4   4  -1  243.28   19.50
  -4   4  -1  200.68   17.80
   4   4   1  238.28   20.60
   4   4   1  232.88   19.10
   4  -4  -1  242.98   19.50
  -4   4  -1  256.67   21.30
  -4  -4   1  242.88   21.00
   4   4   1  250.57   19.90
  -4   4  -1  211.98   18.60
   4  -4  -1  216.78   22.10
  -4  -4   1  248.78   20.90
   4  -4  -1  249.48   20.40
   6  -4   1   81.39   17.80
   6  -4   1  112.69   16.80
  -6  -4  -1   88.49   19.50
  -6  -4  -1  141.99   20.40
  -6   4  -1  108.29   16.70
   6   4   1  110.19   21.40
   6   4   1  102.19   17.00
  -6  -4   1  137.99   18.80
  -6   4  -1  106.79   17.30
   6  -4  -1  141.69   21.40
  -6  -4   1  154.58   32.00
   6  -4  -1  137.19   19.70
   8  -4   1   40.60   20.00
  -8  -4  -1    6.10   17.80
  -8   4   1   38.30   18.20
   8   4  -1   16.60   18.50
  -8  -4   1    8.30   17.00
  -8   4  -1   39.70   19.10
   8  -4  -1   -1.90   17.10
   8   4   1   55.19   20.80
 -10   4   1   23.20   22.70
 -10  -4  -1   23.80   21.80
  10  -4   1   -2.90   21.10
  10   4  -1  -10.90   20.70
 -10   4  -1   11.20   20.60
 -10  -4   1   -7.70   20.80
  10  -4  -1   82.19   25.20
  10   4   1   29.50   23.70
 -12   4   1   44.90   27.70
  12   4  -1   40.20   28.20
 -12  -4  -1  -17.90   25.20
  12  -4   1   18.80   25.00
  12  -4  -1   13.90   26.40
  12   4   1  -15.60   24.30
 -12   4  -1   18.10   25.00
 -12  -4   1   54.79   28.90
 -14  -4  -1   31.70   29.10
  14   4  -1   27.60   30.30
  14  -4   1   32.90   31.80
 -14   4   1    8.70   26.40
 -14   4  -1   30.30   29.60
  14   4   1  -24.20   25.70
 -14  -4   1   -6.70   27.40
  14  -4  -1  -27.10   25.90
   1   5  -1 2895.61   72.29
   1   5  -1 2905.21   69.29
  -1  -5  -1 2904.31   71.59
   1   5  -1 2900.71   69.49
   1  -5   1 2837.92   71.89
   1   5  -1 2940.01   72.89
  -1   5   1 2873.51   71.99
  -1   5   1 2934.81   70.39
  -1   5   1 2850.81   74.29
   1  -5  -1 2747.82   67.99
   1   5   1 2843.92   69.89
  -1   5  -1 2753.62   71.69
   1   5   1 2821.12   70.99
  -3  -5  -1 1058.89   37.40
   3  -5   1 1057.19   35.10
  -3   5   1 1016.10   33.80
  -3   5   1 1009.50   36.90
   3  -5   1 1012.30   37.50
   3  -5   1 1091.39   32.70
   3   5  -1 1055.59   33.90
   3  -5   1 1042.70   32.60
   3   5  -1 1040.40   32.40
  -3  -5  -1  996.80   39.30
   3   5  -1 1035.40   34.60
   3   5   1 1095.99   36.70
  -3   5  -1 1030.20   32.70
   3   5   1 1070.29   33.50
   3  -5  -1 1115.19   33.10
  -3   5  -1 1091.59   35.90
   3   5   1 1041.50   39.00
  -3  -5   1 1039.20   35.40
   3  -5  -1 1106.89   40.60
  -3   5  -1 1115.29   33.90
  -3  -5   1 1066.59   37.00
   3  -5  -1 1072.99   34.60
  -3   5  -1 1081.49   37.70
   5  -5   1  151.78   20.60
  -5   5   1  152.08   19.20
  -5  -5  -1  160.68   20.30
  -5   5   1  164.98   20.80
   5   5  -1  138.49   18.60
  -5  -5  -1  175.78   20.60
   5   5  -1  174.18   18.40
   5  -5   1  145.39   17.60
   5  -5   1  134.49   17.60
   5  -5  -1  210.88   24.30
  -5  -5   1  170.08   19.70
  -5  -5   1  157.28   20.40
  -5   5  -1  181.68   19.80
   5  -5  -1  181.38   19.30
   5   5   1  185.58   19.60
  -5   5  -1  181.48   19.90
  -5   5  -1  146.89   17.80
   5   5   1  163.08   18.40
   7   5  -1  108.39   21.00
   7  -5   1  137.79   21.10
   7  -5   1   71.89   19.20
  -7  -5  -1  109.69   21.40
  -7  -5  -1  105.49   20.40
  -7   5   1   99.09   19.10
  -7   5  -1   91.09   17.60
   7  -5  -1   79.69   19.20
   7  -5  -1   95.79   23.40
   7   5   1  100.29   20.40
  -7  -5   1   78.09   20.00
   9  -5   1   24.30   21.80
  -9  -5  -1   33.40   23.20
  -9  -5  -1   29.30   20.50
  -9   5   1   35.10   20.90
   9   5  -1   31.50   22.50
  -9  -5   1  -11.80   18.30
   9   5   1   57.29   22.50
  -9   5  -1  -22.20   17.30
   9  -5  -1   38.20   21.20
 -11   5   1   -3.60   21.50
 -11  -5  -1  -14.40   20.50
  11  -5   1   60.29   26.40
  11   5  -1   11.40   24.40
  11   5   1   -3.10   22.20
 -11   5  -1   67.59   26.00
  11  -5  -1   17.80   23.40
 -11  -5   1  -21.50   20.40
  13   5  -1   31.60   28.80
 -13  -5  -1  -22.70   24.90
 -13   5   1  -17.50   25.20
  13  -5   1    4.50   27.10
  13  -5  -1    9.80   28.50
 -13   5  -1  -11.80   23.20
  13   5   1   -0.50   26.00
 -13  -5   1   13.80   28.00
   0   6  -1  650.93   25.80
   0  -6  -1  674.53   29.80
   0   6   1  627.34   22.50
   0  -6  -1  631.84   22.40
   0  -6  -1  659.93   26.80
   0   6  -1  657.93   21.20
   0   6   1  615.34   26.50
   0  -6   1  621.84   20.80
   0  -6   1  649.74   26.20
   0   6  -1  623.04   26.40
   0   6   1  665.73   25.60
  -2   6   1  712.23   30.40
  -2   6   1  732.23   26.50
   2   6  -1  725.73   27.90
   2   6  -1  717.73   27.00
   2  -6   1  709.53   24.40
   2  -6   1  736.93   27.90
   2   6  -1  704.93   25.40
  -2  -6  -1  746.43   30.10
  -2   6   1  721.13   26.00
   2  -6   1  719.43   30.80
   2   6   1  740.03   27.50
  -2  -6   1  755.22   30.20
  -2  -6   1  753.72   27.30
  -2   6  -1  756.12   28.90
   2   6   1  738.83   29.50
  -2   6  -1  769.02   25.30
   2  -6  -1  803.92   32.60
   2  -6  -1  775.42   26.60
   2   6   1  742.83   27.00
  -2  -6   1  783.62   27.30
  -2   6  -1  779.22   31.20
   4  -6   1   43.50   13.30
   4   6  -1   45.70   13.70
  -4   6   1   53.09   14.00
  -4  -6  -1   63.69   16.90
  -4   6   1   37.90   13.40
  -4  -6  -1   78.29   15.90
   4   6  -1   50.39   12.70
   4   6  -1   58.19   12.90
   4  -6   1   56.29   12.80
  -4   6   1   56.39   14.40
   4  -6   1   29.90   17.00
   4   6  -1   40.00   13.60
  -4   6   1   22.50   15.50
  -4   6  -1   87.59   18.40
  -4  -6   1   76.39   16.40
   4   6   1   87.79   16.90
   4   6   1   74.79   15.10
   4  -6  -1  107.29   21.20
  -4   6  -1   67.69   13.90
  -4  -6   1  101.69   19.00
   4   6   1   66.79   13.40
  -4   6  -1   76.69   20.30
   4   6   1   78.09   14.30
  -4   6  -1   68.79   13.80
   4  -6  -1   91.19   14.70
   4  -6  -1   60.79   14.00
   6  -6   1  119.89   19.10
  -6  -6  -1  133.99   19.50
   6  -6   1  144.19   22.40
  -6   6   1  131.49   19.50
   6  -6   1   97.49   17.80
  -6  -6  -1  141.29   22.00
   6  -6  -1   94.29   17.60
  -6  -6   1  116.49   18.20
  -6   6  -1  125.79   20.90
  -6   6  -1  111.19   19.40
  -6  -6   1  124.99   20.20
  -6   6  -1  146.09   19.10
   6  -6  -1  121.29   23.30
   8  -6   1   49.00   21.20
   8   6  -1   93.99   21.80
  -8  -6  -1   85.69   23.40
  -8   6   1   73.59   20.70
  -8   6  -1   83.99   20.50
   8  -6  -1   45.80   20.40
  -8  -6   1   52.49   24.70
   8  -6  -1   85.79   33.00
   8   6   1   47.30   20.20
  10   6  -1  -20.90   20.20
  10  -6   1   37.10   23.70
 -10   6   1   -6.50   19.40
 -10  -6  -1   24.00   25.30
 -10  -6  -1    4.60   22.20
  10  -6  -1  -31.30   19.70
 -10  -6   1    4.00   21.00
  10   6   1  -35.90   19.90
 -10   6  -1    6.00   20.90
  12   6  -1    4.10   27.40
 -12   6   1  -45.70   21.40
  12  -6   1  -13.90   24.90
 -12  -6  -1   15.00   24.50
  12  -6  -1  -28.70   26.20
 -12   6  -1    2.10   22.40
 -12  -6   1  -32.30   22.40
  12   6   1   30.70   25.80
 -14  -6  -1   22.00   29.60
 -14   6   1  -48.60   24.40
  14  -6   1   37.20   30.60
  14   6  -1    6.70   29.00
 -14  -6   1   36.90   30.50
  14   6   1   11.20   30.40
  14  -6  -1   -4.60   29.50
 -14   6  -1   -5.50   25.60
   1  -7   1 2292.97   65.99
   1  -7   1 2331.27   58.59
   1   7  -1 2285.57   63.69
  -1  -7  -1 2322.77   60.39
  -1   7   1 2336.57   60.69
  -1  -7  -1 2283.77   64.99
  -1  -7  -1 2412.66   63.39
   1   7  -1 2340.47   64.19
   1   7  -1 2374.26   59.59
  -1   7   1 2399.36   63.79
  -1   7   1 2344.47   66.29
   1   7   1 2082.39   56.09
  -1   7  -1 2209.18   54.49
   1   7   1 2157.98   59.39
  -1   7  -1 2052.79   60.69
   1  -7  -1 1997.90   54.99
  -1   7  -1 2144.79   59.79
   1  -7  -1 2152.18   61.69
  -1  -7   1 2097.89   59.09
  -1  -7   1 2178.98   60.89
  -1   7  -1 2131.99   59.09
   1   7   1 2083.89   59.09
   3  -7   1  457.75   22.50
   3   7  -1  449.56   24.60
  -3   7   1  415.56   29.50
  -3   7   1  467.45   24.00
  -3  -7  -1  519.05   30.20
   3   7  -1  398.56   19.90
   3   7  -1  406.66   25.00
   3   7  -1  434.26   23.20
   3  -7   1  442.66   30.40
   3  -7   1  461.85   21.30
   3  -7   1  440.26   32.30
  -3  -7   1  583.04   27.40
  -3   7  -1  386.26   37.60
   3   7   1  520.65   29.00
   3  -7  -1  449.66   24.50
   3   7   1  532.85   26.20
  -3   7  -1  510.75   24.40
  -3   7  -1  507.55   30.80
  -3  -7   1  553.64   25.60
   3  -7  -1  527.95   33.30
  -3  -7   1  525.25   29.90
   5  -7   1  367.46   24.40
  -5   7   1  350.46   25.40
   5   7  -1  367.76   25.50
   5  -7   1  340.87   25.10
   5  -7   1  330.87   29.50
  -5  -7  -1  411.96   29.70
   5   7  -1  334.87   24.60
  -5  -7  -1  320.37   27.10
  -5  -7   1  343.67   28.50
   5  -7  -1  330.57   24.30
  -5   7  -1  331.17   27.70
  -5   7  -1  337.57   25.50
  -5  -7   1  303.57   25.80
   5  -7  -1  367.36   32.60
  -5   7  -1  382.86   24.50
   5   7   1  344.37   24.50
   7   7  -1   58.99   19.70
  -7  -7  -1   47.90   18.00
  -7  -7  -1   -4.40   17.60
   7  -7   1   49.80   20.70
   7  -7   1  -18.80   15.10
  -7   7   1    4.80   14.60
   7  -7  -1   36.50   17.50
  -7   7  -1   30.50   16.90
  -7  -7   1   22.30   18.60
   7   7   1   10.40   16.50
  -7   7  -1   10.90   15.30
  -7  -7   1    2.30   16.30
  -9  -7  -1   72.69   25.20
  -9  -7  -1   -8.60   18.10
   9  -7   1   -8.50   19.70
   9   7  -1   21.80   22.30
  -9   7   1   16.80   19.20
  -9   7  -1    9.60   18.00
  -9  -7   1   27.50   21.40
   9  -7  -1    3.30   21.00
   9  -7  -1   36.70   24.00
   9   7   1   21.30   21.10
 -11  -7  -1  -17.80   24.60
  11   7  -1   16.80   23.30
 -11   7   1   50.49   25.90
 -11  -7  -1  -26.20   20.80
  11  -7   1   18.20   24.80
 -11   7  -1   33.60   23.90
 -11  -7   1   45.20   26.60
  11  -7  -1   29.20   24.90
  11   7   1  -17.70   22.40
  13   7  -1   11.70   28.40
 -13   7   1  -53.99   20.80
  13  -7   1  -26.60   25.20
 -13  -7  -1  -33.30   23.80
 -13  -7   1   -6.30   25.50
 -13   7  -1   55.79   28.10
  13  -7  -1  -24.60   26.30
  13   7   1  -53.39   23.90
   0  -8  -1  911.61   36.10
   0   8   1  910.81   34.50
   0   8   1  964.40   31.40
   0   8  -1  924.01   29.50
   0   8  -1  853.31   37.60
   0   8   1  928.51   36.30
   0  -8  -1  915.71   30.60
   0   8  -1  884.91   36.10
  -2   8   1  332.07   23.00
   2  -8   1  413.56   28.50
  -2   8   1  373.56   27.90
   2   8  -1  306.37   23.90
   2  -8   1  419.46   20.70
   2   8  -1  361.66   24.40
   2   8  -1  369.66   22.80
   2   8  -1  364.66   20.60
  -2  -8  -1  361.06   27.10
  -2   8   1  354.46   24.40
  -2   8   1  390.06   26.60
  -2  -8  -1  382.36   23.60
   2   8   1  367.46   25.00
  -2  -8   1  350.66   26.70
   2  -8  -1  394.56   29.50
   2   8   1  341.57   21.90
  -2   8  -1  390.16   27.30
   2   8   1  367.36   24.90
  -2   8  -1  384.56   20.10
  -2  -8   1  370.16   23.50
  -2   8  -1  405.96   25.30
   2   8   1  385.46   22.90
   4  -8   1  719.73   30.10
   4  -8   1  734.53   33.30
   4   8  -1  725.93   30.20
   4  -8   1  784.92   30.40
   4   8  -1  746.43   29.30
  -4   8   1  699.43   32.50
  -4   8   1  734.43   32.20
   4  -8   1  754.12   39.50
  -4  -8  -1  742.63   37.90
  -4  -8  -1  777.82   35.20
   4   8  -1  741.23   33.40
  -4   8   1  579.24   29.80
  -4  -8   1  856.41   39.10
  -4   8  -1  769.22   38.60
  -4   8  -1  820.02   36.60
   4  -8  -1  817.22   41.40
   4   8   1  807.52   31.80
  -4   8  -1  794.42   32.70
  -4  -8   1  846.02   36.10
   4  -8  -1  846.22   33.70
   4   8   1  793.72   30.40
  -6   8   1   24.20   14.20
  -6  -8  -1  -18.90   13.00
   6  -8   1  -18.90   16.10
   6  -8   1  -12.90   23.30
   6   8  -1   -0.20   15.80
   6  -8  -1  -19.80   13.10
  -6  -8   1   43.80   18.50
   6  -8  -1   19.10   18.90
  -6   8  -1  -24.80   12.10
  -6  -8   1   12.90   14.50
  -6   8  -1   18.60   13.90
  -8   8   1  113.59   27.50
  -8  -8  -1   74.89   22.40
   8   8  -1   53.69   21.90
   8  -8   1   80.49   26.90
  -8  -8  -1   52.39   24.50
   8  -8   1   62.69   21.50
  -8   8  -1   59.89   19.50
  -8   8  -1  125.39   23.40
   8  -8  -1  104.19   28.30
  -8  -8   1   81.29   23.70
  -8  -8   1   99.79   26.10
   8   8   1   86.69   23.10
   8  -8  -1   96.99   22.00
  10   8  -1  -24.20   21.70
 -10  -8  -1    1.70   20.20
 -10  -8  -1  -17.30   25.70
 -10   8   1   14.50   21.00
  10  -8   1    7.70   22.70
  10   8   1   21.40   22.50
  10  -8  -1   21.80   22.80
  10  -8  -1   -3.70   23.40
 -10   8  -1   -2.80   20.30
 -10  -8   1   28.00   22.30
  12  -8   1   -9.90   26.00
 -12   8   1   13.60   25.50
  12   8  -1   31.10   27.00
 -12  -8  -1   -5.50   27.20
 -12  -8   1  -15.00   25.30
  12   8   1   14.50   26.50
 -12   8  -1    6.60   24.10
  12  -8  -1  -55.39   21.00
 -14  -8  -1    8.20   29.80
 -14   8   1  -49.50   21.90
 -14  -8   1  -28.70   27.00
 -14   8  -1  -50.59   20.90
   1  -9   1 1090.29   35.30
  -1  -9  -1 1181.08   42.80
  -1  -9  -1 1136.39   36.80
  -1   9   1 1130.79   45.00
  -1  -9  -1 1077.39   43.20
  -1   9   1 1122.29   38.20
  -1   9   1 1138.59   41.90
   1   9  -1 1112.09   36.40
   1  -9   1 1152.68   44.90
   1   9  -1 1084.99   41.20
   1   9  -1 1077.09   42.40
  -1   9  -1 1344.07   46.10
  -1   9  -1 1261.07   46.90
  -1   9  -1 1276.87   45.30
   1   9   1 1175.28   43.90
   1   9   1 1161.38   40.40
  -1   9  -1 1253.97   38.70
  -1  -9   1 1234.78   45.10
  -1  -9   1 1272.37   46.90
   1  -9  -1 1299.97   48.10
  -3  -9  -1  718.83   38.10
   3  -9   1  640.84   28.00
  -3   9   1  659.53   32.20
   3   9  -1  710.83   29.60
  -3  -9  -1  642.04   29.70
   3  -9   1  769.52   38.90
   3   9  -1  661.63   32.80
  -3   9   1  661.43   31.60
   3  -9   1  620.44   31.90
  -3   9   1  658.63   30.10
   3   9  -1  610.84   31.10
  -3  -9   1  718.63   36.10
  -3   9  -1  692.63   29.00
  -3   9  -1  602.74   38.50
   3  -9  -1  765.52   40.40
   3  -9  -1  683.43   29.80
  -3  -9   1  629.44   31.20
   3   9   1  702.23   35.20
  -3   9  -1  709.03   34.50
   3   9   1  636.44   31.70
   5  -9   1  704.83   31.80
  -5   9   1  666.43   34.40
   5  -9   1  694.73   40.80
  -5  -9  -1  679.33   36.30
  -5  -9  -1  717.23   39.50
   5   9  -1  641.24   31.70
  -5   9   1  677.33   33.20
   5  -9  -1  849.61   45.20
   5   9   1  900.31   35.50
  -5   9  -1  850.61   36.20
  -5   9  -1  825.62   38.50
  -5  -9   1  868.91   41.80
   7   9  -1    0.60   16.80
  -7  -9  -1    1.70   20.00
  -7  -9  -1   49.80   20.20
   7  -9   1   21.30   18.10
  -7   9   1   29.10   17.20
   7  -9   1   41.10   23.60
   7  -9  -1   44.00   18.80
  -7   9  -1   74.99   19.20
   7  -9  -1  -31.00   19.20
  -7  -9   1   46.30   18.90
  -7  -9   1   56.29   22.60
   7   9   1   44.10   18.10
  -9   9   1    9.00   19.30
   9   9  -1   59.59   24.80
  -9  -9  -1   40.50   25.90
   9  -9   1   40.20   25.30
  -9  -9  -1   55.09   24.10
   9  -9   1   92.19   24.30
   9  -9  -1   64.39   27.80
  -9  -9   1   26.20   23.30
  -9  -9   1   34.80   25.80
  -9   9  -1   25.90   19.10
   9  -9  -1   82.09   24.90
   9   9   1   60.09   23.30
 -11  -9  -1   -1.20   25.50
  11   9  -1   -7.60   22.20
 -11   9   1   68.19   26.70
 -11  -9  -1  -16.40   22.80
  11  -9   1  -12.50   23.80
 -11  -9   1   -1.60   21.20
  11   9   1   11.80   24.20
 -11   9  -1  -15.60   21.50
  11  -9  -1    3.00   24.00
  13  -9   1   -7.20   26.40
 -13   9   1  -42.30   23.80
 -13  -9  -1   21.60   27.60
  13   9  -1   27.70   28.70
 -13   9  -1   24.80   25.80
  13   9   1  -34.80   26.30
  13  -9  -1   64.29   33.30
 -13  -9   1  -10.30   27.80
   0 -10  -1 2910.01   82.99
   0  10   1 3009.30   76.29
   0 -10   1 2910.11   73.89
   0 -10   1 2836.12   81.89
   0  10  -1 2895.21   81.79
   0 -10  -1 2849.31   74.99
   0  10   1 2814.92   82.89
   0  10   1 2808.72   80.59
   0  10  -1 2846.82   82.69
   0  10  -1 2736.63   76.79
   0 -10  -1 2810.52   82.39
   2  10  -1  235.98   19.70
  -2  10   1  229.48   20.00
   2 -10   1  294.67   19.50
  -2 -10  -1  271.47   24.60
   2 -10   1  238.88   27.40
  -2  10   1  258.97   24.00
  -2 -10  -1  224.68   24.90
   2  10  -1  286.27   22.10
  -2  10   1  252.47   24.50
   2  10  -1  255.17   25.40
  -2 -10   1  298.17   28.70
   2  10   1  244.88   20.80
  -2  10  -1  262.97   25.10
   2  10   1  255.37   26.10
  -2  10  -1  271.07   24.50
   2  10   1  224.28   20.40
   2 -10  -1  226.68   19.40
  -2 -10   1  267.17   24.80
   2 -10  -1  266.87   28.80
  -2  10  -1  245.38   19.60
   4  10  -1  247.18   17.90
   4 -10   1  205.38   26.50
  -4  10   1  227.78   21.50
  -4 -10  -1  195.48   25.40
  -4  10   1  251.57   23.10
  -4 -10   1  266.57   27.20
  -4 -10   1  279.47   22.80
  -4  10  -1  249.58   21.60
   4 -10  -1  246.98   29.00
   4  10   1  228.18   27.80
  -4  10  -1  264.67   25.10
  -6 -10  -1   53.59   21.30
   6  10  -1   49.60   18.40
  -6  10   1   18.70   16.90
  -6 -10  -1   43.90   19.50
   6 -10   1   43.40   22.50
  -6  10   1   46.70   17.10
  -6  10  -1   49.90   16.30
   6  10   1   56.99   17.20
  -6  10  -1   54.79   18.90
   6 -10  -1   56.99   17.50
   6 -10  -1   64.79   25.00
  -6 -10   1   66.59   21.40
  -6 -10   1   76.39   21.10
   8 -10   1   47.20   21.90
  -8 -10  -1   71.39   24.40
  -8  10   1   52.89   19.50
  -8 -10  -1   31.30   24.30
   8 -10   1   40.80   26.80
  -8 -10   1   62.79   24.00
  -8  10  -1   80.59   22.80
   8 -10  -1   -8.30   23.70
   8 -10  -1   57.99   21.30
  -8 -10   1   50.49   26.40
   8  10   1   30.10   20.30
  10 -10   1    4.50   23.00
 -10 -10  -1   50.89   25.00
 -10  10   1    5.80   19.20
  10  10  -1  -14.10   22.20
 -10 -10  -1    1.40   25.30
 -10 -10   1  -39.80   20.20
  10 -10  -1   27.40   24.00
  10 -10  -1    9.30   25.70
 -10  10  -1   38.70   22.70
  10  10   1  -43.10   19.40
 -10 -10   1    0.20   25.10
 -12 -10  -1    9.10   28.10
  12  10  -1  -12.40   27.60
 -12  10   1    0.70   27.00
  12 -10   1   -0.40   25.40
  12  10   1  -15.60   25.70
  12 -10  -1   23.60   28.10
 -12  10  -1    7.70   24.40
 -12 -10   1  -13.00   25.00
  -1 -11  -1  432.76   24.50
   1 -11   1  501.05   23.60
   1  11  -1  529.35   25.50
  -1 -11  -1  474.35   33.30
  -1  11   1  452.95   26.20
  -1 -11  -1  448.06   31.00
   1 -11   1  461.15   33.40
   1  11  -1  406.86   33.80
  -1 -11   1  461.85   32.20
   1  11   1  457.55   31.50
   1 -11  -1  449.56   24.90
   1  11   1  504.65   27.20
  -1  11  -1  478.65   25.00
  -1 -11   1  434.26   31.30
  -1  11  -1  492.15   31.40
   1 -11  -1  492.65   33.80
  -3  11   1  602.44   32.40
   3 -11   1  491.05   26.40
   3  11  -1  477.15   30.20
  -3  11   1  541.15   28.80
  -3 -11  -1  535.45   29.60
   3 -11   1  521.45   36.40
  -3 -11  -1  603.54   36.80
   3  11  -1  587.64   29.00
   3  11   1  534.45   30.30
  -3  11  -1  591.44   27.90
   3  11   1  612.04   31.90
   3 -11  -1  538.45   38.30
  -3  11  -1  580.04   33.80
  -3 -11   1  604.34   35.60
  -3 -11   1  579.84   30.90
  -5 -11  -1  224.28   29.90
  -5  11   1  161.78   20.80
  -5  11   1  181.48   22.40
   5 -11   1  142.09   27.90
   5  11  -1  270.97   24.20
   5 -11  -1  193.38   28.80
  -5  11  -1  192.68   24.50
  -5 -11   1  158.18   25.30
  -7 -11  -1  168.98   32.00
  -7 -11  -1  250.57   35.00
   7 -11   1  206.18   32.10
  -7  11   1  135.79   22.80
   7  11  -1  197.88   26.10
   7 -11   1  196.78   26.30
  -7 -11   1  121.19   27.30
   7 -11  -1  131.69   29.40
   7 -11  -1  156.58   24.00
  -7  11  -1  123.09   24.10
   7  11   1  127.09   22.20
  -7 -11   1  105.39   26.60
  -7  11  -1  129.69   22.30
   9 -11   1   80.49   25.20
  -9 -11  -1   87.49   31.10
   9  11  -1   81.59   25.70
  -9 -11  -1   20.20   23.80
   9 -11   1  108.69   31.50
  -9  11   1   52.69   22.70
   9  11   1   28.90   21.50
  -9 -11   1  100.09   27.10
   9 -11  -1   42.70   23.30
   9 -11  -1   82.89   29.90
  -9  11  -1   65.39   23.10
 -11  11   1   64.19   25.40
  11  11  -1   10.90   24.00
  11 -11   1   27.50   25.20
 -11 -11  -1   69.09   32.40
 -11 -11  -1   28.50   28.10
 -11  11  -1   29.00   24.10
  11 -11  -1   41.00   28.20
 -11 -11   1   12.00   23.60
  11  11   1   79.59   27.70
  11 -11  -1   34.80   38.00
 -13 -11  -1  -32.10   26.80
  13 -11   1   12.20   26.60
  13  11  -1    2.20   29.30
 -13  11   1  -19.60   24.10
 -13 -11   1  -16.50   26.30
 -13  11  -1   13.50   26.60
  13 -11  -1    0.00   29.00
  13  11   1   -1.80   28.20
   0  12   1    2.60   12.20
   0 -12   1    4.60   15.10
   0 -12  -1  -16.30   14.50
   0 -12   1    0.50   10.10
   0 -12  -1   14.60   15.90
   0  12  -1  -11.70   10.90
   0 -12  -1   16.20   13.10
   2 -12   1   73.39   22.60
  -2 -12  -1   61.19   18.10
  -2 -12  -1   23.40   17.00
   2  12  -1   72.99   14.30
   2 -12   1   60.59   12.40
  -2  12   1   48.40   14.20
  -2  12   1   35.70   15.50
  -2  12  -1   86.59   19.50
  -2 -12   1   55.19   17.30
  -2 -12   1   56.29   19.40
  -2  12  -1   76.39   14.20
   2 -12  -1   47.70   21.00
   2  12   1   78.29   15.30
  -4  12   1   -4.00   15.20
  -4 -12  -1   -0.10   17.60
  -4 -12  -1   21.90   14.10
   4 -12   1    5.60   19.00
   4  12  -1   16.70   14.60
  -4 -12   1   18.30   14.80
   4 -12  -1   33.40   22.60
  -4  12  -1   37.20   14.50
   4  12   1    6.90   14.00
   4  12   1   -7.20   12.80
  -4 -12   1    2.30   15.80
  -4  12  -1    8.10   16.60
  -6 -12  -1    6.90   22.80
   6 -12   1    7.10   22.10
   6  12  -1   30.10   17.50
  -6  12   1   46.80   18.10
   6 -12  -1   11.80   23.70
  -6  12  -1   23.90   16.50
   6  12   1    0.40   14.70
  -6  12  -1   -3.80   17.90
  -6 -12   1   24.50   21.60
  -8 -12  -1  130.69   32.90
  -8  12   1   41.90   21.00
   8 -12   1   12.70   24.90
  -8 -12  -1    0.90   20.90
   8 -12   1   28.10   20.20
   8  12  -1   13.60   20.00
   8 -12  -1   43.70   31.50
   8 -12  -1   35.90   21.60
  -8  12  -1    1.10   22.10
  -8 -12   1   23.20   23.10
  -8 -12   1    9.70   24.70
  -8  12  -1   27.60   19.10
  10  12  -1   37.50   23.80
  10 -12   1   73.39   28.60
 -10 -12  -1    7.40   24.60
 -10 -12  -1  -33.50   26.20
 -10  12   1   27.40   21.30
  10 -12   1   16.40   22.90
  10 -12  -1   14.10   28.20
 -10 -12   1   -0.40   24.30
  10 -12  -1  -40.80   21.20
  10  12   1   15.90   22.70
 -10  12  -1  -13.40   17.70
 -10 -12   1  -19.40   24.50
 -12  12   1  -29.30   24.10
  12 -12   1   -5.20   24.40
 -12 -12  -1   -7.80   25.60
  12  12  -1   -4.20   27.50
 -12 -12   1  -61.79   21.80
  12 -12  -1   17.40   26.50
   1 -13   1  185.48   17.60
   1  13  -1  166.28   18.30
  -1 -13  -1  204.68   26.30
  -1  13   1  179.98   20.10
   1  13   1  209.98   21.30
  -1  13  -1  279.87   41.90
  -1  13  -1  223.88   20.60
  -1 -13   1  223.58   26.40
   3 -13   1  115.69   25.50
  -3  13   1   79.19   16.50
  -3  13   1   62.19   18.50
  -3 -13  -1   75.79   18.30
   3  13  -1  100.49   17.70
  -3 -13  -1   60.19   21.00
   3 -13  -1   62.29   21.70
  -3 -13   1   68.89   18.10
  -3  13  -1  109.49   16.60
   3  13   1   56.79   16.00
  -3  13  -1   30.40   24.00
  -3 -13   1   37.40   18.80
  -5  13   1   48.60   17.60
   5  13  -1   22.80   17.40
  -5 -13  -1   56.79   22.60
  -5  13   1   59.79   20.50
   5 -13   1   77.09   26.10
   5  13   1   12.30   16.90
  -5  13  -1   61.19   17.10
  -5 -13   1   66.49   22.60
   5 -13  -1    9.60   23.60
  -5  13  -1   44.30   20.10
  -5 -13   1   65.59   18.10
   7 -13   1  176.18   32.50
  -7  13   1  257.77   30.50
   7  13  -1  226.28   27.70
  -7 -13   1  211.28   34.30
   7  13   1  243.08   26.10
  -7  13  -1  157.48   28.00
  -7  13  -1  172.48   24.40
   9 -13   1   22.30   27.80
  -9 -13  -1  -21.40   24.40
   9 -13   1   -1.20   20.80
  -9  13   1   13.90   20.40
   9  13  -1   48.90   25.00
  -9 -13   1   45.70   23.60
  -9 -13   1  -56.79   23.20
   9 -13  -1   31.50   22.60
   9  13   1  -27.40   18.90
   9 -13  -1  -10.80   26.40
  -9  13  -1   -6.90   17.70
 -11 -13  -1    6.90   28.30
 -11 -13  -1   26.90   28.30
 -11  13   1    2.40   20.90
  11  13  -1   11.20   24.60
  11 -13   1    3.60   22.90
 -11 -13   1   -9.00   25.00
 -11  13  -1  -15.70   20.30
  11 -13  -1    4.50   24.90
  11 -13  -1   35.00   29.70
  11  13   1  -16.70   23.50
  13 -13   1   21.00   29.80
 -13  13   1  -41.80   24.70
  13  13  -1   -9.90   27.90
  13 -13  -1  -19.00   27.20
  13  13   1    7.20   28.80
 -13 -13   1  -17.20   28.40
 -13  13  -1  -21.30   26.40
   0  14  -1  176.98   19.80
   0 -14   1  223.98   27.80
   0 -14  -1  204.58   27.40
   0 -14  -1  132.69   23.20
   0  14   1  247.88   24.10
  -2 -14  -1   91.79   21.40
   2 -14   1   52.19   22.50
  -2  14   1   61.19   19.60
  -2 -14  -1  128.59   24.60
   2  14  -1  100.19   17.00
  -2  14   1   80.49   18.10
   2  14   1   95.19   23.50
  -2  14  -1  115.89   17.70
  -2  14  -1  130.69   22.70
   2 -14  -1   88.89   25.90
  -2 -14   1  129.69   25.00
   4 -14   1   20.90   21.30
  -4  14   1  -18.10   13.30
   4  14  -1   12.40   15.40
  -4  14   1   11.40   19.00
  -4 -14  -1   -8.60   18.20
  -4  14  -1   29.30   20.00
   4  14   1   31.20   17.40
  -4 -14   1    9.90   20.60
   4 -14  -1   10.80   21.30
  -4  14  -1  -11.10   15.60
   6  14  -1   32.90   20.90
  -6  14   1   82.49   22.40
   6 -14   1   82.99   28.30
  -6  14   1   67.79   23.70
   6  14  -1   86.09   20.00
  -6 -14  -1   22.10   24.30
  -6  14  -1   65.39   23.40
  -6 -14   1   70.89   26.40
   6  14   1   58.39   21.80
  -6  14  -1   35.40   18.70
  -8 -14  -1   23.40   26.40
   8 -14   1   40.10   27.10
   8 -14   1   14.50   20.50
  -8  14   1   -0.80   18.80
   8  14  -1   32.30   21.20
   8 -14  -1    1.00   27.10
  -8  14  -1    7.60   18.70
   8  14   1   -4.60   19.30
   8 -14  -1   -3.00   19.10
  -8 -14   1   -0.50   25.00
  -8  14  -1   -6.60   19.20
 -10 -14  -1   -1.10   27.80
 -10  14   1  -17.20   19.40
  10  14  -1   15.30   24.70
  10 -14   1   -5.80   23.60
  10 -14   1   14.80   26.70
  10 -14  -1   -6.70   26.10
  10 -14  -1   -6.90   22.40
 -10 -14   1  -23.50   26.90
 -10  14  -1   14.20   21.00
  10  14   1  -17.00   20.80
  12 -14   1   49.90   36.90
 -12  14   1  -15.20   24.40
  12  14  -1  -33.70   23.80
 -12  14  -1   20.50   24.80
  12 -14  -1   -9.70   25.30
  12  14   1  -30.70   26.30
   1  15  -1   -1.30   12.60
  -1 -15  -1    7.50   18.10
  -1  15   1   80.79   20.30
  -1 -15  -1   -5.50   17.30
   1 -15   1   16.80   18.10
   1  15   1    7.20   13.20
  -1 -15   1    2.50   18.00
  -1  15  -1   31.40   18.80
  -1  15  -1   -2.80   12.50
   1 -15  -1    0.20   17.00
  -3  15   1    2.70   17.90
   3 -15   1   17.50   21.80
  -3 -15  -1    3.20   20.40
  -3 -15  -1    8.60   18.10
  -3  15   1   -2.00   14.70
   3  15  -1    8.90   14.40
  -3 -15   1  -14.10   19.30
  -3 -15   1  -27.20   15.30
   3  15   1    6.00   14.80
  -3  15  -1   -1.80   19.50
   3 -15  -1    3.50   20.30
   5 -15   1   53.59   28.70
  -5 -15  -1   64.59   25.50
  -5  15   1   65.69   22.90
  -5  15   1   51.99   20.20
   5  15  -1   55.79   20.60
  -5  15  -1   32.10   17.10
  -5 -15   1   42.20   19.40
   5 -15  -1   67.99   39.10
   5  15   1   41.30   20.30
  -5 -15   1   52.09   27.20
  -5  15  -1    0.80   20.00
  -7  15   1   39.90   23.70
   7  15  -1   56.69   22.80
   7  15  -1   72.19   21.30
  -7 -15  -1   57.99   28.50
   7 -15   1   91.09   31.30
  -7  15   1   57.29   23.10
   7 -15  -1   67.29   30.40
  -7  15  -1   52.39   24.90
  -7 -15   1   18.10   23.50
   7  15   1   39.40   19.80
   7  15   1   40.10   23.20
  -7  15  -1   88.69   22.70
   9  15  -1   44.50   24.40
  -9  15   1   -8.40   20.40
   9 -15   1   14.20   27.50
  -9 -15  -1  -42.00   25.10
  -9 -15   1   55.39   29.70
  -9  15  -1   23.80   20.70
  -9  15  -1  -12.90   22.70
   9  15   1  -19.20   20.70
   9 -15  -1    1.50   27.40
  11  15  -1   -5.80   25.70
 -11 -15  -1   -4.60   29.90
  11 -15   1   89.79   29.30
 -11  15   1  -22.70   22.10
  11 -15  -1    1.70   23.60
 -11  15  -1   43.50   26.60
  11  15   1  -33.90   23.20
  11 -15  -1   18.90   30.90
   0 -16  -1  684.93   43.90
   0  16  -1  790.92   45.30
   0  16   1  680.13   36.70
   0 -16   1  717.63   44.10
  -2  16   1   10.60   17.50
  -2 -16  -1   40.50   22.00
  -2  16   1   54.99   18.40
   2  16  -1   27.40   16.10
  -2 -16  -1    0.50   19.30
   2 -16   1   10.60   20.50
   2  16   1   45.20   17.90
  -2 -16   1   24.10   22.00
   2 -16  -1   16.30   20.80
  -2 -16   1   26.70   20.70
  -2  16  -1   43.00   21.40
   4  16  -1  173.88   24.90
  -4 -16  -1  152.98   33.80
  -4  16   1  214.08   29.50
   4 -16   1  187.48   39.70
  -4  16   1  179.88   25.20
  -4 -16  -1  204.48   27.80
  -4  16  -1  208.18   24.40
   4  16   1  234.88   26.70
  -4 -16   1  258.97   31.50
  -4 -16   1  132.39   29.30
  -4  16  -1  194.18   29.30
  -6 -16  -1   76.19   30.70
   6  16  -1   56.89   23.30
   6 -16   1  120.79   32.80
  -6  16   1   89.89   22.70
  -6  16   1   71.89   25.80
  -6  16  -1   61.09   20.10
  -6  16  -1   80.89   26.30
   6 -16  -1   53.09   30.30
  -6 -16   1   76.69   21.30
   6  16   1   95.79   26.30
  -6 -16   1   35.30   27.40
  -8 -16  -1   19.40   25.80
  -8  16   1   35.00   21.90
  -8  16   1   90.99   43.80
   8 -16   1   14.90   26.50
   8  16  -1   11.60   22.40
   8  16  -1    8.30   21.30
   8 -16  -1   22.10   29.20
  -8  16  -1  -10.10   19.20
  -8  16  -1   53.79   25.40
  -8 -16   1    5.10   25.20
   8  16   1   59.59   27.30
  10 -16   1    5.40   29.70
 -10 -16  -1   22.50   30.50
  10 -16   1    9.90   26.00
  10  16  -1    0.90   22.30
 -10  16   1   29.00   25.40
  10  16   1    1.40   24.00
  10 -16  -1   35.50   30.50
 -10 -16   1   28.40   31.00
 -10  16  -1   -2.50   20.40
  10  16   1   -0.70   24.60
  12  16  -1   -9.00   25.10
 -12  16   1   38.50   28.20
 -12  16  -1    0.90   23.40
  12  16   1   39.70   29.30
  12  16   1   40.50   28.90
  -1 -17  -1   25.30   22.90
  -1  17   1   11.50   20.20
  -1  17   1  -15.00   15.10
   1 -17   1   -3.20   21.50
  -1 -17  -1    3.90   19.90
   1  17  -1   -2.80   15.20
   1 -17  -1   22.10   23.20
   1  17   1    0.20   15.40
  -1 -17   1   26.60   22.60
  -1  17  -1    1.40   20.00
  -1  17  -1   22.20   15.30
  -3 -17  -1   21.10   29.50
  -3  17   1   32.60   18.50
  -3 -17  -1   39.20   22.00
  -3  17   1    5.20   21.00
   3 -17   1   39.50   27.80
   3  17  -1   39.80   18.60
   3 -17  -1   84.99   31.20
   3  17   1   17.70   18.10
  -3  17  -1   59.49   18.70
  -3  17  -1   56.99   25.00
  -3 -17   1   32.40   21.70
  -5  17   1   35.30   23.50
   5 -17   1   40.60   27.50
  -5 -17  -1   27.20   24.30
  -5 -17  -1   44.20   21.40
   5  17  -1   30.00   20.40
  -5  17   1   20.30   19.10
   5 -17  -1   80.69   30.60
   5  17   1   31.60   20.40
  -5  17  -1   43.90   19.80
  -5  17  -1   74.49   35.60
  -5 -17   1   53.69   22.20
  -5 -17   1   17.50   26.40
  -7 -17  -1  -17.10   25.10
   7 -17   1   12.90   27.20
   7  17  -1   38.30   24.80
  -7  17   1   11.70   28.80
  -7  17   1   -1.50   19.20
   7 -17  -1   14.50   27.40
   7  17   1   17.50   23.80
  -7  17  -1   35.10   25.80
  -7  17  -1   43.90   21.80
  -9 -17  -1    1.90   28.90
   9 -17   1   34.10   31.90
  -9  17   1  -23.10   20.80
   9  17  -1   24.90   25.50
   9  17  -1  -11.80   21.90
  -9  17  -1   35.60   28.40
   9  17   1   16.70   25.20
  -9  17  -1    9.60   20.10
   9 -17  -1   -3.90   28.40
  -9 -17   1   31.60   31.40
  11 -17   1   46.60   40.80
  11  17  -1   18.70   25.20
  11  17  -1   34.40   28.40
 -11  17   1   10.80   25.00
 -11 -17  -1   33.30   34.60
  11 -17  -1  -16.50   29.70
  11  17   1  -20.10   23.10
  11  17   1   37.00   30.40
   0  18  -1  510.25   33.10
   0 -18   1  335.37   38.60
   0  18   1  533.75   36.10
   0 -18  -1  296.17   35.10
  -2  18   1   56.39   24.60
   2 -18   1   48.40   25.60
  -2 -18  -1   49.30   26.50
  -2 -18  -1   39.10   23.70
   2  18  -1   39.90   17.60
  -2  18   1   20.80   18.80
  -2  18  -1   21.60   16.80
  -2 -18   1   31.10   23.60
   2  18   1   26.70   18.40
  -2  18  -1   56.89   37.90
   2 -18  -1   15.50   24.40
  -4  18   1  116.69   29.60
  -4  18   1  142.39   24.20
  -4 -18  -1  112.99   25.70
   4 -18   1  139.89   31.30
  -4 -18  -1   82.19   28.70
   4  18  -1  146.79   24.30
  -4  18  -1  113.49   22.20
   4 -18  -1  104.89   33.00
  -4 -18   1   87.09   26.30
   4  18   1   94.39   24.00
  -4  18  -1   93.99   29.10
  -4 -18   1  125.09   30.70
  -6  18   1   28.70   24.90
  -6 -18  -1   31.20   20.70
  -6  18   1   18.90   20.30
   6  18  -1   -8.20   22.20
   6 -18   1   -7.50   28.30
  -6 -18  -1  -14.90   24.10
  -6  18  -1    4.50   23.30
  -6 -18   1    2.10   26.50
   6  18   1  -45.10   19.20
  -6  18  -1   23.10   20.90
   6 -18  -1  -13.40   27.70
  -8  18   1   26.70   23.30
  -8  18   1  -40.20   21.70
   8 -18   1   69.39   35.00
   8  18  -1   28.60   24.90
  -8 -18  -1   21.40   26.60
  -8  18  -1   17.50   22.30
  -8  18  -1   42.00   26.40
   8 -18  -1    8.00   32.50
  -8 -18   1   20.10   30.20
   8  18   1   72.69   29.00
  10 -18   1  -24.50   27.40
 -10  18   1   56.39   26.30
  10  18  -1   23.80   27.80
 -10 -18  -1   -2.50   29.50
  10  18  -1    9.50   27.70
  10  18   1   20.10   28.30
 -10 -18   1  -46.10   28.80
  10 -18  -1  -12.60   32.10
 -10  18  -1   26.70   24.50
   1  19  -1   28.80   18.00
  -1  19   1   26.60   22.90
   1 -19   1   83.29   30.00
  -1  19   1   18.80   17.60
   1  19   1   21.70   18.60
  -1  19  -1   33.00   22.70
  -1  19  -1    5.90   16.60
  -1 -19   1   11.70   24.40
   1 -19  -1   -6.70   21.50
  -3 -19  -1   45.90   26.80
  -3 -19  -1   31.90   23.70
   3 -19   1   44.50   26.00
  -3  19   1    8.60   18.80
  -3  19   1   29.10   23.90
   3  19  -1   33.20   18.60
   3 -19  -1   70.29   31.60
   3  19   1   34.50   21.00
  -3  19  -1   22.30   24.10
  -3 -19   1   52.19   27.30
  -3 -19   1   31.90   26.40
  -3  19  -1   28.90   19.40
  -5  19   1   -9.60   17.90
   5 -19   1   31.10   28.40
   5  19  -1   71.89   24.00
  -5 -19  -1   40.30   29.00
  -5 -19  -1   10.30   20.50
  -5  19   1   50.09   26.50
   5  19   1   24.20   22.80
  -5 -19   1   27.70   27.60
  -5 -19   1   56.29   23.50
   5 -19  -1   27.10   29.70
  -5  19  -1   27.40   25.70
  -5  19  -1    5.10   22.70
  -7  19   1  -13.20   19.50
   7  19  -1    8.10   23.70
   7 -19   1    4.00   29.70
  -7  19   1   -1.80   24.40
  -7 -19  -1   41.10   29.20
  -7  19  -1    1.20   24.70
  -7 -19   1   35.50   30.30
   7 -19  -1   -5.40   27.90
   7  19   1   11.70   23.90
  -7  19  -1    6.80   21.20
  -9 -19  -1  -14.10   27.10
   9 -19   1  -15.70   27.70
   9  19  -1    7.50   26.40
  -9  19   1   -8.10   21.60
   9  19   1  -30.50   23.80
  -9  19  -1   34.20   23.80
   9 -19  -1   -2.00   30.60
  -9 -19   1   68.19   34.50
  11  19  -1    0.20   28.80
  11 -19   1   70.09   36.90
 -11  19   1   68.29   28.80
 -11 -19  -1  -62.49   31.00
  11 -19  -1  -33.80   30.50
 -11  19  -1   42.40   26.10
  11  19   1    2.50   29.00
   0 -20   1  140.29   33.10
   0  20   1  153.18   25.10
   0  20   1  114.29   28.80
   0  20  -1  231.78   36.60
   0  20  -1  197.08   25.60
   0 -20  -1   99.79   29.70
  -2 -20  -1   38.20   27.30
  -2  20   1   27.00   19.70
   2 -20   1   14.00   26.00
  -2 -20  -1   16.30   24.20
   2  20  -1   -8.30   17.80
  -2  20   1   26.80   25.30
  -2  20  -1   12.00   17.80
   2 -20  -1   22.50   29.20
   2  20   1   18.10   18.90
  -2  20  -1   18.50   24.10
  -2 -20   1    9.10   23.80
  -4 -20  -1   58.69   30.10
  -4 -20  -1   79.19   32.60
   4 -20   1  101.79   31.00
   4  20  -1   95.29   23.40
  -4  20   1   74.19   23.60
  -4  20   1   99.89   30.70
  -4 -20   1  110.39   29.60
  -4 -20   1   86.99   31.80
  -4  20  -1  116.29   32.00
   4 -20  -1  169.48   41.10
  -4  20  -1  115.19   35.00
   4  20   1  155.18   28.10
   6 -20   1   14.50   31.40
   6  20  -1    5.40   21.10
  -6 -20  -1   -0.60   22.00
  -6  20   1   10.00   26.60
  -6  20   1   11.20   21.80
  -6 -20  -1   35.10   28.90
  -6 -20   1   72.99   31.50
  -6  20  -1    5.20   24.90
  -6  20  -1    5.00   21.30
   6 -20  -1   -1.20   26.90
  -6 -20   1   27.70   22.20
   6  20   1   40.20   23.40
  -8  20   1   -1.40   22.20
  -8  20   1  -39.40   31.40
   8  20  -1   30.20   26.40
  -8 -20  -1   16.60   30.00
   8 -20   1   56.49   35.50
  -8  20  -1   -2.90   22.10
   8  20   1   38.10   27.80
  -8  20  -1    5.10   26.80
  -8 -20   1  -20.90   30.20
   8 -20  -1    8.10   31.00
 -10  20   1   17.50   25.20
  10  20  -1   -8.90   28.30
  10 -20   1   15.20   31.80
 -10 -20  -1   35.60   33.50
  10 -20  -1   36.40   37.70
 -10  20  -1   -9.40   24.10
  10  20   1    1.80   28.50
  -1  21   1    3.40   23.90
  -1  21   1   14.80   19.20
  -1 -21  -1    6.20   26.30
   1  21  -1    3.90   23.00
   1 -21   1    0.20   26.40
   1  21  -1  -10.00   17.90
  -1  21  -1   45.40   20.60
   1  21   1   44.30   21.90
  -1  21  -1   19.90   26.40
   1 -21  -1   34.10   27.50
  -1 -21   1   25.60   26.30
  -3  21   1   64.19   22.80
  -3 -21  -1   12.10   27.70
   3 -21   1   40.10   29.60
  -3  21   1   17.10   25.10
   3  21  -1   40.50   21.60
  -3 -21  -1   76.89   27.70
  -3 -21   1   54.09   26.50
   3  21   1   90.09   24.10
  -3  21  -1   25.60   26.90
   3 -21  -1   53.29   32.00
  -5 -21  -1   -4.10   25.70
  -5  21   1   23.20   28.10
   5  21  -1    8.40   20.10
  -5 -21  -1   20.90   24.50
  -5  21   1   32.30   20.70
   5 -21   1    7.40   30.00
  -5  21  -1   -9.00   26.60
   5 -21  -1   -9.70   28.20
  -5  21  -1   -1.50   20.40
  -5 -21   1    2.40   27.40
   5  21   1   34.40   23.10
  -5 -21   1   67.69   26.90
  -7 -21  -1  -29.00   28.10
  -7  21   1   41.80   29.10
  -7  21   1  -31.10   19.90
   7 -21   1  -12.20   29.40
   7  21  -1   74.69   27.70
   7 -21  -1   44.20   34.80
  -7 -21   1    2.40   27.40
  -7  21  -1   10.40   21.00
   7  21   1  -14.90   22.00
  -7  21  -1  -18.50   25.20
  -9  21   1   20.90   24.10
   9 -21   1   47.80   35.80
   9  21  -1  -73.19   23.50
  -9 -21  -1  -48.90   30.80
  -9 -21   1  -56.99   33.00
  -9  21  -1  -18.30   21.20
   9 -21  -1    1.30   32.90
   9  21   1   31.00   29.20
   0  22   1  -22.60   22.10
   0 -22  -1   20.60   28.60
   0  22  -1  -18.60   17.60
   0  22  -1  -26.50   23.10
   0  22   1   10.30   19.80
   0 -22   1  -34.50   25.40
  -2 -22  -1   53.89   30.10
   2  22  -1   48.70   22.20
   2 -22   1   25.80   25.00
  -2  22   1   21.80   29.10
  -2  22   1   35.50   22.30
   2  22   1   57.79   23.00
  -2 -22   1   30.80   25.50
  -2  22  -1    4.70   18.50
  -2  22  -1   45.00   29.00
   2 -22  -1   29.60   26.50
   4  22  -1    5.40   20.90
  -4 -22  -1  -12.70   23.40
  -4  22   1   34.60   28.60
  -4 -22  -1    6.70   26.40
  -4  22   1  -25.70   18.40
   4 -22   1   53.79   30.60
  -4  22  -1   20.50   20.60
   4  22   1   14.80   21.30
  -4  22  -1    4.80   27.60
  -4 -22   1   11.50   25.60
   4 -22  -1  -10.70   26.50
   6  22  -1   13.50   21.90
  -6  22   1  -12.00   20.50
  -6  22   1  -18.90   25.90
   6 -22   1   14.10   30.60
  -6 -22  -1   -0.40   29.70
  -6  22  -1   68.49   31.70
   6  22   1    1.60   24.40
  -6 -22   1  -25.80   22.10
  -6 -22   1   10.00   28.90
   6 -22  -1   40.40   32.60
  -6  22  -1  -27.70   19.90
   8 -22   1   25.00   39.60
  -8  22   1   15.70   23.00
   8  22  -1    4.50   27.00
  -8  22  -1   17.30   23.20
  -8  22  -1   17.70   28.50
  -8 -22   1    5.60   31.70
   8 -22  -1   18.50   32.80
 -10  22   1  -10.60   24.10
 -10 -22  -1   55.19   37.60
  10 -22   1  -39.50   28.80
  10  22  -1   10.20   29.80
  10  22   1   -2.60   31.00
  10 -22  -1    7.80   36.40
 -10 -22   1    7.20   35.00
   1 -23   1   48.90   30.60
   1  23  -1   67.49   23.90
  -1  23   1   66.79   24.30
   1  23  -1   27.40   29.00
  -1 -23  -1   -6.80   27.90
  -1  23   1   -3.10   25.40
   1 -23  -1   42.30   30.00
   1  23   1   37.00   22.90
  -1  23  -1   40.70   29.40
   1  23   1   21.40   27.10
  -1 -23   1   22.70   27.00
  -1  23  -1   44.60   22.50
   3  23  -1    6.10   20.80
  -3 -23  -1   -2.60   23.50
  -3  23   1  -30.40   17.90
   3 -23   1   23.60   31.10
  -3  23   1  -19.90   25.60
   3 -23  -1    7.60   25.60
  -3 -23   1  -23.40   24.60
  -3  23  -1  -40.70   23.80
  -3  23  -1   15.10   21.40
   3  23   1   15.00   21.60
  -5 -23  -1   85.49   29.70
   5 -23   1   77.69   36.60
  -5  23   1  -28.40   19.90
  -5  23   1    5.10   27.50
  -5 -23  -1   45.00   32.10
   5  23  -1   40.60   24.50
  -5  23  -1   95.89   34.80
   5 -23  -1   14.00   30.20
  -5  23  -1   72.39   24.60
  -5 -23   1   72.49   30.10
   5  23   1   45.80   26.60
   7 -23   1   36.60   38.50
  -7  23   1  -19.20   21.10
   7  23  -1   -8.00   24.40
  -7  23   1   53.19   31.60
   7 -23  -1    6.80   34.00
   7  23   1  -40.80   21.60
  -7  23  -1    8.00   22.00
  -7  23  -1  -20.60   28.20
  -7 -23   1   10.20   32.60
   9  23  -1   23.70   28.90
  -9  23   1   14.50   25.80
   9 -23   1   64.99   37.50
  -9 -23  -1  -44.80   30.90
   9  23   1   34.30   29.60
   9 -23  -1  -41.00   31.20
  -9 -23   1   -2.30   34.30
   0  24  -1   -7.40   26.80
   0 -24  -1   27.80   28.70
   0  24   1   31.90   23.60
   0  24   1   40.70   28.20
   0  24  -1   17.80   20.90
   0 -24   1    5.70   27.80
  -2 -24  -1  -25.30   23.60
   2  24  -1   14.00   21.50
  -2  24   1   15.40   21.80
  -2  24   1  -13.90   26.60
   2 -24   1   28.00   33.30
   2  24  -1  -10.20   25.80
  -2 -24   1   40.90   28.50
   2  24   1  -10.40   21.30
  -2  24  -1   12.10   30.50
   2 -24  -1   -6.70   25.80
  -2  24  -1   -0.80   20.50
  -4  24   1    8.40   22.80
   4 -24   1   28.80   29.50
  -4  24   1   52.19   31.30
  -4 -24  -1   67.79   30.50
   4  24  -1   26.60   22.40
   4  24   1   70.49   27.10
  -4  24  -1   79.09   25.20
   4 -24  -1   57.09   31.50
  -4 -24   1   24.80   30.20
  -4  24  -1   46.80   32.00
  -6  24   1    1.30   22.80
  -6  24   1  -33.40   26.90
   6 -24   1   13.80   34.90
   6  24  -1   41.90   25.90
   6 -24  -1    4.90   32.60
  -6  24  -1   50.49   25.40
  -6  24  -1  -35.40   27.80
   6  24   1  -26.30   21.30
  -8 -24  -1  -35.20   28.90
   8 -24   1  -52.09   30.60
   8  24  -1   38.60   29.00
   8 -24  -1   33.30   39.10
  -8 -24   1   13.70   32.80
   8  24   1   31.40   27.30
  -1  25   1   18.70   29.20
  -1 -25  -1  -17.40   24.80
   1  25  -1  -15.60   24.80
   1 -25   1   -9.70   26.80
   1  25  -1   27.70   22.90
  -1  25   1   18.60   23.60
  -1 -25   1  -36.70   24.90
   1  25   1   23.20   27.90
  -1  25  -1   37.00   29.20
   1  25   1   30.90   23.50
  -1  25  -1   34.10   23.40
   1 -25  -1   64.29   35.80
   3 -25   1   21.40   31.30
   3  25  -1   -0.80   21.00
   3  25  -1   -1.40   28.40
  -3 -25  -1   52.29   30.60
  -3  25   1   19.10   31.10
  -3  25   1  -22.20   21.10
   3  25   1    9.90   22.90
  -3  25  -1  -30.00   27.20
   3 -25  -1   11.20   32.70
  -3 -25   1   19.80   27.80
   5 -25   1  -13.50   30.40
  -5 -25  -1  -13.20   27.60
  -5 -25  -1    9.10   28.30
  -5  25   1  -39.50   27.00
   5  25  -1    7.50   23.60
  -5  25   1   42.40   24.60
   5 -25  -1  -11.00   27.30
  -5  25  -1   66.59   34.80
  -5  25  -1  -30.30   27.00
  -5 -25   1   55.49   30.10
   5  25   1  -10.30   23.90
  -7 -25  -1  -35.80   29.00
   7  25  -1    2.00   25.40
  -7  25   1  -92.89   25.80
   7 -25   1  -31.50   29.40
  -7  25   1  -20.80   22.80
   7 -25  -1   54.89   36.70
   7  25   1  -21.10   24.20
   0 -26  -1   30.00   31.60
   0  26  -1   24.60   22.60
   0  26   1   35.70   23.10
   0  26   1   24.30   27.60
   0  26  -1   46.80   30.40
   0 -26   1    8.40   31.30
   2 -26   1  -22.90   29.60
   2  26  -1   33.90   33.90
   2  26  -1   -1.50   22.50
  -2  26   1   -5.40   21.50
  -2  26   1  -20.10   26.80
  -2 -26  -1   -9.90   28.10
   2  26   1   25.00   29.80
   2 -26  -1   12.60   32.50
  -2  26  -1   21.90   22.00
   2  26   1    8.80   23.60
  -2 -26   1   45.50   31.00
  -2  26  -1  -17.40   30.70
   4  26  -1  -13.40   22.80
  -4  26   1   43.20   26.20
  -4 -26  -1  -10.00   27.80
   4 -26   1  -24.40   31.60
  -4  26   1   63.29   35.40
   4  26  -1  -23.80   28.50
  -4 -26   1   34.70   31.30
   4 -26  -1   49.90   36.40
  -4  26  -1   63.09   36.40
   4  26   1    5.40   24.60
  -6  26   1   22.10   27.00
   6 -26   1   37.20   34.70
   6 -26  -1    8.30   34.30
  -6  26  -1   63.09   35.50
   6  26   1  -23.70   26.90
   1  27  -1   26.60   22.60
  -1 -27  -1   37.10   31.70
  -1  27   1   54.99   25.70
   1 -27   1   53.49   41.30
   1  27  -1   32.70   33.00
  -1  27  -1   41.30   34.20
  -1  27  -1   63.99   45.50
   1  27   1   10.40   22.70
   1  27   1   31.80   34.10
  -1 -27   1   -2.40   28.00
  -3 -27  -1  -63.39   24.30
   3 -27   1   11.90   32.30
  -3  27   1   36.30   24.20
   3  27  -1   20.80   26.70
   3  27  -1   -8.70   30.70
  -3  27  -1   29.80   35.10
   3  27   1  -50.89   27.10
  -3 -27   1   21.60   31.60
   3  27   1    0.80   27.20
   3 -27  -1    5.20   33.20
   5  27  -1  -17.40   32.50
  -5  27   1   38.20   38.80
  -5  27   1   53.49   33.70
   5 -27   1   15.00   37.20
   5  27   1   15.30   25.50
   5 -27  -1   24.50   33.60
  -5 -27   1   67.89   41.40
  -5  27  -1   69.39   36.80
   0 -28  -1   74.69   35.10
   0 -28   1   77.79   38.30
   0  28   1  -25.50   29.40
   0  28  -1   17.80   30.60
   0  28   1   57.49   26.10
   2  28  -1   41.00   30.80
  -2 -28  -1  -21.80   31.30
  -2  28   1   19.90   33.70
   2  28  -1  -13.70   29.30
   2 -28   1   -4.70   31.20
  -2  28   1   19.80   25.70
   2 -28  -1   -3.10   31.70
  -2  28  -1   12.60   35.10
   2  28   1    8.60   31.40
   2  28   1  -30.60   22.20
  -2 -28   1   14.50   34.20
   4  28  -1   60.09   34.10
   4 -28   1   15.50   36.60
   4  28  -1   43.40   34.10
  -4  28   1   40.00   36.00
   4  28   1    2.50   31.20
  -4 -28   1  -40.60   27.40
   4 -28  -1  -38.70   29.30
  -4  28  -1   12.30   34.80
   4  28   1   -9.40   24.90
  -1  29   1  -57.69   26.60
   1  29  -1  -17.50   32.40
  -1  29   1    0.00   40.70
   1 -29   1   28.40   32.10
  -1 -29  -1  -18.00   33.10
  -1  29  -1  -27.00   32.00
   1  29   1   -5.90   30.00
  -1 -29   1  -59.09   27.40
   1 -29  -1   38.70   37.50
   1  29   1   12.10   24.90
   3 -29   1  -48.40   29.40
   3  29  -1   19.40   37.00
  -3 -29  -1  -23.50   28.70
  -3  29   1  -11.30   32.80
   3  29   1  -40.10   24.30
  -3 -29   1   -4.80   31.40
  -3  29  -1   56.29   39.40
   3 -29  -1   52.39   39.50
   3  29   1   51.99   38.20
   0 -30  -1   70.09   39.40
   0  30   1   63.69   39.00
   0 -30   1   14.10   32.40
   0  30  -1   16.80   34.50
  -2 -30  -1   13.50   34.00
   2 -30   1   20.70   35.20
  -2  30   1  -29.30   34.70
   2  30  -1  -19.80   32.10
  -2 -30   1  -47.80   28.70
   2 -30  -1  -17.90   30.30
  -2  30  -1    9.20   36.80
   2  30   1   23.50   34.80
  -2   0  -2 2859.81   68.19
   2   0   2 2870.01   69.29
  -2   0   2 2653.83   70.79
   2   0  -2 2840.72   68.39
  -2   0  -2 2857.91   69.19
   2   0   2 2821.02   67.69
   2   0  -2 2937.61   69.19
  -2   0  -2 2775.82   67.79
   2   0  -2 2859.91   67.99
  -2   0   2 2861.91   68.69
  -4   0  -2  645.74   28.00
  -4   0  -2  632.64   27.80
  -4   0   2  640.84   25.40
   4   0   2  640.44   28.00
   4   0  -2  702.83   27.50
   4   0  -2  655.53   27.70
   4   0   2  649.83   27.60
  -4   0  -2  605.34   26.60
  -4   0   2  676.63   27.80
   4   0  -2  687.13   27.30
  -6   0  -2   19.40   14.40
   6   0   2   38.30   15.50
  -6   0  -2   15.80   14.30
   6   0   2    2.70   11.60
   6   0  -2    0.50   14.60
  -6   0   2    9.40   13.40
  -8   0   2  670.73   39.60
   8   0   2  571.14   38.00
  -8   0  -2  628.14   38.80
  -8   0  -2  550.94   36.60
  10   0  -2   35.30   23.30
  10   0   2   61.69   24.40
 -10   0   2   31.70   20.70
 -10   0  -2   78.79   25.30
 -12   0  -2   -2.70   24.10
  12   0   2   31.70   27.20
 -12   0   2   11.80   27.10
  12   0  -2  -10.70   24.10
  14   0   2  -21.90   26.60
  14   0  -2   14.80   32.10
 -14   0  -2  -44.10   25.00
 -14   0   2   13.80   27.20
  -1   1   2   30.70    6.80
   1   1  -2   31.80    5.80
   1  -1   2   31.30    5.70
  -1  -1  -2   29.20    6.30
   1   1  -2   40.30    5.70
  -1   1   2   24.30    4.50
   1   1  -2   42.90    5.00
  -1   1   2   26.50    5.30
  -1  -1  -2   27.60    4.80
   1  -1   2   39.00    6.30
  -1  -1  -2   37.20    5.80
   1  -1  -2   32.90    5.30
   1  -1  -2   46.00    5.50
  -1   1  -2   41.70    5.70
   1   1   2   48.40    6.20
   1  -1  -2   42.10    7.10
  -1  -1   2   47.20    5.10
  -1   1  -2   38.30    6.50
   1   1   2   33.60    5.10
   1   1   2   42.30    6.60
  -1  -1   2   50.09    6.10
  -1   1  -2   43.00    5.70
   3   1  -2  378.66   17.40
   3   1  -2  367.86   17.90
  -3  -1  -2  372.76   19.10
   3  -1   2  337.87   18.60
   3   1  -2  365.56   18.00
  -3  -1  -2  355.96   18.60
  -3  -1  -2  342.27   17.70
  -3   1   2  357.56   18.40
   3  -1   2  401.86   18.70
  -3   1   2  386.36   18.10
   3  -1   2  354.26   17.00
   3   1   2  381.26   18.50
  -3  -1   2  413.86   19.20
  -3  -1   2  374.56   17.40
  -3   1  -2  417.26   18.70
   3  -1  -2  364.76   18.60
   3  -1  -2  367.26   19.00
  -3   1  -2  367.86   18.20
   3  -1  -2  444.16   18.70
  -3   1  -2  346.77   18.80
   3   1   2  397.46   19.20
   3   1   2  445.26   19.40
   3  -1  -2  379.46   18.20
  -5  -1  -2   29.80   14.30
   5  -1   2    4.60   12.90
   5  -1   2   31.50   14.00
  -5   1   2   20.00   13.40
  -5   1   2   13.20   11.70
   5   1  -2   38.10   13.60
   5   1  -2    4.70   14.40
   5  -1   2   12.90   10.80
  -5  -1  -2    9.20   14.00
  -5   1  -2   38.20   14.50
   5  -1  -2   45.90   15.30
   5   1   2   19.40   13.10
   5  -1  -2   44.70   15.80
  -5  -1   2   56.39   15.20
   5   1   2   31.80   14.90
  -5   1  -2   18.80   13.60
   5   1   2   20.10   12.90
   7   1  -2   41.80   16.70
  -7   1   2   30.20   16.20
  -7  -1  -2   67.49   17.80
   7  -1   2   68.19   18.00
  -7  -1  -2   34.00   16.80
  -7  -1   2   51.89   16.40
  -7   1  -2   35.90   16.10
   7   1   2   17.90   17.60
   7  -1  -2   27.70   16.70
  -7   1  -2   42.90   16.30
  -9  -1  -2   41.40   20.90
  -9  -1  -2   14.90   20.50
  -9   1   2   44.50   21.00
   9  -1   2   27.20   19.90
   9   1  -2   31.10   20.80
  -9  -1   2   20.00   20.10
   9   1   2   32.50   20.60
   9  -1  -2   27.50   21.00
  -9   1  -2   26.00   19.80
  11  -1   2  -11.00   21.90
 -11   1   2    3.30   21.20
 -11  -1  -2   48.40   25.70
  11   1  -2   27.20   23.30
 -11   1  -2   40.30   24.90
 -11  -1   2   19.40   23.60
  11   1   2   11.70   23.70
  11  -1  -2   66.89   26.90
 -13   1   2   10.50   25.10
 -13  -1  -2   15.00   26.30
  13  -1   2  -12.10   26.80
  13   1  -2   12.50   26.60
 -13   1  -2   -5.90   24.60
  13   1   2    7.20   26.10
  13  -1  -2   29.80   28.50
 -13  -1   2    9.30   25.90
   0   2   2 2276.47   53.29
   0   2  -2 2263.37   53.79
   0  -2   2 2247.18   53.79
   0  -2   2 2270.17   53.29
   0  -2   2 2309.07   52.39
   0  -2  -2 2227.38   53.19
   0  -2  -2 2234.58   52.79
   0   2   2 2199.68   52.69
   0   2   2 2231.18   53.59
   0   2  -2 2263.27   52.19
   0  -2  -2 2215.18   53.69
   0   2  -2 2195.28   53.29
   2   2  -2 3166.18   74.99
   2  -2   2 3130.99   73.69
   2   2  -2 3150.68   75.09
  -2  -2  -2 3211.48   74.69
   2   2  -2 3131.69   74.99
   2   2  -2 3189.28   75.19
   2  -2   2 2969.70   75.99
  -2   2   2 3180.68   77.29
  -2   2  -2 3451.05   79.29
   2  -2  -2 3365.06   81.99
  -2   2  -2 3315.87   78.79
   2   2   2 3359.06   80.89
   2  -2  -2 3319.57   78.39
  -2   2  -2 3389.26   78.39
   2   2   2 3390.06   79.19
   2   2   2 3384.96   79.89
   2  -2  -2 3353.96   79.79
  -2  -2   2 3060.39   82.09
  -2   2  -2 3287.77   82.59
  -4  -2  -2  641.44   29.40
   4   2  -2  613.34   26.50
   4   2  -2  636.64   27.20
   4   2  -2  640.94   25.70
   4  -2   2  564.94   28.90
   4   2  -2  648.44   27.20
  -4  -2  -2  609.44   26.70
  -4   2   2  666.73   27.80
   4  -2   2  606.04   27.10
  -4  -2  -2  624.34   28.30
  -4   2   2  647.44   28.00
   4  -2   2  639.04   27.70
   4   2   2  633.74   27.40
  -4  -2   2  587.94   24.00
   4   2   2  561.04   26.70
  -4  -2   2  619.94   27.50
   4  -2  -2  598.04   25.90
   4  -2  -2  529.95   26.30
   4  -2  -2  619.34   26.50
  -4   2  -2  571.74   30.20
   4   2   2  575.44   26.20
  -4   2  -2  592.24   26.00
   4  -2  -2  622.84   29.40
  -4   2  -2  627.84   27.00
   6  -2   2   82.79   15.70
   6  -2   2   95.19   20.10
  -6  -2  -2   92.39   17.90
  -6  -2  -2   86.29   19.10
  -6   2  -2  133.79   19.10
   6   2   2  134.99   22.70
   6  -2  -2  114.19   19.50
  -6   2  -2  127.89   17.50
   6   2   2  123.89   18.20
   6  -2  -2  119.99   18.20
   8   2  -2  144.69   24.20
   8  -2   2   87.39   21.40
  -8   2   2   68.69   20.30
  -8  -2  -2   87.09   21.30
   8  -2  -2   82.39   21.70
   8   2   2  147.49   25.10
  -8  -2   2  140.49   23.60
  -8   2  -2  125.49   23.20
  -8   2  -2   80.39   20.30
 -10  -2  -2   45.50   21.90
 -10   2   2    5.40   19.70
 -10  -2  -2    1.40   19.80
  10   2  -2   13.70   21.90
  10  -2   2   11.60   22.20
 -10   2  -2   18.60   20.20
  10   2   2    1.90   21.10
  10  -2  -2    1.00   22.40
 -10  -2   2    9.70   20.80
  12  -2   2   28.50   28.80
 -12   2   2   31.20   27.10
  12   2  -2   -6.10   24.00
 -12  -2  -2   22.60   25.40
 -12   2  -2   31.40   26.70
  12  -2  -2    6.20   23.30
  12   2   2   -6.60   23.30
 -12  -2   2    1.40   23.30
  14   2  -2   20.50   31.90
 -14   2   2   -5.00   25.70
 -14  -2  -2   10.40   27.20
  14  -2   2  -16.70   27.60
 -14   2  -2  -50.79   22.90
 -14  -2   2   11.90   30.00
  14  -2  -2   12.20   27.30
  14   2   2   33.20   32.10
   1   3  -2   97.39    8.50
   1   3  -2   83.59   10.00
   1  -3   2   52.19    9.30
   1   3  -2   77.69    9.50
   1  -3   2   77.29   10.00
   1  -3   2   64.39    7.30
  -1   3   2   85.09   12.10
   1   3  -2   67.19    7.30
  -1  -3   2   90.79   10.10
  -1  -3   2   83.19    7.70
   1  -3  -2   90.39    8.90
  -1  -3   2   86.19    7.60
  -1   3  -2   92.29   10.60
   1   3   2   90.79   10.40
  -1   3  -2   86.19    8.20
  -1   3  -2   84.49   10.50
  -1  -3   2   88.59    9.70
   3   3  -2  145.69   13.20
   3   3  -2  166.78   14.20
   3   3  -2  181.08   13.70
  -3   3   2  182.08   15.00
  -3  -3  -2  182.78   16.80
   3  -3   2  160.48   15.00
  -3   3   2  192.78   16.60
  -3  -3  -2  178.38   15.60
   3  -3   2  168.88   14.70
  -3  -3  -2  161.58   14.00
   3  -3   2  171.08   13.70
   3  -3   2  185.78   15.80
   3   3  -2  196.08   14.50
   3   3   2  226.58   16.90
   3  -3  -2  234.78   19.60
  -3   3  -2  254.97   16.90
   3  -3  -2  204.58   15.50
  -3   3  -2  232.18   16.30
  -3  -3   2  216.88   15.90
   3   3   2  196.68   15.30
   3  -3  -2  214.78   14.40
  -3   3  -2  167.48   14.40
  -3   3  -2  188.18   14.50
   3   3   2  216.38   15.80
   3  -3  -2  208.38   15.30
  -3  -3   2  195.18   14.60
  -5  -3  -2  358.76   27.10
  -5   3   2  376.16   24.90
   5  -3   2  402.86   26.00
   5  -3   2  311.67   24.40
  -5   3   2  324.07   23.80
   5   3  -2  357.06   25.20
  -5  -3  -2  360.86   26.00
   5  -3   2  313.37   22.60
   5  -3  -2  291.47   24.80
  -5   3  -2  403.46   24.80
  -5  -3   2  390.56   26.60
   5  -3  -2  376.96   29.70
  -5   3  -2  389.16   25.60
   5   3   2  364.66   25.00
   5  -3  -2  379.26   25.60
   5   3   2  353.66   25.40
  -7  -3  -2   61.69   17.80
  -7   3   2   51.89   17.70
   7   3  -2  108.69   20.00
   7  -3   2  107.69   19.70
  -7  -3  -2  134.09   21.40
  -7   3  -2   78.59   17.50
   7  -3  -2   84.59   21.00
  -7   3  -2   98.79   19.20
  -7  -3   2  112.69   20.50
   7  -3  -2  107.39   19.80
   7   3   2   97.59   19.90
   9  -3   2   56.49   22.80
   9   3  -2   24.10   21.90
  -9   3   2   28.70   20.00
  -9  -3  -2   30.60   21.20
  -9  -3  -2   53.69   22.60
  -9  -3   2   -9.90   17.10
  -9   3  -2   31.70   20.20
   9  -3  -2   20.80   20.50
   9   3   2   44.40   22.50
 -11  -3  -2  -35.60   19.70
  11   3  -2   32.20   25.00
 -11   3   2    3.10   20.60
  11  -3   2   -6.00   21.20
  11   3   2   47.90   25.50
 -11  -3   2  -15.70   20.60
 -11   3  -2   21.40   22.70
  11  -3  -2   31.40   24.90
  13  -3   2   14.30   28.70
  13   3  -2  -26.40   27.00
 -13  -3  -2   24.80   27.10
 -13   3   2   11.60   26.90
  13  -3  -2    7.30   25.60
  13   3   2   33.80   28.70
 -13   3  -2  -17.00   26.10
 -13  -3   2  -11.10   25.00
   0   4   2  121.49   11.60
   0   4  -2  138.09   14.00
   0  -4  -2  110.29   12.70
   0   4   2  128.19   13.90
   0  -4   2  101.39    8.00
   0  -4  -2  117.99   12.60
   0  -4  -2  131.59   10.80
  -2  -4  -2  531.95   23.30
   2  -4   2  545.55   22.60
  -2  -4  -2  511.95   18.90
   2   4  -2  546.75   19.80
  -2   4   2  515.75   24.20
   2  -4   2  524.05   18.50
   2  -4   2  549.05   23.50
   2   4  -2  541.35   19.30
   2   4  -2  495.15   20.40
   2   4  -2  548.05   20.90
   2   4   2  708.03   24.50
  -2   4  -2  697.53   21.90
  -2   4  -2  663.13   22.10
   2   4   2  712.33   22.60
   2  -4  -2  694.73   24.00
   2   4   2  634.44   25.60
  -2   4  -2  692.53   26.30
   2  -4  -2  692.53   28.10
  -2   4  -2  659.13   25.80
  -4  -4  -2  554.24   27.70
   4  -4   2  539.15   26.10
   4  -4   2  489.15   26.70
   4   4  -2  536.75   25.50
  -4  -4  -2  468.15   24.60
  -4   4   2  465.45   27.40
  -4  -4  -2  500.85   28.90
  -4   4   2  498.25   26.20
   4   4  -2  517.05   25.30
  -4   4  -2  503.95   25.00
  -4  -4   2  558.94   27.10
   4   4   2  496.65   25.60
   4   4   2  524.75   27.60
  -4   4  -2  549.45   24.80
   4   4   2  530.15   26.20
   4  -4  -2  459.45   23.90
   4  -4  -2  490.05   25.50
  -4   4  -2  483.95   26.80
  -4   4  -2  494.25   26.60
   4  -4  -2  448.16   25.40
  -6  -4  -2   58.89   16.70
  -6   4   2   36.60   14.90
   6  -4   2   57.39   15.50
  -6  -4  -2   52.49   15.90
   6  -4   2   76.19   28.90
  -6   4  -2   88.79   16.90
   6   4   2   93.49   29.20
   6  -4  -2  139.39   21.60
   6  -4  -2   54.49   15.50
  -6  -4   2   92.99   23.30
  -6   4  -2   69.39   16.10
  -8   4   2  178.38   25.50
  -8  -4  -2  145.29   24.40
   8   4  -2  218.98   26.90
  -8  -4  -2  150.58   24.90
   8  -4   2  166.08   25.40
  -8  -4   2  208.88   27.60
   8   4   2  191.38   26.80
  -8   4  -2  185.38   25.90
  -8   4  -2  222.88   27.00
   8  -4  -2  230.18   27.50
   8  -4  -2  228.88   29.80
  10   4  -2   65.29   24.90
 -10  -4  -2   59.59   25.60
 -10   4   2   40.20   24.00
 -10  -4  -2   51.49   24.20
  10  -4   2   28.20   22.00
  10  -4  -2   36.20   23.50
  10   4   2   13.30   22.00
 -10  -4   2   41.50   22.60
 -10   4  -2   49.70   22.60
  12  -4   2  -36.40   22.40
 -12  -4  -2    5.40   26.30
 -12   4   2   -7.80   22.80
  12   4  -2    7.90   26.70
 -12   4  -2  -35.00   20.70
  12  -4  -2   43.00   27.00
  12   4   2   28.20   26.00
 -12  -4   2    0.60   24.10
  14  -4   2    7.40   29.40
 -14  -4  -2  -13.80   27.60
  14   4  -2    6.30   28.20
 -14   4   2   66.99   31.00
 -14  -4   2   41.30   32.20
  14   4   2    2.50   28.60
  14  -4  -2   33.90   32.50
 -14   4  -2   61.89   31.60
  -1   5   2  548.65   22.20
  -1  -5  -2  570.34   21.10
  -1   5   2  585.04   25.30
   1  -5   2  598.74   23.30
   1   5  -2  581.34   23.30
   1   5  -2  586.04   19.40
   1   5  -2  577.14   18.60
   1   5  -2  571.54   23.20
  -1  -5  -2  578.34   22.40
  -1   5  -2  613.24   24.70
   1   5   2  646.64   25.30
   1   5   2  643.94   24.30
  -1   5  -2  625.14   25.70
   1  -5  -2  657.43   23.00
   1  -5  -2  697.63   24.10
   3  -5   2  668.33   24.20
  -3   5   2  660.23   31.80
   3  -5   2  603.44   28.90
   3   5  -2  634.84   25.20
   3   5  -2  620.14   23.80
   3  -5   2  701.03   25.20
   3   5  -2  680.43   26.20
  -3  -5  -2  612.84   27.50
  -3  -5  -2  612.14   40.60
   3   5  -2  633.94   25.00
  -3   5   2  654.33   29.30
   3  -5   2  624.64   27.40
  -3  -5  -2  642.64   24.20
   3   5   2  585.24   23.30
  -3   5  -2  570.84   22.60
  -3  -5   2  521.45   23.80
   3   5   2  586.64   26.80
  -3   5  -2  592.54   26.50
  -3   5  -2  613.04   23.10
  -3  -5   2  540.95   25.50
   3   5   2  577.54   28.10
   3  -5  -2  553.64   22.10
  -3  -5   2  565.24   23.00
  -3   5  -2  601.44   27.40
   3  -5  -2  559.54   29.50
  -3  -5   2  559.34   22.90
   3  -5  -2  577.74   22.80
   3  -5  -2  420.96   30.20
  -5  -5  -2  -14.00   13.40
  -5   5   2   17.30   13.70
   5  -5   2    6.90   12.70
  -5   5   2   20.50   12.80
   5  -5   2  -10.90   10.50
   5  -5   2   12.50   12.90
   5  -5   2   13.10   14.90
  -5  -5  -2   11.40   12.90
   5   5  -2   23.40   13.90
  -5  -5   2   19.00   14.00
   5   5   2    4.00   12.60
  -5   5  -2   30.50   14.60
  -5   5  -2   14.80   12.00
   5  -5  -2    6.00   10.50
   5  -5  -2   14.80   16.40
   5   5   2   23.10   13.10
   5  -5  -2   13.70   12.80
  -7   5   2  134.99   21.00
  -7  -5  -2  190.88   24.40
  -7  -5  -2  188.98   38.30
   7  -5   2  179.58   23.40
   7   5  -2  199.68   25.80
   7  -5  -2  175.38   25.70
  -7   5  -2  134.39   20.50
  -7  -5   2  180.58   24.50
   7  -5  -2  131.69   21.70
   7   5   2  142.59   21.50
  -7   5  -2  171.28   21.40
   9   5  -2    8.00   20.60
  -9  -5  -2  -23.20   18.60
  -9   5   2   -4.50   18.40
   9  -5   2   -5.10   20.10
  -9  -5  -2    0.00   19.60
  -9  -5   2  -27.70   18.40
  -9   5  -2    9.80   18.50
   9   5   2    5.70   19.90
   9  -5  -2   36.60   20.60
  11  -5   2   16.90   25.10
 -11  -5  -2   40.10   25.40
  11   5  -2   44.90   26.40
 -11  -5  -2   14.20   24.00
 -11   5   2   45.60   24.30
 -11   5  -2    6.60   20.80
 -11  -5   2   25.90   26.30
  11   5   2   -0.90   22.90
  11  -5  -2   23.80   24.10
  13  -5   2   11.50   27.90
  13   5  -2  -25.40   25.50
 -13  -5  -2   24.30   27.70
 -13   5   2   30.40   26.60
 -13  -5   2   -0.10   26.50
 -13   5  -2   11.60   25.00
  13  -5  -2   -4.70   27.50
  13   5   2   21.60   27.90
   0  -6   2 2307.57   62.09
   0   6   2 2199.98   60.19
   0   6  -2 2213.88   61.19
   0   6   2 2296.77   61.89
   0   6   2 2284.17   58.49
   0  -6  -2 2275.87   58.29
   0  -6  -2 2290.27   61.39
   0   6  -2 2240.68   61.19
   0  -6  -2 2306.37   61.99
  -2   6   2 2114.19   60.19
   2   6  -2 2046.60   56.89
  -2   6   2 2092.09   55.79
   2   6  -2 2082.49   54.19
   2  -6   2 2080.59   57.39
   2   6  -2 2130.89   57.09
  -2   6   2 1762.22   62.39
  -2   6   2 2119.59   55.79
   2  -6   2 2124.09   60.19
  -2  -6  -2 2041.40   59.39
   2   6  -2 2131.29   53.09
  -2  -6   2 2178.88   59.09
  -2  -6   2 2158.48   55.19
  -2   6  -2 2111.69   61.39
   2   6   2 2206.88   61.19
  -2  -6   2 2277.17   57.39
  -2  -6   2 2244.78   61.29
   2  -6  -2 2156.88   57.89
  -2   6  -2 2181.58   59.99
   2   6   2 2218.18   58.79
   2  -6  -2 2189.88   63.89
  -2   6  -2 2205.68   54.79
   2   6   2 2169.38   58.69
   4   6  -2  304.67   23.10
   4  -6   2  258.87   21.40
  -4  -6  -2  272.17   25.80
  -4   6   2  274.07   21.50
   4  -6   2  248.28   22.70
  -4  -6  -2  287.87   24.40
   4  -6   2  237.48   25.40
  -4   6   2  258.07   25.70
   4   6  -2  247.48   20.00
   4   6  -2  262.17   20.70
   4  -6   2  236.08   19.60
   4   6   2  210.28   20.00
  -4   6  -2  169.88   20.10
  -4   6  -2  193.48   17.70
  -4  -6   2  192.78   20.10
  -4  -6   2  180.48   24.80
  -4   6  -2  201.08   25.80
   4  -6  -2  213.38   19.20
  -4   6  -2  218.08   18.60
   4   6   2  212.18   21.60
   4   6   2  178.28   20.60
   4  -6  -2  229.78   19.10
   4  -6  -2  159.68   22.50
  -6   6   2  470.55   29.90
   6   6  -2  502.75   30.90
   6   6  -2  439.06   27.20
  -6  -6  -2  459.25   31.50
  -6  -6  -2  478.05   31.10
  -6   6  -2  453.05   28.30
  -6   6  -2  530.05   30.20
   6  -6  -2  427.36   33.70
  -6  -6   2  507.75   31.50
   6  -6  -2  444.76   28.80
  -6   6  -2  419.76   28.50
  -6  -6   2  510.85   31.10
  -8   6   2   40.50   17.90
  -8  -6  -2   66.99   23.10
   8   6  -2   55.99   22.10
   8  -6   2   50.49   20.50
   8  -6  -2   23.50   19.00
   8  -6  -2   26.10   22.50
  -8   6  -2   46.00   18.60
  -8   6  -2   37.20   18.00
   8   6   2   27.00   18.90
  -8  -6   2   49.40   25.20
 -10  -6  -2   10.90   21.70
 -10  -6  -2  -10.80   22.60
  10  -6   2   32.70   24.20
 -10   6   2  -14.60   18.60
  10   6  -2  -16.60   21.70
  10   6   2   -7.30   20.50
 -10   6  -2   23.70   22.40
  10  -6  -2  -21.30   21.80
 -10  -6   2    4.60   22.60
  10  -6  -2   -4.80   20.90
 -12  -6  -2   26.70   25.20
  12   6  -2   14.90   25.10
 -12   6   2    3.90   24.10
  12  -6   2  -37.80   24.40
 -12   6  -2    6.30   23.00
  12  -6  -2  -18.60   24.20
  12   6   2  -14.50   22.70
 -12  -6   2   -0.80   25.10
  14  -6   2   -3.50   31.20
 -14   6   2   22.20   29.60
  14   6  -2  -57.49   24.30
 -14  -6  -2  -36.00   24.80
 -14  -6   2   10.00   27.90
 -14   6  -2   55.79   31.20
  14  -6  -2   30.80   30.20
  14   6   2   32.50   31.80
   1   7  -2  141.29   15.70
  -1   7   2  165.88   14.30
  -1  -7  -2  138.99   16.10
  -1   7   2  158.88   15.90
  -1  -7  -2  166.58   14.10
  -1  -7  -2  163.58   16.60
   1  -7   2  150.78   17.20
   1   7  -2  153.68   12.50
   1   7  -2  216.48   19.00
  -1   7   2  219.48   21.30
   1   7  -2  157.68   12.90
   1   7   2  175.98   16.60
  -1   7  -2  185.08   17.10
  -1  -7   2  181.48   17.90
   1  -7  -2  242.38   22.90
   1   7   2  210.18   18.60
   1  -7  -2  174.48   16.70
  -1  -7   2  210.48   18.80
   1  -7  -2  180.38   15.40
   1   7   2  180.68   15.10
  -1   7  -2  177.68   18.20
   3   7  -2   60.99   14.30
  -3  -7  -2   47.80   17.50
   3   7  -2   77.09   11.90
   3  -7   2   52.39   12.00
  -3   7   2   44.20   13.00
   3  -7   2   50.79   17.10
   3  -7   2   56.89   14.70
  -3   7   2   86.49   14.60
  -3   7   2   54.99   18.60
   3  -7   2   76.69   12.40
  -3   7   2   32.40   12.60
   3   7  -2   42.00   11.50
  -3   7  -2   46.10   11.50
  -3  -7   2   30.90   12.90
  -3  -7   2   44.10   11.30
  -3  -7   2   48.30   13.70
  -3  -7   2   42.90   15.30
   3  -7  -2   24.80   12.00
  -3   7  -2   43.80   11.50
   3   7   2   31.60   14.50
   3   7   2  113.29   16.20
  -3   7  -2   85.99   17.70
   3  -7  -2   33.40   17.70
  -3   7  -2   20.50   14.60
   5  -7   2  130.99   21.90
   5  -7   2  162.98   19.10
  -5  -7  -2  176.48   22.40
  -5   7   2  150.38   19.60
   5  -7   2  182.78   20.40
   5   7  -2  171.48   19.00
  -5  -7  -2  144.39   21.30
   5   7  -2  168.98   19.70
  -5   7  -2  169.38   22.00
   5  -7  -2  147.09   24.40
  -5   7  -2  159.58   17.60
   5  -7  -2  141.49   18.00
   5   7   2  177.68   19.60
  -5  -7   2  122.69   20.30
  -5   7  -2  153.78   19.90
  -5  -7   2  152.58   20.20
  -7   7   2   47.10   17.20
  -7  -7  -2   44.60   21.10
  -7  -7  -2   35.10   17.20
   7  -7   2   45.90   19.30
   7   7  -2   64.79   20.90
   7  -7   2   36.30   20.70
  -7  -7   2   93.49   22.20
  -7   7  -2   34.50   16.10
  -7  -7   2   74.29   20.40
   7  -7  -2   56.79   18.30
   7   7   2   22.70   17.20
   7  -7  -2   43.80   22.00
  -7   7  -2   66.09   18.40
   9   7  -2   24.70   21.40
  -9  -7  -2   57.29   24.90
  -9   7   2  -19.30   17.30
  -9  -7  -2  -16.80   17.40
   9  -7   2    7.30   20.60
  -9   7  -2  -35.20   16.90
   9  -7  -2    3.30   23.00
  -9  -7   2   35.40   22.50
   9  -7  -2   -2.80   19.40
   9   7   2    7.50   19.70
 -11  -7  -2   19.60   23.90
 -11  -7  -2   22.70   24.80
  11  -7   2    8.70   25.20
 -11   7   2   51.79   25.30
  11   7  -2   61.69   29.10
 -11  -7   2  -12.90   24.80
  11   7   2   41.90   25.70
 -11   7  -2   26.40   22.20
  11  -7  -2   24.20   24.10
 -13  -7  -2   32.10   29.10
 -13   7   2   22.50   27.80
  13  -7   2    5.40   27.70
  13   7  -2   21.70   29.20
  13   7   2   63.59   29.70
 -13   7  -2   43.50   27.30
  13  -7  -2   -7.50   26.20
 -13  -7   2  -36.30   23.20
   0   8  -2 1073.39   38.00
   0  -8  -2  947.11   39.70
   0   8   2 1016.50   35.00
   0  -8   2 1101.69   31.90
   0  -8   2 1066.19   39.50
   0   8   2 1062.19   39.90
   0  -8  -2 1056.59   34.10
   0   8   2 1024.40   37.60
   2   8  -2  107.29   13.00
  -2   8   2   57.09   13.30
  -2  -8  -2  132.89   21.00
  -2   8   2  110.89   20.50
  -2   8   2   81.79   14.80
   2   8  -2  101.79   17.30
  -2   8   2   76.69   15.30
   2  -8   2  105.89   16.30
  -2  -8  -2  111.89   16.30
   2  -8   2  121.39   21.60
   2   8  -2   80.09   13.10
   2   8  -2  104.39   16.80
   2   8   2  151.08   16.80
   2   8   2  151.78   18.80
  -2   8  -2  146.49   20.00
   2  -8  -2  102.19   19.60
  -2  -8   2  160.68   20.60
   2   8   2  140.49   16.00
   2   8   2  138.49   17.70
   2  -8  -2  139.69   15.20
  -2   8  -2  123.39   18.10
   4  -8   2  255.47   27.00
   4  -8   2  203.38   21.10
   4   8  -2  263.27   18.50
   4   8  -2  233.78   21.10
   4   8  -2  271.97   24.30
  -4  -8  -2  251.87   25.70
  -4   8   2  226.08   21.80
   4  -8   2  222.18   18.90
   4  -8   2  247.98   20.20
  -4   8  -2  213.68   18.60
   4   8   2  259.17   20.70
  -4  -8   2  248.08   25.20
   4  -8  -2  262.57   28.70
  -4   8  -2  234.28   24.10
  -4  -8   2  249.28   23.00
  -4   8  -2  279.07   21.30
  -4  -8   2  252.87   21.20
   4   8   2  253.57   18.10
  -4   8  -2  264.17   24.60
   6   8  -2  119.89   20.10
  -6  -8  -2  104.89   23.20
   6  -8   2  132.59   23.90
  -6  -8  -2  166.88   22.80
  -6   8   2  162.68   21.50
   6  -8  -2  106.79   17.90
  -6  -8   2  109.69   21.30
  -6  -8   2  129.89   21.10
  -6   8  -2  120.19   20.50
  -8  -8  -2   74.69   25.20
   8  -8   2  101.89   26.00
  -8   8   2   69.69   23.80
  -8  -8  -2   78.09   24.60
   8   8  -2  118.89   29.10
   8  -8   2  116.89   24.40
   8   8   2   21.40   19.90
  -8  -8   2  125.49   26.10
  -8  -8   2   50.89   21.90
   8  -8  -2   80.09   26.90
  -8   8  -2   55.69   18.80
   8  -8  -2   68.29   21.60
 -10  -8  -2   39.70   24.60
 -10   8   2    3.50   21.20
  10  -8   2   53.89   28.10
 -10  -8  -2   29.90   25.50
  10   8  -2   10.30   25.20
  10  -8  -2   11.10   21.70
 -10   8  -2   37.60   22.50
 -10  -8   2   10.30   22.60
  10  -8  -2   -1.60   23.30
  10   8   2   10.10   22.80
 -12  -8  -2   52.39   48.60
  12  -8   2   -9.40   25.30
 -12   8   2   43.90   26.80
  12   8  -2  -32.20   22.40
  12  -8  -2   40.60   28.10
 -12   8  -2    1.70   24.00
 -12  -8   2   44.70   30.60
  12   8   2   33.10   27.90
   1   9  -2  219.08   17.70
   1   9  -2  257.57   23.00
  -1   9   2  234.18   21.90
   1  -9   2  230.98   24.10
  -1  -9  -2  198.88   22.30
  -1  -9  -2  219.48   18.60
  -1  -9  -2  186.58   24.80
  -1   9   2  219.68   19.10
  -1   9   2  223.28   24.60
   1   9  -2  250.67   23.70
  -1   9  -2  283.77   25.00
   1   9   2  327.97   27.50
   1  -9  -2  303.77   20.30
  -1   9  -2  297.97   27.30
  -1  -9   2  316.07   27.00
   1  -9  -2  271.97   26.00
   1   9   2  382.46   42.40
   1   9   2  296.37   22.20
  -1   9  -2  282.57   24.70
   1  -9  -2  293.67   25.00
  -1  -9   2  304.87   25.60
   3   9  -2  336.17   21.80
  -3   9   2  398.16   26.20
  -3  -9  -2  319.17   29.20
  -3   9   2  364.16   24.90
   3  -9   2  345.57   30.70
  -3   9   2  330.07   23.70
   3   9  -2  338.57   25.60
   3  -9   2  354.96   26.70
   3   9  -2  373.56   25.20
   3  -9   2  302.27   21.50
   3  -9  -2  313.37   22.60
  -3   9  -2  333.77   27.00
  -3   9  -2  262.37   27.40
  -3  -9   2  322.07   24.30
   3  -9  -2  288.17   29.10
   3   9   2  312.97   24.00
  -3  -9   2  335.27   28.20
  -5  -9  -2  132.69   19.90
   5  -9   2  110.79   17.00
   5   9  -2  152.68   18.70
   5  -9   2  131.19   22.80
   5   9  -2  157.48   19.70
   5  -9  -2  103.19   16.70
   5   9   2  172.48   19.60
  -5   9  -2  161.58   21.70
  -5  -9   2  188.98   24.30
   5  -9  -2  158.88   31.30
  -5   9  -2  139.69   17.80
  -7  -9  -2   14.20   18.20
   7  -9   2   -6.80   18.30
  -7  -9  -2  -10.80   19.40
  -7   9   2   -7.10   15.10
   7   9  -2   18.10   18.90
   7  -9   2   20.70   18.40
   7  -9  -2  -12.20   21.10
  -7   9  -2    4.40   15.40
   7   9   2  -11.90   15.80
  -7   9  -2    9.50   18.20
   7  -9  -2   23.40   17.40
  -7  -9   2   14.60   19.30
  -7  -9   2  -19.40   16.70
   9  -9   2   50.19   23.30
   9  -9   2   33.00   23.70
   9   9  -2   25.10   22.50
  -9  -9  -2    7.70   22.80
  -9   9   2   31.40   20.60
  -9   9  -2   29.40   21.00
   9  -9  -2   64.09   28.40
   9  -9  -2   51.09   23.00
   9   9   2   37.00   22.00
  -9  -9   2   26.70   22.40
  11   9  -2  -63.19   22.00
 -11   9   2  -21.40   20.20
  11  -9   2   -6.30   23.30
 -11  -9  -2   14.40   27.00
 -11  -9  -2   -0.10   25.10
  11  -9  -2  -29.70   21.90
 -11  -9   2  -10.40   23.90
  11   9   2   30.90   25.10
  11  -9  -2    0.20   27.10
 -11   9  -2  -20.00   19.00
 -13  -9  -2   59.99   32.20
 -13   9   2   -2.30   26.50
  13   9  -2   39.80   30.80
  13  -9   2   11.90   27.60
  13   9   2   -3.40   25.40
 -13   9  -2   -3.30   23.70
 -13  -9   2  -18.60   29.30
  13  -9  -2  -46.10   24.20
   0  10   2 1592.44   50.19
   0  10  -2 1647.84   46.90
   0 -10  -2 1556.34   55.49
   0 -10  -2 1586.04   48.90
   0  10  -2 1564.54   54.39
   0 -10  -2 1620.44   55.69
   0 -10   2 1713.23   56.99
   0  10   2 1608.94   57.09
   0  10  -2 1580.24   54.59
   0  10   2 1572.24   53.59
   0  10  -2 1663.43   56.39
  -2  10   2   71.89   16.90
  -2  10   2   66.89   14.80
  -2  10   2   52.19   15.80
  -2 -10  -2   83.09   17.70
   2  10  -2   86.39   14.60
   2  10  -2   54.09   18.10
   2 -10   2   68.09   20.10
   2  10  -2   57.49   12.70
  -2 -10  -2   76.99   19.30
   2  10   2   74.69   15.00
   2  10   2   92.49   19.30
  -2 -10   2   83.69   17.90
   2 -10  -2   70.79   14.00
  -2 -10   2   98.39   20.50
   2 -10  -2  116.49   24.30
  -2  10  -2  120.49   20.00
   4 -10   2  659.03   29.10
  -4  10   2  751.52   33.60
  -4  10   2  745.43   34.00
   4 -10   2  675.03   30.30
   4 -10   2  717.53   40.20
  -4  10   2  685.53   33.50
  -4 -10  -2  701.33   40.40
   4  10  -2  719.53   32.60
   4 -10  -2  761.22   43.20
  -4  10  -2  676.43   36.20
  -4 -10   2  678.33   37.80
  -4 -10   2  739.33   33.60
  -4  10  -2  753.82   30.90
  -6 -10  -2   28.40   21.00
  -6  10   2   20.60   16.40
   6 -10   2    9.50   16.10
   6  10  -2   23.90   16.70
  -6 -10  -2   49.30   20.20
   6 -10   2   14.30   20.30
  -6  10  -2    8.90   14.10
   6 -10  -2   40.80   16.10
  -6 -10   2   16.90   16.00
   6  10   2   25.60   16.10
   6 -10  -2   15.80   22.20
  -6 -10   2  -18.60   16.40
   8  10  -2   24.10   25.20
   8 -10   2   49.40   22.00
   8 -10   2   22.70   23.20
  -8 -10  -2   17.90   20.20
  -8 -10  -2  -10.50   22.60
  -8  10   2   20.40   19.00
   8 -10  -2   25.10   19.40
   8 -10  -2   32.60   24.30
  -8  10  -2   66.79   19.50
  -8 -10   2   12.20   19.20
  -8  10  -2   34.60   21.60
   8  10   2   31.70   20.40
  -8 -10   2   17.50   23.10
 -10  10   2   -5.50   20.20
  10 -10   2   21.20   22.40
 -10 -10  -2  -12.70   25.00
  10 -10   2   25.60   24.70
  10  10  -2   48.00   26.30
 -10 -10  -2   41.40   28.00
 -10  10  -2   26.30   20.50
 -10 -10   2   10.50   23.20
  10 -10  -2   26.90   23.30
  10 -10  -2   -6.60   26.40
  10  10   2   31.90   24.40
  12  10  -2  -16.50   42.70
  12 -10   2  -34.50   23.10
 -12 -10  -2   22.20   28.90
  12 -10  -2   30.10   27.70
 -12  10  -2    1.30   21.80
 -12 -10   2  -31.40   25.20
  12  10   2   48.50   29.10
   1 -11   2  138.29   23.00
  -1 -11  -2  171.78   23.60
  -1  11   2   77.29   14.60
  -1  11   2   87.89   21.00
  -1 -11  -2   87.29   20.10
   1  11   2   67.79   19.80
   1 -11  -2   65.39   21.80
   1  11   2   46.50   14.40
   1 -11  -2   60.29   13.70
  -1  11  -2   89.79   18.90
  -1 -11   2   30.40   16.30
  -3  11   2   89.99   16.20
   3  11  -2   83.39   15.40
   3 -11   2   81.59   13.70
   3 -11   2   73.29   21.70
  -3  11   2   41.70   15.40
  -3 -11  -2   49.30   15.70
  -3 -11  -2   56.29   18.60
  -3  11   2   72.59   18.60
  -3  11  -2  104.69   19.30
   3 -11  -2   57.69   21.10
  -3 -11   2   84.79   19.80
   3  11   2   80.89   16.60
  -3 -11   2   74.99   17.00
   3  11   2   70.59   17.20
  -5 -11  -2   70.59   22.20
  -5  11   2   42.10   17.50
   5 -11   2   79.09   24.20
   5  11  -2   55.09   16.10
  -5  11   2   74.39   17.50
   5 -11  -2   83.19   24.70
  -5 -11   2   36.40   16.30
  -5 -11   2   61.89   21.20
  -5 -11   2   57.39   16.50
  -5  11  -2   41.10   14.90
  -7 -11  -2   30.20   23.80
   7 -11   2   72.29   20.50
   7 -11   2   23.60   24.40
   7  11  -2   51.99   21.70
  -7  11   2   16.90   18.10
   7  11   2   13.00   16.90
  -7  11  -2   31.40   16.90
  -7 -11   2   66.99   22.50
   7 -11  -2   61.29   19.40
  -7  11  -2   43.20   20.40
  -7 -11   2   20.40   22.30
   7 -11  -2  -11.40   23.00
   9  11  -2   -6.40   21.00
  -9  11   2  -13.30   17.90
  -9 -11  -2   -4.00   21.80
   9 -11   2   30.00   22.70
  -9 -11  -2   15.00   25.30
   9 -11   2  -26.10   21.30
   9 -11  -2   14.50   21.50
  -9  11  -2  -12.20   16.40
   9 -11  -2    3.70   26.30
  -9 -11   2    3.20   23.60
   9  11   2   -2.10   19.60
  -9 -11   2    9.40   21.70
 -11 -11  -2  -14.20   24.20
  11  11  -2   -6.30   23.80
 -11 -11  -2   30.20   30.20
  11 -11   2  -26.20   21.40
 -11  11   2  -16.20   21.50
 -11  11  -2   42.40   25.90
 -11 -11   2   46.60   27.60
  11 -11  -2   56.99   27.20
  11 -11  -2   43.60   32.00
  11  11   2   33.50   25.60
  13 -11   2    4.90   27.10
  13  11  -2  -12.40   26.90
 -13  11   2   26.80   30.60
 -13 -11  -2   31.80   31.50
  13  11   2    6.20   27.50
 -13 -11   2  -13.00   27.90
 -13  11  -2   -1.50   24.40
  13 -11  -2   39.30   30.90
   0  12  -2  210.38   23.90
   0  12   2  231.18   22.10
   0 -12   2  279.37   28.30
   0 -12  -2  253.87   27.60
   0 -12  -2  273.87   29.50
  -2 -12  -2    6.70   14.70
   2  12  -2   14.50   11.50
  -2  12   2   26.60   15.20
   2 -12   2  -24.20   18.00
  -2  12   2    9.50   13.10
  -2 -12  -2   -3.80   19.60
   2  12  -2   37.20   12.20
   2 -12   2   15.50   10.30
  -2 -12   2   62.39   19.20
   2 -12  -2   -6.10   21.40
   2  12   2   20.80   17.10
   2  12   2    6.10   11.80
  -2 -12   2   -4.20   13.60
  -2  12  -2   15.60   15.60
  -2  12  -2   28.70   12.10
   4 -12   2  377.26   34.70
  -4 -12  -2  325.27   32.70
  -4  12   2  333.57   27.00
  -4  12   2  396.36   30.20
   4  12   2  365.96   29.50
   4 -12  -2  385.06   38.20
  -4 -12   2  409.96   28.30
  -4  12  -2  362.46   25.20
  -4  12  -2  312.27   38.20
  -4 -12   2  338.77   32.50
   6 -12   2   36.40   24.00
   6 -12   2   38.50   17.50
  -6 -12  -2   55.19   24.10
   6  12  -2   21.80   17.30
  -6  12   2   48.60   18.10
  -6  12  -2   69.09   18.40
  -6 -12   2   74.79   23.20
   6 -12  -2   18.50   24.40
   6  12   2   19.20   15.50
  -6 -12   2   20.10   19.10
  -6  12  -2   49.40   20.60
   8 -12   2   20.90   19.40
   8 -12   2   27.10   25.80
  -8 -12  -2   74.09   29.60
  -8  12   2   30.00   20.60
   8  12  -2   40.30   22.10
  -8  12  -2  -17.00   20.10
   8 -12  -2   25.70   20.30
  -8 -12   2   83.59   24.90
   8 -12  -2   25.60   26.90
  -8  12  -2   24.50   18.60
  -8 -12   2   -3.60   24.00
 -10  12   2   15.50   22.20
  10 -12   2   -7.10   21.90
  10 -12   2  -11.10   23.40
 -10 -12  -2   80.59   31.00
 -10 -12  -2   10.10   24.70
  10  12  -2   -0.60   22.70
  10  12   2  -23.90   20.50
 -10  12  -2   23.60   22.00
 -10 -12   2   11.40   23.60
  10 -12  -2   34.20   31.30
  10 -12  -2   28.90   23.90
 -12 -12  -2   33.70   28.90
 -12  12   2   32.50   26.20
  12  12  -2   33.90   28.90
  12 -12   2    2.40   25.70
  12 -12  -2   13.30   28.90
 -12 -12   2    9.80   26.20
 -12  12  -2   20.30   25.70
  -1  13   2  208.08   21.40
  -1 -13  -2  200.28   25.20
   1 -13   2  173.48   26.70
  -1 -13  -2  109.89   25.90
  -1 -13   2  220.38   27.10
   1  13   2  218.78   21.80
  -1  13  -2  207.58   19.80
  -3  13   2  340.37   28.90
   3 -13   2  271.57   30.40
   3  13  -2  343.97   25.70
  -3 -13  -2  262.47   29.60
  -3 -13  -2  372.86   28.60
   3  13   2  306.77   26.20
   3 -13  -2  304.17   31.60
  -3  13  -2  306.77   23.10
  -3  13  -2  304.87   29.40
  -3 -13   2  251.37   30.40
  -5  13   2    8.40   16.10
  -5 -13  -2   39.40   23.10
   5 -13   2   36.20   22.70
  -5 -13   2   22.00   21.00
   5 -13  -2   44.80   24.30
   5  13   2   12.20   16.60
  -5 -13   2   42.80   17.60
  -5  13  -2   26.00   19.90
  -5  13  -2   19.60   15.70
   7 -13   2   54.99   27.60
   7  13  -2   56.39   21.60
  -7  13   2   72.69   23.40
  -7 -13  -2   -1.60   24.90
   7  13   2   79.89   21.40
  -7  13  -2   77.69   25.10
  -7  13  -2   62.19   19.90
   7 -13  -2  117.69   32.60
  -7 -13   2   77.59   26.10
   9 -13   2    1.60   25.50
   9 -13   2   -5.50   21.60
  -9  13   2   37.60   22.00
   9  13  -2   21.70   22.20
  -9 -13  -2   97.79   33.70
  -9 -13   2    9.10   23.70
   9 -13  -2   40.70   23.60
   9  13   2   26.70   21.70
  -9 -13   2   -5.90   23.40
   9 -13  -2   23.90   29.50
  -9  13  -2   10.90   22.60
  -9  13  -2  -31.40   16.20
 -11  13   2    9.60   21.90
  11  13  -2  -16.90   24.60
  11 -13   2   10.60   26.80
 -11 -13  -2   42.50   31.20
  11 -13  -2   34.10   27.20
  11 -13  -2   -3.70   29.70
 -11  13  -2  -28.60   19.60
 -11 -13   2   15.70   28.50
  11  13   2  -10.10   23.70
 -13  13   2  -26.20   23.30
  13 -13   2   22.30   29.70
  13  13  -2  -12.60   27.40
  13 -13  -2   32.10   29.70
 -13  13  -2   -7.30   24.10
  13  13   2   30.50   29.40
 -13 -13   2   11.50   32.50
   0 -14  -2    5.90   15.70
   0 -14   2   13.60   17.40
   0  14   2   -2.30   13.20
   0 -14  -2   20.30   17.50
   0  14  -2   15.60   16.80
   0  14  -2    2.10   12.00
  -2 -14  -2  233.28   29.50
  -2  14   2  290.47   28.80
   2  14  -2  200.88   21.00
  -2 -14  -2  283.57   29.30
   2 -14   2  276.67   33.80
   2  14   2  304.07   26.20
   2 -14  -2  230.98   29.80
  -2 -14   2  297.07   32.80
  -2 -14   2  222.28   28.20
  -2  14  -2  260.37   28.30
   4 -14   2   83.69   24.60
  -4  14   2  125.19   21.40
  -4 -14  -2  106.79   25.20
   4  14  -2   96.59   20.20
  -4 -14  -2  101.09   20.50
  -4  14   2  112.69   23.90
   4  14   2   84.19   20.30
  -4 -14   2   89.19   21.20
  -4  14  -2   66.79   22.30
   4 -14  -2   78.99   26.30
  -4 -14   2   72.49   23.10
  -4  14  -2  144.99   21.00
   6 -14   2   33.30   24.60
   6  14  -2   69.19   20.70
  -6  14   2   48.70   19.70
   6  14   2   42.80   20.70
  -6 -14   2    1.10   22.30
  -6  14  -2   48.90   17.90
  -6  14  -2   86.79   25.10
   6 -14  -2   83.49   48.20
  -8 -14  -2   41.50   28.10
  -8  14   2    8.60   20.70
   8 -14   2   40.50   27.70
   8  14  -2   25.30   21.70
  -8 -14   2  -20.30   22.00
  -8  14  -2   19.40   18.80
   8  14   2   49.20   21.70
   8 -14  -2   50.69   32.60
  10 -14   2   35.90   25.30
 -10  14   2   -5.70   21.60
  10 -14   2   18.10   26.60
 -10 -14  -2   23.20   29.40
  10  14  -2   -4.40   23.80
  10 -14  -2   17.50   31.00
  10  14   2   38.00   23.90
 -10 -14   2   49.50   28.50
 -10 -14   2   35.30   26.40
  10 -14  -2  -14.50   21.30
 -10  14  -2   23.00   21.00
 -12  14   2  -24.80   23.80
  12  14  -2  -10.30   28.60
 -12  14  -2   18.60   25.90
  12 -14  -2  -60.49   23.10
 -12 -14   2    2.10   28.80
  12  14   2   -1.70   27.10
   1 -15   2  212.08   28.50
  -1 -15  -2  227.28   29.60
   1  15  -2  267.07   23.20
  -1 -15  -2  239.68   29.70
  -1  15   2  236.78   24.40
   1  15   2  239.78   24.30
  -1  15  -2  205.28   20.70
   1 -15  -2  294.37   35.80
  -1  15  -2  148.19   25.40
  -1 -15   2  246.98   29.70
  -3 -15  -2  129.09   26.60
   3 -15   2  226.18   32.40
   3  15  -2  208.78   22.70
  -3  15   2  226.98   24.30
  -3  15   2  161.18   25.40
  -3  15  -2  240.08   29.40
  -3 -15   2  176.78   27.00
  -3  15  -2  172.68   20.80
  -3 -15   2  186.68   29.90
   3 -15  -2  237.38   32.40
   3  15   2  180.98   22.30
   5  15  -2  166.58   25.50
   5 -15   2  105.99   29.80
  -5  15   2  165.18   26.90
  -5  15   2  181.18   25.10
  -5 -15   2  120.09   28.00
  -5 -15   2  113.99   24.70
  -5  15  -2  185.88   29.90
   5  15   2  156.28   27.10
   5 -15  -2  181.98   53.09
  -5  15  -2  104.39   20.40
  -7  15   2   27.10   21.40
   7  15  -2   89.99   23.20
   7 -15   2   66.99   29.60
  -7  15   2   67.29   24.50
  -7 -15  -2   89.29   30.30
  -7 -15   2   50.59   26.80
  -7  15  -2  143.29   44.10
   7  15   2   60.29   25.80
   7 -15  -2   29.20   29.00
  -9  15   2   21.50   23.70
   9 -15   2   56.39   31.00
  -9 -15  -2    8.40   30.10
   9  15  -2   35.90   24.20
   9 -15   2    6.10   20.80
   9  15   2   47.90   25.50
   9 -15  -2  -39.70   25.50
   9  15   2    9.60   21.80
  -9 -15   2   39.80   28.60
  -9  15  -2   84.29   27.30
  -9  15  -2   10.50   19.30
  11 -15   2  -20.90   25.20
  11  15  -2  -22.20   23.10
 -11 -15  -2  -22.20   29.00
 -11  15   2    1.20   36.90
 -11  15  -2    3.20   22.70
  11  15   2   36.40   25.70
  11 -15  -2   48.50   33.70
  11 -15  -2   13.40   32.70
   0 -16  -2    8.50   19.60
   0 -16   2  -27.00   17.70
   0 -16  -2    9.90   19.30
   0  16   2   -9.10   14.80
   0  16  -2    9.10   14.50
   0  16  -2   14.40   18.70
  -2 -16  -2   47.10   21.50
  -2  16   2   69.19   19.40
   2 -16   2  109.49   27.50
  -2  16   2   74.79   22.10
   2  16  -2   58.79   17.50
  -2 -16  -2   62.99   22.40
   2 -16  -2   44.00   23.20
   2  16   2   66.79   18.60
  -2 -16   2   42.80   20.80
  -2  16  -2   60.29   21.50
   4 -16   2    3.30   26.70
  -4  16   2    7.70   16.90
  -4 -16  -2   12.40   18.30
   4  16  -2   13.80   16.90
  -4  16   2    7.00   20.90
  -4  16  -2   36.10   22.70
  -4 -16   2    8.30   22.00
  -4  16  -2    8.10   15.10
   4  16   2  -15.60   16.40
  -4 -16   2  -20.80   17.00
   4 -16  -2   59.89   34.00
  -6 -16  -2   25.30   26.20
   6  16  -2   24.70   21.10
  -6  16   2    1.70   18.90
   6 -16   2   -5.10   25.00
   6  16   2    5.60   19.70
  -6 -16   2   15.00   19.60
  -6  16  -2    2.40   17.60
  -6 -16   2  -13.00   22.90
   6 -16  -2   30.00   31.20
   8  16  -2    8.40   22.50
   8  16  -2   10.70   20.10
  -8 -16  -2    7.70   28.20
   8 -16   2   48.80   24.80
  -8  16   2   61.69   23.70
   8 -16   2  -15.50   25.50
   8 -16  -2    9.60   31.40
   8  16   2  -16.20   20.70
  -8 -16   2  -23.40   24.80
  -8  16  -2   36.60   20.90
  -8  16  -2   42.90   26.10
  10  16  -2  -29.80   21.90
 -10 -16  -2   43.40   32.20
  10 -16   2  -13.70   23.60
  10 -16   2   25.80   28.80
 -10  16   2   -5.80   21.50
 -10 -16   2    9.30   28.90
  10  16   2   29.90   26.80
  10  16   2    2.30   22.30
 -10  16  -2    0.60   21.00
  10 -16  -2    5.20   29.70
  12  16  -2  -27.60   24.90
 -12  16   2   17.90   25.20
 -12  16  -2  -36.00   21.10
  12  16   2   76.29   29.40
  12  16   2  -62.39   24.10
   1 -17   2  218.08   32.40
   1  17  -2  206.98   31.70
  -1  17   2  190.48   24.50
  -1 -17  -2  183.98   31.90
   1  17  -2  229.08   23.60
  -1 -17  -2  225.98   32.40
   1  17   2  237.08   26.80
   1 -17  -2  200.18   30.90
  -1  17  -2  225.58   31.00
  -1 -17   2  199.48   30.60
   3  17  -2  103.59   20.80
  -3  17   2   84.19   21.20
  -3  17   2  164.38   27.80
   3 -17   2  122.09   32.20
  -3 -17  -2  138.59   26.80
  -3 -17  -2  129.79   31.80
   3  17   2   76.99   21.00
  -3  17  -2   72.89   18.60
   3 -17  -2   70.29   28.70
  -3  17  -2  141.29   28.10
  -3 -17   2   62.09   24.50
  -5  17   2   91.29   27.10
  -5 -17  -2   88.79   29.30
  -5  17   2  156.88   29.30
  -5 -17  -2  106.09   24.50
   5 -17   2  106.79   31.90
   5  17   2  125.49   26.00
  -5 -17   2   60.09   22.60
   5 -17  -2   81.59   30.30
  -5  17  -2  102.39   21.30
  -5  17  -2  111.49   28.90
  -5 -17   2   92.99   30.10
   7  17  -2  -15.70   20.50
   7 -17   2  -30.40   26.20
  -7  17   2  -16.80   18.80
  -7 -17  -2   18.80   27.40
  -7  17   2   42.50   24.00
  -7  17  -2  -12.70   17.20
   7 -17  -2    3.90   27.20
  -7 -17   2   10.00   19.00
  -7  17  -2   24.80   25.80
  -7 -17   2   14.30   26.50
   7  17   2  -37.80   19.30
  -9  17   2   31.20   22.90
   9  17  -2   -1.80   22.80
   9 -17   2  -33.00   25.20
   9  17  -2  -53.99   19.40
  -9 -17  -2  -30.00   27.90
  -9  17  -2    5.30   25.60
  -9  17  -2    1.40   20.10
   9 -17  -2  -28.40   26.80
  -9 -17   2   11.40   27.90
   9  17   2   41.70   28.40
  11  17  -2  -37.10   23.80
 -11 -17  -2  -54.69   29.50
 -11  17   2   -6.60   22.10
 -11  17  -2  -23.90   22.90
  11  17   2   -0.90   28.50
  11  17   2   36.70   29.60
  11 -17  -2  -55.49   27.70
   0  18   2   78.29   21.60
   0 -18  -2   77.39   27.30
   0  18  -2   59.99   18.50
   0 -18   2   90.29   31.70
   2 -18   2   29.10   24.10
   2  18  -2   37.00   17.10
  -2 -18  -2   83.89   27.80
  -2 -18  -2   62.29   26.50
  -2  18   2   78.39   25.30
  -2  18   2   31.50   19.10
  -2  18  -2   26.00   17.00
   2  18   2   43.80   19.40
  -2 -18   2   71.19   25.20
   2 -18  -2   78.19   29.70
  -2  18  -2   54.09   31.50
  -4 -18  -2   43.90   27.90
  -4 -18  -2    0.80   20.60
  -4  18   2  -17.10   22.30
  -4  18   2   64.29   33.20
   4 -18   2   33.20   27.80
   4  18  -2   24.00   18.40
   4  18   2    0.40   19.10
   4 -18  -2   -1.60   28.10
  -4  18  -2    2.90   16.40
  -4 -18   2    2.00   19.60
  -4  18  -2   37.60   25.10
  -4 -18   2    1.90   22.50
  -6 -18  -2   39.00   27.00
   6 -18   2    4.90   28.40
   6  18  -2    2.30   20.00
  -6  18   2  -15.30   23.30
  -6  18   2   32.70   21.60
  -6  18  -2   21.10   24.70
  -6 -18   2   39.80   23.40
  -6 -18   2   31.90   27.60
   6  18   2   49.70   25.00
  -6  18  -2   -1.00   21.20
   6 -18  -2   22.70   31.70
  -8  18   2   20.20   22.00
   8 -18   2   32.50   29.20
  -8 -18  -2  -13.90   26.70
   8  18  -2    4.90   23.60
  -8  18  -2    5.20   21.10
   8 -18  -2    9.80   28.50
  -8 -18   2   44.40   30.40
   8  18   2  -19.40   23.30
  -8  18  -2   37.30   26.20
  10  18  -2   69.29   40.90
  10 -18   2  -17.40   28.70
 -10  18   2   11.80   23.00
 -10 -18  -2   -3.40   28.90
  10  18  -2  -12.90   23.70
  10  18   2  -24.80   26.80
 -10 -18   2  -19.00   28.00
  10 -18  -2   88.69   38.50
 -10  18  -2   -5.00   21.70
  -1 -19  -2   68.39   27.80
   1  19  -2  125.69   30.90
  -1  19   2  145.09   24.20
   1 -19   2   82.49   28.70
   1  19  -2  140.49   23.40
  -1  19   2   85.19   26.40
  -1  19  -2  152.38   30.50
   1  19   2   70.89   21.60
   1 -19  -2   60.29   26.60
  -1  19  -2  107.89   20.30
  -1 -19   2   74.19   25.40
  -3 -19  -2   81.59   29.90
   3 -19   2   67.99   28.00
  -3 -19  -2  117.39   27.40
  -3  19   2  113.09   27.90
   3  19  -2  142.99   23.80
   3  19   2  120.39   24.10
  -3  19  -2   99.79   29.00
  -3  19  -2   73.59   20.40
   3 -19  -2   91.89   31.70
  -3 -19   2  110.29   32.30
  -5 -19  -2   51.69   23.50
  -5 -19  -2   68.79   29.50
   5  19  -2   76.19   22.30
  -5  19   2   63.39   28.00
   5 -19   2   37.90   28.80
  -5  19   2   57.59   22.40
  -5 -19   2   53.89   29.50
  -5  19  -2   58.99   21.50
   5  19   2   79.49   24.60
   5 -19  -2   15.40   28.70
  -5  19  -2   46.30   25.70
  -5 -19   2   25.30   27.00
   7  19  -2   31.30   24.10
  -7 -19  -2   47.60   30.00
  -7  19   2   14.90   25.10
  -7  19   2   29.00   22.70
   7 -19   2   64.89   32.30
  -7  19  -2  -20.10   24.10
  -7 -19   2   -6.40   25.10
   7  19   2   -9.80   23.90
   7 -19  -2   71.59   36.80
  -7  19  -2   54.59   22.50
   9 -19   2    0.10   31.00
   9  19  -2   36.00   27.50
  -9  19   2    4.10   24.20
  -9 -19  -2  -12.10   30.50
  -9 -19   2  -38.10   27.50
   9 -19  -2   28.50   31.30
  -9  19  -2  -16.00   19.50
  -9  19  -2  -11.40   25.20
   9  19   2   -5.50   26.90
 -11  19   2   13.30   25.80
  11  19  -2    0.40   28.40
 -11 -19  -2    8.70   32.00
  11  19   2   59.99   32.80
  11 -19  -2  -10.50   31.50
 -11  19  -2   30.70   31.20
   0 -20   2  154.08   33.70
   0 -20  -2   62.99   27.30
   0  20  -2  135.19   29.90
  -2 -20  -2    7.30   23.60
  -2  20   2   12.40   20.00
   2  20  -2   30.90   18.30
  -2 -20  -2    9.80   26.00
  -2  20   2    5.00   21.80
   2 -20   2  -13.70   24.00
  -2  20  -2   39.00   18.60
   2 -20  -2   27.40   27.20
  -2 -20   2   28.60   25.80
   2  20   2   13.30   19.60
  -2  20  -2   48.40   27.20
   4 -20   2   -0.70   25.00
  -4 -20  -2    4.20   26.40
  -4  20   2   -2.00   18.90
  -4  20   2   33.00   26.10
   4  20  -2    2.40   18.90
  -4  20  -2   19.70   27.20
   4  20   2   -3.40   19.90
   4 -20  -2   27.00   26.90
  -4  20  -2  -17.90   17.80
  -4 -20   2   19.50   24.00
  -6  20   2   23.20   26.20
  -6  20   2   41.30   22.60
   6  20  -2   -1.20   20.70
   6 -20   2   20.20   29.80
  -6 -20  -2   15.70   30.50
  -6  20  -2  -27.00   24.40
   6  20   2   -4.70   21.90
  -6 -20   2  -40.00   24.90
  -6 -20   2  -10.70   20.90
   6 -20  -2   26.00   30.70
   8 -20   2   23.60   29.80
  -8  20   2   59.19   24.30
   8  20  -2    9.90   26.90
  -8 -20  -2    2.70   29.30
   8  20   2   40.50   28.50
   8 -20  -2   16.50   32.10
  -8 -20   2    9.00   31.40
  -8  20  -2   20.90   28.90
  -8  20  -2   40.70   22.70
  10  20  -2   -9.00   26.40
 -10  20   2    5.80   25.10
  10 -20   2   95.69   35.10
 -10 -20  -2   38.40   35.90
  10  20   2  -39.00   27.30
  10 -20  -2   73.09   37.10
 -10  20  -2   -1.50   29.20
  -1  21   2   55.19   27.00
  -1 -21  -2   51.99   28.30
   1  21  -2   90.69   23.00
   1 -21   2   82.69   33.90
   1  21  -2   47.70   26.90
  -1  21   2   58.69   21.70
  -1  21  -2   52.59   29.00
   1 -21  -2   44.20   28.50
   1  21   2   39.30   22.50
  -1  21  -2   70.99   21.10
  -1 -21   2   55.09   28.00
   3 -21   2   29.30   29.70
  -3 -21  -2   68.99   27.50
  -3 -21  -2   31.20   27.90
   3  21  -2   41.60   21.10
  -3  21   2   35.40   26.70
  -3  21   2   50.09   22.40
   3  21   2   14.30   20.90
  -3  21  -2   70.09   29.70
  -3 -21   2   20.40   26.10
   3 -21  -2   41.00   29.00
  -5  21   2  -34.40   24.60
   5  21  -2   -4.90   19.70
  -5 -21  -2   -3.80   23.30
  -5  21   2  -12.20   20.00
  -5 -21  -2   32.70   29.90
   5 -21   2  -15.80   24.60
   5  21   2   26.10   22.80
  -5  21  -2    4.90   19.60
  -5 -21   2   -4.80   22.90
  -5  21  -2    5.60   26.40
   5 -21  -2   14.20   27.50
  -5 -21   2    9.60   28.20
  -7 -21  -2   55.29   32.90
   7  21  -2  -30.30   21.60
  -7  21   2   31.30   28.20
  -7  21   2   34.80   25.90
   7 -21   2   -8.30   26.00
  -7 -21   2   26.60   28.70
   7 -21  -2   36.00   33.00
   7  21   2   -6.80   23.50
  -7  21  -2  -19.30   19.90
  -7  21  -2   48.20   28.80
   9 -21   2  -30.60   30.60
  -9  21   2    6.90   26.90
  -9 -21  -2  -50.59   29.70
   9  21  -2   -6.60   27.80
   9 -21  -2    0.50   33.30
   9  21   2    2.90   26.80
  -9 -21   2   44.30   34.20
  -9  21  -2   26.00   28.60
   0 -22   2   48.40   27.40
   0 -22  -2    8.30   25.70
   0  22  -2   25.30   25.80
   0  22  -2    7.20   18.50
   0  22   2   42.10   21.10
   0  22   2   26.90   26.10
  -2  22   2   25.70   21.00
  -2 -22  -2   51.69   27.70
   2  22  -2  -11.80   21.70
  -2  22   2   -8.50   24.90
   2  22  -2   15.40   20.80
   2 -22   2   25.10   31.80
   2 -22  -2   36.40   30.80
  -2  22  -2   21.40   21.50
  -2 -22   2  -17.40   25.40
   2  22   2    8.30   20.80
  -2  22  -2   21.20   27.30
  -4  22   2   28.60   28.70
  -4 -22  -2   14.20   24.50
   4 -22   2   30.10   28.80
  -4 -22  -2   -5.70   25.70
  -4  22   2   32.40   22.50
   4  22  -2   19.60   21.90
  -4  22  -2   88.59   32.70
  -4  22  -2   20.40   20.10
  -4 -22   2   27.00   26.20
   4  22   2   -8.00   20.60
   4 -22  -2   27.40   31.60
  -6  22   2    6.50   23.20
  -6  22   2   15.70   27.10
   6  22  -2   -2.30   20.40
   6 -22   2    8.80   29.30
  -6 -22  -2   33.60   31.30
   6  22   2  -12.00   23.10
   6 -22  -2   -1.70   28.40
  -6 -22   2  -51.49   25.00
  -6 -22   2    8.30   24.60
  -6  22  -2    2.80   22.10
  -6  22  -2    6.40   27.50
  -8  22   2  -22.30   24.00
   8 -22   2  -21.00   52.09
  -8 -22  -2    9.90   32.50
   8  22  -2  -13.60   25.70
  -8  22  -2   13.50   28.40
   8  22   2   47.80   32.10
   8 -22  -2  -23.00   31.90
  -8 -22   2   61.79   33.40
  10  22  -2   -3.30   31.50
 -10 -22  -2   46.10   38.40
  10 -22   2  -34.90   31.70
 -10  22   2   -0.60   24.80
  10 -22  -2  -35.30   32.40
  10  22   2   25.80   30.50
 -10 -22   2   18.00   35.00
   1  23  -2   21.60   27.60
   1 -23   2   46.40   28.40
  -1  23   2   44.70   29.40
   1  23  -2   47.60   21.40
  -1 -23  -2   74.99   30.20
  -1  23   2   10.60   21.70
   1 -23  -2   30.60   29.00
   1  23   2   14.30   22.10
  -1  23  -2   -1.40   26.30
  -1 -23   2   24.40   27.00
  -1  23  -2   24.20   20.70
  -3  23   2   44.60   23.90
   3  23  -2   11.80   26.90
  -3  23   2   -8.20   26.00
  -3 -23  -2  -12.10   23.90
   3  23  -2   52.39   23.10
  -3 -23  -2   -1.20   25.90
   3 -23   2   22.30   29.90
  -3  23  -2   45.30   29.80
   3 -23  -2    5.60   29.60
  -3 -23   2   -1.90   23.30
   3  23   2  -13.20   20.00
  -3  23  -2   12.80   19.30
  -5  23   2   27.50   24.10
   5  23  -2   30.10   22.60
  -5  23   2   -3.20   29.00
  -5 -23  -2   -8.40   24.10
   5 -23   2    3.60   27.80
  -5 -23  -2   -6.80   27.30
  -5  23  -2   36.10   29.90
  -5 -23   2   -8.80   24.90
   5 -23  -2   -7.30   28.00
  -5  23  -2   39.40   23.00
   5  23   2    7.90   24.00
  -7 -23  -2   77.69   47.30
  -7  23   2  -12.00   28.60
  -7  23   2   13.40   25.00
   7  23  -2   -3.20   23.80
   7 -23  -2   -2.20   32.60
   7  23   2   37.00   30.50
  -7  23  -2  -30.20   26.50
   9 -23   2   -0.30   33.40
  -9  23   2   11.10   23.70
  -9 -23  -2  -49.99   30.60
   9  23  -2  -14.90   28.60
   9 -23  -2   25.90   35.70
   9  23   2   52.29   32.40
  -9 -23   2  -58.99   30.60
   0 -24  -2   14.30   29.10
   0  24  -2   82.89   23.70
   0  24  -2   83.99   33.30
   0  24   2   87.99   30.70
   0  24   2   67.29   25.50
   0 -24   2   51.29   30.70
  -2 -24  -2   16.40   27.10
   2  24  -2  -12.80   21.30
  -2  24   2   31.40   22.50
   2  24  -2    6.10   28.70
   2 -24   2   62.39   33.70
  -2  24   2   24.40   28.60
  -2 -24   2   43.10   28.50
   2  24   2    0.50   22.10
  -2  24  -2   14.90   20.30
   2 -24  -2  -10.80   26.30
  -2  24  -2   79.99   33.40
  -4 -24  -2   10.10   29.60
  -4  24   2    4.70   22.10
  -4 -24  -2  -47.40   22.60
   4 -24   2  -20.90   29.30
  -4  24   2    8.20   30.60
   4  24  -2   10.40   22.50
  -4 -24   2  -55.39   21.70
   4 -24  -2   27.40   29.70
   4  24   2   -2.50   22.30
  -4  24  -2  -15.10   19.70
  -4  24  -2   -5.00   27.70
  -6  24   2   -4.40   23.00
  -6 -24  -2    1.80   31.10
  -6  24   2  -37.00   27.10
   6  24  -2  -14.10   23.00
   6 -24   2   -6.40   31.40
   6 -24  -2   -8.00   30.20
   6  24   2   -6.20   23.20
  -6  24  -2   30.70   29.20
   8  24  -2    4.00   26.30
  -8 -24  -2   31.30   35.90
   8 -24   2    9.10   33.70
  -8  24   2  -16.50   23.30
   8 -24  -2  161.88   42.10
   8  24   2   -7.50   26.20
   1 -25   2   12.90   27.70
   1  25  -2   59.89   24.10
  -1  25   2   35.00   30.40
   1  25  -2   76.19   31.00
  -1 -25  -2  -19.50   25.30
  -1  25   2   63.59   26.90
  -1 -25   2  -24.10   28.40
   1  25   2   50.79   31.20
   1  25   2   34.20   23.40
  -1  25  -2   25.10   21.00
   1 -25  -2   47.60   33.20
  -1  25  -2  -13.00   26.70
   3 -25   2    4.50   31.20
  -3  25   2   13.80   29.10
  -3 -25  -2   36.30   30.30
   3  25  -2   20.90   21.90
   3  25  -2   38.60   29.00
  -3  25   2   -8.70   23.40
  -3 -25   2   25.30   29.30
  -3  25  -2   26.50   32.10
   3 -25  -2   13.00   31.20
  -3  25  -2    9.30   30.80
   3  25   2   29.60   25.60
  -5 -25  -2   43.60   34.40
   5  25  -2   37.00   24.80
  -5  25   2   26.40   31.50
   5 -25   2  -44.80   28.70
  -5  25   2   33.40   26.50
   5 -25  -2    2.00   30.60
   5  25   2  -14.10   23.30
  -5  25  -2    0.00   30.50
  -5 -25   2   21.70   29.00
   7  25  -2   43.60   29.50
   7 -25   2    5.90   33.50
  -7 -25  -2   20.50   33.90
  -7  25  -2   52.39   34.50
   7 -25  -2    8.20   39.30
   7  25   2   53.29   31.20
   0 -26  -2   41.10   33.20
   0  26   2   10.60   30.80
   0  26  -2   65.29   34.20
   0  26  -2   -0.70   21.90
   0  26   2   31.70   24.80
   0 -26   2   73.09   33.80
   2 -26   2  -39.70   23.30
  -2  26   2   -7.60   27.90
   2  26  -2  -31.60   25.50
   2  26  -2   23.50   22.60
  -2  26   2  -12.00   21.90
  -2 -26  -2  -29.80   25.40
   2  26   2  -27.70   22.40
  -2 -26   2   78.39   33.20
   2 -26  -2  -50.29   25.00
  -2  26  -2    0.10   31.40
   4  26  -2   -3.70   30.30
  -4  26   2  -12.70   30.00
  -4 -26  -2  -10.60   26.10
   4 -26   2   16.00   34.70
  -4  26   2   33.50   24.70
   4  26  -2  -16.20   22.60
  -4  26  -2   33.80   34.30
   4 -26  -2    9.70   31.40
  -4 -26   2   66.79   30.20
   4  26   2   -8.70   25.50
  -6  26   2   12.00   27.20
   6 -26   2  -20.90   35.70
  -6 -26  -2   66.79   37.40
   6  26  -2    4.00   29.50
  -6  26   2   59.89   35.30
   6 -26  -2   27.00   33.90
   6  26   2  -27.40   26.70
  -6  26  -2   27.50   33.00
  -1  27   2   -3.40   23.80
   1  27  -2  -50.79   28.40
  -1 -27  -2   33.80   31.90
   1 -27   2    1.40   29.60
  -1 -27   2   -2.00   29.60
   1  27   2    2.70   21.60
   1 -27  -2   10.60   58.49
   1  27   2   -4.80   29.60
  -1  27  -2    6.70   31.80
   3  27  -2   49.60   30.20
  -3  27   2   15.80   24.00
   3  27  -2   15.80   32.50
   3 -27   2  -16.20   30.00
  -3 -27  -2   33.40   31.20
   3 -27  -2   22.50   33.00
   3  27   2   29.80   27.70
  -3 -27   2   24.20   31.40
  -3  27  -2   41.20   35.30
   5  27  -2   57.19   36.90
  -5  27   2  -34.00   23.80
   5  27  -2   -6.70   22.00
  -5  27   2   20.40   31.60
   5 -27   2  -13.30   33.50
  -5  27  -2   -8.20   28.60
  -5 -27   2    9.90   30.20
   5  27   2    2.70   25.70
   5 -27  -2   21.50   32.00
   0  28   2  -39.40   20.70
   0  28  -2  -12.10   30.80
   0 -28  -2   21.10   32.50
   0 -28   2  -25.30   26.00
   0  28   2   19.30   31.20
  -2 -28  -2    3.70   36.40
  -2  28   2   16.30   34.10
  -2  28   2   33.90   24.90
   2 -28   2   33.70   35.50
   2  28  -2   18.90   35.00
   2  28   2  -54.19   21.40
   2  28   2   12.40   32.80
  -2 -28   2   -0.80   29.90
   2 -28  -2  -22.60   33.40
  -2  28  -2   -9.60   31.40
  -4  28   2  -60.69   34.10
   4 -28   2    2.90   36.20
  -4  28   2  -36.90   30.70
   4  28  -2   -1.20   31.40
  -4 -28  -2   32.50   39.30
  -4  28  -2  -39.60   30.40
   4 -28  -2   -5.60   33.00
   4  28   2  -46.00   24.10
  -4 -28   2   15.10   29.70
  -1  29   2   43.60   35.00
   1  29  -2   -1.30   32.30
   1 -29   2   60.39   37.20
  -1  29   2  -45.10   24.50
  -1 -29  -2    0.30   33.60
  -1  29  -2  -14.70   34.40
   1 -29  -2   -0.40   33.70
   1  29   2   18.90   31.20
  -1 -29   2   21.20   34.10
  -3  29   2   14.20   34.90
  -3 -29  -2   35.40   35.60
   3 -29   2   65.99   39.60
   3  29  -2  -15.90   28.50
  -3  29   2   37.50   34.50
   3 -29  -2    6.20   34.20
  -3 -29   2   11.20   31.90
  -3  29  -2  -88.09   27.90
   3  29   2   35.20   35.20
   3  29   2   -2.90   26.70
   0  30   2   16.60   27.70
   0 -30   2   23.40   33.10
   0 -30  -2   25.70   35.20
   0  30  -2  -16.40   32.50
   0  30   2    4.40   36.20
   2  30  -2   34.50   36.70
   2 -30   2   10.10   33.00
  -2  30   2   75.69   41.50
  -2 -30  -2    6.60   34.50
   2  30   2   36.30   35.50
  -2  30  -2   36.90   41.80
   2 -30  -2    0.30   35.10
  -2 -30   2  -22.30   34.70
   2  30   2   78.99   28.40
   0   0  -3    7.70    4.70
   0   0   3    1.60    4.30
   0   0   3   -2.90    3.70
   0   0  -3   -0.60    3.70
   0   0   3    4.80    4.40
   0   0  -3   -0.40    4.20
  -2   0  -3  425.26   16.80
   2   0  -3  409.46   18.70
  -2   0   3  421.26   18.40
   2   0  -3  399.16   16.50
   2   0  -3  398.66   17.10
   2   0   3  375.26   19.00
   2   0   3  425.36   16.50
  -2   0  -3  400.76   16.90
   4   0   3  194.08   18.70
  -4   0   3  163.78   16.40
   4   0  -3  232.58   18.50
   4   0  -3  238.78   20.40
  -4   0  -3  183.58   20.80
  -4   0  -3  181.78   16.90
   4   0  -3  156.58   16.20
   4   0   3  186.08   18.00
  -4   0   3  161.08   16.00
  -4   0  -3  195.68   17.80
   6   0  -3   44.10   16.10
  -6   0   3   71.09   13.90
  -6   0  -3   88.19   17.00
  -6   0  -3   72.29   16.20
  -8   0  -3   46.80   19.30
  -8   0   3   37.10   19.50
  -8   0  -3   39.40   20.70
   8   0  -3   36.00   19.20
   8   0   3   25.40   19.90
  10   0   3   13.00   20.50
  10   0  -3   19.90   22.20
 -10   0   3   12.90   19.20
 -10   0  -3   34.00   22.70
 -12   0  -3    4.40   23.90
  12   0   3   22.80   25.40
 -12   0   3  -30.30   20.80
  12   0  -3  -46.60   22.70
 -14   0   3  -27.60   24.20
  14   0   3  -24.30   26.70
  14   0  -3   -5.20   28.80
 -14   0  -3   27.70   27.70
  -1  -1  -3 2101.99   50.09
   1  -1   3 2036.70   49.90
   1  -1   3 2073.59   52.09
  -1   1   3 2054.89   52.39
   1   1  -3 2142.49   50.79
  -1   1   3 2088.19   50.09
  -1   1   3 2090.39   50.39
   1   1   3 1717.93   41.90
   1   1   3 1755.72   42.40
   1  -1  -3 1651.73   41.70
  -1   1  -3 1705.53   41.80
  -1   1  -3 1772.52   42.80
  -1  -1   3 1740.73   41.20
   1   1   3 1682.73   42.00
   1   1   3 1717.53   44.00
  -1  -1   3 1676.43   43.60
   1  -1  -3 1673.93   42.20
   3  -1   3  719.63   24.40
  -3  -1  -3  717.33   27.50
  -3  -1  -3  683.63   24.80
  -3   1   3  767.32   26.30
  -3   1   3  721.73   26.40
   3  -1   3  690.63   27.00
   3   1  -3  732.23   26.30
   3   1  -3  686.73   25.20
  -3  -1  -3  692.73   25.90
   3   1  -3  699.53   25.30
   3  -1   3  730.23   26.20
  -3   1  -3  885.11   31.00
   3   1   3  918.91   30.10
   3  -1  -3  965.00   29.60
   3  -1  -3  876.31   29.60
  -3  -1   3  888.11   29.80
  -3  -1   3  904.01   29.70
   3   1   3  863.21   31.10
   3  -1  -3  931.91   31.90
  -3   1  -3  879.81   29.30
  -3  -1   3  869.01   29.60
   3   1   3  913.61   29.30
  -3   1  -3  934.51   29.30
   5   1  -3  633.24   30.40
  -5  -1  -3  578.34   30.70
   5  -1   3  556.64   29.40
  -5   1   3  548.95   29.30
   5  -1   3  525.45   29.70
   5   1  -3  595.54   29.70
   5  -1   3  494.25   26.40
  -5  -1  -3  566.84   30.30
  -5   1  -3  535.75   28.70
  -5  -1   3  523.85   26.00
   5   1   3  553.44   31.80
  -5   1  -3  590.54   29.80
   5   1   3  576.54   29.60
   5  -1  -3  558.44   31.10
   5   1   3  573.84   29.60
  -5  -1   3  565.64   29.60
   5  -1  -3  551.94   29.10
   7  -1   3   91.59   18.90
  -7  -1  -3   75.69   19.70
  -7   1   3   89.29   19.70
   7   1  -3   56.79   18.20
  -7  -1  -3   55.39   18.50
  -7  -1   3   34.30   16.10
   7   1   3   23.20   16.50
   7  -1  -3   48.20   18.20
   7  -1  -3   89.99   20.50
  -7   1  -3   62.99   17.00
  -7   1  -3   22.80   16.50
  -9   1   3   98.49   24.60
   9  -1   3   62.29   22.60
  -9  -1  -3   63.69   24.40
   9   1  -3   70.49   24.60
  -9  -1  -3   76.39   22.90
  -9   1  -3  113.69   23.90
  -9  -1   3  109.59   24.40
   9  -1  -3  100.79   24.00
   9   1   3   46.00   22.80
  -9   1  -3   39.10   21.70
  11  -1   3   19.40   23.60
  11   1  -3   19.00   24.90
 -11  -1  -3   37.20   24.30
 -11   1   3  -28.90   18.40
 -11   1  -3  -28.40   20.70
  11  -1  -3  -26.20   20.30
  11   1   3   10.10   23.10
 -11  -1   3  -13.20   20.10
 -13   1   3   19.80   27.00
  13  -1   3   16.50   28.20
  13   1  -3  -39.60   25.20
 -13  -1  -3  -28.60   23.80
 -13  -1   3    5.90   27.00
  13  -1  -3   36.10   28.20
 -13   1  -3   22.40   26.10
  13   1   3   -2.40   27.70
   0  -2   3   69.09    8.40
   0  -2   3   62.39    6.60
   0  -2  -3   68.19    7.50
   0   2  -3   69.09    8.40
   0   2   3   65.19    7.90
   0   2   3   84.59    9.30
   0  -2   3   56.19    8.40
   0   2   3   52.69    7.00
   0   2  -3   52.89    7.00
   0  -2  -3   73.59    8.20
   0  -2  -3   69.39    9.40
   0   2  -3   52.69    8.00
  -2   2   3  459.05   21.50
  -2  -2  -3  407.16   26.30
  -2  -2  -3  451.95   20.10
   2  -2   3  521.45   21.90
  -2  -2  -3  522.25   18.50
   2   2  -3  529.25   18.70
  -2   2   3  520.35   18.30
   2   2  -3  497.75   18.90
   2   2  -3  521.75   20.20
   2  -2  -3  441.46   18.60
   2   2   3  461.85   20.40
   2  -2  -3  461.75   16.90
  -2   2  -3  458.05   18.00
  -2  -2   3  365.66   21.90
   2  -2  -3  381.26   22.50
   2   2   3  486.65   18.30
  -2   2  -3  496.55   18.40
   2   2   3  449.36   18.50
  -4  -2  -3  562.14   27.20
   4   2  -3  532.85   25.50
  -4  -2  -3  541.25   29.30
   4  -2   3  487.05   26.70
   4  -2   3  552.34   26.70
   4   2  -3  536.95   25.50
  -4   2   3  541.05   26.60
  -4  -2  -3  542.75   25.40
   4  -2   3  538.15   24.40
   4   2  -3  533.55   25.50
  -4   2   3  556.44   26.60
   4  -2  -3  484.55   24.70
  -4  -2   3  472.55   25.20
   4   2   3  533.85   26.00
  -4   2  -3  452.55   24.10
   4  -2  -3  497.15   28.40
   4  -2  -3  495.35   24.20
   4  -2  -3  471.75   24.80
  -4  -2   3  505.25   23.40
   4   2   3  462.35   23.90
  -6   2   3    4.90   11.70
  -6  -2  -3   42.70   15.80
  -6  -2  -3   25.90   17.00
   6  -2  -3   24.90   15.80
  -6   2  -3   55.29   15.80
   6  -2  -3   68.09   18.40
  -6   2  -3   33.50   13.60
  -8  -2  -3   35.80   19.40
   8   2  -3  -19.50   18.00
  -8   2   3   33.00   17.60
  -8  -2  -3   57.99   21.10
   8  -2   3   16.40   18.80
   8  -2  -3   -6.50   17.80
  -8  -2   3   69.89   20.50
   8   2   3   35.40   19.00
  -8   2  -3   15.90   18.60
  -8   2  -3   28.80   18.50
  10  -2   3    9.90   21.60
  10   2  -3   46.20   26.00
 -10   2   3    3.20   21.40
 -10  -2  -3  -13.50   21.80
 -10   2  -3   -2.90   20.90
 -10  -2   3   37.20   22.00
 -10   2  -3  -12.00   19.10
  10   2   3  -16.50   20.60
  10  -2  -3   38.20   24.30
  12   2  -3  -11.10   24.10
  12  -2   3   10.00   25.80
 -12   2   3   -8.40   23.70
 -12  -2  -3    2.30   24.10
 -12   2  -3   12.40   24.40
 -12  -2   3   -2.40   26.40
  12   2   3   12.30   25.30
  12  -2  -3    3.00   24.90
  14  -2   3   22.60   28.90
 -14  -2  -3   -9.00   26.70
 -14   2   3   16.60   26.70
  14   2  -3  -17.80   27.40
  14   2   3   12.70   29.80
 -14  -2   3  -12.60   27.90
  14  -2  -3   31.40   31.50
 -14   2  -3  -35.60   25.30
  -1   3   3 2235.18   59.19
   1   3  -3 2223.28   56.19
   1  -3   3 2253.37   58.29
   1   3  -3 2258.77   58.09
   1   3  -3 2262.87   55.69
  -1  -3  -3 2300.17   56.39
   1  -3   3 2381.66   56.09
   1   3  -3 2353.86   56.99
   1  -3   3 2311.47   57.89
   1   3   3 1865.91   48.40
  -1   3  -3 1831.92   45.90
  -1  -3   3 1870.71   45.90
  -1  -3   3 1687.63   51.49
  -1   3  -3 1883.51   48.10
   1  -3  -3 1824.42   46.80
   3   3  -3 2234.88   59.49
   3  -3   3 2279.37   61.39
   3   3  -3 2306.57   59.59
   3   3  -3 2228.38   59.49
  -3   3   3 2299.87   60.59
   3  -3   3 2277.87   57.89
  -3   3   3 2278.77   62.29
  -3  -3  -3 2317.07   62.69
   3  -3   3 2279.67   59.69
  -3  -3  -3 2294.67   61.19
  -3  -3  -3 2296.57   58.69
   3   3  -3 2274.87   59.79
   3  -3  -3 2432.16   68.29
  -3   3  -3 2457.45   64.19
   3   3   3 2642.84   64.89
   3  -3  -3 2509.15   63.69
  -3   3  -3 2558.74   66.69
  -3   3  -3 2470.65   63.09
   3   3   3 2529.75   66.99
  -3  -3   3 2549.34   64.99
   3  -3  -3 2503.45   65.39
  -3  -3   3 2554.74   64.99
  -3   3  -3 2582.14   64.79
   3   3   3 2414.06   65.29
   5  -3   3  436.16   26.80
   5   3  -3  432.36   26.30
   5  -3   3  393.76   26.40
   5   3  -3  402.96   24.60
   5  -3   3  376.46   23.70
  -5   3   3  423.56   26.10
  -5  -3  -3  403.96   28.60
  -5  -3  -3  416.76   26.90
  -5   3   3  436.86   27.00
  -5  -3   3  419.26   27.00
   5  -3  -3  436.76   26.90
   5  -3  -3  428.76   30.60
   5   3   3  441.36   27.20
   5   3   3  408.56   26.70
  -5   3  -3  408.16   27.10
  -5   3  -3  447.16   25.80
   7  -3   3  582.44   34.80
  -7   3   3  540.75   34.30
   7   3  -3  621.44   35.50
  -7  -3  -3  563.34   35.60
  -7  -3  -3  565.84   35.80
   7   3   3  578.24   35.60
  -7   3  -3  609.64   35.20
  -7   3  -3  714.23   35.80
   7  -3  -3  675.33   36.30
   7  -3  -3  678.83   39.00
  -7  -3   3  668.83   37.60
   9   3  -3   -0.40   20.20
  -9  -3  -3   14.90   19.70
   9  -3   3   -2.60   19.60
  -9   3   3   11.90   19.40
  -9  -3  -3   13.70   20.10
   9   3   3  -23.80   18.00
  -9   3  -3   -0.40   17.50
  -9  -3   3   24.00   19.40
  -9   3  -3   27.40   20.10
   9  -3  -3   22.40   21.00
 -11  -3  -3    9.50   23.50
 -11  -3  -3   -0.30   23.20
  11  -3   3  -59.69   20.50
 -11   3   3    9.80   22.70
  11   3  -3  -18.90   21.90
  11  -3  -3  -16.80   21.10
 -11   3  -3    6.50   22.40
 -11  -3   3  -26.00   23.50
  11   3   3   -0.60   23.30
  13  -3   3  -21.30   25.80
 -13  -3  -3  -14.10   25.70
 -13   3   3  -16.70   26.60
  13   3  -3   69.09   30.90
 -13   3  -3    0.60   24.50
 -13  -3   3   19.80   28.20
  13  -3  -3   21.90   28.30
  13   3   3   48.50   29.20
   0   4  -3  216.38   11.50
   0   4   3  228.08   14.60
   0   4   3  215.08   16.80
   0  -4   3  208.18   14.90
   0  -4  -3  204.98   13.60
   0   4  -3  231.48   15.80
   0  -4  -3  209.68   15.30
   0  -4  -3  185.28   16.50
   0  -4   3  223.98   12.00
  -2  -4  -3  799.02   24.70
   2   4  -3  802.92   27.80
   2  -4   3  806.12   29.10
  -2   4   3  813.12   30.80
  -2   4   3  785.72   28.00
  -2  -4  -3  798.02   30.10
   2  -4   3  874.31   26.80
   2   4  -3  835.02   26.20
   2   4  -3  794.02   25.50
   2  -4   3  837.32   29.00
   2   4  -3  803.22   26.60
   2  -4  -3  756.42   31.00
   2   4   3  763.12   28.50
   2  -4  -3  794.12   26.70
   2   4   3  806.02   27.30
  -2   4  -3  790.12   28.90
  -2   4  -3  760.62   24.90
  -2  -4   3  763.72   25.20
  -2   4  -3  810.02   28.20
   2   4   3  811.22   24.60
  -2  -4   3  781.62   27.20
  -4   4   3  244.48   22.80
   4   4  -3  196.48   17.60
  -4  -4  -3  205.58   19.90
  -4  -4  -3  217.98   18.70
   4  -4   3  228.78   18.50
   4   4  -3  227.98   19.80
   4   4  -3  243.78   20.40
   4  -4   3  163.68   17.90
   4  -4   3  204.68   20.50
  -4   4   3  164.68   17.60
   4   4  -3  226.48   19.80
  -4  -4  -3  239.58   22.80
   4   4   3  210.58   21.00
   4  -4  -3  224.88   19.60
  -4  -4   3  220.48   19.80
  -4   4  -3  203.18   20.20
   4   4   3  220.08   20.10
   4  -4  -3  198.58   18.70
  -4   4  -3  203.78   18.10
   4  -4  -3  230.38   25.30
  -4   4  -3  201.98   19.60
   4   4   3  175.98   18.10
   4  -4  -3  225.28   18.30
   6   4  -3  152.38   20.80
  -6   4   3  171.08   20.60
  -6  -4  -3  121.19   21.20
  -6  -4  -3  140.69   21.40
  -6   4  -3  161.88   21.00
   6  -4  -3  187.68   23.70
  -6  -4   3  141.29   22.70
  -6   4  -3  143.09   18.80
   6  -4  -3  152.68   20.10
  -8  -4  -3    4.30   18.30
   8  -4   3  -26.60   16.80
   8   4  -3   12.20   18.40
  -8   4   3   16.70   16.60
  -8  -4  -3  -18.80   17.20
   8   4   3   17.30   17.90
   8  -4  -3   32.40   19.60
  -8   4  -3   34.00   18.70
  -8  -4   3   56.59   21.00
  -8   4  -3   -4.60   16.20
 -10  -4  -3   23.20   23.00
 -10  -4  -3   71.49   25.70
 -10   4   3   25.50   22.90
  10  -4   3   36.80   24.30
  10   4  -3   11.40   22.50
  10  -4  -3   65.89   24.90
 -10   4  -3   92.69   24.90
  10   4   3   57.19   25.20
 -10   4  -3   41.00   21.50
 -10  -4   3   41.70   23.00
 -12   4   3   51.49   27.40
  12  -4   3   41.00   28.20
  12   4  -3   10.90   25.60
 -12  -4  -3   27.60   26.50
  12   4   3   -9.40   22.90
  12  -4  -3   -8.80   22.80
 -12   4  -3   17.10   22.90
 -12  -4   3   53.29   28.70
  14   4  -3   29.30   29.60
 -14  -4  -3    7.60   27.80
  14  -4   3  -27.30   26.20
 -14   4   3   21.50   29.00
 -14  -4   3   -3.50   27.10
 -14   4  -3  -14.00   25.60
  14  -4  -3  -23.10   30.80
  14   4   3  -27.60   27.00
  -1   5   3 1266.27   36.60
  -1  -5  -3 1238.28   36.40
  -1   5   3 1255.57   40.30
   1  -5   3 1308.37   40.20
   1   5  -3 1297.47   38.40
   1   5  -3 1248.28   34.10
   1   5  -3 1290.77   38.70
   1  -5   3 1229.78   38.30
  -1  -5  -3 1257.47   37.10
  -1   5  -3 1121.09   30.70
  -1  -5   3 1059.39   34.50
   1   5   3 1129.89   33.80
   1  -5  -3 1173.88   37.60
   1  -5  -3 1128.79   33.20
  -1   5  -3 1084.99   35.30
   1  -5  -3 1071.99   32.90
   1   5   3 1107.19   35.40
  -1   5  -3  923.31   41.50
   3   5  -3 2227.78   58.29
   3   5  -3 2119.19   58.99
  -3  -5  -3 2141.09   60.39
  -3  -5  -3 2151.58   62.89
  -3   5   3 2094.99   59.29
   3   5  -3 2212.28   58.09
   3  -5   3 2204.48   61.99
   3  -5   3 2160.98   61.09
  -3  -5  -3 2193.18   56.99
   3  -5   3 2172.78   55.99
   3  -5   3 2166.18   57.99
  -3  -5   3 1720.73   50.09
   3   5   3 1845.02   51.99
  -3   5  -3 1776.62   48.00
  -3  -5   3 1693.63   52.29
   3  -5  -3 1848.32   57.99
   3   5   3 1844.72   49.60
  -3   5  -3 1862.81   64.49
   3  -5  -3 1800.72   51.19
  -3   5  -3 1742.33   48.50
   3  -5  -3 1787.72   48.00
   3   5   3 1681.93   56.39
   3  -5  -3 1744.53   47.70
  -3   5  -3 1804.12   53.09
  -5   5   3  543.75   30.30
   5  -5   3  596.44   27.30
  -5  -5  -3  663.03   32.10
   5  -5   3  558.44   30.60
   5  -5   3  606.94   30.60
   5   5  -3  553.84   30.40
  -5   5   3  603.74   31.70
  -5  -5  -3  557.44   32.70
  -5   5  -3  605.44   31.10
   5  -5  -3  559.84   32.40
  -5  -5   3  624.24   31.90
  -5   5  -3  635.54   29.00
   5   5   3  593.04   30.40
   5  -5  -3  649.14   30.30
  -5   5  -3  571.94   31.60
   5  -5  -3  576.04   35.30
   7  -5   3  432.66   31.90
  -7  -5  -3  410.16   33.60
  -7   5   3  442.66   33.00
  -7  -5  -3  385.26   32.30
   7   5  -3  451.65   33.00
  -7   5  -3  409.36   30.90
  -7  -5   3  392.96   32.50
   7  -5  -3  426.06   31.20
  -7   5  -3  429.46   30.60
   7   5   3  403.26   31.20
   7  -5  -3  447.56   35.90
  -9  -5  -3   30.50   21.70
  -9  -5  -3   -2.10   21.40
  -9   5   3  -22.80   17.00
   9   5  -3   23.70   21.80
   9  -5   3   20.00   21.50
  -9   5  -3    2.10   18.70
  -9  -5   3   -7.60   19.50
   9  -5  -3   -0.50   21.60
  -9   5  -3   40.00   22.30
   9  -5  -3  -14.80   18.90
   9   5   3   15.90   20.40
  11   5  -3  -22.70   21.90
 -11   5   3   14.80   24.00
 -11  -5  -3   17.90   22.20
 -11  -5  -3   51.39   28.10
  11  -5   3   25.70   25.40
 -11   5  -3   36.20   24.00
  11   5   3   71.49   28.60
  11  -5  -3   -1.00   23.20
 -11  -5   3   -2.90   22.50
 -13   5   3  -24.10   23.70
 -13  -5  -3  -37.40   21.40
  13  -5   3   15.00   26.10
  13   5  -3   44.70   31.30
 -13  -5   3   10.80   25.30
  13  -5  -3  -24.00   26.30
  13   5   3  -25.20   24.30
 -13   5  -3   18.00   26.60
   0  -6   3  184.38   16.50
   0   6  -3  211.48   18.20
   0   6   3  190.68   17.60
   0   6  -3  199.38   16.70
   0   6   3  178.48   14.70
   0  -6  -3  201.48   18.30
   0   6   3  161.88   15.50
   0  -6  -3  230.58   17.30
   0  -6  -3  190.08   14.30
   2  -6   3  237.08   14.70
  -2   6   3  229.08   20.00
   2  -6   3  249.88   19.20
   2   6  -3  199.68   17.40
   2   6  -3  226.18   14.10
  -2   6   3  219.08   18.40
   2   6  -3  226.28   17.00
   2  -6   3  220.78   20.10
   2   6  -3  204.48   14.30
  -2   6  -3  235.08   14.30
  -2  -6   3  229.48   15.70
  -2  -6   3  236.98   18.00
  -2   6  -3  262.07   20.50
  -2  -6   3  227.28   14.30
  -2   6  -3  257.37   20.00
   2  -6  -3  194.58   16.60
   2   6   3  234.98   17.30
   2   6   3  229.98   18.90
  -2  -6   3  230.28   19.10
  -4  -6  -3  124.99   15.80
  -4  -6  -3  115.99   19.20
   4   6  -3  141.89   17.10
   4   6  -3  162.68   17.60
  -4   6   3  147.59   17.10
   4  -6   3  141.39   16.90
   4   6  -3  145.79   16.40
   4  -6   3  189.58   20.00
   4  -6   3  119.39   20.00
  -4   6   3  135.49   20.30
   4   6  -3  149.19   17.10
  -4  -6  -3  171.48   20.20
   4  -6   3  129.59   16.10
  -4   6  -3   97.09   18.70
  -4  -6   3  139.19   27.50
   4   6   3  117.29   19.10
   4  -6  -3  118.59   14.90
   4   6   3  144.99   17.20
  -4  -6   3  108.29   17.00
  -4  -6   3  126.29   16.40
   4  -6  -3  105.49   20.70
   4  -6  -3  147.79   17.20
  -4   6  -3  122.09   15.40
  -4   6  -3  110.39   15.30
  -6  -6  -3  147.39   23.20
   6  -6   3  103.19   19.10
   6   6  -3  141.39   21.40
  -6  -6  -3  146.79   23.20
   6  -6   3  109.09   22.80
  -6   6   3  109.99   19.80
  -6   6  -3  117.99   17.40
  -6  -6   3  136.59   20.70
  -6   6  -3  171.48   21.70
   6  -6  -3  100.89   22.00
   6  -6  -3  117.69   18.50
  -8  -6  -3   64.89   22.40
  -8   6   3   91.79   33.50
   8   6  -3   72.49   24.20
   8  -6   3   68.99   22.20
  -8  -6  -3   61.19   25.30
  -8   6  -3   71.99   19.80
  -8  -6   3   41.20   24.50
   8   6   3   91.59   22.70
   8  -6  -3   75.59   21.30
  -8   6  -3   68.59   20.70
   8  -6  -3   49.30   23.40
  10  -6   3   13.80   23.50
  10   6  -3   12.90   21.90
 -10  -6  -3   -5.80   23.60
 -10  -6  -3    9.50   21.10
 -10   6   3   14.40   20.60
 -10  -6   3   19.50   22.10
  10  -6  -3   19.60   24.90
  10  -6  -3   21.50   23.80
  10   6   3    7.70   22.60
 -10   6  -3  -11.20   19.80
 -12   6   3  -20.60   21.70
  12   6  -3    5.00   25.30
  12  -6   3  -14.80   26.20
 -12  -6  -3   27.90   26.40
  12  -6  -3   32.80   27.60
  12   6   3   26.10   26.50
 -12   6  -3   15.60   23.50
 -12  -6   3   23.10   26.10
 -14  -6  -3   31.00   32.70
  14   6  -3   21.00   30.50
 -14   6   3   24.60   27.10
  14  -6   3   -6.60   29.90
  14   6   3   29.30   31.40
 -14  -6   3   15.30   30.50
  14  -6  -3   26.50   31.40
 -14   6  -3   -9.40   26.30
   1  -7   3 1473.35   55.59
  -1   7   3 1592.84   47.10
   1   7  -3 1652.83   49.20
   1  -7   3 1620.24   48.90
  -1   7   3 1530.45   50.29
  -1  -7  -3 1495.65   66.29
  -1  -7  -3 1596.74   46.00
   1   7  -3 1626.04   49.40
  -1   7   3 1680.53   47.10
  -1  -7  -3 1665.53   48.00
   1  -7  -3 1382.06   53.09
   1  -7  -3 1415.66   43.30
   1   7   3 1296.27   44.30
   1  -7  -3 1416.96   41.40
  -1   7  -3 1346.67   60.69
   1   7   3 1384.46   43.60
  -1  -7   3 1395.36   44.20
  -1   7  -3 1418.56   45.50
   1   7   3 1409.26   44.50
   3  -7   3  856.91   34.60
  -3   7   3  874.11   39.30
  -3   7   3  852.01   33.80
   3   7  -3  852.81   38.20
   3   7  -3  861.91   34.90
  -3  -7  -3  843.82   38.60
   3  -7   3  794.22   35.30
   3  -7   3  868.61   38.60
   3   7   3  764.22   32.50
  -3  -7   3  764.82   35.50
   3   7   3  811.92   33.60
   3   7   3  738.33   34.80
  -3   7  -3  803.82   36.10
  -3   7  -3  752.52   28.70
   3  -7  -3  805.72   32.20
  -3   7  -3  829.12   36.90
  -3  -7   3  765.92   29.90
   3  -7  -3  840.92   40.70
  -3  -7   3  834.52   31.30
   5   7  -3  333.67   22.70
  -5   7   3  323.07   26.10
  -5  -7  -3  359.86   30.60
   5  -7   3  351.06   24.70
   5  -7   3  342.47   27.20
   5  -7   3  401.86   29.70
   5   7  -3  371.66   23.70
   5  -7  -3  349.47   23.50
  -5  -7   3  409.96   27.40
   5  -7  -3  363.86   24.00
  -5   7  -3  325.17   23.10
  -5   7  -3  389.36   28.80
  -5  -7   3  429.86   28.40
   5  -7  -3  359.76   33.20
  -5   7  -3  397.26   27.90
   5   7   3  423.76   26.20
  -7   7   3  164.98   23.50
  -7  -7  -3  205.68   29.40
  -7  -7  -3  149.19   23.90
   7   7  -3  195.28   25.90
   7  -7   3  176.28   25.00
   7  -7  -3  213.28   24.50
  -7   7  -3  162.48   29.50
  -7   7  -3  174.68   23.30
  -7  -7   3  124.29   22.50
   7  -7  -3  179.58   29.40
   7   7   3  222.48   25.70
  -9   7   3    0.80   19.20
   9   7  -3    3.30   21.80
   9  -7   3    1.20   20.80
  -9  -7  -3   68.49   26.30
  -9  -7  -3   20.90   21.30
  -9   7  -3   48.90   22.30
  -9   7  -3   39.20   22.00
   9   7   3   45.10   22.20
  -9  -7   3   27.10   21.40
   9  -7  -3   42.70   27.60
   9  -7  -3   19.90   21.50
 -11  -7  -3  -21.00   24.60
  11   7  -3  -15.00   23.30
  11  -7   3  -18.40   23.70
 -11   7   3  -36.30   19.30
 -11  -7  -3   -5.90   22.60
 -11  -7   3   17.30   24.40
 -11   7  -3   13.70   21.60
  11   7   3   -9.30   23.20
  11  -7  -3    3.00   24.90
  11  -7  -3   16.20   32.20
  13   7  -3   21.10   29.20
 -13  -7  -3    5.80   26.80
  13  -7   3   -4.30   27.30
 -13   7   3   30.70   26.50
  13  -7  -3  -17.40   27.50
  13   7   3  -29.20   25.80
 -13   7  -3   37.10   25.60
 -13  -7   3   21.50   29.40
   0   8   3  515.75   24.40
   0  -8  -3  521.25   24.70
   0   8  -3  512.55   26.90
   0   8  -3  509.15   27.70
   0  -8   3  469.55   27.40
   0   8   3  493.75   28.60
   0   8  -3  497.05   27.20
   0  -8  -3  441.36   30.50
   0   8   3  490.85   27.70
   2  -8   3   49.80   14.30
   2   8  -3   64.49   15.60
  -2   8   3   40.10   13.50
   2   8  -3   40.30   10.80
  -2   8   3   19.00   16.20
   2   8  -3   62.59   15.10
  -2  -8  -3   39.60   13.90
  -2  -8  -3   49.90   16.50
  -2   8   3   57.09   12.80
   2  -8   3   89.99   19.50
   2   8  -3   42.70   10.20
  -2  -8   3   47.70   15.80
  -2   8  -3   33.20   15.60
   2  -8  -3   50.79   18.40
   2   8   3   31.00   13.30
  -2  -8   3   29.80   14.10
   2   8   3   16.10   14.40
  -2   8  -3   21.00   15.40
   2   8   3   18.50   12.60
   2  -8  -3   44.40   12.30
   4   8  -3  119.69   14.90
   4  -8   3   78.69   15.00
   4  -8   3  128.69   14.90
   4   8  -3  114.49   17.20
   4   8  -3  114.99   17.20
  -4   8   3   97.79   16.40
   4  -8   3   91.79   20.60
  -4  -8  -3   92.19   19.80
  -4   8  -3  116.99   20.80
  -4  -8   3  115.29   16.60
   4  -8  -3   78.79   23.20
  -4  -8   3  110.19   18.90
  -4  -8   3  112.59   15.80
  -4   8  -3  127.89   20.10
  -4   8  -3  125.49   15.30
  -4   8  -3  132.79   15.30
  -4  -8   3  117.79   16.30
  -6  -8  -3   29.10   19.10
  -6   8   3   19.00   14.50
   6   8  -3    0.40   14.90
   6  -8   3   25.90   18.20
   6  -8   3  -21.10   12.80
  -6  -8  -3   11.70   16.70
  -6   8  -3   14.10   13.90
  -6  -8   3   30.20   16.80
  -6  -8   3   -6.60   14.10
   6  -8  -3    2.60   19.30
  -6   8  -3   -3.30   15.00
   6  -8  -3    8.80   14.40
   8  -8   3   -7.00   19.90
   8  -8   3   40.10   21.00
  -8   8   3    7.90   18.20
  -8  -8  -3  -10.90   18.40
  -8  -8  -3  -17.40   19.70
  -8   8  -3    6.40   17.60
   8   8   3    1.30   17.80
   8  -8  -3   29.40   18.90
  -8   8  -3   23.50   20.20
  -8  -8   3   14.80   19.40
   8  -8  -3   36.80   25.30
 -10   8   3  -32.10   17.80
  10  -8   3  -34.30   21.30
 -10  -8  -3  -16.90   24.30
  10   8  -3   20.30   22.70
 -10  -8  -3    5.50   22.70
  10  -8  -3   13.50   22.90
 -10  -8   3   39.20   23.90
 -10   8  -3  -14.50   19.80
  10   8   3   25.80   22.10
 -10   8  -3  -12.60   20.70
  10  -8  -3  -19.40   26.00
 -12   8   3  -57.09   20.10
  12  -8   3   38.00   26.30
  12   8  -3  -37.40   24.50
 -12   8  -3   47.50   25.60
 -12  -8   3  -15.90   27.30
  12  -8  -3   -2.20   26.50
  12   8   3   53.09   28.60
   1   9  -3  265.37   23.40
   1  -9   3  216.48   23.30
  -1   9   3  233.88   21.20
   1   9  -3  266.37   25.40
  -1  -9  -3  241.88   19.80
  -1  -9  -3  240.28   24.40
  -1   9   3  207.48   23.70
  -1  -9  -3  244.28   25.10
  -1   9   3  234.18   21.80
   1  -9  -3  221.58   19.20
   1  -9  -3  253.57   24.30
   1  -9  -3  247.98   25.80
   1   9   3  286.37   23.10
   1   9   3  253.77   23.80
  -1   9  -3  299.47   26.10
  -1  -9   3  289.47   25.70
  -1   9  -3  233.28   22.10
  -3  -9  -3  661.93   36.80
   3   9  -3  599.94   31.70
   3   9  -3  585.44   30.50
  -3   9   3  680.23   31.00
   3   9  -3  625.54   25.60
   3   9  -3  605.14   27.20
   3  -9   3  639.14   36.50
   3  -9   3  588.84   30.80
   3  -9  -3  650.13   39.30
  -3  -9   3  551.14   30.30
  -3   9  -3  557.14   38.30
  -3  -9   3  625.74   26.30
  -3   9  -3  596.64   33.00
  -3  -9   3  555.24   33.30
   3   9   3  633.44   31.60
  -5   9   3  561.54   30.70
   5  -9   3  478.65   34.50
   5   9  -3  469.95   27.10
   5  -9   3  467.95   27.50
  -5  -9  -3  395.26   32.90
   5  -9  -3  554.14   27.90
   5  -9  -3  503.65   26.50
  -5   9  -3  503.05   32.80
   5  -9  -3  502.85   60.79
   5   9   3  543.15   28.90
  -5   9  -3  527.25   27.70
  -5  -9   3  529.85   33.00
  -7  -9  -3   19.70   18.30
  -7   9   3   36.50   17.80
   7   9  -3    7.10   18.70
   7  -9   3   25.60   17.60
  -7  -9  -3    0.40   19.60
   7  -9   3   30.30   21.70
   7  -9  -3   32.20   24.80
   7   9   3   13.10   17.20
  -7   9  -3   29.60   19.00
   7  -9  -3   53.29   18.90
  -7   9  -3   32.30   16.20
  -7  -9   3   21.60   17.40
   9   9  -3   49.99   24.80
  -9  -9  -3   11.90   21.80
   9  -9   3    4.20   21.80
  -9   9   3   -2.10   19.20
  -9  -9  -3    7.80   22.30
   9  -9  -3   17.60   20.20
   9  -9  -3   29.60   26.40
   9   9   3   22.50   21.90
  -9  -9   3   11.40   20.10
  -9   9  -3   29.40   21.90
  -9   9  -3   72.19   22.20
 -11  -9  -3  -15.60   26.20
  11  -9   3   53.69   26.30
 -11   9   3   -4.40   23.40
 -11  -9  -3   17.60   26.70
  11   9  -3   -4.80   24.10
  11  -9  -3    8.00   24.60
  11  -9  -3   21.60   28.00
 -11   9  -3   31.70   22.50
  11   9   3   10.60   23.90
 -11  -9   3   22.20   25.00
 -13   9   3  -24.00   25.20
 -13  -9  -3  -70.49   22.20
  13   9  -3  -18.40   27.60
  13  -9   3   -8.40   25.70
 -13   9  -3   14.80   26.60
  13  -9  -3  -34.40   26.50
 -13  -9   3   41.90   27.50
  13   9   3   77.49   31.40
   0 -10  -3 1120.69   45.70
   0 -10  -3 1108.59   44.30
   0 -10   3 1163.48   45.50
   0  10   3 1067.79   41.80
   0  10   3 1086.99   39.80
   0  10   3 1046.80   44.90
   0  10  -3  974.50   43.40
   0 -10  -3 1076.39   38.20
   0  10  -3 1008.50   43.20
   0  10  -3 1083.09   44.70
  -2  10   3  490.15   27.40
  -2  10   3  372.96   26.50
   2 -10   3  415.66   31.90
  -2 -10  -3  418.16   32.00
   2  10  -3  397.06   28.20
   2  10  -3  419.26   23.40
  -2 -10  -3  416.66   28.50
   2  10  -3  405.36   22.60
   2 -10  -3  300.97   29.40
   2  10   3  332.47   28.50
  -2 -10   3  356.26   27.20
  -2  10  -3  381.76   30.00
  -2 -10   3  432.26   30.90
   2  10   3  370.66   25.60
   4  10  -3  192.08   25.40
   4 -10   3  195.18   26.30
  -4  10   3  159.38   20.30
  -4  10   3  174.58   19.30
   4  10  -3  160.48   21.00
  -4  10  -3  169.18   22.50
  -4 -10   3  177.78   20.90
  -4 -10   3  191.08   20.70
   4  10   3  166.78   26.60
  -4  10  -3  151.68   17.10
  -4 -10   3  161.68   23.20
   6 -10   3    7.80   14.90
   6  10  -3  -14.50   14.60
   6 -10   3   11.60   20.00
   6  10  -3   21.20   15.10
  -6  10   3   18.50   16.60
  -6 -10  -3   -3.10   19.20
   6 -10  -3    3.80   14.60
  -6  10  -3   -2.80   12.90
   6 -10  -3   -4.60   20.70
  -6  10  -3   30.60   18.50
   6  10   3   26.00   16.00
  -6 -10   3  -13.50   14.90
  -8 -10  -3   30.70   24.90
   8  10  -3   38.10   23.50
  -8 -10  -3    4.40   20.50
   8 -10   3   53.39   21.90
  -8  10   3   25.70   19.50
   8 -10  -3  -26.60   23.20
  -8  10  -3   19.30   21.10
   8 -10  -3    3.60   18.20
  -8 -10   3  -13.60   19.80
   8  10   3   40.00   20.90
  -8 -10   3    3.00   18.20
  -8  10  -3    7.30   16.40
  10  10  -3   -2.50   21.90
 -10 -10  -3  -23.10   22.00
 -10  10   3   13.80   21.20
 -10 -10  -3   -8.20   26.20
  10 -10   3    6.50   22.70
  10 -10  -3   12.00   22.20
  10 -10  -3  -17.20   25.20
 -10  10  -3   69.69   24.80
 -10 -10   3   22.50   21.80
 -10  10  -3   11.30   18.80
  10  10   3   26.20   24.10
  12 -10   3   -0.10   26.10
 -12 -10  -3   -5.40   27.20
 -12 -10  -3   19.90   33.30
 -12  10   3  -13.20   28.60
  12 -10  -3  -24.40   24.90
  12  10   3   -2.60   25.10
 -12 -10   3   33.00   28.10
 -12  10  -3   10.70   22.80
  -1  11   3  243.18   26.80
   1 -11   3  259.87   28.90
  -1 -11  -3  294.17   27.80
  -1  11   3  257.47   22.80
  -1 -11  -3  260.07   28.50
  -1  11  -3  314.17   26.80
  -1 -11   3  314.07   27.80
   1  11   3  280.57   24.70
   1 -11  -3  310.67   28.00
   1 -11  -3  303.27   29.80
   1  11   3  347.37   29.20
  -3 -11  -3  583.44   30.90
  -3  11   3  666.23   32.80
  -3  11   3  557.84   31.20
  -3  11   3  566.44   30.70
   3  11  -3  611.44   29.00
   3 -11   3  588.54   38.00
  -3 -11   3  637.04   33.70
   3  11   3  592.84   32.30
   3  11   3  659.93   33.70
  -3 -11   3  539.85   35.30
  -3  11  -3  691.23   36.00
   5 -11   3   88.69   23.30
  -5 -11  -3  130.59   25.00
  -5  11   3  125.99   20.20
   5  11   3  123.79   23.00
  -5 -11   3   91.99   26.40
  -5 -11   3  155.78   20.20
   5 -11  -3  127.39   26.50
  -5 -11   3  125.79   20.20
  -5  11  -3  129.69   18.50
  -5  11  -3  129.39   22.80
  -7  11   3  225.88   41.10
  -7 -11  -3  189.88   32.00
   7  11  -3  155.88   25.60
   7 -11   3  151.48   24.20
   7 -11   3  178.38   30.00
   7 -11  -3  118.89   30.50
   7 -11  -3  202.28   25.40
  -7 -11   3  183.38   29.00
   7  11   3  142.59   22.90
  -7  11  -3  166.28   22.50
  -7 -11   3  215.68   28.00
  -7  11  -3  200.58   28.60
   9  11  -3   27.50   23.60
  -9 -11  -3    0.60   26.00
   9 -11   3   18.90   20.90
  -9 -11  -3  -10.00   21.10
  -9  11   3   21.80   20.10
   9 -11   3   -1.60   22.90
  -9  11  -3   39.60   21.30
   9  11   3    7.20   20.60
  -9 -11   3   15.90   22.70
  -9  11  -3   31.70   22.90
   9 -11  -3   23.20   27.20
   9 -11  -3  -35.60   19.40
 -11 -11  -3   14.10   27.20
  11  11  -3   34.60   26.20
 -11  11   3    5.50   22.00
  11 -11   3    1.10   25.10
 -11 -11  -3   11.40   27.40
 -11 -11   3    2.00   26.80
 -11  11  -3   -2.80   22.40
  11 -11  -3   -9.30   22.10
  11 -11  -3  -17.50   26.20
  11  11   3  -13.10   22.70
 -13 -11  -3  -16.70   27.30
 -13  11   3   -1.40   25.70
  13  11  -3  104.19   33.60
  13 -11   3   18.60   30.00
  13 -11  -3   25.60   29.80
  13  11   3  -24.50   27.30
 -13 -11   3   40.10   32.60
 -13  11  -3    5.40   24.80
   0 -12  -3   25.00   18.50
   0  12   3    8.90   12.90
   0  12  -3    2.20   14.70
   0 -12  -3  -21.60   13.90
   0 -12   3   14.20   17.40
   2  12  -3  629.04   28.50
  -2 -12  -3  609.84   34.40
   2  12  -3  612.84   28.20
  -2  12   3  655.03   32.70
  -2  12  -3  684.53   37.30
  -2 -12   3  692.03   35.80
   2  12   3  568.24   35.40
   2  12   3  647.34   33.30
   4 -12   3  112.29   23.80
  -4 -12  -3  171.28   28.90
  -4  12   3  170.28   21.50
  -4  12   3  197.68   23.20
  -4 -12   3  194.18   28.20
   4  12   3  183.98   24.10
  -4 -12   3  145.19   21.80
   4 -12  -3  113.79   24.30
  -4  12  -3  180.28   25.10
  -6  12   3  199.28   25.80
  -6 -12  -3  195.08   31.20
   6 -12   3  152.88   30.80
   6  12  -3  257.27   26.20
  -6 -12   3  187.48   27.20
  -6  12  -3  148.79   26.60
   6  12   3  160.78   21.90
   6  12   3  121.29   23.50
  -6  12  -3  166.38   21.20
   6 -12  -3  181.78   31.60
  -6 -12   3  135.99   26.40
   8  12  -3  -45.30   18.20
  -8  12   3  -30.10   17.50
   8 -12   3    7.70   24.60
  -8 -12  -3  -12.30   23.00
  -8 -12   3    0.30   21.60
  -8 -12   3    9.20   22.40
  -8  12  -3   28.80   22.90
   8 -12  -3   23.10   19.50
   8 -12  -3   36.20   26.80
  10  12  -3   11.50   23.20
  10 -12   3   55.89   25.60
 -10 -12  -3   29.40   30.30
 -10  12   3  -10.20   22.10
  10 -12   3   -8.60   24.50
  10  12   3  -40.20   19.50
 -10  12  -3   39.40   21.50
 -10  12  -3   54.09   25.40
  10 -12  -3   33.10   28.40
  10 -12  -3   12.10   23.10
 -10 -12   3   35.70   24.50
 -12  12   3    4.30   24.80
  12  12  -3  -13.20   25.40
  12 -12   3  -39.30   28.30
 -12 -12  -3   64.49   33.10
  12 -12  -3  -14.40   25.90
 -12  12  -3  -11.20   24.20
 -12 -12   3   47.80   30.40
   1  13  -3  106.99   21.40
   1 -13   3  122.59   24.50
   1  13  -3  140.99   16.40
   1  13  -3  131.99   15.50
  -1 -13  -3  162.38   23.20
  -1 -13  -3  152.38   24.40
  -1  13   3  163.78   20.30
   1 -13  -3  156.18   32.40
  -1  13  -3  177.98   24.70
   1  13   3  155.98   20.40
   1 -13  -3  214.58   26.30
  -3 -13  -3  131.49   25.30
  -3 -13  -3  166.98   22.80
   3 -13   3  196.98   28.80
  -3  13   3  160.28   20.90
   3  13  -3  164.38   20.40
  -3  13   3  153.68   22.10
  -3 -13   3   94.09   21.60
   3  13   3  106.19   19.70
  -3  13  -3  130.69   21.50
   3 -13  -3  113.19   25.10
  -5  13   3    1.00   16.60
   5 -13   3   -4.20   20.90
  -5 -13  -3   26.50   24.40
  -5  13   3   43.60   19.50
   5 -13  -3   -5.10   22.00
  -5 -13   3   -8.30   18.50
  -5  13  -3  -29.00   17.40
   5  13   3   26.90   18.50
   7  13  -3   38.50   19.80
   7  13  -3   41.30   19.20
  -7 -13  -3   56.69   28.80
   7 -13   3   42.00   24.80
   7 -13   3   47.40   20.30
  -7  13   3   44.60   21.70
  -7  13  -3   77.99   20.00
   7  13   3   26.20   18.80
  -7  13  -3   52.19   23.80
   7 -13  -3   28.50   27.50
   7  13   3   -4.80   19.90
  -7 -13   3   74.69   27.20
  -7 -13   3   69.69   24.40
  -9  13   3   34.30   22.40
   9  13  -3   18.50   22.90
   9 -13   3   17.40   26.60
  -9 -13  -3   59.49   30.50
   9 -13   3   65.79   25.90
  -9  13  -3    2.60   22.50
  -9 -13   3   35.20   25.50
  -9 -13   3   60.19   26.60
  -9  13  -3   31.50   20.00
   9 -13  -3   28.20   28.50
   9  13   3   38.00   22.00
   9 -13  -3   35.30   22.50
  11  13  -3  -18.10   24.90
 -11 -13  -3   58.99   35.30
 -11  13   3    3.00   23.40
  11 -13   3   13.80   25.10
 -11  13  -3    9.50   21.30
  11 -13  -3  -32.80   29.50
 -11 -13   3  -37.10   23.70
  11 -13  -3   13.10   25.50
  11  13   3   18.60   25.10
  13  13  -3  -22.90   28.20
  13 -13   3  -16.90   29.60
 -13  13   3   27.70   28.20
  13 -13  -3   41.70   30.10
  13  13   3   -8.40   30.30
 -13 -13   3    5.10   30.20
 -13  13  -3    6.70   24.10
   0 -14  -3   32.20   18.90
   0 -14   3   -1.90   16.30
   0  14  -3  -10.70   14.50
   0  14   3    8.60   17.30
   0 -14  -3   22.60   18.60
  -2  14   3  444.46   45.50
   2 -14   3  404.46   35.50
  -2 -14  -3  429.86   36.00
  -2 -14  -3  428.46   32.20
  -2  14   3  386.66   29.90
   2  14  -3  422.76   25.90
   2  14   3  398.46   30.00
  -2  14  -3  437.76   34.90
  -2 -14   3  437.36   32.80
   2 -14  -3  476.45   39.20
   4  14  -3  123.69   20.60
  -4 -14  -3  156.08   27.40
  -4  14   3   81.69   25.10
  -4  14   3  112.29   21.60
  -4 -14  -3  155.48   22.10
   4 -14   3  149.29   28.20
  -4 -14   3  154.48   24.50
  -4  14  -3  206.08   21.40
   4 -14  -3  248.48   33.60
   4  14   3  228.68   27.90
  -4 -14   3  159.08   28.90
  -4  14  -3  121.09   24.70
  -6 -14  -3   69.49   31.60
   6 -14   3   57.49   28.20
  -6 -14   3   54.09   19.20
  -6  14  -3   34.00   23.60
  -6 -14   3  -28.60   20.20
   6 -14  -3   20.00   25.80
   6  14   3   49.20   21.70
  -6  14  -3   51.39   18.40
  -8 -14  -3  -13.80   26.20
  -8  14   3   26.10   21.30
   8 -14   3    0.90   20.20
   8  14  -3  -11.50   20.70
   8 -14   3   11.50   26.80
   8  14   3   23.20   22.80
   8  14   3   27.20   23.10
  -8  14  -3   12.20   19.00
   8 -14  -3   36.80   31.80
  -8 -14   3   -2.30   23.70
  -8  14  -3   -2.50   22.90
  10 -14   3   49.00   26.90
 -10 -14  -3   14.20   30.00
  10  14  -3  -37.00   21.80
  10 -14   3   68.09   30.50
 -10  14   3   -7.10   20.50
 -10  14  -3   26.10   22.30
 -10 -14   3    3.20   27.80
 -10  14  -3   27.30   26.50
  10 -14  -3  -38.70   21.00
 -10 -14   3   -5.80   24.80
  10 -14  -3   -2.20   30.10
  10  14   3   16.00   23.00
  12  14  -3    5.20   27.40
  12 -14   3   34.80   33.00
 -12  14   3  -19.70   22.60
 -12 -14  -3   39.00   36.90
 -12  14  -3    2.30   24.40
 -12 -14   3   -4.10   27.40
  12  14   3  -14.20   25.70
  12 -14  -3  -56.09   25.40
  -1 -15  -3  109.89   24.60
   1  15  -3  101.59   23.20
  -1  15   3  108.89   20.00
   1 -15   3  135.09   27.50
  -1 -15  -3  106.09   24.60
   1  15  -3  115.49   16.90
  -1  15  -3  109.79   24.40
   1  15   3  108.19   19.10
  -1 -15   3  121.79   23.70
   1 -15  -3   93.69   24.80
  -3  15   3  287.97   28.20
   3 -15   3  216.78   31.20
  -3  15   3  333.77   32.30
   3  15  -3  307.57   26.40
  -3 -15  -3  259.47   32.00
  -3  15  -3  310.77   33.00
  -3 -15   3  347.57   35.80
   3  15   3  394.46   31.50
   3 -15  -3  357.86   38.60
  -3 -15   3  390.06   35.20
   5 -15   3  197.58   33.00
   5  15  -3   90.09   22.00
  -5  15   3  180.58   27.30
  -5  15   3  131.89   22.80
  -5 -15  -3  107.19   32.40
  -5  15  -3  132.19   26.60
  -5 -15   3  125.49   28.30
   5 -15  -3   61.29   30.80
  -5  15  -3  126.79   21.50
  -5 -15   3   96.59   23.30
  -7  15   3   54.29   24.40
   7  15  -3   74.99   24.10
   7 -15   3   76.69   29.10
  -7 -15  -3   75.79   30.50
  -7  15  -3   16.60   19.30
   7  15   3    5.50   21.20
  -7  15  -3   -0.30   23.10
  -7 -15   3   59.29   26.70
   7 -15  -3    0.10   26.20
   9  15  -3   23.30   25.30
   9 -15   3   35.60   30.20
   9 -15   3   37.80   23.00
  -9 -15  -3   -7.20   28.70
  -9  15   3    7.90   20.60
   9 -15  -3  -21.40   28.20
   9  15   3   14.70   23.50
   9  15   3   15.20   21.80
  -9 -15   3   20.70   27.20
  -9  15  -3   15.70   25.30
  -9  15  -3   -2.00   18.40
 -11 -15  -3   -7.40   31.00
 -11  15   3   -7.20   28.50
  11  15  -3   21.10   27.00
  11 -15   3   28.40   25.90
  11  15   3   22.70   28.20
 -11  15  -3   16.40   23.10
  11  15   3  -22.10   20.90
  11 -15  -3   11.20   34.40
   0 -16  -3  217.98   29.00
   0 -16   3  268.77   34.20
   0  16  -3  259.27   31.70
   0 -16  -3  215.48   29.30
   0  16   3  271.47   26.30
  -2  16   3   55.49   21.70
   2 -16   3   81.19   24.30
  -2 -16  -3   91.19   26.10
  -2 -16  -3  118.19   25.10
  -2  16   3   85.29   20.80
  -2 -16   3  120.99   24.50
  -2  16  -3  119.99   26.20
   2 -16  -3   77.89   25.90
   2  16   3   93.19   21.30
  -4  16   3  133.99   25.40
   4  16  -3  109.99   21.10
  -4 -16  -3   84.49   22.80
  -4  16   3   80.99   21.80
  -4 -16  -3   88.89   26.70
  -4 -16   3   59.79   24.60
  -4  16  -3  163.28   21.40
   4  16   3   81.69   22.20
   4 -16  -3   90.69   29.40
  -4  16  -3  142.29   28.10
  -4 -16   3  139.19   27.20
   6  16  -3   77.19   22.50
  -6  16   3    4.10   21.10
  -6  16   3   86.29   24.40
  -6 -16  -3   29.80   26.70
   6 -16   3   56.79   29.10
  -6  16  -3   15.10   17.50
  -6  16  -3   32.70   24.90
  -6 -16   3   49.10   27.80
   6 -16  -3   13.10   31.00
   6  16   3    4.80   22.70
  -6 -16   3   43.00   21.80
   8  16  -3    2.40   20.70
  -8 -16  -3   33.50   29.10
   8 -16   3   34.50   30.20
   8 -16   3   34.10   22.00
  -8  16   3    5.60   21.00
  -8  16  -3   13.10   18.50
  -8  16  -3   46.40   27.70
  -8 -16   3   -1.80   25.10
   8 -16  -3  -27.50   28.10
   8  16   3   43.30   25.60
 -10  16   3   17.40   24.10
  10 -16   3  -39.80   24.00
 -10 -16  -3  -64.09   26.70
  10 -16   3  -30.70   22.50
  10  16  -3   35.60   26.90
  10 -16  -3    0.90   31.30
 -10  16  -3    4.40   20.40
  10  16   3   14.10   22.50
  10  16   3  -29.60   24.30
 -10 -16   3  -28.80   27.00
  12  16  -3   11.00   29.20
 -12  16   3  -19.40   22.20
 -12 -16  -3   15.40   36.30
  12  16   3   22.20   29.20
 -12  16  -3  -13.40   24.30
  12  16   3   -0.80   27.90
  -1 -17  -3   45.50   24.00
   1  17  -3   50.99   22.70
  -1 -17  -3   46.10   23.80
   1 -17   3   80.09   25.90
  -1  17   3   78.19   20.60
   1 -17  -3   37.80   24.90
  -1 -17   3   31.70   22.70
  -1  17  -3   52.39   23.60
   1  17   3   36.90   19.00
   3 -17   3   81.89   28.10
  -3 -17  -3   62.79   26.90
  -3  17   3   54.79   20.50
  -3 -17  -3   73.59   23.80
  -3  17   3   58.89   23.30
   3  17  -3   72.49   18.30
  -3 -17   3  164.98   28.60
   3 -17  -3   67.39   26.70
   3  17   3   53.69   20.90
  -3  17  -3   65.99   25.60
  -5 -17  -3   73.39   29.20
  -5  17   3   90.99   26.00
  -5  17   3   58.19   23.10
   5 -17   3   25.90   27.70
   5  17  -3   54.39   21.90
  -5  17  -3   46.20   27.80
  -5 -17   3  110.89   25.70
  -5 -17   3   58.99   26.40
   5 -17  -3   98.19   33.60
   5  17   3   28.10   21.10
  -5  17  -3   44.70   18.10
   7 -17   3    3.70   25.80
   7  17  -3   -9.60   19.10
  -7 -17  -3   -8.60   25.30
  -7  17   3  -30.20   19.00
  -7  17  -3   -5.90   17.60
   7  17   3    5.80   23.30
   7 -17  -3   19.70   30.60
  -7 -17   3   27.20   27.50
  -7  17  -3  -22.30   22.60
   9  17  -3   24.10   24.30
   9 -17   3  -34.20   26.20
   9  17  -3    0.30   22.90
   9 -17   3   27.10   32.40
  -9 -17  -3   32.10   30.70
  -9  17   3    2.90   21.90
  -9  17  -3   -6.60   24.40
  -9 -17   3   37.50   32.70
   9 -17  -3   -8.80   30.80
  -9  17  -3   15.20   21.00
   9  17   3  -29.10   23.30
 -11 -17  -3  104.09   66.99
  11  17  -3  -40.50   25.80
 -11  17   3   19.00   26.30
 -11  17  -3    2.00   22.30
  11  17   3    8.20   27.60
   0 -18  -3  261.27   41.50
   0  18  -3  245.08   36.50
   0 -18  -3  336.87   38.90
   0  18   3  348.37   31.60
   2  18  -3   54.79   18.10
   2 -18   3   21.20   23.90
   2  18  -3   31.60   22.40
  -2 -18  -3   -6.10   23.80
  -2  18   3   14.50   19.10
  -2 -18  -3   -2.30   20.00
  -2  18   3   45.30   23.50
  -2 -18   3   11.80   21.30
  -2  18  -3   31.80   24.20
   2  18   3   15.50   18.10
   2 -18  -3    5.10   26.00
  -4 -18  -3   36.90   25.60
   4  18  -3   29.20   17.70
  -4 -18  -3   34.00   22.50
  -4  18   3    3.60   21.30
   4 -18   3   -1.60   23.70
  -4  18   3   19.60   19.80
  -4 -18   3   32.10   24.20
  -4  18  -3   74.09   26.90
   4  18   3   10.80   19.20
   4 -18  -3   44.50   30.10
  -6 -18  -3   70.09   29.80
   6 -18   3   25.40   27.40
  -6  18   3   51.49   23.00
   6  18  -3   66.79   22.80
  -6  18   3   25.40   35.90
   6  18   3   86.99   27.40
   6 -18  -3   17.70   28.50
  -6 -18   3   70.49   25.20
  -6 -18   3   89.99   30.50
  -6  18  -3   38.30   26.40
  -6  18  -3   47.20   20.30
   8 -18   3   33.20   30.10
  -8 -18  -3   56.19   31.90
  -8  18   3   35.20   22.80
   8  18  -3   60.29   26.80
  -8 -18   3  116.79   34.40
  -8  18  -3   28.50   21.60
  -8  18  -3    3.50   25.80
   8  18   3   55.39   27.60
   8 -18  -3   44.50   36.70
  10  18  -3  -22.80   23.10
  10 -18   3  -43.60   23.10
 -10 -18  -3   -1.00   29.60
  10  18  -3   -0.10   31.00
 -10  18   3  -10.40   37.70
  10 -18  -3  -34.30   29.00
 -10  18  -3   -1.20   21.70
  10  18   3   42.00   31.40
 -10 -18   3  -18.20   27.10
  -1 -19  -3   34.70   40.40
   1  19  -3   23.40   23.80
  -1  19   3   15.60   18.80
   1 -19   3   30.70   25.90
   1  19  -3   -8.90   16.10
  -1 -19  -3   -9.90   21.60
   1 -19  -3   -6.80   22.90
  -1  19  -3   -3.70   22.50
   1  19   3   -4.80   33.10
  -1 -19   3   21.10   22.30
  -3 -19  -3  100.99   28.10
   3  19  -3   65.79   19.60
  -3  19   3   77.39   26.30
   3 -19   3   -0.60   26.20
  -3  19   3   49.00   21.80
  -3 -19  -3   93.09   28.90
  -3  19  -3  119.39   30.90
   3 -19  -3   -8.20   24.50
   3  19   3   70.29   24.00
  -3 -19   3   75.39   27.00
   5  19  -3   -0.40   18.20
  -5  19   3   39.00   26.50
  -5 -19  -3  -17.10   18.70
  -5  19   3  -24.00   19.00
  -5 -19  -3  -19.80   23.40
   5 -19   3   43.90   30.40
   5  19   3    6.30   20.10
  -5  19  -3  -17.20   24.40
  -5 -19   3  -20.90   21.00
   5 -19  -3  -18.40   27.10
  -5 -19   3   38.50   28.90
  -7  19   3   17.10   24.70
   7 -19   3   33.60   29.60
  -7 -19  -3    4.50   28.70
  -7  19   3   -2.40   20.80
   7  19  -3    9.00   21.40
  -7 -19   3   31.80   22.40
  -7 -19   3    7.60   27.90
  -7  19  -3   27.90   20.70
  -7  19  -3   44.70   29.20
   7 -19  -3   54.49   33.10
   7  19   3   10.50   24.30
   9 -19   3   40.80   31.80
   9  19  -3   28.50   26.90
  -9  19   3  -57.39   19.10
  -9 -19  -3   -5.30   31.50
  -9  19  -3  -51.29   18.40
  -9  19  -3    7.20   27.60
   9 -19  -3  -23.40   29.70
  -9 -19   3   22.50   29.90
 -11  19   3   36.00   28.20
 -11 -19  -3   48.90   35.80
  11  19  -3  -50.69   24.70
  11 -19  -3   29.30   35.30
  11  19   3  -48.50   26.80
   0  20  -3   74.89   28.80
   0 -20  -3   59.39   28.30
   0 -20   3   69.29   28.50
   0  20   3   35.90   20.30
   2 -20   3   83.99   33.00
  -2  20   3   43.10   26.30
  -2 -20  -3  120.49   32.60
   2  20  -3   81.99   22.20
  -2 -20  -3   79.69   30.10
  -2  20   3   78.79   23.80
   2  20  -3   71.39   27.40
   2 -20  -3   41.10   28.40
  -2 -20   3   79.89   26.80
  -2  20  -3   74.59   29.20
   2  20   3  111.99   25.00
   4  20  -3   57.19   21.20
  -4 -20  -3   -8.10   21.90
   4 -20   3   12.10   24.70
  -4  20   3   12.50   20.60
  -4 -20  -3    8.00   25.20
  -4  20   3    6.70   24.60
  -4 -20   3    4.50   21.90
   4  20   3   13.30   21.30
   4 -20  -3   15.20   30.20
  -4  20  -3   44.30   27.70
   6 -20   3   14.50   29.90
  -6  20   3   29.30   26.50
  -6  20   3   13.40   22.00
  -6 -20  -3   46.60   29.80
   6  20  -3   -1.00   20.40
  -6  20  -3   57.09   31.00
   6 -20  -3   51.39   33.80
  -6 -20   3   60.89   30.60
   6  20   3   33.60   25.00
  -6 -20   3   31.20   24.60
  -8 -20  -3  -15.20   28.90
   8 -20   3   23.00   29.20
   8  20  -3   -8.70   24.40
  -8  20   3   -5.60   23.70
  -8  20  -3   25.40   22.60
  -8 -20   3   41.60   32.50
  -8  20  -3  -12.80   26.50
   8  20   3   -6.40   25.90
   8 -20  -3   -1.00   31.60
 -10 -20  -3  -26.70   30.40
 -10  20   3    6.20   25.20
  10 -20   3   49.99   33.20
  10  20  -3   56.29   31.30
  10  20   3   20.50   32.70
 -10 -20   3   70.99   36.80
  10 -20  -3    2.90   32.90
  -1  21   3   69.19   22.90
  -1  21   3   19.60   25.40
   1 -21   3    2.70   25.40
  -1 -21  -3   -3.50   23.70
   1  21  -3    4.90   25.60
  -1 -21   3    8.00   24.00
   1 -21  -3    8.90   24.80
   1  21   3   37.90   22.80
  -1  21  -3    9.70   26.00
  -3 -21  -3   21.80   25.20
  -3  21   3   16.40   21.60
   3  21  -3   36.10   27.00
   3 -21   3   13.10   29.70
   3  21  -3   35.80   20.00
  -3  21   3  -10.40   23.60
  -3 -21  -3   11.80   25.20
  -3 -21   3  -11.00   23.30
   3 -21  -3   49.70   31.20
  -3  21  -3   50.59   30.20
   3  21   3    4.80   19.90
  -5  21   3    4.30   21.60
  -5 -21  -3   -4.70   21.70
  -5 -21  -3    8.80   27.90
   5 -21   3   16.40   26.70
  -5  21   3   -6.50   26.70
   5  21  -3   16.40   21.70
   5 -21  -3  -20.00   27.40
  -5  21  -3   34.70   27.00
  -5 -21   3  -11.80   21.90
   5  21   3   18.20   22.90
   7  21  -3   -2.00   22.80
  -7  21   3   -9.20   25.70
  -7 -21  -3   40.30   32.00
   7 -21   3   -0.50   27.00
  -7  21   3   16.10   24.10
   7  21   3    1.80   23.40
  -7 -21   3   23.30   30.50
   7 -21  -3   27.80   34.10
  -7  21  -3   85.29   32.10
   9  21  -3    0.70   28.30
  -9  21   3   -8.60   29.60
  -9 -21  -3   23.10   33.90
   9 -21   3   -7.60   33.00
   9 -21  -3  -23.60   32.10
   9  21   3   27.20   30.10
  -9  21  -3   40.20   29.30
  -9 -21   3    7.30   32.90
   0 -22  -3   -3.40   24.80
   0 -22   3   44.70   27.90
   0  22   3    3.70   19.80
   0  22  -3  -12.60   24.60
  -2 -22  -3   36.80   29.70
   2  22  -3   34.20   28.70
   2  22  -3   49.50   21.30
  -2 -22  -3  147.89   34.80
  -2  22   3   36.20   25.80
   2 -22   3  113.89   33.70
  -2  22   3   50.09   23.40
  -2 -22   3   55.49   28.00
  -2  22  -3  110.79   31.90
   2  22   3  105.09   26.40
   2 -22  -3  190.38   40.80
  -4 -22  -3   16.30   24.50
   4 -22   3   -4.80   27.20
   4  22  -3    6.70   20.50
  -4 -22  -3   35.60   30.30
  -4  22   3  -19.40   24.00
  -4  22   3    3.80   21.30
  -4  22  -3  -13.40   27.20
   4 -22  -3   16.70   28.50
   4  22   3   -8.50   20.80
  -4 -22   3   65.99   28.40
   6  22  -3   16.50   22.30
  -6  22   3   41.30   27.80
  -6 -22  -3   -4.50   28.80
  -6  22   3   56.69   26.40
   6 -22   3   17.90   30.00
  -6  22  -3   37.30   22.90
   6  22   3  -36.60   22.50
  -6 -22   3   72.49   28.20
   6 -22  -3   18.70   30.00
  -6  22  -3    9.60   30.00
  -8  22   3   44.40   27.20
   8 -22   3   62.39   56.49
   8  22  -3   21.00   26.40
  -8 -22  -3   17.00   32.70
   8 -22  -3   41.60   36.30
   8  22   3   -9.70   26.80
  -8  22  -3   -1.30   28.60
  -1  23   3  -13.30   25.80
  -1 -23  -3   29.60   29.70
   1  23  -3   47.80   28.50
  -1  23   3  -23.10   19.40
   1 -23   3  -11.10   25.50
   1  23  -3    6.10   18.90
   1 -23  -3  -10.80   23.50
  -1  23  -3   -4.50   26.30
   1  23   3   34.90   23.00
  -1 -23   3   26.60   28.20
  -3 -23  -3   30.70   28.20
   3  23  -3   66.89   24.20
   3  23  -3   37.20   27.20
   3 -23   3   10.90   31.20
  -3  23   3   15.90   26.90
  -3 -23  -3    9.30   28.30
  -3  23   3   74.39   26.30
   3 -23  -3   38.80   30.80
   3  23   3   55.69   24.70
  -3  23  -3   45.10   32.60
  -3 -23   3    8.40   25.80
  -5  23   3   46.30   29.40
   5  23  -3  -20.50   20.50
  -5 -23  -3    6.90   30.50
  -5  23   3    9.00   23.60
   5 -23   3    3.60   30.30
  -5 -23  -3  -38.40   23.90
   5 -23  -3   37.70   35.30
  -5 -23   3  -44.50   21.60
   5  23   3    0.10   22.70
  -5  23  -3  -17.20   25.80
  -7 -23  -3   26.40   33.40
  -7  23   3   37.70   26.20
   7  23  -3   -2.90   24.00
   7 -23   3   28.40   56.49
  -7  23  -3  -36.30   27.30
   7 -23  -3  -16.20   30.70
  -9 -23  -3   41.20   37.20
   9  23  -3   36.90   30.20
  -9  23   3  -12.00   25.30
   9 -23   3    0.90   33.80
   9  23   3   34.30   31.70
   9 -23  -3  -11.50   35.70
   0  24  -3   -4.40   27.50
   0  24   3    0.10   21.10
   0 -24  -3   34.30   30.70
   0  24   3  -38.10   23.60
   0 -24   3   40.60   30.40
  -2 -24  -3   28.60   29.10
  -2  24   3   19.50   23.20
   2  24  -3   40.00   32.20
   2 -24   3   74.89   32.00
  -2  24   3   28.00   28.60
   2  24  -3   48.40   23.50
  -2 -24   3   31.80   29.30
  -2  24  -3   16.50   28.50
   2 -24  -3   40.30   32.90
   2  24   3   39.20   25.00
   4  24  -3   11.20   21.40
  -4 -24  -3   -7.90   28.50
  -4  24   3   13.70   30.40
   4 -24   3  -28.80   32.60
   4  24  -3   22.70   28.30
  -4  24   3   15.60   23.50
  -4 -24  -3   57.19   29.40
  -4  24  -3   10.80   28.00
  -4 -24   3  -12.30   24.60
   4  24   3    1.00   21.50
   4 -24  -3   10.80   32.40
  -6  24   3  -34.10   23.00
   6  24  -3   -2.50   22.60
  -6 -24  -3   25.70   33.20
   6 -24   3   40.50   33.30
  -6  24   3  -11.50   28.00
   6 -24  -3   -9.50   33.20
  -6  24  -3   -3.00   30.50
  -6 -24   3   81.49   29.50
   6  24   3  -13.60   24.40
   8 -24   3   43.80   36.20
  -8  24   3   43.70   27.20
   8  24  -3  -25.70   24.10
  -8 -24  -3  -21.90   33.00
   8  24   3  -56.59   25.70
   8 -24  -3   21.60   33.80
  -8  24  -3   59.69   34.00
   1  25  -3   39.00   30.30
  -1  25   3   10.20   28.80
  -1  25   3   22.60   24.80
  -1 -25  -3  -32.80   27.50
   1 -25   3   41.30   30.50
   1 -25  -3    3.60   28.70
  -1 -25   3   -5.80   29.00
   1  25   3    8.80   21.40
  -1  25  -3    6.10   28.00
   3  25  -3   94.89   35.50
  -3 -25  -3  -26.70   25.50
  -3  25   3  -21.40   22.30
  -3  25   3    0.20   30.50
   3 -25   3    5.40   29.10
   3  25  -3   30.10   22.70
   3 -25  -3   53.89   32.40
  -3  25  -3   31.00   32.60
  -3 -25   3   20.00   29.10
   3  25   3   34.70   25.50
   5 -25   3   -9.60   34.90
  -5  25   3   -8.40   22.90
   5  25  -3  -27.60   21.00
  -5 -25  -3   -6.20   32.40
   5  25  -3   -5.80   40.80
  -5  25   3  -26.90   29.60
  -5 -25   3   -3.50   28.00
   5  25   3   16.80   24.30
  -5  25  -3   22.60   32.80
   5 -25  -3   11.20   34.30
  -7 -25  -3   52.29   36.60
   7  25  -3   23.50   46.60
   7 -25   3   -0.50   35.10
  -7  25   3   10.10   26.10
   7  25   3  -34.80   24.00
  -7  25  -3   32.10   34.20
   7 -25  -3  -10.80   33.70
   0  26  -3   45.20   30.50
   0  26   3   71.49   34.60
   0  26   3    2.40   23.10
   0 -26  -3   -2.60   29.80
   0 -26   3   14.00   28.50
  -2  26   3   17.90   24.90
  -2 -26  -3  -11.90   27.50
   2  26  -3   24.40   31.60
   2  26  -3   23.20   35.70
   2 -26   3   41.30   35.00
  -2  26   3   35.10   32.90
  -2  26  -3  -22.80   30.60
   2 -26  -3  -28.20   27.90
   2  26   3   26.20   25.80
  -2 -26   3  -48.70   25.10
  -4 -26  -3  -19.90   27.40
  -4  26   3   10.40   24.00
  -4 -26  -3   -0.70   25.80
   4 -26   3   32.20   36.90
  -4  26   3   70.09   33.90
   4  26  -3  -21.70   21.90
   4  26  -3   31.30   33.10
   4 -26  -3   13.00   35.10
  -4 -26   3   17.20   32.00
   4  26   3   31.10   25.90
  -6 -26  -3   -9.00   30.20
   6  26  -3  -36.00   28.60
  -6  26   3    6.00   32.30
   6 -26   3   10.30   38.50
  -6  26   3  -16.10   30.20
   6  26  -3   14.10   26.50
   6 -26  -3   -3.60   36.80
   6  26   3  -19.10   27.90
  -6  26  -3    7.30   32.50
  -1  27   3   61.59   52.79
   1 -27   3    7.60   27.60
  -1  27   3   40.60   26.80
  -1 -27  -3   22.60   29.40
   1  27  -3   15.40   29.90
   1  27   3   69.89   28.10
   1  27   3    2.80   28.30
   1 -27  -3  -16.90   39.70
  -1  27  -3  -17.30   29.60
  -3  27   3   83.59   49.70
  -3  27   3   -1.40   24.50
  -3 -27  -3   17.00   30.50
   3 -27   3  -47.30   28.80
   3  27  -3   13.10   30.60
  -3 -27   3   17.50   31.00
   3  27   3    7.50   27.70
  -3  27  -3   28.30   32.80
   3 -27  -3   -5.80   28.80
   5  27  -3  -25.30   30.80
  -5  27   3   49.70   36.50
  -5 -27  -3   22.00   33.20
   5 -27   3    8.50   31.10
  -5  27   3   -5.40   32.90
   5 -27  -3  -38.30   33.00
  -5 -27   3   14.00   50.59
   5  27   3   10.70   27.80
  -5  27  -3  -13.60   30.90
   0  28  -3    1.70   31.60
   0 -28  -3    1.90   30.80
   0  28   3   36.10   31.70
   0 -28   3    8.50   31.50
   0  28   3   11.30   24.70
  -2 -28  -3    6.80   58.59
  -2  28   3   -6.20   30.40
   2 -28   3  -10.90   30.30
   2  28  -3  -11.90   29.10
  -2  28   3   -0.70   25.10
  -2  28  -3   18.70   33.70
   2  28   3   26.50   35.20
   2 -28  -3   20.40   32.00
  -2 -28   3  -26.90   31.00
   2  28   3  -16.80   37.90
  -4  28   3    1.70   26.10
   4 -28   3   20.20   34.50
   4  28  -3   44.10   36.30
  -4  28   3   75.19   36.30
  -4  28  -3    1.40   31.80
  -4 -28   3   -2.30   31.80
   4  28   3   30.10   30.30
   4 -28  -3   -0.90   34.80
  -1  29   3   32.90   34.20
  -1  29   3   18.20   26.80
   1  29  -3   59.49   34.00
  -1 -29  -3   15.80   33.30
   1 -29   3   19.40   33.60
  -1 -29   3  -43.10   27.40
   1 -29  -3   14.90   34.80
   1  29   3   35.00   27.80
   1  29   3  -63.59   28.80
  -1  29  -3  -15.60   32.30
  -3  29   3  -14.70   24.40
   3 -29   3  -18.50   31.40
  -3  29   3   10.60   37.50
  -3 -29  -3    0.50   32.60
   3  29  -3    1.80   32.40
   3  29   3   34.70   29.50
  -3  29  -3  -12.20   36.10
  -3 -29   3  -20.40   31.00
   3 -29  -3   19.60   34.60
   3  29   3  -14.50   30.10
   0  30   3   11.50   26.60
   0 -30   3    7.30   35.60
   0  30   3  103.29   42.40
   0  30  -3   20.30   36.20
   0 -30  -3   59.89   38.90
  -2  30   3    8.50   35.70
   2 -30   3  -25.70   32.00
   2  30  -3   -6.80   35.60
  -2 -30  -3   -6.40   32.80
  -2  30   3   -4.30   26.70
  -2 -30   3  -60.79   28.50
   2  30   3   11.10   35.60
  -2  30  -3  -21.20   35.50
   2  30   3   18.00   26.00
   2 -30  -3  -53.59   33.70
   0   0  -4  389.56   15.00
   0   0   4  404.26   15.80
   0   0  -4  418.46   16.00
   0   0   4  409.06   16.10
   0   0  -4  404.96   16.00
   2   0  -4 2125.49   53.19
   2   0   4 2079.99   52.19
  -2   0  -4 2112.39   52.49
  -2   0  -4 2082.79   53.39
  -2   0   4 2089.39   55.49
   2   0   4 2100.99   55.79
   2   0  -4 2075.79   56.09
   2   0  -4 2135.89   53.69
  -4   0   4   26.10   11.70
   4   0   4    2.10   11.80
   4   0  -4   38.80   12.20
  -4   0  -4   18.90   11.40
  -4   0  -4   12.80   13.30
   4   0  -4   16.20   11.40
  -4   0   4   14.10   11.00
   4   0   4    1.80   10.70
  -4   0  -4   17.00   11.20
   4   0   4   35.10   14.20
   4   0  -4   28.10   14.70
  -6   0  -4   39.70   16.20
  -6   0   4   15.20   11.50
   6   0  -4   37.90   15.80
   6   0   4   32.70   17.60
  -6   0  -4   14.70   13.60
   8   0  -4   83.09   22.70
  -8   0  -4   89.09   21.10
   8   0  -4   73.09   22.50
   8   0   4   43.20   19.40
  -8   0   4   40.90   18.80
  -8   0  -4   48.60   20.50
 -10   0  -4   30.30   22.80
 -10   0   4    0.50   21.40
  10   0  -4   -5.70   22.40
 -10   0  -4    0.50   20.40
  10   0   4  -22.70   20.90
  12   0   4  -73.29   22.20
 -12   0   4   25.40   25.20
  12   0  -4   -5.00   24.80
 -12   0  -4   13.50   25.20
 -14   0  -4   23.10   26.90
 -14   0   4    1.40   28.50
  14   0   4  -10.10   28.10
  14   0  -4  -15.40   27.00
   1  -1   4  116.29   10.60
  -1  -1  -4  129.39   10.20
   1  -1   4  148.99   12.70
   1   1  -4  110.69   10.00
  -1   1   4  132.99   10.10
  -1   1   4  110.09    9.40
  -1   1   4  122.99   12.70
  -1   1  -4  100.89    9.70
   1  -1  -4  136.59   10.20
   1   1   4  137.79   12.20
  -1  -1   4  123.69   11.50
   1   1   4  129.19   10.30
  -1   1  -4  121.59   10.40
   1  -1  -4  117.89   10.00
   1   1   4  138.19   10.90
   3  -1   4  608.14   21.80
   3   1  -4  605.24   25.10
  -3  -1  -4  549.25   22.70
  -3   1   4  591.24   24.80
   3  -1   4  580.64   24.00
   3   1  -4  608.74   23.70
  -3  -1  -4  574.34   23.60
  -3   1   4  589.44   24.30
  -3   1   4  592.74   23.30
  -3  -1  -4  592.14   26.30
   3   1  -4  571.74   23.00
   3  -1   4  568.04   25.40
   3   1   4  657.43   25.30
   3  -1  -4  669.23   24.20
  -3  -1   4  642.44   25.40
  -3  -1   4  672.93   25.00
   3  -1  -4  621.74   24.60
  -3  -1   4  626.84   24.80
   3   1   4  628.44   26.60
   3  -1  -4  686.63   28.00
  -3   1  -4  616.54   24.00
   3   1   4  652.53   24.00
  -3   1  -4  620.64   23.60
  -3   1  -4  692.53   27.40
  -5  -1  -4   96.99   17.10
   5  -1   4   58.89   16.80
   5  -1   4   46.60   15.80
  -5  -1  -4   49.90   16.10
   5   1  -4   68.69   16.90
  -5   1   4   61.49   16.20
  -5   1   4   73.29   14.60
   5  -1   4   82.09   13.70
  -5   1  -4   53.99   16.20
   5  -1  -4   66.49   17.40
  -5  -1   4   81.49   14.70
   5   1   4   64.29   15.90
  -5   1  -4   70.19   14.60
   5   1   4   62.99   15.40
  -5  -1   4   93.79   16.70
   5  -1  -4   60.29   14.70
   7   1  -4   94.89   20.60
  -7  -1  -4   33.70   27.70
  -7   1   4   52.09   17.40
   7  -1   4   87.29   19.50
  -7  -1  -4   53.09   18.20
   7  -1  -4   26.90   17.60
   7  -1  -4   49.90   19.50
  -7  -1   4   31.80   17.60
  -7   1  -4   33.80   15.40
   7   1   4    8.80   15.60
  -7   1  -4   53.59   18.60
  -9  -1  -4   64.19   22.70
   9  -1   4   25.80   20.90
  -9   1   4    6.10   19.80
  -9  -1  -4   36.40   21.20
   9   1  -4   58.19   24.20
   9  -1  -4   54.49   22.40
  -9  -1   4   67.09   22.20
   9   1   4   44.80   21.90
  -9   1  -4   63.89   22.80
  -9   1  -4   42.70   21.40
 -11  -1  -4  -22.90   22.40
  11   1  -4   -3.70   23.90
  11  -1   4  -25.10   20.50
 -11  -1  -4    0.60   23.10
 -11   1   4   18.60   24.10
 -11   1  -4  -61.19   20.00
 -11   1  -4    5.40   22.30
  11  -1  -4  -37.40   19.90
  11   1   4    1.00   23.80
 -11  -1   4    8.10   23.10
  13  -1   4   -5.50   24.60
  13   1  -4   43.40   29.70
 -13   1   4    3.30   25.70
 -13  -1  -4   43.10   30.20
  13   1   4   18.50   28.10
 -13  -1   4   22.90   27.70
  13  -1  -4  -22.90   26.40
 -13   1  -4   20.70   26.70
   0  -2  -4  306.87   14.90
   0  -2  -4  300.27   12.40
   0   2  -4  296.07   15.50
   0   2   4  299.27   15.10
   0   2  -4  327.17   13.90
   0  -2  -4  296.87   16.00
   0  -2   4  288.07   15.40
   0  -2   4  246.88   15.40
   0   2   4  293.57   14.60
   0   2   4  315.17   14.30
   0   2  -4  261.67   15.90
   0  -2  -4  261.57   13.60
   0   2   4  284.17   12.30
   2   2  -4 3473.85   83.39
  -2   2   4 3619.84   85.29
   2  -2   4 3563.24   85.29
  -2   2   4 3434.86   83.49
   2  -2   4 3455.05   87.19
  -2   2   4 3657.73   88.59
   2   2  -4 3525.95   86.39
  -2  -2  -4 3528.75   83.69
   2   2  -4 3523.85   84.89
   2   2   4 3546.45   86.59
   2  -2  -4 3532.85   84.59
   2   2   4 3626.24   83.99
   2  -2  -4 3022.30  102.59
  -2   2  -4 3609.04   86.89
  -2  -2   4 3519.85   84.79
   2   2   4 3523.75   84.49
  -2   2  -4 3486.45   84.29
   2  -2  -4 3616.14   83.59
   4  -2   4  945.71   35.50
  -4   2   4  934.41   35.00
   4  -2   4  915.51   36.50
   4  -2   4  953.10   32.70
   4   2  -4  929.31   35.60
  -4  -2  -4  890.41   33.10
   4   2  -4  928.01   33.90
   4   2  -4  952.10   34.00
  -4  -2  -4  901.41   37.80
  -4  -2  -4  926.21   35.50
  -4  -2   4  911.71   33.60
   4  -2  -4  965.10   38.50
   4   2   4  846.92   35.10
   4  -2  -4  837.82   32.40
   4   2   4  890.61   34.40
   4  -2  -4  837.02   33.90
  -4  -2   4  979.40   34.10
  -4  -2   4  935.31   34.20
  -4   2  -4  920.41   36.00
  -4   2  -4  815.62   32.30
   4   2   4  885.21   33.10
   6   2  -4  423.76   29.20
  -6  -2  -4  444.26   31.10
   6  -2   4  381.96   29.40
  -6   2   4  446.86   29.00
   6   2  -4  423.66   28.30
  -6   2   4  438.26   27.20
  -6   2  -4  470.15   30.20
   6  -2  -4  569.64   33.40
  -6   2  -4  416.26   28.30
  -6  -2   4  474.25   26.10
   8  -2   4   59.59   20.40
  -8  -2  -4  117.49   24.60
  -8   2   4  113.89   23.80
  -8  -2  -4   41.90   20.40
   8   2  -4   83.09   23.70
   8  -2  -4   58.59   21.50
  -8   2  -4   80.19   20.40
   8  -2  -4   40.80   25.70
   8   2   4   53.39   19.90
  -8  -2   4   79.99   22.50
  -8   2  -4   65.09   21.20
 -10  -2  -4  120.59   26.80
  10  -2   4  169.08   31.20
 -10  -2  -4   73.19   25.30
 -10   2   4   76.89   26.00
  10   2  -4   97.39   26.30
 -10   2  -4  118.89   27.60
  10   2   4   65.99   24.90
  10  -2  -4   53.89   26.30
 -10   2  -4  149.19   28.20
 -10  -2   4  101.99   27.10
  12  -2   4   26.60   26.20
  12   2  -4  -28.40   23.50
 -12  -2  -4   33.40   27.60
 -12   2   4   42.80   26.40
 -12  -2   4  -40.10   23.90
  12  -2  -4   -5.10   25.50
  12   2   4   26.20   27.00
 -12   2  -4  -24.90   22.70
  14  -2   4  -50.89   27.00
  14   2  -4   22.60   30.40
 -14  -2  -4  -20.70   26.70
 -14   2   4  -22.50   25.00
 -14   2  -4  -37.40   23.00
 -14  -2   4  -20.30   29.00
  14   2   4  -22.80   26.50
  14  -2  -4  -17.50   27.80
  -1   3   4 1573.54   44.40
   1   3  -4 1576.24   40.90
   1   3  -4 1524.15   43.40
  -1  -3  -4 1464.45   40.80
   1  -3   4 1559.44   43.70
   1  -3   4 1569.04   42.60
   1   3  -4 1555.24   40.90
  -1  -3  -4 1555.14   39.10
   1  -3  -4 1425.16   39.20
   1   3   4 1416.06   41.00
  -1  -3   4 1446.46   38.40
  -1   3  -4 1497.45   38.80
  -1   3  -4 1386.76   40.10
  -3   3   4  104.79   18.60
  -3   3   4   98.79   14.30
   3   3  -4  140.59   13.10
   3   3  -4  128.19   15.10
   3   3  -4  128.69   13.50
  -3  -3  -4  134.19   13.40
  -3  -3  -4  124.99   14.70
  -3   3   4  100.29   11.70
   3  -3   4  145.09   15.90
   3  -3   4  113.29   15.00
   3  -3   4  133.09   12.20
   3   3  -4  116.09   12.90
   3  -3  -4  120.19   16.00
  -3  -3   4  159.98   14.50
   3   3   4  181.88   15.60
  -3   3  -4  168.28   14.70
  -3   3  -4  175.38   17.90
   3   3   4  161.48   15.00
   3  -3  -4  137.49   12.90
   3  -3  -4  154.98   17.60
   3   3   4  152.78   15.90
   5  -3   4   63.99   16.60
  -5   3   4   84.19   17.30
   5  -3   4   49.50   12.30
  -5  -3  -4   35.50   15.70
   5   3  -4   34.70   14.20
   5  -3   4   79.09   16.60
  -5  -3  -4   76.49   17.00
  -5   3   4   48.10   14.80
  -5   3  -4   43.90   15.70
  -5  -3   4   35.60   14.50
   5  -3  -4   18.30   13.30
   5   3   4   14.70   14.30
  -5   3  -4   43.10   13.90
   5  -3  -4   32.90   17.90
   5   3   4   33.70   14.50
  -7  -3  -4    2.50   17.00
  -7   3   4   16.40   15.60
   7   3  -4    7.50   16.50
   7  -3   4   17.00   17.10
  -7  -3  -4  -13.70   14.00
   7   3  -4   12.50   17.70
  -7  -3   4   51.79   17.90
  -7   3  -4   26.70   14.60
   7  -3  -4    5.10   19.40
   7   3   4   35.90   17.40
   7  -3  -4    2.00   15.90
  -7   3  -4   35.20   18.70
   9   3  -4   -0.40   19.70
   9  -3   4   18.00   21.00
  -9   3   4    2.10   18.70
  -9  -3  -4   -6.50   20.30
  -9  -3  -4   18.50   20.50
   9  -3  -4    8.50   22.70
  -9   3  -4   52.59   21.30
  -9   3  -4  -14.40   18.50
   9   3   4   23.10   21.80
  -9  -3   4  -13.40   17.80
   9  -3  -4    6.20   19.50
 -11   3   4  -16.70   22.30
 -11  -3  -4   20.20   24.40
 -11  -3  -4   30.10   23.40
  11   3  -4  -29.80   21.50
  11  -3   4   31.50   27.40
 -11   3  -4    1.60   21.70
 -11   3  -4   31.80   25.20
  11   3   4   21.00   24.00
 -11  -3   4    1.40   22.30
  11  -3  -4  -24.70   21.50
 -13  -3  -4  -14.70   25.40
 -13   3   4    9.60   25.50
  13   3  -4  -17.40   24.50
  13  -3   4  -31.80   23.40
 -13   3  -4    0.70   25.50
 -13  -3   4  -25.20   26.50
  13  -3  -4   -2.80   26.50
  13   3   4    4.80   27.30
   0  -4   4 2787.02   69.19
   0   4  -4 2797.82   69.49
   0  -4  -4 2741.33   68.89
   0  -4  -4 2736.33   68.19
   0   4  -4 2770.82   66.89
   0   4   4 2796.92   68.89
   0   4   4 2787.72   69.19
   0   4   4 2705.93   69.69
   0   4  -4 2691.53   69.99
   2   4  -4 9796.02  220.38
   2  -4   4 9785.72  224.08
  -2   4   4 9604.24  223.08
   2  -4   4 9848.62  222.18
   2   4  -4 9999.00  224.98
  -2   4   4 9872.71  226.58
   2   4  -4 9822.42  222.08
  -2  -4  -4 9955.70  226.38
   2  -4   4 9810.12  225.08
  -2  -4  -4 9821.02  219.98
  -2  -4   4 9934.01  220.08
   2   4   4 9780.82  218.38
  -2  -4   4 9562.04  221.88
   2  -4  -4 9859.41  225.28
  -2   4  -4 9473.35  221.38
   2   4   4 9765.22  223.48
   2   4   4 9568.64  220.98
  -2   4  -4 9857.61  223.38
  -2   4  -4 9717.73  219.58
   2   4   4 9922.51  221.48
   2  -4  -4 9646.43  220.88
   4   4  -4  290.87   20.70
  -4   4   4  320.27   24.10
   4  -4   4  295.27   20.00
   4  -4   4  290.17   22.80
   4   4  -4  308.07   21.00
  -4  -4  -4  321.67   21.80
   4  -4   4  282.67   25.30
  -4   4   4  279.37   24.30
   4   4  -4  311.87   22.00
  -4  -4  -4  335.97   25.00
  -4  -4  -4  311.67   27.10
  -4   4  -4  353.56   26.10
   4   4   4  348.27   22.80
   4  -4  -4  326.07   28.40
  -4   4  -4  281.57   21.50
   4  -4  -4  310.37   20.80
  -4  -4   4  286.47   22.50
  -4  -4   4  345.57   23.20
   4   4   4  308.97   23.50
   4  -4  -4  341.27   22.20
   4   4   4  297.57   24.90
   4  -4  -4  334.87   23.30
  -4   4  -4  248.98   21.80
  -6   4   4  617.84   33.50
  -6  -4  -4  626.94   34.40
  -6  -4  -4  649.93   36.80
   6   4  -4  615.74   32.70
   6  -4   4  634.94   34.00
  -6  -4   4  504.55   32.90
   6  -4  -4  526.45   35.70
  -6   4  -4  568.94   30.40
  -6   4  -4  516.15   31.50
   6  -4  -4  572.14   35.30
  -8  -4  -4   -2.00   19.10
   8   4  -4   13.20   20.80
   8  -4   4   20.30   18.80
  -8  -4  -4   -0.60   18.00
  -8   4   4    3.80   16.50
  -8   4  -4   19.50   18.00
   8  -4  -4   41.00   22.40
   8  -4  -4  -12.30   17.90
  -8   4  -4   -3.80   17.50
   8   4   4   14.70   18.70
  -8  -4   4   25.60   19.50
  10  -4   4   16.20   23.90
 -10  -4  -4    3.00   21.10
 -10  -4  -4   19.00   23.70
  10   4  -4   27.20   23.20
 -10   4   4   16.80   22.30
  10  -4  -4   -5.40   22.40
  10   4   4   13.60   21.60
  10  -4  -4   22.70   22.50
 -10   4  -4  -25.50   20.50
 -10   4  -4   -6.30   19.00
 -10  -4   4   18.10   23.10
 -12  -4  -4   56.49   28.90
 -12  -4  -4   -1.60   23.20
  12  -4   4    6.20   24.60
 -12   4   4   20.90   25.20
  12   4  -4   62.79   29.60
  12   4   4   36.70   27.20
 -12   4  -4   41.20   25.70
 -12  -4   4   42.00   27.20
  12  -4  -4  -14.20   25.20
  14   4  -4   11.50   29.80
 -14  -4  -4   49.70   30.90
  14  -4   4   57.29   32.80
 -14   4   4   -0.10   28.70
 -14   4  -4   11.90   26.60
  14  -4  -4    9.70   30.80
  14   4   4   27.60   29.90
 -14  -4   4    6.00   31.10
   1  -5   4  147.69   12.50
   1   5  -4  167.48   15.00
  -1   5   4  171.28   14.20
  -1   5   4  190.08   17.20
   1   5  -4  197.28   15.20
   1   5  -4  205.78   17.80
  -1  -5  -4  194.98   17.20
   1  -5   4  139.49   14.60
   1   5  -4  138.29   11.40
   1  -5   4  160.78   14.80
  -1   5   4  171.18   13.60
  -1  -5  -4  162.08   13.90
  -1   5  -4  180.58   16.70
   1  -5  -4  220.08   19.40
   1  -5  -4  226.68   15.10
   1   5   4  204.28   15.10
   1   5   4  180.38   16.20
  -1   5  -4  240.58   18.60
  -1   5  -4  206.28   13.00
   1  -5  -4  194.78   14.90
   1   5   4  214.18   15.80
  -1  -5   4  179.38   13.00
  -1  -5   4  227.48   16.90
   3   5  -4  696.63   29.80
   3   5  -4  640.24   26.00
   3  -5   4  686.23   30.60
   3  -5   4  735.73   31.20
  -3   5   4  756.72   32.90
  -3   5   4  702.53   29.00
   3   5  -4  665.43   28.40
   3  -5   4  642.44   31.00
  -3  -5  -4  669.83   32.20
  -3  -5  -4  683.13   25.70
   3   5   4  690.13   28.60
  -3   5  -4  658.23   31.50
   3  -5  -4  700.73   35.70
   3   5   4  658.23   31.20
  -3  -5   4  617.24   26.20
   3  -5  -4  700.13   24.90
  -3  -5   4  654.83   27.20
   3   5   4  704.03   27.10
   3  -5  -4  650.93   27.80
  -3   5  -4  677.23   29.80
  -5   5   4    1.70   12.80
   5  -5   4   13.80   12.90
   5   5  -4    3.20   10.60
   5   5  -4   -1.60   10.50
  -5  -5  -4   12.90   14.60
   5  -5   4   23.90   11.50
  -5  -5  -4   13.40   15.80
   5  -5  -4    3.30   12.90
   5  -5  -4   10.70   17.50
  -5   5  -4   -6.90   13.70
   5   5   4   -4.30   12.70
  -5   5  -4   -2.80   11.20
  -5  -5   4    7.20   11.90
   7   5  -4  132.89   23.00
  -7  -5  -4  139.49   24.90
  -7   5   4  109.79   20.30
   7  -5   4  101.89   21.30
  -7  -5  -4   88.49   20.20
   7   5   4  164.88   22.90
  -7  -5   4  112.39   21.40
  -7   5  -4   76.19   24.40
   7  -5  -4  129.69   22.10
  -7   5  -4  153.38   21.80
  -9  -5  -4   -6.40   20.50
   9   5  -4  -34.50   19.20
  -9  -5  -4   28.70   23.90
  -9   5   4   -2.50   17.90
   9  -5   4   17.00   21.00
   9  -5  -4   -0.20   22.60
  -9   5  -4    8.20   18.40
  -9   5  -4  -30.70   17.90
   9  -5  -4  -29.20   19.20
   9   5   4   10.90   19.80
  -9  -5   4   38.40   22.00
 -11  -5  -4   47.10   25.40
  11  -5   4  -19.40   22.20
  11   5  -4    2.40   25.10
 -11   5   4    6.70   22.20
 -11  -5  -4   -2.30   22.00
  11  -5  -4  -42.20   20.70
 -11   5  -4   17.30   23.60
 -11  -5   4  -10.90   22.50
 -11   5  -4   13.90   21.40
  11   5   4  -25.30   22.20
 -13   5   4  -37.60   22.70
  13  -5   4   -1.10   26.20
 -13  -5  -4    4.20   28.30
  13   5  -4   10.60   26.90
  13  -5  -4   -0.10   28.50
  13   5   4  -22.10   23.70
 -13  -5   4   17.20   28.00
 -13   5  -4   -6.30   24.70
   0  -6  -4   23.50   11.50
   0  -6   4   40.70    9.90
   0  -6   4   42.30   11.00
   0   6   4   37.20    9.50
   0  -6   4   34.70   10.90
   0   6  -4   45.30   11.30
   0  -6  -4   35.80   11.70
   0  -6  -4   51.49   10.20
   0   6   4   75.89   13.30
   0   6  -4  107.69   15.60
   0   6   4   32.30   11.40
   2   6  -4 1403.36   40.40
   2  -6   4 1395.36   46.20
  -2   6   4 1404.86   43.10
   2  -6   4 1331.77   61.29
   2  -6   4 1438.16   40.80
  -2  -6  -4 1330.17   46.20
   2   6  -4 1454.95   44.50
  -2   6   4 1314.87   50.09
   2   6  -4 1437.26   43.40
   2   6   4 1647.84   53.09
  -2  -6   4 1603.64   48.90
  -2   6  -4 1549.64   43.90
   2  -6  -4 1563.34   48.40
  -2   6  -4 1493.65   48.70
   2   6   4 1663.03   47.90
   2  -6  -4 1645.24   52.89
  -2  -6   4 1616.74   44.60
  -2   6  -4 1597.44   49.70
  -2  -6   4 1562.24   43.70
   4  -6   4  370.96   27.00
   4   6  -4  400.66   24.60
   4   6  -4  335.37   22.30
   4  -6   4  423.46   28.70
  -4  -6  -4  410.46   29.90
  -4  -6  -4  433.36   23.00
   4  -6   4  404.86   24.50
  -4   6   4  389.56   25.90
  -4   6   4  331.77   27.10
  -4  -6  -4  372.96   27.00
   4   6  -4  446.66   24.60
   4   6  -4  370.16   22.40
   4  -6   4  456.05   26.90
  -4   6  -4  419.36   23.30
   4   6   4  366.36   24.30
   4  -6  -4  386.16   23.30
   4  -6  -4  405.76   21.70
  -4  -6   4  434.06   24.80
  -4   6  -4  332.27   27.30
  -4  -6   4  383.36   24.90
   4  -6  -4  382.06   32.70
  -4   6  -4  323.77   29.80
   6   6  -4  526.35   28.20
   6   6  -4  617.44   32.90
  -6  -6  -4  558.44   34.10
   6  -6   4  565.84   32.00
  -6   6   4  506.05   32.10
  -6  -6   4  454.85   30.70
   6  -6  -4  481.45   36.10
   6   6   4  504.05   39.10
  -6   6  -4  466.15   27.90
   6  -6  -4  469.65   29.70
  -6   6  -4  423.06   31.00
   8  -6   4   99.29   24.30
  -8  -6  -4   73.19   24.30
  -8  -6  -4   44.20   21.10
  -8   6   4   35.40   20.10
   8  -6  -4   13.40   22.10
  -8   6  -4   63.69   21.00
   8  -6  -4   20.90   19.50
  -8  -6   4  111.39   29.40
  -8   6  -4   85.29   21.80
   8   6   4  117.19   23.90
 -10  -6  -4   43.60   23.20
  10   6  -4  138.49   30.00
 -10   6   4  158.48   30.70
  10  -6   4   75.39   24.90
 -10  -6  -4   55.29   25.80
 -10   6  -4   67.59   23.70
  10   6   4   84.99   26.60
  10  -6  -4   63.79   26.20
 -10   6  -4   87.19   25.90
  10  -6  -4   89.19   32.20
 -10  -6   4   59.99   26.50
 -12   6   4   23.90   27.00
  12   6  -4    3.90   27.30
 -12  -6  -4   -5.40   23.50
  12  -6   4  -24.30   24.20
 -12  -6  -4   24.50   27.80
 -12  -6   4   37.00   28.60
  12   6   4    6.10   25.30
  12  -6  -4   -0.30   26.00
 -12   6  -4   54.19   26.20
  14   6  -4  -47.30   26.80
 -14   6   4  -17.20   25.40
 -14  -6  -4   36.70   29.10
  14  -6   4  -20.90   26.80
  14   6   4  -15.80   27.00
 -14  -6   4   -7.10   30.10
 -14   6  -4  -50.49   22.90
  14  -6  -4  -30.40   27.20
  -1   7   4  231.98   18.80
  -1  -7  -4  276.97   20.90
   1  -7   4  211.88   19.20
  -1   7   4  239.78   18.70
   1   7  -4  272.97   20.60
  -1  -7  -4  272.17   19.50
   1  -7   4  294.87   22.50
   1   7  -4  291.77   15.10
   1   7  -4  248.08   20.30
  -1  -7  -4  255.27   22.80
  -1   7  -4  257.57   22.00
   1  -7  -4  264.67   19.70
  -1  -7   4  251.07   21.10
  -1  -7   4  267.47   15.10
   1   7   4  257.57   19.30
   1  -7  -4  300.37   24.50
   1  -7  -4  279.67   19.70
   3  -7   4  724.33   30.10
   3  -7   4  754.62   35.20
  -3   7   4  712.03   36.10
   3   7  -4  738.03   28.70
   3  -7   4  767.42   36.00
  -3   7   4  732.23   32.30
   3   7  -4  660.23   31.60
  -3  -7  -4  778.52   37.40
   3   7   4  782.12   35.40
  -3   7  -4  770.32   35.80
   3   7   4  763.82   32.90
  -3  -7   4  667.93   32.50
   3  -7  -4  742.23   39.40
  -3  -7   4  741.73   28.70
  -3   7  -4  654.33   28.10
  -3  -7   4  688.43   36.70
  -3  -7   4  740.53   32.50
  -3   7  -4  732.03   35.20
   3  -7  -4  710.03   31.40
   3   7   4  678.23   31.60
   5  -7   4   74.59   14.10
   5  -7   4   66.49   15.80
   5  -7   4   78.39   18.70
  -5  -7  -4  111.19   25.10
   5   7  -4   70.09   15.30
  -5  -7  -4   59.29   18.10
   5   7  -4   73.09   15.10
  -5  -7   4   75.29   16.30
   5  -7  -4   78.09   16.20
  -5   7  -4   53.99   16.70
   5  -7  -4   56.69   23.40
   5  -7  -4   61.39   21.30
  -5   7  -4   52.89   16.50
   5   7   4   56.89   14.80
   7   7  -4  130.39   23.40
  -7   7   4   63.79   19.80
  -7  -7  -4   84.19   21.80
   7  -7   4   74.39   20.20
  -7  -7  -4   51.29   21.50
  -7  -7   4  119.09   22.30
   7  -7  -4   82.69   20.40
   7   7   4  132.09   22.00
  -7   7  -4   92.79   18.40
   7  -7  -4  125.49   26.30
  -7   7  -4  100.99   22.60
  -9  -7  -4   48.90   24.10
   9   7  -4   44.40   22.90
   9  -7   4   12.70   21.20
  -9   7   4   39.50   21.50
  -9  -7   4   54.89   23.10
   9   7   4   42.20   22.40
  -9   7  -4   21.00   20.40
  -9   7  -4   37.90   21.20
   9  -7  -4   92.39   29.60
   9  -7  -4   39.50   23.10
 -11   7   4   -4.60   19.90
  11   7  -4  -31.50   21.40
 -11  -7  -4    1.40   25.80
  11  -7   4   -8.30   22.80
 -11  -7  -4   -8.50   23.00
 -11   7  -4   30.70   23.00
  11  -7  -4   13.30   27.60
 -11   7  -4  -13.60   23.20
 -11  -7   4   20.60   22.50
  11  -7  -4   28.80   24.30
  11   7   4    1.80   23.10
 -13   7   4  -14.50   25.30
 -13  -7  -4   24.10   28.40
  13  -7   4   -0.60   27.60
  13   7  -4   75.89   29.70
 -13  -7   4   21.00   27.50
  13  -7  -4    8.00   27.20
 -13   7  -4   36.60   27.00
  13   7   4  -31.30   25.90
   0  -8   4  560.14   29.50
   0  -8  -4  523.55   25.00
   0   8   4  617.04   27.10
   0   8  -4  522.65   28.50
   0   8  -4  505.15   28.10
   0  -8  -4  518.65   29.20
   0  -8  -4  498.75   30.20
  -2  -8  -4  455.75   26.00
   2  -8   4  476.55   31.30
  -2   8   4  474.45   26.30
  -2  -8  -4  446.96   30.60
   2   8  -4  429.36   27.30
   2  -8   4  420.26   28.10
   2  -8   4  482.55   22.90
  -2   8   4  428.66   29.90
   2   8  -4  457.05   27.70
  -2   8   4  445.56   25.30
  -2   8  -4  503.15   21.90
   2   8   4  414.96   27.60
  -2   8  -4  459.25   30.00
   2  -8  -4  425.46   24.80
   2  -8  -4  431.66   25.80
  -2   8  -4  472.45   29.50
   2   8   4  410.26   26.20
  -2  -8   4  462.95   22.00
  -2  -8   4  451.45   27.70
   2  -8  -4  471.75   33.90
   4   8  -4   97.59   15.70
   4  -8   4   85.89   13.10
  -4  -8  -4   98.39   21.70
   4   8  -4   77.99   15.60
   4  -8   4   73.69   19.40
  -4   8   4   75.89   16.00
   4   8  -4   73.89   15.30
   4  -8   4   85.09   15.20
  -4  -8   4   56.69   13.60
  -4  -8   4   44.50   16.00
  -4   8  -4   87.29   13.50
   4  -8  -4   67.69   20.90
  -4  -8   4   27.00   13.30
  -4   8  -4    2.20   14.90
  -4   8  -4   55.99   17.60
   4   8   4   51.89   13.60
   4   8   4   46.80   15.10
  -4  -8   4   61.99   15.00
   6   8  -4  240.88   24.80
  -6  -8  -4  155.58   25.90
   6   8  -4  219.58   22.90
  -6   8   4  206.58   24.20
   6  -8   4  230.98   24.20
  -6  -8  -4  258.97   26.70
   6  -8   4  221.28   27.10
  -6   8  -4  205.48   31.60
  -6  -8   4  231.58   24.70
   6   8   4  245.28   27.70
  -6   8  -4  164.58   20.20
   6  -8  -4  223.98   22.60
   6  -8  -4  170.48   28.90
   8  -8   4   87.09   29.10
   8   8  -4   68.59   25.20
  -8  -8  -4   27.20   23.60
  -8  -8  -4   56.09   23.80
  -8   8   4   58.49   20.90
   8   8   4   76.09   21.90
   8  -8  -4   53.39   27.40
  -8  -8   4   31.70   20.90
   8  -8  -4  110.69   23.10
  -8   8  -4   99.49   23.90
  -8   8  -4   70.49   20.10
 -10  -8  -4   20.30   23.60
  10  -8   4    7.20   22.10
 -10  -8  -4   22.60   26.60
  10   8  -4   51.09   26.40
 -10   8   4   11.20   20.10
 -10  -8   4   36.20   24.70
 -10   8  -4   17.70   24.20
  10   8   4   10.90   22.20
 -10   8  -4   14.70   20.50
  10  -8  -4   20.80   23.80
  10  -8  -4   82.49   30.80
 -12  -8  -4   59.89   49.90
 -12   8   4    0.00   28.10
  12  -8   4    2.30   25.50
  12   8  -4   70.09   35.40
 -12  -8  -4  -18.90   25.60
  12   8   4  -13.20   24.60
 -12   8  -4  -37.10   19.50
 -12  -8   4  -26.20   42.30
  12  -8  -4    1.10   25.80
  -1  -9  -4  159.78   17.40
   1   9  -4  184.58   23.70
   1   9  -4  184.08   22.50
  -1  -9  -4  189.58   24.10
  -1   9   4  162.68   23.30
  -1   9   4  125.39   18.10
   1   9  -4  161.28   21.10
  -1  -9  -4  101.89   19.50
   1  -9   4  198.28   25.90
  -1   9   4  144.69   17.70
  -1   9  -4  141.69   20.70
   1  -9  -4  121.69   23.10
   1  -9  -4  137.89   20.00
   1  -9  -4  138.19   16.90
   1   9   4  155.58   18.20
  -1  -9   4  147.09   19.60
  -1   9  -4  140.09   19.90
   1   9   4  170.58   21.30
  -3   9   4  262.77   23.70
   3   9  -4  262.87   23.60
   3   9  -4  234.58   18.80
   3  -9   4  237.08   20.00
   3  -9   4  198.98   24.40
  -3  -9  -4  230.98   26.20
   3   9  -4  226.08   17.70
   3   9  -4  257.47   22.30
  -3  -9   4  216.28   22.20
  -3  -9   4  209.88   23.20
   3  -9  -4  166.18   25.40
   3   9   4  210.08   20.70
  -3  -9   4  249.18   20.40
  -3  -9   4  229.78   18.90
  -3   9  -4  213.88   23.10
   5  -9   4   46.10   19.10
  -5   9   4   53.09   16.20
   5  -9   4   54.89   15.60
  -5  -9  -4   26.10   19.30
   5  -9  -4   20.90   21.40
  -5   9  -4   42.40   19.50
  -5  -9   4   27.80   16.60
  -5  -9   4   40.60   15.70
   5   9   4   18.30   13.50
  -7  -9  -4    2.90   20.90
   7  -9   4   19.90   23.00
   7  -9   4   23.50   18.80
   7   9  -4   19.10   18.50
  -7   9   4   22.20   17.90
  -7  -9  -4   18.30   18.30
   7  -9  -4   19.30   24.20
   7   9   4   34.70   18.40
  -7   9  -4   26.80   15.30
  -7  -9   4   30.00   21.50
   7  -9  -4   10.10   17.30
  -7  -9   4    6.70   17.70
  -7   9  -4   77.69   22.70
   9   9  -4   77.99   26.20
   9  -9   4   18.50   22.40
  -9  -9  -4   20.70   22.70
  -9  -9  -4   -1.20   23.60
  -9   9   4   25.10   21.50
   9  -9  -4   40.00   30.00
  -9  -9   4   38.60   23.10
  -9   9  -4   31.20   22.80
  -9   9  -4   14.20   18.90
   9   9   4   40.90   23.10
   9  -9  -4   81.19   25.10
  11  -9   4  -18.00   22.70
 -11  -9  -4   10.90   26.20
 -11  -9  -4    6.70   26.90
 -11   9   4   33.10   24.90
  11   9  -4  -12.20   24.00
  11  -9  -4  -47.00   24.80
  11   9   4    0.00   21.90
 -11  -9   4   85.29   28.00
 -11   9  -4  -13.40   20.00
  11  -9  -4   32.80   26.60
 -11   9  -4  -10.60   27.20
  13   9  -4   -2.60   26.40
 -13   9   4   26.50   28.90
 -13  -9  -4   12.40   31.00
  13  -9   4   12.90   28.20
  13  -9  -4  -31.30   26.10
 -13   9  -4   65.29   27.60
  13   9   4  -67.19   23.60
 -13  -9   4    3.50   28.80
   0 -10  -4  564.64   34.40
   0  10   4  447.66   28.80
   0  10  -4  506.65   31.70
   0 -10  -4  538.95   32.10
   0 -10   4  524.25   32.30
   0  10   4  476.65   28.50
   0  10   4  463.65   32.20
   0 -10  -4  529.55   32.40
  -2 -10  -4   62.09   17.40
   2 -10   4   99.69   22.80
  -2  10   4   59.09   15.90
  -2  10   4   47.80   14.90
  -2 -10  -4   39.40   19.30
  -2  10  -4  110.19   20.10
   2  10   4  114.99   18.10
  -2 -10   4  118.09   19.40
   2  10   4   95.69   19.00
   2 -10  -4   57.89   20.70
  -4 -10  -4  148.89   24.00
   4 -10   4  137.39   17.60
   4 -10   4  162.08   24.20
  -4 -10   4  157.78   17.90
  -4 -10   4  138.79   22.50
  -4 -10   4  162.78   20.80
  -4  10  -4  209.28   22.30
  -4 -10   4  232.78   22.40
   4  10   4  184.78   22.70
   4 -10  -4  132.39   25.40
  -4  10  -4   97.89   20.30
  -6  10   4   41.60   18.50
   6 -10   4    5.90   15.50
   6 -10   4   50.29   22.90
  -6 -10  -4   46.80   21.00
   6  10  -4   21.90   16.80
   6  10  -4   28.60   16.30
   6 -10  -4    3.90   22.20
  -6 -10   4   35.30   17.50
  -6  10  -4  -17.20   17.30
   6 -10  -4   -4.20   14.70
   6  10   4   38.60   16.90
   8  10  -4  -17.30   19.30
  -8  10   4   28.30   20.90
   8 -10   4   -2.80   21.60
   8 -10   4    7.00   36.00
  -8 -10  -4   16.00   21.80
  -8 -10  -4   25.50   23.50
   8 -10  -4   44.20   28.20
  -8  10  -4   27.30   18.70
  -8  10  -4   30.70   21.50
   8  10   4   35.70   21.70
   8 -10  -4    2.80   18.40
  -8 -10   4   25.50   21.50
  10 -10   4   40.00   25.80
  10  10  -4  -25.30   20.40
 -10 -10  -4   33.90   28.20
 -10  10   4  -11.40   19.20
 -10 -10  -4  -35.60   23.50
  10  10   4   24.50   22.80
  10 -10  -4    7.60   22.90
 -10  10  -4   -0.20   20.40
  10 -10  -4  -14.10   24.10
 -10 -10   4   -3.40   22.20
 -10  10  -4   -0.30   22.30
 -12  10   4   45.40   27.70
 -12 -10  -4  -16.30   27.70
  12  10  -4  -30.50   29.40
  12 -10   4  -23.30   25.60
 -12 -10  -4   -0.80   27.00
  12  10   4  -35.20   24.20
  12 -10  -4  -19.80   25.80
 -12 -10   4  -54.09   21.20
 -12  10  -4  -15.40   21.60
   1  11  -4  335.37   28.30
  -1 -11  -4  361.46   30.40
  -1 -11  -4  372.36   29.70
  -1  11   4  332.07   31.40
   1 -11   4  312.57   30.00
  -1  11   4  342.27   25.30
   1 -11  -4  334.67   28.50
   1  11   4  285.87   24.90
   1  11   4  258.37   26.60
  -1 -11   4  273.37   26.50
  -1  11  -4  316.77   28.70
   1 -11  -4  336.27   31.00
   3  11  -4  182.48   18.70
  -3  11   4  199.18   21.40
  -3  11   4  192.68   21.20
  -3  11   4  199.48   21.90
   3 -11   4  139.39   23.60
  -3 -11  -4  176.38   28.40
   3  11  -4  191.78   18.50
  -3 -11   4  198.58   24.20
   3 -11  -4  124.49   27.00
  -3  11  -4  226.88   26.90
   3  11   4  180.98   22.40
  -3 -11   4  206.58   23.70
  -3 -11   4  206.08   18.00
   5 -11   4  131.39   25.90
  -5  11   4  149.88   22.50
  -5 -11  -4  155.38   27.40
   5 -11   4  130.79   19.00
   5 -11  -4  136.99   28.70
  -5  11  -4  159.18   24.60
  -5 -11   4  142.79   21.60
  -5  11  -4  124.89   17.20
  -5 -11   4  119.09   19.70
   5  11   4  131.29   23.00
   7  11  -4   29.90   20.00
   7 -11   4   13.10   18.30
  -7 -11  -4   13.30   22.80
   7 -11   4   11.20   21.90
  -7  11   4  -13.60   17.70
   7 -11  -4   -0.10   24.20
  -7  11  -4   -3.90   14.90
   7  11   4   27.50   17.80
  -7  11  -4   16.70   20.80
  -7 -11   4   43.60   21.10
  -7 -11   4   14.90   19.40
   9  11  -4  -14.10   21.90
  -9 -11  -4   12.20   27.00
   9 -11   4   28.80   24.10
  -9  11   4    9.50   19.60
   9 -11   4    6.10   20.70
   9 -11  -4    2.10   21.10
  -9 -11   4    3.00   21.80
  -9  11  -4   10.70   18.90
   9  11   4   39.10   22.40
  -9  11  -4  -20.70   20.90
   9 -11  -4   29.90   27.60
  11 -11   4   -2.70   25.10
  11  11  -4  -10.20   24.30
 -11 -11  -4   -1.00   26.00
 -11 -11  -4   -1.60   27.50
 -11  11   4  -32.90   19.60
  11  11   4  -17.60   21.60
 -11  11  -4  -30.50   20.10
  11 -11  -4    2.60   24.40
 -11 -11   4   35.20   28.20
  11 -11  -4   37.80   32.10
 -13  11   4  -55.89   22.10
  13  11  -4   -1.30   27.50
  13 -11   4  -17.20   25.90
 -13  11  -4   -1.80   24.30
 -13 -11   4   -3.50   29.20
  13  11   4   46.20   29.80
  13 -11  -4  -31.40   27.90
   0 -12  -4   10.30   16.30
   0 -12   4   17.60   18.50
   0 -12  -4   19.10   18.00
   0  12   4    9.80   14.10
   0  12  -4   24.80   16.50
  -2  12   4 1140.09   44.20
  -2 -12  -4 1168.38   45.80
  -2 -12  -4 1051.09   53.79
   2 -12  -4  933.91   53.49
   2  12   4  994.20   43.50
  -2 -12   4 1069.19   44.70
  -4 -12  -4   27.30   21.00
   4 -12   4   23.60   19.40
  -4  12   4   30.10   15.40
  -4  12   4   46.80   16.70
  -4 -12   4    6.00   16.80
  -4 -12   4   -0.70   15.00
  -4  12  -4   30.00   17.60
   4  12   4   17.10   15.50
   4 -12  -4   26.50   20.10
  -6  12   4  150.08   25.50
   6 -12   4  135.29   22.40
  -6 -12  -4  114.49   28.20
   6  12  -4  103.99   21.40
   6 -12   4   94.79   28.00
   6  12   4  104.69   24.90
   6 -12  -4  105.99   29.80
  -6 -12   4  104.79   23.00
  -6  12  -4  119.79   20.50
  -6 -12   4  119.69   25.50
  -6  12  -4  103.49   24.80
   8 -12   4    8.80   23.10
  -8 -12  -4   25.70   24.90
   8  12  -4   10.20   22.10
  -8  12   4   26.60   20.80
   8 -12   4   -0.20   19.80
  -8 -12   4  -18.40   21.50
  -8  12  -4   12.70   16.90
   8 -12  -4   20.10   28.20
  -8  12  -4   16.40   33.90
  -8 -12   4   22.20   21.30
   8 -12  -4   51.19   21.50
  10 -12   4   10.30   29.50
 -10  12   4   39.80   24.60
  10  12  -4   76.69   28.60
 -10 -12  -4   25.50   28.10
  10 -12   4   -9.90   22.20
  10 -12  -4    1.40   29.20
  10 -12  -4  -30.30   21.60
  10  12   4  -17.10   20.60
 -10  12  -4   43.80   25.40
 -10  12  -4   47.20   23.80
 -10 -12   4   -3.50   23.80
  12  12  -4    7.90   28.10
 -12  12   4    7.80   24.70
 -12 -12  -4   -7.00   31.20
 -12 -12   4   13.90   28.80
  12  12   4   27.10   34.30
  12 -12  -4  -26.40   24.60
 -12  12  -4    9.00   22.20
  -1 -13  -4  242.88   29.00
   1 -13   4  236.68   30.40
  -1 -13  -4  257.77   27.50
   1  13  -4  204.88   25.50
  -1 -13   4  231.48   26.80
   1 -13  -4  214.98   25.60
   1  13   4  203.58   30.00
   1 -13  -4  278.37   32.30
  -1  13  -4  234.98   25.70
  -3  13   4  483.75   31.90
  -3  13   4  519.65   33.50
  -3 -13  -4  568.34   32.70
   3  13  -4  562.74   29.40
   3 -13   4  409.26   36.60
  -3 -13  -4  524.35   38.60
  -3  13  -4  425.86   33.70
   3  13   4  431.06   30.80
   3 -13  -4  473.65   40.30
  -3 -13   4  422.06   32.60
   5 -13   4   34.10   24.00
  -5 -13  -4   62.69   23.70
  -5  13   4   44.60   19.50
   5  13   4   26.40   19.10
  -5 -13   4   84.39   20.40
  -5 -13   4   52.69   21.40
  -5  13  -4   38.70   21.70
   5 -13  -4   66.99   29.20
  -7 -13  -4  198.18   35.70
  -7  13   4  195.48   28.50
   7  13  -4  148.59   25.60
   7  13  -4  108.39   23.70
   7 -13   4  126.99   24.20
   7 -13   4   97.99   28.30
   7  13   4  231.38   32.30
   7 -13  -4   67.89   28.80
   7  13   4  163.48   24.50
  -7  13  -4  113.49   27.50
  -7 -13   4  155.78   30.20
  -7  13  -4  219.38   24.70
  -7 -13   4  155.18   27.50
  -9  13   4   -3.20   22.00
   9  13  -4    8.60   22.90
   9 -13   4   29.80   25.40
   9 -13   4   49.70   25.70
  -9 -13  -4  -22.80   24.10
   9 -13  -4   24.00   28.00
  -9  13  -4    5.60   16.90
  -9  13  -4    3.50   23.00
   9  13   4   19.50   21.20
  -9 -13   4   36.30   26.60
  -9 -13   4   -2.10   23.70
  11 -13   4   20.90   25.80
 -11 -13  -4   -0.70   29.50
 -11  13   4   -7.80   21.80
  11  13  -4   24.90   26.70
  11  13   4   36.10   26.20
  11 -13  -4  -29.40   28.20
 -11 -13   4   -9.70   24.90
 -11  13  -4   10.60   24.50
  11 -13  -4   24.50   26.00
 -13  13   4    1.90   28.30
 -13 -13   4   54.89   33.00
 -13  13  -4   20.70   26.90
   0  14  -4   82.29   20.60
   0  14   4   29.70   16.20
   0 -14  -4   70.99   20.10
   0 -14  -4   66.59   23.60
   0 -14   4   80.19   20.80
  -2 -14  -4  209.78   30.80
  -2  14   4  191.98   24.10
   2 -14   4  135.79   25.60
  -2 -14  -4  228.48   27.40
  -2  14  -4  184.48   26.00
   2 -14  -4  227.78   30.90
   2  14   4  194.88   23.80
  -2 -14   4  200.78   28.00
   4  14  -4   40.60   16.20
  -4  14   4   54.39   18.70
  -4 -14  -4   54.99   22.60
   4 -14   4   90.19   24.90
   4 -14  -4   27.00   27.30
  -4  14  -4    4.20   20.50
  -4 -14   4   86.89   24.90
   4  14   4   57.29   20.40
  -4 -14   4   62.49   21.00
  -6 -14  -4  145.89   31.50
   6 -14   4   96.59   29.60
  -6  14   4  120.39   24.80
  -6 -14   4   75.59   27.20
   6  14   4  110.69   26.70
  -6  14  -4  154.88   29.00
  -6 -14   4  142.79   24.30
   6 -14  -4  125.39   33.90
  -6  14  -4  137.59   21.90
  -8  14   4   11.30   20.90
  -8 -14  -4   -7.00   25.70
   8 -14   4   32.70   21.50
   8  14  -4   40.60   22.60
   8 -14   4   26.70   26.10
   8  14   4   26.00   23.40
  -8  14  -4   29.70   19.10
  -8  14  -4    4.90   23.00
   8 -14  -4   -5.00   28.80
   8  14   4   19.00   20.50
  -8 -14   4   16.70   21.70
  -8 -14   4   62.69   26.80
  10  14  -4   80.99   29.40
 -10  14   4   35.40   24.40
 -10 -14  -4   62.29   33.30
  10 -14   4   83.89   27.60
  10 -14   4   64.69   29.40
  10 -14  -4   65.49   25.50
  10  14   4   41.00   26.50
 -10 -14   4  115.89   31.00
 -10  14  -4   40.60   28.40
  10 -14  -4   49.70   33.10
  10  14   4   19.10   23.90
 -10  14  -4   19.50   23.10
 -12  14   4   -9.60   24.70
  12  14  -4    8.30   29.00
  12 -14   4   10.90   27.60
 -12 -14  -4   80.99   61.99
 -12 -14   4   57.09   31.10
  12  14   4   12.00   26.30
  -1 -15  -4  223.38   32.10
   1 -15   4  250.17   34.10
  -1 -15  -4  280.47   32.20
   1  15  -4  276.77   30.10
  -1  15   4  264.57   26.30
   1 -15  -4  234.58   29.90
   1 -15  -4  272.17   34.20
  -1  15  -4  219.98   28.40
  -1 -15   4  196.48   28.50
   1  15   4  260.47   26.70
  -3  15   4  234.78   26.20
  -3 -15  -4  262.87   33.10
  -3 -15  -4  247.18   33.60
   3 -15   4  214.08   31.60
  -3  15   4  221.48   27.70
   3  15   4  256.07   26.70
  -3 -15   4  252.27   29.70
   3 -15  -4  221.58   35.20
  -3  15  -4  235.58   31.60
  -5 -15  -4   30.80   24.30
   5  15  -4   28.70   18.20
  -5  15   4   73.79   22.50
   5 -15   4   23.10   24.20
  -5 -15   4   51.79   21.30
  -5  15  -4   19.70   22.90
   5  15   4   50.29   21.70
   5 -15  -4   18.40   27.00
  -5 -15   4   28.10   23.70
   7  15  -4  168.38   32.80
   7 -15   4   91.59   30.10
  -7 -15  -4   78.69   32.70
  -7  15   4  196.68   29.70
  -7 -15   4  141.09   31.80
   7 -15  -4   77.99   31.70
   7  15   4  151.78   29.90
  -7  15  -4  148.39   22.90
  -7  15  -4  138.99   29.40
   9 -15   4   36.70   23.50
   9  15  -4  -25.50   21.80
   9 -15   4   60.19   29.30
  -9  15   4   38.10   23.80
  -9 -15  -4  -20.80   28.40
  -9  15  -4   25.70   19.70
   9 -15  -4   27.40   32.20
   9  15   4    2.30   21.30
  -9  15  -4   38.90   26.50
   9  15   4    4.50   23.90
  -9 -15   4   18.00   26.70
  11 -15   4  -39.60   23.80
  11  15  -4   28.70   29.00
 -11  15   4   11.70   25.00
 -11 -15  -4    7.00   30.80
  11  15   4    0.50   25.10
 -11 -15   4    5.70   26.80
 -11  15  -4   15.10   23.30
  11  15   4   12.40   25.30
  11 -15  -4  -11.50   32.20
   0 -16  -4   -1.00   18.30
   0 -16  -4   -9.60   18.80
   0 -16   4    8.40   20.40
   0  16  -4  -31.10   17.20
   0  16   4  -19.60   15.30
   2  16  -4  209.88   22.60
  -2 -16  -4  165.68   30.40
   2 -16   4  143.09   28.90
  -2 -16  -4  239.28   30.50
  -2  16   4  192.58   25.70
   2  16  -4  164.88   27.40
  -2  16   4  204.78   28.30
   2 -16  -4  153.28   30.90
  -2 -16   4  157.38   28.00
   2  16   4  185.48   25.00
  -2  16  -4  143.99   28.40
   4  16  -4   29.50   17.20
  -4 -16  -4   12.90   19.20
  -4  16   4   22.50   19.70
  -4  16   4   30.70   19.80
  -4 -16  -4  -10.30   22.30
  -4 -16   4    7.80   19.60
   4 -16  -4    1.60   25.60
  -4  16  -4   -7.10   20.30
  -6 -16  -4   89.99   31.00
   6  16  -4  127.79   25.50
  -6  16   4  134.09   27.30
  -6  16   4   81.69   24.00
   6 -16   4  119.09   31.40
   6  16   4   90.39   26.70
   6 -16  -4  121.79   34.40
  -6 -16   4   93.09   30.10
  -6 -16   4   84.79   24.30
  -6  16  -4   93.69   26.70
   8 -16   4   37.90   28.60
  -8 -16  -4  -16.40   26.10
   8  16  -4   57.89   24.30
  -8  16   4   74.59   25.50
   8  16   4   43.90   26.00
  -8 -16   4  -12.00   25.00
   8 -16  -4   -5.00   29.00
  -8  16  -4   -2.20   18.40
   8  16   4   17.10   20.20
  -8  16  -4   14.20   24.30
 -10 -16  -4  -34.30   28.30
  10 -16   4   21.60   25.60
  10 -16   4   20.30   28.30
 -10  16   4    5.90   22.40
  10  16  -4  -13.50   23.50
 -10  16  -4    8.50   21.40
  10  16   4   45.70   25.10
 -10  16  -4  -32.80   24.70
  10 -16  -4    5.90   33.00
 -12  16   4    2.40   26.30
 -12 -16  -4   60.99   37.00
  12  16  -4   15.30   27.40
  12  16   4   22.20   32.00
  12  16   4    3.70   29.60
   1 -17   4   64.89   25.90
  -1 -17  -4   90.79   25.80
  -1  17   4   65.89   20.30
  -1 -17  -4   43.60   23.80
   1  17  -4   57.19   25.20
  -1 -17   4   74.59   24.40
  -1  17  -4   46.10   22.80
   1  17   4   54.19   20.00
   1 -17  -4   33.80   24.10
   3 -17   4   46.40   26.80
  -3 -17  -4   36.70   23.40
  -3  17   4   55.79   21.80
  -3 -17  -4   40.70   21.70
  -3  17   4   90.89   23.30
   3 -17  -4   87.49   30.70
   3  17   4   88.09   34.60
  -3 -17   4   88.79   25.10
   5  17  -4  -56.09   14.50
   5 -17   4    3.40   24.90
  -5  17   4   -3.70   19.40
  -5 -17  -4    8.70   24.50
  -5  17   4   17.40   23.00
   5 -17  -4   32.20   29.90
   5  17   4   24.10   22.30
  -5 -17   4   28.60   21.10
  -5  17  -4   11.10   24.20
  -5 -17   4    0.60   22.80
   7 -17   4    1.30   25.60
   7  17  -4   40.70   21.60
  -7  17   4   62.09   24.80
  -7 -17  -4  -13.40   28.60
   7  17  -4   15.10   21.90
  -7 -17   4   19.10   27.00
  -7  17  -4  -28.80   20.70
   7 -17  -4  -20.50   27.00
   7  17   4   26.90   24.90
   9 -17   4   11.30   23.70
  -9  17   4    5.20   22.40
   9  17  -4   10.00   24.30
  -9 -17  -4   18.80   29.60
   9 -17   4  -23.30   26.10
   9 -17  -4   30.80   33.60
  -9 -17   4   45.40   30.00
  -9  17  -4  -20.70   18.60
  -9  17  -4  -28.90   24.20
   9  17   4    2.00   25.30
 -11 -17  -4    4.10   33.00
 -11  17   4  -16.20   24.70
  11 -17  -4   34.20   34.90
  11  17   4    8.20   27.30
   0 -18   4   45.20   24.00
   0 -18  -4   13.10   40.00
   0  18   4   11.40   17.70
   0  18  -4    6.80   22.20
   0 -18  -4   72.99   26.10
   2 -18   4   23.30   24.50
   2  18  -4    2.70   14.70
   2  18  -4  -13.10   21.40
  -2 -18  -4   31.50   23.40
  -2  18   4   -1.40   20.30
  -2 -18  -4   70.19   27.10
  -2  18   4   14.70   19.30
   2 -18  -4  -44.30   22.70
  -2  18  -4    7.30   23.90
  -4  18   4  109.39   26.90
  -4 -18  -4   67.29   24.50
   4  18  -4  -13.60   15.90
   4 -18   4   63.99   28.90
  -4  18   4   17.10   20.40
  -4 -18  -4   28.10   25.50
  -4  18  -4   17.00   24.30
   4 -18  -4   -7.10   26.70
   4  18   4   24.70   20.40
  -6  18   4   79.49   25.60
   6 -18   4   26.90   29.60
  -6  18   4   29.70   23.70
   6  18  -4   32.30   21.80
  -6 -18  -4   68.09   33.40
  -6 -18   4   42.20   24.30
   6  18   4   61.59   25.30
  -6 -18   4  -19.20   23.20
  -6  18  -4   71.79   29.00
   6 -18  -4   -7.30   30.60
   8  18  -4  -24.40   20.70
  -8  18   4   23.80   23.10
  -8 -18  -4   38.00   31.20
   8 -18   4    0.70   27.90
   8  18  -4    7.60   21.70
  -8 -18   4  -23.60   24.90
   8  18   4  -13.70   24.70
  -8  18  -4   -4.90   25.30
   8 -18  -4   20.60   30.20
  10  18  -4  -59.99   21.10
  10 -18   4   29.50   28.30
 -10  18   4   56.99   28.50
 -10 -18  -4   40.50   57.69
  10 -18  -4    7.20   35.40
  10  18   4  -22.50   27.60
   1 -19   4   62.09   29.10
   1  19  -4   76.49   27.30
  -1 -19  -4   80.69   27.50
  -1  19   4   92.39   27.50
   1  19   4   96.29   25.60
  -1 -19   4  147.49   30.30
  -1  19  -4  119.49   29.60
   1 -19  -4  100.59   30.40
  -3  19   4   89.79   23.40
   3 -19   4   74.29   29.30
   3  19  -4   26.70   18.10
  -3 -19  -4   70.69   27.50
  -3  19   4   19.30   24.30
   3  19  -4   69.39   26.60
  -3 -19  -4   12.90   25.70
  -3 -19   4   46.50   25.30
   3 -19  -4   50.29   31.00
  -3  19  -4   40.20   26.20
   3  19   4   81.09   23.30
  -5 -19  -4   31.80   29.10
  -5  19   4   -2.00   22.10
  -5  19   4   35.90   26.90
   5  19  -4   73.19   22.70
   5 -19   4   16.20   26.60
  -5 -19   4   10.70   22.10
   5 -19  -4   24.10   29.60
   5  19   4   53.69   22.70
  -5  19  -4   55.99   29.30
   7 -19   4  -12.40   24.40
  -7 -19  -4   47.90   31.30
  -7  19   4   35.90   25.10
   7  19  -4   13.90   22.70
  -7  19  -4   -6.40   18.70
   7  19   4   39.50   26.40
  -7  19  -4   35.10   27.80
   7 -19  -4    8.80   31.10
  -7 -19   4   35.00   27.80
  -9  19   4    5.80   24.00
  -9 -19  -4  -26.20   29.10
   9  19  -4   57.09   28.50
   9 -19   4    6.30   30.10
   9 -19  -4   16.70   32.50
  -9 -19   4   -9.60   28.60
  -9  19  -4   35.00   31.90
   9  19   4  -47.40   30.50
 -11 -19  -4   14.10   33.10
 -11  19   4  -12.10   23.70
  11  19  -4   20.30   29.30
  11 -19  -4   19.80   35.90
  11  19   4   -9.40   29.10
   0  20  -4  -10.00   22.20
   0 -20  -4  -16.90   25.50
   0  20   4    8.20   19.30
   0 -20   4   15.50   24.20
   2 -20   4   65.79   29.60
  -2 -20  -4  -11.10   25.90
  -2 -20  -4    2.40   22.70
   2  20  -4  -44.40   18.80
  -2  20   4  -15.00   23.10
  -2  20   4    6.10   21.90
  -2 -20   4   33.40   24.50
   2  20   4  -43.50   17.20
  -2  20  -4   28.90   27.10
   2 -20  -4   -4.60   25.90
  -4 -20  -4   23.30   22.80
  -4 -20  -4  -11.50   26.10
   4  20  -4   32.50   19.50
  -4  20   4   -2.50   21.40
  -4  20   4  -19.90   23.20
   4 -20   4   14.70   28.40
  -4 -20   4   48.60   24.80
  -4  20  -4    9.00   26.40
   4 -20  -4   26.40   29.10
   4  20   4   67.09   24.50
   6  20  -4   19.70   21.80
  -6 -20  -4    2.30   25.30
   6 -20   4   -7.00   28.60
  -6  20   4   51.79   27.80
  -6  20   4   -4.90   22.30
  -6  20  -4   -1.10   26.80
   6  20   4   25.50   24.30
  -6 -20   4   18.10   23.60
   6 -20  -4  -24.50   27.40
  -8  20   4  -14.70   22.80
   8 -20   4   -0.40   28.30
   8  20  -4  -29.80   21.50
  -8 -20  -4    2.70   31.70
   8 -20  -4    2.00   30.90
  -8  20  -4   32.10   29.40
  -8 -20   4   34.00   31.60
   8  20   4  -33.00   25.60
  10  20  -4   27.00   29.70
 -10 -20  -4   44.30   36.60
  10 -20   4   66.09   35.20
 -10  20   4  -23.10   22.70
  10 -20  -4  -11.10   33.90
  10  20   4   19.40   33.90
   1 -21   4    7.30   25.00
  -1  21   4   27.80   25.20
  -1  21   4   20.60   21.30
   1  21  -4   -1.00   24.70
  -1 -21  -4   29.30   28.10
  -1 -21  -4   49.80   27.80
   1  21   4   60.69   23.80
  -1  21  -4   -4.10   24.60
   1 -21  -4   24.70   27.60
  -1 -21   4   28.00   26.30
  -3  21   4   36.00   26.00
  -3 -21  -4   42.30   26.70
   3 -21   4   34.70   30.40
  -3 -21  -4   21.50   29.80
  -3  21   4   36.80   22.00
   3  21  -4   40.50   27.80
   3 -21  -4   25.20   30.60
  -3 -21   4   43.90   26.40
   3  21   4   28.00   20.80
  -3  21  -4    7.30   25.20
  -5 -21  -4   -3.50   22.90
  -5 -21  -4  -22.10   26.00
  -5  21   4   -4.60   26.30
  -5  21   4   52.09   25.00
   5  21  -4   -3.40   18.40
   5 -21   4    3.90   27.50
   5 -21  -4    7.00   29.00
  -5  21  -4   27.00   29.20
   5  21   4    7.90   22.30
  -5 -21   4   46.70   26.80
   7 -21   4    9.00   29.30
  -7  21   4   13.40   24.40
   7  21  -4   41.50   26.10
  -7 -21  -4    5.80   32.20
  -7  21  -4    2.60   28.30
  -7 -21   4   31.30   30.80
   7  21   4    2.20   25.70
   7 -21  -4    8.00   32.00
   9 -21   4  -24.70   35.00
  -9  21   4    2.50   24.40
  -9 -21  -4  -14.70   29.20
   9  21  -4   89.59   59.99
  -9  21  -4   38.50   32.00
   9  21   4   -8.80   28.90
   9 -21  -4   14.40   35.50
   0  22  -4   11.90   27.20
   0  22   4   15.30   22.10
   0 -22   4  -23.60   23.20
   0 -22  -4  -40.10   22.40
   2 -22   4    2.30   26.30
  -2  22   4  -12.80   25.50
  -2 -22  -4   20.20   25.80
  -2 -22  -4    8.70   28.80
   2  22  -4   17.30   28.00
  -2  22   4  -12.80   20.70
  -2 -22   4    6.00   25.50
  -2  22  -4   -1.00   26.70
   2 -22  -4  -26.30   26.90
   2  22   4  -35.00   18.60
  -4 -22  -4    2.60   28.90
  -4  22   4   19.40   21.70
   4  22  -4    7.00   20.10
   4  22  -4   17.20   27.90
   4 -22   4   63.49   32.80
  -4  22   4   35.60   28.10
  -4 -22  -4   19.80   25.40
  -4  22  -4   19.00   28.60
   4  22   4   12.60   22.90
  -4 -22   4   -2.20   24.00
   4 -22  -4    0.00   28.90
   6  22  -4   -4.60   20.70
   6 -22   4   21.90   34.00
  -6  22   4   16.20   26.30
  -6  22   4    5.50   23.90
  -6 -22  -4   -8.70   26.70
  -6 -22   4   70.69   27.60
   6 -22  -4   -6.60   33.00
  -6  22  -4   20.10   29.00
   6  22   4    5.60   24.60
  -8  22   4    2.60   26.30
  -8 -22  -4  -42.50   29.40
   8  22  -4   40.00   28.50
   8 -22   4    8.60   57.59
   8  22   4   -2.70   25.20
  -8  22  -4  -10.50   29.20
   8 -22  -4   18.20   36.30
  -1 -23  -4   14.00   26.40
   1  23  -4   79.79   31.80
   1 -23   4   45.70   28.30
  -1  23   4    2.20   25.90
  -1  23   4   45.90   23.60
  -1 -23   4   19.50   26.90
   1 -23  -4   42.70   30.00
   1  23   4   11.70   22.00
  -1  23  -4   -3.10   26.10
  -3  23   4   70.79   26.80
  -3  23   4  113.49   32.60
  -3 -23  -4   79.89   31.70
   3  23  -4  144.89   35.90
  -3 -23  -4   18.60   28.00
   3 -23   4    7.90   26.60
  -3  23  -4   69.29   31.40
  -3 -23   4   24.90   28.00
   3 -23  -4   84.19   33.60
   3  23   4  134.89   28.90
  -5  23   4  -24.90   26.70
  -5 -23  -4   30.30   33.70
   5  23  -4   56.49   24.30
  -5  23   4  -28.60   22.10
   5  23  -4   37.20   32.80
   5 -23   4   42.80   33.60
  -5 -23   4   37.00   28.20
   5 -23  -4   40.00   35.90
  -5  23  -4   59.59   31.80
   5  23   4   43.70   25.80
  -7 -23  -4    1.70   31.70
   7 -23   4   15.40   39.90
  -7  23   4   52.09   27.00
   7  23  -4   14.80   24.00
  -7  23  -4   67.49   34.40
   7  23   4  -40.10   27.50
   7 -23  -4    8.00   33.50
  -9  23   4   -3.30   27.20
   9 -23   4    1.90   35.00
  -9 -23  -4  -11.40   34.40
   9  23  -4   -1.20   26.30
   9  23   4   27.00   28.80
   9 -23  -4  -49.30   29.00
  -9  23  -4  -22.30   32.00
   0  24   4   49.90   24.90
   0 -24  -4    3.70   29.90
   0  24  -4   20.60   29.00
   0 -24   4    6.70   25.80
   0  24   4  -10.20   28.50
  -2 -24  -4   21.80   29.70
  -2 -24  -4    1.30   29.00
   2  24  -4   19.50   28.10
   2 -24   4   78.49   33.70
  -2  24   4    1.00   25.10
   2  24  -4   -4.50   20.40
  -2  24   4    8.30   21.40
  -2 -24   4    0.30   25.50
   2 -24  -4   50.19   31.20
  -2  24  -4   -4.50   29.20
   2  24   4   83.79   28.70
  -4  24   4   -6.90   28.00
   4  24  -4   -7.30   20.30
   4 -24   4   43.60   35.30
  -4 -24  -4   21.30   28.70
  -4  24   4  -28.20   20.70
  -4 -24  -4   22.10   30.70
   4  24  -4   36.30   32.00
  -4  24  -4   26.40   31.10
  -4 -24   4  -17.30   26.00
   4  24   4    0.90   22.00
   4 -24  -4   68.99   36.30
   6  24  -4   -4.40   22.10
   6  24  -4  -17.60   44.80
  -6  24   4   37.20   30.60
   6 -24   4   -3.80   32.80
  -6  24   4   -9.00   23.80
  -6 -24  -4   20.70   33.90
   6  24   4   58.19   49.90
  -6 -24   4   -4.40   28.30
   6 -24  -4   22.50   32.40
  -6  24  -4   17.30   31.10
  -8 -24  -4   35.90   35.50
  -8  24   4   -6.10   25.70
   8 -24   4  -10.60   34.10
   8  24  -4  -16.60   23.90
  -8  24  -4   -7.00   31.90
   8 -24  -4    3.00   33.20
   8  24   4   12.90   29.00
  -1 -25  -4   51.29   32.90
  -1  25   4   41.80   27.10
  -1  25   4   51.89   31.70
   1 -25   4   70.89   35.50
   1  25  -4   11.60   31.10
   1  25   4   17.60   23.90
  -1  25  -4  -33.80   27.90
  -1 -25   4   39.10   31.50
   1 -25  -4   41.50   30.70
  -3 -25  -4   18.20   27.80
   3 -25   4   28.60   31.60
   3  25  -4   -7.80   27.30
   3  25  -4  -29.20   22.50
  -3 -25  -4    5.10   29.70
  -3  25   4   17.80   23.90
  -3  25   4    0.60   27.30
   3 -25  -4  -26.50   31.20
   3  25   4  -22.30   22.10
  -3  25  -4   19.30   31.50
  -3 -25   4   23.40   28.20
   5  25  -4    0.10   33.40
  -5  25   4   52.59   32.10
  -5  25   4    7.10   24.50
   5 -25   4  -34.90   28.00
   5  25  -4   -0.30   23.10
  -5 -25  -4   43.10   36.80
   5  25   4  -12.80   23.50
   5 -25  -4  -22.10   30.20
  -5 -25   4   22.90   29.50
  -5  25  -4   -2.70   32.00
   7  25  -4  -48.30   36.60
  -7  25   4   -6.90   26.50
  -7 -25  -4  -43.20   30.20
   7  25  -4    0.10   33.10
   7 -25   4   14.80   32.70
   7 -25  -4  -17.90   35.30
   7  25   4  -11.90   27.30
  -7  25  -4    6.90   31.20
   0  26   4   11.00   23.00
   0  26   4   -2.10   28.80
   0  26  -4   35.10   31.70
   0 -26  -4  -55.89   23.80
   0 -26   4  -10.30   27.50
   2  26  -4   19.60   51.59
  -2 -26  -4   44.40   33.40
  -2  26   4   47.50   31.00
  -2  26   4    6.10   24.00
  -2 -26   4  -29.70   25.30
  -2  26  -4   41.90   35.60
   2 -26  -4   28.20   28.70
   2  26   4  -13.60   24.60
  -4 -26  -4   -1.80   31.40
   4 -26   4   14.30   28.80
  -4  26   4   34.20   26.10
  -4 -26  -4   51.39   30.60
   4  26  -4  -20.30   30.40
  -4  26   4  -50.19   28.20
   4  26   4   11.50   26.30
   4 -26  -4  -11.50   29.70
  -4  26  -4   12.10   35.00
  -4 -26   4  -27.10   25.90
  -6 -26  -4   -8.30   31.00
  -6  26   4    1.50   25.10
   6  26  -4   31.60   32.30
   6 -26   4   52.79   39.00
   6 -26  -4   28.00   35.00
   6  26   4  -34.80   25.80
  -6  26  -4  -32.20   29.40
   1 -27   4  -14.30   27.40
  -1  27   4   20.60   26.40
   1  27  -4  -10.40   28.90
  -1  27   4   63.69   47.70
  -1 -27  -4  -27.50   28.20
  -1 -27   4  -23.90   51.79
   1  27   4   62.29   28.10
   1 -27  -4   43.40   38.60
  -1  27  -4   11.00   31.60
   1  27   4  -12.30   30.20
  -3 -27  -4  -20.30   28.00
   3 -27   4   -9.90   32.20
  -3  27   4  -18.00   34.20
   3  27  -4   -1.10   30.00
  -3  27   4   18.00   26.10
  -3  27  -4  -37.40   32.10
   3 -27  -4   94.29   35.40
   5 -27   4  -14.10   28.80
  -5 -27  -4    7.30   34.00
  -5  27   4   32.90   25.60
  -5  27   4   33.40   46.50
   5  27  -4  -16.90   31.20
   5  27   4   -9.30   25.20
  -5  27  -4  -40.90   29.80
   5 -27  -4  -10.10   34.70
  -5 -27   4  -23.60   30.30
   0  28   4    5.10   26.60
   0  28   4   56.59   35.20
   0 -28  -4   48.20   35.70
   0  28  -4   33.10   36.90
   0 -28   4  -29.50   28.00
  -2  28   4  -45.10   35.10
   2  28  -4   -4.90   32.10
  -2  28   4   32.90   32.80
   2 -28   4   43.00   34.80
   2 -28  -4   -1.80   30.10
  -2 -28   4   -7.40   29.20
   2  28   4   21.20   27.10
  -2  28  -4   40.70   34.50
   4  28  -4   -8.50   31.50
   4 -28   4   -8.70   31.80
  -4  28   4  -37.20   32.60
  -4  28   4  -21.80   24.90
   4  28   4   -3.60   26.40
  -4  28  -4    0.80   34.60
   4 -28  -4  -42.60   30.00
  -4 -28   4  -33.60   28.20
   1 -29   4   -9.50   32.50
  -1 -29  -4    8.00   32.50
   1  29  -4   40.10   35.80
  -1  29   4  -54.69   27.90
  -1  29   4   -6.90   23.90
  -1  29  -4   -1.60   34.80
   1  29   4   20.20   31.90
   1  29   4  -12.80   25.20
   1 -29  -4  -17.40   33.70
  -1 -29   4  -12.40   31.80
  -3  29   4  -35.10   34.50
   3  29  -4   -4.60   34.00
   3 -29   4   18.70   38.10
  -3  29   4  -28.80   24.40
  -3 -29  -4  -51.59   29.50
  -3  29  -4  -12.30   35.50
   3 -29  -4   19.30   35.60
   3  29   4    4.50   27.70
  -3 -29   4   57.19   35.10
   0 -30  -4  -16.60   35.30
   0  30  -4   27.90   37.10
   0 -30   4   28.90   36.30
   0  30   4    2.50   32.60
   0  30   4   29.00   26.50
  -2 -30  -4    3.00   34.20
   2  30  -4   38.40   39.40
  -2  30   4   10.20   28.00
   2 -30   4   24.50   36.60
  -2  30   4  -26.00   31.60
   2 -30  -4   18.70   36.40
  -2 -30   4   -7.70   35.10
   2  30   4   19.20   27.80
   2  30   4  -57.89   29.30
  -2  30  -4  -26.40   32.90
   0   0  -5   20.20    7.90
   0   0   5   10.90    7.70
   0   0  -5    7.10    7.10
   0   0  -5   28.20    7.00
   0   0   5   16.70    7.60
   2   0   5  719.83   26.60
  -2   0  -5  680.13   23.70
   2   0  -5  702.93   24.00
  -2   0   5  651.53   24.10
  -2   0   5  716.23   26.20
   2   0  -5  688.43   23.40
  -2   0  -5  680.73   26.90
  -2   0  -5  665.03   22.60
   2   0   5  693.43   22.30
  -2   0   5  668.63   24.10
   2   0   5  678.73   24.80
   2   0  -5  696.13   27.10
  -4   0   5   27.00   12.50
  -4   0   5   12.50   12.40
   4   0  -5   21.30   11.00
  -4   0   5   43.50   12.40
   4   0   5   24.50   11.40
  -4   0  -5   44.90   13.40
   4   0   5   28.50   12.90
   4   0   5   37.30   14.10
   4   0  -5   52.39   18.20
  -4   0  -5   41.00   15.70
   4   0  -5   15.90   11.30
  -4   0  -5   38.20   12.00
   6   0   5   94.59   19.70
   6   0  -5   71.99   18.80
  -6   0  -5   65.39   17.90
  -6   0  -5   64.49   16.70
   6   0  -5   58.99   16.30
  -6   0   5   24.70   13.70
  -8   0   5  120.79   22.90
  -8   0  -5  202.98   28.20
   8   0   5  162.78   26.20
  -8   0  -5  180.88   25.50
   8   0  -5  159.28   27.10
  10   0   5   47.80   24.50
 -10   0  -5    7.50   21.20
 -10   0   5   24.90   21.90
  10   0  -5   47.80   24.00
 -12   0   5    7.90   23.80
 -12   0  -5    4.00   26.50
  12   0   5    5.10   24.00
 -12   0  -5   33.20   25.40
  12   0  -5    2.40   27.50
 -14   0   5   32.60   30.70
  14   0   5  -12.40   26.70
 -14   0  -5   74.79   30.00
  14   0  -5   -1.10   31.50
   1   1  -5  272.67   14.30
  -1   1   5  270.97   14.10
  -1  -1  -5  290.47   14.00
   1  -1   5  248.08   16.20
  -1  -1  -5  255.07   12.70
  -1   1   5  291.27   14.20
  -1  -1  -5  290.97   14.30
  -1   1   5  287.97   16.70
   1   1   5  250.17   14.60
   1  -1  -5  291.97   13.80
   1   1   5  276.37   13.60
  -1  -1   5  264.77   15.80
   1   1   5  264.67   16.40
  -1   1  -5  278.47   14.30
  -1   1  -5  266.37   14.30
   1  -1  -5  270.77   13.60
  -3   1   5  105.39   13.50
  -3  -1  -5  139.89   13.60
   3  -1   5  105.49   11.50
  -3   1   5  125.69   15.00
   3  -1   5  126.69   14.40
  -3  -1  -5  121.09   13.40
   3   1  -5  128.39   15.90
   3   1  -5  164.28   14.60
  -3   1   5  123.09   14.10
   3  -1   5  117.99   15.80
   3  -1  -5  160.58   17.80
   3   1   5  172.08   17.30
  -3  -1   5  161.68   14.70
  -3  -1   5  178.08   17.10
   3   1   5  143.09   13.50
   3  -1  -5  166.18   14.30
   3  -1  -5  185.48   15.90
  -3  -1   5  127.69   15.20
   5  -1   5  146.49   16.70
  -5   1   5  149.19   18.80
  -5  -1  -5  167.38   21.70
  -5  -1  -5  168.08   18.90
   5  -1   5  191.18   21.00
  -5   1   5  135.09   18.50
   5   1  -5  123.29   18.00
  -5   1  -5  231.88   24.10
  -5   1  -5  200.48   20.60
   5   1   5  194.88   21.60
   5  -1  -5  207.88   23.50
  -5  -1   5  205.08   20.50
  -5  -1   5  207.48   21.10
   7   1  -5  263.67   27.70
  -7  -1  -5  291.87   29.10
   7   1  -5  360.66   29.80
  -7  -1  -5  312.57   29.60
  -7   1   5  289.77   28.20
   7  -1   5  292.67   28.50
   7  -1  -5  313.67   30.20
  -7   1  -5  318.27   30.00
   7  -1  -5  273.27   29.20
  -7  -1   5  284.17   27.80
   7   1   5  281.07   27.50
  -7   1  -5  302.77   27.80
  -9  -1  -5    6.60   21.50
   9   1  -5   10.20   22.30
  -9  -1  -5   25.50   20.80
  -9   1   5  -24.80   17.70
   9  -1   5  -18.60   18.60
   9   1   5   19.20   21.40
  -9   1  -5    5.30   21.50
   9  -1  -5  -10.00   21.10
   9  -1  -5   -8.50   20.00
  -9   1  -5   28.00   20.50
  -9  -1   5  -10.90   17.60
 -11  -1  -5   68.69   27.20
  11   1  -5   71.99   25.70
 -11   1   5   31.90   25.60
  11  -1   5   55.69   27.10
 -11  -1  -5   54.59   26.40
 -11  -1   5   36.00   24.60
 -11   1  -5   60.09   26.30
  11  -1  -5   60.49   28.10
 -11   1  -5   42.60   24.90
  11   1   5   44.50   27.20
 -13  -1  -5   -1.10   28.10
  13  -1   5   39.00   28.60
  13   1  -5   -3.90   28.00
 -13   1   5    7.60   27.40
 -13   1  -5   -3.60   26.10
  13  -1  -5  -27.60   26.00
  13   1   5  -23.90   25.00
 -13  -1   5   10.60   27.90
   0   2  -5    5.60    7.60
   0   2   5    8.20    7.50
   0  -2  -5   -3.00    6.10
   0  -2   5    1.40    7.90
   0  -2  -5   -3.00    7.60
   0  -2  -5    4.20    5.90
   0   2  -5   -2.80    6.10
   0   2   5  -14.60    6.50
   0   2  -5   12.30    8.40
   0   2   5   -1.10    5.70
   0   2   5   -2.90    7.40
  -2  -2  -5  126.99   11.70
  -2   2   5  136.49   16.10
  -2  -2  -5  102.99   13.80
   2  -2   5  139.89   15.10
   2   2  -5  140.69   11.30
  -2   2   5  140.09   12.30
   2  -2   5  133.69   12.80
   2   2  -5  133.29   12.30
   2   2  -5  118.59   14.40
  -2   2   5  121.99   12.30
   2   2   5  175.28   13.70
   2   2   5  152.18   12.80
  -2   2  -5  124.09   12.10
   2  -2  -5  151.08   12.70
   2  -2  -5  153.98   12.20
   2   2   5  135.89   14.30
  -2   2  -5  133.19   15.20
   2  -2  -5  148.79   16.70
  -2  -2   5  119.99   11.70
  -2   2  -5  137.29   13.30
   4   2  -5   94.59   14.20
   4  -2   5   87.99   15.00
  -4   2   5   91.79   16.40
  -4  -2  -5   97.99   17.90
   4   2  -5   85.99   17.20
  -4  -2  -5   98.19   15.00
   4   2  -5  102.19   14.30
  -4  -2  -5  138.59   16.80
   4  -2   5  111.69   17.70
  -4   2   5  134.29   15.90
  -4   2   5   74.39   14.50
   4  -2   5  115.49   13.70
  -4   2  -5   94.39   15.70
   4   2   5  108.99   16.30
   4   2   5   99.79   17.10
   4  -2  -5   79.09   14.40
  -4   2  -5   53.19   14.80
  -4  -2   5  104.29   15.10
  -4  -2   5   89.49   15.90
   4   2   5  109.89   15.10
  -4  -2   5  106.19   16.70
   4  -2  -5  114.49   19.20
  -4   2  -5   89.09   17.10
   4  -2  -5   66.69   13.00
   6   2  -5   32.00   14.30
   6  -2   5   35.50   15.90
  -6   2   5   29.70   14.60
  -6  -2  -5   55.09   18.70
   6   2   5   26.30   15.70
  -6   2  -5   52.39   16.80
  -6   2  -5   36.40   14.90
  -6  -2   5   49.50   14.80
   6  -2  -5   45.10   18.10
  -6  -2   5   36.00   17.10
  -8  -2  -5   37.60   20.10
  -8   2   5   22.50   20.20
   8   2  -5   43.40   21.00
   8  -2   5   91.69   24.60
  -8  -2  -5   28.90   20.80
  -8   2  -5    7.80   17.70
  -8   2  -5   -4.90   18.20
   8  -2  -5   49.80   22.00
  -8  -2   5  -21.30   16.30
   8   2   5   34.20   20.00
   8  -2  -5    9.50   21.70
 -10   2   5   38.60   22.50
 -10  -2  -5   21.10   23.70
  10  -2   5    7.60   21.50
  10   2  -5   37.60   24.80
 -10  -2  -5   -1.50   22.00
 -10  -2   5   55.49   23.40
  10  -2  -5   21.60   22.80
  10   2   5   11.80   21.30
 -10   2  -5  -16.80   20.10
  10  -2  -5   11.50   24.20
 -12  -2  -5  -23.80   22.70
 -12  -2  -5   12.60   24.30
 -12   2   5    0.90   24.90
  12  -2   5    3.20   23.60
  12   2  -5   20.00   26.60
  12   2   5   20.20   25.70
  12  -2  -5    5.00   26.90
 -12   2  -5  -10.50   46.50
 -12  -2   5   -8.80   24.40
 -12   2  -5    6.80   23.50
 -14  -2  -5    4.30   27.40
  14   2  -5  -66.89   25.30
 -14   2   5   20.80   27.30
  14  -2   5   47.90   31.00
  14  -2  -5  -11.20   27.80
 -14   2  -5  -37.10   25.50
  14   2   5  -10.10   28.80
 -14  -2   5   25.00   29.00
   1  -3   5 5137.09  120.89
   1  -3   5 5013.10  121.39
  -1  -3  -5 5107.19  117.39
   1   3  -5 5126.79  119.39
  -1  -3  -5 5070.79  121.49
  -1  -3  -5 5041.40  119.09
   1  -3   5 5160.78  119.69
   1   3  -5 5201.08  122.39
  -1   3   5 5027.80  122.39
  -1   3   5 5202.28  119.89
   1   3  -5 5249.37  119.09
  -1   3   5 5144.09  117.29
   1  -3  -5 4964.10  116.69
  -1  -3   5 5090.69  116.19
   1   3   5 5087.59  114.99
   1  -3  -5 5053.29  120.49
   1  -3  -5 4844.12  114.39
   1   3   5 5002.50  118.49
  -1  -3   5 5106.49  117.09
  -1   3  -5 4934.21  117.89
   1   3   5 4964.80  117.29
  -1   3  -5 4979.80  116.59
   3   3  -5 1690.03   49.50
  -3  -3  -5 1653.23   46.80
   3  -3   5 1642.24   52.69
   3   3  -5 1691.93   50.49
   3  -3   5 1672.83   48.80
  -3   3   5 1682.33   46.80
  -3  -3  -5 1658.73   52.49
   3   3  -5 1682.43   46.80
  -3   3   5 1660.43   49.00
   3   3  -5 1650.03   48.10
   3  -3  -5 1329.77   46.40
   3  -3  -5 1305.17   39.30
  -3   3  -5 1340.97   40.60
  -3   3  -5 1251.77   43.80
   3  -3  -5 1310.37   41.20
  -3  -3   5 1412.76   41.40
   3   3   5 1354.36   44.00
   3   3   5 1410.86   41.20
  -3  -3   5 1371.46   40.20
   3   3   5 1289.07   43.50
   5  -3   5  564.94   30.00
   5  -3   5  534.75   26.50
   5   3  -5  627.94   31.00
  -5  -3  -5  575.44   30.40
  -5   3   5  554.04   30.00
  -5  -3  -5  528.25   33.30
  -5   3   5  533.75   31.40
  -5   3  -5  584.24   28.90
  -5   3  -5  534.95   31.80
   5  -3  -5  634.94   35.80
  -5  -3   5  608.34   31.00
  -5  -3   5  586.64   30.60
   5  -3  -5  680.23   30.40
   5   3   5  634.24   31.60
   7   3  -5  359.56   30.50
  -7  -3  -5  382.36   33.50
   7   3  -5  370.36   30.20
  -7  -3  -5  388.56   31.60
   7  -3   5  309.77   30.50
  -7   3   5  325.07   29.40
  -7   3  -5  354.66   29.10
   7   3   5  355.66   31.30
  -7   3  -5  352.36   31.20
  -7  -3   5  381.66   31.10
   7  -3  -5  370.46   31.10
   7  -3  -5  288.07   34.60
  -9   3   5   48.90   22.20
   9   3  -5    7.00   21.50
   9  -3   5   -8.70   19.90
  -9  -3  -5    0.30   19.30
  -9  -3  -5    6.90   22.20
   9   3   5   20.40   21.40
  -9   3  -5   -0.80   18.00
  -9   3  -5   26.90   22.20
   9  -3  -5   62.79   26.50
   9  -3  -5    9.60   19.00
  -9  -3   5    9.20   21.30
  11   3  -5  -10.30   23.00
 -11  -3  -5   -1.90   23.10
  11  -3   5  -24.50   21.40
 -11  -3  -5   38.90   23.50
 -11   3   5   18.90   23.40
 -11   3  -5   45.00   25.70
 -11  -3   5  -15.30   21.10
  11  -3  -5   -3.50   24.50
 -11   3  -5  -16.10   20.90
  11   3   5   11.00   23.90
 -13   3   5   28.60   28.00
  13  -3   5  -18.30   24.90
  13   3  -5  -40.20   25.00
 -13  -3  -5  -10.20   23.90
  13  -3  -5   18.00   28.90
 -13   3  -5   -2.60   26.20
 -13  -3   5  -10.40   24.10
  13   3   5    1.50   26.40
   0  -4   5 2069.09   52.99
   0   4  -5 2043.00   52.39
   0  -4  -5 1991.80   56.09
   0  -4   5 2063.99   54.59
   0   4   5 1964.00   53.19
   0   4   5 2031.10   53.39
   0  -4  -5 2065.79   53.39
   0   4  -5 2065.79   54.89
   0   4   5 2021.90   54.99
   0  -4  -5 2053.69   54.19
   0   4  -5 2009.80   55.39
   0  -4   5 2032.90   59.69
  -2   4   5  662.33   28.80
   2   4  -5  712.73   27.90
   2  -4   5  716.23   26.20
  -2  -4  -5  686.63   29.30
   2  -4   5  673.53   28.40
  -2   4   5  644.84   26.20
  -2  -4  -5  687.83   23.20
   2   4  -5  650.03   24.30
   2   4  -5  688.53   25.20
   2  -4   5  708.83   26.90
  -2  -4   5  607.74   23.70
   2   4   5  659.33   25.20
  -2   4  -5  618.64   23.70
   2   4   5  625.04   25.30
   2  -4  -5  613.64   29.70
   2   4   5  610.54   26.80
  -2   4  -5  589.04   27.80
   2   4   5  648.44   22.80
   2  -4  -5  630.34   24.80
  -2   4  -5  642.84   25.40
  -4  -4  -5  482.85   28.40
  -4  -4  -5  411.46   23.70
   4   4  -5  519.65   27.50
   4  -4   5  470.35   26.60
   4   4  -5  468.85   24.60
  -4  -4  -5  441.96   31.20
   4   4  -5  465.35   26.10
   4  -4   5  484.65   29.30
  -4   4   5  536.05   28.20
  -4   4   5  487.65   29.10
   4  -4   5  449.26   22.80
   4   4  -5  432.46   24.80
  -4   4  -5  455.15   24.00
   4   4   5  487.75   25.70
   4   4   5  434.16   28.40
  -4  -4   5  470.45   26.10
   4   4   5  467.65   26.60
  -4   4  -5  427.76   24.00
   4  -4  -5  490.75   23.60
  -4  -4   5  487.45   26.30
   4  -4  -5  412.56   32.30
  -4   4  -5  423.26   29.30
   6   4  -5   17.30   14.20
  -6   4   5   10.10   12.80
  -6  -4  -5   17.90   14.90
   6   4  -5    2.60   13.70
   6  -4   5   22.10   14.90
   6   4   5   48.70   16.30
  -6   4  -5   36.80   14.20
   6  -4  -5   23.90   18.00
  -6  -4   5   55.39   16.60
  -6   4  -5   12.70   15.40
   8  -4   5   56.89   22.50
  -8  -4  -5   68.09   20.90
  -8  -4  -5   55.69   23.50
  -8   4  -5   38.10   20.20
  -8   4  -5   49.50   19.60
  -8  -4   5   52.59   21.40
   8  -4  -5   51.29   21.20
   8  -4  -5   30.30   23.40
   8   4   5   45.70   21.00
 -10   4   5  -13.50   20.00
 -10  -4  -5   -4.80   21.50
  10   4  -5   -0.20   21.90
 -10  -4  -5  -14.00   20.90
  10  -4   5   -8.00   20.50
 -10   4  -5   23.60   21.60
  10  -4  -5   14.50   23.60
 -10  -4   5    8.80   23.80
  10   4   5  -20.20   21.60
  10  -4  -5  -58.29   21.40
 -12  -4  -5   32.30   24.70
  12  -4   5   36.00   27.00
 -12   4   5   19.90   26.10
  12   4  -5   73.49   32.20
 -12  -4  -5  -54.99   24.40
  12   4   5   -6.30   25.40
 -12  -4   5    4.20   24.70
  12  -4  -5  -41.70   22.90
 -12   4  -5    6.80   23.90
  14  -4   5    7.40   28.10
 -14  -4  -5   32.40   31.00
 -14   4   5    5.70   29.10
  14   4  -5  -27.80   26.60
 -14   4  -5    0.20   25.00
  14  -4  -5   25.60   33.70
  14   4   5  -29.20   25.70
 -14  -4   5   14.90   29.30
   1  -5   5 1057.49   32.30
   1   5  -5 1048.20   34.00
   1   5  -5 1036.20   36.00
  -1   5   5 1081.59   37.00
  -1  -5  -5 1043.50   36.00
   1  -5   5 1012.50   35.60
  -1  -5  -5 1088.79   33.70
  -1   5   5 1106.89   32.60
   1   5  -5 1067.39   32.00
  -1   5   5 1003.20   33.80
   1  -5   5 1029.30   35.40
  -1   5  -5  956.00   34.80
  -1  -5   5  937.71   34.40
   1   5   5  976.90   33.90
   1  -5  -5  978.90   32.20
  -1   5  -5 1046.20   30.90
   1   5   5 1008.40   32.90
  -1   5  -5  958.40   34.50
  -1  -5   5 1004.80   31.10
   1   5   5  996.10   32.20
   1  -5  -5 1002.50   36.70
   3  -5   5 1653.83   52.79
   3   5  -5 1660.83   47.10
  -3  -5  -5 1624.54   54.19
   3   5  -5 1634.44   51.69
   3   5  -5 1558.84   47.90
  -3   5   5 1707.83   54.29
  -3  -5  -5 1627.94   46.50
   3  -5   5 1693.53   51.69
  -3   5   5 1655.23   46.30
   3  -5   5 1711.73   49.70
  -3   5   5 1645.34   50.49
   3   5   5 1623.84   49.80
  -3   5  -5 1542.15   47.20
   3  -5  -5 1589.34   55.99
   3   5   5 1679.53   50.29
   3  -5  -5 1616.24   45.40
   3   5   5 1704.03   47.60
  -3   5  -5 1640.24   52.89
   3  -5  -5 1602.34   49.10
   3   5   5 1593.64   52.09
  -3  -5   5 1680.63   47.40
  -3   5  -5 1628.54   50.59
  -3  -5   5 1682.03   48.40
  -5  -5  -5  549.65   31.80
  -5  -5  -5  573.34   34.80
  -5   5   5  550.04   31.30
   5   5  -5  522.25   28.40
   5  -5   5  614.94   27.50
   5  -5   5  616.04   30.40
   5   5  -5  605.04   30.00
  -5  -5   5  645.34   31.40
   5  -5  -5  624.94   30.20
   5   5   5  592.14   31.00
  -5   5  -5  614.24   33.10
  -5  -5   5  664.93   31.20
   5  -5  -5  644.34   38.30
  -5   5  -5  567.14   28.40
  -7  -5  -5  602.04   38.80
   7   5  -5  648.34   38.30
  -7   5   5  629.64   37.60
  -7  -5  -5  644.24   41.90
   7   5  -5  667.73   35.20
   7  -5   5  630.14   37.20
   7  -5  -5  677.53   38.50
  -7   5  -5  750.92   37.20
  -7   5  -5  805.42   40.90
   7   5   5  739.33   39.10
  -7  -5   5  708.73   39.80
   7  -5  -5  743.03   44.90
  -9  -5  -5   -1.70   19.30
  -9  -5  -5   14.00   22.30
   9  -5   5   21.80   21.50
   9   5  -5  -20.90   20.40
  -9   5   5   21.40   19.60
   9   5   5   32.40   21.60
  -9  -5   5   42.80   21.80
  -9   5  -5   -3.50   17.30
   9  -5  -5  -14.70   21.70
   9  -5  -5   38.40   21.90
  -9   5  -5   36.90   21.40
 -11   5   5   23.00   22.80
  11   5  -5   66.99   27.60
  11  -5   5    1.90   23.60
 -11  -5  -5   -7.00   20.00
 -11  -5  -5  -35.60   22.90
 -11   5  -5  -41.10   19.10
 -11  -5   5  -24.30   19.40
 -11   5  -5   53.29   25.70
  11  -5  -5  -31.90   22.20
  11   5   5   10.40   24.60
 -13  -5  -5   -9.50   28.20
 -13   5   5   26.50   29.00
  13   5  -5   17.20   29.30
  13  -5   5    2.20   26.70
 -13  -5   5  -10.20   25.00
 -13   5  -5   31.60   27.70
  13  -5  -5  -35.30   25.20
  13   5   5   -4.40   27.70
   0  -6   5   28.20    8.30
   0  -6   5   -6.20   11.20
   0   6   5   -5.10   10.30
   0  -6  -5   13.10   11.30
   0   6  -5    9.50   10.60
   0  -6  -5   14.90    8.00
   0   6  -5    3.70    9.40
   0   6   5    3.40    9.00
   0   6   5    8.20    9.80
   0  -6  -5   -0.50    9.70
   0   6  -5   12.60    7.50
   0  -6   5   17.30    9.50
   2   6  -5  328.97   21.20
   2  -6   5  340.77   20.60
   2   6  -5  345.37   23.60
  -2   6   5  356.66   25.60
  -2   6   5  422.36   22.90
   2  -6   5  310.47   26.70
   2   6  -5  353.66   19.20
   2   6  -5  350.76   21.50
  -2  -6  -5  332.87   24.80
   2  -6   5  354.66   24.60
   2   6   5  321.77   22.30
   2   6   5  358.66   23.80
  -2   6  -5  364.56   19.20
  -2   6  -5  352.56   23.50
   2  -6  -5  285.07   25.30
  -2   6  -5  331.37   24.80
  -2  -6   5  338.57   23.50
  -2  -6   5  252.87   20.00
   2  -6  -5  316.67   20.90
   4   6  -5  149.79   19.00
   4  -6   5  121.89   17.00
   4   6  -5  152.78   16.30
  -4   6   5  185.18   20.40
   4   6  -5  124.49   17.10
  -4  -6  -5  137.69   21.00
   4  -6   5  121.59   19.30
  -4  -6  -5  173.08   17.60
   4  -6  -5  185.58   17.60
  -4  -6   5  229.58   21.00
  -4   6  -5  154.18   20.80
  -4   6  -5  213.88   21.40
   4  -6  -5  175.98   24.60
  -4   6  -5  158.68   19.90
  -4  -6   5  190.28   18.70
   4   6   5  154.58   18.10
   4  -6  -5  171.38   15.80
   6  -6   5   66.69   16.40
   6   6  -5   85.39   17.80
  -6  -6  -5  119.59   22.00
  -6  -6  -5  158.08   23.30
  -6   6   5  102.09   18.60
  -6   6  -5   72.79   16.10
  -6  -6   5  149.88   20.70
   6   6   5  102.89   20.00
   6  -6  -5   72.79   28.80
  -8  -6  -5    3.00   18.50
   8   6  -5   64.49   22.70
  -8   6   5   30.10   18.00
  -8  -6  -5   70.19   25.90
   8  -6  -5   42.70   23.80
   8   6   5    2.70   19.00
   8  -6  -5    8.30   18.50
  -8   6  -5   25.50   17.80
  -8   6  -5  -34.30   16.60
  10  -6   5   -1.00   21.70
 -10  -6  -5   25.50   23.40
 -10  -6  -5   -8.80   22.60
 -10   6   5    6.90   19.40
  10   6  -5    1.10   22.50
 -10   6  -5   25.70   23.10
  10  -6  -5  -15.70   28.60
 -10  -6   5  -25.50   20.10
  10  -6  -5  -28.50   20.30
  10   6   5   40.30   24.80
 -10   6  -5   32.30   21.40
  12  -6   5   -4.90   24.90
 -12  -6  -5  -29.50   22.00
 -12  -6  -5    9.50   29.40
  12   6  -5   -4.90   26.00
 -12   6   5   -9.60   24.70
 -12  -6   5  -24.50   23.90
  12   6   5   19.60   25.20
 -12   6  -5   10.60   24.30
  12  -6  -5   41.70   28.40
 -14  -6  -5   11.70   30.00
  14  -6   5    5.10   30.40
  14   6  -5  -14.80   29.10
 -14   6   5   -3.70   27.20
 -14   6  -5   62.19   31.70
  14  -6  -5  -32.60   27.90
 -14  -6   5   13.20   28.30
  14   6   5    5.40   27.90
   1   7  -5  291.07   28.80
   1   7  -5  230.58   15.80
  -1  -7  -5  228.28   19.00
  -1   7   5  221.18   19.00
   1   7  -5  274.47   21.80
  -1   7   5  248.38   19.90
   1  -7   5  229.18   16.20
  -1  -7  -5  232.38   21.40
   1   7  -5  256.17   22.60
  -1  -7  -5  195.18   20.70
  -1   7   5  279.17   24.70
   1  -7   5  271.27   23.10
   1  -7   5  246.18   20.60
  -1   7  -5  187.48   14.80
  -1  -7   5  189.88   15.60
   1  -7  -5  180.68   21.50
   1   7   5  191.88   19.50
   1  -7  -5  192.98   18.30
  -1   7  -5  211.28   20.60
  -1  -7   5  241.58   22.00
   1   7   5  200.08   19.80
   1  -7  -5  219.48   18.00
   1   7   5  207.58   18.50
  -1   7  -5  211.98   21.10
   3   7  -5 1032.20   38.60
   3   7  -5 1042.20   40.10
  -3   7   5  933.31   54.89
   3   7  -5 1049.59   35.70
   3  -7   5 1072.89   43.30
   3  -7   5 1078.19   37.60
  -3  -7  -5 1015.70   42.80
   3  -7   5  940.61   41.00
  -3   7   5 1073.89   39.60
  -3   7  -5  916.61   39.30
  -3   7  -5  921.51   40.30
  -3  -7   5  946.61   37.60
   3  -7  -5  960.40   44.90
   3   7   5 1008.20   38.20
  -3  -7   5  988.30   34.60
  -3   7  -5  918.31   33.40
   5  -7   5   74.29   18.00
   5  -7   5   95.59   14.10
   5  -7   5   75.69   16.60
   5   7  -5   85.19   16.70
  -5   7   5   51.59   16.20
  -5   7  -5  110.09   15.20
  -5   7  -5   88.69   19.20
   5  -7  -5   64.89   21.60
  -5  -7   5   36.80   14.30
  -5  -7   5  107.49   17.20
  -5   7  -5  105.19   19.80
   5   7   5   78.69   17.60
   5  -7  -5   97.79   16.40
   7  -7   5  123.89   22.70
  -7  -7  -5  162.68   26.10
   7   7  -5  215.68   26.90
  -7   7   5  100.09   21.00
  -7  -7  -5  121.19   25.50
  -7  -7   5  175.58   24.80
   7   7   5  166.38   25.40
   7  -7  -5  140.19   23.00
   7  -7  -5  175.48   30.90
  -7   7  -5  149.49   22.70
  -7   7  -5  220.18   28.20
  -9   7   5   50.89   22.30
   9  -7   5   73.09   24.80
  -9  -7  -5   22.50   23.10
  -9  -7  -5   56.59   26.10
   9   7  -5   71.99   26.20
  -9  -7   5   52.89   23.10
   9   7   5   33.70   21.40
   9  -7  -5   80.59   30.00
  -9   7  -5   38.50   22.80
   9  -7  -5   63.99   23.70
  -9   7  -5   12.00   19.00
  11   7  -5  -28.30   23.20
 -11  -7  -5   14.80   28.20
 -11   7   5   -7.40   23.40
 -11  -7  -5   -1.50   24.50
  11  -7   5   37.60   25.90
  11  -7  -5   57.39   29.90
  11   7   5    9.10   24.20
 -11  -7   5    0.30   23.00
  11  -7  -5    3.70   23.10
 -11   7  -5    0.40   21.40
 -11   7  -5   38.70   27.20
 -13   7   5   -8.90   25.20
 -13  -7  -5    4.80   28.60
  13   7  -5  -19.60   26.30
  13  -7   5    7.80   28.90
 -13   7  -5   13.80   28.10
  13   7   5   10.50   26.50
  13  -7  -5   39.00   29.80
 -13  -7   5  -47.60   22.20
   0  -8   5  209.78   22.40
   0   8  -5  238.88   23.50
   0  -8  -5  207.38   18.40
   0   8   5  198.18   20.50
   0  -8  -5  183.68   21.90
   0  -8  -5  228.28   25.50
   0   8  -5  219.18   21.80
   0   8   5  237.28   23.40
   0   8   5  196.18   18.50
   2   8  -5  212.48   21.50
  -2  -8  -5  166.78   22.40
   2  -8   5  225.88   24.90
   2   8  -5  229.18   23.20
  -2   8   5  235.88   25.20
   2  -8   5  201.28   21.50
   2  -8   5  182.18   19.40
   2   8  -5  257.47   21.20
   2   8  -5  245.78   22.60
  -2   8   5  233.58   20.70
  -2  -8  -5  209.18   20.50
  -2   8   5  230.78   20.10
  -2   8  -5  266.17   30.10
  -2   8  -5  198.88   22.30
   2   8   5  202.28   20.30
  -2   8  -5  228.58   23.10
   2   8   5  162.18   21.00
  -2  -8   5  211.58   22.00
   2  -8  -5  202.78   18.90
   2  -8  -5  202.58   25.10
  -2  -8   5  201.68   17.30
   4   8  -5  342.67   23.20
   4  -8   5  300.67   27.80
  -4  -8  -5  363.66   32.80
   4   8  -5  342.57   21.50
   4  -8   5  325.57   23.90
  -4   8   5  295.97   25.10
  -4  -8   5  406.56   24.20
  -4   8  -5  391.66   29.30
  -4   8  -5  329.37   26.80
  -4  -8   5  316.07   26.00
   4  -8  -5  379.56   33.60
  -4  -8   5  329.27   24.00
   4   8   5  354.06   27.30
   6   8  -5  111.19   19.50
   6  -8   5  100.09   20.20
   6  -8   5  114.79   22.50
  -6  -8  -5   88.79   22.10
  -6   8   5   86.99   19.30
   6   8   5   81.39   18.80
  -6   8  -5   98.99   22.10
   6  -8  -5   60.49   17.30
  -6   8  -5   72.09   15.20
  -6  -8   5   93.49   19.50
   6  -8  -5   88.29   23.90
   8   8  -5   37.10   21.90
  -8  -8  -5    3.20   20.10
   8  -8   5  -21.20   19.50
  -8   8   5  -18.90   17.90
  -8  -8  -5    8.20   23.10
   8   8   5   13.80   19.00
   8  -8  -5   -7.10   19.00
  -8   8  -5   31.10   18.50
  -8  -8   5    9.00   19.10
  -8   8  -5   27.80   21.50
   8  -8  -5  -15.50   22.90
  10  -8   5   40.70   25.30
 -10   8   5    5.70   21.00
  10   8  -5   20.20   25.10
 -10  -8  -5   15.90   24.40
 -10  -8  -5   -5.70   25.90
  10  -8  -5   15.90   22.80
  10   8   5   19.00   24.00
 -10  -8   5   19.70   23.60
 -10   8  -5    5.20   21.40
  10  -8  -5   -7.80   27.20
 -10   8  -5   27.80   21.00
 -12   8   5   59.59   51.89
 -12  -8  -5  -10.70   26.40
  12  -8   5  -14.70   25.30
 -12  -8  -5   39.10   33.40
 -12   8  -5  -48.50   20.60
  12  -8  -5   34.60   28.00
  12   8   5  -33.30   22.70
   1   9  -5  717.03   34.70
  -1  -9  -5  781.52   38.40
  -1   9   5  676.03   32.10
   1   9  -5  653.83   35.50
   1   9  -5  686.03   26.60
  -1   9   5  698.83   36.00
   1  -9   5  676.13   35.90
  -1  -9  -5  691.23   34.70
   1   9  -5  679.93   34.50
  -1  -9  -5  696.13   35.30
  -1   9   5  684.63   32.00
   1  -9   5  743.73   43.50
   1   9   5  689.13   32.20
   1   9   5  675.13   34.10
  -1   9  -5  650.33   34.80
   1   9   5  697.83   33.50
  -1  -9   5  662.53   26.60
  -1  -9   5  759.02   35.60
  -1   9  -5  670.23   35.00
   1  -9  -5  612.64   29.90
   1  -9  -5  700.93   39.10
  -1   9  -5  681.53   26.50
   1  -9  -5  704.13   33.60
   3   9  -5   23.70   10.20
  -3  -9  -5   14.60   15.30
  -3   9   5   34.40   13.80
   3  -9   5   14.80   12.00
   3   9  -5   25.30   10.30
   3  -9   5   14.80   16.30
   3   9  -5   24.20   13.30
  -3   9  -5   27.50   16.60
   3  -9  -5   32.20   19.20
  -3  -9   5   20.60   11.50
  -3   9  -5   15.60   10.00
  -3  -9   5   15.60   14.10
   3   9   5   10.70   14.10
  -3  -9   5   30.30   12.30
   5  -9   5  280.57   28.40
   5  -9   5  332.47   25.70
  -5  -9  -5  341.47   32.40
  -5   9   5  329.27   28.20
  -5  -9   5  363.76   29.60
   5  -9  -5  381.46   38.20
  -5  -9   5  353.26   27.30
   5   9   5  385.36   29.30
  -5   9  -5  374.86   31.80
  -7  -9  -5   15.30   22.80
   7  -9   5   36.10   22.50
  -7   9   5   45.60   21.50
   7   9  -5   21.20   19.50
   7  -9   5   42.60   19.80
  -7  -9   5   63.29   20.50
  -7   9  -5   31.20   21.50
   7  -9  -5   61.29   20.10
   7  -9  -5   24.50   23.50
   7   9   5   59.89   20.10
  -7   9  -5   27.90   15.90
  -9   9   5   66.59   22.90
  -9  -9  -5   79.89   27.40
   9   9  -5  113.79   28.20
   9  -9   5   76.59   25.60
  -9  -9  -5  139.29   32.90
  -9  -9   5  107.39   28.00
   9  -9  -5  109.09   32.20
  -9   9  -5  131.79   36.90
   9  -9  -5   47.40   23.50
  -9   9  -5   78.89   23.00
   9   9   5  119.29   26.00
 -11   9   5    7.70   21.00
  11   9  -5   -6.90   26.00
 -11  -9  -5    8.50   25.10
 -11  -9  -5   -2.40   25.50
  11  -9   5   21.00   23.70
 -11   9  -5   11.60   20.50
 -11  -9   5   15.80   24.40
  11  -9  -5  -44.80   21.00
  11  -9  -5   50.39   31.10
  11   9   5  -25.40   22.10
 -11   9  -5   53.99   27.00
 -13   9   5   -6.30   26.70
 -13  -9  -5   12.50   28.80
  13  -9   5    1.80   29.20
  13   9  -5   41.30   31.60
 -13   9  -5   18.40   25.00
  13  -9  -5  -33.20   27.90
 -13  -9   5   27.10   28.80
  13   9   5    9.70   27.50
   0 -10  -5   96.69   19.50
   0  10  -5   64.29   17.40
   0 -10   5  108.29   21.00
   0  10   5   69.19   19.40
   0  10   5   87.49   16.90
   0 -10  -5   67.59   20.50
   0  10   5   97.79   17.20
   2  10  -5   75.69   12.00
  -2  10   5   63.79   15.50
   2  10  -5   72.39   17.50
   2 -10   5   51.59   19.50
  -2 -10  -5   82.49   20.30
  -2  10   5   97.29   17.60
  -2 -10  -5  102.79   18.60
  -2 -10   5   59.59   19.00
  -2  10  -5   37.30   17.00
   2  10   5  102.99   18.40
   2  10   5   90.69   17.00
   2 -10  -5   56.99   20.30
  -2 -10   5   70.19   13.00
   2 -10  -5   73.99   16.30
  -4 -10  -5   66.19   19.50
   4 -10   5   44.50   19.20
   4 -10   5   65.29   16.10
  -4  10   5   72.59   16.60
   4  10   5   94.09   18.80
  -4  10  -5   60.59   23.30
  -4 -10   5   87.99   16.10
  -4 -10   5  105.69   16.20
   4 -10  -5   38.70   21.10
  -4 -10   5  124.89   19.50
  -4 -10   5   97.19   19.70
  -6  10   5   43.10   18.70
   6 -10   5   63.99   18.40
   6 -10   5   28.10   20.50
  -6 -10  -5   16.00   20.00
  -6 -10   5   64.99   20.60
   6  10   5   39.00   17.20
   6 -10  -5   17.80   23.80
  -6 -10   5   47.20   17.90
  -6  10  -5   63.99   16.10
  -6  10  -5   54.49   21.40
   8 -10   5  -45.00   16.50
  -8 -10  -5   47.10   24.70
  -8  10   5   -6.20   17.90
   8 -10   5    4.40   20.80
   8  10  -5  -21.60   19.80
  -8  10  -5    9.80   20.00
   8 -10  -5  -10.50   25.90
  -8 -10   5   -5.60   19.20
   8 -10  -5   -9.60   18.50
  -8  10  -5   -3.70   16.40
 -10 -10  -5   35.50   25.50
  10  10  -5   23.00   24.60
  10 -10   5   21.40   24.60
 -10 -10  -5   77.19   30.20
 -10  10   5  -27.00   18.10
 -10  10  -5   -6.10   21.30
 -10  10  -5   16.10   20.40
 -10 -10   5   48.40   25.10
  10 -10  -5    7.00   21.80
  10  10   5   32.20   23.90
  10 -10  -5   45.10   32.20
 -12 -10  -5  -15.20   26.80
 -12  10   5   33.90   28.00
  12  10  -5   -2.00   27.70
 -12 -10  -5  -18.00   27.60
  12  10   5  -19.90   28.80
  12 -10  -5   13.40   26.80
 -12 -10   5  -38.30   22.50
 -12  10  -5  -44.10   18.20
   1 -11   5  240.88   27.30
  -1 -11  -5  288.37   28.50
   1  11  -5  249.68   26.60
  -1  11   5  210.48   21.30
  -1 -11  -5  213.98   26.10
  -1 -11   5  197.28   24.20
   1 -11  -5  247.88   27.10
  -1  11  -5  219.68   24.90
   1 -11  -5  184.28   23.30
   1  11   5  211.28   24.90
   1  11   5  243.78   23.40
   3  11  -5  312.67   20.90
  -3  11   5  362.06   33.20
   3 -11   5  278.47   34.50
  -3  11   5  300.67   24.50
  -3 -11  -5  290.17   29.30
  -3 -11   5  360.16   22.00
   3 -11  -5  406.46   36.40
  -3 -11   5  373.66   29.20
  -3  11  -5  351.26   39.80
   3  11   5  280.47   25.60
  -5 -11  -5   70.59   22.80
   5 -11   5  125.59   24.90
  -5  11   5  109.09   21.60
  -5  11  -5  113.99   23.20
  -5 -11   5   86.89   19.00
   5  11   5   61.69   19.10
   5 -11  -5   45.90   23.10
  -5 -11   5   78.89   17.60
   7 -11   5   12.00   21.70
   7  11  -5  -28.70   17.10
   7  11  -5   20.70   17.30
  -7  11   5    4.00   18.40
   7 -11   5   -5.10   17.90
  -7 -11   5  -10.40   17.40
   7 -11  -5  -19.10   24.90
  -7  11  -5   12.50   20.80
  -7 -11   5    7.90   19.40
  -7  11  -5   17.00   16.00
   7  11   5   33.90   18.40
   9 -11   5  -16.80   21.50
   9  11  -5    5.00   23.50
  -9 -11  -5   10.50   26.30
   9 -11   5   -0.50   22.20
  -9  11   5   12.10   20.30
  -9 -11   5  -10.90   20.50
  -9  11  -5   18.70   19.90
   9 -11  -5    5.30   20.70
  -9  11  -5   27.10   25.20
   9 -11  -5   30.60   30.50
   9  11   5  -33.80   18.60
  11 -11   5  -20.10   23.40
 -11  11   5   26.20   25.40
 -11 -11  -5   65.69   31.70
  11  11  -5   36.70   27.60
 -11  11  -5   -2.10   24.10
  11  11   5   -2.70   22.60
 -11  11  -5   18.60   22.70
 -11 -11   5   -0.70   23.20
  11 -11  -5   21.90   30.90
  11 -11  -5   13.20   24.50
  13  11  -5  -34.60   26.30
  13 -11   5   77.89   32.10
 -13  11   5   76.09   30.70
  13 -11  -5   -2.10   26.60
 -13 -11   5    5.00   30.10
 -13  11  -5  -35.50   22.50
  13  11   5   19.60   28.50
   0 -12  -5  149.19   24.40
   0 -12  -5  107.69   20.50
   0  12  -5  121.89   36.40
   0  12   5  174.78   21.70
  -2 -12  -5 1060.29   43.60
  -2  12   5 1046.30   50.69
   2  12  -5  931.41   62.99
  -2 -12  -5  991.70   48.10
   2 -12   5  970.20   47.90
   2 -12  -5 1020.90   43.40
   2 -12  -5 1033.10   49.80
  -2  12  -5 1128.29   47.10
   2  12   5 1036.50   42.90
   2  12   5 1034.30   49.90
  -4  12   5   12.40   14.20
  -4 -12  -5   13.40   19.00
   4 -12   5   24.90   20.50
   4 -12   5  -11.90   11.60
  -4 -12   5    8.30   17.10
  -4  12  -5  -10.60   16.50
   4  12   5   33.70   17.40
   4 -12  -5    9.10   21.30
  -4 -12   5   -6.70   15.00
   6 -12   5  155.88   29.10
  -6  12   5  257.07   29.60
  -6 -12  -5  220.08   35.10
   6 -12   5  261.57   27.40
  -6  12  -5  183.78   21.80
  -6 -12   5  235.18   30.70
   6  12   5  205.58   24.60
  -6  12  -5  224.98   30.40
   6  12   5  217.68   39.30
  -6 -12   5  225.88   27.80
   6 -12  -5  223.18   38.30
  -8  12   5   22.70   21.10
   8  12  -5    6.30   17.90
  -8 -12  -5   21.40   26.90
   8 -12   5   -6.50   22.20
   8  12  -5   37.00   23.20
   8 -12   5   -2.00   20.30
   8 -12  -5   44.30   30.90
  -8  12  -5    0.00   21.70
   8  12   5   22.50   37.90
  -8  12  -5   24.60   17.00
  -8 -12   5   14.00   22.80
  -8 -12   5  -35.90   18.10
  10 -12   5  -14.40   22.40
 -10  12   5   -4.70   20.20
  10  12  -5    4.20   25.40
 -10 -12  -5  -54.69   24.60
  10 -12  -5  -27.50   20.60
  10  12   5   10.60   22.90
  10 -12  -5   31.40   30.70
 -10  12  -5   11.70   24.40
 -10  12  -5   -5.70   21.60
 -10 -12   5  -20.60   22.20
  12 -12   5  -28.50   23.00
 -12  12   5  -13.20   21.60
  12  12  -5    2.50   26.80
 -12 -12  -5  -11.80   32.30
  12  12   5   47.00   32.30
 -12  12  -5   -2.90   21.00
 -12 -12   5  -35.30   25.60
  12 -12  -5   58.49   29.60
  -1 -13  -5   75.79   20.80
   1 -13   5   52.89   20.00
  -1  13   5   77.09   17.30
   1  13  -5   87.09   20.70
  -1 -13  -5  111.99   23.40
   1 -13  -5  125.59   22.00
   1 -13  -5   81.59   22.20
   1  13   5   65.79   16.40
  -1  13  -5   82.39   20.00
  -1 -13   5   76.99   20.00
  -3 -13  -5  257.87   25.90
  -3  13   5  209.88   23.70
   3 -13   5  189.58   28.50
  -3  13   5  201.38   23.60
  -3 -13  -5  178.28   28.20
  -3  13  -5  234.48   27.70
   3 -13  -5  167.88   29.60
   3  13   5  245.68   26.50
  -3 -13   5  244.28   28.00
   5 -13   5   50.69   23.60
  -5 -13  -5   32.20   24.80
   5 -13   5   38.80   19.20
  -5  13   5   40.10   18.20
  -5 -13   5   31.60   20.80
  -5 -13   5   74.59   20.20
   5  13   5   60.69   21.50
   5 -13  -5   12.00   25.30
  -5  13  -5   68.69   24.00
   7  13  -5   42.90   23.10
  -7  13   5  135.69   25.80
  -7 -13  -5   78.49   29.30
   7 -13   5   32.30   24.30
   7 -13   5  101.19   24.30
   7  13  -5   75.19   22.60
  -7 -13   5   98.29   24.40
   7  13   5   82.29   21.60
   7 -13  -5   67.49   29.90
  -7 -13   5  116.89   28.90
   7  13   5   70.19   25.10
   9 -13   5   -8.10   20.20
   9  13  -5   -8.20   22.10
  -9 -13  -5   -2.10   25.70
   9 -13   5   16.80   24.30
  -9  13   5   -5.30   21.10
  -9 -13   5   20.80   24.00
  -9  13  -5   -6.90   22.70
   9  13   5   26.30   25.60
   9  13   5   26.30   22.70
  -9  13  -5   -9.60   18.70
   9 -13  -5  -10.80   29.20
  -9 -13   5   42.10   28.50
  11 -13   5   18.70   29.10
  11  13  -5  -16.40   23.70
 -11  13   5   12.00   39.20
 -11 -13  -5   55.89   33.60
  11 -13  -5  -40.50   21.70
 -11 -13   5  -42.40   22.00
 -11  13  -5    0.30   22.00
  11 -13  -5  -41.80   28.10
  11  13   5   -1.90   25.20
   0 -14  -5    3.30   17.50
   0 -14  -5   18.50   19.80
   0  14  -5   24.40   19.00
   0 -14   5   13.90   18.20
   0  14   5  -14.50   14.00
  -2  14   5  452.65   32.80
  -2 -14  -5  449.46   33.90
   2  14  -5  396.96   36.40
   2 -14   5  448.16   38.60
  -2 -14  -5  449.36   38.20
  -2 -14   5  530.75   36.90
   2  14   5  589.44   35.40
   2 -14  -5  521.55   41.70
  -2  14  -5  551.44   39.00
  -4 -14  -5  190.88   31.40
   4 -14   5  190.68   30.90
   4  14  -5  207.88   23.10
  -4  14   5  212.58   40.00
  -4  14   5  193.38   25.80
   4  14   5  206.28   26.40
   4 -14  -5  175.98   31.90
  -4 -14   5  296.17   30.90
  -4  14  -5  196.18   29.10
   6 -14   5   87.49   21.30
   6 -14   5   73.59   28.10
  -6 -14  -5   76.89   30.30
  -6  14   5   90.69   23.80
  -6 -14   5   59.89   25.10
  -6  14  -5   68.79   35.80
   6 -14  -5   86.59   30.20
   8  14  -5   43.70   21.40
  -8 -14  -5   15.00   28.90
  -8  14   5   39.70   23.20
   8 -14   5   32.60   22.00
   8 -14   5   14.30   24.50
   8  14  -5  105.59   27.00
   8  14   5   22.70   22.60
  -8 -14   5   50.29   26.20
  -8  14  -5   27.80   22.30
  -8 -14   5   23.10   23.30
   8 -14  -5   40.40   30.00
   8  14   5    5.70   20.10
  -8  14  -5   -9.20   22.80
  10  14  -5   -8.50   24.70
 -10  14   5   11.40   22.90
 -10 -14  -5   37.60   32.60
  10 -14   5   -5.90   24.10
 -10  14  -5   23.70   22.70
 -10  14  -5   78.99   30.90
  10 -14  -5  -36.90   21.00
 -10 -14   5   19.40   26.70
  10 -14  -5  -33.70   28.50
  10  14   5    4.50   22.30
  10  14   5  -22.70   23.00
 -12 -14  -5  -15.00   32.70
 -12  14   5   50.79   29.80
  12  14  -5   18.90   29.90
  12 -14   5  -10.10   27.60
  12  14   5   78.79   31.30
 -12 -14   5   42.50   31.00
  12  14   5   10.40   25.30
  -1  15   5  105.49   20.70
   1  15  -5  152.28   25.90
   1 -15   5  128.99   25.80
  -1 -15  -5  168.68   26.80
  -1 -15  -5   99.79   24.80
   1 -15  -5  148.79   25.90
  -1 -15   5  109.99   24.70
   1  15   5  115.79   20.90
   1 -15  -5  144.29   30.90
  -1  15  -5  185.18   27.80
  -3 -15  -5   49.50   22.30
  -3  15   5   35.20   18.80
   3 -15   5  100.29   29.10
  -3 -15  -5   63.09   24.10
  -3  15   5   52.79   19.10
   3 -15  -5   53.49   28.70
  -3 -15   5   75.59   22.10
  -3  15  -5   67.99   23.30
   3  15   5   53.79   20.10
   5 -15   5  281.87   40.50
  -5 -15  -5  235.58   34.30
   5  15  -5  255.07   27.80
  -5  15   5  247.58   30.40
  -5 -15   5  192.58   27.70
   5  15   5  253.87   31.50
  -5  15  -5  179.08   41.10
   5 -15  -5  266.67   42.00
  -7  15   5  176.38   29.70
  -7 -15  -5   91.99   32.90
   7  15  -5  150.68   27.40
   7 -15   5   57.19   27.50
   7  15   5   82.39   28.00
  -7 -15   5  100.59   28.80
   7 -15  -5   65.89   32.70
  -7  15  -5   41.60   25.90
   9 -15   5   22.00   23.10
  -9 -15  -5  -33.00   25.90
   9 -15   5    1.30   26.90
   9  15  -5   53.29   26.40
  -9  15   5   -5.50   19.90
  -9 -15   5   27.10   27.30
   9  15   5   41.40   26.70
  -9  15  -5  -31.90   24.90
  -9 -15   5  -18.20   21.20
   9  15   5  -28.00   20.50
   9 -15  -5   35.10   32.60
 -11 -15  -5  -20.90   30.40
  11 -15   5    1.50   24.90
 -11  15   5   17.90   25.60
  11  15  -5   -2.10   26.40
  11  15   5   13.70   28.40
  11  15   5   11.10   25.60
  11 -15  -5   26.70   33.20
 -11 -15   5    6.00   27.10
 -11  15  -5   -4.80   22.40
   0 -16   5   70.09   23.70
   0 -16  -5   75.99   25.50
   0 -16  -5   87.09   27.00
   0  16  -5   72.69   23.50
   0  16   5   87.09   21.20
  -2 -16  -5  119.79   26.30
   2 -16   5  145.39   32.40
  -2  16   5  170.98   25.90
   2  16  -5  137.79   26.50
  -2 -16  -5  140.09   27.30
   2  16   5  170.18   24.50
  -2  16  -5  223.68   33.50
   2 -16  -5  180.98   33.30
  -2 -16   5  183.08   30.70
   4 -16   5  136.19   34.70
   4  16  -5  107.79   21.30
  -4 -16  -5   64.99   25.50
  -4 -16  -5   94.79   28.90
  -4  16   5    7.90   20.10
  -4  16   5   96.99   35.30
   4  16   5   70.69   22.40
   4 -16  -5   20.40   28.00
  -4 -16   5   55.49   22.70
  -6 -16  -5   44.70   26.40
   6  16  -5  -10.10   19.80
  -6  16   5   -7.30   19.80
   6 -16   5    7.00   24.70
   6  16   5   -7.70   21.50
  -6  16  -5   56.49   25.80
  -6 -16   5   32.50   21.40
   6 -16  -5    1.00   28.70
  -6 -16   5   75.29   27.40
  -8 -16  -5    6.50   28.90
   8 -16   5   -6.00   25.00
  -8  16   5   20.50   22.80
   8 -16   5   -0.10   20.60
   8  16  -5   29.00   23.70
   8 -16  -5   29.90   30.80
   8  16   5    1.20   19.90
   8  16   5   38.60   27.70
  -8  16  -5   15.30   18.20
  -8  16  -5  -21.40   22.10
  -8 -16   5   12.10   25.80
 -10  16   5  -38.40   20.70
  10  16  -5  -43.90   21.60
 -10 -16  -5    1.30   31.20
  10 -16   5   24.70   26.40
  10 -16   5    1.80   26.80
 -10  16  -5   -3.60   25.60
 -10  16  -5  -24.00   18.50
  10 -16  -5   37.70   31.90
  10  16   5   12.80   34.10
  10  16   5   30.60   25.20
  12  16  -5   12.00   29.20
 -12 -16  -5    2.20   36.10
 -12  16   5   -2.80   26.50
  12 -16   5   57.49   38.80
  12  16   5   -4.50   27.60
  12 -16  -5   47.00   41.80
  -1  17   5   75.09   21.30
   1  17  -5   86.49   24.90
  -1 -17  -5   53.19   24.60
   1 -17   5   43.90   27.70
  -1 -17  -5   33.60   23.70
  -1  17  -5   37.60   24.60
   1 -17  -5   54.59   23.90
   1  17   5   86.09   21.20
   1 -17  -5   18.00   23.20
  -1 -17   5   35.70   22.20
   3  17  -5  -13.80   30.70
  -3  17   5    1.40   20.10
  -3  17   5  -12.80   26.80
   3 -17   5    3.60   26.10
  -3 -17  -5   45.30   24.40
  -3 -17  -5   -4.10   19.00
   3  17   5   22.90   20.10
   3 -17  -5   14.10   26.20
  -3 -17   5   32.00   23.00
  -3  17  -5    8.70   22.50
   5  17  -5   56.89   20.60
  -5 -17  -5   76.79   30.50
  -5  17   5   55.09   22.80
   5 -17   5  -22.30   24.20
   5 -17  -5   -7.80   24.60
  -5 -17   5   33.90   24.60
  -5  17  -5   62.09   28.10
   5  17   5   56.19   23.40
   7  17  -5  -17.90   19.70
  -7  17   5   -1.50   21.60
  -7 -17  -5    4.70   27.10
   7 -17   5  -15.40   24.30
   7  17  -5   38.40   22.00
   7  17   5  -43.20   19.50
   7 -17  -5   23.90   30.30
  -7  17  -5   48.60   26.70
  -7 -17   5   -5.20   24.40
  -9 -17  -5   -1.90   29.30
  -9  17   5   -3.80   22.70
   9  17  -5   29.60   24.30
   9 -17   5   29.60   24.70
   9 -17   5   61.99   30.70
   9 -17  -5   46.90   37.00
  -9  17  -5   47.10   29.90
   9  17   5   32.30   27.10
  -9  17  -5   -2.50   19.20
  -9 -17   5  -22.10   24.70
 -11 -17  -5   77.09   37.50
  11  17  -5    6.30   27.10
 -11  17   5  -26.80   23.20
  11 -17  -5  -33.30   30.60
  11  17   5   68.19   32.40
   0 -18   5   -4.20   21.70
   0  18   5   12.00   19.50
   0  18  -5  -23.50   20.20
   0 -18  -5    5.60   22.90
  -2 -18  -5   21.20   26.00
  -2  18   5   24.40   24.70
   2 -18   5   16.40   24.90
  -2 -18  -5   17.60   23.30
  -2  18   5  -14.30   20.40
   2  18  -5  -23.60   19.60
  -2  18  -5   46.70   26.30
  -2 -18   5   29.40   23.80
   2  18   5   15.40   19.50
   2 -18  -5   28.40   27.00
   4 -18   5  -41.50   24.30
  -4  18   5   69.49   25.00
  -4 -18  -5   47.90   24.00
  -4  18   5   27.70   21.20
   4  18  -5   60.59   19.50
  -4 -18  -5    6.40   27.40
  -4  18  -5   29.90   26.40
   4  18   5   23.50   22.30
   4 -18  -5  -18.40   27.00
  -4 -18   5   60.09   24.40
  -6  18   5   -3.20   21.40
  -6 -18  -5  -69.59   18.90
   6  18  -5   -7.60   19.00
   6 -18   5  -33.70   25.20
   6 -18  -5   12.60   31.90
  -6 -18   5   26.30   22.40
  -6  18  -5   -6.30   24.50
   6  18   5  -37.70   18.30
   8 -18   5   -7.10   27.10
  -8 -18  -5  -32.90   26.90
   8  18  -5   -4.30   22.20
  -8  18   5  -32.20   20.70
   8  18  -5    6.30   23.10
  -8  18  -5  -29.10   25.20
   8  18   5  -36.50   21.00
  -8 -18   5   -9.90   24.90
   8 -18  -5   13.90   34.10
  10 -18   5   70.89   36.00
 -10  18   5   37.60   27.60
 -10 -18  -5   -2.10   41.00
  10  18  -5    6.50   24.80
  10  18   5  -36.00   23.50
  10 -18  -5   45.60   42.70
   1 -19   5   29.90   24.60
  -1 -19  -5  -22.80   22.80
  -1  19   5   10.90   18.00
   1  19  -5   -3.70   21.40
  -1  19  -5   -4.30   23.30
   1 -19  -5   11.90   26.40
  -1 -19   5   -3.00   23.40
   1  19   5   69.59   24.00
  -3  19   5   27.80   21.00
  -3  19   5   17.00   28.80
   3 -19   5   31.20   28.90
   3  19  -5    0.30   23.00
  -3 -19  -5  -41.20   21.10
  -3 -19  -5   -0.10   24.60
   3  19  -5   15.10   17.10
   3  19   5   46.00   22.40
   3 -19  -5  -11.40   24.30
  -3  19  -5   34.80   26.80
  -3 -19   5  -11.40   21.00
  -5 -19  -5  -17.50   22.90
   5 -19   5    3.20   29.60
  -5  19   5   16.50   30.30
  -5  19   5   15.90   21.70
   5  19  -5   31.60   20.20
  -5 -19   5   14.30   23.90
  -5  19  -5   29.50   26.80
   5  19   5   48.50   23.80
   5 -19  -5  -19.10   26.50
  -7  19   5   15.00   24.50
  -7 -19  -5  -32.70   26.20
   7  19  -5   32.90   24.10
   7 -19   5   -9.30   27.10
  -7  19  -5   47.40   27.60
   7  19   5  -18.90   22.30
   7 -19  -5  -19.10   30.00
  -9 -19  -5  -30.40   27.60
   9  19  -5    4.20   25.40
   9 -19   5   -3.70   31.00
  -9  19   5   14.80   26.50
   9  19  -5  -29.70   22.10
   9 -19  -5  -12.80   35.90
   9  19   5  -18.90   27.40
  -9  19  -5   30.90   28.30
 -11 -19  -5   -7.40   35.10
  11  19  -5   -6.00   27.40
 -11  19   5    2.80   27.10
  11 -19  -5  -17.30   33.50
  11  19   5   30.20   29.90
   0 -20   5  -38.90   20.50
   0  20   5   18.40   20.60
   0 -20  -5    8.30   24.40
   0  20  -5  -17.50   23.60
   0 -20  -5    6.60   25.10
   2 -20   5  190.28   34.80
   2  20  -5  227.88   35.60
  -2 -20  -5  239.28   37.60
  -2 -20  -5  212.68   35.50
  -2  20   5  252.77   32.70
  -2  20   5  223.78   33.50
   2 -20  -5  365.36   48.40
  -2  20  -5  182.58   36.10
   2  20   5  133.59   26.60
  -2 -20   5  206.68   33.30
   4  20  -5   -6.90   24.80
  -4 -20  -5   24.00   26.70
   4 -20   5   27.20   31.20
  -4 -20  -5    8.10   21.40
  -4  20   5   -2.70   23.40
  -4  20   5   21.50   22.20
   4  20   5   14.90   22.40
  -4  20  -5   39.60   27.80
  -4 -20   5   -1.70   22.20
   4 -20  -5   18.50   28.80
   6 -20   5   40.00   34.60
  -6  20   5   66.19   26.90
  -6  20   5   12.10   23.40
   6  20  -5   18.40   21.20
  -6 -20  -5  -10.40   25.60
  -6  20  -5  -36.00   24.40
   6 -20  -5   -2.50   31.40
  -6 -20   5    9.10   23.90
   6  20   5   31.10   24.90
  -8 -20  -5   12.70   34.20
  -8  20   5  -70.19   21.10
   8  20  -5   17.20   25.40
   8 -20   5  -69.09   25.70
  -8  20  -5  -13.70   27.30
   8  20   5  -16.70   23.90
   8 -20  -5  -17.40   31.60
  10  20  -5    0.80   28.60
  10 -20   5   14.10   34.80
 -10 -20  -5   23.20   33.60
 -10  20   5  -19.10   24.60
  10  20   5  -16.40   31.90
  10 -20  -5  -15.50   33.00
   1 -21   5   78.69   28.30
  -1  21   5   37.40   21.90
  -1 -21  -5   34.30   28.20
   1  21  -5    9.80   26.30
  -1 -21  -5    8.70   24.90
   1 -21  -5   19.30   29.40
  -1 -21   5   40.90   27.70
  -1  21  -5   50.79   27.30
   1  21   5   28.80   22.30
  -3  21   5   63.59   25.10
  -3  21   5    6.80   24.80
  -3 -21  -5   40.70   26.70
  -3 -21  -5   40.40   27.90
   3 -21   5   53.39   29.90
   3  21  -5   49.60   28.10
  -3  21  -5   59.49   30.70
  -3 -21   5   21.30   27.10
   3  21   5   54.79   23.60
   3 -21  -5    8.00   29.60
  -5  21   5   18.40   22.90
   5  21  -5   51.09   21.50
   5  21  -5  -14.30   25.20
  -5 -21  -5   14.40   25.80
  -5  21   5   23.80   27.80
   5 -21   5  -32.70   27.20
   5 -21  -5    3.20   28.60
  -5 -21   5   18.80   25.00
   5  21   5   42.60   25.30
  -5  21  -5   16.80   27.70
   7 -21   5   20.10   32.10
  -7 -21  -5   46.00   32.90
   7  21  -5   25.40   25.00
  -7  21   5  -33.30   23.50
   7 -21  -5    1.00   30.60
  -7 -21   5    8.00   24.10
  -7  21  -5   18.80   28.90
   7  21   5    5.10   24.60
  -9  21   5    3.10   26.60
   9 -21   5   25.80   42.50
  -9 -21  -5  -18.20   30.60
   9  21   5  -46.30   24.20
  -9  21  -5  -16.30   29.60
   9 -21  -5  -56.39   31.00
   0  22  -5   24.80   28.40
   0 -22  -5    2.20   27.70
   0  22   5   15.20   21.60
   0 -22   5   -1.00   24.80
  -2 -22  -5   72.59   30.20
   2  22  -5   90.19   29.50
  -2 -22  -5   86.19   30.40
  -2  22   5   89.29   25.90
   2 -22   5   89.59   33.60
  -2  22   5   60.29   28.10
   2  22   5   70.79   26.10
   2 -22  -5   35.00   31.20
  -2  22  -5   96.39   35.80
  -2 -22   5   81.69   32.90
  -4  22   5  -22.60   24.30
  -4  22   5    0.50   21.20
   4  22  -5   34.10   29.90
  -4 -22  -5   15.10   24.50
   4 -22   5  -41.70   24.50
   4  22  -5   35.90   20.20
  -4 -22  -5  -29.40   26.30
  -4 -22   5    6.30   24.60
   4 -22  -5   22.50   30.50
  -4  22  -5  -44.50   23.90
   4  22   5    5.80   22.70
  -6  22   5   28.60   28.20
   6  22  -5   70.69   35.60
   6  22  -5    2.80   20.90
  -6 -22  -5   43.40   33.40
   6 -22   5    0.90   30.60
  -6  22   5   53.79   28.00
   6  22   5   14.60   24.50
   6 -22  -5   34.60   35.50
  -6 -22   5   27.00   24.20
  -6  22  -5   30.30   30.90
  -8  22   5  -67.79   23.00
   8 -22   5   71.79   44.10
  -8 -22  -5  -13.80   28.30
   8  22  -5   23.80   28.00
   8  22   5  -38.60   23.80
  -8  22  -5   12.50   28.10
   8 -22  -5  -25.30   30.70
   1  23  -5   28.00   28.00
  -1  23   5    6.90   22.60
  -1  23   5   -1.00   25.20
   1 -23   5   -4.60   26.80
  -1 -23  -5   26.60   28.80
  -1 -23  -5   21.50   28.80
   1  23   5    5.70   22.30
   1 -23  -5  -27.00   26.10
  -1  23  -5   20.10   29.50
  -1 -23   5   49.40   30.30
   3  23  -5  -10.90   19.70
  -3 -23  -5    7.30   26.00
  -3  23   5   33.70   28.40
  -3  23   5  -26.40   20.70
   3  23  -5   -5.40   24.50
  -3 -23  -5    4.90   28.00
   3 -23   5  -26.20   27.60
   3 -23  -5   39.00   33.60
  -3  23  -5  -65.99   24.40
  -3 -23   5   16.60   27.00
   3  23   5    3.20   23.00
  -5  23   5  -26.00   21.60
  -5 -23  -5   28.10   33.50
   5 -23   5   24.10   33.00
   5  23  -5    1.60   28.90
  -5  23   5   27.20   29.70
   5  23  -5    0.90   19.80
   5  23   5   -9.50   24.70
  -5  23  -5   61.59   32.30
   5 -23  -5   14.80   32.60
  -5 -23   5    4.70   24.90
   7 -23   5  -25.20   35.10
  -7  23   5   -8.30   24.80
   7  23  -5   -3.20   31.40
  -7 -23  -5   -5.90   34.30
   7  23  -5   16.20   23.80
   7  23   5    0.50   25.10
   7 -23  -5   30.50   33.80
  -7  23  -5   16.90   30.90
   9  23  -5   10.10   28.00
  -9 -23  -5  -36.70   32.70
   9 -23   5   -0.20   37.30
  -9  23   5   23.20   27.30
   9 -23  -5  -12.50   38.00
   9  23   5   -2.60   28.20
  -9  23  -5   37.50   33.40
   0  24   5   15.20   22.90
   0  24  -5    9.70   28.90
   0 -24   5   -1.30   26.30
   0 -24  -5  -28.00   23.50
  -2  24   5  147.39   29.90
  -2 -24  -5   54.89   32.10
   2 -24   5   44.20   31.40
  -2 -24  -5   69.29   35.20
  -2  24   5   79.59   30.00
   2  24  -5   24.30   29.90
   2 -24  -5   82.59   35.80
  -2 -24   5  103.69   33.80
  -2  24  -5   60.79   33.30
   2  24   5  105.99   29.50
   4 -24   5    9.80   29.80
  -4  24   5  -33.50   26.00
  -4  24   5   19.50   22.80
   4  24  -5   13.20   33.20
  -4 -24  -5  -23.60   28.40
  -4 -24  -5    4.90   26.40
  -4 -24   5   -4.70   25.90
   4  24   5  -15.50   21.50
   4 -24  -5  -49.60   24.60
  -4  24  -5   -0.50   29.10
   6  24  -5   18.70   47.20
   6 -24   5    8.40   32.30
  -6  24   5   41.60   28.90
   6  24  -5   27.70   23.70
  -6 -24  -5   25.40   34.80
  -6  24  -5  -18.20   29.60
   6  24   5   31.70   30.10
  -6 -24   5   17.70   26.60
   6 -24  -5   14.60   37.20
  -8  24   5  -52.39   26.10
   8 -24   5  -17.80   33.40
   8  24  -5  -16.20   31.70
   8  24  -5   48.60   28.80
  -8 -24  -5   24.60   38.60
  -8  24  -5   -5.50   31.60
   8  24   5  -27.60   27.40
   8 -24  -5  -28.90   34.60
  -1 -25  -5    0.10   28.10
  -1  25   5   23.00   26.20
   1 -25   5   -8.10   29.30
  -1  25   5   11.80   27.80
   1  25  -5   -4.60   27.60
   1  25   5   39.40   24.20
  -1  25  -5   25.00   31.20
   1 -25  -5   20.60   32.20
  -1 -25   5   20.40   29.20
   3 -25   5   35.30   30.60
  -3  25   5   40.00   26.50
   3  25  -5  -14.60   29.70
  -3 -25  -5  -31.00   26.20
  -3  25   5   -9.20   26.10
  -3 -25  -5   21.10   29.60
   3 -25  -5   28.50   30.40
  -3 -25   5   20.30   29.10
   3  25   5  -17.50   23.40
  -3  25  -5   -6.90   29.90
   5 -25   5   -5.40   29.00
  -5  25   5   14.70   26.20
   5  25  -5  -14.90   35.50
  -5  25   5   44.30   32.50
  -5 -25  -5   54.69   37.70
   5 -25  -5   41.30   35.90
  -5 -25   5   -9.60   26.90
   7 -25   5  -31.30   32.60
   7  25  -5   22.90   32.60
  -7 -25  -5   45.20   37.60
  -7  25   5   17.90   26.90
  -7  25  -5   25.90   34.50
   7 -25  -5  -34.00   32.60
   7  25   5  -19.80   28.50
   0  26  -5   33.50   34.00
   0 -26  -5   58.09   31.40
   0  26   5   26.20   30.10
   0  26   5   -9.60   21.80
   0 -26   5   -6.50   27.00
   2 -26   5   -9.00   33.50
  -2  26   5    7.40   30.60
  -2  26   5  -26.20   21.10
  -2 -26  -5   87.79   35.50
   2  26   5   -1.50   25.40
   2 -26  -5   20.10   34.80
  -2 -26   5   24.80   28.80
   4 -26   5   30.90   33.30
   4  26  -5    1.70   30.80
  -4  26   5   38.90   26.30
  -4 -26  -5   63.59   35.30
  -4  26   5   28.60   33.30
  -4  26  -5   39.90   33.20
   4 -26  -5    0.00   31.10
  -4 -26   5  -11.30   27.00
  -6 -26  -5  -22.60   32.30
  -6  26   5  -20.50   24.80
   6 -26   5   -5.80   31.50
   6  26  -5   39.00   35.30
   6 -26  -5  -41.00   31.20
   6  26   5  -30.80   25.70
  -6  26  -5  -21.40   30.30
  -6 -26   5   17.60   47.20
  -1 -27  -5    7.60   30.40
  -1  27   5   13.80   26.20
   1 -27   5  -15.00   30.40
   1  27  -5    4.40   30.30
   1  27   5  -20.00   22.70
  -1  27  -5  -54.89   29.40
  -1 -27   5   31.60   32.20
   1 -27  -5  -17.40   32.90
   3 -27   5   14.70   33.70
  -3  27   5   -0.70   28.70
   3  27  -5   30.70   32.50
  -3 -27  -5    4.90   29.40
  -3  27   5   26.20   34.40
  -3 -27   5    5.60   30.10
   3  27   5   14.30   27.70
   3 -27  -5   27.80   36.70
  -3  27  -5  -17.40   29.00
  -5 -27  -5  -17.80   31.50
  -5  27   5   34.00   28.00
   5  27  -5  -21.80   30.10
   5 -27   5    7.40   31.50
  -5  27  -5   14.60   33.50
   5 -27  -5   34.70   37.40
   5  27   5  -49.20   24.00
  -5 -27   5   22.20   30.30
   0 -28  -5    2.00   33.50
   0  28   5  -14.10   31.00
   0  28  -5   23.30   34.20
   0  28   5   14.90   33.60
   0 -28   5   33.90   33.50
   2  28  -5  -10.40   32.40
   2 -28   5   35.90   35.70
  -2  28   5   -5.30   30.30
  -2  28   5    3.30   24.80
  -2 -28  -5  -39.10   48.30
  -2  28  -5  -29.40   29.80
   2 -28  -5   50.69   34.60
  -2 -28   5   -2.50   31.30
   2  28   5   17.60   27.10
   4  28  -5  -20.60   32.10
   4 -28   5   25.40   36.00
  -4  28   5    1.10   32.80
  -4  28   5   66.79   30.90
  -4 -28   5   56.79   34.00
   4 -28  -5   34.40   35.90
   4  28   5   19.90   30.30
  -4  28  -5    2.70   34.50
  -1  29   5   66.59   29.90
  -1  29   5   12.20   33.30
   1 -29   5   10.20   32.50
   1  29  -5  -43.70   33.20
  -1 -29  -5   31.70   33.40
  -1 -29   5  -78.59   27.00
  -1  29  -5   87.49   41.80
   1 -29  -5   33.30   34.50
   1  29   5   55.99   37.20
   1  29   5   -7.80   24.60
  -3  29   5   49.40   29.70
   3 -29   5   39.90   34.10
  -3 -29  -5   23.80   38.70
  -3  29   5 -108.49   27.20
   3  29  -5  -62.19   29.60
  -3 -29   5   19.30   33.40
   3 -29  -5   29.60   34.60
  -3  29  -5   26.20   35.90
   3  29   5   39.50   29.10
   0 -30   5   15.20   34.00
   0 -30  -5   35.40   37.30
   0  30   5    8.40   29.00
   0  30   5   20.80   32.70
   0  30  -5  -28.00   32.50
   0   0  -6  758.52   24.90
   0   0   6  720.93   24.40
   0   0   6  668.33   28.20
   0   0  -6  742.43   24.10
   0   0   6  700.23   25.00
   2   0  -6  379.46   21.60
   2   0  -6  392.76   17.60
  -2   0  -6  371.16   18.20
  -2   0   6  383.56   20.10
  -2   0   6  384.56   18.50
  -2   0   6  370.66   17.80
   2   0  -6  357.16   18.00
  -2   0  -6  411.16   21.90
   2   0   6  369.06   20.70
   2   0   6  378.06   19.10
   4   0   6  402.86   26.70
  -4   0  -6  348.87   22.90
  -4   0  -6  375.96   27.70
  -4   0   6  408.66   24.80
   4   0   6  402.06   22.70
  -4   0  -6  374.36   24.10
   4   0  -6  372.06   22.90
   4   0  -6  414.76   27.20
   4   0   6  409.06   25.20
  -4   0   6  397.66   24.90
  -4   0   6  393.66   24.70
   4   0  -6  378.36   23.80
  -6   0  -6  962.80   40.50
  -6   0   6  923.01   40.80
   6   0  -6  991.20   43.60
  -6   0  -6  961.60   45.40
   6   0   6  961.50   41.60
   8   0   6   23.90   22.40
  -8   0  -6  -25.60   17.50
  -8   0   6   -2.30   17.30
   8   0  -6   -7.20   18.90
   8   0  -6   19.00   21.20
  -8   0  -6    1.20   17.80
  10   0  -6  -20.70   21.80
 -10   0   6   44.90   24.20
 -10   0  -6   25.50   23.30
  10   0  -6   14.80   25.60
  10   0   6   28.10   24.30
 -10   0  -6   18.50   21.80
 -12   0  -6   32.40   26.40
 -12   0  -6   26.30   27.20
  12   0   6   21.80   25.90
 -12   0   6   40.60   26.30
  12   0  -6   26.60   28.20
  14   0   6   26.80   30.70
  14   0  -6   11.50   29.90
 -14   0  -6  -15.70   25.20
 -14   0   6    0.70   27.10
  -1  -1  -6 1056.69   33.70
  -1   1   6 1079.49   34.00
  -1  -1  -6 1032.80   29.30
   1  -1   6 1037.40   33.50
   1   1  -6 1041.40   31.40
  -1   1   6 1068.09   31.40
   1   1  -6 1084.79   34.30
  -1  -1  -6  999.50   30.90
  -1  -1  -6 1027.50   31.40
  -1   1  -6 1073.19   32.30
   1   1   6 1084.49   30.90
   1   1   6 1085.29   34.20
  -1   1  -6 1092.19   34.50
   1   1   6 1080.59   32.10
   1  -1  -6 1074.49   30.90
  -1  -1   6 1112.89   34.50
  -1   1  -6 1059.49   32.10
   1  -1  -6 1085.69   35.50
   1  -1  -6 1050.49   31.40
   3   1  -6  222.18   20.50
   3   1  -6  234.28   17.40
  -3   1   6  263.97   18.70
  -3  -1  -6  243.68   21.50
   3   1  -6  242.08   17.60
   3  -1   6  244.68   21.40
  -3  -1  -6  240.38   17.90
  -3   1   6  254.97   20.30
  -3  -1  -6  286.47   19.10
   3  -1   6  227.38   18.90
  -3   1   6  225.48   22.40
  -3  -1   6  235.58   19.80
   3   1   6  278.77   23.10
   3   1   6  247.58   16.80
  -3  -1   6  205.78   17.40
   3   1   6  221.58   19.00
   3  -1  -6  224.88   19.70
   3  -1  -6  251.37   24.30
  -3   1  -6  235.68   20.90
  -3   1  -6  219.78   17.30
  -5   1   6  814.02   35.00
  -5  -1  -6  781.52   37.60
   5  -1   6  695.73   30.20
  -5  -1  -6  806.22   34.70
  -5   1   6  783.42   33.80
   5   1  -6  669.73   34.90
   5  -1   6  816.12   35.40
   5  -1  -6  795.12   39.10
  -5  -1   6  811.92   34.90
  -5  -1   6  837.82   35.70
   5   1   6  793.72   35.70
  -5  -1   6  795.32   34.80
  -5   1  -6  838.52   38.60
  -5   1  -6  901.51   35.60
   7  -1   6    3.20   15.30
   7   1  -6   43.10   18.90
  -7  -1  -6   19.40   18.90
  -7   1   6   16.30   15.60
   7   1  -6   31.40   18.90
  -7  -1  -6    0.30   15.40
  -7  -1   6   17.80   15.70
   7   1   6   12.80   18.90
  -7   1  -6   18.80   16.00
   7  -1  -6   17.90   17.60
  -7   1  -6   21.20   19.40
   9   1  -6   98.59   27.20
  -9   1   6   83.79   23.10
   9   1  -6  112.19   28.30
  -9  -1  -6   83.89   26.20
  -9  -1  -6   38.80   21.70
   9  -1   6   87.09   24.80
   9  -1  -6  113.59   26.90
   9  -1  -6  152.18   29.50
  -9   1  -6   29.50   21.10
  -9  -1   6   93.99   26.20
   9   1   6   59.19   23.50
  -9   1  -6   41.20   22.10
 -11  -1  -6  -19.10   22.30
  11   1  -6   30.60   26.00
 -11   1   6   10.80   23.30
 -11  -1  -6  -17.70   24.20
  11  -1   6  -14.70   20.90
 -11   1  -6    6.60   24.40
  11  -1  -6   -9.00   21.80
 -11   1  -6   25.60   22.70
  11   1   6  -35.30   23.10
 -11  -1   6   -4.30   22.70
 -13  -1  -6   10.80   25.70
  13  -1   6   45.60   29.10
 -13   1   6    4.50   27.60
  13   1  -6    6.90   28.00
  13  -1  -6   14.90   30.90
  13   1   6  -17.90   25.90
 -13   1  -6   36.60   27.70
 -13  -1   6  -33.10   22.90
   0   2   6 4442.96  105.89
   0   2  -6 4664.13  105.89
   0  -2   6 4242.48  106.89
   0   2   6 4468.95  104.39
   0   2   6 4427.66  103.79
   0  -2   6 4436.56  105.19
   0  -2  -6 4414.66  103.49
   0  -2  -6 4037.70  113.69
   0   2  -6 4551.44  104.99
   0  -2  -6 4337.57  103.29
   0   2  -6 4537.75  106.89
   0  -2  -6 4530.75  104.69
   2  -2   6 1932.31   55.99
   2   2  -6 2004.00   53.69
   2  -2   6 1985.90   54.29
  -2   2   6 2034.00   53.49
  -2   2   6 1952.90   52.29
   2   2  -6 2018.40   50.89
   2   2  -6 2022.10   56.49
  -2  -2  -6 1977.60   52.19
  -2   2   6 1939.71   56.39
   2  -2   6 1966.20   52.29
  -2  -2  -6 2023.90   56.89
   2   2   6 2001.80   56.39
  -2  -2   6 2023.40   54.59
   2  -2  -6 2042.50   53.39
   2   2   6 2133.49   53.79
   2   2   6 2006.70   53.29
  -2   2  -6 2016.60   56.99
  -2   2  -6 1961.50   54.09
   2  -2  -6 2010.70   58.69
   2  -2  -6 2009.90   53.69
   2   2   6 2034.40   53.69
   4   2  -6  352.36   26.40
  -4  -2  -6  371.56   28.50
   4  -2   6  409.06   20.80
   4  -2   6  328.07   26.40
  -4   2   6  325.57   25.40
   4   2  -6  346.07   27.10
  -4  -2  -6  411.06   23.50
   4   2  -6  336.87   22.70
  -4   2   6  367.16   25.10
  -4  -2  -6  379.36   25.00
   4  -2   6  422.66   25.80
  -4   2   6  389.76   24.30
   4  -2  -6  468.45   31.10
   4  -2  -6  404.86   23.20
  -4   2  -6  368.86   27.30
  -4  -2   6  414.46   24.50
   4   2   6  458.75   23.90
  -4  -2   6  422.36   25.20
   4  -2  -6  406.76   24.30
  -4   2  -6  472.75   29.20
  -4  -2   6  388.56   25.90
   4   2   6  365.26   27.00
   4   2   6  422.66   25.70
   6   2  -6  162.98   21.30
  -6   2   6  144.49   19.70
   6  -2   6  148.39   19.90
  -6  -2   6  122.39   19.20
  -6   2  -6  113.89   17.90
  -6   2  -6  185.68   25.90
   6  -2  -6  112.79   19.10
   6   2   6  136.89   21.00
   6  -2  -6  129.99   23.00
  -8  -2  -6    0.40   20.50
  -8  -2  -6   16.30   19.20
   8   2  -6   26.10   20.80
  -8   2  -6   34.30   21.70
  -8  -2   6   14.90   18.90
  -8   2  -6   -5.20   17.10
   8   2   6  -15.40   20.20
   8  -2  -6   -1.30   21.40
   8  -2  -6   -0.80   19.90
 -10  -2  -6    9.50   24.30
  10   2  -6    9.50   23.30
 -10  -2  -6   50.19   23.20
 -10   2   6   -5.30   21.90
  10  -2   6    9.20   22.70
 -10   2  -6   17.90   22.50
 -10  -2   6    0.70   21.30
 -10   2  -6   32.30   22.80
  10  -2  -6  -26.40   20.10
  10  -2  -6   55.09   28.30
  10   2   6    1.00   22.50
 -12  -2  -6   58.69   27.70
 -12   2   6   49.99   26.30
  12  -2   6  -26.00   21.90
 -12  -2  -6   26.00   25.20
  12   2  -6   14.00   26.60
 -12  -2   6  -17.00   23.50
 -12   2  -6   17.90   25.60
 -12   2  -6   35.70   26.10
  12  -2  -6   -0.60   24.10
  12   2   6   26.40   25.20
  14  -2   6   23.90   27.90
 -14   2   6   54.39   33.40
  14   2  -6  -38.50   25.50
 -14  -2  -6   16.20   27.50
  14  -2  -6   -4.30   28.90
 -14  -2   6   11.90   27.70
 -14   2  -6  -10.70   26.50
  14   2   6   -7.80   25.30
  -1  -3  -6   31.50   10.70
  -1   3   6   29.30    7.50
   1   3  -6   41.80   10.60
   1  -3   6   23.40    9.60
   1  -3   6   41.80   11.40
  -1   3   6   27.60    9.20
  -1   3   6   25.80   10.10
  -1  -3  -6   46.20    8.60
   1   3  -6   36.50    8.10
   1  -3   6   19.70    8.10
   1   3  -6   30.80    9.50
  -1  -3  -6   28.90    8.20
   1   3   6   60.29   10.10
   1   3   6   66.29    9.60
  -1   3  -6   70.79   11.00
   1  -3  -6   51.09    9.20
  -1  -3   6   70.49   10.30
  -1   3  -6   71.09   10.60
   1  -3  -6   57.29    8.20
   1  -3  -6   90.29   14.90
  -1   3  -6   67.09   11.70
   1   3   6   49.20    9.30
  -1  -3   6   73.49   10.10
   1   3   6   39.40   10.50
   3  -3   6   28.20   13.90
  -3  -3  -6   43.40   16.30
   3   3  -6   23.60   12.10
   3   3  -6   39.50   12.90
   3   3  -6   33.40   10.90
  -3   3   6   41.60   14.80
  -3   3   6   40.90   13.20
   3  -3   6   50.09   13.80
   3   3  -6   39.90   10.50
  -3  -3   6    3.80   10.10
   3  -3  -6   43.80   16.40
  -3   3  -6    8.70   13.80
   3   3   6   39.20   12.00
   3  -3  -6   37.00   10.60
   3   3   6   10.40   11.80
   3  -3  -6   18.00   10.60
  -3   3  -6   26.70   11.00
   3   3   6    9.00   13.20
  -3  -3   6   18.10   10.40
  -5  -3  -6   97.29   17.10
  -5   3   6   94.59   17.20
  -5  -3  -6  129.69   21.00
   5  -3   6  123.29   15.30
   5   3  -6  109.39   19.10
   5  -3   6   75.69   16.90
   5  -3  -6   64.39   19.20
  -5  -3   6   75.39   16.20
  -5  -3   6   75.79   16.50
  -5   3  -6   93.79   18.40
  -5   3  -6   68.19   14.20
   5   3   6   69.69   16.30
  -7   3   6   73.99   20.50
   7   3  -6   38.10   19.60
   7  -3   6   50.49   19.00
  -7  -3  -6    2.80   18.40
   7   3  -6   15.60   16.80
  -7  -3  -6   27.80   18.10
   7  -3  -6   11.50   17.40
  -7   3  -6   11.90   15.50
  -7   3  -6   50.89   20.10
   7   3   6   14.10   17.30
   7  -3  -6  -33.20   18.60
  -7  -3   6   44.20   18.00
   9  -3   6    9.90   21.00
  -9  -3  -6   -6.00   19.40
   9   3  -6    8.40   19.70
   9   3  -6   28.70   22.70
  -9  -3  -6   59.19   25.20
  -9   3   6   56.89   22.00
   9  -3  -6   45.50   22.50
  -9   3  -6   -6.50   18.20
   9   3   6   46.80   24.40
  -9   3  -6   27.80   22.00
  -9  -3   6   17.00   20.60
   9  -3  -6   37.90   27.20
  11   3  -6   -3.30   24.10
 -11  -3  -6   16.40   22.80
 -11   3   6   -3.00   22.80
  11  -3   6    2.90   23.50
 -11  -3  -6   30.60   25.60
  11  -3  -6   20.60   25.40
  11  -3  -6   26.90   27.20
  11   3   6   35.70   25.50
 -11   3  -6   -3.30   24.10
 -11   3  -6   28.40   24.90
 -11  -3   6   20.10   22.50
 -13  -3  -6  -35.40   23.00
  13   3  -6   -8.10   27.20
  13  -3   6    1.20   26.00
 -13   3   6  -21.50   24.50
  13  -3  -6  -28.90   24.60
 -13   3  -6  -11.40   23.60
 -13  -3   6   -4.60   25.90
  13   3   6   10.30   27.70
   0   4  -6    3.20    9.60
   0  -4   6    2.00    7.40
   0   4  -6   13.90    9.80
   0  -4  -6   16.80   11.00
   0   4   6   14.60    8.80
   0   4   6    8.10    8.80
   0   4  -6    4.30    6.70
   0  -4  -6    4.90    7.20
   0  -4   6   15.00    9.60
   0   4   6   10.30    9.60
   0  -4   6    1.60    8.80
   0  -4  -6    5.60    9.20
  -2   4   6 2351.36   60.69
  -2   4   6 2481.85   72.19
  -2   4   6 2435.56   70.59
  -2  -4  -6 2413.96   67.39
   2  -4   6 2406.36   64.59
  -2  -4  -6 2363.66   60.89
   2  -4   6 2406.36   68.39
   2  -4  -6 2479.45   63.19
   2   4   6 2510.05   64.09
  -2  -4   6 2527.15   70.19
  -2   4  -6 2539.55   69.79
  -2   4  -6 2487.45   68.99
  -2   4  -6 2493.25   67.09
   2  -4  -6 2448.35   71.29
   2   4   6 2623.04   67.59
  -4  -4  -6  392.36   30.00
  -4   4   6  416.56   23.70
   4   4  -6  355.86   25.00
   4   4  -6  411.36   23.00
   4   4  -6  398.06   26.40
  -4  -4  -6  437.56   24.00
  -4  -4  -6  418.96   27.20
  -4   4   6  370.46   31.80
   4  -4   6  437.86   26.30
  -4   4   6  419.06   26.20
  -4   4  -6  488.15   30.50
  -4  -4   6  516.75   26.70
   4   4   6  479.85   26.70
  -4  -4   6  495.75   26.40
   4  -4  -6  459.45   33.00
   4  -4  -6  460.35   23.70
   4   4   6  410.16   27.20
   6  -4   6  497.75   32.20
  -6  -4  -6  445.86   31.90
  -6  -4  -6  484.15   34.30
   6   4  -6  508.95   32.10
  -6   4   6  497.85   31.10
   6   4   6  485.45   31.40
  -6   4  -6  403.76   27.00
  -6  -4   6  453.75   30.10
   6  -4  -6  465.05   40.10
   6  -4  -6  389.56   28.50
   8   4  -6    4.20   19.70
   8  -4   6   37.10   22.80
  -8  -4  -6  -16.10   17.30
  -8  -4  -6   11.10   20.20
   8   4  -6   -2.90   18.00
  -8   4   6   -0.80   16.70
  -8  -4   6  -29.00   17.50
   8   4   6   23.90   23.10
   8  -4  -6   32.90   25.10
  -8   4  -6    9.30   16.30
  -8   4  -6    2.20   19.10
   8  -4  -6  -16.40   20.10
  10  -4   6   83.69   26.00
 -10  -4  -6   91.49   28.30
  10   4  -6  132.19   29.20
 -10   4   6   95.99   25.20
 -10  -4  -6   41.90   25.70
 -10   4  -6   86.29   27.00
  10  -4  -6   57.49   28.50
  10   4   6   98.19   26.30
 -10   4  -6   55.39   22.90
 -10  -4   6  110.29   25.80
  10  -4  -6   17.20   22.20
  12   4  -6    3.00   24.50
  12  -4   6   11.40   26.10
 -12  -4  -6   12.20   26.50
 -12   4   6    9.40   25.00
 -12  -4  -6   24.00   27.70
 -12   4  -6  -19.70   21.10
 -12   4  -6   14.70   28.10
  12   4   6   -2.40   25.20
  12  -4  -6   16.40   27.20
 -12  -4   6    6.60   26.40
  14  -4   6  -44.40   26.80
  14   4  -6   57.39   32.10
 -14   4   6   -1.20   26.70
 -14  -4  -6   10.40   29.20
  14   4   6   33.40   29.10
 -14  -4   6    3.00   28.30
 -14   4  -6   47.70   29.00
  14  -4  -6  -34.40   26.60
  -1   5   6  366.16   23.10
  -1  -5  -6  356.96   22.20
   1  -5   6  393.26   22.90
   1   5  -6  367.56   18.20
   1   5  -6  381.76   25.20
   1   5  -6  358.16   20.80
   1  -5   6  344.27   18.70
  -1  -5  -6  339.57   19.40
  -1  -5  -6  326.57   21.70
   1  -5   6  401.06   22.70
  -1  -5   6  323.47   18.30
   1  -5  -6  287.77   26.10
   1   5   6  279.67   18.90
  -1   5  -6  299.67   20.30
  -1   5  -6  320.07   17.50
  -1  -5   6  337.37   25.60
   1   5   6  321.77   18.90
  -1  -5   6  317.87   19.00
   1   5   6  297.97   20.60
   1  -5  -6  263.97   18.10
   3  -5   6  268.47   24.80
   3   5  -6  270.97   18.30
  -3  -5  -6  288.97   25.90
   3  -5   6  228.48   20.00
  -3   5   6  265.67   22.00
   3   5  -6  217.78   18.70
  -3   5   6  252.87   25.30
   3   5  -6  277.77   25.20
   3  -5   6  209.78   21.20
  -3  -5  -6  194.58   19.30
   3   5  -6  280.17   23.90
   3  -5  -6  231.38   17.30
   3  -5  -6  246.28   26.30
   3   5   6  221.18   20.30
   3  -5  -6  246.38   20.80
  -3   5  -6  267.37   22.90
  -3   5  -6  265.97   24.40
  -3   5  -6  251.27   19.50
  -3  -5   6  263.37   20.20
   3   5   6  266.67   23.20
   3   5   6  235.48   21.10
   5   5  -6   48.60   14.90
  -5  -5  -6   35.30   18.10
  -5  -5  -6   42.80   16.40
   5  -5   6   40.80   15.60
  -5   5  -6   45.10   16.70
   5   5   6  105.59   18.00
   5  -5  -6   66.89   14.80
  -5  -5   6   76.19   18.20
   5  -5  -6   41.30   18.70
  -5   5  -6   52.09   12.80
  -5  -5   6   75.39   16.10
  -7  -5  -6   24.90   18.10
  -7   5   6   48.70   19.20
   7  -5   6   59.99   18.20
   7   5  -6   58.39   19.30
   7   5  -6   25.90   18.20
  -7  -5  -6    4.00   19.40
   7  -5  -6   91.99   25.70
  -7   5  -6   17.60   17.70
   7   5   6   53.99   19.80
   7  -5  -6   54.39   19.40
  -7   5  -6   26.50   16.10
  -7  -5   6   48.40   18.30
   9  -5   6    4.50   19.60
  -9   5   6  -15.10   19.70
   9   5  -6  -19.70   21.10
  -9  -5  -6    8.00   22.10
  -9  -5  -6   -6.80   21.30
  -9   5  -6    3.60   19.90
  -9  -5   6    6.90   19.90
   9  -5  -6    2.20   23.90
   9  -5  -6    8.30   21.20
   9   5   6   31.80   22.90
  -9   5  -6   26.40   20.20
  11   5  -6   19.50   25.80
  11  -5   6  -15.00   21.30
 -11  -5  -6    8.50   25.80
 -11  -5  -6    3.40   24.40
 -11   5   6   25.60   23.20
  11   5   6   17.10   25.20
 -11   5  -6   26.80   22.60
 -11   5  -6  -13.50   22.20
  11  -5  -6  -55.69   20.30
  11  -5  -6   45.10   28.20
 -11  -5   6  -29.30   20.60
  13  -5   6    1.20   27.10
 -13  -5  -6   39.10   30.50
 -13   5   6  -25.80   25.20
  13   5  -6  -18.50   26.00
 -13   5  -6    4.50   24.20
  13  -5  -6    5.40   29.00
 -13  -5   6   39.60   29.30
  13   5   6  -29.00   25.90
   0  -6   6 1034.60   33.10
   0   6  -6  972.20   37.10
   0  -6   6  992.10   36.30
   0  -6  -6 1040.20   36.60
   0   6  -6 1026.70   32.50
   0  -6  -6 1047.20   38.60
   0  -6   6 1026.10   37.90
   0   6   6  979.00   35.20
   0   6   6 1021.80   35.10
   0  -6  -6 1007.00   34.40
   0   6   6  966.90   36.20
   2   6  -6 2483.85   66.89
   2  -6   6 2423.46   70.29
   2   6  -6 2371.46   67.39
  -2   6   6 2432.86   71.89
  -2  -6  -6 2475.05   72.09
   2   6  -6 2463.95   65.69
   2   6  -6 2499.05   70.29
   2  -6   6 2521.05   70.39
   2  -6   6 2487.75   66.19
  -2   6   6 2556.44   68.39
   2  -6  -6 2388.76   72.39
   2  -6  -6 2313.27   65.29
  -2  -6   6 2397.86   68.29
  -2   6  -6 2353.66   69.09
   2   6   6 2381.66   68.79
   2   6   6 2485.15   66.69
  -2  -6   6 2384.46   64.19
  -2   6  -6 2363.66   63.49
   4   6  -6   45.20   11.60
  -4  -6  -6   87.69   14.20
   4   6  -6  108.49   17.80
   4  -6   6   98.19   17.80
   4   6  -6   75.89   15.20
   4  -6   6   85.49   16.00
  -4  -6  -6  102.69   19.40
  -4   6   6   64.99   14.80
   4   6   6   57.89   14.40
   4  -6  -6   62.89   11.80
  -4   6  -6   94.99   17.60
   4  -6  -6   75.29   20.50
  -4  -6   6   74.49   14.90
  -4  -6   6   71.49   14.60
  -4   6  -6   83.79   17.70
  -6  -6  -6  219.98   26.30
  -6   6   6  228.68   25.70
   6   6  -6  222.08   24.40
  -6  -6  -6  223.28   27.60
   6  -6   6  237.98   24.80
   6   6   6  199.48   23.60
  -6   6  -6  251.37   22.80
   6  -6  -6  225.78   31.30
  -6   6  -6  204.38   24.80
  -6  -6   6  235.08   24.80
  -8  -6  -6   26.40   21.30
   8   6  -6   13.30   21.50
  -8  -6  -6   21.70   21.40
   8   6  -6    9.00   17.30
   8  -6   6    4.80   20.20
  -8   6   6    4.40   17.30
  -8   6  -6   -3.90   18.50
  -8   6  -6   -7.60   16.80
   8   6   6   -1.40   23.10
   8  -6  -6   15.20   24.30
   8  -6  -6  -27.80   17.50
 -10  -6  -6   60.39   27.50
  10   6  -6   88.49   29.10
 -10  -6  -6   83.99   27.10
 -10   6   6   27.70   20.90
  10  -6   6   17.00   22.40
 -10  -6   6   52.59   25.10
  10  -6  -6   34.00   27.30
  10   6   6   65.09   26.50
 -10   6  -6   61.49   27.00
  10  -6  -6  105.69   28.60
 -10   6  -6   80.59   23.60
 -12  -6  -6   21.80   27.70
 -12   6   6  -27.50   36.10
  12  -6   6   -2.60   25.90
 -12  -6  -6    8.40   28.70
 -12  -6   6   31.30   27.00
  12  -6  -6   -2.10   26.30
 -12   6  -6    2.90   22.30
  12   6   6   28.00   28.60
  -1  -7  -6  126.19   18.60
   1  -7   6   87.09   17.50
  -1  -7  -6   90.69   17.80
   1   7  -6  137.39   18.20
  -1   7   6   77.49   14.40
  -1   7   6  130.49   20.50
  -1   7   6  102.69   15.60
  -1  -7  -6   85.09   14.60
   1  -7   6  102.99   17.50
   1   7  -6  131.69   16.20
   1   7  -6   95.49   16.50
  -1   7  -6  110.89   14.20
  -1   7  -6  120.19   18.90
   1   7   6  100.19   15.90
  -1   7  -6   71.09   16.40
   1   7   6   77.09   16.30
   1  -7  -6  122.59   17.10
   1  -7  -6  126.19   15.40
   1   7   6  131.59   17.60
  -1  -7   6  114.29   18.70
   1  -7  -6  107.79   19.90
   3   7  -6  240.88   18.80
   3   7  -6  268.17   22.60
   3   7  -6  217.08   19.00
  -3   7   6  218.18   21.60
   3  -7   6  241.48   24.50
  -3  -7  -6  224.88   25.00
   3   7  -6  288.97   26.50
   3  -7   6  261.07   22.00
  -3   7  -6  170.48   16.70
  -3  -7   6  232.78   23.00
   3   7   6  189.68   21.30
   3  -7  -6  207.18   26.20
  -3   7  -6  248.58   25.40
  -3  -7   6  182.48   17.80
  -3   7  -6  186.68   22.20
   5  -7   6   -4.70   14.50
  -5  -7  -6   59.29   19.30
   5   7  -6   40.60   16.20
  -5   7   6   48.40   15.30
  -5  -7   6   29.40   14.00
   5  -7  -6   35.00   14.00
   5  -7  -6    8.00   21.40
  -5   7  -6   57.49   17.00
   5   7   6   35.50   15.60
  -7  -7  -6   70.49   24.80
  -7   7   6   43.20   19.80
  -7  -7  -6   45.10   21.50
   7  -7   6   39.10   19.70
   7  -7  -6   72.49   28.10
  -7  -7   6   49.10   19.30
  -7   7  -6   54.79   17.60
   7  -7  -6   90.09   21.40
  -7   7  -6   54.39   21.80
   7   7   6   65.29   20.80
   9  -7   6   27.50   22.60
  -9  -7  -6  -11.20   21.20
  -9  -7  -6   38.00   24.20
   9   7  -6   42.70   24.40
  -9   7   6   53.39   21.60
  -9   7  -6   40.60   28.60
   9  -7  -6   23.60   43.10
  -9   7  -6   13.20   18.50
  -9  -7   6   39.30   22.80
   9  -7  -6    5.20   21.70
   9   7   6   47.70   22.80
  11   7  -6  -17.70   23.90
 -11  -7  -6   26.60   29.60
  11  -7   6   19.80   25.60
 -11  -7  -6   -3.60   23.50
 -11   7   6  -22.20   22.20
 -11   7  -6  -10.60   24.70
 -11  -7   6  -11.90   22.60
  11   7   6   14.00   24.20
  11  -7  -6  -15.20   23.50
  11  -7  -6   -4.90   27.70
 -11   7  -6  -31.20   17.70
  13   7  -6  -30.50   25.20
 -13   7   6   12.40   26.50
 -13  -7  -6  103.19   34.20
  13  -7   6   -4.30   29.30
  13  -7  -6  -23.80   25.20
  13   7   6   42.00   28.70
 -13  -7   6   69.09   33.80
 -13   7  -6   47.90   27.50
   0  -8   6   52.89   14.70
   0   8   6   47.90   14.40
   0   8  -6   48.20   18.10
   0   8   6   58.89   17.20
   0   8  -6   73.69   12.10
   0  -8  -6   40.00   18.60
   0   8  -6   50.59   16.50
   0  -8  -6   48.70   12.90
   0  -8  -6   52.19   17.20
   0  -8   6   56.09   17.10
   0   8   6   48.10   15.40
   2   8  -6  413.96   27.00
   2   8  -6  451.55   29.00
   2  -8   6  436.26   24.30
  -2   8   6  465.55   27.50
   2   8  -6  495.55   23.40
   2  -8   6  507.65   31.30
   2   8  -6  459.15   28.70
  -2  -8  -6  499.65   32.70
   2  -8  -6  601.24   36.30
  -2   8  -6  462.95   30.60
  -2   8  -6  488.55   24.10
  -2   8  -6  553.14   33.00
   2   8   6  532.55   29.10
  -2  -8   6  495.45   24.70
  -2  -8   6  548.55   31.10
   4   8  -6   58.89   13.70
   4  -8   6   40.20   18.30
   4   8  -6   20.50   10.10
   4  -8   6   64.39   14.80
  -4  -8  -6   55.39   12.70
   4  -8  -6   64.29   25.40
  -4  -8   6   76.09   15.50
  -4   8  -6   57.49   27.40
  -4  -8   6  124.19   16.80
  -4   8  -6   56.89   18.10
  -6  -8  -6  255.07   29.40
  -6   8   6  242.68   25.40
   6  -8   6  228.48   27.40
   6  -8   6  221.98   25.40
   6   8  -6  325.17   28.00
  -6  -8   6  246.18   26.10
   6   8   6  247.28   26.00
   6  -8  -6  247.58   33.70
  -6   8  -6  260.67   23.20
  -6   8  -6  256.87   28.80
   8   8  -6   25.00   19.30
   8  -8   6   36.50   22.90
  -8  -8  -6   55.89   23.90
  -8  -8  -6   12.30   24.40
  -8   8   6   29.90   20.70
   8   8  -6   54.89   23.00
   8  -8  -6   42.20   20.20
  -8  -8   6   17.10   20.70
  -8   8  -6   21.90   21.30
  -8   8  -6   22.70   17.10
   8  -8  -6   58.39   27.20
 -10  -8  -6   69.19   30.30
 -10   8   6   97.29   27.00
 -10  -8  -6  116.59   29.90
  10  -8   6   78.09   28.60
  10   8  -6  150.58   31.50
 -10   8  -6   47.70   24.40
  10  -8  -6   69.89   31.70
 -10   8  -6  100.69   25.70
  10  -8  -6   69.59   26.80
  10   8   6   71.09   26.00
 -10  -8   6  103.59   30.70
 -12  -8  -6    8.50   26.60
 -12   8   6   23.10   25.90
 -12  -8  -6  -24.40   27.30
  12   8  -6  -10.30   27.40
  12   8   6   37.30   31.10
  12  -8  -6  -13.90   23.70
 -12   8  -6   -5.70   23.10
  -1  -9  -6  347.97   28.10
   1  -9   6  310.87   27.60
  -1   9   6  293.07   23.80
  -1  -9  -6  311.57   27.80
   1   9  -6  328.87   26.90
   1   9  -6  302.27   26.30
  -1   9   6  306.67   24.70
   1   9  -6  347.27   20.00
   1  -9   6  292.57   20.30
  -1   9   6  220.28   33.00
   1   9   6  225.08   25.00
   1   9   6  285.67   25.70
   1  -9  -6  299.97   30.10
   1  -9  -6  282.47   24.50
  -1   9  -6  306.77   28.00
  -1  -9   6  297.27   26.50
  -1  -9   6  258.17   19.90
  -1   9  -6  265.37   18.50
   1   9   6  304.87   24.70
  -3   9   6   22.20   13.80
   3   9  -6   21.90   13.00
  -3  -9  -6   27.30   16.40
   3  -9   6   49.20   18.00
   3   9  -6   37.60   15.10
   3  -9   6   34.70   13.50
   3   9   6   27.10   14.10
  -3  -9   6    2.70   14.40
   3  -9  -6   21.90   19.40
  -3  -9   6   25.20   11.40
  -3   9  -6   11.90   16.80
  -3   9  -6   38.90   12.30
  -3  -9   6   27.00   11.50
   5  -9   6    8.50   17.90
   5  -9   6   41.60   19.10
  -5   9   6   46.10   16.60
   5   9  -6   29.30   16.00
  -5  -9  -6   39.90   20.50
  -5  -9   6   19.20   14.50
  -5   9  -6   26.20   17.70
   5   9   6   27.70   15.40
   5   9   6   12.80   15.50
  -5  -9   6   41.00   15.80
   5  -9  -6   53.69   21.10
   7   9  -6    1.80   15.40
  -7  -9  -6  -16.10   21.30
   7  -9   6   30.80   19.10
  -7   9   6   32.90   24.00
   7  -9  -6   32.60   18.50
   7   9   6   25.10   19.80
  -7  -9   6   16.10   19.00
  -7   9  -6   17.50   16.50
   7  -9  -6   12.70   25.30
  -7   9  -6   26.20   20.60
   9  -9   6   27.20   23.10
   9   9  -6   36.20   25.30
  -9  -9  -6   25.30   26.40
  -9   9   6    7.40   20.70
  -9  -9  -6  -13.80   21.50
  -9  -9   6   96.79   25.30
   9   9   6   51.69   24.40
   9  -9  -6    3.20   26.40
   9  -9  -6   28.10   21.40
  -9   9  -6   77.99   21.90
  -9   9  -6   67.59   24.90
 -11  -9  -6   60.19   30.10
  11  -9   6   13.20   24.60
 -11  -9  -6  -15.60   26.80
 -11   9   6   13.90   23.60
  11   9  -6    6.20   27.10
  11   9   6    4.00   23.80
 -11   9  -6   -2.10   23.60
  11  -9  -6   13.10   31.30
 -11  -9   6   48.20   27.70
  11  -9  -6   -9.80   23.60
 -11   9  -6   45.40   23.50
  13  -9   6   45.30   30.80
 -13  -9  -6   35.60   29.60
 -13   9   6  -37.50   23.00
  13   9  -6   32.90   32.80
  13   9   6   -2.80   28.30
 -13   9  -6  -26.80   22.60
 -13  -9   6  -12.60   26.50
  13  -9  -6   32.40   31.10
   0 -10   6  320.27   28.00
   0  10  -6  351.26   28.60
   0  10   6  339.97   29.30
   0 -10  -6  355.36   29.10
   0 -10   6  343.77   21.50
   0 -10  -6  388.96   31.80
   0  10  -6  368.56   20.20
   0  10   6  320.67   26.20
   0  10   6  415.66   35.90
   2 -10   6   19.70   11.00
  -2 -10  -6   33.40   16.30
  -2 -10  -6   47.40   18.70
   2 -10   6   35.90   17.40
   2  10  -6   28.20   15.40
  -2  10   6   28.70   14.40
  -2  10   6    9.80   12.60
  -2  10  -6   25.60   15.80
   2 -10  -6   16.90   13.90
   2  10   6   35.50   15.10
   2  10   6   21.90   14.40
  -2 -10   6   31.50   16.20
   2 -10  -6   48.10   20.20
  -2 -10   6   12.80   11.20
  -4 -10  -6  271.47   31.60
  -4  10   6  268.87   25.60
   4 -10   6  287.67   23.60
   4 -10   6  232.78   29.50
   4  10   6  242.08   24.80
  -4 -10   6  243.98   25.20
   4 -10  -6  213.28   29.50
  -4 -10   6  231.98   22.10
  -4 -10   6  306.47   23.70
  -4  10  -6  251.57   28.00
  -6 -10  -6    1.40   19.60
  -6  10   6   -8.10   16.00
   6 -10   6   26.80   20.30
   6  10  -6    0.40   16.10
   6 -10   6   -4.50   16.10
   6 -10  -6  -20.80   14.60
  -6  10  -6   -3.40   18.90
   6  10   6   23.90   17.60
  -6 -10   6   10.90   16.30
   6 -10  -6  -13.80   22.10
  -8 -10  -6   21.80   26.30
   8  10  -6   52.79   23.60
  -8  10   6   53.69   20.60
   8 -10   6   47.70   22.20
   8 -10   6   39.80   21.70
   8  10  -6   18.40   18.10
  -8  10  -6   51.39   19.60
   8 -10  -6   46.40   21.10
   8  10   6  -13.30   33.30
  -8 -10   6   42.30   22.30
   8 -10  -6   33.50   28.50
 -10 -10  -6  -13.30   25.20
 -10  10   6   -9.30   20.70
  10  10  -6  -20.40   24.60
  10 -10   6    1.30   24.50
 -10  10  -6    4.10   20.30
 -10  10  -6   16.00   23.90
 -10 -10   6    6.90   22.90
  10 -10  -6    7.60   21.80
  10  10   6    1.00   22.90
  10 -10  -6  -31.40   26.90
  12  10  -6    4.30   25.90
 -12  10   6   -1.90   25.40
 -12 -10  -6   37.00   31.30
  12 -10   6  -16.60   30.40
 -12  10  -6   33.90   24.00
 -12 -10   6  -21.90   25.70
  12 -10  -6  -12.60   23.60
   1  11  -6  344.57   29.00
  -1 -11  -6  349.27   30.90
   1 -11   6  299.57   29.60
   1  11  -6  316.37   19.40
  -1 -11  -6  393.96   30.30
  -1  11   6  352.16   26.50
   1  11   6  305.77   26.00
   1 -11  -6  328.17   27.30
   1 -11  -6  297.57   30.60
   1  11   6  306.77   31.90
  -1 -11   6  326.17   28.60
  -1  11  -6  312.87   28.10
  -3 -11  -6  212.18   26.80
   3 -11   6  204.48   19.60
   3  11  -6  221.48   24.90
  -3  11   6  162.88   20.40
  -3  11  -6  191.18   24.10
   3  11   6  184.28   22.30
   3 -11  -6  158.18   25.50
  -5  11   6  120.69   22.40
   5 -11   6  174.38   28.40
  -5 -11  -6  140.19   26.20
   5 -11   6  197.68   23.00
   5 -11  -6   65.09   25.20
  -5 -11   6  119.49   20.90
  -5 -11   6  159.98   21.00
  -5  11  -6  130.79   24.00
   5  11   6  113.99   22.20
  -7  11   6   60.79   22.20
   7 -11   6   42.90   21.00
   7  11  -6   48.40   19.90
   7  11  -6   71.89   23.60
   7 -11   6   69.39   24.20
  -7 -11  -6   69.19   27.40
  -7  11  -6   52.19   24.90
   7 -11  -6   66.89   28.20
   7  11   6   62.39   22.70
  -7 -11   6   54.99   20.00
   7  11   6   50.49   20.50
  -9 -11  -6  -10.00   23.60
  -9  11   6   42.10   24.10
   9  11  -6    8.00   22.60
   9 -11   6   14.60   23.30
   9 -11  -6   22.90   22.30
  -9  11  -6   23.20   19.70
  -9 -11   6    0.70   20.60
   9  11   6   43.30   23.60
   9 -11  -6  -16.00   27.20
  -9  11  -6    0.30   24.50
  11  11  -6  -16.80   24.90
  11 -11   6   10.10   27.00
 -11  11   6    1.90   22.00
 -11 -11  -6  -38.10   28.80
  11 -11  -6   19.80   25.90
  11  11   6  -26.60   23.20
 -11  11  -6  -14.00   19.80
 -11  11  -6   22.40   26.30
  11 -11  -6   48.70   34.60
 -11 -11   6   -7.90   23.60
  13  11  -6   41.00   31.60
  13 -11   6   -4.30   28.40
 -13  11   6   17.20   26.50
  13  11   6  -20.20   26.20
  13 -11  -6   34.00   32.50
 -13  11  -6  -10.90   23.20
 -13 -11   6   46.60   30.70
   0 -12  -6   56.09   19.90
   0 -12   6   46.40   17.70
   0  12  -6   98.59   29.80
   0  12   6   83.29   21.90
   0 -12  -6   70.89   19.70
   2 -12   6  451.85   34.60
  -2 -12  -6  396.36   30.30
  -2  12   6  397.46   30.00
  -2 -12  -6  467.95   35.50
   2 -12  -6  396.96   37.40
  -2  12  -6  387.76   32.30
  -2 -12   6  391.16   31.10
   2  12   6  388.66   29.30
   2 -12  -6  439.26   29.90
   4 -12   6   29.70   22.40
  -4  12   6   10.80   16.70
  -4 -12  -6   14.00   19.60
  -4 -12   6   14.60   17.30
  -4 -12   6   20.40   13.80
  -4  12  -6    2.10   19.00
   4  12   6   34.80   17.30
   4 -12  -6   21.00   21.20
  -6  12   6   23.40   27.30
   6 -12   6   58.49   23.80
   6 -12   6   88.99   21.10
   6 -12  -6   44.60   31.40
  -6  12  -6   96.99   25.50
  -6 -12   6  101.89   25.70
   6  12   6  124.79   24.60
  -6 -12   6   47.00   20.40
   8 -12   6   12.10   22.50
   8 -12   6   12.40   21.00
  -8 -12  -6   47.70   29.10
   8  12  -6   34.70   22.30
   8  12  -6   46.80   20.90
  -8  12   6   63.39   23.20
  -8 -12   6   35.80   22.60
   8  12   6   45.50   26.20
  -8 -12   6   31.00   22.70
   8 -12  -6   41.70   20.30
   8  12   6    6.50   21.40
  -8  12  -6   48.90   19.50
  -8  12  -6   10.90   24.30
   8 -12  -6    9.90   29.80
  10 -12   6   23.80   23.90
 -10  12   6    6.90   21.20
 -10 -12  -6   55.29   31.70
  10  12  -6   -4.10   24.90
 -10  12  -6    2.20   20.70
  10 -12  -6   -0.20   29.20
 -10 -12   6   58.49   27.30
  10 -12  -6    0.80   23.20
 -10  12  -6   -6.40   24.20
  10  12   6    7.50   23.30
  12  12  -6   60.89   31.50
 -12  12   6   21.30   24.90
 -12 -12  -6  -23.90   28.00
  12 -12   6   33.30   26.90
  12 -12  -6   12.60   38.20
  12  12   6    9.80   23.60
 -12  12  -6    0.80   20.60
  12 -12  -6  -10.90   26.30
 -12 -12   6  -25.60   26.50
  -1  13   6  277.47   26.00
  -1 -13  -6  274.37   30.70
  -1 -13  -6  360.66   33.30
   1 -13   6  396.96   33.30
   1  13  -6  290.87   29.60
  -1  13  -6  366.46   32.40
  -1 -13   6  280.07   29.10
   1 -13  -6  285.17   29.70
   1 -13  -6  196.38   27.60
   1  13   6  239.48   24.00
  -3 -13  -6  124.09   25.10
  -3  13   6  206.78   23.20
  -3  13   6  159.18   21.80
   3 -13   6  172.38   29.20
   3  13  -6  153.78   24.30
  -3  13  -6  170.58   25.20
   3 -13  -6   96.29   28.20
  -3 -13   6  142.29   23.90
   3  13   6  191.68   25.30
   5 -13   6  108.19   19.60
  -5 -13  -6   91.29   26.90
  -5  13   6  124.79   22.70
   5 -13   6  112.39   28.60
   5  13   6   76.79   22.30
  -5 -13   6   89.69   18.90
  -5  13  -6  111.79   25.70
  -5 -13   6   79.79   20.80
   5 -13  -6  127.49   35.10
  -7 -13  -6   31.30   26.30
   7  13  -6   30.80   20.70
   7 -13   6   48.40   22.20
   7  13  -6   57.59   22.80
   7 -13   6   46.30   25.00
  -7  13   6   45.90   23.00
   7  13   6   26.20   23.20
   7  13   6   25.10   19.90
  -7 -13   6   57.09   25.00
  -7  13  -6   72.99   25.90
   7 -13  -6   70.49   31.80
  -7 -13   6   53.09   22.00
   9 -13   6  -17.80   20.40
  -9 -13  -6   14.80   27.60
   9  13  -6   30.50   24.10
   9 -13   6    1.20   22.60
  -9  13   6    6.20   21.50
   9  13   6  -23.90   20.20
  -9  13  -6   43.70   21.00
  -9  13  -6  -23.60   22.60
  -9 -13   6   52.49   25.70
   9 -13  -6   76.69   34.60
   9 -13  -6   30.20   21.60
   9  13   6  -29.60   19.90
  11  13  -6    3.40   26.70
 -11 -13  -6    2.80   29.60
 -11  13   6  -27.30   26.30
  11 -13   6   20.10   27.00
 -11 -13   6   59.29   29.30
  11 -13  -6  -16.80   27.70
  11  13   6  -13.70   23.80
  11 -13  -6    3.80   23.90
  11  13   6   -1.00   25.50
 -11  13  -6   15.10   27.00
 -11  13  -6  -26.60   20.20
   0  14   6    6.10   15.50
   0 -14   6   36.10   19.50
   0  14  -6   11.80   18.40
   0 -14  -6   20.40   17.40
   0 -14  -6   36.80   19.70
   2 -14   6  293.07   33.20
  -2  14   6  303.97   28.30
  -2 -14  -6  346.27   32.80
  -2 -14  -6  332.67   35.70
   2  14  -6  342.57   35.30
   2 -14  -6  276.37   34.00
   2 -14  -6  281.77   33.80
   2  14   6  283.57   28.70
  -2 -14   6  324.47   34.90
  -2  14  -6  295.77   31.80
  -4 -14  -6   31.50   23.40
   4 -14   6   -1.30   23.40
  -4  14   6   35.60   18.50
  -4  14   6   14.50   18.40
   4  14  -6   11.10   16.90
   4 -14  -6   78.59   29.20
  -4  14  -6   24.00   20.80
   4  14   6    4.80   17.80
  -4 -14   6   19.50   18.60
   6 -14   6   74.39   28.80
  -6 -14  -6   64.39   27.90
  -6  14   6   22.50   21.30
   6  14   6   30.80   21.80
   6 -14  -6   41.80   31.60
  -6  14  -6   58.59   25.40
   8  14  -6   28.90   22.40
   8 -14   6   75.99   25.20
   8 -14   6  -28.50   23.50
  -8 -14  -6   23.40   27.30
  -8  14   6   32.20   23.10
  -8  14  -6  -23.50   22.90
   8 -14  -6  -31.30   24.70
  -8 -14   6  -49.60   18.90
   8  14   6   13.30   20.20
   8  14   6    5.30   22.00
 -10  14   6   40.60   25.10
  10 -14   6   29.30   26.20
 -10 -14  -6   47.00   33.50
  10  14  -6   -7.20   24.50
 -10 -14   6   51.29   29.70
  10 -14  -6   39.40   31.70
  10 -14  -6    8.50   24.20
 -10  14  -6  -25.80   20.60
  10  14   6   55.69   25.80
 -10  14  -6    8.00   27.00
  10  14   6   73.79   30.60
  12 -14   6  -36.50   27.50
 -12 -14  -6  -61.59   29.60
  12  14  -6  -18.00   26.50
 -12  14   6    9.70   26.80
  12 -14  -6   16.10   38.40
  12  14   6  -29.10   24.30
  12  14   6  -34.00   22.60
 -12 -14   6   37.10   32.50
   1 -15   6   66.89   23.30
  -1 -15  -6   63.79   22.40
  -1  15   6   58.99   19.70
   1  15  -6   82.19   24.00
  -1 -15  -6   36.60   22.30
  -1  15  -6   51.29   20.90
   1  15   6   38.60   17.30
   1 -15  -6   21.90   21.30
   1 -15  -6   43.30   20.30
  -1 -15   6   30.00   21.50
   3 -15   6   83.59   26.40
   3  15  -6   31.00   21.40
  -3 -15  -6   35.80   23.40
  -3  15   6   83.89   21.40
  -3  15   6   57.89   20.20
  -3 -15  -6   78.99   26.10
   3  15   6   55.39   19.50
  -3 -15   6   95.69   24.50
   3 -15  -6   85.49   28.70
  -3  15  -6   76.59   24.20
   5  15  -6   68.69   21.00
  -5 -15  -6   46.40   28.10
  -5  15   6   53.79   21.70
   5  15   6   96.69   25.80
   5 -15  -6   26.40   26.60
  -5 -15   6   70.49   23.40
  -5  15  -6   79.79   27.10
   7 -15   6   70.49   30.70
   7  15  -6  120.29   25.80
  -7 -15  -6   49.70   32.00
   7  15  -6  120.69   25.50
   7 -15   6   53.89   37.50
  -7  15   6  122.49   28.40
   7 -15  -6   73.09   33.90
   7  15   6   62.69   26.70
  -7  15  -6  130.69   31.20
   9 -15   6  -24.20   23.80
   9  15  -6   62.69   27.40
  -9 -15  -6    8.50   30.00
   9 -15   6   -1.10   22.50
  -9  15   6   16.30   22.80
   9 -15  -6   98.39   36.80
   9  15   6    5.70   21.00
  -9  15  -6    6.50   27.40
   9  15   6    6.00   24.10
  -9 -15   6    6.70   23.80
 -11  15   6   28.00   27.60
  11 -15   6   22.10   29.30
  11 -15  -6    0.50   33.10
 -11 -15   6    9.70   27.50
  11  15   6  -54.69   21.00
  11  15   6   22.30   27.50
   0  16   6  -12.80   16.20
   0 -16  -6    0.70   22.20
   0 -16   6   -9.90   18.70
   0  16  -6   -9.20   19.00
   0 -16  -6  -21.20   18.30
  -2 -16  -6  302.87   32.60
  -2 -16  -6  230.98   32.00
  -2  16   6  256.27   30.40
   2  16  -6  240.78   31.80
   2 -16   6  232.58   33.10
   2  16   6  162.78   25.10
  -2  16  -6  234.18   32.40
   2 -16  -6  191.68   33.70
  -2 -16   6  243.28   30.30
   4  16  -6   40.00   17.50
   4 -16   6   13.40   25.00
  -4  16   6   45.70   21.50
  -4 -16  -6   10.10   22.90
  -4  16   6    1.10   18.00
   4  16  -6   71.49   25.50
  -4  16  -6   61.69   24.60
  -4 -16   6   47.50   21.80
   4 -16  -6  -12.50   24.10
   4  16   6   63.39   22.40
   6 -16   6  107.09   32.60
  -6  16   6   54.59   25.20
  -6 -16  -6   30.30   29.30
  -6  16  -6   89.49   28.20
   6 -16  -6   88.29   33.10
   6  16   6  103.39   28.40
  -8  16   6   38.00   23.10
   8  16  -6   46.70   24.60
   8 -16   6   -2.80   20.30
   8  16  -6   25.90   22.20
   8 -16   6   21.10   27.70
  -8 -16  -6   23.70   31.90
  -8  16  -6    4.60   24.80
   8  16   6   -9.90   21.70
   8 -16  -6   54.19   32.00
  10  16  -6   10.70   27.20
 -10  16   6  -61.29   32.20
 -10 -16  -6   13.10   34.50
  10 -16   6   19.60   25.90
  10  16   6   -5.40   25.50
  10  16   6   31.70   23.20
 -10  16  -6   26.40   26.70
  10 -16  -6   -1.20   30.00
  12 -16   6  -58.19   27.60
  12  16  -6  -24.00   28.60
 -12 -16  -6   47.30   38.10
 -12  16   6  -33.30   22.90
  12  16   6    5.00   28.40
  12 -16  -6  -20.90   35.80
   1 -17   6  102.49   28.90
  -1 -17  -6   63.19   24.90
  -1  17   6   56.49   22.30
  -1 -17  -6   35.30   25.40
   1  17   6   75.49   21.80
   1 -17  -6   70.29   24.20
  -1  17  -6  104.69   35.40
   1 -17  -6   88.69   28.70
  -1 -17   6  105.79   37.40
  -3 -17  -6   59.89   28.10
  -3  17   6   78.29   23.50
  -3  17   6   90.19   23.30
  -3 -17  -6   93.89   25.60
   3 -17   6   69.29   28.80
   3  17  -6  100.19   30.10
   3  17   6  102.89   24.80
   3 -17  -6  106.79   32.20
  -3  17  -6   90.19   26.30
  -5  17   6  144.59   27.20
   5 -17   6   62.89   31.00
  -5 -17  -6  108.99   31.60
   5  17  -6  123.69   23.80
  -5  17  -6   95.89   29.00
   5  17   6   56.99   24.80
   5 -17  -6   86.49   33.50
  -5 -17   6   94.79   26.40
  -7 -17  -6   40.90   29.00
   7 -17   6   12.60   28.90
  -7  17   6   25.00   22.50
   7  17  -6    4.30   21.70
   7  17  -6   10.90   21.60
   7  17   6  -19.20   21.40
   7 -17  -6   33.90   32.60
  -7  17  -6   -1.70   24.30
   9 -17   6  -21.40   27.30
  -9  17   6   -1.10   22.80
   9 -17   6  -33.90   21.80
   9  17  -6   14.40   25.10
  -9 -17  -6   -1.80   29.20
   9 -17  -6  -26.60   30.20
  -9  17  -6    9.90   28.40
   9  17   6  -43.80   22.20
 -11 -17  -6  -47.20   28.60
 -11  17   6  -21.10   22.60
  11  17  -6   19.40   27.30
  11  17   6  -37.00   27.50
  11 -17  -6   57.79   42.00
   0  18   6   98.89   23.00
   0 -18  -6   78.19   34.00
   0 -18   6   85.09   25.60
   0 -18  -6   74.29   29.20
   0  18  -6   85.19   27.80
  -2  18   6   22.90   20.60
   2  18  -6  -12.30   20.20
   2 -18   6    8.50   23.50
  -2 -18  -6   22.30   24.50
  -2 -18  -6  -28.30   19.70
   2 -18  -6    9.60   26.70
  -2  18  -6    8.00   22.10
  -2 -18   6    9.90   21.70
   2  18   6  -16.20   17.20
   4  18  -6    1.70   23.30
  -4  18   6  -28.80   20.10
   4 -18   6   -2.90   24.90
   4  18  -6   19.90   16.60
  -4 -18  -6   31.90   27.50
  -4 -18  -6  -20.80   20.30
  -4  18   6   18.00   21.50
  -4  18  -6   46.00   25.70
   4  18   6   41.00   22.50
   4 -18  -6   -0.20   28.00
  -4 -18   6   94.49   27.60
   6 -18   6   36.10   30.20
  -6 -18  -6   45.70   29.80
  -6  18   6    6.20   22.70
   6  18  -6   61.79   22.90
  -6  18  -6   21.40   26.60
  -6 -18   6    5.60   21.10
   6  18   6   42.80   25.20
   6 -18  -6   21.50   33.40
   8  18  -6    3.00   23.90
  -8 -18  -6  -10.00   28.20
  -8  18   6   42.10   24.40
   8 -18   6  -11.50   28.70
   8  18  -6   64.39   26.60
   8  18  -6  -24.10   20.80
   8  18   6   19.30   26.30
   8 -18  -6  -22.00   32.80
  -8  18  -6   30.20   28.80
  10  18  -6   36.20   27.80
  10 -18   6    4.40   42.20
 -10  18   6   47.90   27.90
 -10 -18  -6   -8.50   31.70
  10 -18  -6   14.20   36.70
 -10  18  -6   33.10   28.70
  10  18   6   34.50   28.60
  -1  19   6  -10.10   17.70
   1  19  -6  -25.70   21.30
  -1 -19  -6   12.70   27.90
  -1 -19  -6   40.10   27.10
   1 -19   6   26.70   24.50
   1  19   6   -1.80   20.30
  -1  19  -6   32.40   25.90
   1 -19  -6  -34.60   21.30
  -1 -19   6   45.20   27.10
   3 -19   6   32.60   27.20
  -3 -19  -6   44.70   24.10
  -3  19   6   21.30   36.00
  -3 -19  -6   10.20   23.90
  -3  19   6   52.29   23.10
   3  19  -6   38.90   27.80
   3  19   6   -0.40   19.50
  -3  19  -6    3.60   23.40
   3 -19  -6   -5.50   27.10
  -3 -19   6   45.60   25.60
   5  19  -6    7.70   25.80
  -5 -19  -6   40.30   29.60
  -5  19   6   16.40   21.90
   5 -19   6  -18.90   25.10
  -5 -19   6  -12.50   22.00
   5  19   6  -18.70   20.20
  -5  19  -6    9.30   25.70
   5 -19  -6    6.70   30.50
  -7  19   6   50.99   26.50
  -7 -19  -6  -10.20   29.00
   7  19  -6   -8.60   22.80
   7 -19   6  -31.70   26.60
  -7  19  -6   25.40   28.40
   7  19   6   -4.50   25.40
   7 -19  -6   66.09   37.40
   9 -19   6   30.00   32.20
   9  19  -6   -9.10   23.90
   9  19  -6   14.60   25.30
  -9  19  -6  -47.60   24.80
   9  19   6   -7.10   26.70
 -11 -19  -6   42.30   38.40
 -11  19   6   27.80   26.40
  11  19  -6   33.50   29.30
  11 -19  -6  -14.90   35.10
  11  19   6   72.09   33.00
   0 -20  -6   21.80   26.60
   0  20  -6   10.70   24.50
   0 -20  -6    7.00   24.50
   0 -20   6   27.10   24.30
   0  20   6   -8.50   19.30
   2 -20   6   49.99   27.00
  -2 -20  -6   13.50   25.70
  -2  20   6   43.20   25.00
   2  20  -6  -13.20   24.60
  -2  20   6   60.89   25.20
  -2 -20  -6   32.20   25.30
  -2 -20   6    6.20   24.80
  -2  20  -6   18.20   26.30
   2 -20  -6   56.19   30.70
   2  20   6   45.00   24.00
  -4 -20  -6   -9.20   22.70
  -4  20   6  -41.60   20.90
  -4  20   6  -33.80   18.60
   4 -20   6   -4.50   25.30
   4  20  -6   -8.80   23.90
  -4 -20  -6  -32.70   23.10
   4 -20  -6   -6.60   29.80
  -4  20  -6  -33.70   24.60
  -4 -20   6   12.00   25.10
   4  20   6  -33.80   18.80
  -6 -20  -6   64.79   33.50
   6  20  -6   15.70   28.50
   6 -20   6   -8.90   27.40
  -6  20   6  -12.30   24.10
   6  20  -6   28.00   22.20
  -6 -20   6    1.10   23.70
  -6  20  -6   55.39   30.50
   6 -20  -6   -7.50   29.60
   6  20   6   31.80   24.80
  -8 -20  -6   17.00   33.90
  -8  20   6   30.90   26.50
   8 -20   6  -42.50   29.80
   8  20  -6    4.50   24.50
  -8  20  -6  -13.10   26.30
   8 -20  -6   13.00   32.50
 -10 -20  -6   28.70   34.40
 -10  20   6  -12.30   24.70
  10 -20   6   20.70   35.30
  10  20  -6  -50.19   24.70
  10  20   6   32.60   32.40
  10 -20  -6   -2.20   38.30
 -10  20  -6   12.10   30.90
  -1  21   6   39.50   22.20
   1  21  -6   59.09   28.80
   1 -21   6   -6.00   22.70
  -1 -21  -6   77.19   29.10
  -1 -21  -6   47.10   29.90
   1  21   6   40.20   23.30
  -1  21  -6   67.99   29.20
  -1 -21   6   19.00   25.30
   1 -21  -6   21.90   29.80
  -3 -21  -6   61.39   31.00
  -3  21   6   61.49   26.50
   3 -21   6   63.09   30.90
   3  21  -6  170.68   35.90
  -3 -21  -6   15.00   26.30
  -3  21   6   82.59   25.20
  -3  21  -6   92.29   33.70
   3  21   6   52.69   25.50
  -3 -21   6   46.60   27.60
   3 -21  -6   76.79   35.30
  -5  21   6   89.89   26.50
  -5  21   6   67.19   28.00
   5 -21   6   31.10   29.90
   5  21  -6   55.09   30.40
  -5 -21  -6   43.90   28.60
   5  21  -6   57.09   21.80
  -5  21  -6   29.20   30.20
   5  21   6   51.89   30.00
   5 -21  -6   81.09   35.20
  -5 -21   6   27.80   26.30
   7  21  -6   56.69   32.40
  -7 -21  -6   26.10   32.30
   7  21  -6   23.40   24.30
  -7  21   6  -11.00   24.10
   7 -21   6  -12.90   29.70
   7  21   6   45.30   27.90
   7 -21  -6   -5.40   33.20
  -7  21  -6   -0.30   27.80
  -9  21   6   34.40   27.80
  -9 -21  -6   28.70   30.80
   9 -21   6  -30.70   28.40
   9  21   6  -16.70   25.50
   9 -21  -6   32.70   35.30
   0 -22  -6  -39.00   24.50
   0 -22   6   27.30   29.70
   0  22   6   14.60   22.30
   0  22  -6  -38.70   24.60
  -2 -22  -6  -19.50   25.80
   2 -22   6  -18.30   24.90
  -2  22   6  -19.70   25.50
   2  22  -6   -2.90   27.50
  -2  22   6   -1.10   20.80
  -2 -22  -6   10.70   26.00
   2  22   6   13.10   22.20
  -2  22  -6    8.00   28.40
   2 -22  -6   11.20   28.90
  -2 -22   6   -7.50   24.90
   4 -22   6  -21.60   28.00
  -4  22   6   -0.80   25.40
  -4 -22  -6   14.50   30.00
  -4 -22  -6    6.00   24.80
  -4  22   6   -6.80   21.30
   4  22  -6  -22.70   26.30
  -4  22  -6  -19.30   24.90
  -4 -22   6   -5.10   25.50
   4  22   6   11.10   23.30
   4 -22  -6    7.10   31.80
   6  22  -6   90.29   35.20
  -6  22   6    8.90   25.20
   6  22  -6   -3.20   19.00
  -6 -22  -6    5.60   29.00
   6 -22   6  -16.50   27.20
  -6  22  -6   52.99   31.40
   6  22   6   20.50   26.50
  -6 -22   6   20.20   26.50
   6 -22  -6   -2.30   29.50
  -8  22   6   34.10   27.40
  -8 -22  -6  -18.90   34.30
   8 -22   6  112.79   42.00
   8  22  -6  -14.20   30.10
   8  22  -6   23.60   27.10
   8 -22  -6   39.40   34.80
  -8  22  -6  -32.10   45.70
   8  22   6    1.00   27.80
   1  23  -6   51.29   31.20
  -1 -23  -6   34.60   29.10
  -1  23   6   50.19   25.10
  -1 -23  -6   13.20   29.60
   1 -23   6   55.19   30.40
   1  23   6   27.80   23.70
   1 -23  -6    4.00   30.00
  -1 -23   6   27.30   30.50
  -1  23  -6   25.10   30.20
   3 -23   6  123.99   35.40
  -3 -23  -6  161.58   35.50
  -3  23   6  107.19   29.30
  -3  23   6   87.29   30.90
  -3 -23  -6   51.09   33.70
   3  23  -6   57.49   31.30
  -3  23  -6   31.60   28.80
  -3 -23   6   73.39   30.80
   3 -23  -6   22.30   32.20
   3  23   6   67.79   28.20
   5  23  -6   68.09   32.60
  -5  23   6    6.30   27.10
  -5  23   6   15.20   23.50
   5 -23   6    8.50   30.20
   5  23  -6    2.20   21.20
  -5 -23  -6    7.60   30.70
  -5 -23   6   12.90   26.10
   5 -23  -6   22.70   33.00
  -5  23  -6    8.50   28.20
   5  23   6   -1.30   24.60
   7  23  -6   43.60   26.60
   7  23  -6   43.30   32.10
   7 -23   6    5.10   31.50
  -7 -23  -6   32.30   33.70
   7 -23  -6  -22.90   32.40
   7  23   6   38.20   29.00
   9  23  -6   93.19   38.00
  -9 -23  -6    3.80   32.40
   9 -23   6   16.10   33.70
  -9  23   6   -0.80   26.70
   9  23  -6   29.30   29.70
   9  23   6   38.00   32.20
  -9  23  -6   13.90   31.30
   9 -23  -6   30.50   40.90
   0 -24   6   48.50   32.00
   0 -24  -6  -33.40   24.20
   0  24   6    7.00   23.10
   0  24  -6   72.29   33.50
  -2  24   6    5.80   23.00
  -2 -24  -6  -63.69   20.60
   2  24  -6   65.59   34.80
   2 -24   6  -12.10   26.00
  -2 -24  -6   54.29   30.00
  -2  24   6   -9.50   26.80
  -2 -24   6  -29.10   22.80
   2  24   6  -12.60   22.20
  -2  24  -6  -43.90   25.40
   2 -24  -6   43.50   33.90
  -4  24   6   -9.40   20.60
  -4 -24  -6   36.60   30.50
   4  24  -6  -21.00   26.90
  -4 -24  -6   36.90   33.70
   4 -24   6  -13.40   27.00
  -4  24   6   54.09   31.20
  -4 -24   6   22.20   28.50
   4  24   6   -5.10   23.30
  -4  24  -6    3.70   30.40
   4 -24  -6  -19.50   29.60
  -6  24   6  -15.80   31.10
   6 -24   6   14.70   31.70
  -6 -24  -6   49.80   34.40
   6 -24  -6    5.70   34.20
   6  24   6   13.50   26.80
  -6  24  -6   20.30   43.50
  -6 -24   6   14.20   27.50
   8  24  -6   -3.80   33.50
  -8  24   6  -25.60   27.00
  -8 -24  -6    6.50   35.10
   8 -24   6   29.80   34.10
   8  24   6  -35.00   26.90
   8 -24  -6  -15.60   37.60
  -8  24  -6  -25.60   30.40
   1  25  -6   27.30   32.30
  -1  25   6   43.20   30.20
  -1 -25  -6    9.80   30.40
  -1  25   6   11.70   25.40
   1 -25   6   41.00   30.90
   1 -25  -6   12.30   30.80
  -1  25  -6   13.40   33.50
   1  25   6   -8.20   21.50
  -1 -25   6   39.00   31.40
   3  25  -6   17.70   31.20
  -3  25   6   70.99   28.60
  -3  25   6   44.60   30.90
   3 -25   6   44.60   35.30
  -3 -25  -6   16.80   35.00
  -3 -25  -6   20.80   29.00
  -3 -25   6  -37.50   22.90
  -3  25  -6  -28.40   27.30
   3 -25  -6  -10.40   29.60
   3  25   6   -3.20   25.10
  -5 -25  -6    2.20   33.00
  -5  25   6  -31.60   24.40
   5  25  -6   18.70   29.50
   5 -25   6   39.50   35.40
  -5  25   6   13.20   29.00
   5  25   6   19.70   27.30
  -5 -25   6  -34.40   24.50
  -5  25  -6  -10.50   30.40
   5 -25  -6   40.30   34.80
  -7  25   6    3.20   28.00
   7 -25   6   13.10   35.90
   7  25  -6   20.70   35.80
  -7 -25  -6   -3.90   31.80
  -7  25  -6  -17.10   29.90
   7  25   6   10.50   29.20
   7 -25  -6    6.70   36.10
   0  26   6   10.50   24.70
   0 -26   6   -9.80   27.60
   0  26   6  -53.49   27.50
   0 -26  -6   33.60   30.20
  -2  26   6   -7.80   27.60
  -2 -26  -6  -26.00   29.80
   2 -26   6    9.90   29.00
   2  26  -6   23.60   40.70
  -2  26   6   44.00   25.90
  -2 -26   6   80.59   34.30
   2  26   6   27.30   25.60
  -2  26  -6   -3.80   37.80
   4  26  -6   40.30   35.50
  -4 -26  -6   21.30   34.90
  -4  26   6   36.70   32.60
   4 -26   6  -43.70   26.60
  -4  26   6   -8.30   36.20
   4  26   6   -7.90   25.30
  -4  26  -6    3.90   30.60
  -4 -26   6  -35.20   30.20
   4 -26  -6  -62.09   29.00
  -6  26   6   -9.50   27.70
  -6 -26  -6   49.30   37.70
   6  26  -6   26.70   33.20
   6 -26   6  -30.70   30.10
   6  26   6   30.90   27.80
   6 -26  -6   14.10   32.20
  -6  26  -6   19.70   33.90
  -6 -26   6    2.50   28.60
   1 -27   6    7.40   30.60
  -1  27   6    1.80   27.00
   1  27  -6  -30.20   30.50
  -1 -27  -6   -2.40   31.20
  -1 -27   6    1.80   32.60
   1  27   6  -23.80   31.80
   1 -27  -6  -30.10   26.10
  -1  27  -6  -12.80   33.30
   3 -27   6   37.00   34.70
  -3  27   6   35.50   29.80
  -3  27   6  -65.49   36.90
  -3 -27  -6  -12.60   29.30
   3  27  -6    3.20   32.20
  -3 -27  -6  -17.30   28.60
   3  27   6  -12.50   24.90
  -3  27  -6   40.30   33.20
  -3 -27   6  -17.10   30.10
   3 -27  -6  -21.00   32.30
   5  27  -6   -7.50   32.40
  -5  27   6    5.80   27.20
   5 -27   6   81.49   38.40
  -5 -27  -6  -18.30   30.60
  -5 -27   6   -9.90   31.00
  -5  27  -6   23.50   35.30
   5  27   6   57.69   30.30
   5 -27  -6  -32.50   35.10
   0  28   6   68.39   33.30
   0 -28  -6   11.00   33.10
   0  28   6    8.30   26.40
   0  28  -6   -9.00   30.90
   0 -28   6   15.00   32.00
   2  28  -6   17.00   34.00
   2 -28   6  -25.20   31.10
  -2  28   6   34.00   27.80
  -2  28   6   25.30   34.80
  -2 -28  -6   45.00   56.99
  -2  28  -6    6.20   34.80
   2 -28  -6   14.80   34.20
  -2 -28   6  -22.10   27.70
   2  28   6   29.90   27.40
   4  28  -6  -22.90   32.10
   4 -28   6   13.60   34.00
  -4  28   6    1.70   34.20
  -4 -28  -6   29.10   36.60
  -4  28  -6   31.20   34.70
  -4 -28   6   -7.90   32.20
   4 -28  -6   56.99   37.80
   4  28   6   58.59   31.10
  -1  29   6  -54.09   23.40
   1 -29   6   29.30   35.10
  -1  29   6   26.70   33.00
  -1 -29  -6   55.49   36.90
   1  29  -6   56.99   41.70
  -1 -29   6   49.10   37.70
   1  29   6  -23.50   30.20
  -1  29  -6  -18.80   33.30
   1  29   6   12.10   28.60
   1 -29  -6    2.50   32.10
   3 -29   6  -27.20   31.10
  -3  29   6  -30.00   33.10
  -3  29   6   -0.10   26.40
   3  29  -6   16.70   34.50
   3  29   6   23.10   27.70
  -3 -29   6   25.50   34.20
   3 -29  -6  -32.30   30.10
  -3  29  -6   43.90   36.80
   0  30   6   17.70   36.60
   0  30  -6   66.89   43.50
   0  30   6   32.80   30.10
   0   0   7   27.90    8.90
   0   0  -7   23.90    8.80
   0   0   7    8.60    8.10
   0   0  -7   23.00    8.90
   0   0  -7   21.40    7.30
   0   0   7   21.30    8.70
   2   0  -7  236.98   16.10
  -2   0  -7  230.88   17.10
  -2   0  -7  209.58   24.20
  -2   0   7  263.77   16.00
   2   0  -7  234.18   15.10
   2   0  -7  224.78   20.10
   2   0   7  200.18   22.00
  -4   0   7   13.50   11.90
  -4   0   7   14.00   12.60
  -4   0   7    8.50   12.40
   4   0  -7   10.80   11.50
  -4   0  -7    9.00   15.50
   4   0   7   17.90   13.70
  -4   0  -7   -1.40   10.90
   4   0   7   15.90   10.40
   4   0  -7   12.60   15.40
   6   0  -7   25.80   17.60
  -6   0  -7   -6.70   15.20
   6   0   7   -6.00   13.80
  -6   0  -7   -0.20   13.30
  -6   0   7   14.50   13.80
   8   0  -7    8.30   21.20
  -8   0  -7   86.09   24.40
   8   0  -7   83.99   41.90
   8   0   7  124.59   26.20
  -8   0  -7   38.80   19.40
  10   0   7    3.20   23.20
 -10   0  -7    1.40   21.00
  10   0  -7    2.50   23.30
  10   0  -7    7.90   24.40
 -10   0   7   38.40   24.50
 -10   0  -7   19.40   24.50
  12   0  -7   32.00   26.70
  12   0   7   -2.90   25.40
 -12   0  -7  -19.10   22.80
 -12   0   7   32.90   25.40
 -12   0  -7   -1.70   27.70
  14   0  -7    5.10   28.80
 -14   0  -7   50.49   28.10
  14   0   7   39.60   33.10
 -14   0   7    2.20   26.70
   1   1  -7 2618.34   68.69
   1   1  -7 2557.74   65.49
  -1   1   7 2550.64   64.59
  -1  -1  -7 2499.95   64.79
  -1   1   7 2587.14   65.49
  -1  -1  -7 2576.54   67.69
  -1  -1  -7 2536.85   62.89
  -1   1   7 2544.75   68.19
   1  -1   7 2580.84   67.59
   1  -1   7 2672.63   66.69
   1  -1  -7 2295.87   59.69
   1   1   7 2476.05   61.19
  -1  -1   7 2327.97   60.99
  -1   1  -7 2306.87   60.79
   1  -1  -7 2345.57   64.09
  -1   1  -7 2306.17   60.39
   1   1   7 2345.47   62.49
  -1   1  -7 2300.07   60.59
   1  -1  -7 2292.27   58.59
  -1   1  -7 2428.86   63.39
  -1  -1   7 2330.97   62.89
   1   1   7 2295.37   59.49
  -3   1   7  181.58   19.00
   3   1  -7  171.08   16.50
  -3  -1  -7  193.08   21.00
   3   1  -7  171.58   16.10
   3  -1   7  180.08   20.00
   3  -1   7  205.38   20.00
  -3   1   7  150.68   15.20
  -3   1   7  145.69   16.50
   3   1  -7  162.48   20.00
  -3  -1  -7  169.08   16.70
  -3   1  -7  183.08   17.20
   3   1   7  196.38   16.50
  -3   1  -7  223.08   21.60
   3  -1  -7  221.28   18.30
  -3  -1   7  193.78   20.20
   3   1   7  237.58   20.20
   3  -1  -7  176.38   20.50
   3   1   7  200.68   20.80
  -3  -1   7  226.78   25.50
  -3  -1   7  178.78   18.30
   3  -1  -7  217.98   18.60
  -5  -1  -7 1307.67   49.90
   5  -1   7 1290.87   42.80
   5  -1   7 1270.27   46.60
  -5   1   7 1304.77   45.60
   5   1  -7 1258.27   48.90
  -5   1   7 1316.27   46.70
  -5  -1  -7 1277.47   45.20
   5   1   7 1032.60   41.50
  -5   1  -7 1041.80   44.30
  -5  -1   7 1148.49   41.50
   5  -1  -7 1070.69   45.30
  -5  -1   7 1031.00   41.10
  -5   1  -7 1053.99   39.70
   7   1  -7    6.60   17.90
  -7  -1  -7   50.09   18.00
   7  -1   7   11.40   16.10
  -7  -1  -7   24.00   18.60
  -7   1   7   21.00   16.80
  -7  -1   7   33.60   17.50
  -7   1  -7    9.70   16.10
   7  -1  -7   23.00   16.80
  -7   1  -7   13.60   19.40
   7   1   7   11.60   17.20
   7  -1  -7   16.20   19.00
   9   1  -7  192.28   31.20
   9   1  -7  179.98   28.90
  -9   1   7  158.58   27.40
  -9  -1  -7  175.68   28.60
   9  -1   7  185.18   29.60
   9   1   7  133.79   27.40
   9  -1  -7  205.08   30.40
  -9   1  -7  183.28   28.30
  -9  -1   7  184.48   30.30
   9  -1  -7  149.99   31.50
  11  -1   7   24.50   23.70
 -11   1   7   59.79   26.50
  11   1  -7   47.30   27.20
 -11  -1  -7   31.30   26.30
 -11  -1  -7   52.19   24.80
 -11  -1   7   34.60   25.60
  11  -1  -7   16.70   28.00
  11  -1  -7  -23.00   22.70
 -11   1  -7   56.79   27.10
  11   1   7    3.70   24.80
 -11   1  -7   30.70   26.30
  13  -1   7   39.10   28.50
 -13   1   7   21.20   27.70
  13   1  -7   14.60   28.60
 -13  -1  -7    8.40   24.80
  13  -1  -7   17.70   28.20
  13   1   7    0.40   26.50
 -13   1  -7   13.00   26.50
 -13  -1   7   32.10   26.60
   0   2  -7  428.76   19.10
   0  -2   7  414.96   19.50
   0   2  -7  427.96   21.20
   0   2   7  408.06   18.60
   0   2   7  417.06   18.30
   0  -2   7  405.86   20.10
   0   2  -7  453.45   21.30
   0  -2  -7  418.26   20.10
   0   2   7  394.66   20.00
   0   2   7  437.26   19.60
   0  -2  -7  402.26   17.70
   0   2  -7  424.46   20.20
   0  -2  -7  412.96   21.00
   0  -2  -7  430.36   17.90
  -2   2   7  389.46   20.40
   2   2  -7  364.76   22.80
  -2   2   7  422.16   24.00
  -2  -2  -7  378.06   24.20
   2   2  -7  352.86   17.00
   2  -2   7  373.86   19.60
  -2  -2  -7  348.37   18.80
   2  -2   7  415.76   25.00
   2  -2   7  378.86   21.40
   2   2  -7  403.36   20.00
  -2   2   7  366.96   19.40
   2  -2  -7  324.87   17.70
   2   2   7  306.77   19.50
   2   2   7  348.37   18.80
  -2   2  -7  348.67   18.50
   2  -2  -7  324.47   18.80
   2  -2  -7  342.97   24.80
  -2   2  -7  319.87   22.70
  -2  -2   7  377.46   20.10
   2   2   7  365.86   19.20
  -2   2  -7  328.07   18.70
   4  -2   7  179.58   20.70
  -4  -2  -7  173.58   19.30
   4   2  -7  154.48   21.80
  -4   2   7  161.18   18.30
  -4   2   7  120.79   23.80
   4   2  -7  137.99   16.50
  -4   2   7  196.28   19.50
  -4  -2  -7  196.48   23.60
  -4   2  -7  115.09   18.90
  -4  -2   7  109.89   15.70
   4   2   7  150.58   18.40
   4  -2  -7  119.99   21.30
  -4  -2   7  107.39   16.00
   4  -2  -7  125.09   16.30
   4   2   7  166.98   16.70
  -4  -2   7  140.39   18.90
   6   2  -7   52.19   16.80
  -6  -2  -7   56.99   19.60
  -6  -2  -7   31.40   16.30
  -6   2   7   72.29   16.40
   6  -2   7   68.89   18.40
  -6   2  -7   72.29   16.70
   6  -2  -7   58.99   24.20
  -6   2  -7   57.89   19.10
  -6  -2   7   84.79   17.70
   6   2   7   46.80   16.50
  -6  -2   7   71.79   16.40
   8   2  -7   27.60   20.90
  -8  -2  -7   39.90   22.60
   8   2  -7   28.30   20.30
  -8   2   7   79.59   23.40
   8  -2   7   28.40   19.80
  -8  -2  -7   36.70   19.20
   8  -2  -7   55.19   24.80
  -8   2  -7   32.20   21.60
   8   2   7   53.99   23.90
  -8   2  -7   42.20   19.90
   8  -2  -7   56.29   26.70
  -8  -2   7   71.89   26.80
  10  -2   7   21.90   24.40
  10   2  -7   79.79   28.20
 -10   2   7   51.59   23.60
 -10  -2  -7   76.59   27.30
 -10  -2  -7  -17.30   19.20
  10  -2  -7   40.20   27.90
 -10   2  -7   51.89   24.30
 -10   2  -7   18.70   22.60
  10   2   7   -8.40   20.30
  10  -2  -7    5.30   22.60
 -10  -2   7   12.70   22.20
  12  -2   7   21.50   24.30
 -12  -2  -7   -4.10   22.80
  12   2  -7   53.39   27.80
 -12  -2  -7   19.90   28.20
 -12   2   7    4.70   25.30
 -12   2  -7   16.30   27.90
 -12  -2   7  -21.90   21.80
 -12   2  -7   36.20   26.30
  12   2   7   15.90   25.30
  12  -2  -7   -5.00   26.10
  14  -2   7  -24.00   26.90
 -14  -2  -7  -42.30   25.70
 -14   2   7   29.10   29.80
  14   2  -7   43.10   30.80
 -14   2  -7   26.10   28.20
  14  -2  -7   -6.80   28.60
 -14  -2   7   13.10   29.20
  14   2   7   28.40   29.30
   1   3  -7  442.16   36.50
  -1   3   7  453.05   23.40
   1   3  -7  483.05   23.80
  -1  -3  -7  487.65   24.50
   1   3  -7  447.26   20.40
  -1  -3  -7  370.46   24.20
   1  -3   7  446.36   23.40
  -1  -3  -7  494.05   19.40
  -1  -3  -7  465.35   20.20
   1  -3   7  522.65   23.20
   1  -3   7  463.55   24.20
  -1   3   7  444.36   21.20
  -1   3   7  434.56   19.10
  -1  -3   7  470.85   24.50
  -1  -3   7  514.15   21.70
  -1   3  -7  488.15   22.70
   1  -3  -7  439.26   19.00
   1   3   7  508.65   23.40
  -1   3  -7  482.95   24.40
   1  -3  -7  514.65   26.20
  -1   3  -7  475.45   21.40
   1   3   7  487.15   20.30
   1  -3  -7  510.55   21.30
   1   3   7  464.85   21.20
   1   3   7  528.05   22.10
  -3  -3  -7 1305.97   48.80
  -3   3   7 1378.66   44.80
   3   3  -7 1368.46   46.80
   3  -3   7 1372.86   47.80
   3   3  -7 1334.37   46.10
  -3   3   7 1357.56   47.50
  -3   3   7 1358.16   42.30
   3   3  -7 1370.76   43.70
  -3  -3  -7 1362.26   42.20
   3   3  -7 1373.06   41.30
   3  -3   7 1425.76   45.60
   3   3   7 1105.79   39.00
   3   3   7 1173.88   39.60
   3   3   7 1175.18   39.10
  -3  -3   7 1197.48   39.90
  -3   3  -7 1147.29   43.70
   3   3   7 1115.59   41.90
  -3   3  -7 1108.19   38.60
   3  -3  -7 1315.27   47.10
   3  -3  -7 1159.28   39.40
  -3   3  -7 1135.49   38.10
  -3  -3   7 1178.18   37.80
   3  -3  -7 1221.88   37.90
   5  -3   7  388.46   44.60
  -5  -3  -7  445.26   32.60
  -5  -3  -7  344.27   26.80
   5   3  -7  419.36   29.80
  -5   3   7  428.26   27.90
  -5   3   7  373.46   25.20
   5   3   7  433.96   27.90
  -5   3  -7  492.35   31.50
   5  -3  -7  437.86   33.40
  -5  -3   7  429.76   27.00
  -7   3   7  289.17   28.40
  -7  -3  -7  283.77   28.80
   7  -3   7  274.57   29.40
  -7  -3  -7  325.87   34.10
   7   3  -7  235.38   32.90
  -7   3  -7  343.07   29.40
  -7  -3   7  298.87   29.80
   7  -3  -7  310.77   34.00
   7   3   7  238.78   27.00
   7  -3  -7  290.37   28.40
  -7   3  -7  324.27   32.10
  -9  -3  -7   12.20   20.70
   9   3  -7  -31.00   18.70
  -9   3   7   14.60   18.90
   9   3  -7    1.60   21.10
  -9  -3  -7   24.80   23.60
   9  -3   7    0.60   19.80
   9  -3  -7   35.70   24.30
   9   3   7    6.60   21.00
   9  -3  -7  -39.50   23.60
  -9   3  -7  -17.60   16.90
  -9  -3   7    4.10   19.30
 -11  -3  -7  -19.90   19.90
 -11   3   7   24.50   24.50
 -11  -3  -7  -26.30   24.00
  11  -3   7   51.59   25.60
  11   3  -7   24.90   25.50
 -11  -3   7   -0.70   22.10
 -11   3  -7   33.60   26.90
  11  -3  -7  -11.50   23.50
  11  -3  -7  -29.90   24.20
 -11   3  -7    5.60   23.00
  11   3   7   45.50   25.60
  13  -3   7   -2.20   28.20
 -13   3   7   -9.70   24.70
 -13  -3  -7   25.20   30.20
  13   3  -7  -19.80   26.90
 -13  -3   7    0.10   29.10
 -13   3  -7   27.70   27.70
  13  -3  -7  -19.30   27.50
  13   3   7   18.80   27.70
   0   4  -7  561.34   25.90
   0   4   7  551.34   23.50
   0   4   7  542.05   20.60
   0  -4   7  524.35   28.40
   0  -4  -7  555.44   26.60
   0   4   7  537.15   24.70
   0  -4   7  567.44   26.90
   0   4   7  507.25   23.60
   0   4  -7  513.55   25.00
   0  -4   7  524.85   24.50
   0   4  -7  587.84   22.80
   0  -4  -7  562.04   24.90
   0  -4  -7  517.75   22.60
  -2   4   7  187.18   17.30
   2  -4   7  212.58   18.90
   2  -4   7  165.38   20.00
   2   4  -7  179.08   19.20
  -2   4   7  189.08   15.80
  -2  -4  -7  138.29   18.90
  -2   4   7  154.88   19.00
  -2  -4  -7  171.88   15.20
   2  -4   7  175.58   17.30
   2   4  -7  181.68   16.30
   2   4  -7  197.08   20.60
   2   4   7  228.88   20.20
  -2   4  -7  205.78   18.90
   2   4   7  212.68   18.20
  -2   4  -7  191.88   19.70
  -2  -4   7  215.88   18.20
  -2   4  -7  190.18   17.20
   2  -4  -7  217.98   24.70
   2   4   7  217.48   17.40
   2  -4  -7  180.18   14.90
   2  -4  -7  208.98   17.60
  -4  -4  -7   73.69   19.30
   4   4  -7   99.99   18.10
   4   4  -7   95.59   14.50
  -4   4   7   87.59   16.20
   4  -4   7  132.29   18.50
   4   4  -7  111.69   20.60
  -4   4   7   91.29   15.70
  -4  -4  -7  100.39   15.20
   4   4   7  121.19   16.80
  -4  -4   7  118.69   16.20
  -4   4  -7  116.49   18.70
   4  -4  -7  106.39   14.80
   4  -4  -7  136.99   22.70
  -4  -4   7   91.19   15.50
  -6  -4  -7   84.89   20.40
  -6   4   7  145.49   21.00
  -6  -4  -7   87.69   19.40
   6  -4   7  143.39   21.70
   6   4  -7   72.39   19.20
  -6  -4   7   83.49   17.90
  -6   4  -7  122.79   17.90
  -6   4  -7  101.79   21.40
   6   4   7  100.59   19.10
   6  -4  -7   79.09   17.70
  -6  -4   7   73.29   16.90
   6  -4  -7   84.19   22.50
  -8  -4  -7  -18.80   20.20
   8   4  -7   -5.40   19.80
   8  -4   7   26.60   20.30
   8   4  -7   17.00   20.00
  -8   4   7   32.50   18.50
  -8   4  -7   -3.60   19.20
   8  -4  -7   22.80   24.90
   8  -4  -7   11.70   20.80
   8   4   7  -27.20   19.90
  -8   4  -7    6.90   18.00
  10   4  -7   32.00   24.60
 -10   4   7   -0.10   21.50
 -10  -4  -7    4.50   24.30
 -10  -4  -7  -10.20   22.40
  10  -4   7    6.10   23.00
  10   4   7  -12.70   20.50
 -10  -4   7    0.80   21.60
  10  -4  -7  -12.90   22.30
 -10   4  -7   22.30   24.90
 -10   4  -7    1.50   19.80
  10  -4  -7   -3.30   26.10
 -12   4   7  -25.10   27.40
 -12  -4  -7   -7.10   24.60
  12   4  -7  -20.10   29.60
 -12  -4  -7   41.00   30.60
  12  -4   7   -4.40   24.70
 -12   4  -7    1.50   23.50
  12  -4  -7  -27.20   24.20
 -12  -4   7  -22.30   23.70
 -12   4  -7  -29.80   25.80
  12   4   7  -18.40   23.30
 -14   4   7  -20.00   26.50
 -14  -4  -7   22.90   30.20
 -14  -4   7    6.10   28.70
 -14   4  -7   24.60   28.60
   1   5  -7 1631.44   47.60
  -1  -5  -7 1692.43   50.79
   1  -5   7 1617.14   55.79
  -1  -5  -7 1677.03   49.40
   1   5  -7 1642.04   50.99
  -1  -5  -7 1634.34   51.89
   1  -5   7 1566.14   50.49
   1   5  -7 1612.34   48.70
  -1   5   7 1646.14   48.70
  -1   5   7 1615.74   51.59
   1  -5   7 1636.54   48.00
   1  -5  -7 1636.24   47.70
  -1  -5   7 1655.63   48.60
   1   5   7 1693.93   49.50
   1  -5  -7 1678.63   53.99
   1   5   7 1589.54   47.90
  -1   5  -7 1568.54   54.99
  -1   5  -7 1614.84   51.39
  -1   5  -7 1629.34   50.69
  -1  -5   7 1640.54   48.00
  -3   5   7  285.17   24.10
  -3  -5  -7  360.66   29.50
   3  -5   7  276.27   22.70
   3   5  -7  284.37   20.90
  -3  -5  -7  267.57   19.90
   3   5  -7  330.67   25.80
   3   5  -7  352.36   24.80
   3   5   7  336.87   23.10
   3  -5  -7  316.47   29.10
  -3   5  -7  304.57   23.60
  -3  -5   7  273.27   20.10
   3  -5  -7  332.67   28.60
  -3   5  -7  339.87   28.90
  -3  -5   7  313.27   22.30
   3   5   7  273.27   23.80
   3   5   7  277.57   20.80
  -3   5  -7  273.07   20.10
  -5   5   7  284.97   26.40
   5   5  -7  286.77   25.40
  -5  -5  -7  233.08   32.00
   5  -5  -7  351.16   38.00
  -5  -5   7  335.27   26.50
  -5  -5   7  386.76   26.10
   5   5   7  289.07   24.60
   7  -5   7  180.08   25.20
  -7  -5  -7  213.78   27.50
   7   5  -7  253.37   27.80
  -7  -5  -7  237.38   30.50
  -7   5   7  206.08   26.30
  -7   5  -7  210.68   23.80
   7  -5  -7  263.87   28.20
   7   5   7  295.77   29.20
   7  -5  -7  301.37   36.80
  -7   5  -7  218.18   28.40
  -7  -5   7  273.37   28.40
   9   5  -7   29.30   22.70
  -9   5   7    4.50   19.70
   9   5  -7   -1.90   21.10
   9  -5   7   -9.20   21.40
  -9  -5  -7   -4.10   22.00
  -9  -5  -7   23.10   22.20
  -9   5  -7   16.60   21.90
  -9   5  -7  -17.10   18.50
   9  -5  -7   -0.60   21.60
   9   5   7    1.10   22.10
   9  -5  -7  -24.70   24.60
  -9  -5   7    9.60   19.40
 -11  -5  -7    5.50   23.00
 -11   5   7   62.49   26.90
 -11  -5  -7  -38.30   24.30
  11  -5   7   88.99   30.10
  11   5  -7  -24.60   24.00
 -11   5  -7   -0.20   21.70
  11  -5  -7    6.70   24.70
  11   5   7   14.20   24.60
 -11  -5   7   32.50   25.90
  11  -5  -7   34.50   29.00
 -11   5  -7  -43.20   21.70
  13   5  -7  -21.80   27.30
 -13   5   7   10.70   29.00
  13  -5   7   25.30   29.00
 -13  -5  -7  -40.90   25.40
  13  -5  -7   29.40   29.20
 -13  -5   7   36.30   30.40
  13   5   7  -12.40   25.80
 -13   5  -7    2.50   24.70
   0  -6  -7  514.15   24.90
   0  -6   7  575.54   27.30
   0   6  -7  512.15   28.40
   0   6  -7  517.05   23.70
   0   6   7  476.15   27.60
   0   6  -7  541.85   29.00
   0  -6  -7  560.74   28.50
   0  -6   7  568.04   29.80
   0   6   7  546.35   27.40
   0   6   7  505.45   26.30
   0  -6   7  534.85   24.70
  -2   6   7  200.88   23.30
   2   6  -7  193.28   18.80
  -2  -6  -7  203.08   22.60
   2  -6   7  216.58   21.50
   2   6  -7  224.38   19.90
   2  -6   7  218.28   19.40
   2  -6   7  190.18   21.60
  -2   6   7  247.78   20.70
   2   6  -7  196.38   20.70
   2   6  -7  214.38   18.40
   2  -6  -7  244.58   27.50
  -2   6  -7  256.17   19.90
   2  -6  -7  274.37   22.10
  -2  -6   7  233.28   23.00
  -2   6  -7  306.27   26.20
  -2   6  -7  277.87   23.90
  -2  -6   7  303.77   21.30
   2   6   7  278.77   23.40
   2   6   7  272.27   23.30
  -4  -6  -7  154.78   24.00
  -4   6   7  151.88   19.10
   4   6  -7  176.68   17.30
   4  -6   7  181.98   19.50
   4   6  -7  136.49   19.70
   4  -6   7  171.38   20.70
  -4  -6  -7  187.38   18.00
  -4   6   7  212.78   18.90
   4  -6  -7  183.08   16.60
  -4   6  -7  222.58   23.70
  -4  -6   7  209.38   19.50
   4   6   7  189.88   19.30
  -4  -6   7  223.28   20.00
  -4   6  -7  255.37   23.90
   4  -6  -7  159.68   24.00
   4   6   7  226.48   22.80
  -6   6   7   20.30   16.60
  -6  -6  -7    0.80   18.10
   6   6  -7    2.40   16.00
   6  -6   7   -4.60   15.20
  -6  -6   7   17.30   14.60
   6  -6  -7  -15.50   13.70
  -6  -6   7   34.70   16.70
  -6   6  -7   46.20   19.60
   6   6   7   12.60   16.00
   6  -6  -7    8.90   21.00
  -8  -6  -7   -9.30   19.20
  -8  -6  -7   19.70   28.20
   8   6  -7  -28.30   17.30
   8  -6   7  -26.30   16.90
  -8   6   7   -4.70   17.00
   8   6  -7   -7.00   17.60
  -8  -6   7    8.00   21.60
   8  -6  -7   51.69   22.40
   8   6   7    7.50   22.30
  -8   6  -7   25.50   21.10
   8  -6  -7    0.50   24.10
  -8   6  -7   31.00   17.50
 -10  -6  -7  -37.00   23.60
 -10  -6  -7  -36.00   20.70
 -10   6   7   29.80   21.20
  10   6  -7   -2.00   23.00
  10  -6   7   39.80   25.70
  10  -6  -7  -14.10   26.60
  10  -6  -7   16.00   22.80
  10   6   7    4.20   22.30
 -10   6  -7   26.80   21.50
 -10   6  -7   12.00   24.60
 -10  -6   7  -24.20   20.60
 -12  -6  -7  -10.30   29.40
 -12  -6  -7    0.60   28.80
 -12   6   7   -4.60   28.30
  12   6  -7   24.20   49.50
  12   6   7  -27.50   24.00
 -12  -6   7   27.30   32.20
 -12   6  -7    0.50   26.30
 -12   6  -7   41.50   26.00
  12  -6  -7   -4.40   26.80
   1  -7   7  795.12   36.00
   1  -7   7  831.62   37.00
   1   7  -7  862.71   31.50
  -1  -7  -7  806.72   37.70
  -1   7   7  814.62   32.50
  -1  -7  -7  805.12   33.00
  -1   7   7  725.83   36.80
  -1   7   7  857.61   34.70
  -1  -7  -7  855.31   36.90
   1   7  -7  850.91   35.70
   1  -7   7  876.81   32.20
   1   7  -7  831.12   36.50
  -1   7  -7  849.91   38.00
   1   7   7  937.41   36.10
   1   7   7  823.12   35.90
   1   7   7  878.21   35.50
  -1  -7   7  872.11   38.30
   1  -7  -7  832.32   41.00
  -1   7  -7  863.01   31.80
   1  -7  -7  878.81   36.10
  -1   7  -7  923.71   39.30
  -1  -7   7  884.01   32.80
   1  -7  -7  830.02   33.70
  -3  -7  -7  500.85   32.90
   3   7  -7  521.55   26.90
  -3   7   7  540.25   29.30
   3   7  -7  508.95   27.60
   3  -7   7  518.35   30.60
   3  -7   7  525.85   28.10
  -3  -7   7  631.44   28.40
  -3   7  -7  572.84   34.10
   3   7   7  539.85   31.10
   3  -7  -7  583.14   37.80
  -3   7  -7  555.34   30.80
   5  -7   7  798.62   38.20
   5   7  -7  807.62   39.10
  -5   7   7  881.31   39.00
  -5  -7  -7  827.92   43.60
   5  -7   7  823.82   38.00
  -5  -7   7  872.51   37.50
  -5   7  -7  843.02   38.70
  -5  -7   7  928.71   38.10
  -5   7  -7  883.81   42.60
   5   7   7  770.52   39.30
   5  -7  -7  947.01   48.80
   5   7   7  892.41   37.80
   5  -7  -7  879.21   35.90
  -7  -7  -7   31.80   20.20
  -7   7   7   22.00   19.20
  -7  -7  -7   31.80   21.60
   7  -7   7   35.10   19.60
   7   7  -7   34.50   18.30
   7   7   7   16.90   18.60
   7  -7  -7    2.20   23.40
  -7   7  -7   20.20   15.50
  -7   7  -7   24.00   20.70
   7  -7  -7   -3.40   18.00
  -7  -7   7   29.70   18.70
   9   7  -7   73.49   22.00
  -9   7   7   72.79   25.30
   9  -7   7   56.99   25.60
  -9  -7  -7   52.29   24.90
  -9  -7  -7   74.39   28.20
   9   7  -7  111.69   27.00
   9   7   7   65.99   25.00
  -9   7  -7   52.59   24.00
  -9  -7   7   53.39   23.90
   9  -7  -7   88.29   25.10
  -9   7  -7   49.60   23.10
   9  -7  -7   74.19   30.50
 -11   7   7   -5.20   20.10
 -11  -7  -7   21.40   28.50
 -11  -7  -7   -1.50   25.30
  11   7  -7   -6.80   24.00
  11  -7   7   32.40   25.90
  11  -7  -7   15.40   29.40
 -11   7  -7   14.40   21.30
  11  -7  -7  -42.50   20.60
 -11   7  -7  -33.90   23.50
  11   7   7   10.10   24.70
 -11  -7   7   18.50   25.40
 -13  -7  -7  -38.10   34.20
  13   7  -7   51.09   29.80
 -13  -7  -7  -28.70   26.80
 -13   7   7  -44.30   25.40
  13  -7   7   10.40   28.40
 -13  -7   7   34.50   29.60
  13  -7  -7  -30.10   27.10
 -13   7  -7   -7.30   23.70
  13   7   7   26.60   26.70
   0  -8   7  190.48   23.80
   0  -8  -7  166.58   21.30
   0   8  -7  130.89   15.40
   0   8   7  127.59   20.00
   0   8  -7  190.88   25.10
   0   8   7  157.88   18.80
   0   8  -7  166.88   21.70
   0  -8  -7  183.38   24.30
   0  -8   7  159.58   17.30
   0  -8   7  231.88   22.20
   0   8   7  146.29   19.30
   2  -8   7   73.19   17.90
   2  -8   7   64.39   13.20
   2   8  -7   64.79   12.70
  -2  -8  -7   37.50   18.50
  -2   8   7   38.60   14.00
   2   8  -7   35.80   14.60
   2   8  -7   67.69   15.70
  -2   8  -7   89.29   19.30
  -2  -8   7   57.59   17.30
   2  -8  -7   47.00   20.10
  -2   8  -7   65.39   19.40
  -2   8  -7   40.60   12.10
  -2  -8   7   74.79   14.20
   2   8   7   38.70   14.50
  -4  -8  -7  270.57   27.80
   4  -8   7  296.07   27.00
  -4   8   7  232.58   23.80
   4  -8   7  207.48   21.70
   4   8  -7  226.28   18.90
   4   8   7  217.08   27.10
   4   8   7  240.98   20.70
   4  -8  -7  246.08   30.50
  -4  -8   7  207.48   19.80
  -4  -8   7  255.27   22.80
   6  -8   7   39.20   18.90
   6  -8   7   51.09   18.70
  -6   8   7   57.09   18.60
   6   8  -7   35.00   17.50
  -6  -8  -7   19.50   20.40
   6  -8  -7   76.29   24.80
   6   8   7   31.80   17.30
  -6   8  -7   35.10   20.60
  -6  -8   7   41.70   17.30
  -6  -8   7   54.79   18.20
   6  -8  -7   66.29   22.60
   8  -8   7   77.99   24.40
   8   8  -7   67.99   22.50
  -8  -8  -7  117.99   30.20
   8   8  -7   92.79   25.00
  -8   8   7   95.49   24.30
  -8   8  -7   65.89   28.10
  -8  -8   7  102.79   24.40
  -8   8  -7  127.29   22.20
   8   8   7   72.29   24.40
   8  -8  -7  117.09   25.30
 -10  -8  -7    9.90   25.20
 -10   8   7   10.80   21.30
 -10  -8  -7   -5.80   23.30
  10  -8   7    7.80   24.30
  10   8  -7   -7.50   22.60
  10  -8  -7    8.90   29.00
 -10  -8   7   -4.70   23.10
 -10   8  -7  -21.10   21.60
  10   8   7   25.50   24.00
 -10   8  -7    4.40   20.00
  10  -8  -7   -4.40   22.60
 -12  -8  -7   -9.60   25.80
 -12   8   7  -17.70   22.30
  12  -8   7   31.10   35.80
  12   8  -7   -8.70   25.80
 -12  -8  -7   18.40   30.00
  12  -8  -7   -2.20   25.90
 -12   8  -7    3.90   31.70
 -12  -8   7   15.80   31.10
 -12   8  -7   -1.00   22.30
  -1   9   7 1005.20   39.30
   1  -9   7  996.20   35.30
   1  -9   7  985.10   42.60
  -1  -9  -7  920.31   42.30
   1   9  -7  970.50   34.50
  -1   9   7  932.41   37.40
   1   9  -7  976.70   40.60
  -1  -9  -7  940.21   41.50
  -1  -9   7  844.32   39.40
   1   9   7  792.32   37.40
   1  -9  -7  846.62   36.90
   1  -9  -7  809.62   41.20
   1   9   7  886.61   36.70
  -1  -9   7  926.71   33.40
  -1   9  -7  814.32   39.20
  -1   9  -7  850.21   31.60
   3   9  -7   -8.70   12.90
   3   9  -7   31.80   13.70
   3  -9   7    9.50   12.20
   3  -9   7   18.30   14.60
  -3   9  -7   15.50   28.00
  -3  -9   7   15.70   13.30
  -3  -9   7   18.40   11.80
  -5  -9  -7  388.06   37.40
   5   9  -7  411.66   32.10
   5  -9   7  387.16   28.80
   5  -9   7  436.26   33.40
  -5   9   7  470.65   32.50
  -5   9  -7  392.06   33.30
  -5  -9   7  423.66   28.20
   5  -9  -7  317.67   34.70
   5   9   7  388.86   31.50
   5   9   7  416.46   27.30
  -5  -9   7  392.66   28.60
  -7  -9  -7    4.70   32.90
   7   9  -7   52.99   19.20
   7  -9   7   15.40   18.40
   7  -9   7    2.30   22.30
  -7   9   7    3.10   19.40
   7  -9  -7   61.49   20.50
  -7   9  -7   74.99   24.30
   7  -9  -7   43.00   26.20
   7   9   7   18.50   18.40
  -7  -9   7   53.49   20.30
   9   9  -7   36.80   22.40
  -9   9   7   10.60   21.00
   9   9  -7   71.99   25.90
   9  -9   7   45.80   25.10
  -9  -9  -7   82.19   31.40
   9  -9  -7   57.49   24.90
  -9   9  -7   19.00   19.40
   9  -9  -7  114.59   33.20
  -9   9  -7   25.80   23.50
   9   9   7  116.59   26.70
  -9  -9   7   23.80   22.90
 -11  -9  -7   21.00   28.90
  11   9  -7   28.10   29.00
  11  -9   7  -21.40   23.70
 -11   9   7   76.89   28.30
 -11  -9   7   31.90   25.40
  11   9   7    9.70   23.90
 -11   9  -7   48.60   22.90
  11  -9  -7   29.40   24.60
  11  -9  -7  -14.60   28.60
 -11   9  -7   16.90   25.60
  13  -9   7   48.90   31.80
  13   9  -7  -24.40   25.40
 -13  -9  -7   21.60   34.00
 -13   9   7   22.50   28.80
 -13  -9   7   -3.20   26.60
 -13   9  -7  -36.00   20.20
  13  -9  -7    0.10   27.40
  13   9   7    6.00   26.80
   0  10  -7  215.18   17.70
   0 -10  -7  231.18   25.20
   0  10   7  204.68   21.70
   0  10  -7  225.48   23.90
   0 -10   7  255.27   27.20
   0 -10   7  200.98   18.40
   0 -10  -7  210.58   26.50
   2  10  -7  150.18   21.30
   2 -10   7  138.59   21.50
  -2  10   7   85.99   16.00
  -2 -10  -7  125.69   19.60
  -2 -10  -7  150.48   24.80
   2 -10   7  130.79   16.50
   2  10  -7  137.59   20.00
  -2  10   7  135.99   23.40
   2 -10  -7   92.19   17.40
  -2  10  -7  145.39   29.50
  -2  10  -7  156.08   16.50
  -2 -10   7  115.09   16.10
   2  10   7  135.19   22.50
   2  10   7  102.49   18.70
  -2 -10   7  130.69   20.70
   2 -10  -7  124.39   25.30
  -4 -10  -7  138.09   25.30
   4 -10   7  137.49   20.70
  -4  10   7  115.39   19.30
   4 -10   7  110.59   26.10
   4  10  -7  162.58   22.40
   4 -10  -7  100.89   22.80
  -4 -10   7  107.89   21.60
   4  10   7  128.99   22.10
  -4  10  -7  149.88   24.70
  -4 -10   7  189.28   20.20
   6  10  -7  155.88   25.60
  -6  10   7  130.39   23.50
  -6 -10  -7  129.19   27.80
   6 -10   7  179.38   28.80
   6 -10   7  155.48   24.00
   6  10   7  181.38   23.40
  -6 -10   7  164.08   23.40
   6  10   7  179.48   25.60
   6 -10  -7  155.18   32.00
  -6  10  -7  137.49   26.30
  -6 -10   7  180.08   23.90
   8 -10   7   87.09   25.80
  -8  10   7   74.39   24.10
   8  10  -7   52.09   21.90
   8  10  -7   41.60   22.00
  -8 -10  -7   39.30   26.60
  -8 -10   7   81.59   23.70
   8 -10  -7   21.10   28.60
  -8  10  -7   47.30   25.20
  -8  10  -7   41.70   18.80
   8  10   7   38.90   21.30
   8 -10  -7   64.29   22.50
 -10  10   7    0.00   23.10
 -10 -10  -7  -36.50   26.00
  10 -10   7    2.00   23.40
  10  10  -7    4.90   26.40
 -10 -10   7    2.80   22.80
 -10  10  -7   21.40   24.80
 -10  10  -7   -3.40   20.50
  10 -10  -7    4.20   28.20
  10  10   7   12.90   23.30
  10 -10  -7   13.40   23.00
 -12 -10  -7   17.50   26.90
  12 -10   7   29.60   27.00
 -12  10   7   40.30   25.80
  12  10  -7    7.20   27.30
  12  10   7   50.79   32.50
 -12  10  -7  -18.50   20.80
  12 -10  -7    2.30   32.70
  12 -10  -7   -6.20   23.90
 -12 -10   7   20.20   28.00
  -1 -11  -7  137.19   22.90
   1  11  -7  186.28   17.50
  -1 -11  -7  150.68   22.80
   1  11  -7  159.28   23.80
   1 -11  -7  303.77   32.40
  -1  11  -7  212.48   17.70
  -1 -11   7  214.38   19.80
   1 -11  -7  218.78   24.20
   3 -11   7   15.90   16.40
  -3 -11  -7   23.20   18.70
   3 -11   7    4.80   11.70
   3  11  -7   39.60   16.90
  -3  11   7   -6.10   14.00
  -3 -11   7   11.10   11.40
   3  11   7   30.60   15.50
  -3 -11   7    8.20   15.30
  -3  11  -7   14.10   16.50
   3 -11  -7   27.10   21.80
  -5 -11  -7   37.30   22.70
   5 -11   7   -5.20   15.70
  -5  11   7   27.80   18.50
   5 -11   7   44.30   21.70
  -5 -11   7   78.99   18.20
  -5 -11   7   70.19   21.10
  -5  11  -7  109.69   24.90
   5  11   7   28.40   18.60
   5 -11  -7   49.20   25.40
   7 -11   7   24.20   24.00
   7 -11   7   33.90   21.00
  -7  11   7   49.30   22.50
  -7 -11  -7   29.60   25.40
   7  11  -7   53.29   21.60
   7  11   7   18.30   18.00
   7  11   7   44.30   22.00
  -7 -11   7   23.20   19.30
  -7  11  -7   10.40   28.80
   7 -11  -7   54.09   20.30
   7 -11  -7    5.10   26.00
  -9 -11  -7  -14.30   24.20
   9 -11   7   28.70   24.40
   9  11  -7  -21.40   20.30
  -9  11   7   -7.60   21.30
   9  11  -7   12.00   21.50
   9 -11   7   31.20   24.60
   9 -11  -7    3.90   28.90
  -9  11  -7   54.59   20.90
   9 -11  -7   21.50   23.20
   9  11   7   15.00   21.50
  -9  11  -7   -2.90   24.60
  -9 -11   7   50.29   23.40
  11  11  -7   25.70   27.10
 -11 -11  -7   29.50   30.20
  11 -11   7  -24.10   22.30
 -11  11   7  -41.20   21.60
  11  11   7   27.30   25.60
 -11 -11   7   -1.80   22.70
 -11  11  -7    6.00   20.20
 -11  11  -7   10.00   25.80
  11 -11  -7   20.20   32.90
  11 -11  -7   30.50   24.90
 -13  11   7  -17.00   27.60
  13 -11   7   29.70   31.70
  13  11  -7  -61.19   25.50
 -13 -11  -7  -15.10   35.50
  13 -11  -7  -35.70   28.80
  13  11   7    7.70   27.60
 -13 -11   7  -28.80   27.30
   0 -12   7  185.28   24.10
   0 -12  -7  159.98   24.70
   0 -12  -7  185.28   24.20
   0  12  -7  187.78   25.10
   0  12  -7  180.78   16.50
   0  12   7  167.78   21.30
  -2  12   7  238.68   25.20
  -2 -12  -7  229.48   30.10
  -2 -12  -7  244.98   27.10
   2  12  -7  254.17   29.70
   2 -12   7  231.08   29.60
   2 -12  -7  191.68   23.10
   2 -12  -7  197.78   30.60
  -2  12  -7  177.08   25.50
   2  12   7  272.47   27.40
  -2 -12   7  212.28   19.80
  -2 -12   7  213.78   25.60
  -4  12   7  159.78   24.00
   4 -12   7   92.99   25.50
   4  12  -7   92.49   22.20
  -4 -12  -7  112.99   26.30
   4  12   7  130.29   22.90
  -4 -12   7  107.39   18.60
  -4  12  -7  142.89   26.40
   4 -12  -7  149.19   29.80
  -4 -12   7  133.59   23.10
  -6  12   7   16.50   19.20
  -6 -12  -7    8.20   22.30
   6 -12   7   24.00   24.40
   6  12  -7    5.20   18.20
   6 -12   7   11.50   17.80
   6 -12  -7    1.90   27.30
   6  12   7  -18.90   17.60
  -6 -12   7   64.39   19.00
  -6  12  -7   -6.20   20.60
  -6 -12   7   11.50   18.20
   8  12  -7  -12.30   18.00
  -8  12   7   -1.40   20.40
   8  12  -7   29.60   23.00
  -8 -12  -7    8.90   23.10
   8 -12   7   36.10   22.80
   8 -12   7   53.79   26.00
   8  12   7  -12.60   18.80
  -8 -12   7  -27.40   18.80
  -8  12  -7   23.10   24.70
   8  12   7   -9.00   21.00
   8 -12  -7   29.60   29.90
  10 -12   7   -2.60   23.80
 -10  12   7   13.50   22.60
  10  12  -7  -20.30   24.20
 -10 -12  -7   18.70   29.50
 -10  12  -7   48.70   21.80
 -10  12  -7   40.90   26.10
  10 -12  -7   29.60   24.20
  10  12   7   30.00   24.30
  10 -12  -7   20.30   31.60
 -10 -12   7  -20.10   21.30
  10  12   7   52.59   26.40
  12 -12   7   19.40   29.40
 -12  12   7   55.59   29.60
  12  12  -7  -30.90   25.70
  12 -12  -7   10.50   26.60
  12  12   7  -17.30   25.10
 -12 -12   7   -2.50   27.30
 -12  12  -7   21.40   24.90
  12 -12  -7  -12.80   29.90
   1 -13   7  146.09   26.20
  -1 -13  -7  116.29   23.50
   1  13  -7  230.28   26.90
  -1  13   7  157.78   20.90
  -1 -13  -7  160.08   26.70
  -1  13  -7  135.99   23.80
   1  13   7  174.98   22.70
   1 -13  -7  168.08   27.10
  -1 -13   7  178.58   27.10
   3  13  -7  146.59   25.70
  -3  13   7  171.18   23.30
   3 -13   7  151.98   25.90
  -3 -13  -7  158.18   27.90
  -3 -13  -7  148.49   22.90
   3 -13  -7  158.98   30.90
  -3 -13   7  170.88   19.10
   3  13   7  180.58   25.60
  -3  13  -7  196.68   28.30
  -3 -13   7  157.68   24.50
  -5  13   7  176.48   36.90
   5 -13   7  145.49   22.50
  -5 -13   7  185.88   23.70
   5  13   7  194.68   38.50
  -5 -13   7  178.98   26.60
  -5  13  -7  171.98   29.20
  -7  13   7   15.70   21.90
   7 -13   7   62.99   28.20
   7  13  -7   35.40   21.50
  -7 -13  -7   14.10   25.30
   7  13   7    7.50   18.50
  -7 -13   7   13.00   21.60
   7  13   7   21.80   23.20
  -7  13  -7   19.20   23.30
   7 -13  -7   89.89   34.60
  -9 -13  -7   32.60   30.10
   9 -13   7   62.09   28.20
   9  13  -7   16.80   24.90
   9  13  -7   50.19   22.70
   9 -13   7   48.90   27.10
  -9  13   7   12.20   20.40
  -9 -13   7   28.20   24.20
   9  13   7    3.70   22.90
   9 -13  -7   44.40   35.60
  -9  13  -7   24.90   25.50
   9  13   7   12.40   22.00
   9 -13  -7   72.69   24.30
  11 -13   7    0.80   27.10
 -11  13   7   21.20   26.10
  11  13  -7   21.20   30.10
 -11 -13  -7  -49.50   27.50
  11  13   7  -12.10   25.50
  11 -13  -7  -13.70   23.70
  11 -13  -7  -30.20   30.20
 -11 -13   7   25.20   27.70
 -11  13  -7   -2.30   21.00
 -11  13  -7   40.50   27.80
  11  13   7  -31.80   21.70
   0 -14  -7   -5.70   16.90
   0 -14  -7   32.10   20.40
   0  14   7    4.00   15.80
   0 -14   7   -4.40   17.20
   0  14  -7   17.90   17.80
   2 -14   7  779.52   45.80
   2  14  -7  733.13   44.10
  -2  14   7  747.13   41.10
  -2 -14  -7  784.12   46.80
  -2 -14  -7  667.33   41.10
   2 -14  -7  750.62   40.70
  -2 -14   7  674.43   41.70
   2  14   7  736.23   40.30
  -2  14  -7  679.93   42.80
   2 -14  -7  774.72   48.60
   4 -14   7   19.30   23.40
  -4  14   7   -0.70   17.80
  -4 -14  -7   20.30   23.50
  -4  14   7   47.00   19.60
   4  14  -7   22.20   20.10
   4 -14   7   -4.20   14.70
  -4  14  -7   27.10   21.00
   4 -14  -7   20.10   27.10
   4  14   7   10.60   18.80
  -4 -14   7   19.60   20.50
   6 -14   7   42.40   27.90
  -6 -14  -7   82.39   30.70
  -6  14   7  115.09   24.80
   6 -14   7   40.90   19.80
   6  14   7   62.29   24.20
   6 -14  -7   80.09   31.10
  -6  14  -7   70.79   26.00
   8 -14   7   -7.80   21.10
  -8  14   7   12.40   22.00
   8  14  -7   37.50   22.40
   8 -14   7   -8.60   25.80
   8  14  -7   -8.60   19.40
  -8 -14  -7  -11.40   25.90
  -8  14  -7    9.50   25.00
   8  14   7   50.49   21.50
   8  14   7  -20.30   21.00
   8 -14  -7   51.99   31.90
  -8 -14   7   18.10   21.70
 -10 -14  -7   12.80   30.10
 -10  14   7   -6.60   23.20
  10  14  -7   -2.10   27.20
  10 -14   7   32.20   27.80
  10  14   7   22.00   24.00
  10  14   7  -26.10   25.10
  10 -14  -7  -10.70   29.20
 -10  14  -7   22.20   22.30
 -10 -14   7    0.20   25.20
 -10  14  -7   48.50   29.30
  12  14  -7    9.10   29.10
 -12 -14  -7   52.69   37.60
  12 -14   7  -24.00   27.00
 -12  14   7   70.49   31.00
  12  14   7   -2.70   27.50
 -12 -14   7  -25.90   27.60
  12 -14  -7  -36.30   31.20
  12  14   7    7.10   26.70
   1  15  -7   33.70   21.40
  -1  15   7   34.50   18.30
   1 -15   7    4.10   20.10
  -1 -15  -7   27.90   21.60
  -1 -15  -7   52.09   24.80
   1  15   7   78.49   20.20
   1 -15  -7  106.19   26.10
  -1 -15   7   75.39   24.90
  -1  15  -7   82.49   24.80
   1 -15  -7   57.19   21.50
  -3 -15  -7  -13.90   20.50
   3 -15   7    5.80   21.10
   3  15  -7   49.10   23.10
  -3  15   7   32.70   20.30
  -3 -15   7   51.39   24.00
   3  15   7   39.00   19.90
  -3  15  -7   -9.20   21.60
   3 -15  -7    0.10   23.20
  -5 -15  -7  214.08   34.00
   5 -15   7  310.77   29.00
   5  15  -7  298.07   34.70
  -5  15   7  238.08   30.90
   5 -15   7  194.78   41.40
  -5 -15   7  245.58   29.80
   5  15   7  236.68   31.10
   5 -15  -7  169.38   35.40
  -5  15  -7  249.38   32.90
  -7 -15  -7   21.00   28.10
   7 -15   7   12.50   26.70
   7  15  -7   45.40   23.20
   7 -15   7   31.00   22.20
  -7  15   7   96.59   26.80
   7 -15  -7   63.89   34.20
   7  15   7   21.70   25.00
  -7  15  -7    7.20   23.90
   9  15  -7    6.90   25.20
   9 -15   7   18.00   27.00
  -9  15   7   27.30   25.20
   9 -15   7   13.60   23.70
  -9 -15  -7    1.50   28.90
  -9  15  -7  -54.69   22.60
   9  15   7   -1.10   25.50
   9 -15  -7   33.80   34.50
   9  15   7   21.40   22.10
  -9 -15   7  -26.10   22.10
  11 -15   7   -5.10   25.80
 -11  15   7    6.80   24.70
  11  15  -7    7.60   27.00
 -11 -15  -7   -0.70   33.20
  11  15   7  -25.40   25.50
 -11  15  -7  -11.20   25.80
  11  15   7   -8.30   23.80
 -11 -15   7  -56.39   24.00
   0 -16  -7    6.80   22.60
   0  16  -7   46.60   22.70
   0 -16  -7   39.30   23.00
   0 -16   7   42.20   22.60
   0  16   7   29.30   18.80
   2 -16   7   82.39   28.90
  -2 -16  -7  104.69   26.30
  -2  16   7  101.39   24.20
  -2 -16  -7   92.89   27.30
   2  16  -7  102.79   25.90
  -2 -16   7   53.09   24.60
   2 -16  -7   96.29   29.20
  -2  16  -7   79.69   41.00
   2  16   7   48.90   21.40
  -4  16   7   39.40   21.30
   4 -16   7   46.20   28.70
  -4  16   7   19.10   21.30
  -4 -16  -7   44.50   26.60
   4  16  -7   91.39   28.20
   4 -16  -7   21.20   28.50
  -4  16  -7  -22.90   20.70
   4  16   7   37.80   23.30
  -4 -16   7   31.40   23.70
   6  16  -7  -12.30   26.20
  -6 -16  -7   58.29   31.20
   6 -16   7   13.70   27.10
  -6  16   7   17.90   23.20
   6  16   7    7.60   20.90
  -6  16  -7  -30.40   20.50
   6 -16  -7   14.20   30.40
   8 -16   7   26.40   23.00
  -8 -16  -7  -15.90   28.00
   8 -16   7   41.80   29.00
  -8  16   7   11.70   21.70
   8  16  -7   63.99   24.30
   8  16  -7  -19.80   21.00
   8 -16  -7  -24.90   26.90
   8  16   7   -7.50   24.20
  -8  16  -7   19.00   24.70
 -10 -16  -7   64.69   36.10
 -10  16   7    9.10   26.00
  10 -16   7  -11.50   25.40
  10  16  -7   33.30   28.60
  10  16   7    6.70   26.90
 -10  16  -7   29.60   27.50
  10 -16  -7   -0.10   32.70
   1 -17   7   47.90   23.90
   1  17  -7   42.80   27.90
  -1 -17  -7   23.50   23.10
   1 -17  -7   71.49   25.50
   1 -17  -7   92.09   33.70
   1  17   7   90.49   25.40
  -1  17  -7   97.49   27.60
  -1 -17   7   87.09   25.50
   3  17  -7  107.79   28.50
  -3  17   7   81.79   23.30
  -3 -17  -7  101.29   26.30
  -3  17   7   98.09   24.30
   3 -17   7   51.99   26.60
  -3 -17  -7  117.89   30.80
  -3 -17   7  114.79   28.80
  -3  17  -7   67.99   27.40
   3 -17  -7   63.09   30.30
   3  17   7   65.29   23.80
   5  17  -7   74.79   21.40
   5  17  -7   32.30   26.00
  -5 -17  -7   51.09   28.20
   5 -17   7   31.90   28.00
  -5  17   7   19.60   22.00
   5  17   7   36.00   21.90
  -5  17  -7   82.19   28.00
   5 -17  -7   77.99   32.60
  -5 -17   7   13.90   21.50
   7 -17   7   -2.00   20.00
   7  17  -7   36.30   23.00
   7  17  -7   32.00   22.50
  -7 -17  -7    8.00   28.00
   7 -17   7   20.70   27.90
  -7  17   7   24.90   24.50
  -7  17  -7    8.80   23.80
   7 -17  -7   57.29   33.20
   7  17   7   34.70   25.70
  -9  17   7    1.10   25.30
   9  17  -7   48.80   27.50
   9 -17   7  -12.60   23.10
  -9 -17  -7   32.50   33.00
   9 -17   7   14.10   26.50
  -9  17  -7   -3.60   26.20
   9 -17  -7   -6.00   31.30
   9  17   7   22.10   29.60
  11  17  -7   99.29   34.30
 -11 -17  -7   26.50   35.90
 -11  17   7  -18.70   22.90
  11  17   7   15.80   31.20
  11 -17  -7   14.30   36.10
   0 -18  -7  258.57   35.50
   0  18  -7  358.56   38.60
   0  18   7  256.37   30.50
   0 -18   7  358.36   43.60
   2 -18   7   22.60   23.70
  -2  18   7   12.30   20.90
  -2 -18  -7   43.40   26.00
  -2 -18  -7   37.00   25.70
   2  18  -7   -8.40   22.80
   2 -18  -7  -22.80   23.80
  -2 -18   7   19.10   22.90
   2  18   7   -5.80   18.20
  -2  18  -7   19.30   25.80
  -4 -18  -7  130.79   31.30
   4  18  -7  122.39   31.50
  -4 -18  -7   79.99   25.40
  -4  18   7   86.29   25.10
  -4  18   7   63.89   24.80
   4 -18   7   85.59   31.50
  -4  18  -7   92.39   27.90
   4 -18  -7   70.29   34.80
   4  18   7   42.60   23.40
  -4 -18   7  112.99   28.40
  -6 -18  -7    8.60   26.80
  -6  18   7   34.60   24.00
   6  18  -7   16.00   26.60
   6 -18   7   31.70   28.90
   6  18  -7   22.20   20.80
   6  18   7   37.30   24.30
  -6  18  -7  -57.89   22.00
  -6 -18   7   15.80   22.10
   6 -18  -7  -18.70   28.50
   8  18  -7   24.50   23.70
  -8  18   7   16.60   25.60
   8 -18   7    9.90   28.30
   8  18  -7   25.30   23.10
   8  18  -7    0.20   22.70
  -8 -18  -7   12.10   29.90
   8 -18   7   -2.10   23.80
  -8  18  -7    3.70   25.50
   8  18   7   32.60   29.50
   8 -18  -7  -24.40   28.30
 -10  18   7   11.60   25.70
  10  18  -7  -20.60   23.30
 -10 -18  -7   73.79   38.10
  10 -18  -7    0.30   35.00
 -10  18  -7  -21.00   28.40
  10  18   7    1.60   30.00
   1  19  -7   81.29   27.50
   1 -19   7  108.99   31.80
  -1  19   7   86.39   24.00
  -1 -19  -7   47.70   26.40
  -1 -19  -7   70.39   28.40
  -1  19  -7   84.19   30.00
   1 -19  -7   78.09   29.90
   1  19   7   76.09   25.20
  -1 -19   7  103.69   31.20
   1 -19  -7  101.09   29.10
   3  19  -7   32.70   24.70
   3 -19   7    7.50   25.40
  -3 -19  -7  -16.10   23.40
  -3  19   7    6.90   21.10
  -3  19   7   18.50   35.30
  -3 -19  -7   38.50   26.30
  -3 -19   7   36.90   23.40
  -3  19  -7   22.10   26.10
   3  19   7   50.29   23.40
   3 -19  -7   18.70   28.90
   5 -19   7   21.40   30.30
  -5  19   7   29.00   25.70
   5  19  -7   63.59   29.10
  -5 -19  -7   21.30   28.70
  -5  19   7  -10.50   21.60
   5  19   7   12.30   24.00
  -5 -19   7   35.20   25.40
  -5  19  -7  -27.90   24.00
   5 -19  -7   29.30   30.80
   7  19  -7  -25.00   24.00
   7 -19   7   15.60   29.00
   7  19  -7    2.40   22.10
  -7 -19  -7  -18.00   27.50
  -7  19   7  -38.50   21.30
   7 -19  -7    7.50   30.70
   7  19   7    2.00   23.00
  -7  19  -7  -10.80   26.70
  -9 -19  -7    9.90   33.60
  -9  19   7    5.80   25.00
   9  19  -7   20.80   26.00
   9 -19   7   12.10   29.30
   9  19  -7   46.30   28.70
  -9  19  -7  -19.30   27.30
   9 -19  -7   57.39   42.80
   9  19   7   46.10   29.60
   0 -20  -7   36.90   27.70
   0 -20  -7   11.20   24.10
   0  20   7   17.30   20.30
   0 -20   7   90.59   28.60
   0  20  -7   52.99   29.50
   2  20  -7   63.19   30.00
  -2  20   7   74.29   26.60
  -2 -20  -7   34.80   28.40
   2 -20   7   48.00   28.30
  -2 -20  -7   39.80   27.60
  -2  20  -7   80.59   29.60
   2 -20  -7   54.79   33.50
  -2 -20   7   80.79   27.10
   2  20   7   70.19   25.80
   4 -20   7    1.20   25.70
  -4 -20  -7   -9.70   22.60
  -4  20   7  -18.00   21.70
  -4  20   7   -3.70   19.60
  -4 -20  -7   21.20   28.00
   4  20  -7   19.70   26.50
   4  20   7   26.90   24.00
  -4 -20   7   13.20   23.70
  -4  20  -7   20.00   26.90
   4 -20  -7   27.20   31.10
   6  20  -7    7.40   27.30
  -6  20   7  -34.70   21.50
   6 -20   7    1.90   25.60
  -6 -20  -7   74.69   34.10
   6 -20  -7  -29.30   33.70
  -6 -20   7  -17.10   21.30
   6  20   7  -32.60   22.20
  -6  20  -7   12.80   27.70
   8  20  -7   45.20   25.20
   8 -20   7  -37.40   26.90
  -8  20   7   -2.90   25.20
   8  20  -7   16.10   28.70
  -8  20  -7   65.69   32.10
   8  20   7   23.00   27.90
  10  20  -7   -9.50   26.80
 -10 -20  -7   -2.40   32.40
 -10  20   7   27.70   28.80
  10 -20  -7   -3.50   35.30
  10  20   7   55.99   32.60
 -10  20  -7   71.49   36.80
  -1  21   7   15.10   21.30
   1  21  -7   84.39   31.20
  -1 -21  -7   -0.40   26.70
  -1 -21  -7  -12.00   25.20
   1 -21   7   21.80   24.60
   1 -21  -7   25.70   29.50
  -1 -21   7   51.79   29.10
  -1  21  -7   10.60   28.20
   1  21   7   19.60   23.00
   3 -21   7   44.00   28.70
  -3  21   7  -22.50   22.60
  -3 -21  -7  -25.10   21.70
   3  21  -7  -24.60   26.50
  -3 -21  -7   28.00   28.70
  -3  21   7   19.90   22.40
   3  21   7  -12.30   20.60
  -3  21  -7   49.40   29.50
  -3 -21   7  -21.50   21.70
   3 -21  -7   18.50   28.90
   5 -21   7    3.80   28.10
  -5  21   7    7.80   26.20
  -5  21   7   41.10   25.20
  -5 -21  -7   28.90   27.80
   5  21  -7   32.60   28.70
   5  21  -7  -13.10   17.20
   5 -21  -7    8.20   31.20
   5  21   7  -17.10   24.50
  -5 -21   7   10.60   25.10
  -5  21  -7    1.30   28.40
  -7  21   7   10.90   26.50
   7  21  -7   10.00   22.00
   7  21  -7   27.50   30.70
   7 -21   7  -35.70   26.70
  -7 -21  -7  -10.30   29.80
   7  21   7   -9.50   26.80
  -7  21  -7  -26.50   27.00
   7 -21  -7  -19.40   36.40
   9 -21   7   25.90   32.00
   9  21  -7    2.90   40.30
  -9  21   7   24.50   27.00
  -9 -21  -7  -38.30   33.10
   9 -21  -7  -89.39   31.20
   9  21   7   23.00   30.10
  -9  21  -7  -29.60   28.90
   0 -22  -7  -28.10   23.30
   0 -22   7   21.80   26.20
   0  22   7    7.30   21.00
   0 -22  -7    2.50   26.00
   0  22  -7  -10.00   25.30
   2 -22   7  100.69   31.50
  -2  22   7   68.69   26.50
[truncated: 646,393 more chars]
