# Supplementary material for: Rupturing aromaticity by periphery overcrowding
Source: Nat Chem. 2023 Mar 6;15(4):516–25. doi: 10.1038/s41557-023-01149-6 (PMC10070187; doi:10.1038/s41557-023-01149-6)
Supplement: Supplementary file 10 — Crystallographic data for compound 4·SbCl6; CCDC reference 2141789. [file 41557_2023_1149_MOESM10_ESM.cif]

data_4_18srv314
_audit_creation_date               2018-07-29
_audit_creation_method
;
Olex2 1.2-beta
(compiled 2018.05.29 svn.r3508 for OlexSys, GUI svn.r5506)
;
_shelx_SHELXL_version_number       '2018/3'

loop_
  _audit_author_name
  _audit_author_email
  _audit_author_address
 'Batsanov, A.S.' a.s.batsanov@durham.ac.uk
;

Durham University
Chemistry
South Rd.
Durham
DH1 3LE
UK
;

_publ_requested_journal           'Nature'
_publ_section_title
;
Rupturing Aromaticity by Periphery Overcrowding
;
_publ_contact_author_name         'Dmitry Yufit'
_publ_contact_author_address
;
Department of Chemistry
Durham University
South Rd.
Durham
DH1 3LE
UK
;
_publ_contact_author_email        'd.s.yufit@durham.ac.uk'


_publ_contact_letter
;
The CIF file contains data for the structure 4 from
the paper 

"Rupturing Aromaticity by Periphery Overcrowding"

by P.Saha, A.Mallick, A.T.Turley, A.N. Bismillah, A.Danos, A.P.Monkman, 
A-J Avestro, D.S.Yufit and P.R.McGonigal

The paper will be submitted to Nature shortly. 
;
loop_
_publ_author_name
_publ_author_address

'Saha, Promeet'
;
Department of Chemistry
Durham University
South Rd.
Durham
DH1 3LE
UK
;

'Mallick, Abhijit'
;
Department of Chemistry
Durham University
South Rd.
Durham
DH1 3LE
UK
;

'Turley, Andrew T.'
;
Department of Chemistry
Durham University
South Rd.
Durham
DH1 3LE
UK
;

'Bismillah, Aisha N.'
;
Department of Chemistry
Durham University
South Rd.
Durham
DH1 3LE
UK
;

'Danos, Andrew'
;
Department of Physics
Durham University
South Rd.
Durham
DH1 3LE
UK
;

'Monkman, Andrew P.'
;
Department of Physics
Durham University
South Rd.
Durham
DH1 3LE
UK
;

'Avestro, Alyssa-Jennifer'
;
Department of Chemistry
University of York
Heslington
York
YO10 5DD
UK
;

'Yufit, Dmitry S.'
;
Department of Chemistry
Durham University
South Rd.
Durham
DH1 3LE
UK
;

'McGonigal, Paul R.'
;
Department of Chemistry
Durham University
South Rd.
Durham
DH1 3LE
UK
;


_publ_section_references
;
Dolomanov, O.V., Bourhis, L.J., Gildea, R.J, Howard, J.A.K. & Puschmann, H.
 (2009), J. Appl. Cryst. 42, 339-341.

Krause, L., Herbst-Irmer, R., Sheldrick G.M. & Stalke D.,
 J. Appl. Cryst. 48 (2015) 3-10.

Sheldrick, G.M. (2015). Acta Cryst. A71, 3-8.

Sheldrick, G.M. (2015). Acta Cryst. C71, 3-8.
;
_chemical_name_common              ?
_chemical_name_systematic          ?
_chemical_formula_moiety           'Cl6 Sb 1-, 0.67(C H2 Cl2), C49 H33 1+'
_chemical_formula_sum              'C49.67 H34.33 Cl7.33 Sb'
_chemical_formula_weight           1012.82
_chemical_melting_point            ?
loop_
  _atom_type_symbol
  _atom_type_description
  _atom_type_scat_dispersion_real
  _atom_type_scat_dispersion_imag
  _atom_type_scat_source
 'C' 'C' 0.0033 0.0016 'International Tables Vol C Tables 4.2.6.8 and 6.1.1.4'
 'H' 'H' 0.0000 0.0000 'International Tables Vol C Tables 4.2.6.8 and 6.1.1.4'
 'Cl' 'Cl' 0.1484 0.1585 'International Tables Vol C Tables 4.2.6.8 and 6.1.1.4'
 'Sb' 'Sb' -0.5866 1.5461
 'International Tables Vol C Tables 4.2.6.8 and 6.1.1.4'

_shelx_space_group_comment
;
The symmetry employed for this shelxl refinement is uniquely defined
by the following loop, which should always be used as a source of
symmetry information in preference to the above space-group names.
They are only intended as comments.
;
_space_group_crystal_system        'monoclinic'
_space_group_IT_number             14
_space_group_name_H-M_alt          'P 1 21/n 1'
_space_group_name_Hall             '-P 2yn'
loop_
  _space_group_symop_operation_xyz
 'x, y, z'
 '-x+1/2, y+1/2, -z+1/2'
 '-x, -y, -z'
 'x-1/2, -y-1/2, z-1/2'

_cell_length_a                     11.0794(6)
_cell_length_b                     19.5994(11)
_cell_length_c                     59.837(3)
_cell_angle_alpha                  90
_cell_angle_beta                   93.9088(15)
_cell_angle_gamma                  90
_cell_volume                       12963.3(12)
_cell_formula_units_Z              12
_cell_measurement_reflns_used      9672
_cell_measurement_temperature      120
_cell_measurement_theta_max        24.42
_cell_measurement_theta_min        2.18
_shelx_estimated_absorpt_T_max     0.968
_shelx_estimated_absorpt_T_min     0.712
_exptl_absorpt_coefficient_mu      1.128
_exptl_absorpt_correction_T_max    0.9844
_exptl_absorpt_correction_T_min    0.7723
_exptl_absorpt_correction_type     integration
_exptl_absorpt_process_details    
; SADABS-2016/2 (Krause et al., 2015) was used for absorption correction. 
  wR2(int) was 0.1212 before and 0.0560 after correction. The Ratio of 
  minimum to maximum transmission is 0.7845. The \l/2 correction factor 
  is Not present.
;
_exptl_absorpt_special_details     ?
_exptl_crystal_colour              green
_exptl_crystal_colour_primary      green
_exptl_crystal_density_diffrn      1.557
_exptl_crystal_density_meas        ?
_exptl_crystal_density_method      ?
_exptl_crystal_description         plate
_exptl_crystal_F_000               6096
loop_
  _exptl_crystal_face_index_h
  _exptl_crystal_face_index_k
  _exptl_crystal_face_index_l
  _exptl_crystal_face_perp_dist
 -1.00 0.00 -1.00 0.1280
 1.00 0.00 1.00 0.1530
 1.00 1.00 0.00 0.1430
 0.00 -1.00 1.00 0.0400
 0.00 0.00 1.00 0.0100
 0.00 0.00 -1.00 0.0140
 -1.00 -1.00 0.00 0.1180
 0.00 1.00 0.00 0.0660

_exptl_crystal_size_max            0.323
_exptl_crystal_size_mid            0.133
_exptl_crystal_size_min            0.029
_exptl_transmission_factor_max     ?
_exptl_transmission_factor_min     ?
_diffrn_reflns_av_R_equivalents    0.0843
_diffrn_reflns_av_unetI/netI       0.0545
_diffrn_reflns_Laue_measured_fraction_full  0.999
_diffrn_reflns_Laue_measured_fraction_max  0.999
_diffrn_reflns_limit_h_max         13
_diffrn_reflns_limit_h_min         -13
_diffrn_reflns_limit_k_max         23
_diffrn_reflns_limit_k_min         -23
_diffrn_reflns_limit_l_max         71
_diffrn_reflns_limit_l_min         -71
_diffrn_reflns_number              187925
_diffrn_reflns_point_group_measured_fraction_full  0.999
_diffrn_reflns_point_group_measured_fraction_max  0.999
_diffrn_reflns_theta_full          25.027
_diffrn_reflns_theta_max           25.027
_diffrn_reflns_theta_min           2.046
_diffrn_ambient_temperature        120
_diffrn_detector_area_resol_mean   10.4
_diffrn_detector_type              'Bruker PHOTON 100 CMOS'
_diffrn_measured_fraction_theta_full  0.999
_diffrn_measured_fraction_theta_max  0.999
_diffrn_measurement_device         '3-circle area detector diffractometer'
_diffrn_measurement_device_type    'Bruker D8 Venture'
_diffrn_measurement_method         '\f and \w scans'
_diffrn_radiation_monochromator    'focusing mirrors'
_diffrn_radiation_probe            X-ray
_diffrn_radiation_type             MoK\a
_diffrn_radiation_wavelength       0.71073
_diffrn_source                     'microfocus sealed X-ray tube'
_diffrn_source_type                'Incoatec I\mS microsource'
_diffrn_standards_number           0
_reflns_Friedel_coverage           0.000
_reflns_Friedel_fraction_full      .
_reflns_Friedel_fraction_max       .
_reflns_number_gt                  18106
_reflns_number_total               22893
_reflns_special_details
;
 Reflections were merged by SHELXL according to the crystal
 class for the calculation of statistics and refinement.
 
 _reflns_Friedel_fraction is defined as the number of unique
 Friedel pairs measured divided by the number that would be
 possible theoretically, ignoring centric projections and
 systematic absences.
;
_reflns_threshold_expression       'I > 2\s(I)'
_computing_cell_refinement         'SAINT v8.38A (Bruker, 2017)'
_computing_data_collection         'APEX3 v.2016.1-0 (Bruker, 2016)'
_computing_data_reduction          'SAINT v8.38A (Bruker, 2017)'
_computing_molecular_graphics      'Olex2 (Dolomanov et al., 2009)'
_computing_publication_material    'Olex2 (Dolomanov et al., 2009)'
_computing_structure_refinement    'ShelXL 2018/3 (Sheldrick, 2015)'
_computing_structure_solution      'ShelXT 2018/2 (Sheldrick, 2015)'
_refine_diff_density_max           1.211
_refine_diff_density_min           -1.497
_refine_diff_density_rms           0.116
_refine_ls_extinction_coef         0.000043(14)
_refine_ls_extinction_expression  
 'Fc^*^=kFc[1+0.001xFc^2^\l^3^/sin(2\q)]^-1/4^'
_refine_ls_extinction_method       'SHELXL-2018/3 (Sheldrick 2018)'
_refine_ls_goodness_of_fit_ref     1.197
_refine_ls_hydrogen_treatment      constr
_refine_ls_matrix_type             full
_refine_ls_number_parameters       1566
_refine_ls_number_reflns           22893
_refine_ls_number_restraints       1467
_refine_ls_R_factor_all            0.0958
_refine_ls_R_factor_gt             0.0724
_refine_ls_restrained_S_all        1.165
_refine_ls_shift/su_max            0.007
_refine_ls_shift/su_mean           0.000
_refine_ls_structure_factor_coef   Fsqd
_refine_ls_weighting_details      
 'w=1/[\s^2^(Fo^2^)+(0.0157P)^2^+104.1171P] where P=(Fo^2^+2Fc^2^)/3'
_refine_ls_weighting_scheme        calc
_refine_ls_wR_factor_gt            0.1408
_refine_ls_wR_factor_ref           0.1483
_refine_special_details            
; DCM molecule I: C(50) with its hydrogens is disordered equally between 
 positions A and B. DCM molecule II: Cl(9) is disordered equally between 
 positions A and B. In both molecules, C---Cl distances were restrained to 
 similarity. 
;
_olex2_refinement_description
;
1. Fixed Uiso
 At 1.2 times of:
  All C(H) groups, All C(H,H) groups, All C(H,H,H,H) groups
2. Restrained distances
 Cl7-C50A \\sim Cl7-C50B \\sim Cl8-C50A \\sim Cl8-C50B
 with sigma of 0.02
 Cl10-C51 \\sim Cl9A-C51 \\sim Cl9B-C51
 with sigma of 0.02
3. Rigid body (RIGU) restrains
 All non-hydrogen atoms
 with sigma for 1-2 distances of 0.004 and sigma for 1-3 distances of 0.004
4. Others
 Fixed Sof: H51A(0.5) H51B(0.5) H51C(0.5) H51D(0.5) Cl9A(0.5) Cl9B(0.5)
 C50A(0.5) H50A(0.5) H50B(0.5) C50B(0.5) H50C(0.5) H50D(0.5)
5.a Secondary CH2 refined with riding coordinates:
 C51(H51A,H51B), C51(H51C,H51D), C50A(H50A,H50B), C50B(H50C,H50D)
5.b Aromatic/amide H refined with riding coordinates:
 C0AA(H0AA), C1C(H1C), C2C(H2C), C3C(H3C), C4C(H4C), C9C(H9C), C10C(H10C),
 C11C(H11C), C12C(H12C), C21C(H21C), C22C(H22C), C23C(H23C), C24C(H24C),
 C25C(H25C), C27C(H27C), C28C(H28C), C29C(H29C), C30C(H30C), C31C(H31C),
 C33C(H33C), C34C(H34C), C35C(H35C), C36C(H36C), C37C(H37C), C39C(H39C),
 C40C(H40C), C41C(H41C), C42C(H42C), C43C(H43C), C45C(H45C), C47C(H47C),
 C48C(H48C), C49C(H49C), C1B(H1B), C2B(H2B), C3B(H3B), C4B(H4B), C9B(H9B),
 C10B(H10B), C11B(H11B), C12B(H12B), C21B(H21B), C22B(H22B), C23B(H23B),
 C24B(H24B), C25B(H25B), C27B(H27B), C28B(H28B), C29B(H29B), C30B(H30B),
 C31B(H31B), C33B(H33B), C34B(H34B), C35B(H35B), C36B(H36B), C37B(H37B),
 C39B(H39B), C40B(H40B), C41B(H41B), C42B(H42B), C43B(H43B), C45B(H45B),
 C46B(H46B), C47B(H47B), C48B(H48B), C49B(H49B), C1A(H1A), C2A(H2A), C3A(H3A),
 C4A(H4A), C9A(H9A), C10A(H10A), C11A(H11A), C12A(H12A), C21A(H21A), C22A(H22A),
  C23A(H23A), C24A(H24A), C25A(H25A), C27A(H27A), C28A(H28A), C29A(H29A),
 C30A(H30A), C31A(H31A), C33A(H33A), C34A(H34A), C35A(H35A), C36A(H36A),
 C37A(H37A), C39A(H39A), C40A(H40A), C41A(H41A), C42A(H42A), C43A(H43A),
 C45A(H45A), C46A(H46A), C47A(H47A), C48A(H48A), C49A(H49A)
;
_atom_sites_solution_hydrogens     geom
_atom_sites_solution_primary       dual
_atom_sites_solution_secondary     difmap
loop_
  _atom_site_label
  _atom_site_type_symbol
  _atom_site_fract_x
  _atom_site_fract_y
  _atom_site_fract_z
  _atom_site_U_iso_or_equiv
  _atom_site_adp_type
  _atom_site_occupancy
  _atom_site_site_symmetry_order
  _atom_site_calc_flag
  _atom_site_refinement_flags_posn
  _atom_site_refinement_flags_adp
  _atom_site_refinement_flags_occupancy
  _atom_site_disorder_assembly
  _atom_site_disorder_group
 SbC Sb 0.64688(4) 0.41878(2) 0.38451(2) 0.02233(12) Uani 1 1 d . U . . .
 Cl1C Cl 0.81871(18) 0.48809(10) 0.38129(4) 0.0465(5) Uani 1 1 d . U . . .
 Cl2C Cl 0.57086(16) 0.49877(8) 0.41010(3) 0.0288(4) Uani 1 1 d . U . . .
 Cl3C Cl 0.47450(15) 0.35002(9) 0.38961(3) 0.0304(4) Uani 1 1 d . U . . .
 Cl4C Cl 0.72069(17) 0.33854(10) 0.35938(3) 0.0347(4) Uani 1 1 d . U . . .
 Cl5C Cl 0.5413(2) 0.47607(11) 0.35480(3) 0.0493(6) Uani 1 1 d . U . . .
 Cl6C Cl 0.75077(16) 0.35947(9) 0.41448(3) 0.0310(4) Uani 1 1 d . U . . .
 SbB Sb 0.65995(4) 0.16798(3) 0.20709(2) 0.03251(14) Uani 1 1 d . U . . .
 Cl0A Cl 0.83422(18) 0.23809(13) 0.20773(4) 0.0618(7) Uani 1 1 d . U . . .
 Cl2B Cl 0.5958(2) 0.22785(10) 0.23849(4) 0.0499(5) Uani 1 1 d . U . . .
 Cl3B Cl 0.48369(18) 0.09931(10) 0.20844(3) 0.0381(5) Uani 1 1 d . U . . .
 Cl4B Cl 0.7206(2) 0.10725(14) 0.17583(4) 0.0620(7) Uani 1 1 d . U . . .
 Cl5B Cl 0.55324(18) 0.24445(11) 0.18249(4) 0.0469(5) Uani 1 1 d . U . . .
 Cl6B Cl 0.76628(18) 0.09039(11) 0.23141(3) 0.0422(5) Uani 1 1 d . U . . .
 SbA Sb 0.18180(4) 0.94492(2) 0.37921(2) 0.02553(12) Uani 1 1 d . U . . .
 Cl1A Cl 0.37089(17) 0.89085(11) 0.37499(4) 0.0435(5) Uani 1 1 d . U . . .
 Cl2A Cl 0.24345(19) 1.03815(13) 0.35757(4) 0.0518(6) Uani 1 1 d . U . . .
 Cl3A Cl -0.00399(16) 1.00219(11) 0.38361(3) 0.0382(5) Uani 1 1 d . U . . .
 Cl4A Cl 0.1213(2) 0.85344(12) 0.40163(5) 0.0678(8) Uani 1 1 d . U . . .
 Cl5A Cl 0.0963(2) 0.89110(18) 0.34709(5) 0.0842(10) Uani 1 1 d . U . . .
 Cl6A Cl 0.26588(17) 0.99949(11) 0.41171(3) 0.0406(5) Uani 1 1 d . U . . .
 Cl10 Cl 0.6991(5) 0.4269(3) 0.30706(8) 0.1490(18) Uani 1 1 d D U . . .
 C51 C 0.6606(16) 0.4274(9) 0.2769(2) 0.154(7) Uiso 1 1 d D U . . .
 H51A H 0.575154 0.440650 0.273484 0.185 Uiso 0.5 1 calc R . P A 1
 H51B H 0.713570 0.458936 0.269139 0.185 Uiso 0.5 1 calc R . P A 1
 H51C H 0.733980 0.420318 0.268626 0.185 Uiso 0.5 1 calc R . P B 2
 H51D H 0.623401 0.471460 0.272208 0.185 Uiso 0.5 1 calc R . P B 2
 Cl9A Cl 0.6862(13) 0.3404(4) 0.26907(15) 0.161(5) Uani 0.5 1 d D U P C 1
 Cl9B Cl 0.5492(16) 0.3546(9) 0.2712(3) 0.251(8) Uiso 0.5 1 d D U P C 2
 Cl7 Cl 0.3482(3) 0.68193(17) 0.39149(6) 0.0840(9) Uani 1 1 d D U . . .
 Cl8 Cl 0.3995(6) 0.64726(19) 0.34605(6) 0.158(2) Uani 1 1 d D U . . .
 C50A C 0.3329(19) 0.7062(10) 0.3644(2) 0.067(6) Uiso 0.5 1 d D U P D 1
 H50A H 0.371159 0.751440 0.362829 0.080 Uiso 0.5 1 calc R . P D 1
 H50B H 0.245817 0.710897 0.359751 0.080 Uiso 0.5 1 calc R . P D 1
 C50B C 0.3967(16) 0.6202(8) 0.37261(18) 0.045(4) Uiso 0.5 1 d D U P D 2
 H50C H 0.479044 0.604958 0.377846 0.054 Uiso 0.5 1 calc R . P D 2
 H50D H 0.342459 0.580168 0.372927 0.054 Uiso 0.5 1 calc R . P D 2
 C0AA C -0.1079(6) 0.6157(3) 0.48054(12) 0.0267(15) Uani 1 1 d . U . . .
 H0AA H -0.083857 0.652384 0.490230 0.032 Uiso 1 1 calc R . . . .
 C1C C 0.0216(7) 0.6403(4) 0.37512(12) 0.0309(16) Uani 1 1 d . U . . .
 H1C H 0.006883 0.647031 0.359445 0.037 Uiso 1 1 calc R . . . .
 C2C C -0.0069(7) 0.6912(4) 0.38950(12) 0.0337(17) Uani 1 1 d . U . . .
 H2C H -0.040838 0.732559 0.383635 0.040 Uiso 1 1 calc R . . . .
 C3C C 0.0132(6) 0.6834(3) 0.41279(12) 0.0281(15) Uani 1 1 d . U . . .
 H3C H -0.007250 0.719195 0.422569 0.034 Uiso 1 1 calc R . . . .
 C4C C 0.0623(6) 0.6243(3) 0.42131(11) 0.0238(14) Uani 1 1 d . U . . .
 H4C H 0.077793 0.619479 0.437043 0.029 Uiso 1 1 calc R . . . .
 C5C C 0.0903(6) 0.5700(3) 0.40691(11) 0.0207(13) Uani 1 1 d . U . . .
 C6C C 0.1323(5) 0.5061(3) 0.41522(10) 0.0179(12) Uani 1 1 d . U . . .
 C7C C 0.1497(5) 0.4508(3) 0.40056(10) 0.0186(12) Uani 1 1 d . U . . .
 C8C C 0.1498(6) 0.4613(3) 0.37648(11) 0.0204(13) Uani 1 1 d . U . . .
 C9C C 0.1937(6) 0.4124(4) 0.36206(11) 0.0245(14) Uani 1 1 d . U . . .
 H9C H 0.222971 0.369948 0.367889 0.029 Uiso 1 1 calc R . . . .
 C10C C 0.1946(7) 0.4254(4) 0.33944(12) 0.0358(18) Uani 1 1 d . U . . .
 H10C H 0.225178 0.392198 0.329739 0.043 Uiso 1 1 calc R . . . .
 C11C C 0.1510(7) 0.4869(4) 0.33083(12) 0.0378(18) Uani 1 1 d . U . . .
 H11C H 0.149870 0.495347 0.315184 0.045 Uiso 1 1 calc R . . . .
 C12C C 0.1095(7) 0.5358(4) 0.34486(12) 0.0328(17) Uani 1 1 d . U . . .
 H12C H 0.080534 0.577992 0.338773 0.039 Uiso 1 1 calc R . . . .
 C13C C 0.1090(6) 0.5247(3) 0.36790(11) 0.0225(13) Uani 1 1 d . U . . .
 C14C C 0.0722(6) 0.5783(3) 0.38298(11) 0.0225(13) Uani 1 1 d . U . . .
 C15C C 0.1581(5) 0.3904(3) 0.41279(11) 0.0205(13) Uani 1 1 d . U . . .
 C16C C 0.1663(6) 0.4040(3) 0.43762(10) 0.0196(13) Uani 1 1 d . U . . .
 C17C C 0.1519(6) 0.4854(3) 0.43933(10) 0.0193(13) Uani 1 1 d . U . . .
 C18C C 0.0434(6) 0.4012(3) 0.44902(10) 0.0187(13) Uani 1 1 d . U . . .
 C19C C 0.0342(5) 0.4694(3) 0.45057(10) 0.0172(12) Uani 1 1 d . U . . .
 C20C C 0.1423(6) 0.3218(3) 0.40351(11) 0.0219(13) Uani 1 1 d . U . . .
 C21C C 0.2179(6) 0.2665(3) 0.41010(11) 0.0263(15) Uani 1 1 d . U . . .
 H21C H 0.286156 0.273683 0.420317 0.032 Uiso 1 1 calc R . . . .
 C22C C 0.1933(7) 0.2022(4) 0.40178(14) 0.0360(17) Uani 1 1 d . U . . .
 H22C H 0.245641 0.165376 0.406090 0.043 Uiso 1 1 calc R . . . .
 C23C C 0.0917(7) 0.1904(4) 0.38702(14) 0.0443(19) Uani 1 1 d . U . . .
 H23C H 0.074268 0.145917 0.381381 0.048 Uiso 1 1 calc R . . . .
 C24C C 0.0176(7) 0.2447(4) 0.38085(14) 0.0388(18) Uani 1 1 d . U . . .
 H24C H -0.051966 0.236898 0.371009 0.047 Uiso 1 1 calc R . . . .
 C25C C 0.0411(6) 0.3098(4) 0.38847(12) 0.0282(15) Uani 1 1 d . U . . .
 H25C H -0.010435 0.346407 0.383643 0.034 Uiso 1 1 calc R . . . .
 C26C C 0.2745(6) 0.3724(3) 0.45012(10) 0.0185(13) Uani 1 1 d . U . . .
 C27C C 0.3884(6) 0.3869(4) 0.44302(11) 0.0256(15) Uani 1 1 d . U . . .
 H27C H 0.396063 0.416279 0.430577 0.031 Uiso 1 1 calc R . . . .
 C28C C 0.4910(6) 0.3587(4) 0.45392(12) 0.0314(16) Uani 1 1 d . U . . .
 H28C H 0.568660 0.368401 0.448884 0.038 Uiso 1 1 calc R . . . .
 C29C C 0.4797(7) 0.3166(4) 0.47217(12) 0.0338(17) Uani 1 1 d . U . . .
 H29C H 0.549629 0.296763 0.479620 0.041 Uiso 1 1 calc R . . . .
 C30C C 0.3667(7) 0.3032(4) 0.47957(12) 0.0308(16) Uani 1 1 d . U . . .
 H30C H 0.359192 0.274938 0.492307 0.037 Uiso 1 1 calc R . . . .
 C31C C 0.2648(6) 0.3307(3) 0.46855(11) 0.0236(14) Uani 1 1 d . U . . .
 H31C H 0.187325 0.320926 0.473645 0.028 Uiso 1 1 calc R . . . .
 C32C C 0.2508(6) 0.5231(3) 0.45288(11) 0.0203(13) Uani 1 1 d . U . . .
 C33C C 0.3316(5) 0.5661(3) 0.44314(11) 0.0207(13) Uani 1 1 d . U . . .
 H33C H 0.323647 0.573640 0.427424 0.025 Uiso 1 1 calc R . . . .
 C34C C 0.4238(6) 0.5981(3) 0.45594(12) 0.0281(15) Uani 1 1 d . U . . .
 H34C H 0.478606 0.627242 0.449005 0.034 Uiso 1 1 calc R . . . .
 C35C C 0.4360(6) 0.5875(4) 0.47879(12) 0.0296(15) Uani 1 1 d . U . . .
 H35C H 0.498257 0.610219 0.487600 0.036 Uiso 1 1 calc R . . . .
 C36C C 0.3581(6) 0.5442(4) 0.48888(12) 0.0261(15) Uani 1 1 d . U . . .
 H36C H 0.368057 0.536276 0.504554 0.031 Uiso 1 1 calc R . . . .
 C37C C 0.2654(6) 0.5123(3) 0.47614(11) 0.0200(13) Uani 1 1 d . U . . .
 H37C H 0.211300 0.482895 0.483179 0.024 Uiso 1 1 calc R . . . .
 C38C C -0.0310(6) 0.3443(3) 0.45589(10) 0.0191(13) Uani 1 1 d . U . . .
 C39C C -0.0210(6) 0.2791(3) 0.44714(11) 0.0255(15) Uani 1 1 d . U . . .
 H39C H 0.038607 0.269997 0.436846 0.031 Uiso 1 1 calc R . . . .
 C40C C -0.0962(7) 0.2274(4) 0.45318(12) 0.0310(16) Uani 1 1 d . U . . .
 H40C H -0.089229 0.183332 0.446752 0.037 Uiso 1 1 calc R . . . .
 C41C C -0.1809(6) 0.2387(4) 0.46833(12) 0.0320(16) Uani 1 1 d . U . . .
 H41C H -0.233917 0.203154 0.472233 0.038 Uiso 1 1 calc R . . . .
 C42C C -0.1881(6) 0.3025(4) 0.47785(13) 0.0319(16) Uani 1 1 d . U . . .
 H42C H -0.244845 0.310145 0.488790 0.038 Uiso 1 1 calc R . . . .
 C43C C -0.1150(6) 0.3553(3) 0.47191(11) 0.0215(14) Uani 1 1 d . U . . .
 H43C H -0.121648 0.398935 0.478646 0.026 Uiso 1 1 calc R . . . .
 C44C C -0.0550(6) 0.5178(3) 0.45880(10) 0.0204(13) Uani 1 1 d . U . . .
 C45C C -0.0218(6) 0.5713(3) 0.47324(11) 0.0246(15) Uani 1 1 d . U . . .
 H45C H 0.060935 0.577485 0.478118 0.030 Uiso 1 1 calc R . . . .
 C47C C -0.2287(6) 0.6070(4) 0.47383(11) 0.0293(16) Uani 1 1 d . U . . .
 H47C H -0.287921 0.637324 0.478895 0.035 Uiso 1 1 calc R . . . .
 C48C C -0.2625(6) 0.5532(4) 0.45955(11) 0.0278(15) Uani 1 1 d . U . . .
 H48C H -0.345430 0.546647 0.454894 0.033 Uiso 1 1 calc R . . . .
 C49C C -0.1772(6) 0.5099(3) 0.45218(10) 0.0206(13) Uani 1 1 d . U . . .
 H49C H -0.201669 0.473620 0.442348 0.025 Uiso 1 1 calc R . . . .
 C1B C 0.4946(8) 0.9095(4) 0.25270(15) 0.048(2) Uani 1 1 d . U . . .
 H1B H 0.507232 0.935304 0.266081 0.058 Uiso 1 1 calc R . . . .
 C2B C 0.5324(9) 0.9354(4) 0.23351(17) 0.058(2) Uani 1 1 d . U . . .
 H2B H 0.571203 0.978675 0.233686 0.070 Uiso 1 1 calc R . . . .
 C3B C 0.5155(8) 0.8999(4) 0.21362(16) 0.053(2) Uani 1 1 d . U . . .
 H3B H 0.541895 0.918950 0.200188 0.063 Uiso 1 1 calc R . . . .
 C4B C 0.4602(7) 0.8370(4) 0.21325(14) 0.0381(18) Uani 1 1 d . U . . .
 H4B H 0.447490 0.813000 0.199507 0.046 Uiso 1 1 calc R . . . .
 C5B C 0.4227(6) 0.8083(4) 0.23308(12) 0.0290(15) Uani 1 1 d . U . . .
 C6B C 0.3728(6) 0.7418(3) 0.23359(11) 0.0210(13) Uani 1 1 d . U . . .
 C7B C 0.3438(6) 0.7109(3) 0.25359(11) 0.0222(13) Uani 1 1 d . U . . .
 C8B C 0.3419(6) 0.7524(4) 0.27418(12) 0.0256(14) Uani 1 1 d . U . . .
 C9B C 0.2834(7) 0.7306(4) 0.29278(12) 0.0351(17) Uani 1 1 d . U . . .
 H9B H 0.247072 0.686674 0.292752 0.042 Uiso 1 1 calc R . . . .
 C10B C 0.2779(7) 0.7725(5) 0.31131(14) 0.046(2) Uani 1 1 d . U . . .
 H10B H 0.236153 0.757675 0.323781 0.056 Uiso 1 1 calc R . . . .
 C11B C 0.3327(8) 0.8353(5) 0.31169(15) 0.052(2) Uani 1 1 d . U . . .
 H11B H 0.332651 0.862777 0.324771 0.062 Uiso 1 1 calc R . . . .
 C12B C 0.3874(7) 0.8585(4) 0.29340(15) 0.0443(19) Uani 1 1 d . U . . .
 H12B H 0.423501 0.902517 0.293805 0.053 Uiso 1 1 calc R . . . .
 C13B C 0.3911(6) 0.8183(4) 0.27386(13) 0.0305(15) Uani 1 1 d . U . . .
 C14B C 0.4376(6) 0.8461(4) 0.25368(13) 0.0321(15) Uani 1 1 d . U . . .
 C15B C 0.3254(5) 0.6406(3) 0.25022(10) 0.0185(12) Uani 1 1 d . U . . .
 C16B C 0.3045(6) 0.6259(3) 0.22555(10) 0.0184(12) Uani 1 1 d . U . . .
 C17B C 0.3472(6) 0.6956(3) 0.21424(11) 0.0203(13) Uani 1 1 d . U . . .
 C18B C 0.4179(6) 0.5937(3) 0.21599(10) 0.0192(13) Uani 1 1 d . U . . .
 C19B C 0.4538(6) 0.6512(3) 0.20652(10) 0.0198(13) Uani 1 1 d . U . . .
 C20B C 0.3429(6) 0.5860(3) 0.26636(10) 0.0218(13) Uani 1 1 d . U . . .
 C21B C 0.2869(6) 0.5228(4) 0.26337(11) 0.0273(15) Uani 1 1 d . U . . .
 H21B H 0.230533 0.515967 0.250892 0.033 Uiso 1 1 calc R . . . .
 C22B C 0.3118(7) 0.4699(4) 0.27816(12) 0.0343(17) Uani 1 1 d . U . . .
 H22B H 0.271901 0.427203 0.276070 0.041 Uiso 1 1 calc R . . . .
 C23B C 0.3958(7) 0.4798(4) 0.29612(13) 0.0408(19) Uani 1 1 d . U . . .
 H23B H 0.413878 0.443698 0.306395 0.049 Uiso 1 1 calc R . . . .
 C24B C 0.4536(7) 0.5423(4) 0.29916(13) 0.0387(18) Uani 1 1 d . U . . .
 H24B H 0.512333 0.548279 0.311330 0.046 Uiso 1 1 calc R . . . .
 C25B C 0.4268(6) 0.5953(4) 0.28481(11) 0.0300(16) Uani 1 1 d . U . . .
 H25B H 0.464943 0.638264 0.287302 0.036 Uiso 1 1 calc R . . . .
 C26B C 0.1795(6) 0.6002(3) 0.21780(10) 0.0192(13) Uani 1 1 d . U . . .
 C27B C 0.0819(6) 0.6144(4) 0.22995(11) 0.0250(15) Uani 1 1 d . U . . .
 H27B H 0.093604 0.637691 0.243854 0.030 Uiso 1 1 calc R . . . .
 C28B C -0.0345(6) 0.5950(4) 0.22206(12) 0.0314(16) Uani 1 1 d . U . . .
 H28B H -0.101614 0.604782 0.230589 0.038 Uiso 1 1 calc R . . . .
 C29B C -0.0514(7) 0.5618(4) 0.20187(12) 0.0334(17) Uani 1 1 d . U . . .
 H29B H -0.130573 0.548807 0.196407 0.040 Uiso 1 1 calc R . . . .
 C30B C 0.0463(7) 0.5471(4) 0.18944(11) 0.0295(16) Uani 1 1 d . U . . .
 H30B H 0.034250 0.523968 0.175521 0.035 Uiso 1 1 calc R . . . .
 C31B C 0.1629(6) 0.5665(3) 0.19746(11) 0.0232(14) Uani 1 1 d . U . . .
 H31B H 0.230301 0.556616 0.188999 0.028 Uiso 1 1 calc R . . . .
 C32B C 0.2607(6) 0.7257(3) 0.19629(11) 0.0226(14) Uani 1 1 d . U . . .
 C33B C 0.1615(6) 0.7629(4) 0.20273(13) 0.0303(16) Uani 1 1 d . U . . .
 H33B H 0.152793 0.770919 0.218195 0.036 Uiso 1 1 calc R . . . .
 C34B C 0.0748(6) 0.7885(4) 0.18686(14) 0.0344(17) Uani 1 1 d . U . . .
 H34B H 0.006562 0.812546 0.191580 0.041 Uiso 1 1 calc R . . . .
 C35B C 0.0885(7) 0.7790(4) 0.16453(14) 0.0402(18) Uani 1 1 d . U . . .
 H35B H 0.030581 0.797285 0.153703 0.048 Uiso 1 1 calc R . . . .
 C36B C 0.1872(7) 0.7426(4) 0.15769(13) 0.0380(18) Uani 1 1 d . U . . .
 H36B H 0.196881 0.735768 0.142199 0.046 Uiso 1 1 calc R . . . .
 C37B C 0.2718(7) 0.7160(4) 0.17370(12) 0.0294(15) Uani 1 1 d . U . . .
 H37B H 0.338622 0.690778 0.168936 0.035 Uiso 1 1 calc R . . . .
 C38B C 0.4740(6) 0.5262(3) 0.21800(10) 0.0209(13) Uani 1 1 d . U . . .
 C39B C 0.6014(6) 0.5224(3) 0.22071(11) 0.0251(15) Uani 1 1 d . U . . .
 H39B H 0.647723 0.563241 0.221788 0.030 Uiso 1 1 calc R . . . .
 C40B C 0.6588(7) 0.4605(4) 0.22179(13) 0.0351(17) Uani 1 1 d . U . . .
 H40B H 0.744556 0.458639 0.223618 0.042 Uiso 1 1 calc R . . . .
 C41B C 0.5931(8) 0.4011(4) 0.22026(15) 0.046(2) Uani 1 1 d . U . . .
 H41B H 0.633587 0.358313 0.221011 0.055 Uiso 1 1 calc R . . . .
 C42B C 0.4678(8) 0.4033(4) 0.21763(15) 0.046(2) Uani 1 1 d . U . . .
 H42B H 0.422527 0.362131 0.216323 0.055 Uiso 1 1 calc R . . . .
 C43B C 0.4093(7) 0.4653(4) 0.21690(12) 0.0297(16) Uani 1 1 d . U . . .
 H43B H 0.323389 0.466470 0.215633 0.036 Uiso 1 1 calc R . . . .
 C44B C 0.5580(6) 0.6663(3) 0.19324(11) 0.0251(14) Uani 1 1 d . U . . .
 C45B C 0.6489(7) 0.7104(4) 0.20094(15) 0.044(2) Uani 1 1 d . U . . .
 H45B H 0.641758 0.734202 0.214622 0.053 Uiso 1 1 calc R . . . .
 C46B C 0.7503(8) 0.7204(5) 0.18903(19) 0.062(3) Uani 1 1 d . U . . .
 H46B H 0.811595 0.751381 0.194386 0.074 Uiso 1 1 calc R . . . .
 C47B C 0.7617(8) 0.6851(4) 0.16931(16) 0.052(2) Uani 1 1 d . U . . .
 H47B H 0.831276 0.691660 0.161111 0.062 Uiso 1 1 calc R . . . .
 C48B C 0.6734(8) 0.6410(4) 0.16160(14) 0.0429(19) Uani 1 1 d . U . . .
 H48B H 0.682511 0.616629 0.148095 0.052 Uiso 1 1 calc R . . . .
 C49B C 0.5708(6) 0.6311(4) 0.17313(12) 0.0286(15) Uani 1 1 d . U . . .
 H49B H 0.509444 0.600634 0.167474 0.034 Uiso 1 1 calc R . . . .
 C1A C 0.6779(8) 0.7191(3) 0.37510(13) 0.0373(19) Uani 1 1 d . U . . .
 H1A H 0.676751 0.710327 0.359467 0.045 Uiso 1 1 calc R . . . .
 C2A C 0.6768(9) 0.6650(4) 0.38966(14) 0.047(2) Uani 1 1 d . U . . .
 H2A H 0.675808 0.619672 0.383998 0.056 Uiso 1 1 calc R . . . .
 C3A C 0.6771(7) 0.6760(4) 0.41289(13) 0.0355(18) Uani 1 1 d . U . . .
 H3A H 0.676610 0.638507 0.422947 0.043 Uiso 1 1 calc R . . . .
 C4A C 0.6782(6) 0.7409(3) 0.42072(12) 0.0259(15) Uani 1 1 d . U . . .
 H4A H 0.676194 0.748502 0.436368 0.031 Uiso 1 1 calc R . . . .
 C5A C 0.6822(6) 0.7983(3) 0.40606(11) 0.0220(13) Uani 1 1 d . U . . .
 C6A C 0.6896(5) 0.8650(3) 0.41391(10) 0.0187(13) Uani 1 1 d . U . . .
 C7A C 0.6932(5) 0.9209(3) 0.39934(10) 0.0197(13) Uani 1 1 d . U . . .
 C8A C 0.6980(5) 0.9113(3) 0.37512(10) 0.0182(13) Uani 1 1 d . U . . .
 C9A C 0.7232(6) 0.9632(3) 0.36014(11) 0.0223(14) Uani 1 1 d . U . . .
 H9A H 0.732717 1.008577 0.365551 0.027 Uiso 1 1 calc R . . . .
 C10A C 0.7346(7) 0.9507(4) 0.33803(11) 0.0308(16) Uani 1 1 d . U . . .
 H10A H 0.754049 0.986736 0.328303 0.037 Uiso 1 1 calc R . . . .
 C11A C 0.7175(8) 0.8848(4) 0.32969(12) 0.0379(19) Uani 1 1 d . U . . .
 H11A H 0.720682 0.876397 0.314103 0.046 Uiso 1 1 calc R . . . .
 C12A C 0.6961(7) 0.8319(4) 0.34397(12) 0.0327(17) Uani 1 1 d . U . . .
 H12A H 0.685634 0.787048 0.338175 0.039 Uiso 1 1 calc R . . . .
 C13A C 0.6896(6) 0.8435(3) 0.36709(11) 0.0229(14) Uani 1 1 d . U . . .
 C14A C 0.6807(6) 0.7858(3) 0.38249(11) 0.0240(14) Uani 1 1 d . U . . .
 C15A C 0.6900(5) 0.9821(3) 0.41136(10) 0.0180(12) Uani 1 1 d . U . . .
 C16A C 0.6978(6) 0.9691(3) 0.43617(11) 0.0198(13) Uani 1 1 d . U . . .
 C17A C 0.6934(6) 0.8881(3) 0.43779(10) 0.0179(12) Uani 1 1 d . U . . .
 C18A C 0.5729(6) 0.9672(3) 0.44652(10) 0.0197(13) Uani 1 1 d . U . . .
 C19A C 0.5679(6) 0.8996(3) 0.44750(10) 0.0200(13) Uani 1 1 d . U . . .
 C20A C 0.6639(6) 1.0496(3) 0.40204(11) 0.0210(13) Uani 1 1 d . U . . .
 C21A C 0.5569(6) 1.0579(4) 0.38831(12) 0.0272(15) Uani 1 1 d . U . . .
 H21A H 0.507513 1.019541 0.384352 0.033 Uiso 1 1 calc R . . . .
 C22A C 0.5235(7) 1.1229(4) 0.38049(14) 0.0364(18) Uani 1 1 d . U . . .
 H22A H 0.449607 1.129049 0.371706 0.044 Uiso 1 1 calc R . . . .
 C23A C 0.5967(7) 1.1777(4) 0.38542(14) 0.0404(18) Uani 1 1 d . U . . .
 H23A H 0.574354 1.221388 0.379676 0.048 Uiso 1 1 calc R . . . .
 C24A C 0.7027(7) 1.1702(4) 0.39862(13) 0.0366(17) Uani 1 1 d . U . . .
 H24A H 0.752607 1.208802 0.401988 0.044 Uiso 1 1 calc R . . . .
 C25A C 0.7365(7) 1.1069(3) 0.40696(12) 0.0277(15) Uani 1 1 d . U . . .
 H25A H 0.809602 1.102155 0.416095 0.033 Uiso 1 1 calc R . . . .
 C26A C 0.8002(6) 1.0046(3) 0.44991(11) 0.0206(13) Uani 1 1 d . U . . .
 C27A C 0.9142(6) 1.0096(3) 0.44177(12) 0.0260(15) Uani 1 1 d . U . . .
 H27A H 0.926660 0.993697 0.427112 0.031 Uiso 1 1 calc R . . . .
 C28A C 1.0090(6) 1.0374(4) 0.45465(12) 0.0310(16) Uani 1 1 d . U . . .
 H28A H 1.086692 1.040130 0.448901 0.037 Uiso 1 1 calc R . . . .
 C29A C 0.9920(7) 1.0613(4) 0.47592(12) 0.0339(17) Uani 1 1 d . U . . .
 H29A H 1.057521 1.081031 0.484751 0.041 Uiso 1 1 calc R . . . .
 C30A C 0.8794(6) 1.0564(4) 0.48423(12) 0.0301(16) Uani 1 1 d . U . . .
 H30A H 0.867527 1.072458 0.498895 0.036 Uiso 1 1 calc R . . . .
 C31A C 0.7833(6) 1.0281(3) 0.47140(11) 0.0238(14) Uani 1 1 d . U . . .
 H31A H 0.705925 1.024794 0.477264 0.029 Uiso 1 1 calc R . . . .
 C32A C 0.7930(6) 0.8552(3) 0.45276(11) 0.0203(13) Uani 1 1 d . U . . .
 C33A C 0.9064(6) 0.8474(4) 0.44449(12) 0.0294(16) Uani 1 1 d . U . . .
 H33A H 0.918611 0.860189 0.429494 0.035 Uiso 1 1 calc R . . . .
 C34A C 1.0023(7) 0.8210(4) 0.45811(13) 0.0334(17) Uani 1 1 d . U . . .
 H34A H 1.079847 0.816268 0.452430 0.040 Uiso 1 1 calc R . . . .
 C35A C 0.9847(7) 0.8018(4) 0.47981(13) 0.0323(16) Uani 1 1 d . U . . .
 H35A H 1.050051 0.783563 0.489033 0.039 Uiso 1 1 calc R . . . .
 C36A C 0.8731(7) 0.8088(4) 0.48811(12) 0.0299(16) Uani 1 1 d . U . . .
 H36A H 0.861203 0.794821 0.502994 0.036 Uiso 1 1 calc R . . . .
 C37A C 0.7768(6) 0.8365(3) 0.47481(11) 0.0233(14) Uani 1 1 d . U . . .
 H37A H 0.700323 0.842504 0.480801 0.028 Uiso 1 1 calc R . . . .
 C38A C 0.4939(6) 1.0237(4) 0.45283(11) 0.0235(14) Uani 1 1 d . U . . .
 C39A C 0.5156(7) 1.0906(4) 0.44705(12) 0.0334(17) Uani 1 1 d . U . . .
 H39A H 0.583885 1.101035 0.438904 0.040 Uiso 1 1 calc R . . . .
 C40A C 0.4395(8) 1.1425(4) 0.45292(13) 0.044(2) Uani 1 1 d . U . . .
 H40A H 0.453889 1.188108 0.448410 0.052 Uiso 1 1 calc R . . . .
 C41A C 0.3417(7) 1.1276(4) 0.46548(13) 0.0386(18) Uani 1 1 d . U . . .
 H41A H 0.288525 1.163082 0.469364 0.046 Uiso 1 1 calc R . . . .
 C42A C 0.3220(7) 1.0629(4) 0.47221(14) 0.0395(18) Uani 1 1 d . U . . .
 H42A H 0.256946 1.053368 0.481285 0.047 Uiso 1 1 calc R . . . .
 C43A C 0.3966(6) 1.0102(4) 0.46587(12) 0.0308(16) Uani 1 1 d . U . . .
 H43A H 0.381343 0.964749 0.470428 0.037 Uiso 1 1 calc R . . . .
 C44A C 0.4773(6) 0.8492(3) 0.45420(11) 0.0245(14) Uani 1 1 d . U . . .
 C45A C 0.4129(6) 0.8113(4) 0.43774(13) 0.0318(16) Uani 1 1 d . U . . .
 H45A H 0.428223 0.816902 0.422425 0.038 Uiso 1 1 calc R . . . .
 C46A C 0.3249(7) 0.7645(4) 0.44397(16) 0.0438(19) Uani 1 1 d . U . . .
 H46A H 0.279554 0.739100 0.432776 0.053 Uiso 1 1 calc R . . . .
 C47A C 0.3046(7) 0.7556(4) 0.46566(17) 0.048(2) Uani 1 1 d . U . . .
 H47A H 0.246783 0.722900 0.469787 0.057 Uiso 1 1 calc R . . . .
 C48A C 0.3676(7) 0.7939(5) 0.48201(15) 0.048(2) Uani 1 1 d . U . . .
 H48A H 0.350443 0.788308 0.497241 0.057 Uiso 1 1 calc R . . . .
 C49A C 0.4555(7) 0.8404(4) 0.47654(13) 0.0364(18) Uani 1 1 d . U . . .
 H49A H 0.499799 0.865753 0.487888 0.044 Uiso 1 1 calc R . . . .

loop_
  _atom_site_aniso_label
  _atom_site_aniso_U_11
  _atom_site_aniso_U_22
  _atom_site_aniso_U_33
  _atom_site_aniso_U_23
  _atom_site_aniso_U_13
  _atom_site_aniso_U_12
 SbC 0.0216(2) 0.0196(2) 0.0250(2) 0.00061(19) -0.00364(18) -0.00293(19)
 Cl1C 0.0343(11) 0.0332(11) 0.0730(15) -0.0013(10) 0.0103(10) -0.0146(9)
 Cl2C 0.0331(10) 0.0183(8) 0.0345(10) -0.0031(7) -0.0029(8) 0.0005(7)
 Cl3C 0.0243(9) 0.0284(9) 0.0384(10) -0.0082(8) 0.0012(7) -0.0069(7)
 Cl4C 0.0333(10) 0.0368(11) 0.0342(10) -0.0086(8) 0.0041(8) -0.0025(8)
 Cl5C 0.0614(14) 0.0495(13) 0.0350(11) 0.0140(10) -0.0117(10) 0.0126(11)
 Cl6C 0.0357(10) 0.0256(9) 0.0298(9) -0.0032(7) -0.0111(8) 0.0075(8)
 SbB 0.0254(3) 0.0349(3) 0.0373(3) 0.0168(2) 0.0026(2) 0.0032(2)
 Cl0A 0.0281(11) 0.0738(17) 0.0819(17) 0.0526(14) -0.0075(11) -0.0104(11)
 Cl2B 0.0639(14) 0.0283(11) 0.0583(14) 0.0024(10) 0.0108(11) -0.0036(10)
 Cl3B 0.0401(11) 0.0336(11) 0.0405(11) 0.0021(8) 0.0026(9) -0.0057(9)
 Cl4B 0.0641(15) 0.0849(18) 0.0389(12) 0.0167(12) 0.0179(11) 0.0355(14)
 Cl5B 0.0321(11) 0.0468(12) 0.0605(14) 0.0284(11) -0.0071(9) 0.0032(9)
 Cl6B 0.0399(11) 0.0448(12) 0.0421(11) 0.0227(9) 0.0041(9) 0.0117(9)
 SbA 0.0204(2) 0.0304(3) 0.0261(3) -0.0070(2) 0.00362(18) -0.0032(2)
 Cl1A 0.0291(10) 0.0435(12) 0.0585(13) -0.0156(10) 0.0062(9) 0.0056(9)
 Cl2A 0.0368(11) 0.0738(16) 0.0462(12) 0.0312(11) 0.0140(9) 0.0056(11)
 Cl3A 0.0213(9) 0.0555(13) 0.0383(11) -0.0005(9) 0.0065(8) 0.0050(9)
 Cl4A 0.0509(14) 0.0424(13) 0.113(2) 0.0267(14) 0.0241(14) -0.0075(11)
 Cl5A 0.0421(14) 0.134(3) 0.0745(18) -0.0750(19) -0.0073(12) 0.0000(15)
 Cl6A 0.0343(10) 0.0585(13) 0.0287(10) -0.0133(9) -0.0014(8) -0.0024(9)
 Cl10 0.141(4) 0.183(5) 0.123(4) -0.004(3) 0.013(3) 0.006(4)
 Cl9A 0.268(14) 0.096(6) 0.109(7) -0.006(5) -0.045(8) 0.007(7)
 Cl7 0.0644(18) 0.084(2) 0.104(2) -0.0055(18) 0.0083(16) -0.0076(16)
 Cl8 0.321(7) 0.079(2) 0.067(2) -0.0177(19) -0.053(3) 0.043(3)
 C0AA 0.031(3) 0.020(3) 0.029(4) -0.007(3) 0.006(3) -0.003(3)
 C1C 0.037(4) 0.025(3) 0.030(4) 0.000(3) -0.003(3) 0.001(3)
 C2C 0.041(4) 0.021(4) 0.038(4) -0.004(3) -0.008(3) 0.005(3)
 C3C 0.031(4) 0.019(3) 0.034(3) -0.006(3) 0.001(3) -0.001(3)
 C4C 0.023(4) 0.023(3) 0.026(3) -0.004(3) 0.003(3) -0.003(3)
 C5C 0.017(3) 0.017(3) 0.028(3) -0.002(2) 0.002(3) -0.003(2)
 C6C 0.011(3) 0.023(3) 0.021(3) -0.004(2) 0.002(2) -0.006(2)
 C7C 0.011(3) 0.023(3) 0.021(3) -0.004(2) 0.000(2) -0.003(3)
 C8C 0.016(3) 0.022(3) 0.023(3) -0.005(2) -0.002(3) -0.003(3)
 C9C 0.019(3) 0.028(4) 0.026(3) -0.002(3) 0.000(3) 0.003(3)
 C10C 0.036(4) 0.047(4) 0.024(3) -0.007(3) -0.001(3) 0.013(4)
 C11C 0.045(5) 0.049(4) 0.020(4) -0.001(3) 0.000(3) 0.013(4)
 C12C 0.037(4) 0.038(4) 0.023(3) 0.001(3) -0.001(3) 0.006(3)
 C13C 0.019(3) 0.023(3) 0.025(3) -0.002(2) 0.002(3) -0.005(3)
 C14C 0.023(3) 0.019(3) 0.026(3) 0.001(2) 0.001(3) -0.003(3)
 C15C 0.011(3) 0.025(3) 0.025(3) -0.005(2) 0.002(2) -0.002(3)
 C16C 0.020(3) 0.019(3) 0.020(3) -0.006(2) 0.001(2) -0.001(2)
 C17C 0.018(3) 0.019(3) 0.021(3) -0.002(2) 0.002(2) 0.000(2)
 C18C 0.018(3) 0.022(3) 0.016(3) -0.002(3) 0.001(2) 0.000(2)
 C19C 0.017(3) 0.020(3) 0.015(3) -0.004(2) -0.001(2) -0.002(2)
 C20C 0.020(3) 0.025(3) 0.022(3) -0.005(3) 0.008(2) -0.004(3)
 C21C 0.028(4) 0.025(3) 0.027(4) -0.009(3) 0.004(3) 0.004(3)
 C22C 0.037(4) 0.019(3) 0.054(5) -0.008(3) 0.015(3) 0.001(3)
 C23C 0.053(5) 0.023(3) 0.056(5) -0.022(3) 0.014(4) -0.016(3)
 C24C 0.030(4) 0.040(4) 0.047(5) -0.019(4) 0.006(3) -0.011(3)
 C25C 0.022(3) 0.033(4) 0.030(4) -0.008(3) 0.001(3) 0.000(3)
 C26C 0.023(3) 0.014(3) 0.019(3) -0.007(2) 0.001(2) 0.002(2)
 C27C 0.025(3) 0.026(4) 0.026(4) -0.002(3) 0.002(3) 0.000(3)
 C28C 0.022(3) 0.036(4) 0.036(4) -0.007(3) 0.001(3) 0.006(3)
 C29C 0.029(3) 0.038(4) 0.033(4) -0.006(3) -0.008(3) 0.009(3)
 C30C 0.035(4) 0.029(4) 0.028(4) 0.002(3) -0.001(3) 0.004(3)
 C31C 0.023(3) 0.024(4) 0.024(3) -0.004(3) 0.004(3) 0.003(3)
 C32C 0.017(3) 0.020(3) 0.024(3) -0.004(3) -0.001(2) 0.003(2)
 C33C 0.017(3) 0.017(3) 0.028(3) 0.001(3) -0.001(2) 0.003(2)
 C34C 0.018(3) 0.022(4) 0.044(4) -0.006(3) -0.001(3) 0.000(3)
 C35C 0.021(3) 0.027(4) 0.040(4) -0.011(3) -0.005(3) -0.001(3)
 C36C 0.021(3) 0.029(4) 0.028(4) -0.006(3) -0.003(3) 0.003(3)
 C37C 0.016(3) 0.020(3) 0.025(3) -0.003(3) 0.006(2) 0.001(3)
 C38C 0.018(3) 0.020(3) 0.018(3) 0.002(2) -0.005(2) -0.002(2)
 C39C 0.031(4) 0.022(3) 0.024(4) 0.003(3) 0.002(3) -0.001(3)
 C40C 0.040(4) 0.022(4) 0.030(4) -0.005(3) -0.003(3) -0.009(3)
 C41C 0.025(4) 0.033(4) 0.037(4) 0.011(3) -0.003(3) -0.009(3)
 C42C 0.018(4) 0.040(4) 0.038(4) 0.011(3) 0.003(3) 0.002(3)
 C43C 0.017(3) 0.021(3) 0.026(3) 0.003(3) -0.004(2) 0.001(3)
 C44C 0.021(3) 0.022(3) 0.019(3) 0.001(2) 0.003(2) -0.003(2)
 C45C 0.022(3) 0.025(4) 0.027(4) -0.006(3) 0.004(3) -0.001(3)
 C47C 0.029(3) 0.032(4) 0.027(4) -0.003(3) 0.003(3) 0.006(3)
 C48C 0.022(3) 0.037(4) 0.024(4) -0.002(3) -0.002(3) 0.007(3)
 C49C 0.023(3) 0.021(3) 0.018(3) 0.000(3) 0.001(2) -0.002(3)
 C1B 0.051(5) 0.029(4) 0.061(5) 0.000(4) -0.029(4) -0.014(4)
 C2B 0.067(6) 0.032(5) 0.071(5) 0.014(4) -0.026(5) -0.015(4)
 C3B 0.065(6) 0.031(4) 0.059(5) 0.026(4) -0.017(5) -0.018(4)
 C4B 0.037(4) 0.029(4) 0.046(4) 0.008(3) -0.016(3) -0.006(3)
 C5B 0.024(4) 0.021(3) 0.040(4) 0.001(3) -0.011(3) -0.001(3)
 C6B 0.014(3) 0.018(3) 0.029(3) -0.001(2) -0.006(3) 0.003(2)
 C7B 0.018(3) 0.025(3) 0.023(3) -0.005(2) -0.004(3) 0.003(3)
 C8B 0.014(3) 0.028(3) 0.034(3) -0.008(3) -0.003(3) 0.004(3)
 C9B 0.028(4) 0.044(4) 0.033(4) -0.010(3) 0.004(3) 0.004(3)
 C10B 0.031(4) 0.071(5) 0.038(4) -0.022(4) 0.010(4) 0.002(4)
 C11B 0.040(5) 0.066(5) 0.049(5) -0.039(4) 0.001(4) 0.004(4)
 C12B 0.035(4) 0.037(4) 0.060(5) -0.027(4) -0.005(4) 0.004(4)
 C13B 0.020(4) 0.027(3) 0.043(4) -0.011(3) -0.011(3) 0.008(3)
 C14B 0.026(4) 0.020(3) 0.048(4) -0.002(3) -0.015(3) 0.007(3)
 C15B 0.008(3) 0.025(3) 0.023(3) -0.003(2) 0.003(2) 0.000(2)
 C16B 0.021(3) 0.018(3) 0.016(3) 0.002(2) -0.001(2) 0.001(2)
 C17B 0.018(3) 0.018(3) 0.025(3) 0.002(2) -0.001(2) -0.002(2)
 C18B 0.018(3) 0.022(3) 0.017(3) -0.002(2) -0.002(2) -0.002(2)
 C19B 0.018(3) 0.020(3) 0.021(3) 0.000(2) -0.003(2) 0.001(2)
 C20B 0.019(3) 0.029(3) 0.018(3) -0.001(3) 0.004(2) 0.003(3)
 C21B 0.026(4) 0.031(3) 0.025(4) 0.002(3) 0.001(3) -0.002(3)
 C22B 0.034(4) 0.032(4) 0.037(4) 0.006(3) -0.001(3) -0.002(3)
 C23B 0.042(5) 0.044(4) 0.035(4) 0.021(4) -0.004(3) -0.001(4)
 C24B 0.035(4) 0.050(4) 0.030(4) 0.010(3) -0.008(3) -0.004(3)
 C25B 0.027(4) 0.038(4) 0.025(4) 0.006(3) 0.001(3) -0.007(3)
 C26B 0.019(3) 0.017(3) 0.021(3) 0.005(2) -0.002(2) 0.000(2)
 C27B 0.024(3) 0.030(4) 0.021(3) 0.000(3) 0.000(2) -0.002(3)
 C28B 0.020(3) 0.044(5) 0.030(4) 0.003(3) 0.002(3) 0.000(3)
 C29B 0.026(3) 0.041(4) 0.033(4) 0.004(3) -0.005(3) -0.012(3)
 C30B 0.039(4) 0.028(4) 0.020(3) -0.002(3) -0.008(3) -0.005(3)
 C31B 0.023(3) 0.026(4) 0.022(3) -0.003(3) 0.005(3) -0.002(3)
 C32B 0.018(3) 0.019(3) 0.030(3) 0.004(3) -0.005(3) -0.002(3)
 C33B 0.022(3) 0.025(4) 0.043(4) 0.001(3) -0.005(3) 0.002(3)
 C34B 0.020(4) 0.027(4) 0.055(4) 0.006(3) -0.009(3) 0.003(3)
 C35B 0.033(4) 0.035(4) 0.050(4) 0.019(4) -0.013(3) -0.011(3)
 C36B 0.044(4) 0.037(4) 0.031(4) 0.014(3) -0.013(3) -0.013(3)
 C37B 0.031(4) 0.026(4) 0.029(3) 0.009(3) -0.005(3) -0.007(3)
 C38B 0.024(3) 0.024(3) 0.015(3) -0.004(3) 0.005(3) -0.001(2)
 C39B 0.028(3) 0.021(3) 0.025(4) 0.001(3) -0.001(3) 0.002(3)
 C40B 0.035(4) 0.025(3) 0.046(5) 0.009(3) 0.008(4) 0.012(3)
 C41B 0.049(4) 0.018(4) 0.072(6) 0.008(4) 0.015(4) 0.012(3)
 C42B 0.051(4) 0.023(4) 0.064(6) -0.003(4) 0.010(4) 0.000(3)
 C43B 0.028(4) 0.026(3) 0.036(4) 0.003(3) 0.006(3) -0.001(3)
 C44B 0.023(3) 0.023(3) 0.029(3) 0.009(3) 0.006(3) 0.005(3)
 C45B 0.041(4) 0.029(4) 0.065(6) -0.013(4) 0.020(4) -0.009(3)
 C46B 0.047(5) 0.039(5) 0.102(7) -0.008(5) 0.033(5) -0.016(4)
 C47B 0.050(5) 0.032(5) 0.078(6) 0.018(4) 0.039(4) 0.010(3)
 C48B 0.049(5) 0.044(5) 0.039(4) 0.016(4) 0.020(3) 0.019(3)
 C49B 0.031(4) 0.024(4) 0.031(4) 0.007(3) 0.005(3) 0.012(3)
 C1A 0.072(6) 0.008(3) 0.034(4) -0.005(3) 0.015(4) -0.004(3)
 C2A 0.093(7) 0.007(3) 0.043(4) 0.002(3) 0.011(4) -0.002(4)
 C3A 0.050(5) 0.021(3) 0.036(4) 0.003(3) 0.007(4) -0.004(3)
 C4A 0.023(4) 0.024(3) 0.030(4) 0.001(3) 0.002(3) -0.004(3)
 C5A 0.020(3) 0.024(3) 0.023(3) -0.004(2) 0.003(3) -0.001(3)
 C6A 0.012(3) 0.022(3) 0.022(3) -0.002(2) 0.004(2) -0.003(3)
 C7A 0.015(3) 0.024(3) 0.020(3) 0.001(2) 0.003(2) 0.001(3)
 C8A 0.014(3) 0.023(3) 0.018(3) 0.000(2) 0.002(2) 0.003(3)
 C9A 0.025(4) 0.018(3) 0.023(3) 0.000(2) -0.002(3) 0.003(3)
 C10A 0.040(4) 0.031(4) 0.021(3) 0.004(3) 0.001(3) 0.000(3)
 C11A 0.061(5) 0.034(4) 0.019(4) -0.003(3) 0.005(3) 0.005(4)
 C12A 0.048(5) 0.026(4) 0.024(3) -0.006(3) 0.003(3) 0.004(3)
 C13A 0.026(4) 0.022(3) 0.021(3) -0.005(2) 0.004(3) 0.003(3)
 C14A 0.027(4) 0.020(3) 0.026(3) -0.006(2) 0.009(3) -0.003(3)
 C15A 0.011(3) 0.020(3) 0.023(3) -0.002(2) 0.002(2) -0.003(2)
 C16A 0.019(3) 0.019(3) 0.022(3) 0.001(2) 0.002(2) -0.001(2)
 C17A 0.021(3) 0.014(3) 0.019(3) -0.002(2) 0.003(2) 0.001(2)
 C18A 0.018(3) 0.024(3) 0.017(3) 0.001(3) 0.000(2) 0.003(2)
 C19A 0.018(3) 0.025(3) 0.017(3) -0.002(3) 0.000(2) 0.004(2)
 C20A 0.025(3) 0.018(3) 0.021(3) 0.000(3) 0.007(3) 0.003(2)
 C21A 0.025(3) 0.020(3) 0.038(4) 0.002(3) 0.004(3) 0.001(3)
 C22A 0.034(4) 0.025(4) 0.051(5) 0.011(3) 0.004(3) 0.014(3)
 C23A 0.048(4) 0.025(4) 0.050(5) 0.008(3) 0.015(3) 0.010(3)
 C24A 0.051(4) 0.023(3) 0.037(4) -0.003(3) 0.010(3) -0.008(3)
 C25A 0.032(4) 0.024(3) 0.028(4) -0.007(3) 0.004(3) -0.004(3)
 C26A 0.023(3) 0.017(3) 0.021(3) -0.002(3) -0.002(2) 0.004(3)
 C27A 0.023(3) 0.027(4) 0.028(4) -0.006(3) 0.001(3) 0.000(3)
 C28A 0.015(3) 0.036(4) 0.041(4) -0.009(3) -0.001(3) -0.002(3)
 C29A 0.029(4) 0.035(4) 0.036(4) -0.007(3) -0.008(3) -0.003(3)
 C30A 0.033(4) 0.031(4) 0.026(4) -0.012(3) -0.005(3) -0.001(3)
 C31A 0.021(3) 0.025(4) 0.026(3) -0.003(3) 0.003(3) -0.004(3)
 C32A 0.024(3) 0.012(3) 0.025(3) -0.005(3) -0.003(2) 0.002(3)
 C33A 0.031(3) 0.027(4) 0.030(4) -0.006(3) 0.001(3) 0.008(3)
 C34A 0.026(4) 0.035(4) 0.038(4) -0.010(3) -0.005(3) 0.008(3)
 C35A 0.032(4) 0.022(4) 0.041(4) -0.007(3) -0.013(3) 0.010(3)
 C36A 0.037(4) 0.029(4) 0.022(4) -0.002(3) -0.010(3) 0.005(3)
 C37A 0.023(3) 0.022(4) 0.025(3) -0.006(3) 0.000(3) 0.005(3)
 C38A 0.020(3) 0.029(3) 0.022(3) -0.008(3) 0.000(3) 0.004(3)
 C39A 0.043(4) 0.031(3) 0.028(4) -0.003(3) 0.013(3) 0.011(3)
 C40A 0.057(5) 0.033(4) 0.041(5) -0.007(4) 0.011(4) 0.014(4)
 C41A 0.038(4) 0.040(4) 0.038(4) -0.012(3) 0.003(3) 0.016(3)
 C42A 0.025(4) 0.044(4) 0.050(5) -0.015(4) 0.007(3) 0.006(3)
 C43A 0.023(4) 0.036(4) 0.033(4) -0.004(3) 0.003(3) 0.001(3)
 C44A 0.023(3) 0.022(3) 0.030(3) 0.007(3) 0.006(3) 0.011(3)
 C45A 0.024(4) 0.032(4) 0.041(4) -0.001(3) 0.010(3) 0.004(3)
 C46A 0.025(4) 0.032(4) 0.074(5) 0.003(4) 0.004(4) -0.001(3)
 C47A 0.028(4) 0.034(5) 0.084(5) 0.021(4) 0.019(4) 0.000(3)
 C48A 0.033(4) 0.057(5) 0.054(5) 0.035(4) 0.010(4) 0.007(4)
 C49A 0.029(4) 0.045(5) 0.035(4) 0.016(3) 0.004(3) 0.002(3)

_geom_special_details
;
 All esds (except the esd in the dihedral angle between two l.s. planes)
 are estimated using the full covariance matrix.  The cell esds are taken
 into account individually in the estimation of esds in distances, angles
 and torsion angles; correlations between esds in cell parameters are only
 used when they are defined by crystal symmetry.  An approximate (isotropic)
 treatment of cell esds is used for estimating esds involving l.s. planes.
;
loop_
  _geom_bond_atom_site_label_1
  _geom_bond_atom_site_label_2
  _geom_bond_distance
  _geom_bond_site_symmetry_2
  _geom_bond_publ_flag
 SbC Cl1C 2.3574(19) . ?
 SbC Cl2C 2.3847(18) . ?
 SbC Cl3C 2.3740(18) . ?
 SbC Cl4C 2.3602(19) . ?
 SbC Cl5C 2.3463(19) . ?
 SbC Cl6C 2.3685(17) . ?
 SbB Cl0A 2.368(2) . ?
 SbB Cl2B 2.365(2) . ?
 SbB Cl3B 2.377(2) . ?
 SbB Cl4B 2.354(2) . ?
 SbB Cl5B 2.3610(19) . ?
 SbB Cl6B 2.3628(18) . ?
 SbA Cl1A 2.3765(19) . ?
 SbA Cl2A 2.367(2) . ?
 SbA Cl3A 2.3749(19) . ?
 SbA Cl4A 2.364(2) . ?
 SbA Cl5A 2.336(2) . ?
 SbA Cl6A 2.3551(19) . ?
 Cl10 C51 1.825(14) . ?
 C51 Cl9A 1.796(15) . ?
 C51 Cl9B 1.902(16) . ?
 Cl7 C50A 1.689(13) . ?
 Cl7 C50B 1.764(12) . ?
 Cl8 C50A 1.785(13) . ?
 Cl8 C50B 1.677(12) . ?
 C0AA C45C 1.384(9) . ?
 C0AA C47C 1.381(10) . ?
 C1C C2C 1.369(10) . ?
 C1C C14C 1.406(9) . ?
 C2C C3C 1.404(10) . ?
 C3C C4C 1.364(9) . ?
 C4C C5C 1.416(9) . ?
 C5C C6C 1.415(9) . ?
 C5C C14C 1.441(9) . ?
 C6C C7C 1.416(9) . ?
 C6C C17C 1.500(9) . ?
 C7C C8C 1.456(9) . ?
 C7C C15C 1.391(9) . ?
 C8C C9C 1.398(9) . ?
 C8C C13C 1.407(9) . ?
 C9C C10C 1.379(10) . ?
 C10C C11C 1.385(11) . ?
 C11C C12C 1.374(10) . ?
 C12C C13C 1.397(9) . ?
 C13C C14C 1.461(9) . ?
 C15C C16C 1.506(9) . ?
 C15C C20C 1.461(9) . ?
 C16C C17C 1.606(9) . ?
 C16C C18C 1.564(9) . ?
 C16C C26C 1.503(9) . ?
 C17C C19C 1.540(9) . ?
 C17C C32C 1.511(9) . ?
 C18C C19C 1.344(9) . ?
 C18C C38C 1.461(9) . ?
 C19C C44C 1.479(9) . ?
 C20C C21C 1.409(9) . ?
 C20C C25C 1.409(9) . ?
 C21C C22C 1.376(10) . ?
 C22C C23C 1.401(11) . ?
 C23C C24C 1.380(11) . ?
 C24C C25C 1.373(10) . ?
 C26C C27C 1.388(9) . ?
 C26C C31C 1.383(9) . ?
 C27C C28C 1.386(10) . ?
 C28C C29C 1.382(10) . ?
 C29C C30C 1.381(10) . ?
 C30C C31C 1.378(10) . ?
 C32C C33C 1.386(9) . ?
 C32C C37C 1.406(9) . ?
 C33C C34C 1.384(9) . ?
 C34C C35C 1.380(10) . ?
 C35C C36C 1.378(10) . ?
 C36C C37C 1.386(9) . ?
 C38C C39C 1.390(9) . ?
 C38C C43C 1.398(9) . ?
 C39C C40C 1.376(10) . ?
 C40C C41C 1.366(10) . ?
 C41C C42C 1.379(11) . ?
 C42C C43C 1.376(10) . ?
 C44C C45C 1.393(9) . ?
 C44C C49C 1.393(9) . ?
 C47C C48C 1.392(10) . ?
 C48C C49C 1.367(9) . ?
 C1B C2B 1.348(13) . ?
 C1B C14B 1.397(10) . ?
 C2B C3B 1.380(13) . ?
 C3B C4B 1.376(11) . ?
 C4B C5B 1.402(11) . ?
 C5B C6B 1.417(9) . ?
 C5B C14B 1.438(10) . ?
 C6B C7B 1.398(9) . ?
 C6B C17B 1.482(9) . ?
 C7B C8B 1.478(9) . ?
 C7B C15B 1.406(9) . ?
 C8B C9B 1.393(10) . ?
 C8B C13B 1.402(10) . ?
 C9B C10B 1.384(10) . ?
 C10B C11B 1.373(13) . ?
 C11B C12B 1.365(13) . ?
 C12B C13B 1.413(10) . ?
 C13B C14B 1.451(11) . ?
 C15B C16B 1.506(9) . ?
 C15B C20B 1.445(9) . ?
 C16B C17B 1.609(9) . ?
 C16B C18B 1.549(9) . ?
 C16B C26B 1.517(9) . ?
 C17B C19B 1.562(9) . ?
 C17B C32B 1.510(9) . ?
 C18B C19B 1.334(9) . ?
 C18B C38B 1.464(9) . ?
 C19B C44B 1.476(9) . ?
 C20B C21B 1.392(10) . ?
 C20B C25B 1.406(9) . ?
 C21B C22B 1.379(10) . ?
 C22B C23B 1.387(11) . ?
 C23B C24B 1.388(11) . ?
 C24B C25B 1.367(10) . ?
 C26B C27B 1.373(9) . ?
 C26B C31B 1.386(9) . ?
 C27B C28B 1.395(9) . ?
 C28B C29B 1.374(10) . ?
 C29B C30B 1.385(10) . ?
 C30B C31B 1.399(9) . ?
 C32B C33B 1.394(10) . ?
 C32B C37B 1.379(10) . ?
 C33B C34B 1.398(10) . ?
 C34B C35B 1.368(11) . ?
 C35B C36B 1.391(12) . ?
 C36B C37B 1.395(10) . ?
 C38B C39B 1.412(9) . ?
 C38B C43B 1.392(9) . ?
 C39B C40B 1.370(10) . ?
 C40B C41B 1.373(11) . ?
 C41B C42B 1.387(12) . ?
 C42B C43B 1.376(10) . ?
 C44B C45B 1.382(10) . ?
 C44B C49B 1.402(10) . ?
 C45B C46B 1.385(11) . ?
 C46B C47B 1.381(13) . ?
 C47B C48B 1.363(13) . ?
 C48B C49B 1.383(10) . ?
 C1A C2A 1.374(10) . ?
 C1A C14A 1.381(9) . ?
 C2A C3A 1.406(11) . ?
 C3A C4A 1.356(10) . ?
 C4A C5A 1.428(9) . ?
 C5A C6A 1.389(9) . ?
 C5A C14A 1.430(9) . ?
 C6A C7A 1.402(9) . ?
 C6A C17A 1.497(9) . ?
 C7A C8A 1.466(9) . ?
 C7A C15A 1.401(9) . ?
 C8A C9A 1.397(9) . ?
 C8A C13A 1.414(9) . ?
 C9A C10A 1.360(9) . ?
 C10A C11A 1.392(10) . ?
 C11A C12A 1.374(10) . ?
 C12A C13A 1.408(9) . ?
 C13A C14A 1.465(9) . ?
 C15A C16A 1.503(9) . ?
 C15A C20A 1.458(9) . ?
 C16A C17A 1.592(9) . ?
 C16A C18A 1.555(9) . ?
 C16A C26A 1.523(9) . ?
 C17A C19A 1.560(9) . ?
 C17A C32A 1.516(9) . ?
 C18A C19A 1.328(9) . ?
 C18A C38A 1.476(9) . ?
 C19A C44A 1.483(9) . ?
 C20A C21A 1.405(9) . ?
 C20A C25A 1.401(9) . ?
 C21A C22A 1.399(10) . ?
 C22A C23A 1.365(11) . ?
 C23A C24A 1.377(11) . ?
 C24A C25A 1.380(10) . ?
 C26A C27A 1.387(9) . ?
 C26A C31A 1.390(9) . ?
 C27A C28A 1.372(9) . ?
 C28A C29A 1.382(10) . ?
 C29A C30A 1.378(10) . ?
 C30A C31A 1.385(9) . ?
 C32A C33A 1.390(9) . ?
 C32A C37A 1.393(9) . ?
 C33A C34A 1.394(10) . ?
 C34A C35A 1.379(11) . ?
 C35A C36A 1.370(10) . ?
 C36A C37A 1.396(9) . ?
 C38A C39A 1.380(10) . ?
 C38A C43A 1.399(10) . ?
 C39A C40A 1.383(10) . ?
 C40A C41A 1.391(11) . ?
 C41A C42A 1.354(11) . ?
 C42A C43A 1.391(10) . ?
 C44A C45A 1.391(10) . ?
 C44A C49A 1.385(10) . ?
 C45A C46A 1.407(11) . ?
 C46A C47A 1.344(12) . ?
 C47A C48A 1.384(13) . ?
 C48A C49A 1.390(11) . ?

loop_
  _geom_angle_atom_site_label_1
  _geom_angle_atom_site_label_2
  _geom_angle_atom_site_label_3
  _geom_angle
  _geom_angle_site_symmetry_1
  _geom_angle_site_symmetry_3
  _geom_angle_publ_flag
 Cl1C SbC Cl2C 89.77(7) . . ?
 Cl1C SbC Cl3C 177.27(8) . . ?
 Cl1C SbC Cl4C 90.87(7) . . ?
 Cl1C SbC Cl6C 89.49(7) . . ?
 Cl3C SbC Cl2C 88.18(6) . . ?
 Cl4C SbC Cl2C 179.30(7) . . ?
 Cl4C SbC Cl3C 91.17(6) . . ?
 Cl4C SbC Cl6C 89.07(7) . . ?
 Cl5C SbC Cl1C 91.49(8) . . ?
 Cl5C SbC Cl2C 89.54(7) . . ?
 Cl5C SbC Cl3C 90.30(8) . . ?
 Cl5C SbC Cl4C 90.73(7) . . ?
 Cl5C SbC Cl6C 179.00(8) . . ?
 Cl6C SbC Cl2C 90.65(6) . . ?
 Cl6C SbC Cl3C 88.73(7) . . ?
 Cl0A SbB Cl3B 176.99(9) . . ?
 Cl2B SbB Cl0A 89.32(9) . . ?
 Cl2B SbB Cl3B 87.83(7) . . ?
 Cl4B SbB Cl0A 91.69(10) . . ?
 Cl4B SbB Cl2B 178.99(9) . . ?
 Cl4B SbB Cl3B 91.16(9) . . ?
 Cl4B SbB Cl5B 89.04(8) . . ?
 Cl4B SbB Cl6B 90.38(8) . . ?
 Cl5B SbB Cl0A 90.84(7) . . ?
 Cl5B SbB Cl2B 90.89(8) . . ?
 Cl5B SbB Cl3B 90.17(7) . . ?
 Cl5B SbB Cl6B 179.32(9) . . ?
 Cl6B SbB Cl0A 89.53(7) . . ?
 Cl6B SbB Cl2B 89.68(8) . . ?
 Cl6B SbB Cl3B 89.49(7) . . ?
 Cl2A SbA Cl1A 89.82(8) . . ?
 Cl2A SbA Cl3A 88.88(7) . . ?
 Cl3A SbA Cl1A 178.24(8) . . ?
 Cl4A SbA Cl1A 90.48(8) . . ?
 Cl4A SbA Cl2A 178.59(10) . . ?
 Cl4A SbA Cl3A 90.80(8) . . ?
 Cl5A SbA Cl1A 91.27(8) . . ?
 Cl5A SbA Cl2A 90.82(11) . . ?
 Cl5A SbA Cl3A 89.93(8) . . ?
 Cl5A SbA Cl4A 90.55(12) . . ?
 Cl5A SbA Cl6A 179.38(8) . . ?
 Cl6A SbA Cl1A 89.33(7) . . ?
 Cl6A SbA Cl2A 89.35(8) . . ?
 Cl6A SbA Cl3A 89.48(7) . . ?
 Cl6A SbA Cl4A 89.28(9) . . ?
 Cl10 C51 Cl9B 106.3(11) . . ?
 Cl9A C51 Cl10 102.9(10) . . ?
 Cl7 C50A Cl8 112.9(10) . . ?
 Cl8 C50B Cl7 114.6(9) . . ?
 C47C C0AA C45C 120.4(6) . . ?
 C2C C1C C14C 121.6(7) . . ?
 C1C C2C C3C 121.1(7) . . ?
 C4C C3C C2C 119.7(7) . . ?
 C3C C4C C5C 120.6(6) . . ?
 C4C C5C C14C 119.9(6) . . ?
 C6C C5C C4C 122.1(6) . . ?
 C6C C5C C14C 117.9(6) . . ?
 C5C C6C C7C 121.1(6) . . ?
 C5C C6C C17C 126.9(6) . . ?
 C7C C6C C17C 111.8(6) . . ?
 C6C C7C C8C 121.0(6) . . ?
 C15C C7C C6C 109.4(6) . . ?
 C15C C7C C8C 129.5(6) . . ?
 C9C C8C C7C 122.5(6) . . ?
 C9C C8C C13C 119.8(6) . . ?
 C13C C8C C7C 117.6(6) . . ?
 C10C C9C C8C 120.3(7) . . ?
 C9C C10C C11C 120.1(7) . . ?
 C12C C11C C10C 120.2(7) . . ?
 C11C C12C C13C 121.2(7) . . ?
 C8C C13C C14C 120.4(6) . . ?
 C12C C13C C8C 118.4(6) . . ?
 C12C C13C C14C 121.1(6) . . ?
 C1C C14C C5C 117.0(6) . . ?
 C1C C14C C13C 122.5(6) . . ?
 C5C C14C C13C 120.5(6) . . ?
 C7C C15C C16C 111.5(6) . . ?
 C7C C15C C20C 125.5(6) . . ?
 C20C C15C C16C 122.4(6) . . ?
 C15C C16C C17C 103.8(5) . . ?
 C15C C16C C18C 115.4(5) . . ?
 C18C C16C C17C 85.1(5) . . ?
 C26C C16C C15C 114.2(5) . . ?
 C26C C16C C17C 117.2(5) . . ?
 C26C C16C C18C 117.2(5) . . ?
 C6C C17C C16C 102.5(5) . . ?
 C6C C17C C19C 113.8(5) . . ?
 C6C C17C C32C 115.8(5) . . ?
 C19C C17C C16C 85.2(5) . . ?
 C32C C17C C16C 116.7(5) . . ?
 C32C C17C C19C 118.0(5) . . ?
 C19C C18C C16C 93.9(5) . . ?
 C19C C18C C38C 133.7(6) . . ?
 C38C C18C C16C 132.4(6) . . ?
 C18C C19C C17C 95.8(5) . . ?
 C18C C19C C44C 135.8(6) . . ?
 C44C C19C C17C 128.3(6) . . ?
 C21C C20C C15C 123.2(6) . . ?
 C21C C20C C25C 118.8(6) . . ?
 C25C C20C C15C 117.8(6) . . ?
 C22C C21C C20C 120.3(7) . . ?
 C21C C22C C23C 120.6(7) . . ?
 C24C C23C C22C 118.6(7) . . ?
 C25C C24C C23C 122.1(7) . . ?
 C24C C25C C20C 119.5(7) . . ?
 C27C C26C C16C 118.3(6) . . ?
 C31C C26C C16C 122.5(6) . . ?
 C31C C26C C27C 119.1(6) . . ?
 C28C C27C C26C 120.6(7) . . ?
 C29C C28C C27C 119.6(7) . . ?
 C30C C29C C28C 120.0(7) . . ?
 C31C C30C C29C 120.2(7) . . ?
 C30C C31C C26C 120.5(6) . . ?
 C33C C32C C17C 122.5(6) . . ?
 C33C C32C C37C 118.3(6) . . ?
 C37C C32C C17C 119.2(6) . . ?
 C34C C33C C32C 121.0(6) . . ?
 C35C C34C C33C 119.9(7) . . ?
 C36C C35C C34C 120.3(6) . . ?
 C35C C36C C37C 120.0(7) . . ?
 C36C C37C C32C 120.4(6) . . ?
 C39C C38C C18C 122.3(6) . . ?
 C39C C38C C43C 118.3(6) . . ?
 C43C C38C C18C 119.4(6) . . ?
 C40C C39C C38C 120.9(7) . . ?
 C41C C40C C39C 120.7(7) . . ?
 C40C C41C C42C 118.9(7) . . ?
 C43C C42C C41C 121.6(7) . . ?
 C42C C43C C38C 119.5(7) . . ?
 C45C C44C C19C 122.4(6) . . ?
 C49C C44C C19C 119.5(6) . . ?
 C49C C44C C45C 118.1(6) . . ?
 C0AA C45C C44C 120.7(6) . . ?
 C0AA C47C C48C 119.2(7) . . ?
 C49C C48C C47C 120.4(6) . . ?
 C48C C49C C44C 121.3(6) . . ?
 C2B C1B C14B 122.6(8) . . ?
 C1B C2B C3B 120.8(8) . . ?
 C4B C3B C2B 120.0(9) . . ?
 C3B C4B C5B 120.3(8) . . ?
 C4B C5B C6B 121.8(7) . . ?
 C4B C5B C14B 119.7(7) . . ?
 C6B C5B C14B 118.5(7) . . ?
 C5B C6B C17B 126.8(6) . . ?
 C7B C6B C5B 122.0(6) . . ?
 C7B C6B C17B 111.2(6) . . ?
 C6B C7B C8B 119.5(6) . . ?
 C6B C7B C15B 110.0(6) . . ?
 C15B C7B C8B 130.5(6) . . ?
 C9B C8B C7B 122.1(7) . . ?
 C9B C8B C13B 119.8(7) . . ?
 C13B C8B C7B 117.9(7) . . ?
 C10B C9B C8B 120.4(8) . . ?
 C11B C10B C9B 120.1(8) . . ?
 C12B C11B C10B 120.4(8) . . ?
 C11B C12B C13B 121.1(8) . . ?
 C8B C13B C12B 118.0(7) . . ?
 C8B C13B C14B 121.2(6) . . ?
 C12B C13B C14B 120.8(7) . . ?
 C1B C14B C5B 116.6(8) . . ?
 C1B C14B C13B 123.8(7) . . ?
 C5B C14B C13B 119.6(6) . . ?
 C7B C15B C16B 109.8(6) . . ?
 C7B C15B C20B 128.1(6) . . ?
 C20B C15B C16B 121.3(6) . . ?
 C15B C16B C17B 102.7(5) . . ?
 C15B C16B C18B 111.4(5) . . ?
 C15B C16B C26B 116.1(5) . . ?
 C18B C16B C17B 85.5(5) . . ?
 C26B C16B C17B 116.2(5) . . ?
 C26B C16B C18B 119.9(5) . . ?
 C6B C17B C16B 103.6(5) . . ?
 C6B C17B C19B 117.6(5) . . ?
 C6B C17B C32B 113.3(5) . . ?
 C19B C17B C16B 84.3(5) . . ?
 C32B C17B C16B 116.1(5) . . ?
 C32B C17B C19B 117.6(5) . . ?
 C19B C18B C16B 94.9(5) . . ?
 C19B C18B C38B 131.4(6) . . ?
 C38B C18B C16B 133.5(6) . . ?
 C18B C19B C17B 95.2(5) . . ?
 C18B C19B C44B 131.7(6) . . ?
 C44B C19B C17B 133.1(6) . . ?
 C21B C20B C15B 122.3(6) . . ?
 C21B C20B C25B 118.7(6) . . ?
 C25B C20B C15B 118.8(6) . . ?
 C22B C21B C20B 121.3(7) . . ?
 C21B C22B C23B 119.0(7) . . ?
 C22B C23B C24B 120.3(7) . . ?
 C25B C24B C23B 120.6(7) . . ?
 C24B C25B C20B 120.0(7) . . ?
 C27B C26B C16B 120.4(6) . . ?
 C27B C26B C31B 120.0(6) . . ?
 C31B C26B C16B 119.4(6) . . ?
 C26B C27B C28B 120.6(6) . . ?
 C29B C28B C27B 119.6(7) . . ?
 C28B C29B C30B 120.4(7) . . ?
 C29B C30B C31B 119.8(6) . . ?
 C26B C31B C30B 119.6(6) . . ?
 C33B C32B C17B 118.8(6) . . ?
 C37B C32B C17B 123.3(6) . . ?
 C37B C32B C33B 117.9(6) . . ?
 C32B C33B C34B 121.2(7) . . ?
 C35B C34B C33B 119.9(7) . . ?
 C34B C35B C36B 119.9(7) . . ?
 C35B C36B C37B 119.7(8) . . ?
 C32B C37B C36B 121.4(7) . . ?
 C39B C38B C18B 118.1(6) . . ?
 C43B C38B C18B 123.9(6) . . ?
 C43B C38B C39B 117.9(6) . . ?
 C40B C39B C38B 120.6(7) . . ?
 C39B C40B C41B 120.4(7) . . ?
 C40B C41B C42B 120.2(7) . . ?
 C43B C42B C41B 119.8(8) . . ?
 C42B C43B C38B 121.1(7) . . ?
 C45B C44B C19B 121.7(7) . . ?
 C45B C44B C49B 118.7(7) . . ?
 C49B C44B C19B 119.5(6) . . ?
 C44B C45B C46B 121.0(8) . . ?
 C47B C46B C45B 119.6(9) . . ?
 C48B C47B C46B 120.1(8) . . ?
 C47B C48B C49B 121.0(8) . . ?
 C48B C49B C44B 119.6(7) . . ?
 C2A C1A C14A 122.0(7) . . ?
 C1A C2A C3A 120.6(7) . . ?
 C4A C3A C2A 119.0(7) . . ?
 C3A C4A C5A 121.8(7) . . ?
 C4A C5A C14A 118.2(6) . . ?
 C6A C5A C4A 122.4(6) . . ?
 C6A C5A C14A 119.4(6) . . ?
 C5A C6A C7A 121.9(6) . . ?
 C5A C6A C17A 127.2(6) . . ?
 C7A C6A C17A 110.9(5) . . ?
 C6A C7A C8A 121.3(6) . . ?
 C15A C7A C6A 110.3(6) . . ?
 C15A C7A C8A 128.4(6) . . ?
 C9A C8A C7A 124.3(6) . . ?
 C9A C8A C13A 118.5(6) . . ?
 C13A C8A C7A 116.8(6) . . ?
 C10A C9A C8A 121.9(6) . . ?
 C9A C10A C11A 119.8(7) . . ?
 C12A C11A C10A 120.1(7) . . ?
 C11A C12A C13A 120.8(7) . . ?
 C8A C13A C14A 121.1(6) . . ?
 C12A C13A C8A 118.6(6) . . ?
 C12A C13A C14A 120.3(6) . . ?
 C1A C14A C5A 118.4(6) . . ?
 C1A C14A C13A 122.0(6) . . ?
 C5A C14A C13A 119.5(6) . . ?
 C7A C15A C16A 111.1(6) . . ?
 C7A C15A C20A 126.4(6) . . ?
 C20A C15A C16A 121.9(6) . . ?
 C15A C16A C17A 103.2(5) . . ?
 C15A C16A C18A 113.9(5) . . ?
 C15A C16A C26A 116.5(5) . . ?
 C18A C16A C17A 85.4(5) . . ?
 C26A C16A C17A 116.6(5) . . ?
 C26A C16A C18A 116.5(5) . . ?
 C6A C17A C16A 104.1(5) . . ?
 C6A C17A C19A 115.5(5) . . ?
 C6A C17A C32A 114.0(5) . . ?
 C19A C17A C16A 84.8(5) . . ?
 C32A C17A C16A 115.8(5) . . ?
 C32A C17A C19A 118.2(5) . . ?
 C19A C18A C16A 94.7(5) . . ?
 C19A C18A C38A 135.2(6) . . ?
 C38A C18A C16A 130.0(6) . . ?
 C18A C19A C17A 95.0(5) . . ?
 C18A C19A C44A 135.1(6) . . ?
 C44A C19A C17A 129.9(6) . . ?
 C21A C20A C15A 117.8(6) . . ?
 C25A C20A C15A 123.4(6) . . ?
 C25A C20A C21A 118.7(6) . . ?
 C22A C21A C20A 119.6(7) . . ?
 C23A C22A C21A 120.3(7) . . ?
 C22A C23A C24A 120.8(7) . . ?
 C23A C24A C25A 120.2(7) . . ?
 C24A C25A C20A 120.4(7) . . ?
 C27A C26A C16A 120.3(6) . . ?
 C27A C26A C31A 119.0(6) . . ?
 C31A C26A C16A 120.5(6) . . ?
 C28A C27A C26A 120.7(7) . . ?
 C27A C28A C29A 120.3(7) . . ?
 C30A C29A C28A 119.5(7) . . ?
 C29A C30A C31A 120.6(7) . . ?
 C30A C31A C26A 119.9(6) . . ?
 C33A C32A C17A 118.4(6) . . ?
 C33A C32A C37A 119.1(6) . . ?
 C37A C32A C17A 122.4(6) . . ?
 C32A C33A C34A 120.3(7) . . ?
 C35A C34A C33A 120.1(7) . . ?
 C36A C35A C34A 120.2(7) . . ?
 C35A C36A C37A 120.4(7) . . ?
 C32A C37A C36A 120.0(6) . . ?
 C39A C38A C18A 122.1(6) . . ?
 C39A C38A C43A 118.3(6) . . ?
 C43A C38A C18A 119.6(6) . . ?
 C38A C39A C40A 121.0(7) . . ?
 C39A C40A C41A 119.6(8) . . ?
 C42A C41A C40A 120.3(7) . . ?
 C41A C42A C43A 120.3(8) . . ?
 C42A C43A C38A 120.4(7) . . ?
 C45A C44A C19A 119.2(6) . . ?
 C49A C44A C19A 120.6(7) . . ?
 C49A C44A C45A 120.2(7) . . ?
 C44A C45A C46A 119.5(7) . . ?
 C47A C46A C45A 120.3(8) . . ?
 C46A C47A C48A 120.2(8) . . ?
 C47A C48A C49A 121.2(8) . . ?
 C44A C49A C48A 118.6(8) . . ?

_shelx_res_file
;
TITL 18srv314_a.res in P2(1)/n
    18srv314.res
    created by SHELXL-2018/3 at 20:49:40 on 29-Jul-2018
REM Old TITL 18srv314 in P2(1)/n
REM SHELXT solution in P2(1)/n: R1 0.213, Rweak 0.030, Alpha 0.096
REM <I/s> 1.206 for 744 systematic absences, Orientation as input
REM Formula found by SHELXT: C154 Cl18 Sb3
CELL 0.71073 11.0794 19.5994 59.8368 90 93.9088 90
ZERR 12 0.0006 0.0011 0.0033 0 0.0015 0
LATT 1
SYMM 0.5-X,0.5+Y,0.5-Z
SFAC C H Cl Sb
UNIT 596 412 88 12
SADI Cl7 C50A Cl7 C50B Cl8 C50A Cl8 C50B
SADI Cl10 C51 Cl9A C51 Cl9B C51
RIGU

L.S. 7
PLAN  20
SIZE 0.029 0.133 0.323
TEMP -153.15
BOND
list 4
fmap 2
acta
OMIT 0 0 6
OMIT -1 0 1
OMIT -1 1 4
OMIT 1 2 2
REM <olex2.extras>
REM <HklSrc "%.\\18srv314.hkl">
REM </olex2.extras>

WGHT    0.015700  104.117104
EXTI    0.000043
FVAR       0.02745
SBC   4    0.646878    0.418775    0.384512    11.00000    0.02162    0.01964 =
         0.02502    0.00061   -0.00364   -0.00293
CL1C  3    0.818711    0.488091    0.381294    11.00000    0.03426    0.03317 =
         0.07304   -0.00126    0.01027   -0.01460
CL2C  3    0.570856    0.498773    0.410095    11.00000    0.03307    0.01830 =
         0.03447   -0.00309   -0.00290    0.00048
CL3C  3    0.474495    0.350024    0.389614    11.00000    0.02435    0.02845 =
         0.03841   -0.00820    0.00119   -0.00686
CL4C  3    0.720689    0.338540    0.359381    11.00000    0.03326    0.03679 =
         0.03420   -0.00858    0.00406   -0.00253
CL5C  3    0.541316    0.476072    0.354804    11.00000    0.06144    0.04949 =
         0.03502    0.01396   -0.01170    0.01264
CL6C  3    0.750772    0.359465    0.414477    11.00000    0.03567    0.02559 =
         0.02984   -0.00317   -0.01108    0.00751
SBB   4    0.659948    0.167975    0.207094    11.00000    0.02540    0.03493 =
         0.03726    0.01678    0.00256    0.00318
CL0A  3    0.834221    0.238087    0.207725    11.00000    0.02808    0.07376 =
         0.08187    0.05260   -0.00753   -0.01042
CL2B  3    0.595839    0.227845    0.238489    11.00000    0.06393    0.02826 =
         0.05828    0.00244    0.01076   -0.00355
CL3B  3    0.483690    0.099315    0.208440    11.00000    0.04007    0.03360 =
         0.04051    0.00213    0.00257   -0.00571
CL4B  3    0.720577    0.107249    0.175826    11.00000    0.06410    0.08490 =
         0.03888    0.01673    0.01794    0.03551
CL5B  3    0.553239    0.244451    0.182490    11.00000    0.03213    0.04679 =
         0.06052    0.02843   -0.00708    0.00325
CL6B  3    0.766276    0.090390    0.231407    11.00000    0.03992    0.04477 =
         0.04208    0.02272    0.00408    0.01173
SBA   4    0.181804    0.944918    0.379210    11.00000    0.02037    0.03045 =
         0.02606   -0.00700    0.00362   -0.00318
CL1A  3    0.370894    0.890849    0.374994    11.00000    0.02908    0.04346 =
         0.05847   -0.01559    0.00623    0.00565
CL2A  3    0.243454    1.038147    0.357566    11.00000    0.03683    0.07382 =
         0.04623    0.03122    0.01398    0.00565
CL3A  3   -0.003987    1.002188    0.383609    11.00000    0.02132    0.05551 =
         0.03826   -0.00046    0.00650    0.00504
CL4A  3    0.121252    0.853442    0.401630    11.00000    0.05093    0.04240 =
         0.11252    0.02673    0.02410   -0.00755
CL5A  3    0.096349    0.891102    0.347090    11.00000    0.04210    0.13440 =
         0.07451   -0.07497   -0.00732   -0.00002
CL6A  3    0.265878    0.999486    0.411710    11.00000    0.03429    0.05848 =
         0.02866   -0.01329   -0.00139   -0.00238
CL10  3    0.699087    0.426908    0.307059    11.00000    0.14125    0.18282 =
         0.12348   -0.00381    0.01261    0.00573
C51   1    0.660630    0.427372    0.276909    11.00000    0.15399
PART 1
AFIX  23
H51A  2    0.575154    0.440650    0.273484    10.50000   -1.20000
H51B  2    0.713570    0.458936    0.269139    10.50000   -1.20000
AFIX  23
PART 0
PART 2
H51C  2    0.733980    0.420318    0.268626    10.50000   -1.20000
H51D  2    0.623401    0.471460    0.272208    10.50000   -1.20000
AFIX   0
PART 0
PART 1
CL9A  3    0.686250    0.340354    0.269073    10.50000    0.26842    0.09595 =
         0.10938   -0.00576   -0.04550    0.00680
PART 0
PART 2
CL9B  3    0.549155    0.354649    0.271157    10.50000    0.25080

PART 0
CL7   3    0.348177    0.681932    0.391489    11.00000    0.06444    0.08414 =
         0.10373   -0.00554    0.00834   -0.00762
CL8   3    0.399547    0.647261    0.346051    11.00000    0.32109    0.07858 =
         0.06669   -0.01771   -0.05299    0.04342
PART 1
C50A  1    0.332944    0.706172    0.364358    10.50000    0.06660
AFIX  23
H50A  2    0.371159    0.751440    0.362829    10.50000   -1.20000
H50B  2    0.245817    0.710897    0.359751    10.50000   -1.20000
AFIX   0
PART 0
PART 2
C50B  1    0.396748    0.620225    0.372610    10.50000    0.04536
AFIX  23
H50C  2    0.479044    0.604958    0.377846    10.50000   -1.20000
H50D  2    0.342459    0.580168    0.372927    10.50000   -1.20000
AFIX   0

PART 0
C0AA  1   -0.107923    0.615718    0.480542    11.00000    0.03093    0.02042 =
         0.02936   -0.00700    0.00587   -0.00309
AFIX  43
H0AA  2   -0.083857    0.652384    0.490230    11.00000   -1.20000
AFIX   0
C1C   1    0.021631    0.640311    0.375116    11.00000    0.03689    0.02472 =
         0.03020    0.00039   -0.00349    0.00073
AFIX  43
H1C   2    0.006883    0.647031    0.359445    11.00000   -1.20000
AFIX   0
C2C   1   -0.006881    0.691246    0.389504    11.00000    0.04082    0.02077 =
         0.03800   -0.00384   -0.00848    0.00484
AFIX  43
H2C   2   -0.040838    0.732559    0.383635    11.00000   -1.20000
AFIX   0
C3C   1    0.013223    0.683450    0.412793    11.00000    0.03119    0.01939 =
         0.03353   -0.00628    0.00089   -0.00080
AFIX  43
H3C   2   -0.007250    0.719195    0.422569    11.00000   -1.20000
AFIX   0
C4C   1    0.062284    0.624310    0.421311    11.00000    0.02282    0.02304 =
         0.02570   -0.00410    0.00269   -0.00293
AFIX  43
H4C   2    0.077793    0.619479    0.437043    11.00000   -1.20000
AFIX   0
C5C   1    0.090311    0.570045    0.406914    11.00000    0.01720    0.01651 =
         0.02842   -0.00248    0.00174   -0.00345
C6C   1    0.132310    0.506094    0.415220    11.00000    0.01063    0.02272 =
         0.02062   -0.00367    0.00196   -0.00609
C7C   1    0.149738    0.450797    0.400560    11.00000    0.01091    0.02338 =
         0.02142   -0.00441    0.00028   -0.00299
C8C   1    0.149815    0.461252    0.376477    11.00000    0.01623    0.02201 =
         0.02258   -0.00511   -0.00219   -0.00276
C9C   1    0.193677    0.412362    0.362063    11.00000    0.01929    0.02818 =
         0.02567   -0.00225   -0.00026    0.00309
AFIX  43
H9C   2    0.222971    0.369948    0.367889    11.00000   -1.20000
AFIX   0
C10C  1    0.194606    0.425428    0.339438    11.00000    0.03631    0.04682 =
         0.02384   -0.00651   -0.00130    0.01326
AFIX  43
H10C  2    0.225178    0.392198    0.329739    11.00000   -1.20000
AFIX   0
C11C  1    0.151026    0.486934    0.330833    11.00000    0.04474    0.04853 =
         0.01986   -0.00055    0.00024    0.01310
AFIX  43
H11C  2    0.149870    0.495347    0.315184    11.00000   -1.20000
AFIX   0
C12C  1    0.109458    0.535823    0.344860    11.00000    0.03744    0.03759 =
         0.02305    0.00123   -0.00131    0.00590
AFIX  43
H12C  2    0.080534    0.577992    0.338773    11.00000   -1.20000
AFIX   0
C13C  1    0.108952    0.524652    0.367904    11.00000    0.01920    0.02299 =
         0.02538   -0.00174    0.00162   -0.00465
C14C  1    0.072225    0.578288    0.382983    11.00000    0.02282    0.01871 =
         0.02572    0.00061    0.00065   -0.00316
C15C  1    0.158110    0.390417    0.412794    11.00000    0.01104    0.02529 =
         0.02529   -0.00494    0.00248   -0.00221
C16C  1    0.166252    0.404025    0.437623    11.00000    0.01985    0.01859 =
         0.02031   -0.00605    0.00118   -0.00142
C17C  1    0.151914    0.485357    0.439332    11.00000    0.01796    0.01934 =
         0.02062   -0.00219    0.00213   -0.00042
C18C  1    0.043436    0.401154    0.449024    11.00000    0.01836    0.02159 =
         0.01624   -0.00165    0.00096   -0.00029
C19C  1    0.034152    0.469359    0.450570    11.00000    0.01692    0.01960 =
         0.01480   -0.00380   -0.00080   -0.00169
C20C  1    0.142337    0.321777    0.403515    11.00000    0.01994    0.02453 =
         0.02211   -0.00536    0.00789   -0.00423
C21C  1    0.217910    0.266506    0.410096    11.00000    0.02770    0.02458 =
         0.02688   -0.00854    0.00383    0.00437
AFIX  43
H21C  2    0.286156    0.273683    0.420317    11.00000   -1.20000
AFIX   0
C22C  1    0.193288    0.202169    0.401782    11.00000    0.03719    0.01869 =
         0.05381   -0.00782    0.01476    0.00063
AFIX  43
H22C  2    0.245641    0.165376    0.406090    11.00000   -1.20000
AFIX   0
C23C  1    0.091724    0.190399    0.387022    11.00000    0.05339    0.01336 =
         0.05568   -0.02186    0.01399   -0.01552
AFIX  43
H23C  2    0.074268    0.145917    0.381381    11.00000   -1.20000
AFIX   0
C24C  1    0.017594    0.244744    0.380850    11.00000    0.03032    0.03970 =
         0.04684   -0.01897    0.00591   -0.01067
AFIX  43
H24C  2   -0.051966    0.236898    0.371009    11.00000   -1.20000
AFIX   0
C25C  1    0.041115    0.309781    0.388472    11.00000    0.02180    0.03271 =
         0.03007   -0.00820    0.00129   -0.00028
AFIX  43
H25C  2   -0.010435    0.346407    0.383643    11.00000   -1.20000
AFIX   0
C26C  1    0.274501    0.372413    0.450124    11.00000    0.02259    0.01424 =
         0.01869   -0.00708    0.00110    0.00161
C27C  1    0.388380    0.386864    0.443019    11.00000    0.02458    0.02630 =
         0.02580   -0.00155    0.00185    0.00007
AFIX  43
H27C  2    0.396063    0.416279    0.430577    11.00000   -1.20000
AFIX   0
C28C  1    0.491002    0.358738    0.453924    11.00000    0.02163    0.03636 =
         0.03597   -0.00672    0.00117    0.00585
AFIX  43
H28C  2    0.568660    0.368401    0.448884    11.00000   -1.20000
AFIX   0
C29C  1    0.479696    0.316559    0.472170    11.00000    0.02865    0.03803 =
         0.03331   -0.00576   -0.00788    0.00870
AFIX  43
H29C  2    0.549629    0.296763    0.479620    11.00000   -1.20000
AFIX   0
C30C  1    0.366691    0.303186    0.479574    11.00000    0.03489    0.02868 =
         0.02844    0.00165   -0.00060    0.00366
AFIX  43
H30C  2    0.359192    0.274938    0.492307    11.00000   -1.20000
AFIX   0
C31C  1    0.264816    0.330697    0.468548    11.00000    0.02314    0.02406 =
         0.02392   -0.00373    0.00440    0.00325
AFIX  43
H31C  2    0.187325    0.320926    0.473645    11.00000   -1.20000
AFIX   0
C32C  1    0.250778    0.523116    0.452885    11.00000    0.01729    0.01965 =
         0.02378   -0.00418   -0.00085    0.00311
C33C  1    0.331624    0.566058    0.443136    11.00000    0.01708    0.01660 =
         0.02812    0.00095   -0.00066    0.00258
AFIX  43
H33C  2    0.323647    0.573640    0.427424    11.00000   -1.20000
AFIX   0
C34C  1    0.423789    0.598059    0.455939    11.00000    0.01776    0.02180 =
         0.04441   -0.00619   -0.00102   -0.00027
AFIX  43
H34C  2    0.478606    0.627242    0.449005    11.00000   -1.20000
AFIX   0
C35C  1    0.435962    0.587525    0.478790    11.00000    0.02056    0.02682 =
         0.04037   -0.01132   -0.00533   -0.00129
AFIX  43
H35C  2    0.498257    0.610219    0.487600    11.00000   -1.20000
AFIX   0
C36C  1    0.358143    0.544235    0.488876    11.00000    0.02083    0.02890 =
         0.02790   -0.00638   -0.00269    0.00340
AFIX  43
H36C  2    0.368057    0.536276    0.504554    11.00000   -1.20000
AFIX   0
C37C  1    0.265371    0.512292    0.476144    11.00000    0.01566    0.01993 =
         0.02499   -0.00294    0.00559    0.00091
AFIX  43
H37C  2    0.211300    0.482895    0.483179    11.00000   -1.20000
AFIX   0
C38C  1   -0.031037    0.344340    0.455887    11.00000    0.01823    0.01998 =
         0.01840    0.00247   -0.00478   -0.00194
C39C  1   -0.021006    0.279053    0.447139    11.00000    0.03060    0.02224 =
         0.02369    0.00267    0.00172   -0.00137
AFIX  43
H39C  2    0.038607    0.269997    0.436846    11.00000   -1.20000
AFIX   0
C40C  1   -0.096237    0.227353    0.453182    11.00000    0.04039    0.02173 =
         0.03016   -0.00455   -0.00284   -0.00910
AFIX  43
H40C  2   -0.089229    0.183332    0.446752    11.00000   -1.20000
AFIX   0
C41C  1   -0.180893    0.238652    0.468328    11.00000    0.02525    0.03287 =
         0.03723    0.01107   -0.00265   -0.00949
AFIX  43
H41C  2   -0.233917    0.203154    0.472233    11.00000   -1.20000
AFIX   0
C42C  1   -0.188072    0.302478    0.477854    11.00000    0.01825    0.03962 =
         0.03797    0.01098    0.00350    0.00168
AFIX  43
H42C  2   -0.244845    0.310145    0.488790    11.00000   -1.20000
AFIX   0
C43C  1   -0.115033    0.355322    0.471910    11.00000    0.01663    0.02122 =
         0.02591    0.00257   -0.00383    0.00088
AFIX  43
H43C  2   -0.121648    0.398935    0.478646    11.00000   -1.20000
AFIX   0
C44C  1   -0.055044    0.517782    0.458805    11.00000    0.02073    0.02207 =
         0.01861    0.00097    0.00329   -0.00299
C45C  1   -0.021752    0.571349    0.473239    11.00000    0.02162    0.02527 =
         0.02726   -0.00557    0.00354   -0.00101
AFIX  43
H45C  2    0.060935    0.577485    0.478118    11.00000   -1.20000
AFIX   0
C47C  1   -0.228703    0.607008    0.473829    11.00000    0.02877    0.03243 =
         0.02669   -0.00294    0.00280    0.00566
AFIX  43
H47C  2   -0.287921    0.637324    0.478895    11.00000   -1.20000
AFIX   0
C48C  1   -0.262549    0.553232    0.459546    11.00000    0.02186    0.03710 =
         0.02383   -0.00236   -0.00231    0.00660
AFIX  43
H48C  2   -0.345430    0.546647    0.454894    11.00000   -1.20000
AFIX   0
C49C  1   -0.177201    0.509867    0.452179    11.00000    0.02292    0.02070 =
         0.01793    0.00033    0.00052   -0.00186
AFIX  43
H49C  2   -0.201669    0.473620    0.442348    11.00000   -1.20000
AFIX   0

C1B   1    0.494592    0.909454    0.252696    11.00000    0.05063    0.02862 =
         0.06052    0.00031   -0.02881   -0.01369
AFIX  43
H1B   2    0.507232    0.935304    0.266081    11.00000   -1.20000
AFIX   0
C2B   1    0.532416    0.935432    0.233510    11.00000    0.06701    0.03216 =
         0.07124    0.01413   -0.02581   -0.01546
AFIX  43
H2B   2    0.571203    0.978675    0.233686    11.00000   -1.20000
AFIX   0
C3B   1    0.515455    0.899947    0.213619    11.00000    0.06517    0.03065 =
         0.05945    0.02587   -0.01740   -0.01781
AFIX  43
H3B   2    0.541895    0.918950    0.200188    11.00000   -1.20000
AFIX   0
C4B   1    0.460236    0.837040    0.213252    11.00000    0.03657    0.02941 =
         0.04572    0.00756   -0.01559   -0.00599
AFIX  43
H4B   2    0.447490    0.813000    0.199507    11.00000   -1.20000
AFIX   0
C5B   1    0.422706    0.808275    0.233077    11.00000    0.02375    0.02125 =
         0.04025    0.00111   -0.01138   -0.00135
C6B   1    0.372769    0.741800    0.233591    11.00000    0.01411    0.01844 =
         0.02945   -0.00097   -0.00640    0.00268
C7B   1    0.343808    0.710908    0.253588    11.00000    0.01826    0.02464 =
         0.02314   -0.00512   -0.00371    0.00325
C8B   1    0.341898    0.752425    0.274179    11.00000    0.01442    0.02787 =
         0.03396   -0.00831   -0.00298    0.00447
C9B   1    0.283411    0.730579    0.292783    11.00000    0.02827    0.04420 =
         0.03300   -0.01037    0.00396    0.00444
AFIX  43
H9B   2    0.247072    0.686674    0.292752    11.00000   -1.20000
AFIX   0
C10B  1    0.277931    0.772451    0.311305    11.00000    0.03088    0.07140 =
         0.03787   -0.02250    0.00982    0.00203
AFIX  43
H10B  2    0.236153    0.757675    0.323781    11.00000   -1.20000
AFIX   0
C11B  1    0.332744    0.835305    0.311692    11.00000    0.04008    0.06574 =
         0.04943   -0.03853    0.00074    0.00434
AFIX  43
H11B  2    0.332651    0.862777    0.324771    11.00000   -1.20000
AFIX   0
C12B  1    0.387355    0.858542    0.293398    11.00000    0.03543    0.03672 =
         0.05971   -0.02717   -0.00525    0.00393
AFIX  43
H12B  2    0.423501    0.902517    0.293805    11.00000   -1.20000
AFIX   0
C13B  1    0.391064    0.818315    0.273857    11.00000    0.01982    0.02695 =
         0.04302   -0.01062   -0.01117    0.00789
C14B  1    0.437585    0.846079    0.253680    11.00000    0.02591    0.01976 =
         0.04820   -0.00247   -0.01467    0.00706
C15B  1    0.325424    0.640572    0.250215    11.00000    0.00830    0.02465 =
         0.02275   -0.00318    0.00292    0.00034
C16B  1    0.304539    0.625923    0.225552    11.00000    0.02118    0.01792 =
         0.01586    0.00225   -0.00081    0.00053
C17B  1    0.347169    0.695597    0.214239    11.00000    0.01774    0.01759 =
         0.02537    0.00220   -0.00105   -0.00197
C18B  1    0.417853    0.593725    0.215994    11.00000    0.01798    0.02175 =
         0.01725   -0.00248   -0.00238   -0.00180
C19B  1    0.453756    0.651224    0.206520    11.00000    0.01775    0.01969 =
         0.02118   -0.00003   -0.00349    0.00083
C20B  1    0.342891    0.586047    0.266364    11.00000    0.01886    0.02875 =
         0.01816   -0.00134    0.00378    0.00299
C21B  1    0.286947    0.522801    0.263371    11.00000    0.02582    0.03062 =
         0.02522    0.00247    0.00101   -0.00172
AFIX  43
H21B  2    0.230533    0.515967    0.250892    11.00000   -1.20000
AFIX   0
C22B  1    0.311774    0.469868    0.278157    11.00000    0.03386    0.03178 =
         0.03672    0.00631   -0.00108   -0.00162
AFIX  43
H22B  2    0.271901    0.427203    0.276070    11.00000   -1.20000
AFIX   0
C23B  1    0.395803    0.479821    0.296121    11.00000    0.04230    0.04407 =
         0.03511    0.02147   -0.00363   -0.00132
AFIX  43
H23B  2    0.413878    0.443698    0.306395    11.00000   -1.20000
AFIX   0
C24B  1    0.453617    0.542283    0.299163    11.00000    0.03516    0.04955 =
         0.03011    0.01025   -0.00785   -0.00396
AFIX  43
H24B  2    0.512333    0.548279    0.311330    11.00000   -1.20000
AFIX   0
C25B  1    0.426839    0.595253    0.284811    11.00000    0.02713    0.03757 =
         0.02528    0.00582    0.00116   -0.00710
AFIX  43
H25B  2    0.464943    0.638264    0.287302    11.00000   -1.20000
AFIX   0
C26B  1    0.179500    0.600176    0.217801    11.00000    0.01863    0.01726 =
         0.02131    0.00507   -0.00220    0.00020
C27B  1    0.081853    0.614424    0.229948    11.00000    0.02438    0.02965 =
         0.02083    0.00025   -0.00003   -0.00210
AFIX  43
H27B  2    0.093604    0.637691    0.243854    11.00000   -1.20000
AFIX   0
C28B  1   -0.034459    0.595048    0.222056    11.00000    0.01963    0.04435 =
         0.03026    0.00305    0.00216   -0.00010
AFIX  43
H28B  2   -0.101614    0.604782    0.230589    11.00000   -1.20000
AFIX   0
C29B  1   -0.051377    0.561799    0.201870    11.00000    0.02572    0.04081 =
         0.03281    0.00422   -0.00514   -0.01197
AFIX  43
H29B  2   -0.130573    0.548807    0.196407    11.00000   -1.20000
AFIX   0
C30B  1    0.046327    0.547119    0.189442    11.00000    0.03887    0.02827 =
         0.01998   -0.00222   -0.00767   -0.00531
AFIX  43
H30B  2    0.034250    0.523968    0.175521    11.00000   -1.20000
AFIX   0
C31B  1    0.162909    0.566493    0.197455    11.00000    0.02265    0.02599 =
         0.02155   -0.00292    0.00503   -0.00224
AFIX  43
H31B  2    0.230301    0.556616    0.188999    11.00000   -1.20000
AFIX   0
C32B  1    0.260660    0.725651    0.196291    11.00000    0.01831    0.01870 =
         0.02978    0.00381   -0.00494   -0.00169
C33B  1    0.161547    0.762864    0.202733    11.00000    0.02231    0.02484 =
         0.04263    0.00121   -0.00508    0.00168
AFIX  43
H33B  2    0.152793    0.770919    0.218195    11.00000   -1.20000
AFIX   0
C34B  1    0.074839    0.788533    0.186864    11.00000    0.01953    0.02655 =
         0.05547    0.00590   -0.00895    0.00297
AFIX  43
H34B  2    0.006562    0.812546    0.191580    11.00000   -1.20000
AFIX   0
C35B  1    0.088458    0.779019    0.164531    11.00000    0.03318    0.03506 =
         0.05034    0.01927   -0.01296   -0.01145
AFIX  43
H35B  2    0.030581    0.797285    0.153703    11.00000   -1.20000
AFIX   0
C36B  1    0.187181    0.742558    0.157694    11.00000    0.04378    0.03677 =
         0.03140    0.01376   -0.01280   -0.01333
AFIX  43
H36B  2    0.196881    0.735768    0.142199    11.00000   -1.20000
AFIX   0
C37B  1    0.271831    0.716025    0.173700    11.00000    0.03138    0.02623 =
         0.02949    0.00866   -0.00485   -0.00689
AFIX  43
H37B  2    0.338622    0.690778    0.168936    11.00000   -1.20000
AFIX   0
C38B  1    0.473954    0.526169    0.217997    11.00000    0.02404    0.02373 =
         0.01545   -0.00380    0.00455   -0.00138
C39B  1    0.601385    0.522446    0.220708    11.00000    0.02814    0.02127 =
         0.02532    0.00056   -0.00143    0.00218
AFIX  43
H39B  2    0.647723    0.563241    0.221788    11.00000   -1.20000
AFIX   0
C40B  1    0.658768    0.460492    0.221794    11.00000    0.03508    0.02465 =
         0.04636    0.00941    0.00787    0.01202
AFIX  43
H40B  2    0.744556    0.458639    0.223618    11.00000   -1.20000
AFIX   0
C41B  1    0.593096    0.401061    0.220262    11.00000    0.04891    0.01818 =
         0.07231    0.00776    0.01486    0.01234
AFIX  43
H41B  2    0.633587    0.358313    0.221011    11.00000   -1.20000
AFIX   0
C42B  1    0.467806    0.403269    0.217625    11.00000    0.05136    0.02298 =
         0.06371   -0.00330    0.00986    0.00000
AFIX  43
H42B  2    0.422527    0.362131    0.216323    11.00000   -1.20000
AFIX   0
C43B  1    0.409300    0.465252    0.216901    11.00000    0.02764    0.02565 =
         0.03632    0.00262    0.00551   -0.00058
AFIX  43
H43B  2    0.323389    0.466470    0.215633    11.00000   -1.20000
AFIX   0
C44B  1    0.558048    0.666315    0.193237    11.00000    0.02326    0.02320 =
         0.02934    0.00870    0.00633    0.00465
C45B  1    0.648936    0.710409    0.200944    11.00000    0.04128    0.02866 =
         0.06468   -0.01293    0.01978   -0.00873
AFIX  43
H45B  2    0.641758    0.734202    0.214622    11.00000   -1.20000
AFIX   0
C46B  1    0.750295    0.720423    0.189029    11.00000    0.04727    0.03940 =
         0.10219   -0.00801    0.03346   -0.01574
AFIX  43
H46B  2    0.811595    0.751381    0.194386    11.00000   -1.20000
AFIX   0
C47B  1    0.761734    0.685144    0.169315    11.00000    0.04958    0.03198 =
         0.07816    0.01769    0.03863    0.01001
AFIX  43
H47B  2    0.831276    0.691660    0.161111    11.00000   -1.20000
AFIX   0
C48B  1    0.673443    0.640991    0.161603    11.00000    0.04869    0.04353 =
         0.03885    0.01559    0.01988    0.01900
AFIX  43
H48B  2    0.682511    0.616629    0.148095    11.00000   -1.20000
AFIX   0
C49B  1    0.570847    0.631093    0.173134    11.00000    0.03122    0.02411 =
         0.03086    0.00670    0.00482    0.01199
AFIX  43
H49B  2    0.509444    0.600634    0.167474    11.00000   -1.20000
AFIX   0

C1A   1    0.677937    0.719086    0.375096    11.00000    0.07187    0.00761 =
         0.03386   -0.00523    0.01518   -0.00392
AFIX  43
H1A   2    0.676751    0.710327    0.359467    11.00000   -1.20000
AFIX   0
C2A   1    0.676810    0.664962    0.389664    11.00000    0.09260    0.00672 =
         0.04265    0.00240    0.01071   -0.00176
AFIX  43
H2A   2    0.675808    0.619672    0.383998    11.00000   -1.20000
AFIX   0
C3A   1    0.677125    0.675993    0.412889    11.00000    0.05006    0.02076 =
         0.03627    0.00349    0.00671   -0.00395
AFIX  43
H3A   2    0.676610    0.638507    0.422947    11.00000   -1.20000
AFIX   0
C4A   1    0.678173    0.740948    0.420715    11.00000    0.02310    0.02409 =
         0.03045    0.00051    0.00226   -0.00353
AFIX  43
H4A   2    0.676194    0.748502    0.436368    11.00000   -1.20000
AFIX   0
C5A   1    0.682173    0.798297    0.406059    11.00000    0.01962    0.02408 =
         0.02256   -0.00444    0.00312   -0.00119
C6A   1    0.689593    0.864967    0.413914    11.00000    0.01246    0.02238 =
         0.02177   -0.00171    0.00388   -0.00274
C7A   1    0.693181    0.920868    0.399343    11.00000    0.01547    0.02383 =
         0.01996    0.00059    0.00259    0.00087
C8A   1    0.698001    0.911288    0.375120    11.00000    0.01363    0.02281 =
         0.01839    0.00004    0.00236    0.00348
C9A   1    0.723215    0.963194    0.360138    11.00000    0.02467    0.01844 =
         0.02337    0.00003   -0.00163    0.00337
AFIX  43
H9A   2    0.732717    1.008577    0.365551    11.00000   -1.20000
AFIX   0
C10A  1    0.734556    0.950657    0.338029    11.00000    0.04039    0.03108 =
         0.02079    0.00447    0.00075    0.00046
AFIX  43
H10A  2    0.754049    0.986736    0.328303    11.00000   -1.20000
AFIX   0
C11A  1    0.717519    0.884796    0.329688    11.00000    0.06121    0.03421 =
         0.01867   -0.00255    0.00514    0.00476
AFIX  43
H11A  2    0.720682    0.876397    0.314103    11.00000   -1.20000
AFIX   0
C12A  1    0.696140    0.831946    0.343967    11.00000    0.04793    0.02614 =
         0.02421   -0.00553    0.00334    0.00388
AFIX  43
H12A  2    0.685634    0.787048    0.338175    11.00000   -1.20000
AFIX   0
C13A  1    0.689597    0.843470    0.367087    11.00000    0.02554    0.02238 =
         0.02100   -0.00514    0.00364    0.00252
C14A  1    0.680742    0.785845    0.382487    11.00000    0.02698    0.02021 =
         0.02580   -0.00602    0.00868   -0.00260
C15A  1    0.690012    0.982107    0.411359    11.00000    0.01099    0.01976 =
         0.02343   -0.00230    0.00183   -0.00338
C16A  1    0.697812    0.969122    0.436172    11.00000    0.01876    0.01867 =
         0.02196    0.00089    0.00177   -0.00083
C17A  1    0.693436    0.888097    0.437793    11.00000    0.02114    0.01351 =
         0.01917   -0.00202    0.00325    0.00136
C18A  1    0.572916    0.967231    0.446525    11.00000    0.01825    0.02392 =
         0.01680    0.00070   -0.00031    0.00323
C19A  1    0.567865    0.899596    0.447498    11.00000    0.01768    0.02490 =
         0.01731   -0.00214    0.00035    0.00383
C20A  1    0.663864    1.049634    0.402038    11.00000    0.02489    0.01784 =
         0.02111   -0.00016    0.00676    0.00285
C21A  1    0.556894    1.057888    0.388305    11.00000    0.02452    0.01971 =
         0.03756    0.00204    0.00394    0.00139
AFIX  43
H21A  2    0.507513    1.019541    0.384352    11.00000   -1.20000
AFIX   0
C22A  1    0.523533    1.122942    0.380486    11.00000    0.03396    0.02460 =
         0.05066    0.01056    0.00370    0.01409
AFIX  43
H22A  2    0.449607    1.129049    0.371706    11.00000   -1.20000
AFIX   0
C23A  1    0.596746    1.177659    0.385417    11.00000    0.04789    0.02504 =
         0.04985    0.00754    0.01480    0.00960
AFIX  43
H23A  2    0.574354    1.221388    0.379676    11.00000   -1.20000
AFIX   0
C24A  1    0.702701    1.170238    0.398617    11.00000    0.05111    0.02310 =
         0.03656   -0.00265    0.01004   -0.00846
AFIX  43
H24A  2    0.752607    1.208802    0.401988    11.00000   -1.20000
AFIX   0
C25A  1    0.736547    1.106933    0.406957    11.00000    0.03225    0.02352 =
         0.02757   -0.00651    0.00422   -0.00358
AFIX  43
H25A  2    0.809602    1.102155    0.416095    11.00000   -1.20000
AFIX   0
C26A  1    0.800206    1.004602    0.449912    11.00000    0.02283    0.01745 =
         0.02113   -0.00178   -0.00167    0.00417
C27A  1    0.914153    1.009635    0.441768    11.00000    0.02331    0.02709 =
         0.02764   -0.00584    0.00102   -0.00002
AFIX  43
H27A  2    0.926660    0.993697    0.427112    11.00000   -1.20000
AFIX   0
C28A  1    1.008991    1.037373    0.454645    11.00000    0.01505    0.03636 =
         0.04130   -0.00860   -0.00053   -0.00217
AFIX  43
H28A  2    1.086692    1.040130    0.448901    11.00000   -1.20000
AFIX   0
C29A  1    0.992046    1.061312    0.475921    11.00000    0.02903    0.03534 =
         0.03588   -0.00750   -0.00764   -0.00278
AFIX  43
H29A  2    1.057521    1.081031    0.484751    11.00000   -1.20000
AFIX   0
C30A  1    0.879376    1.056353    0.484231    11.00000    0.03303    0.03054 =
         0.02575   -0.01159   -0.00514   -0.00103
AFIX  43
H30A  2    0.867527    1.072458    0.498895    11.00000   -1.20000
AFIX   0
C31A  1    0.783256    1.028104    0.471398    11.00000    0.02065    0.02460 =
         0.02635   -0.00339    0.00272   -0.00400
AFIX  43
H31A  2    0.705925    1.024794    0.477264    11.00000   -1.20000
AFIX   0
C32A  1    0.792993    0.855244    0.452760    11.00000    0.02356    0.01200 =
         0.02470   -0.00461   -0.00275    0.00179
C33A  1    0.906396    0.847449    0.444491    11.00000    0.03053    0.02701 =
         0.03048   -0.00634    0.00122    0.00826
AFIX  43
H33A  2    0.918611    0.860189    0.429494    11.00000   -1.20000
AFIX   0
C34A  1    1.002276    0.821023    0.458107    11.00000    0.02610    0.03515 =
         0.03802   -0.01030   -0.00506    0.00766
AFIX  43
H34A  2    1.079847    0.816268    0.452430    11.00000   -1.20000
AFIX   0
C35A  1    0.984653    0.801771    0.479809    11.00000    0.03186    0.02217 =
         0.04076   -0.00697   -0.01299    0.00999
AFIX  43
H35A  2    1.050051    0.783563    0.489033    11.00000   -1.20000
AFIX   0
C36A  1    0.873110    0.808829    0.488105    11.00000    0.03673    0.02921 =
         0.02216   -0.00233   -0.01041    0.00468
AFIX  43
H36A  2    0.861203    0.794821    0.502994    11.00000   -1.20000
AFIX   0
C37A  1    0.776839    0.836481    0.474812    11.00000    0.02289    0.02169 =
         0.02499   -0.00569   -0.00045    0.00524
AFIX  43
H37A  2    0.700323    0.842504    0.480801    11.00000   -1.20000
AFIX   0
C38A  1    0.493899    1.023724    0.452829    11.00000    0.02011    0.02851 =
         0.02156   -0.00756   -0.00017    0.00412
C39A  1    0.515588    1.090560    0.447049    11.00000    0.04276    0.03071 =
         0.02822   -0.00264    0.01304    0.01121
AFIX  43
H39A  2    0.583885    1.101035    0.438904    11.00000   -1.20000
AFIX   0
C40A  1    0.439481    1.142525    0.452924    11.00000    0.05741    0.03323 =
         0.04134   -0.00740    0.01124    0.01382
AFIX  43
H40A  2    0.453889    1.188108    0.448410    11.00000   -1.20000
AFIX   0
C41A  1    0.341716    1.127636    0.465484    11.00000    0.03774    0.04033 =
         0.03768   -0.01219    0.00311    0.01563
AFIX  43
H41A  2    0.288525    1.163082    0.469364    11.00000   -1.20000
AFIX   0
C42A  1    0.321983    1.062879    0.472206    11.00000    0.02506    0.04425 =
         0.04975   -0.01500    0.00747    0.00634
AFIX  43
H42A  2    0.256946    1.053368    0.481285    11.00000   -1.20000
AFIX   0
C43A  1    0.396592    1.010192    0.465869    11.00000    0.02318    0.03612 =
         0.03310   -0.00421    0.00277    0.00080
AFIX  43
H43A  2    0.381343    0.964749    0.470428    11.00000   -1.20000
AFIX   0
C44A  1    0.477319    0.849164    0.454203    11.00000    0.02266    0.02179 =
         0.02956    0.00697    0.00565    0.01102
C45A  1    0.412894    0.811257    0.437744    11.00000    0.02372    0.03227 =
         0.04057   -0.00067    0.00986    0.00398
AFIX  43
H45A  2    0.428223    0.816902    0.422425    11.00000   -1.20000
AFIX   0
C46A  1    0.324870    0.764502    0.443967    11.00000    0.02531    0.03226 =
         0.07405    0.00273    0.00392   -0.00109
AFIX  43
H46A  2    0.279554    0.739100    0.432776    11.00000   -1.20000
AFIX   0
C47A  1    0.304552    0.755586    0.465662    11.00000    0.02760    0.03361 =
         0.08423    0.02132    0.01884    0.00004
AFIX  43
H47A  2    0.246783    0.722900    0.469787    11.00000   -1.20000
AFIX   0
C48A  1    0.367589    0.793909    0.482008    11.00000    0.03328    0.05689 =
         0.05379    0.03488    0.01007    0.00667
AFIX  43
H48A  2    0.350443    0.788308    0.497241    11.00000   -1.20000
AFIX   0
C49A  1    0.455537    0.840445    0.476537    11.00000    0.02929    0.04526 =
         0.03500    0.01570    0.00410    0.00174
AFIX  43
H49A  2    0.499799    0.865753    0.487888    11.00000   -1.20000
AFIX   0
HKLF 4


REM  18srv314_a.res in P2(1)/n
REM wR2 = 0.1483, GooF = S = 1.197, Restrained GooF = 1.165 for all data
REM R1 = 0.0724 for 18106 Fo > 4sig(Fo) and 0.0958 for all 22893 data
REM 1566 parameters refined using 1467 restraints

END

WGHT      0.0156    104.1406

REM Highest difference peak  1.211,  deepest hole -1.497,  1-sigma level  0.116
Q1    1   0.3896  0.6276  0.3584  11.00000  0.05    0.77
Q2    1   0.3455  0.7117  0.3760  11.00000  0.05    0.74
Q3    1   0.5730  0.8794  0.1699  11.00000  0.05    0.63
Q4    1   0.4609  0.6384  0.3419  11.00000  0.05    0.59
Q5    1   0.4423  0.6820  0.3476  11.00000  0.05    0.59
Q6    1   0.7978  0.1257  0.1769  11.00000  0.05    0.58
Q7    1   0.1187  0.8927  0.3909  11.00000  0.05    0.55
Q8    1   0.6715  0.2171  0.2324  11.00000  0.05    0.48
Q9    1   0.2470  0.9854  0.3966  11.00000  0.05    0.48
Q10   1   0.6613  0.4656  0.4036  11.00000  0.05    0.47
Q11   1   0.6785  0.1228  0.2054  11.00000  0.05    0.46
Q12   1  -0.0954  0.5378  0.4413  11.00000  0.05    0.46
Q13   1   0.7191  0.3863  0.2907  11.00000  0.05    0.46
Q14   1   0.1098  1.0214  0.4059  11.00000  0.05    0.45
Q15   1   0.6691  0.8975  0.2095  11.00000  0.05    0.44
Q16   1   0.3335  0.6590  0.3388  11.00000  0.05    0.44
Q17   1   0.5546  0.0858  0.2022  11.00000  0.05    0.43
Q18   1   0.6437  0.9750  0.1942  11.00000  0.05    0.42
Q19   1   0.1273  0.9267  0.3704  11.00000  0.05    0.42
Q20   1   0.6501  0.3778  0.3819  11.00000  0.05    0.42
;
_shelx_res_checksum                83405
