# Supplementary material for: Rupturing aromaticity by periphery overcrowding
Source: Nat Chem. 2023 Mar 6;15(4):516–25. doi: 10.1038/s41557-023-01149-6 (PMC10070187; doi:10.1038/s41557-023-01149-6)
Supplement: Supplementary file 11 — Structure factors for compound 4·SbCl6; CCDC reference 2141789. [file 41557_2023_1149_MOESM11_ESM.hkl]

   2   0   0  135.75    9.50
   2   0   0  130.94    9.49
   2   0   0  132.51    9.49
  -2   0   0  130.54    9.50
  -2   0   0  125.38    9.50
  -2   0   0  142.49    9.51
  -2   0   0  131.22    9.49
  -2   0   0  132.59    9.50
  -2   0   0  128.13    9.49
   2   0   0  131.84    9.50
   2   0   0  133.20    9.50
   2   0   0  135.11    9.51
   3   0   0    0.05    0.11
   3   0   0    0.29    0.22
   3   0   0    0.03    0.09
  -3   0   0   -0.12    0.09
  -3   0   0    0.17    0.06
   3   0   0   -0.01    0.07
  -3   0   0    0.04    0.21
  -3   0   0    0.41    0.10
   3   0   0    0.33    0.15
  -3   0   0    0.29    0.15
   4   0   0    2.54    0.21
  -4   0   0    2.54    0.21
  -4   0   0    2.45    0.29
  -4   0   0    2.47    0.31
  -4   0   0    2.82    0.22
   4   0   0    2.22    0.29
   4   0   0    2.10    0.20
   4   0   0    1.79    0.23
  -4   0   0    1.95    0.19
  -5   0   0    0.25    0.15
   5   0   0    0.11    0.14
  -5   0   0    0.11    0.28
  -5   0   0   -0.27    0.32
  -5   0   0    0.04    0.18
  -5   0   0    0.13    0.11
   5   0   0    0.53    0.27
  -6   0   0  105.16    7.72
  -6   0   0  106.83    7.74
   6   0   0  110.10    7.72
  -6   0   0  107.20    7.77
   6   0   0  103.52    7.75
  -6   0   0  109.72    7.71
  -6   0   0  109.06    7.72
  -7   0   0   -0.55    0.29
  -7   0   0   -0.33    0.19
   7   0   0    0.29    0.50
  -7   0   0   -0.05    0.41
  -7   0   0    0.16    0.15
   7   0   0    0.14    0.25
  -7   0   0    0.71    0.55
  -8   0   0    8.02    0.66
  -8   0   0    6.99    0.57
   8   0   0    6.45    0.86
  -8   0   0    7.87    0.69
  -8   0   0    9.07    0.99
   8   0   0    6.31    0.62
  -9   0   0   -0.07    0.72
  -9   0   0    0.11    0.18
   9   0   0    0.03    0.72
  -9   0   0    0.34    0.92
  -9   0   0   -0.04    0.39
 -10   0   0    8.60    1.29
 -10   0   0    8.60    0.82
  10   0   0   10.84    1.18
  11   0   0    0.40    0.96
 -11   0   0    1.86    1.13
 -11   0   0    0.46    0.48
 -12   0   0   17.04    1.53
  12   0   0   24.21    1.98
 -12   0   0   16.79    1.98
 -13   0   0   -1.13    0.83
 -13   0   0   -0.86    1.44
  13   0   0    2.33    1.51
   1  -1   0    3.66    0.30
   1   1   0    3.05    0.26
  -1   1   0    2.92    0.25
  -2  -1   0  120.24    8.50
   2  -1   0  116.95    8.50
  -2  -1   0  121.79    8.50
   2  -1   0  120.37    8.50
   2  -1   0  120.72    8.50
  -2  -1   0  112.73    8.49
  -2  -1   0  119.67    8.50
  -2  -1   0  122.72    8.51
   2  -1   0  118.38    8.50
   2  -1   0  115.21    8.50
   2   1   0  123.45    8.50
  -2   1   0  116.69    8.50
   2   1   0  118.14    8.50
   2   1   0  122.33    8.51
   2   1   0  121.45    8.50
  -2   1   0  114.00    8.50
  -2   1   0  115.42    8.50
  -2   1   0  116.49    8.50
  -2   1   0  114.89    8.50
   2   1   0  116.08    8.51
  -2   1   0  121.52    8.51
  -3  -1   0    6.52    0.48
   3  -1   0    5.96    0.49
   3  -1   0    6.24    0.52
  -3  -1   0    6.75    0.53
  -3  -1   0    6.61    0.52
   3  -1   0    6.63    0.49
   3  -1   0    6.32    0.48
   3  -1   0    6.35    0.52
  -3  -1   0    6.86    0.47
  -3   1   0    5.61    0.54
  -3   1   0    6.27    0.48
  -3   1   0    6.37    0.48
   3   1   0    6.77    0.49
   3   1   0    6.53    0.47
  -3   1   0    5.82    0.50
  -3   1   0    6.53    0.51
   3   1   0    6.85    0.52
  -4  -1   0    0.28    0.24
   4  -1   0   -0.11    0.14
  -4  -1   0   -0.16    0.23
   4  -1   0   -0.15    0.14
   4  -1   0    0.01    0.12
  -4  -1   0    0.48    0.12
   4  -1   0    0.25    0.21
   4   1   0    0.13    0.20
  -4   1   0    0.00    0.21
  -4   1   0    0.05    0.11
  -4   1   0    0.34    0.08
  -4   1   0    0.48    0.28
  -4   1   0    0.42    0.17
   4   1   0    0.13    0.15
   4   1   0    0.46    0.09
   5  -1   0    3.28    0.38
  -5  -1   0    3.24    0.26
   5  -1   0    2.65    0.27
  -5  -1   0    2.11    0.40
  -5  -1   0    2.31    0.38
  -5  -1   0    2.34    0.27
   5  -1   0    3.48    0.30
  -5   1   0    3.22    0.37
  -5   1   0    3.09    0.26
  -5   1   0    2.71    0.32
  -5   1   0    2.59    0.27
   5   1   0    3.02    0.38
   5   1   0    3.46    0.26
  -5   1   0    3.83    0.47
  -6  -1   0    5.35    0.46
  -6  -1   0    5.80    0.64
   6  -1   0    4.64    0.52
  -6  -1   0    4.56    0.41
   6  -1   0    5.63    0.45
  -6  -1   0    4.99    0.52
   6   1   0    4.89    0.45
  -6   1   0    5.19    0.42
  -6   1   0    6.23    0.64
   6   1   0    6.45    0.55
  -6   1   0    5.40    0.47
  -6   1   0    5.29    0.53
  -7  -1   0    0.11    0.43
  -7  -1   0    0.68    0.50
   7  -1   0    0.30    0.28
  -7  -1   0    0.34    0.30
  -7  -1   0    0.14    0.14
   7  -1   0   -0.14    0.49
  -7   1   0   -0.01    0.40
  -7   1   0   -0.07    0.59
  -7   1   0    0.24    0.15
   7   1   0   -0.09    0.24
  -7   1   0    0.28    0.29
   7   1   0   -0.82    0.48
  -7   1   0    0.06    0.30
  -8  -1   0    5.38    0.68
  -8  -1   0    4.82    0.50
   8  -1   0    4.50    0.75
  -8  -1   0    5.80    0.89
  -8  -1   0    4.72    0.40
  -8   1   0    3.93    0.89
  -8   1   0    4.01    0.44
  -8   1   0    4.98    0.40
  -8   1   0    5.06    0.52
   8   1   0    4.07    0.75
  -8   1   0    4.69    0.49
   8   1   0    4.13    0.47
  -8   1   0    5.21    0.59
  -9  -1   0    0.58    0.73
   9  -1   0   -0.31    0.72
  -9  -1   0    0.71    0.39
  -9  -1   0    0.73    0.88
  -9   1   0    0.28    0.22
  -9   1   0   -0.49    0.90
  -9   1   0   -0.33    0.40
  -9   1   0    0.12    0.71
   9   1   0    0.91    0.72
 -10  -1   0    3.32    0.55
  10  -1   0    3.40    0.89
 -10  -1   0    2.43    0.94
 -10   1   0    4.42    0.98
  10   1   0    2.41    0.95
 -10   1   0    3.39    0.56
 -11  -1   0   -1.04    1.14
 -11  -1   0   -0.38    0.53
  11  -1   0    1.71    0.97
 -11   1   0    0.08    0.54
  11   1   0   -0.40    1.19
 -11   1   0    0.03    1.17
 -12  -1   0   17.43    1.89
  12  -1   0   18.27    2.11
 -12  -1   0   20.13    1.59
  12   1   0   16.00    2.03
 -12   1   0   18.56    1.56
 -12   1   0   19.64    1.93
  13  -1   0    1.92    1.48
 -13  -1   0    1.56    0.85
 -13  -1   0   -0.66    1.48
 -13   1   0    1.88    0.85
  13   1   0    4.00    1.56
 -13   1   0    0.67    1.52
   0   2   0   86.08    6.67
   0   2   0  102.40    6.68
   0   2   0   90.91    6.68
  -1  -2   0    0.84    0.12
   1  -2   0    1.01    0.08
   1  -2   0    0.98    0.09
  -1  -2   0    1.03    0.09
   1  -2   0    0.95    0.10
  -1  -2   0    1.00    0.10
   1  -2   0    0.86    0.11
   1  -2   0    0.86    0.12
  -1   2   0    1.07    0.13
  -1   2   0    1.00    0.09
  -1   2   0    1.10    0.12
  -1   2   0    0.98    0.08
   1   2   0    0.95    0.14
   1   2   0    1.37    0.15
  -1   2   0    1.29    0.12
   1   2   0    0.97    0.09
   1   2   0    0.89    0.10
   2  -2   0    0.02    0.10
  -2  -2   0    0.06    0.13
   2  -2   0   -0.21    0.10
   2  -2   0    0.03    0.20
   2  -2   0   -0.07    0.06
   2  -2   0    0.20    0.11
  -2  -2   0   -0.01    0.05
  -2  -2   0    0.06    0.13
  -2   2   0   -0.02    0.05
  -2   2   0   -0.18    0.05
   2   2   0    0.13    0.11
   2   2   0   -0.24    0.17
  -2   2   0    0.25    0.09
  -2   2   0   -0.03    0.15
  -2   2   0    0.12    0.14
   2   2   0   -0.08    0.06
   2   2   0    0.22    0.16
   2   2   0    0.03    0.08
  -2   2   0   -0.11    0.13
   3  -2   0    7.06    0.59
   3  -2   0    6.81    0.55
   3  -2   0    6.95    0.57
   3  -2   0    6.87    0.59
  -3  -2   0    8.41    0.59
  -3  -2   0    7.49    0.59
  -3  -2   0    7.87    0.55
  -3   2   0    7.53    0.62
   3   2   0    8.02    0.56
  -3   2   0    6.30    0.56
  -3   2   0    6.48    0.59
   3   2   0    8.10    0.54
   3   2   0    7.49    0.58
  -3   2   0    7.19    0.54
  -3   2   0    6.86    0.54
  -4  -2   0   14.74    1.14
  -4  -2   0   13.49    1.11
  -4  -2   0   14.40    1.08
   4  -2   0   14.75    1.12
   4  -2   0   15.23    1.08
   4  -2   0   14.76    1.10
  -4   2   0   13.66    1.11
  -4   2   0   15.31    1.08
   4   2   0   14.51    1.07
   4   2   0   14.21    1.12
  -4   2   0   15.78    1.14
  -4   2   0   14.97    1.07
  -4   2   0   15.15    1.10
   5  -2   0    3.35    0.41
  -5  -2   0    3.95    0.46
  -5  -2   0    3.53    0.33
  -5  -2   0    3.35    0.44
   5  -2   0    4.11    0.37
   5   2   0    4.37    0.34
   5   2   0    5.11    0.44
  -5   2   0    3.85    0.33
  -5   2   0    3.95    0.41
  -5   2   0    3.74    0.34
  -5   2   0    3.32    0.40
  -5   2   0    4.51    0.51
   6  -2   0   -0.49    0.27
  -6  -2   0    0.52    0.24
  -6  -2   0    0.17    0.37
   6  -2   0    0.13    0.27
  -6  -2   0    0.31    0.44
  -6   2   0    0.51    0.34
  -6   2   0    0.53    0.15
  -6   2   0    0.10    0.11
   6   2   0    0.08    0.16
   6   2   0    0.39    0.34
  -6   2   0   -0.14    0.44
  -7  -2   0    0.19    0.60
   7  -2   0    0.80    0.50
  -7  -2   0    0.37    0.39
  -7  -2   0    1.00    0.32
  -7   2   0    0.46    0.56
   7   2   0    0.42    0.54
   7   2   0    0.55    0.24
  -7   2   0    0.47    0.30
  -7   2   0    0.68    0.18
  -7   2   0    1.11    0.40
   8  -2   0    0.14    0.67
  -8  -2   0   -0.25    0.34
  -8  -2   0    0.51    0.64
  -8  -2   0   -0.11    0.69
  -8   2   0   -0.67    0.44
   8   2   0   -0.51    0.64
  -8   2   0    0.13    0.39
   8   2   0    0.22    0.31
  -8   2   0   -0.59    0.66
  -8   2   0   -0.26    0.18
  -9  -2   0    0.47    0.39
   9  -2   0   -0.25    0.66
  -9  -2   0   -0.56    0.87
  -9  -2   0   -0.09    0.79
  -9   2   0    0.97    0.44
   9   2   0    0.55    0.77
  -9   2   0   -0.20    0.90
  -9   2   0    0.17    0.19
  -9   2   0    1.27    0.65
 -10  -2   0    1.08    1.04
 -10  -2   0    1.01    0.44
  10  -2   0    0.64    0.82
 -10   2   0    2.93    0.93
 -10   2   0    1.01    0.49
  10   2   0    1.14    1.07
 -11  -2   0    3.36    1.17
  11  -2   0    0.91    1.04
 -11   2   0    1.47    1.01
 -11   2   0    2.14    0.58
  11   2   0    2.52    1.11
 -12  -2   0    1.47    1.26
 -12  -2   0    1.26    0.59
  12  -2   0    0.84    1.18
 -12   2   0   -0.46    1.12
 -12   2   0    0.36    0.61
  12   2   0    2.05    1.34
  13  -2   0    1.93    1.67
 -13  -2   0    0.92    1.46
 -13  -2   0    3.06    0.79
 -13   2   0    3.46    1.35
 -13   2   0    3.24    0.88
   0  -3   0    0.09    0.09
   0   3   0   -0.05    0.12
   0   3   0    0.07    0.10
   0   3   0    0.09    0.06
   0   3   0   -0.04    0.03
   1  -3   0   19.82    1.40
  -1  -3   0   18.03    1.42
   1  -3   0   18.92    1.42
   1  -3   0   18.27    1.42
  -1  -3   0   20.06    1.42
   1  -3   0   19.60    1.40
  -1  -3   0   20.54    1.42
  -1  -3   0   20.07    1.40
   1  -3   0   19.33    1.41
   1   3   0   19.98    1.41
  -1   3   0   20.07    1.40
   1   3   0   20.12    1.43
   1   3   0   18.94    1.41
  -1   3   0   19.38    1.42
  -1   3   0   20.81    1.40
  -1   3   0   19.16    1.41
  -1   3   0   17.50    1.42
   1   3   0   19.81    1.41
   1   3   0   19.49    1.42
   2  -3   0    0.63    0.15
  -2  -3   0    0.88    0.10
   2  -3   0    0.82    0.09
   2  -3   0    0.67    0.10
  -2  -3   0    1.37    0.18
  -2  -3   0    1.25    0.12
  -2  -3   0    1.59    0.18
  -2  -3   0    0.99    0.16
   2  -3   0    0.49    0.14
  -2   3   0    0.61    0.10
  -2   3   0    0.62    0.08
  -2   3   0    0.95    0.18
   2   3   0    1.48    0.23
   2   3   0    1.28    0.12
   2   3   0    1.10    0.13
  -2   3   0    0.41    0.18
  -2   3   0    0.68    0.19
   2   3   0    1.19    0.14
   3  -3   0    4.83    0.37
   3  -3   0    4.63    0.42
  -3  -3   0    5.14    0.42
  -3  -3   0    5.08    0.38
   3  -3   0    4.84    0.41
   3  -3   0    5.08    0.43
  -3   3   0    5.64    0.46
   3   3   0    5.64    0.43
   3   3   0    4.73    0.37
  -3   3   0    4.83    0.37
  -3   3   0    4.42    0.41
  -3   3   0    4.69    0.42
  -3   3   0    4.45    0.38
   3   3   0    4.75    0.40
  -4  -3   0    5.52    0.45
  -4  -3   0    4.66    0.37
   4  -3   0    3.94    0.39
  -4  -3   0    4.59    0.43
   4  -3   0    4.08    0.36
   4  -3   0    4.17    0.40
   4  -3   0    3.37    0.39
  -4   3   0    4.22    0.38
   4   3   0    5.39    0.42
  -4   3   0    3.85    0.35
   4   3   0    4.98    0.34
  -4   3   0    3.88    0.45
  -4   3   0    3.66    0.35
  -5  -3   0    4.18    0.53
  -5  -3   0    5.47    0.55
  -5  -3   0    5.58    0.42
   5  -3   0    5.52    0.48
   5  -3   0    5.55    0.51
  -5   3   0    6.54    0.60
   5   3   0    5.15    0.44
   5   3   0    5.13    0.52
  -5   3   0    5.21    0.44
  -5   3   0    5.84    0.49
  -5   3   0    5.74    0.44
  -6  -3   0   19.66    1.55
   6  -3   0   19.41    1.51
   6  -3   0   19.74    1.50
  -6  -3   0   18.96    1.58
  -6  -3   0   19.44    1.48
   6   3   0   21.22    1.46
  -6   3   0   19.50    1.55
  -6   3   0   20.06    1.45
  -6   3   0   20.09    1.46
   6   3   0   18.86    1.54
  -6   3   0   19.83    1.52
  -7  -3   0    0.81    0.56
   7  -3   0    1.55    0.50
   7  -3   0    1.15    0.40
  -7  -3   0    1.79    0.34
  -7   3   0    1.65    0.63
  -7   3   0    1.34    0.23
   7   3   0    1.76    0.26
  -7   3   0    1.80    0.34
  -7   3   0    0.97    0.42
   7   3   0    1.15    0.55
  -8  -3   0   25.61    1.88
  -8  -3   0   25.46    2.03
  -8  -3   0   25.24    2.12
   8  -3   0   25.14    2.01
  -8   3   0   24.84    1.88
   8   3   0   25.54    1.86
  -8   3   0   24.96    1.83
   8   3   0   24.58    2.09
  -8   3   0   24.01    2.15
  -8   3   0   24.55    1.94
  -9  -3   0    6.96    1.09
  -9  -3   0    7.36    0.98
  -9  -3   0    6.44    0.70
   9  -3   0    7.98    0.94
  -9   3   0    6.35    0.72
  -9   3   0    4.02    0.99
   9   3   0    6.17    0.99
  -9   3   0    7.86    0.55
  -9   3   0    7.78    0.78
 -10  -3   0    0.92    0.46
 -10  -3   0    1.34    1.03
  10  -3   0   -0.01    0.95
 -10   3   0    1.59    0.52
  10   3   0    1.16    0.94
 -10   3   0    1.01    0.92
 -10   3   0    1.80    0.41
  11  -3   0    4.18    1.14
 -11  -3   0    1.75    1.07
 -11  -3   0    4.76    0.63
 -11   3   0    3.40    1.24
  11   3   0    4.17    1.13
 -11   3   0    3.06    0.65
 -12  -3   0   11.47    1.06
 -12  -3   0   11.08    1.58
  12  -3   0    9.18    1.60
 -12   3   0    8.95    1.46
  12   3   0   13.60    1.55
 -12   3   0   12.11    1.28
 -13  -3   0   -2.18    1.50
 -13  -3   0    0.45    0.91
 -13   3   0    1.11    0.85
 -13   3   0   -1.50    1.54
   0  -4   0   21.53    1.62
   0  -4   0   25.01    1.61
   0   4   0   20.99    1.62
   0   4   0   20.45    1.62
   0   4   0   22.76    1.60
   0   4   0   23.26    1.61
   0   4   0   21.23    1.62
  -1  -4   0   27.82    1.83
   1  -4   0   21.75    1.84
  -1  -4   0   25.79    1.84
   1  -4   0   26.06    1.83
   1  -4   0   24.90    1.83
  -1  -4   0   25.68    1.83
   1  -4   0   25.68    1.83
  -1  -4   0   25.10    1.84
   1  -4   0   23.93    1.84
  -1   4   0   25.91    1.84
   1   4   0   24.16    1.85
   1   4   0   25.99    1.83
   1   4   0   26.62    1.83
   1   4   0   25.03    1.84
  -1   4   0   27.36    1.83
   1   4   0   25.11    1.85
  -1   4   0   23.43    1.85
  -1   4   0   25.24    1.84
  -1   4   0   25.90    1.83
   2  -4   0   18.23    1.22
  -2  -4   0   17.17    1.24
  -2  -4   0   16.69    1.25
   2  -4   0   16.66    1.24
   2  -4   0   15.75    1.25
  -2  -4   0   16.66    1.23
  -2  -4   0   20.14    1.26
   2  -4   0   18.84    1.23
  -2   4   0   16.35    1.23
   2   4   0   16.90    1.24
   2   4   0   16.48    1.24
  -2   4   0   15.94    1.25
  -2   4   0   17.01    1.23
  -2   4   0   14.05    1.25
   2   4   0   16.75    1.24
  -3  -4   0   87.65    6.19
  -3  -4   0   94.32    6.21
   3  -4   0   82.85    6.20
   3  -4   0   83.86    6.19
  -3  -4   0   83.49    6.21
   3  -4   0   86.00    6.20
   3  -4   0   87.88    6.19
  -3   4   0   85.87    6.21
  -3   4   0   86.77    6.19
  -3   4   0   83.15    6.19
  -3   4   0   82.91    6.19
   3   4   0   89.77    6.19
   3   4   0   87.18    6.20
   3   4   0   85.88    6.19
   4  -4   0    2.28    0.22
   4  -4   0    2.82    0.31
   4  -4   0    1.60    0.29
   4  -4   0    2.13    0.31
  -4  -4   0    2.70    0.24
  -4  -4   0    2.65    0.35
  -4   4   0    2.49    0.22
  -4   4   0    1.80    0.25
  -4   4   0    2.24    0.36
   4   4   0    2.19    0.31
  -4   4   0    2.45    0.23
  -5  -4   0    4.76    0.53
  -5  -4   0    4.46    0.38
  -5  -4   0    4.74    0.49
   5  -4   0    4.05    0.44
   5  -4   0    5.38    0.47
  -5   4   0    4.42    0.52
  -5   4   0    4.60    0.37
   5   4   0    4.29    0.39
  -5   4   0    3.11    0.41
   5   4   0    4.36    0.47
  -5   4   0    4.43    0.38
   6  -4   0   -0.18    0.33
  -6  -4   0    0.41    0.28
  -6  -4   0    2.06    0.46
  -6  -4   0   -0.14    0.38
  -6   4   0    0.24    0.14
  -6   4   0    0.37    0.17
   6   4   0    0.77    0.19
   6   4   0    0.18    0.33
  -6   4   0    0.79    0.39
  -6   4   0    0.02    0.32
  -7  -4   0   -0.02    0.32
  -7  -4   0    0.07    0.53
   7  -4   0   -0.10    0.50
   7  -4   0    0.60    0.41
  -7  -4   0    0.67    0.63
  -7   4   0   -0.05    0.32
   7   4   0    0.09    0.55
  -7   4   0    0.49    0.18
   7   4   0    0.02    0.25
  -7   4   0   -0.49    0.60
  -7   4   0    0.11    0.41
  -8  -4   0    5.98    0.55
  -8  -4   0    4.62    0.82
   8  -4   0    6.28    0.66
  -8  -4   0    4.85    0.79
   8  -4   0    5.16    0.74
   8   4   0    6.69    0.82
  -8   4   0    4.83    0.85
  -8   4   0    5.25    0.64
   8   4   0    4.84    0.48
  -8   4   0    5.70    0.54
  -8   4   0    4.60    0.38
  -9  -4   0   12.40    1.10
   9  -4   0   13.78    1.25
  -9  -4   0   14.65    1.41
  -9   4   0   13.36    1.08
  -9   4   0   12.16    1.34
  -9   4   0   14.04    1.14
  -9   4   0   11.49    1.06
   9   4   0   16.55    1.34
 -10  -4   0    0.94    1.03
  10  -4   0    0.95    0.80
 -10  -4   0    1.85    0.47
 -10   4   0    1.99    1.08
 -10   4   0    0.80    0.53
 -10   4   0    1.21    0.45
  10   4   0    0.77    0.96
 -11  -4   0   12.06    1.42
 -11  -4   0    9.82    0.96
  11  -4   0   10.95    1.37
  11   4   0   13.70    1.50
 -11   4   0   10.47    1.13
 -11   4   0   10.11    1.52
 -12  -4   0    0.81    1.25
 -12  -4   0    2.69    0.67
  12  -4   0    1.65    1.21
 -12   4   0    0.57    0.69
  12   4   0    1.93    1.50
 -12   4   0    1.52    1.28
   0  -5   0    0.06    0.08
   0  -5   0   -0.17    0.15
   0   5   0    0.11    0.16
   0   5   0    0.10    0.09
   0   5   0    0.19    0.22
   0   5   0    0.17    0.05
   0   5   0   -0.03    0.11
  -1  -5   0   10.40    0.71
  -1  -5   0   10.00    0.73
   1  -5   0    9.49    0.70
  -1  -5   0    9.75    0.73
   1  -5   0    9.34    0.74
   1  -5   0    9.62    0.71
  -1   5   0    9.35    0.70
   1   5   0    9.16    0.75
  -1   5   0    9.49    0.70
  -1   5   0    8.36    0.73
  -1   5   0    8.96    0.73
   1   5   0   10.74    0.71
   1   5   0   10.28    0.72
   2  -5   0   32.02    2.25
  -2  -5   0   31.47    2.26
  -2  -5   0   31.61    2.25
  -2  -5   0   31.01    2.24
  -2  -5   0   31.05    2.26
   2  -5   0   31.46    2.23
   2  -5   0   30.64    2.26
   2  -5   0   31.04    2.23
  -2   5   0   30.11    2.26
   2   5   0   32.05    2.25
   2   5   0   31.00    2.24
  -2   5   0   31.20    2.23
  -2   5   0   31.85    2.23
   2   5   0   30.12    2.25
   2   5   0   28.60    2.25
   3  -5   0   62.12    4.54
  -3  -5   0   63.77    4.55
  -3  -5   0   63.65    4.55
   3  -5   0   64.26    4.56
   3  -5   0   61.99    4.56
   3  -5   0   63.67    4.54
  -3  -5   0   63.73    4.57
  -3  -5   0   60.61    4.56
   3   5   0   64.13    4.56
   3   5   0   61.88    4.55
  -3   5   0   63.50    4.54
  -3   5   0   63.90    4.54
  -3   5   0   64.88    4.58
   4  -5   0   67.04    4.97
   4  -5   0   71.24    4.99
   4  -5   0   68.82    4.99
  -4  -5   0   67.22    4.96
  -4  -5   0   68.79    5.00
  -4  -5   0   67.96    4.97
   4  -5   0   68.28    4.97
  -4  -5   0   68.69    5.00
   4   5   0   67.79    4.97
  -4   5   0   73.33    4.97
   4   5   0   67.85    4.99
  -4   5   0   71.34    4.97
  -4   5   0   69.27    4.97
  -4   5   0   70.26    5.01
   5  -5   0    8.79    0.82
  -5  -5   0   10.54    0.83
  -5  -5   0   11.16    0.89
   5  -5   0    9.16    0.82
  -5  -5   0   10.15    0.76
  -5   5   0   10.11    0.88
   5   5   0   10.08    0.74
  -5   5   0    8.89    0.74
  -5   5   0    9.51    0.73
  -5   5   0    8.22    0.77
   5   5   0   10.21    0.81
   6  -5   0    0.21    0.36
   6  -5   0    0.05    0.35
  -6  -5   0    0.43    0.29
  -6  -5   0    0.52    0.36
  -6  -5   0   -0.08    0.35
  -6   5   0    0.93    0.17
  -6   5   0    0.26    0.13
  -6   5   0    0.40    0.30
   6   5   0   -0.14    0.36
   6   5   0    0.35    0.22
  -7  -5   0    3.49    0.67
  -7  -5   0    3.66    0.67
   7  -5   0    3.40    0.52
  -7  -5   0    2.60    0.42
   7  -5   0    3.31    0.61
  -7   5   0    2.73    0.48
  -7   5   0    3.97    0.29
   7   5   0    2.89    0.36
   7   5   0    3.36    0.66
  -7   5   0    3.22    0.71
  -7   5   0    3.64    0.42
  -8  -5   0    2.17    0.41
  -8  -5   0    1.31    0.84
  -8  -5   0    2.53    0.68
   8  -5   0    3.15    0.59
   8  -5   0    3.19    0.66
   8   5   0    2.14    0.34
  -8   5   0    1.86    0.35
  -8   5   0    2.46    0.88
  -8   5   0    2.04    0.53
   8   5   0    2.47    0.74
  -8   5   0    2.75    0.48
  -9  -5   0    5.99    0.61
   9  -5   0    6.54    0.92
  -9  -5   0    5.30    0.96
   9   5   0    5.66    1.09
  -9   5   0    7.01    0.64
  -9   5   0    6.66    0.67
  -9   5   0    6.28    0.80
  -9   5   0    5.28    1.01
  10  -5   0   19.60    1.64
 -10  -5   0   18.26    1.44
 -10  -5   0   18.00    1.74
  10   5   0   15.10    1.85
 -10   5   0   14.97    1.67
 -10   5   0   17.74    1.48
 -10   5   0   19.47    1.52
 -11  -5   0   -0.08    0.46
 -11  -5   0   -0.59    1.15
  11   5   0    0.76    1.30
 -11   5   0    1.36    1.23
 -11   5   0    0.54    0.66
 -12  -5   0    3.74    0.71
 -12  -5   0    3.58    1.30
  12  -5   0    5.56    1.30
  12   5   0    2.95    1.30
 -12   5   0    4.31    1.40
   0  -6   0   11.31    0.90
   0  -6   0   12.47    0.87
   0   6   0   11.28    0.88
   0   6   0   12.32    0.86
   0   6   0   10.83    0.90
   0   6   0   12.14    0.88
  -1  -6   0    2.93    0.28
  -1  -6   0    2.90    0.26
  -1  -6   0    3.37    0.30
   1  -6   0    2.83    0.24
   1  -6   0    3.45    0.26
   1  -6   0    2.82    0.31
  -1   6   0    3.00    0.30
   1   6   0    3.33    0.28
  -1   6   0    3.03    0.24
   1   6   0    3.76    0.27
  -1   6   0    2.52    0.28
   2  -6   0    3.17    0.31
   2  -6   0    3.83    0.32
   2  -6   0    3.29    0.28
  -2  -6   0    4.21    0.35
  -2  -6   0    4.64    0.36
  -2  -6   0    4.13    0.30
   2  -6   0    3.41    0.37
   2   6   0    3.71    0.37
  -2   6   0    3.55    0.38
   2   6   0    4.11    0.34
  -2   6   0    3.63    0.29
  -2   6   0    3.60    0.29
   2   6   0    4.07    0.31
   3  -6   0    7.37    0.63
  -3  -6   0    6.83    0.62
   3  -6   0    8.57    0.58
  -3  -6   0    7.98    0.65
   3  -6   0    7.82    0.67
  -3  -6   0    7.65    0.59
   3  -6   0    7.86    0.58
  -3  -6   0    7.98    0.67
  -3   6   0    7.38    0.58
   3   6   0    7.35    0.62
  -3   6   0    8.05    0.58
   3   6   0    6.63    0.64
  -3   6   0    7.77    0.70
   4  -6   0   10.44    0.80
  -4  -6   0   10.44    0.90
  -4  -6   0    9.34    0.80
   4  -6   0   10.76    0.79
   4  -6   0   11.12    0.90
   4  -6   0   11.50    0.87
  -4  -6   0   11.28    0.92
   4   6   0    9.33    0.84
  -4   6   0   11.08    0.83
  -4   6   0   11.50    0.80
  -4   6   0   11.17    0.82
   4   6   0   10.65    0.87
  -4   6   0   11.67    0.93
  -5  -6   0    3.15    0.49
  -5  -6   0    4.20    0.54
   5  -6   0    4.11    0.45
   5  -6   0    3.65    0.38
  -5  -6   0    3.15    0.39
   5  -6   0    4.20    0.46
  -5   6   0    4.19    0.56
   5   6   0    3.68    0.37
  -5   6   0    5.40    0.38
   5   6   0    3.02    0.47
  -5   6   0    4.44    0.35
  -5   6   0    3.52    0.39
  -6  -6   0    1.69    0.43
   6  -6   0    2.77    0.42
  -6  -6   0    2.52    0.45
   6  -6   0    2.23    0.47
   6   6   0    2.40    0.30
  -6   6   0    2.64    0.36
  -6   6   0    3.48    0.61
  -6   6   0    1.88    0.23
   6   6   0    3.15    0.45
  -7  -6   0    9.65    0.95
   7  -6   0    9.20    0.85
   7  -6   0   10.60    0.89
  -7  -6   0    8.50    0.96
  -7  -6   0    8.95    0.75
   7   6   0    8.41    0.78
  -7   6   0    8.49    0.78
  -7   6   0    8.76    0.75
  -7   6   0   10.31    0.80
  -7   6   0    9.89    1.05
   7   6   0    8.28    0.99
  -8  -6   0    4.05    0.91
   8  -6   0    3.37    0.69
   8  -6   0    3.57    0.67
  -8  -6   0    3.32    0.40
   8   6   0    3.23    0.84
  -8   6   0    3.03    0.47
  -8   6   0    3.87    0.91
  -8   6   0    2.79    0.54
   8   6   0    2.79    0.37
  -8   6   0    2.75    0.48
   9  -6   0   13.55    1.35
  -9  -6   0   15.32    1.51
  -9  -6   0   15.96    1.22
   9  -6   0   15.58    1.35
  -9   6   0   14.11    1.54
   9   6   0   17.52    1.49
  -9   6   0   14.92    1.32
  -9   6   0   14.61    1.30
  -9   6   0   13.15    1.26
  10  -6   0   -1.35    0.83
 -10  -6   0   -0.32    1.04
 -10   6   0    0.66    0.57
  10   6   0   -0.03    1.13
 -10   6   0    0.82    0.97
 -10   6   0   -0.07    0.52
 -11  -6   0    3.24    1.06
 -11  -6   0    1.56    0.52
 -11   6   0    2.40    0.74
 -11   6   0    0.80    1.16
 -12  -6   0   -0.78    1.23
 -12  -6   0   -0.03    0.73
  12  -6   0    0.71    1.26
 -12   6   0    0.10    1.44
   0  -7   0    0.05    0.20
   0  -7   0   -0.13    0.12
   0   7   0    0.15    0.14
   0   7   0    0.13    0.15
   0   7   0    0.12    0.07
   1  -7   0    0.06    0.08
  -1  -7   0    0.24    0.17
  -1  -7   0    0.11    0.21
   1  -7   0    0.22    0.13
   1  -7   0   -0.14    0.23
  -1  -7   0    0.28    0.12
  -1   7   0   -0.01    0.06
   1   7   0    0.30    0.18
   1   7   0   -0.01    0.12
  -1   7   0    0.35    0.19
  -1   7   0    0.18    0.12
  -2  -7   0    0.96    0.24
   2  -7   0    1.19    0.13
   2  -7   0    1.22    0.18
   2  -7   0    1.39    0.20
  -2  -7   0    1.23    0.25
   2  -7   0    0.90    0.29
  -2   7   0    1.20    0.13
  -2   7   0    1.42    0.14
  -2   7   0    1.47    0.29
  -3  -7   0  165.36   11.64
   3  -7   0  155.13   11.64
  -3  -7   0  164.76   11.62
   3  -7   0  162.34   11.63
  -3  -7   0  164.11   11.62
   3  -7   0  163.59   11.61
   3  -7   0  152.71   11.61
  -3   7   0  164.75   11.61
  -3   7   0  163.34   11.65
  -3   7   0  161.73   11.61
   3   7   0  163.60   11.63
   4  -7   0   -0.08    0.34
   4  -7   0    0.63    0.27
  -4  -7   0    0.64    0.19
   4  -7   0    0.81    0.16
  -4  -7   0    1.20    0.37
   4  -7   0    1.07    0.14
  -4  -7   0    1.10    0.18
  -4   7   0    0.57    0.18
  -4   7   0    0.62    0.41
   4   7   0    0.48    0.30
  -4   7   0    0.53    0.14
   4   7   0    0.41    0.30
  -4   7   0    0.41    0.14
   5  -7   0    0.91    0.38
  -5  -7   0    0.56    0.27
   5  -7   0    0.49    0.30
  -5  -7   0    0.88    0.22
  -5  -7   0    1.06    0.40
   5  -7   0    1.14    0.23
   5   7   0    0.99    0.36
  -5   7   0    0.80    0.24
  -5   7   0    0.21    0.33
  -5   7   0    1.23    0.19
  -5   7   0    0.98    0.19
   5   7   0    1.39    0.30
   6  -7   0    0.12    0.42
  -6  -7   0    0.61    0.28
  -6  -7   0    0.38    0.53
   6  -7   0    0.82    0.46
   6   7   0    0.42    0.34
  -6   7   0    0.11    0.28
  -6   7   0    0.28    0.13
  -6   7   0    0.69    0.63
   6   7   0    0.61    0.25
  -6   7   0   -0.47    0.30
   7  -7   0   21.96    1.66
   7  -7   0   19.53    1.70
  -7  -7   0   21.80    1.56
  -7  -7   0   19.58    1.76
   7   7   0   18.65    1.53
   7   7   0   22.39    1.72
  -7   7   0   21.31    1.56
  -7   7   0   21.31    1.58
  -7   7   0   20.11    1.76
  -7   7   0   19.82    1.57
   8  -7   0    6.02    0.78
  -8  -7   0    5.43    1.03
   8  -7   0    6.49    0.84
  -8  -7   0    5.16    0.58
  -8   7   0    6.10    0.68
  -8   7   0    7.04    0.65
  -8   7   0    5.54    1.01
  -8   7   0    7.03    0.64
   8   7   0    5.84    0.96
  -9  -7   0   15.19    1.56
  -9  -7   0   16.24    1.28
   9  -7   0   17.14    1.51
   9  -7   0   17.05    1.45
  -9   7   0   17.16    1.61
  -9   7   0   15.25    1.31
  -9   7   0   15.34    1.34
  -9   7   0   13.11    1.35
   9   7   0   19.62    1.61
  10  -7   0   -0.27    0.90
 -10  -7   0    0.57    1.04
 -10  -7   0    0.21    0.47
 -10   7   0    0.48    0.63
 -10   7   0   -1.57    1.08
  10   7   0    0.30    1.22
 -10   7   0    0.04    0.51
  11  -7   0    0.47    0.96
 -11  -7   0    0.17    1.21
 -11  -7   0    0.66    0.52
 -11   7   0    0.75    0.75
  11   7   0    1.49    1.40
 -12  -7   0    2.37    1.20
 -12  -7   0    1.34    0.65
  12  -7   0    2.92    1.22
 -12   7   0    0.89    1.43
   0  -8   0    1.62    0.19
   0  -8   0    1.05    0.25
   0   8   0    1.53    0.14
   0   8   0    1.25    0.22
   1  -8   0    1.29    0.30
   1  -8   0    1.36    0.18
  -1  -8   0    1.56    0.28
  -1  -8   0    1.34    0.19
  -1  -8   0    1.42    0.24
   1  -8   0    1.12    0.15
  -1   8   0    1.10    0.17
  -1   8   0    1.40    0.13
  -1   8   0    0.77    0.26
   1   8   0    1.17    0.14
  -2  -8   0    7.44    0.60
  -2  -8   0    7.65    0.60
   2  -8   0    6.47    0.53
   2  -8   0    6.82    0.63
   2  -8   0    7.61    0.58
  -2   8   0    7.94    0.64
  -2   8   0    6.87    0.54
  -2   8   0    7.26    0.53
  -3  -8   0   22.46    1.62
   3  -8   0   19.60    1.55
  -3  -8   0   19.73    1.60
   3  -8   0   21.62    1.56
   3  -8   0   22.76    1.60
   3  -8   0   20.68    1.63
  -3   8   0   20.47    1.62
   3   8   0   21.68    1.60
  -3   8   0   22.25    1.55
  -3   8   0   22.62    1.55
   4  -8   0   15.36    1.20
  -4  -8   0   16.63    1.31
  -4  -8   0   15.58    1.23
   4  -8   0   16.25    1.20
   4  -8   0   16.90    1.30
   4  -8   0   16.23    1.26
  -4  -8   0   16.24    1.25
   4   8   0   16.07    1.28
  -4   8   0   16.71    1.20
  -4   8   0   18.47    1.31
  -4   8   0   17.27    1.20
   5  -8   0   66.56    4.72
   5  -8   0   63.91    4.70
  -5  -8   0   66.72    4.69
  -5  -8   0   64.49    4.73
  -5  -8   0   67.14    4.69
   5  -8   0   61.22    4.67
   5   8   0   68.23    4.72
  -5   8   0   62.29    4.75
  -5   8   0   66.34    4.67
   5   8   0   61.81    4.70
  -5   8   0   64.31    4.67
  -5   8   0   66.33    4.70
   6  -8   0   38.97    3.18
  -6  -8   0   43.61    3.30
   6  -8   0   42.77    3.28
   6  -8   0   45.86    3.24
  -6  -8   0   44.30    3.19
  -6   8   0   44.25    3.19
  -6   8   0   45.62    3.18
  -6   8   0   44.05    3.31
  -6   8   0   46.98    3.21
  -7  -8   0   27.21    2.14
  -7  -8   0   27.68    1.93
   7  -8   0   22.50    2.15
   7  -8   0   22.86    2.08
  -7   8   0   25.48    2.20
  -7   8   0   26.49    1.96
  -7   8   0   24.99    1.98
  -7   8   0   25.31    1.96
   7   8   0   27.95    2.18
   8  -8   0    2.61    0.84
  -8  -8   0    1.29    0.89
  -8  -8   0    1.54    0.36
   8  -8   0    0.91    0.69
  -8   8   0    1.38    0.47
  -8   8   0    2.72    0.95
   8   8   0    2.20    0.95
  -8   8   0    1.36    0.56
  -8   8   0    0.91    0.44
   9  -8   0    0.98    0.76
   9  -8   0    0.09    0.98
  -9  -8   0    0.28    0.42
  -9  -8   0    0.39    0.90
  -9   8   0    0.95    0.58
  -9   8   0    0.19    0.89
  -9   8   0    1.02    0.50
   9   8   0    0.39    1.07
  10  -8   0    4.44    1.27
 -10  -8   0    3.36    0.56
 -10  -8   0    2.09    1.06
  10  -8   0    1.89    0.92
 -10   8   0    3.30    0.62
 -10   8   0    3.27    1.02
  10   8   0    4.22    1.37
 -10   8   0    3.64    0.81
 -11  -8   0    3.48    0.64
 -11  -8   0    4.17    1.26
  11  -8   0    3.39    1.20
 -11   8   0    3.75    0.91
 -11   8   0    4.11    1.35
  11   8   0    4.73    1.56
 -12  -8   0    0.99    0.68
 -12  -8   0   -2.03    1.28
  12  -8   0    0.05    1.31
  12   8   0    3.10    1.72
 -12   8   0    3.02    1.56
   0  -9   0   -0.12    0.31
   0  -9   0    0.11    0.18
   0   9   0    0.06    0.08
   0   9   0   -0.02    0.20
  -1  -9   0    0.16    0.28
   1  -9   0   -0.33    0.31
   1  -9   0    0.43    0.18
   1  -9   0    0.19    0.11
  -1  -9   0    0.40    0.18
  -1  -9   0    0.31    0.30
   1   9   0    0.35    0.26
  -1   9   0    0.54    0.09
  -1   9   0    0.11    0.17
  -1   9   0   -0.12    0.28
   1   9   0    0.38    0.12
   2  -9   0   52.05    4.19
   2  -9   0   60.66    4.21
  -2  -9   0   56.73    4.22
   2  -9   0   58.61    4.23
  -2  -9   0   62.81    4.22
  -2   9   0   57.91    4.24
  -2   9   0   58.80    4.19
  -2   9   0   59.69    4.19
  -3  -9   0    9.47    0.79
   3  -9   0    9.11    0.78
   3  -9   0    9.28    0.75
  -3  -9   0    9.27    0.74
   3  -9   0    7.99    0.65
  -3   9   0    8.96    0.67
  -3   9   0    8.91    0.79
   3   9   0    8.84    0.73
  -3   9   0    9.14    0.66
  -4  -9   0   13.95    0.95
   4  -9   0   12.83    0.99
  -4  -9   0   12.38    1.05
   4  -9   0   11.31    0.92
  -4  -9   0   11.95    1.00
   4  -9   0   11.62    1.02
  -4   9   0   14.12    1.04
  -4   9   0   12.64    0.92
   4   9   0   12.83    1.02
  -4   9   0   11.63    0.92
  -5  -9   0   20.26    1.75
  -5  -9   0   23.17    1.61
  -5  -9   0   22.86    1.64
   5  -9   0   21.31    1.66
   5  -9   0   20.37    1.57
   5  -9   0   22.11    1.70
  -5   9   0   22.87    1.58
  -5   9   0   20.17    1.60
  -5   9   0   21.48    1.64
   5   9   0   23.76    1.71
  -5   9   0   19.79    1.77
   6  -9   0   13.84    1.16
   6  -9   0   11.06    0.99
   6  -9   0   13.81    1.13
  -6  -9   0   13.79    1.23
  -6  -9   0   12.78    1.05
   6   9   0   15.84    1.16
  -6   9   0   12.61    1.21
  -6   9   0   14.36    1.04
  -6   9   0   14.49    1.08
   7  -9   0    1.05    0.65
  -7  -9   0    1.90    0.81
   7  -9   0    1.03    0.74
  -7  -9   0    0.77    0.31
   7   9   0    1.15    0.82
  -7   9   0    0.83    0.40
  -7   9   0    0.94    0.40
  -7   9   0    1.71    0.77
  -7   9   0    0.79    0.40
  -8  -9   0    5.02    0.52
   8  -9   0    2.33    0.97
   8  -9   0    4.21    0.78
  -8  -9   0    3.57    0.89
   8   9   0    2.82    1.12
  -8   9   0    3.93    0.53
  -8   9   0    3.93    0.92
  -8   9   0    3.70    0.59
   9  -9   0    4.33    1.14
  -9  -9   0    4.00    0.57
   9  -9   0    3.77    0.86
  -9  -9   0    4.86    1.08
  -9   9   0    2.62    1.12
   9   9   0    3.22    1.27
  -9   9   0    4.45    0.69
  -9   9   0    4.55    0.60
 -10  -9   0    2.42    1.18
  10  -9   0    1.62    1.48
 -10  -9   0    1.04    0.48
  10  -9   0    1.56    0.92
  10   9   0   -0.20    1.30
 -10   9   0    1.03    0.66
 -10   9   0    1.99    1.03
 -10   9   0    1.39    0.55
  11  -9   0   -1.11    1.01
 -11  -9   0    0.48    0.58
 -11   9   0    0.18    1.32
 -11   9   0   -0.06    0.82
  11   9   0    0.72    1.47
 -12  -9   0    0.34    0.74
  12  -9   0   -1.31    1.34
 -12  -9   0   -0.76    1.45
 -12   9   0    1.11    1.50
   0 -10   0    3.20    0.31
   0 -10   0    2.35    0.42
   0  10   0    2.84    0.25
   0  10   0    3.20    0.34
  -1 -10   0   -0.74    0.33
   1 -10   0   -0.21    0.20
  -1 -10   0   -0.01    0.19
  -1 -10   0    0.39    0.26
   1 -10   0   -0.68    0.35
  -1  10   0    0.05    0.32
   1  10   0    0.01    0.26
  -1  10   0    0.03    0.09
  -1  10   0   -0.08    0.19
   1  10   0    0.05    0.10
   2 -10   0    9.30    0.77
   2 -10   0    9.11    0.82
  -2 -10   0    9.13    0.84
  -2 -10   0    8.78    0.80
  -2  10   0    9.90    0.87
  -2  10   0    8.93    0.82
  -2  10   0    9.70    0.74
  -2  10   0   10.68    0.73
  -3 -10   0   13.52    1.09
   3 -10   0   16.08    1.11
  -3 -10   0   13.39    1.11
   3 -10   0   13.84    1.08
  -3  10   0   14.15    1.11
  -3  10   0   13.67    1.01
   3  10   0   13.87    1.10
  -3  10   0   13.08    1.03
  -4 -10   0    0.49    0.35
   4 -10   0    1.30    0.48
   4 -10   0    0.84    0.31
  -4 -10   0    1.41    0.33
  -4  10   0    1.02    0.17
  -4  10   0   -0.21    0.47
   4  10   0    1.01    0.39
   5 -10   0   12.46    1.13
   5 -10   0   15.58    1.22
  -5 -10   0   13.62    1.06
  -5 -10   0   13.15    1.12
  -5 -10   0   14.71    1.26
   5  10   0   14.03    1.15
  -5  10   0   13.51    1.02
  -5  10   0   14.11    1.28
  -5  10   0   13.56    1.10
  -6 -10   0    8.11    0.73
   6 -10   0    7.89    0.96
   6 -10   0    8.13    0.83
  -6 -10   0    8.21    0.96
  -6 -10   0    8.26    0.68
  -6  10   0    7.51    0.71
  -6  10   0    8.21    0.66
  -6  10   0    6.19    0.93
   6  10   0    7.84    0.92
   7 -10   0    6.78    0.84
  -7 -10   0    6.31    0.90
  -7 -10   0    5.80    0.60
   7 -10   0    6.98    1.03
   7  10   0    5.96    1.03
  -7  10   0    8.04    0.69
  -7  10   0    7.12    0.97
  -7  10   0    7.29    0.67
   8 -10   0    8.32    0.94
  -8 -10   0    6.71    1.15
   8 -10   0    7.07    1.20
  -8 -10   0    8.05    0.73
  -8  10   0    8.02    0.82
  -8  10   0    6.66    1.06
  -8  10   0    7.33    0.78
   8  10   0    8.85    1.23
   9 -10   0   -0.51    0.92
  -9 -10   0    0.22    0.39
  -9 -10   0    1.45    1.01
   9 -10   0   -1.76    1.20
   9  10   0    1.04    1.27
  -9  10   0    0.61    0.50
  -9  10   0   -0.11    0.59
  -9  10   0   -0.11    0.97
  10 -10   0    2.17    0.89
 -10 -10   0    0.25    0.49
  10 -10   0    0.75    1.39
 -10 -10   0    0.05    1.11
 -10  10   0    0.45    0.62
 -10  10   0   -0.44    1.22
 -10  10   0    1.15    0.84
  11 -10   0   -0.07    1.07
 -11 -10   0    0.63    1.13
 -11 -10   0    0.53    0.62
 -11  10   0   -0.31    0.88
 -11  10   0    1.96    1.20
   0 -11   0    0.57    0.38
   0 -11   0    1.10    0.24
   0  11   0    1.08    0.27
  -1 -11   0    3.34    0.37
   1 -11   0    4.19    0.38
   1 -11   0    4.36    0.47
  -1  11   0    4.03    0.31
  -1  11   0    3.27    0.47
  -1  11   0    3.25    0.38
   1  11   0    3.65    0.32
   1  11   0    2.76    0.41
   2 -11   0   12.99    1.23
  -2 -11   0   15.69    1.23
  -2 -11   0   16.38    1.17
   2 -11   0   14.41    1.14
  -2  11   0   13.87    1.12
   2  11   0   15.64    1.19
   2  11   0   16.42    1.12
  -2  11   0   14.82    1.10
  -2  11   0   14.47    1.19
   3 -11   0   18.83    1.32
  -3 -11   0   15.67    1.37
  -3 -11   0   16.57    1.33
   3 -11   0   18.58    1.45
  -3  11   0   15.64    1.32
  -3  11   0   17.97    1.27
  -3  11   0   18.46    1.27
  -3  11   0   17.35    1.40
   3  11   0   14.66    1.35
  -4 -11   0    0.88    0.45
   4 -11   0    1.30    0.64
   4 -11   0    1.36    0.29
  -4 -11   0    0.56    0.43
  -4  11   0    1.03    0.18
  -4  11   0    1.60    0.60
   4  11   0    0.66    0.44
  -5 -11   0   23.45    1.81
  -5 -11   0   23.69    1.87
  -5 -11   0   22.62    1.96
   5 -11   0   25.68    2.05
   5 -11   0   24.15    1.92
  -5  11   0   24.27    2.04
   5  11   0   23.27    1.92
  -5  11   0   25.67    1.86
  -5  11   0   25.52    1.79
   6 -11   0    2.06    0.62
  -6 -11   0    1.68    0.33
  -6 -11   0    2.44    0.73
   6 -11   0    2.53    0.76
  -6 -11   0    1.41    0.47
  -6  11   0    2.31    0.86
  -6  11   0    2.02    0.41
   6  11   0    1.70    0.75
  -6  11   0    1.01    0.37
   7 -11   0   -0.89    0.93
   7 -11   0    0.62    0.64
  -7 -11   0    0.67    0.85
  -7 -11   0    0.54    0.31
  -7  11   0    0.19    0.38
  -7  11   0    0.33    0.92
   7  11   0    0.68    0.92
  -7  11   0   -0.20    0.45
  -8 -11   0    0.60    0.38
  -8 -11   0    0.72    0.95
   8 -11   0    2.30    1.16
   8 -11   0   -0.07    0.73
  -8  11   0    0.79    0.48
  -8  11   0    0.58    1.02
  -8  11   0    0.99    0.61
   8  11   0    0.28    1.00
   9 -11   0    0.27    0.89
  -9 -11   0    0.29    1.02
  -9 -11   0    1.96    0.44
  -9  11   0    0.59    0.66
  -9  11   0    0.92    1.17
  -9  11   0    0.32    0.52
   9  11   0   -0.76    1.32
 -10 -11   0    0.60    0.46
 -10 -11   0    2.14    1.18
  10 -11   0   -0.42    1.46
 -10  11   0    1.33    0.51
 -10  11   0    1.67    1.11
 -10  11   0    1.41    0.88
  10  11   0   -0.54    1.47
  11 -11   0    3.84    1.22
 -11 -11   0    3.69    0.86
 -11 -11   0    4.05    1.20
 -11  11   0    5.91    1.35
   0 -12   0   75.87    5.46
   0  12   0   76.01    5.46
   0  12   0   75.18    5.44
   1 -12   0    2.46    0.53
   1 -12   0    3.28    0.34
  -1 -12   0    1.83    0.31
  -1  12   0    2.62    0.54
   1  12   0    1.97    0.25
   1  12   0    1.77    0.37
  -2 -12   0    0.01    0.41
  -2 -12   0    0.52    0.44
   2 -12   0    0.41    0.55
   2 -12   0    0.13    0.28
   2  12   0    0.32    0.39
  -2  12   0    0.42    0.24
  -2  12   0    0.81    0.13
   2  12   0    0.13    0.22
  -2  12   0   -0.23    0.48
   3 -12   0    3.84    0.43
  -3 -12   0    2.48    0.53
   3 -12   0    2.44    0.70
  -3 -12   0    3.48    0.54
  -3  12   0    4.22    0.33
  -3  12   0    4.29    0.37
  -3  12   0    3.52    0.48
  -3  12   0    3.91    0.70
   4 -12   0    4.08    0.48
  -4 -12   0    2.79    0.58
  -4 -12   0    2.97    0.66
   4 -12   0    4.23    0.74
  -4  12   0    3.85    0.79
   4  12   0    2.99    0.57
  -4  12   0    3.85    0.33
   5 -12   0    0.32    0.84
  -5 -12   0    0.79    0.67
  -5 -12   0    1.02    0.48
   5 -12   0    1.84    0.56
   5  12   0    0.84    0.47
  -5  12   0    2.07    0.82
  -5  12   0    1.11    0.39
  -5  12   0    0.79    0.30
  -6 -12   0   16.52    1.25
  -6 -12   0   13.78    1.14
   6 -12   0   15.95    1.32
  -6 -12   0   13.71    1.32
   6 -12   0   17.69    1.50
  -6  12   0   14.04    1.46
  -6  12   0   14.64    1.21
   6  12   0   16.16    1.45
  -6  12   0   14.09    1.26
  -7 -12   0   14.38    1.16
  -7 -12   0   13.75    1.42
   7 -12   0   14.41    1.29
   7 -12   0   16.96    1.61
  -7  12   0   13.81    1.18
  -7  12   0   13.81    1.26
   7  12   0   16.16    1.52
  -7  12   0   14.23    1.48
  -8 -12   0    0.37    0.95
   8 -12   0    0.15    0.77
   8 -12   0    0.64    1.27
  -8 -12   0    0.34    0.42
  -8  12   0    0.69    0.49
   8  12   0   -0.35    1.16
  -8  12   0    0.31    0.63
  -8  12   0    0.30    1.06
  -9 -12   0    1.78    1.11
   9 -12   0    3.59    1.59
  -9 -12   0    3.70    0.58
   9 -12   0    3.82    0.97
  -9  12   0    2.88    0.79
   9  12   0    1.20    1.50
  -9  12   0    3.30    1.27
  -9  12   0    3.20    0.59
 -10 -12   0    3.38    0.66
 -10 -12   0    2.54    1.25
  10 -12   0    4.31    1.73
  10 -12   0    4.64    1.09
 -10  12   0    5.41    1.23
 -10  12   0    5.30    0.71
 -11 -12   0    0.77    0.66
 -11 -12   0   -0.28    1.18
  11 -12   0    0.79    1.27
  11  12   0    1.82    1.76
 -11  12   0   -1.47    1.36
   0 -13   0    1.18    0.60
   0 -13   0    1.17    0.30
   0  13   0    1.02    0.23
   0  13   0    1.68    0.36
   0  13   0    1.78    0.54
  -1 -13   0    8.91    0.85
   1 -13   0    7.93    0.87
  -1 -13   0    8.32    0.68
   1 -13   0    8.59    0.69
  -1  13   0    8.31    0.65
   1  13   0    6.92    0.65
  -1  13   0    8.31    0.85
  -1  13   0    8.13    0.69
   1  13   0    7.55    0.72
  -2 -13   0   47.69    3.53
   2 -13   0   45.23    3.49
  -2 -13   0   48.29    3.61
   2 -13   0   49.84    3.58
   2  13   0   51.24    3.51
  -2  13   0   46.76    3.47
  -2  13   0   47.86    3.57
   2  13   0   49.97    3.47
  -2  13   0   45.92    3.46
  -3 -13   0    2.93    0.62
   3 -13   0    4.91    0.73
  -3 -13   0    2.77    0.48
   3 -13   0    2.29    0.37
  -3  13   0    2.41    0.48
   3  13   0    2.61    0.33
   3  13   0    2.22    0.58
  -3  13   0    2.25    0.33
  -3  13   0    2.36    0.29
  -3  13   0    2.79    0.64
   4 -13   0    5.64    0.93
  -4 -13   0    5.12    0.65
   4 -13   0    6.18    0.65
  -4 -13   0    5.64    0.77
   4  13   0    5.62    0.68
  -4  13   0    5.72    0.50
  -4  13   0    6.01    0.91
   5 -13   0    0.24    0.57
   5 -13   0   -0.95    0.77
  -5 -13   0    0.67    0.64
  -5 -13   0    0.66    0.58
  -5  13   0    0.88    0.36
  -5  13   0   -0.26    0.43
  -5  13   0   -0.55    0.81
   5  13   0   -0.49    0.67
  -6 -13   0    0.54    0.68
  -6 -13   0    0.84    0.82
   6 -13   0    0.88    0.66
   6 -13   0   -0.02    0.99
  -6  13   0   -0.57    0.76
  -6  13   0    0.75    0.46
  -6  13   0    1.12    0.41
   6  13   0   -0.06    1.00
  -7 -13   0    0.85    0.80
   7 -13   0    3.15    1.25
   7 -13   0    2.23    0.71
   7  13   0    1.79    1.13
  -7  13   0    2.13    1.04
  -7  13   0    1.70    0.56
  -7  13   0    1.89    0.47
  -8 -13   0    8.41    1.21
   8 -13   0    8.14    1.02
  -8 -13   0    6.79    0.72
   8 -13   0   10.86    1.61
  -8  13   0    7.38    1.33
  -8  13   0    8.38    0.80
   8  13   0    8.33    1.46
  -8  13   0    7.67    0.86
  -9 -13   0   -0.13    0.48
  -9 -13   0   -0.08    1.11
   9 -13   0    0.85    0.93
   9 -13   0    1.84    1.67
   9  13   0    0.31    1.45
  -9  13   0    0.24    0.50
  -9  13   0    0.95    0.79
 -10 -13   0    1.16    0.58
 -10 -13   0    0.33    1.16
  10 -13   0    2.99    1.03
 -10  13   0    1.42    0.56
 -10  13   0    0.74    1.33
   0 -14   0   -0.20    0.29
   0 -14   0    0.74    0.68
   0  14   0    0.20    0.40
   0  14   0    0.92    0.54
   0  14   0    0.08    0.25
  -1 -14   0    2.07    0.35
  -1 -14   0    4.08    0.69
   1 -14   0    1.77    0.38
   1 -14   0    2.14    0.72
   1  14   0    2.34    0.30
  -1  14   0    1.74    0.39
  -1  14   0    2.26    0.67
   1  14   0    2.67    0.46
  -1  14   0    1.58    0.29
   2 -14   0    0.88    0.70
   2 -14   0    0.38    0.31
  -2 -14   0   -0.47    0.68
  -2  14   0    0.07    0.31
  -2  14   0    0.01    0.26
  -2  14   0    0.12    0.64
   2  14   0    0.37    0.25
  -3 -14   0    0.48    0.66
   3 -14   0    0.74    0.73
   3 -14   0    0.45    0.39
  -3 -14   0    1.29    0.64
  -3  14   0    0.38    0.29
   3  14   0    0.68    0.28
   3  14   0    0.67    0.62
  -3  14   0    0.48    0.74
  -3  14   0    0.52    0.31
   4 -14   0   -0.62    0.74
   4 -14   0    0.53    0.54
  -4 -14   0   -0.72    0.67
  -4 -14   0   -0.05    0.68
  -4  14   0   -0.02    0.32
  -4  14   0    0.49    0.82
   4  14   0    0.30    0.58
   4  14   0   -0.09    0.67
  -5 -14   0   -0.27    0.54
  -5 -14   0   -0.31    0.66
   5 -14   0    0.55    0.82
   5 -14   0    0.49    0.64
  -5  14   0    0.06    0.41
   5  14   0   -0.02    0.73
   5  14   0    1.02    0.82
  -5  14   0    1.66    0.91
  -5  14   0   -0.13    0.39
   6 -14   0    0.85    0.70
   6 -14   0    0.16    0.90
  -6 -14   0   -0.57    0.73
  -6 -14   0    0.28    0.72
  -6  14   0    0.56    0.49
  -6  14   0    0.63    0.49
   6  14   0   -0.62    1.08
  -6  14   0    0.58    0.85
   7 -14   0    1.10    0.77
  -7 -14   0   -0.39    0.93
   7 -14   0   -1.36    1.25
  -7  14   0    0.67    0.43
   7  14   0    0.41    1.28
  -7  14   0    0.57    0.60
  -7  14   0   -0.37    1.07
   8 -14   0   -0.27    0.90
  -8 -14   0   -0.59    0.85
   8 -14   0    0.33    1.48
  -8  14   0   -0.55    0.49
  -8  14   0   -0.32    1.01
  -8  14   0    0.16    0.71
   9 -14   0    0.39    0.95
   9 -14   0    0.82    1.71
  -9 -14   0    0.82    1.09
  -9  14   0   -1.02    0.49
  -9  14   0   -1.48    1.25
 -10 -14   0    0.10    1.23
  10 -14   0    1.05    1.07
 -10  14   0    0.70    1.43
 -10  14   0   -0.36    0.56
  10  14   0    0.47    1.19
   0 -15   0    0.22    0.72
   0 -15   0   -0.12    0.33
   0  15   0   -0.23    0.64
   0  15   0    0.57    0.28
   0  15   0    0.51    0.44
  -1 -15   0   15.09    1.26
   1 -15   0   13.69    1.33
  -1 -15   0   14.43    1.11
   1 -15   0   12.95    1.10
  -1  15   0   12.24    1.11
   1  15   0   13.62    1.04
   1  15   0   14.66    1.14
  -1  15   0   12.55    1.05
  -1  15   0   11.69    1.25
  -2 -15   0    3.56    0.87
   2 -15   0    3.86    0.42
   2 -15   0    3.60    0.81
  -2  15   0    3.58    0.46
   2  15   0    3.53    0.66
  -2  15   0    3.55    0.43
  -2  15   0    2.81    0.73
   2  15   0    3.88    0.40
  -3 -15   0    7.02    0.98
   3 -15   0    6.27    0.68
   3 -15   0    5.61    0.94
  -3 -15   0    6.52    0.86
   3  15   0    5.46    0.81
  -3  15   0    4.36    0.84
  -3  15   0    6.05    0.55
   3  15   0    5.53    0.53
  -3  15   0    5.51    0.56
   4 -15   0    6.32    0.84
  -4 -15   0    6.50    0.91
   4 -15   0    6.88    1.04
  -4 -15   0    6.99    1.07
   4  15   0    8.85    0.67
  -4  15   0    7.60    1.10
  -4  15   0    7.53    0.69
   4  15   0    8.32    0.96
  -5 -15   0    1.98    0.82
  -5 -15   0    2.78    0.99
   5 -15   0    2.85    1.22
   5 -15   0    2.73    0.68
  -5  15   0    2.02    0.49
   5  15   0    2.27    0.79
  -5  15   0    1.74    0.85
   5  15   0    1.66    0.92
  -5  15   0    2.36    0.46
   6 -15   0    2.16    0.75
  -6 -15   0    2.14    0.79
   6 -15   0    1.08    1.02
  -6  15   0    2.12    0.55
   6  15   0    2.13    0.86
  -6  15   0    1.90    0.50
  -6  15   0    1.37    0.95
   7 -15   0    5.24    0.88
  -7 -15   0    5.93    1.08
  -7  15   0    6.51    1.32
  -7  15   0    6.34    0.77
   7  15   0    5.06    1.42
   7  15   0    4.66    1.06
  -7  15   0    5.49    0.69
   8 -15   0    4.34    1.33
  -8 -15   0    1.19    0.93
   8 -15   0    1.81    0.85
  -8  15   0    1.86    0.57
   8  15   0    2.40    1.01
   9 -15   0    3.71    1.00
  -9 -15   0    2.06    1.40
  -9  15   0    2.17    1.24
   9  15   0    4.29    1.24
  -9  15   0    3.49    0.66
 -10 -15   0   -0.81    1.33
  10 -15   0    0.81    1.17
  10  15   0    0.79    1.62
 -10  15   0    3.60    1.62
 -10  15   0    0.97    0.71
   0 -16   0    7.39    0.99
   0 -16   0    7.28    0.68
   0  16   0    7.52    0.79
   0  16   0    7.26    0.96
   0  16   0    7.85    0.65
  -1 -16   0   77.46    5.53
  -1 -16   0   78.41    5.69
   1 -16   0   74.08    5.52
   1 -16   0   78.61    5.63
   1  16   0   78.31    5.51
  -1  16   0   74.32    5.60
  -1  16   0   74.49    5.51
  -1  16   0   76.18    5.55
  -2 -16   0   -0.91    0.81
   2 -16   0    1.56    0.80
   2 -16   0    0.17    0.50
  -2  16   0    1.01    0.41
  -2  16   0    0.08    0.75
  -2  16   0    0.43    0.38
   2  16   0    0.29    0.29
   2  16   0    0.39    0.66
   3 -16   0    1.18    0.60
  -3 -16   0    0.91    0.99
  -3 -16   0    2.09    0.78
   3 -16   0    0.44    1.08
  -3  16   0    0.85    0.43
   3  16   0    1.37    0.33
   3  16   0    1.71    0.78
  -3  16   0    2.16    0.42
  -3  16   0    0.83    0.76
  -4 -16   0    0.27    0.99
   4 -16   0    0.42    0.63
   4 -16   0    2.49    1.20
  -4 -16   0    1.96    0.80
  -4  16   0    1.55    0.43
   4  16   0    0.79    0.32
   4  16   0    1.72    0.80
  -4  16   0    0.91    0.81
  -5 -16   0   25.35    2.17
  -5 -16   0   26.60    2.20
   5 -16   0   26.58    2.21
   5 -16   0   25.32    2.11
  -5  16   0   25.14    2.06
  -5  16   0   24.25    2.21
  -5  16   0   24.83    1.97
   5  16   0   28.41    2.18
  -6 -16   0    1.68    0.94
   6 -16   0    2.17    0.77
  -6 -16   0   -0.09    1.20
   6 -16   0    0.79    1.45
   6  16   0   -0.30    1.27
   6  16   0    0.60    0.94
  -6  16   0    0.88    0.59
  -6  16   0    0.51    1.10
  -7 -16   0    8.44    1.18
   7 -16   0    6.84    1.12
  -7  16   0    9.30    1.34
  -7  16   0    6.94    0.85
  -7  16   0    8.55    0.88
   7  16   0    8.03    1.19
   8 -16   0    2.36    0.92
   8 -16   0    0.36    1.44
  -8 -16   0    3.28    1.10
   8  16   0    2.79    1.51
  -8  16   0    3.05    0.64
  -8  16   0    3.12    1.34
   8  16   0    0.30    1.15
  -9 -16   0   -0.19    1.18
   9 -16   0    1.08    1.62
   9 -16   0   -0.82    0.94
  -9  16   0   -0.16    0.61
   9  16   0    0.93    1.17
  -9  16   0   -0.69    1.51
   0 -17   0   -0.71    1.10
   0  17   0    0.97    0.35
   0  17   0    0.24    0.52
   0  17   0    0.56    0.76
   1 -17   0    5.90    0.97
  -1 -17   0    3.97    0.97
   1 -17   0    5.32    0.67
  -1 -17   0    5.11    0.53
  -1  17   0    5.92    0.56
   1  17   0    4.58    0.51
  -1  17   0    6.23    0.66
  -1  17   0    6.08    0.97
   1  17   0    4.65    0.83
   2 -17   0   -0.11    1.10
   2 -17   0    0.84    0.61
  -2 -17   0    0.85    0.94
  -2  17   0    0.82    0.39
  -2  17   0    0.02    0.47
   2  17   0    0.31    0.30
  -2  17   0   -1.34    0.81
   2  17   0    0.16    0.73
  -3 -17   0    3.43    1.16
   3 -17   0    3.99    1.33
   3 -17   0    4.75    0.76
   3  17   0    4.49    0.48
  -3  17   0    4.82    0.56
   3  17   0    5.42    0.96
  -3  17   0    3.98    1.03
  -4 -17   0    1.39    0.73
   4 -17   0    0.47    1.30
   4 -17   0    1.02    0.67
  -4 -17   0    0.27    1.15
  -4  17   0    0.11    1.01
  -4  17   0    0.93    0.47
   4  17   0    1.10    0.35
   4  17   0   -0.26    0.82
   5 -17   0    3.29    1.21
  -5 -17   0    3.09    0.98
  -5 -17   0    3.84    1.48
   5 -17   0    2.83    0.77
  -5  17   0    2.58    0.56
  -5  17   0    3.23    0.59
  -5  17   0    1.35    1.13
   5  17   0    3.48    1.00
   6 -17   0    1.55    1.21
  -6 -17   0    0.53    0.84
   6 -17   0   -0.44    0.77
  -6  17   0    0.87    0.52
  -6  17   0    0.41    0.59
   6  17   0    0.36    0.89
  -6  17   0   -0.95    1.18
   7 -17   0    1.39    0.85
  -7 -17   0    2.01    1.08
  -7  17   0    0.96    0.73
  -7  17   0    0.62    1.25
   7  17   0    0.62    0.99
   8 -17   0   -0.76    1.60
  -8 -17   0    0.18    1.14
   8 -17   0    0.34    0.93
   8  17   0   -0.13    1.22
  -8  17   0    2.03    1.25
  -8  17   0    1.06    0.62
   9 -17   0   -0.22    1.01
  -9 -17   0   -0.99    1.20
  -9  17   0    0.37    1.63
  -9  17   0   -0.05    0.66
   9  17   0    0.45    1.24
   0 -18   0    1.60    0.58
   0 -18   0    1.14    0.97
   0  18   0    1.63    0.74
   0  18   0    1.32    0.38
  -1 -18   0   -0.08    0.95
   1 -18   0   -0.28    0.95
   1 -18   0    1.27    0.62
  -1 -18   0    0.80    0.59
  -1  18   0    0.75    0.58
   1  18   0    0.85    0.91
  -1  18   0   -0.17    0.88
  -1  18   0    1.13    0.42
   1  18   0    0.16    0.72
   1  18   0    1.14    0.36
   2 -18   0    6.16    1.44
   2 -18   0    4.97    0.80
  -2 -18   0    5.03    1.37
  -2  18   0    5.74    1.06
   2  18   0    4.00    0.90
   2  18   0    5.16    0.51
  -2  18   0    5.22    0.59
   3 -18   0    0.53    0.73
   3 -18   0    0.44    1.03
  -3 -18   0    1.25    1.23
   3  18   0    0.94    0.84
   3  18   0    0.79    0.34
  -3  18   0    1.82    0.50
  -3  18   0    1.58    1.02
   4 -18   0   -1.06    1.45
  -4 -18   0    1.67    1.27
   4 -18   0    0.88    0.74
  -4 -18   0   -0.64    0.96
  -4  18   0    0.54    0.47
   4  18   0    2.05    1.03
   4  18   0   -0.07    0.98
  -4  18   0   -2.49    1.09
   4  18   0    0.30    0.32
   5 -18   0    1.90    0.79
   5 -18   0    1.37    1.19
  -5 -18   0    3.35    1.32
  -5 -18   0    2.83    1.01
  -5  18   0    0.08    0.99
  -5  18   0    0.36    0.59
  -5  18   0    2.38    0.72
   5  18   0    1.04    0.98
   5  18   0    2.04    0.39
  -6 -18   0   -0.37    0.99
   6 -18   0   -0.28    0.84
  -6  18   0   -0.14    0.61
  -6  18   0    0.16    1.31
   6  18   0   -0.68    0.96
   6  18   0    0.57    0.55
   7 -18   0    4.25    1.78
   7 -18   0    2.01    0.89
   7  18   0   -0.49    1.01
  -7  18   0    0.16    0.79
   7  18   0   -0.67    1.51
  -7  18   0   -0.93    1.35
   8 -18   0    2.99    0.99
  -8 -18   0    4.37    1.24
   8  18   0    5.39    1.42
  -8  18   0    3.45    1.58
  -8  18   0    3.23    0.85
   0 -19   0    2.44    1.05
   0 -19   0    1.86    0.70
   0  19   0    0.69    0.96
   0  19   0    1.37    0.40
   0  19   0    0.33    0.83
   1 -19   0    0.60    0.65
   1 -19   0    1.65    1.42
  -1 -19   0   -0.77    1.39
  -1 -19   0    1.10    0.77
  -1  19   0   -0.34    0.81
  -1  19   0   -0.05    0.44
  -1  19   0    0.17    0.61
   1  19   0   -0.01    0.38
   1  19   0   -0.26    0.80
   1  19   0   -0.26    0.96
   2 -19   0    1.35    0.75
  -2 -19   0    1.10    1.43
   2 -19   0    0.97    1.18
   2  19   0    0.97    0.39
   2  19   0    0.67    0.98
  -2  19   0    1.48    0.97
  -2  19   0    0.40    0.49
  -3 -19   0    3.32    1.27
   3 -19   0    4.21    1.19
   3 -19   0    3.50    0.83
  -3  19   0    4.63    0.59
  -3  19   0    3.33    1.16
   3  19   0    4.57    0.98
   3  19   0    3.89    1.12
   3  19   0    4.13    0.47
   4 -19   0    0.88    0.79
  -4 -19   0    0.54    1.43
   4 -19   0    0.31    1.31
   4  19   0    0.80    0.41
  -4  19   0    1.69    1.19
   4  19   0    0.01    0.94
  -4  19   0    2.09    0.56
  -5 -19   0    0.71    1.00
  -5 -19   0   -0.27    1.47
   5 -19   0    0.83    0.89
   5  19   0    0.72    1.20
  -5  19   0    0.99    1.47
   5  19   0    0.03    0.37
  -5  19   0   -0.25    0.67
   6 -19   0   -0.06    0.89
   6  19   0   -0.11    0.50
   6  19   0    0.32    1.07
  -6  19   0    1.48    0.87
  -6  19   0    1.17    1.44
  -7 -19   0   10.44    1.40
   7 -19   0    9.42    1.22
   7  19   0   10.69    0.93
  -7  19   0    6.89    1.67
   7  19   0    9.28    1.42
   0 -20   0    2.14    0.85
   0  20   0    2.36    1.02
   0  20   0    1.97    1.04
   0  20   0    2.78    0.45
   1 -20   0    7.61    1.32
   1 -20   0    5.58    0.92
   1  20   0    5.68    1.07
   1  20   0    6.71    1.28
  -1  20   0    6.71    0.69
   1  20   0    6.64    0.66
  -1  20   0    6.37    1.13
   2 -20   0    2.38    0.83
  -2 -20   0    1.35    1.20
   2 -20   0    2.53    1.37
  -2  20   0    1.51    0.57
  -2  20   0    1.55    0.97
   2  20   0    1.87    0.42
   2  20   0    2.45    1.14
   3 -20   0    1.84    1.27
   3 -20   0    2.75    0.89
  -3 -20   0    3.77    1.60
  -3  20   0    3.20    1.18
   3  20   0    2.77    0.44
  -3  20   0    2.24    0.59
   3  20   0    2.89    1.03
  -4 -20   0    3.06    1.65
   4 -20   0    2.60    0.89
   4  20   0    3.65    0.48
  -4  20   0    3.25    1.09
   4  20   0    3.37    1.08
   5 -20   0    6.45    1.07
  -5 -20   0    8.18    1.77
  -5 -20   0    5.17    1.44
   5  20   0    7.73    1.27
   5  20   0    6.80    0.69
  -5  20   0    6.66    0.92
  -5  20   0    6.91    1.49
   6 -20   0   -1.13    0.84
  -6 -20   0    0.39    1.00
   6 -20   0    2.22    1.86
   6  20   0    0.15    1.12
  -6  20   0    0.39    1.53
   6  20   0    0.01    0.48
   0  21   0    0.56    0.48
   0  21   0    0.96    0.95
  -1 -21   0    1.31    1.47
   1 -21   0    1.34    1.35
   1  21   0    1.17    1.05
   1  21   0    0.86    1.28
  -1  21   0    1.54    0.54
   1  21   0    1.99    0.53
   2 -21   0    6.01    1.37
  -2  21   0    5.65    1.41
   2  21   0    6.56    0.66
   2  21   0    5.94    1.28
  -2  21   0    6.33    0.78
   2  21   0    6.47    1.35
   3 -21   0    1.60    1.60
  -3 -21   0    3.00    1.71
  -3  21   0    3.55    1.16
   3  21   0    3.17    0.51
  -3  21   0    4.35    0.63
   3  21   0    2.46    1.46
  -4  21   0    5.84    1.49
   4  21   0    6.23    0.65
   4  21   0    7.19    1.34
   5 -21   0    0.01    0.93
  -5  21   0    0.29    0.93
  -5  21   0   -1.75    1.27
   5  21   0    0.32    0.53
   0 -22   0    0.53    1.58
   0  22   0   -0.09    1.22
  -1  22   0    3.19    1.30
   1  22   0    3.08    1.14
  -1  22   0    3.54    0.64
   1  22   0    3.89    0.55
  -2  22   0    0.05    1.20
   2  22   0    0.96    1.10
  -2  22   0    0.85    0.53
   2  22   0    1.31    0.47
   2  22   0    1.89    1.28
   3 -22   0   -0.61    1.69
   3  22   0    2.28    1.47
  -3  22   0    0.93    1.41
   3  22   0   -0.44    0.47
   4  22   0    1.94    1.34
   4  22   0   -0.17    0.47
  -4  22   0   -0.10    1.60
  -4  22   0    0.44    0.92
   0  23   0   -1.62    1.23
   0  23   0   -0.05    0.56
  -1 -23   0   -0.28    1.70
   1  23   0    0.53    0.53
  -1  23   0    1.35    0.62
  -1  23   0    0.62    1.41
   1  23   0    0.18    1.29
   2 -23   0    4.68    1.87
   2  23   0    2.01    1.28
  -2  23   0    2.22    1.58
   2  23   0    2.31    0.58
 -13   0   1    8.40    1.13
 -13   0   1    9.17    1.69
  13   0  -1    7.83    1.77
 -12   0   1    0.89    0.62
 -12   0   1    0.41    1.42
  11   0  -1    0.74    1.07
 -11   0   1    0.48    0.54
 -11   0   1    0.25    1.00
  10   0  -1   -0.59    0.89
 -10   0   1    0.48    0.44
 -10   0   1    0.74    0.88
 -10   0   1   -1.28    0.92
  -9   0   1    2.43    0.79
   9   0  -1    3.95    0.82
  -9   0   1    2.85    0.86
  -9   0   1    3.85    0.34
  -9   0   1    4.69    0.52
   8   0  -1    1.17    0.62
  -8   0   1   -0.31    0.35
  -8   0   1   -0.08    0.67
  -8   0   1    0.01    0.16
  -8   0   1    0.33    0.38
  -7   0   1    8.38    0.68
   7   0  -1    8.40    0.81
   7   0  -1    7.37    0.68
  -7   0   1    8.45    0.81
  -7   0   1    8.76    0.65
  -7   0   1    6.94    0.73
  -7   0   1    7.57    0.61
  -6   0   1    0.06    0.21
  -6   0   1    0.41    0.40
  -6   0   1    0.54    0.21
  -6   0   1   -0.10    0.33
   6   0  -1    0.08    0.30
   6   0  -1   -0.08    0.18
  -6   0   1    0.62    0.12
  -5   0   1    0.63    0.36
   5   0  -1    0.51    0.13
  -5   0   1    0.25    0.10
  -5   0   1    0.32    0.18
   5   0  -1    0.03    0.28
  -5   0   1    0.24    0.28
  -5   0   1    0.31    0.14
  -4   0   1    0.03    0.11
  -4   0   1    0.01    0.14
   4   0  -1    0.02    0.09
  -4   0   1    0.34    0.24
  -4   0   1    0.22    0.08
   4   0  -1   -0.01    0.11
  -4   0   1   -0.19    0.21
   4   0  -1    0.03    0.20
   4   0  -1    0.34    0.15
   3   0  -1    5.45    0.49
  -3   0   1    6.65    0.53
   3   0  -1    5.95    0.45
  -3   0   1    6.04    0.45
   3   0  -1    6.24    0.45
  -3   0   1    5.96    0.45
  -3   0   1    6.37    0.50
  -3   0   1    5.91    0.46
   3   0  -1    6.06    0.46
  -2   0   1    0.09    0.06
  -2   0   1    0.17    0.07
  -2   0   1    0.00    0.03
  -2   0   1    0.16    0.10
   2   0  -1    0.00    0.07
  -2   0   1   -0.16    0.13
   2   0  -1   -0.01    0.10
  -2   0   1    0.04    0.14
   2   0  -1    0.08    0.06
   2   0  -1    0.03    0.04
   2   0  -1   -0.31    0.13
   2   0  -1   -0.19    0.16
   1   0  -1    0.06    0.05
  -2   0  -1   -0.03    0.04
   2   0   1   -0.12    0.13
  -2   0  -1   -0.12    0.10
  -2   0  -1   -0.28    0.13
   2   0   1   -0.03    0.05
   2   0   1    0.23    0.10
  -2   0  -1    0.04    0.05
   2   0   1   -0.19    0.19
  -2   0  -1   -0.14    0.14
  -2   0  -1   -0.13    0.07
   2   0   1   -0.14    0.07
  -3   0  -1  177.15   12.98
   3   0   1  180.90   12.99
  -3   0  -1  175.34   12.98
  -3   0  -1  183.75   13.00
   3   0   1  184.40   12.98
   3   0   1  180.45   12.98
   3   0   1  187.80   13.00
  -3   0  -1  179.10   12.98
  -3   0  -1  181.31   12.99
  -4   0  -1    0.18    0.14
  -4   0  -1    0.07    0.08
   4   0   1   -0.07    0.10
   4   0   1    0.14    0.20
  -4   0  -1   -0.06    0.26
  -4   0  -1    0.11    0.22
  -4   0  -1   -0.15    0.12
   4   0   1   -0.32    0.15
  -5   0  -1    2.62    0.26
   5   0   1    2.54    0.36
  -5   0  -1    2.91    0.24
  -5   0  -1    1.96    0.36
  -5   0  -1    2.86    0.28
   5   0   1    2.98    0.26
  -5   0  -1    1.91    0.40
  -6   0  -1    0.82    0.32
   6   0   1    0.50    0.31
  -6   0  -1   -0.07    0.16
  -6   0  -1    0.75    0.40
  -6   0  -1   -0.15    0.22
  -6   0  -1    0.53    0.13
   6   0   1    0.17    0.21
  -6   0  -1    0.19    0.22
  -7   0  -1    1.29    0.59
  -7   0  -1    1.91    0.32
  -7   0  -1    1.37    0.20
   7   0   1    1.15    0.52
  -7   0  -1    1.00    0.42
  -7   0  -1    1.43    0.23
   7   0   1    1.44    0.29
  -8   0  -1    0.24    0.39
  -8   0  -1    0.02    0.36
  -8   0  -1   -0.02    0.75
   8   0   1    0.05    0.66
   8   0   1   -0.28    0.28
  -8   0  -1   -0.02    0.18
  -9   0  -1    0.25    0.20
  -9   0  -1    0.40    0.41
  -9   0  -1   -1.33    0.80
   9   0   1   -0.13    0.72
  -9   0  -1   -0.62    0.71
  10   0   1    1.23    0.89
 -10   0  -1    0.22    0.88
 -10   0  -1    0.01    0.45
 -11   0  -1   36.08    2.69
  11   0   1   33.25    3.04
 -11   0  -1   36.33    2.91
 -12   0  -1    1.10    0.66
 -12   0  -1    1.44    1.08
 -13   0  -1   -0.20    0.86
  13   0   1    1.99    1.64
 -13   0  -1   -0.96    1.41
 -13  -1   1   -1.60    1.50
 -13  -1   1    0.42    0.85
 -13   1   1   -1.67    1.45
 -13   1   1   -0.11    0.68
 -12  -1   1    5.92    0.82
  12  -1  -1    7.67    1.36
 -12  -1   1    4.33    2.01
  12   1  -1    5.13    1.47
 -12   1   1    4.97    0.79
 -12   1   1    8.09    1.41
 -11  -1   1   -0.10    0.99
 -11  -1   1    0.34    0.46
  11  -1  -1    0.93    0.95
  11   1  -1    0.16    1.00
 -11   1   1   -0.39    1.08
 -11   1   1   -0.02    0.56
 -10  -1   1   51.88    3.84
 -10  -1   1   49.66    3.92
 -10  -1   1   51.09    3.72
  10  -1  -1   48.59    3.92
 -10   1   1   54.37    3.74
  10   1  -1   43.38    3.98
 -10   1   1   52.90    3.87
 -10   1   1   47.89    3.95
  -9  -1   1    1.25    0.88
  -9  -1   1    0.48    0.78
   9  -1  -1    0.19    0.71
  -9  -1   1    0.04    0.38
  -9   1   1    0.39    0.89
  -9   1   1   -0.11    0.21
   9   1  -1   -0.01    0.73
  -9   1   1   -0.31    0.70
  -9   1   1    0.10    0.43
  -8  -1   1    1.28    0.17
   8  -1  -1    0.84    0.62
  -8  -1   1    1.03    0.59
  -8  -1   1    2.07    0.37
  -8  -1   1    1.33    0.70
  -8   1   1    1.54    0.34
   8   1  -1    1.54    0.64
  -8   1   1    1.07    0.46
  -8   1   1    0.79    0.19
  -8   1   1    0.60    0.68
   8   1  -1    1.60    0.33
  -8   1   1    1.15    0.37
   7  -1  -1    1.40    0.50
  -7  -1   1    1.46    0.31
  -7  -1   1    1.04    0.16
  -7  -1   1    0.75    0.57
  -7  -1   1    1.41    0.43
  -7   1   1    1.42    0.18
  -7   1   1    1.18    0.32
  -7   1   1    0.97    0.32
   7   1  -1    1.57    0.25
  -7   1   1    0.85    0.58
  -7   1   1    0.88    0.43
   7   1  -1    0.98    0.53
   6  -1  -1   17.51    1.39
  -6  -1   1   19.11    1.43
  -6  -1   1   17.12    1.40
  -6  -1   1   18.23    1.31
   6  -1  -1   17.88    1.34
  -6  -1   1   19.34    1.35
   6  -1  -1   16.66    1.34
  -6   1   1   18.40    1.40
  -6   1   1   17.97    1.32
  -6   1   1   17.09    1.35
   6   1  -1   18.31    1.33
  -6   1   1   19.00    1.46
   6   1  -1   18.93    1.40
  -5  -1   1    5.07    0.44
   5  -1  -1    5.29    0.46
   5  -1  -1    5.18    0.44
   5  -1  -1    5.04    0.50
  -5  -1   1    5.44    0.54
  -5  -1   1    5.79    0.51
  -5  -1   1    5.57    0.41
   5   1  -1    5.47    0.43
  -5   1   1    5.09    0.42
  -5   1   1    4.75    0.43
  -5   1   1    6.14    0.50
  -5   1   1    4.58    0.55
   5   1  -1    5.26    0.52
  -5   1   1    5.37    0.46
   4  -1  -1   63.09    4.58
  -4  -1   1   64.65    4.59
   4  -1  -1   61.75    4.59
   4  -1  -1   62.92    4.60
  -4  -1   1   63.53    4.58
   4  -1  -1   64.68    4.58
  -4  -1   1   66.03    4.61
  -4  -1   1   64.08    4.60
  -4   1   1   63.48    4.58
   4   1  -1   61.12    4.59
   4   1  -1   66.80    4.58
  -4   1   1   65.24    4.59
  -4   1   1   62.70    4.60
  -4   1   1   61.68    4.59
   4   1  -1   64.35    4.60
  -4   1   1   64.70    4.61
  -3  -1   1   64.90    4.52
  -3  -1   1   63.40    4.49
   3  -1  -1   64.42    4.49
   3  -1  -1   59.74    4.50
   3  -1  -1   61.48    4.49
  -3  -1   1   60.32    4.50
  -3  -1   1   61.18    4.49
   3  -1  -1   64.85    4.49
   3  -1  -1   60.73    4.50
  -3   1   1   62.12    4.50
  -3   1   1   62.86    4.49
  -3   1   1   63.14    4.49
  -3   1   1   64.87    4.52
  -3   1   1   61.68    4.49
   3   1  -1   63.42    4.49
   3   1  -1   60.38    4.50
   3   1  -1   63.76    4.49
   2  -1  -1   10.07    0.75
   2  -1  -1    9.76    0.77
   2  -1  -1    9.95    0.75
   2  -1  -1   10.05    0.74
  -2  -1   1   10.42    0.76
  -2  -1   1   10.46    0.74
   2  -1  -1    9.81    0.74
  -2  -1   1   10.73    0.76
   2   1  -1    9.24    0.76
  -2   1   1   10.42    0.74
  -2   1   1   10.52    0.77
   2   1  -1   10.55    0.74
  -2   1   1   10.44    0.76
  -2   1   1    9.78    0.75
  -2   1   1    9.86    0.74
  -2   1   1    9.91    0.75
   2   1  -1   10.48    0.75
   1  -1  -1    3.06    0.26
  -1   1   1    3.07    0.24
   1   1  -1    3.01    0.25
   1  -1   1    5.41    0.41
  -1   1  -1    5.79    0.43
   1   1   1    6.05    0.43
  -1   1  -1    5.54    0.45
  -2  -1  -1    1.44    0.18
  -2  -1  -1    1.75    0.19
  -2  -1  -1    1.72    0.17
   2  -1   1    1.62    0.17
  -2  -1  -1    1.45    0.13
   2  -1   1    1.57    0.16
   2  -1   1    1.67    0.14
   2  -1   1    1.56    0.13
   2  -1   1    1.69    0.24
   2  -1   1    1.70    0.15
  -2   1  -1    1.28    0.19
   2   1   1    1.33    0.16
   2   1   1    1.38    0.13
   2   1   1    1.31    0.21
  -2   1  -1    1.57    0.16
   2   1   1    1.42    0.20
  -2   1  -1    1.31    0.17
  -2   1  -1    1.76    0.15
  -2   1  -1    1.53    0.13
  -2   1  -1    1.38    0.13
   3  -1   1    0.21    0.12
  -3  -1  -1    0.21    0.08
  -3  -1  -1    0.19    0.07
  -3  -1  -1    0.21    0.21
   3  -1   1    0.18    0.16
   3  -1   1    0.17    0.08
  -3  -1  -1   -0.05    0.16
   3  -1   1    0.11    0.11
   3  -1   1    0.22    0.19
  -3   1  -1   -0.01    0.18
  -3   1  -1    0.09    0.14
   3   1   1   -0.03    0.15
  -3   1  -1    0.04    0.08
   3   1   1    0.22    0.11
  -3   1  -1   -0.03    0.06
  -3   1  -1   -0.10    0.12
   3   1   1    0.28    0.07
   4  -1   1    0.12    0.14
  -4  -1  -1    0.27    0.08
   4  -1   1    0.02    0.15
   4  -1   1    0.22    0.13
  -4  -1  -1    0.07    0.11
  -4  -1  -1   -0.09    0.26
  -4  -1  -1    0.14    0.23
   4  -1   1    0.38    0.21
  -4   1  -1    0.24    0.20
   4   1   1   -0.03    0.13
   4   1   1    0.45    0.20
   4   1   1   -0.07    0.10
  -4   1  -1    0.21    0.11
  -4   1  -1    0.28    0.28
  -4   1  -1    0.00    0.09
  -4   1  -1    0.08    0.17
  -5  -1  -1    0.30    0.11
  -5  -1  -1    0.31    0.16
   5  -1   1    0.12    0.18
  -5  -1  -1    0.20    0.28
   5  -1   1    0.05    0.16
  -5  -1  -1    0.47    0.33
   5  -1   1   -0.18    0.28
  -5   1  -1    0.01    0.27
  -5   1  -1   -0.05    0.15
  -5   1  -1    0.09    0.38
  -5   1  -1    0.11    0.11
  -5   1  -1    0.01    0.23
   5   1   1    0.14    0.13
   5   1   1    0.11    0.28
  -6  -1  -1   14.22    1.16
   6  -1   1   13.45    1.07
  -6  -1  -1   13.49    1.10
  -6  -1  -1   12.63    1.02
   6  -1   1   13.69    1.02
  -6  -1  -1   13.63    0.99
  -6   1  -1   13.81    0.99
   6   1   1   13.58    1.09
  -6   1  -1   11.98    1.03
  -6   1  -1   13.90    0.99
  -6   1  -1   14.38    1.16
   6   1   1   12.60    1.01
  -6   1  -1   13.48    1.07
  -7  -1  -1   10.49    1.04
   7  -1   1   10.91    0.98
  -7  -1  -1   10.53    0.93
  -7  -1  -1   10.18    0.89
   7  -1   1   10.58    0.88
  -7  -1  -1   10.55    0.82
  -7   1  -1   12.26    0.97
  -7   1  -1   10.52    0.90
  -7   1  -1   12.67    1.08
   7   1   1   10.22    0.87
  -7   1  -1   12.02    0.89
   7   1   1   11.28    1.00
  -7   1  -1   11.32    0.83
  -8  -1  -1    4.37    0.83
  -8  -1  -1    3.72    0.46
  -8  -1  -1    3.51    0.31
   8  -1   1    3.63    0.72
  -8  -1  -1    2.96    0.63
  -8   1  -1    3.52    0.47
   8   1   1    4.06    0.72
  -8   1  -1    2.50    0.37
  -8   1  -1    3.78    0.45
  -8   1  -1    2.91    0.83
  -8   1  -1    3.13    0.55
  -8   1  -1    4.04    0.33
   8   1   1    3.42    0.44
  -9  -1  -1    1.47    0.42
   9  -1   1    1.95    0.84
  -9  -1  -1    1.31    0.94
  -9  -1  -1    2.07    0.76
  -9   1  -1    1.84    0.80
   9   1   1    1.89    0.75
  -9   1  -1    1.96    0.26
  -9   1  -1    1.89    0.72
  -9   1  -1    2.26    0.42
 -10  -1  -1    6.09    0.67
  10  -1   1    4.92    0.96
 -10  -1  -1    5.78    1.17
 -10   1  -1    5.77    0.70
 -10   1  -1    8.48    1.19
  10   1   1    8.09    1.04
 -10   1  -1    6.20    0.52
 -11  -1  -1    0.72    0.99
 -11  -1  -1    0.58    0.51
  11  -1   1    0.71    1.05
  11   1   1   -0.17    1.04
 -11   1  -1    0.77    0.55
 -11   1  -1    0.42    1.12
 -12  -1  -1   10.07    0.96
 -12  -1  -1    8.81    1.48
  12  -1   1    5.79    1.38
 -12   1  -1    5.96    1.46
 -12   1  -1    8.05    0.87
  12   1   1    7.20    1.46
 -13  -1  -1    0.54    0.79
  13  -1   1    1.10    1.59
 -13  -1  -1   -0.22    1.44
 -13   1  -1    0.06    0.93
 -13   1  -1    1.92    1.47
  13  -2  -1   10.31    1.56
 -13  -2   1    8.85    1.21
 -13  -2   1    6.18    1.63
  13   2  -1    7.88    1.69
 -13   2   1    8.42    1.76
 -13   2   1    7.72    1.11
 -12  -2   1    9.94    1.79
 -12  -2   1   10.90    1.04
  12  -2  -1    8.85    1.51
 -12   2   1    8.82    0.95
  12   2  -1   12.17    1.74
 -12   2   1   11.64    1.61
 -11  -2   1   14.61    1.66
  11  -2  -1   13.75    1.54
 -11   2   1   15.59    1.69
 -11   2   1   16.46    1.35
  11   2  -1   11.84    1.81
 -10  -2   1    1.71    0.47
  10  -2  -1    0.24    0.89
 -10  -2   1    1.44    1.00
  10   2  -1    2.20    0.93
 -10   2   1    1.83    0.91
 -10   2   1    0.61    1.05
 -10   2   1    0.75    0.19
 -10   2   1    1.52    0.50
  -9  -2   1    1.54    0.88
  -9  -2   1   -0.13    0.40
  -9  -2   1   -0.46    0.77
   9  -2  -1    0.07    0.73
   9   2  -1    0.63    0.77
  -9   2   1    0.92    0.65
  -9   2   1   -1.06    0.79
  -9   2   1   -0.03    0.40
  -9   2   1    0.23    0.19
  -8  -2   1    6.78    0.97
  -8  -2   1    6.90    0.83
   8  -2  -1    5.40    0.85
  -8  -2   1    7.39    0.63
  -8   2   1    7.55    0.64
  -8   2   1    6.49    0.54
  -8   2   1    6.69    0.70
   8   2  -1    6.14    0.57
   8   2  -1    4.43    0.89
  -8   2   1    6.57    0.90
   7  -2  -1    0.21    0.34
  -7  -2   1    0.33    0.32
   7  -2  -1    0.53    0.48
  -7  -2   1   -0.16    0.48
  -7  -2   1    0.42    0.39
  -7   2   1    0.92    0.40
   7   2  -1    0.41    0.52
  -7   2   1    0.43    0.31
   7   2  -1    0.46    0.23
  -7   2   1   -0.09    0.53
  -7   2   1    0.52    0.16
   6  -2  -1    0.08    0.28
  -6  -2   1    0.21    0.26
  -6  -2   1   -0.16    0.36
  -6  -2   1   -0.21    0.38
   6  -2  -1   -0.18    0.27
  -6   2   1   -0.31    0.39
  -6   2   1    0.02    0.14
   6   2  -1    0.20    0.33
  -6   2   1   -0.02    0.31
   6   2  -1    0.14    0.16
  -6   2   1    0.32    0.09
   5  -2  -1   34.18    2.45
   5  -2  -1   32.32    2.47
  -5  -2   1   33.89    2.44
  -5  -2   1   32.05    2.47
  -5  -2   1   34.43    2.50
  -5   2   1   34.02    2.47
  -5   2   1   34.78    2.44
  -5   2   1   34.90    2.44
   5   2  -1   34.88    2.43
   5   2  -1   32.58    2.48
  -5   2   1   29.67    2.45
  -5   2   1   36.43    2.50
  -4  -2   1  105.86    7.68
  -4  -2   1  105.43    7.70
   4  -2  -1  107.31    7.68
   4  -2  -1  107.32    7.70
  -4  -2   1  110.26    7.71
   4  -2  -1  106.08    7.68
  -4   2   1  110.07    7.71
  -4   2   1  108.92    7.68
   4   2  -1  107.28    7.70
   4   2  -1  107.68    7.67
  -4   2   1  105.96    7.69
  -4   2   1  109.02    7.68
  -4   2   1  100.17    7.68
   3  -2  -1   25.76    1.77
  -3  -2   1   23.33    1.80
   3  -2  -1   24.12    1.78
   3  -2  -1   25.22    1.79
  -3  -2   1   23.02    1.79
  -3  -2   1   24.10    1.77
   3  -2  -1   24.19    1.79
   3   2  -1   24.32    1.77
  -3   2   1   24.36    1.79
  -3   2   1   26.21    1.80
  -3   2   1   25.14    1.78
  -3   2   1   25.64    1.77
   3   2  -1   23.76    1.78
   3   2  -1   23.97    1.79
  -3   2   1   24.99    1.77
  -2  -2   1   83.75    5.72
   2  -2  -1   80.94    5.71
   2  -2  -1   78.94    5.72
   2  -2  -1   81.05    5.71
   2  -2  -1   81.77    5.72
  -2  -2   1   79.72    5.72
  -2  -2   1   81.83    5.71
   2  -2  -1   75.27    5.73
  -2  -2   1   70.24    5.71
  -2  -2   1   82.59    5.72
  -2   2   1   81.83    5.71
   2   2  -1   82.32    5.72
   2   2  -1   81.44    5.71
  -2   2   1   80.65    5.71
  -2   2   1   76.44    5.72
   2   2  -1   79.49    5.71
  -2   2   1   77.07    5.72
  -2   2   1   80.94    5.72
   2   2  -1   74.53    5.72
   2   2  -1   81.55    5.73
   1  -2  -1    8.42    0.64
  -1  -2   1    9.36    0.65
   1  -2  -1    7.96    0.64
  -1  -2   1    9.21    0.63
   1  -2  -1    8.82    0.63
   1  -2  -1    8.98    0.63
  -1  -2   1    7.83    0.65
  -1  -2   1    8.73    0.63
   1  -2  -1    8.10    0.64
   1   2  -1    8.63    0.64
   1   2  -1    9.30    0.63
  -1   2   1    8.67    0.64
   1   2  -1    8.94    0.64
   1   2  -1    9.24    0.63
  -1   2   1    8.79    0.63
  -1   2   1    8.44    0.63
  -1   2   1    7.41    0.64
   1   2  -1    9.29    0.65
  -1   2   1    8.35    0.64
   0   2   1    0.05    0.05
   0   2   1    0.40    0.09
   0   2  -1    0.23    0.06
   0   2  -1    0.29    0.06
   0   2  -1    0.41    0.09
   0   2   1    0.39    0.04
   0   2   1    0.26    0.09
   0   2  -1    0.33    0.05
   1  -2   1   14.87    1.05
  -1  -2  -1   14.70    1.06
  -1  -2  -1   14.65    1.05
   1  -2   1   14.63    1.06
   1  -2   1   14.80    1.07
   1  -2   1   13.67    1.06
  -1  -2  -1   15.04    1.05
  -1  -2  -1   15.23    1.05
  -1   2  -1   13.95    1.06
  -1   2  -1   14.27    1.06
   1   2   1   15.28    1.05
   1   2   1   15.26    1.05
   1   2   1   13.10    1.06
  -1   2  -1   14.78    1.05
   1   2   1   14.17    1.06
   1   2   1   14.92    1.07
  -1   2  -1   14.16    1.06
   2  -2   1  116.89    8.38
  -2  -2  -1  117.27    8.38
   2  -2   1  110.49    8.39
  -2  -2  -1  120.86    8.39
   2  -2   1  114.58    8.38
   2  -2   1  117.44    8.38
  -2  -2  -1  116.74    8.38
   2  -2   1  117.18    8.39
  -2  -2  -1  119.31    8.39
  -2  -2  -1  118.88    8.39
  -2   2  -1  116.66    8.38
  -2   2  -1  117.12    8.38
  -2   2  -1  118.73    8.39
   2   2   1  116.67    8.39
   2   2   1  111.53    8.39
   2   2   1  120.01    8.38
  -2   2  -1  114.42    8.38
  -2   2  -1  113.75    8.39
   2   2   1  121.70    8.38
   3  -2   1   35.25    2.59
   3  -2   1   35.40    2.58
   3  -2   1   34.68    2.59
   3  -2   1   36.43    2.58
  -3  -2  -1   36.86    2.58
  -3  -2  -1   35.40    2.59
   3  -2   1   35.07    2.58
  -3  -2  -1   36.51    2.60
  -3   2  -1   35.70    2.58
  -3   2  -1   36.18    2.58
   3   2   1   36.68    2.59
  -3   2  -1   36.88    2.60
   3   2   1   35.39    2.58
   3   2   1   36.15    2.57
  -3   2  -1   36.85    2.57
  -3   2  -1   32.83    2.59
  -4  -2  -1   39.41    2.80
   4  -2   1   38.19    2.79
   4  -2   1   38.57    2.77
  -4  -2  -1   37.50    2.79
  -4  -2  -1   39.13    2.77
   4  -2   1   38.51    2.77
   4  -2   1   38.54    2.77
  -4   2  -1   35.23    2.78
   4   2   1   37.57    2.79
  -4   2  -1   36.97    2.77
   4   2   1   40.22    2.76
  -4   2  -1   37.52    2.80
  -4   2  -1   39.00    2.76
  -4   2  -1   39.71    2.76
  -5  -2  -1    3.30    0.39
  -5  -2  -1    2.04    0.35
   5  -2   1    2.04    0.25
   5  -2   1    2.58    0.29
   5  -2   1    1.48    0.33
  -5  -2  -1    2.61    0.24
  -5   2  -1    1.61    0.32
   5   2   1    2.94    0.23
   5   2   1    1.44    0.33
  -5   2  -1    1.93    0.40
  -5   2  -1    2.38    0.23
  -5   2  -1    2.20    0.22
  -5   2  -1    1.83    0.31
  -6  -2  -1    0.77    0.46
   6  -2   1    1.00    0.27
  -6  -2  -1    0.67    0.25
   6  -2   1    0.89    0.24
   6  -2   1    0.46    0.28
  -6  -2  -1   -0.36    0.37
  -6   2  -1    1.09    0.15
  -6   2  -1    0.91    0.16
   6   2   1    0.49    0.19
  -6   2  -1    1.11    0.48
   6   2   1    0.60    0.35
  -6   2  -1    0.91    0.34
  -7  -2  -1    4.73    0.57
  -7  -2  -1    4.49    0.68
   7  -2   1    3.68    0.63
  -7  -2  -1    5.93    0.49
   7   2   1    4.96    0.44
  -7   2  -1    4.40    0.43
  -7   2  -1    4.94    0.47
  -7   2  -1    4.60    0.70
  -7   2  -1    4.48    0.55
   7   2   1    4.49    0.65
  -8  -2  -1    2.40    0.67
  -8  -2  -1    2.50    0.84
   8  -2   1    1.66    0.61
  -8  -2  -1    2.21    0.41
   8   2   1    2.66    0.38
  -8   2  -1    2.93    0.29
  -8   2  -1    2.65    0.43
   8   2   1    3.17    0.70
  -8   2  -1    3.47    0.53
  -8   2  -1    1.67    0.73
  -9  -2  -1    2.02    0.94
   9  -2   1    3.94    0.74
  -9  -2  -1    2.37    0.42
  -9   2  -1    2.05    0.65
  -9   2  -1    2.85    0.94
  -9   2  -1    2.26    0.26
  -9   2  -1    1.12    0.42
   9   2   1    1.95    0.85
  -9   2  -1    2.82    0.46
 -10  -2  -1   24.26    1.92
 -10  -2  -1   26.28    2.29
  10  -2   1   24.92    2.19
 -10   2  -1   24.45    2.29
  10   2   1   25.79    2.19
 -10   2  -1   26.03    1.93
 -11  -2  -1    4.24    1.10
  11  -2   1    2.71    1.04
  11   2   1    2.88    1.23
 -11   2  -1    4.64    1.20
 -11   2  -1    3.63    0.64
 -12  -2  -1    2.74    1.26
 -12  -2  -1    0.28    0.64
  12  -2   1    2.14    1.16
 -12   2  -1   -0.93    1.30
 -12   2  -1   -0.18    0.67
  12   2   1    1.20    1.43
 -13  -2  -1    1.66    1.51
 -13  -2  -1    0.98    0.73
 -13   2  -1    0.25    1.47
 -13  -3   1    0.31    0.74
 -13  -3   1   -1.51    1.43
  13  -3  -1    0.73    1.62
 -13   3   1   -2.51    1.53
 -12  -3   1    0.69    1.24
  12  -3  -1    1.49    1.11
 -12  -3   1    0.22    0.55
 -12   3   1    0.66    1.34
  12   3  -1    0.55    1.40
 -12   3   1    0.80    0.68
 -11  -3   1   -0.23    1.13
 -11  -3   1   -0.34    0.48
  11  -3  -1    0.02    1.01
  11   3  -1   -1.59    1.12
 -11   3   1    0.80    0.59
 -11   3   1    1.79    1.02
 -10  -3   1    0.31    0.45
 -10  -3   1    0.65    1.01
  10  -3  -1    0.63    0.78
 -10   3   1    0.54    0.46
 -10   3   1    1.26    1.05
 -10   3   1    1.56    0.88
 -10   3   1    0.95    0.38
  10   3  -1    1.26    0.97
  -9  -3   1   -0.29    0.39
  -9  -3   1   -1.44    0.92
   9  -3  -1    0.29    0.67
  -9  -3   1    0.89    0.83
  -9   3   1    0.28    0.50
   9   3  -1    0.09    0.78
  -9   3   1   -0.64    0.92
  -9   3   1   -0.30    0.40
  -9   3   1    0.45    0.13
   8  -3  -1   16.92    1.57
  -8  -3   1   18.11    1.61
  -8  -3   1   18.06    1.41
   8  -3  -1   19.61    1.48
  -8  -3   1   15.87    1.51
  -8   3   1   18.82    1.36
  -8   3   1   17.96    1.41
   8   3  -1   19.04    1.64
  -8   3   1   21.82    1.65
  -8   3   1   18.40    1.49
   8   3  -1   17.62    1.39
   7  -3  -1   19.68    1.47
   7  -3  -1   18.59    1.55
  -7  -3   1   18.43    1.44
  -7  -3   1   19.65    1.60
  -7   3   1   18.20    1.48
  -7   3   1   19.48    1.45
   7   3  -1   19.10    1.60
  -7   3   1   18.83    1.40
  -7   3   1   18.59    1.58
   7   3  -1   19.16    1.40
   6  -3  -1   -0.11    0.24
  -6  -3   1    0.36    0.40
  -6  -3   1    0.50    0.43
   6  -3  -1    0.46    0.30
  -6  -3   1    0.25    0.27
  -6   3   1   -0.05    0.15
   6   3  -1    0.27    0.34
  -6   3   1   -0.05    0.39
   6   3  -1    0.38    0.16
  -6   3   1    1.01    0.32
  -6   3   1    0.23    0.11
  -5  -3   1    1.26    0.40
  -5  -3   1    1.02    0.12
  -5  -3   1    1.19    0.35
   5  -3  -1    1.16    0.31
   5  -3  -1    1.11    0.27
  -5   3   1    1.22    0.27
   5   3  -1    0.91    0.31
  -5   3   1    1.44    0.17
   5   3  -1    1.60    0.16
  -5   3   1    1.55    0.40
  -5   3   1    1.50    0.18
   4  -3  -1   37.74    2.76
  -4  -3   1   38.80    2.73
  -4  -3   1   40.88    2.77
   4  -3  -1   37.24    2.74
   4  -3  -1   36.79    2.73
   4  -3  -1   37.53    2.75
  -4  -3   1   38.59    2.76
   4   3  -1   37.59    2.75
   4   3  -1   38.29    2.72
  -4   3   1   37.00    2.74
  -4   3   1   37.77    2.73
  -4   3   1   38.06    2.78
  -4   3   1   36.75    2.73
   3  -3  -1    0.00    0.15
   3  -3  -1    0.01    0.16
  -3  -3   1    0.11    0.17
  -3  -3   1    0.07    0.10
  -3  -3   1    0.12    0.18
   3  -3  -1    0.14    0.09
   3  -3  -1    0.42    0.15
   3   3  -1    0.23    0.12
  -3   3   1    0.17    0.08
  -3   3   1   -0.24    0.20
  -3   3   1    0.19    0.09
  -3   3   1    0.36    0.13
  -3   3   1    0.28    0.21
   3   3  -1    0.25    0.17
   2  -3  -1   20.52    1.49
   2  -3  -1   21.77    1.47
   2  -3  -1   21.04    1.47
  -2  -3   1   20.58    1.49
   2  -3  -1   21.09    1.49
  -2  -3   1   19.97    1.48
  -2  -3   1   20.59    1.47
  -2  -3   1   19.38    1.49
  -2  -3   1   21.00    1.49
   2   3  -1   19.63    1.48
   2   3  -1   20.42    1.48
  -2   3   1   21.20    1.47
  -2   3   1   20.52    1.49
   2   3  -1   19.64    1.48
  -2   3   1   20.28    1.50
  -2   3   1   21.20    1.47
  -2   3   1   18.07    1.49
   2   3  -1   19.79    1.50
   1  -3  -1  101.92    7.44
  -1  -3   1   97.14    7.44
   1  -3  -1  106.91    7.43
  -1  -3   1  106.40    7.44
  -1  -3   1  104.17    7.43
   1  -3  -1  102.27    7.44
  -1  -3   1  108.51    7.44
   1  -3  -1  105.63    7.44
   1  -3  -1  102.62    7.43
   1   3  -1  106.31    7.44
   1   3  -1  102.30    7.44
   1   3  -1  100.40    7.44
   1   3  -1  106.77    7.43
  -1   3   1  102.72    7.44
  -1   3   1  103.80    7.43
  -1   3   1  100.20    7.43
   1   3  -1  105.21    7.44
  -1   3   1  105.87    7.44
  -1   3   1  100.29    7.44
   0  -3   1   15.32    1.22
   0  -3  -1   17.09    1.22
   0  -3  -1   17.93    1.21
   0  -3  -1   17.75    1.21
   0  -3   1   16.17    1.21
   0  -3  -1   16.76    1.22
   0   3  -1   16.14    1.21
   0   3   1   16.40    1.21
   0   3  -1   16.38    1.21
   0   3  -1   15.66    1.22
   0   3   1   17.96    1.21
   0   3   1   18.22    1.21
   0   3  -1   16.26    1.22
  -1  -3  -1    3.22    0.26
   1  -3   1    2.63    0.22
   1  -3   1    2.86    0.24
  -1  -3  -1    2.87    0.25
  -1  -3  -1    2.76    0.22
   1  -3   1    2.47    0.25
   1  -3   1    2.49    0.24
   1  -3   1    2.88    0.22
  -1   3  -1    3.48    0.22
  -1   3  -1    2.81    0.26
  -1   3  -1    3.14    0.26
   1   3   1    2.85    0.23
   1   3   1    3.55    0.28
   1   3   1    3.15    0.27
   1   3   1    2.74    0.24
  -1   3  -1    2.95    0.22
   1   3   1    3.08    0.24
  -1   3  -1    2.89    0.25
  -2  -3  -1   57.46    3.98
   2  -3   1   54.22    3.98
   2  -3   1   57.06    3.96
  -2  -3  -1   55.08    3.97
  -2  -3  -1   55.55    3.97
   2  -3   1   55.44    3.97
  -2  -3  -1   55.40    3.97
   2  -3   1   55.51    3.96
  -2  -3  -1   56.50    3.98
   2   3   1   56.55    3.97
  -2   3  -1   50.74    3.98
   2   3   1   55.46    3.97
  -2   3  -1   54.53    3.96
   2   3   1   56.25    3.97
  -2   3  -1   55.53    3.97
  -2   3  -1   52.15    3.98
  -2   3  -1   55.08    3.98
  -2   3  -1   55.60    3.96
  -3  -3  -1  182.27   13.05
   3  -3   1  183.20   13.06
  -3  -3  -1  183.05   13.05
  -3  -3  -1  179.91   13.06
  -3  -3  -1  188.86   13.07
   3  -3   1  174.36   13.06
   3  -3   1  183.11   13.05
   3  -3   1  185.72   13.05
  -3   3  -1  183.45   13.05
   3   3   1  187.86   13.06
  -3   3  -1  178.40   13.05
   3   3   1  180.66   13.05
  -3   3  -1  167.25   13.06
   3   3   1  188.36   13.05
  -3   3  -1  183.82   13.07
   4  -3   1   51.58    3.73
   4  -3   1   51.80    3.75
  -4  -3  -1   52.78    3.73
   4  -3   1   51.42    3.74
  -4  -3  -1   50.80    3.76
   4  -3   1   48.26    3.74
  -4  -3  -1   54.58    3.76
  -4   3  -1   51.91    3.77
  -4   3  -1   52.42    3.73
  -4   3  -1   51.30    3.74
   4   3   1   51.93    3.73
   4   3   1   51.71    3.75
  -4   3  -1   53.54    3.73
  -5  -3  -1   43.53    3.16
   5  -3   1   44.40    3.18
   5  -3   1   44.01    3.20
  -5  -3  -1   41.60    3.19
  -5  -3  -1   42.43    3.22
  -5   3  -1   45.62    3.16
   5   3   1   45.35    3.16
  -5   3  -1   43.14    3.22
   5   3   1   42.04    3.20
  -5   3  -1   44.01    3.18
  -5   3  -1   45.03    3.17
  -6  -3  -1   25.43    1.83
  -6  -3  -1   24.68    1.91
   6  -3   1   22.06    1.86
  -6  -3  -1   24.79    1.86
   6  -3   1   24.12    1.84
  -6   3  -1   25.94    1.81
  -6   3  -1   24.47    1.81
  -6   3  -1   23.24    1.88
  -6   3  -1   24.33    1.85
   6   3   1   26.91    1.81
   6   3   1   23.84    1.88
  -7  -3  -1    2.64    0.70
   7  -3   1    2.73    0.54
   7  -3   1    2.93    0.45
  -7  -3  -1    2.78    0.39
   7   3   1    2.92    0.33
   7   3   1    4.09    0.61
  -7   3  -1    3.02    0.31
  -7   3  -1    3.13    0.39
  -7   3  -1    2.90    0.46
  -7   3  -1    1.75    0.64
   8  -3   1    0.72    0.58
  -8  -3  -1    1.64    0.71
  -8  -3  -1    0.53    0.36
  -8  -3  -1    0.63    0.65
  -8   3  -1    1.30    0.83
  -8   3  -1    0.49    0.48
   8   3   1    0.40    0.71
  -8   3  -1    1.52    0.41
   8   3   1    0.86    0.33
  -8   3  -1    1.33    0.19
   9  -3   1    8.07    0.94
  -9  -3  -1    9.51    0.74
  -9  -3  -1    7.09    1.12
  -9   3  -1    8.65    0.74
  -9   3  -1    7.46    0.83
  -9   3  -1    5.93    1.03
  -9   3  -1    6.56    0.69
   9   3   1    7.52    1.04
 -10  -3  -1    1.40    0.91
 -10  -3  -1    0.38    0.42
  10  -3   1    1.09    0.82
 -10   3  -1    2.26    1.05
  10   3   1    0.83    0.98
 -10   3  -1    1.17    0.40
 -10   3  -1    1.19    0.51
 -11  -3  -1    3.15    0.56
 -11  -3  -1    2.89    1.17
  11  -3   1    2.70    1.04
  11   3   1    2.17    1.06
 -11   3  -1    3.53    1.16
 -11   3  -1    4.61    0.66
 -12  -3  -1    6.15    1.32
  12  -3   1    4.94    1.28
 -12  -3  -1    5.39    0.80
 -12   3  -1    4.56    0.81
 -12   3  -1    5.66    1.42
 -13  -3  -1    0.46    0.92
 -13  -3  -1   -2.47    1.50
 -13   3  -1    1.47    0.88
 -13   3  -1   -1.77    1.55
 -12  -4   1    5.06    1.24
  12  -4  -1    4.83    1.26
 -12  -4   1    6.12    0.78
  12   4  -1    3.84    1.32
 -12   4   1    6.14    1.40
 -12   4   1    6.35    0.83
 -11  -4   1    2.31    1.03
 -11  -4   1    2.58    0.54
  11  -4  -1    1.90    1.06
 -11   4   1    1.55    0.64
  11   4  -1    1.61    1.16
 -11   4   1    3.77    1.19
 -10  -4   1    5.45    0.60
  10  -4  -1    4.78    1.02
 -10  -4   1    4.90    1.08
 -10   4   1    5.19    0.59
 -10   4   1    4.83    0.95
  10   4  -1    6.58    1.07
 -10   4   1    5.65    1.19
 -10   4   1    4.18    0.67
   9  -4  -1    3.21    0.80
  -9  -4   1    3.47    0.49
  -9  -4   1    3.55    0.84
  -9  -4   1    4.60    0.87
   9   4  -1    5.06    0.90
  -9   4   1    3.85    0.91
  -9   4   1    3.76    0.69
  -9   4   1    2.93    0.38
  -9   4   1    3.24    0.54
   8  -4  -1   -0.06    0.60
  -8  -4   1    0.22    0.68
  -8  -4   1    0.55    0.37
   8  -4  -1   -0.99    0.51
  -8  -4   1    0.19    0.79
  -8   4   1    0.35    0.41
  -8   4   1    0.16    0.50
  -8   4   1    0.81    0.73
   8   4  -1   -1.29    0.68
   8   4  -1   -0.30    0.28
   7  -4  -1   17.14    1.49
   7  -4  -1   17.57    1.43
  -7  -4   1   17.18    1.50
  -7  -4   1   15.65    1.55
  -7  -4   1   16.69    1.35
  -7   4   1   18.96    1.34
   7   4  -1   19.59    1.55
  -7   4   1   18.61    1.36
   7   4  -1   18.32    1.34
  -7   4   1   16.37    1.55
  -7   4   1   19.18    1.43
  -6  -4   1  123.50    9.06
  -6  -4   1  128.03    9.08
   6  -4  -1  124.16    9.06
  -6  -4   1  124.79    9.09
  -6   4   1  126.00    9.06
  -6   4   1  125.39    9.05
  -6   4   1  122.71    9.09
   6   4  -1  126.68    9.08
  -6   4   1  128.79    9.05
   6   4  -1  129.38    9.04
   5  -4  -1   20.16    1.57
   5  -4  -1   19.95    1.56
  -5  -4   1   22.33    1.53
  -5  -4   1   22.15    1.61
  -5  -4   1   20.17    1.59
  -5   4   1   19.10    1.54
   5   4  -1   21.71    1.52
  -5   4   1   20.83    1.53
  -5   4   1   20.70    1.52
  -5   4   1   20.99    1.63
   5   4  -1   20.17    1.59
   4  -4  -1  148.38   10.97
  -4  -4   1  154.96   10.96
  -4  -4   1  156.01   10.98
  -4  -4   1  158.91   10.99
   4  -4  -1  145.97   10.96
   4  -4  -1  149.68   10.96
   4  -4  -1  153.11   10.98
   4   4  -1  154.52   10.98
  -4   4   1  150.77   10.99
  -4   4   1  153.12   10.96
  -4   4   1  157.26   10.96
  -4   4   1  150.84   10.96
  -3  -4   1  141.17    9.63
   3  -4  -1  137.06    9.62
  -3  -4   1  134.86    9.61
   3  -4  -1  136.33    9.61
  -3  -4   1  136.36    9.63
   3  -4  -1  131.17    9.62
   3  -4  -1  139.54    9.61
   3   4  -1  134.27    9.62
  -3   4   1  136.24    9.61
  -3   4   1  133.10    9.63
  -3   4   1  118.70    9.61
   3   4  -1  135.47    9.61
   3   4  -1  127.91    9.61
  -2  -4   1   13.24    1.00
   2  -4  -1   13.84    0.99
  -2  -4   1   14.45    1.02
   2  -4  -1   14.06    0.99
  -2  -4   1   13.75    1.01
   2  -4  -1   12.98    1.01
  -2  -4   1   14.22    0.99
   2  -4  -1   12.99    1.01
  -2   4   1   13.71    0.99
   2   4  -1   13.68    1.01
   2   4  -1   14.19    1.00
  -2   4   1   13.74    0.99
  -2   4   1   12.30    1.02
   2   4  -1   13.58    1.01
  -2   4   1   13.20    1.02
   1  -4  -1    2.35    0.21
  -1  -4   1    2.61    0.22
  -1  -4   1    2.60    0.23
   1  -4  -1    2.33    0.23
   1  -4  -1    2.48    0.20
   1  -4  -1    2.06    0.23
   1  -4  -1    2.17    0.19
  -1  -4   1    2.16    0.22
  -1  -4   1    2.34    0.19
  -1  -4   1    2.45    0.22
  -1   4   1    2.84    0.22
  -1   4   1    2.20    0.19
   1   4  -1    3.10    0.26
   1   4  -1    2.89    0.21
   1   4  -1    2.46    0.21
  -1   4   1    2.71    0.19
   1   4  -1    2.77    0.27
  -1   4   1    1.93    0.25
   1   4  -1    2.36    0.24
  -1   4   1    2.10    0.22
   0  -4   1   96.60    6.60
   0  -4   1   91.17    6.61
   0  -4  -1   85.48    6.61
   0  -4  -1   93.88    6.60
   0  -4  -1   91.57    6.60
   0   4  -1   94.98    6.60
   0   4   1   86.33    6.61
   0   4   1   89.96    6.60
   0   4  -1   94.99    6.60
   0   4  -1   94.81    6.60
   0   4  -1   87.72    6.61
   0   4   1   97.42    6.60
   0   4  -1   90.93    6.61
   1  -4   1  100.68    7.10
  -1  -4  -1   98.92    7.11
  -1  -4  -1  104.57    7.11
   1  -4   1  102.64    7.11
   1  -4   1   92.53    7.11
   1  -4   1   98.63    7.11
  -1   4  -1  100.37    7.11
  -1   4  -1  103.07    7.10
   1   4   1  106.12    7.10
   1   4   1   95.16    7.11
   1   4   1  102.19    7.10
   1   4   1   97.49    7.11
  -1   4  -1   89.16    7.11
  -1   4  -1  100.87    7.11
  -1   4  -1   97.50    7.10
   1   4   1   93.70    7.11
  -2  -4  -1  338.22   23.97
  -2  -4  -1  342.06   23.96
   2  -4   1  337.38   23.96
   2  -4   1  331.26   23.95
   2  -4   1  337.22   23.96
  -2  -4  -1  325.56   23.95
   2  -4   1  333.54   23.95
  -2   4  -1  340.68   23.95
  -2   4  -1  335.18   23.97
  -2   4  -1  318.38   23.96
   2   4   1  335.49   23.95
  -2   4  -1  327.71   23.95
   2   4   1  335.35   23.96
   2   4   1  340.76   23.95
   3  -4   1  127.58    8.80
   3  -4   1  125.11    8.80
   3  -4   1  124.27    8.81
  -3  -4  -1  122.44    8.82
  -3  -4  -1  118.24    8.80
   3  -4   1  119.87    8.81
  -3  -4  -1  124.82    8.82
  -3   4  -1  124.10    8.83
   3   4   1  123.98    8.80
   3   4   1  119.13    8.80
  -3   4  -1  121.13    8.80
  -3   4  -1  123.71    8.80
   3   4   1  122.06    8.81
  -3   4  -1  121.42    8.81
   4  -4   1   11.54    0.92
   4  -4   1   11.20    0.90
  -4  -4  -1   12.75    0.94
   4  -4   1   11.17    0.93
  -4  -4  -1   11.58    0.87
   4  -4   1   11.52    0.87
  -4  -4  -1   11.63    0.93
  -4   4  -1   11.91    0.88
   4   4   1   12.21    0.93
  -4   4  -1   11.41    0.89
   4   4   1   12.38    0.87
  -4   4  -1   12.25    0.96
  -4   4  -1   11.87    0.87
  -5  -4  -1    2.45    0.41
   5  -4   1    2.44    0.36
   5  -4   1    3.31    0.37
  -5  -4  -1    2.04    0.41
  -5  -4  -1    2.67    0.28
   5   4   1    2.44    0.38
   5   4   1    2.79    0.27
  -5   4  -1    3.06    0.27
  -5   4  -1    2.74    0.27
  -5   4  -1    2.99    0.33
  -5   4  -1    3.35    0.48
   6  -4   1   31.71    2.56
  -6  -4  -1   34.14    2.50
   6  -4   1   36.18    2.52
  -6  -4  -1   31.66    2.54
  -6  -4  -1   32.98    2.54
  -6   4  -1   35.90    2.48
   6   4   1   35.02    2.48
  -6   4  -1   34.18    2.51
   6   4   1   34.23    2.54
  -6   4  -1   32.84    2.55
  -6   4  -1   35.10    2.48
  -7  -4  -1    1.20    0.56
   7  -4   1    0.11    0.52
  -7  -4  -1    0.68    0.53
  -7  -4  -1    0.83    0.33
   7  -4   1    0.72    0.41
  -7   4  -1    0.87    0.19
  -7   4  -1    0.43    0.40
   7   4   1    1.27    0.55
  -7   4  -1    0.81    0.67
   7   4   1    0.97    0.27
  -7   4  -1    1.00    0.32
  -8  -4  -1   18.70    1.46
   8  -4   1   19.89    1.55
   8  -4   1   17.92    1.63
  -8  -4  -1   18.64    1.65
  -8   4  -1   19.42    1.51
  -8   4  -1   20.54    1.48
   8   4   1   23.41    1.65
   8   4   1   16.75    1.44
  -8   4  -1   17.79    1.68
   9  -4   1    2.57    0.76
  -9  -4  -1    2.62    0.93
  -9  -4  -1    3.32    0.48
  -9   4  -1    3.82    0.53
  -9   4  -1    2.28    0.61
  -9   4  -1    3.29    1.00
  -9   4  -1    3.12    0.45
   9   4   1    3.70    0.87
 -10  -4  -1    2.39    0.51
 -10  -4  -1    2.86    0.93
  10  -4   1    2.29    0.99
 -10   4  -1    1.94    0.47
 -10   4  -1    0.59    0.93
  10   4   1    1.62    1.14
 -10   4  -1    2.52    0.54
 -11  -4  -1    1.99    1.18
 -11  -4  -1    2.01    0.54
  11  -4   1    1.54    0.98
  11   4   1    2.50    1.11
 -11   4  -1    1.38    1.02
 -11   4  -1    0.94    0.60
 -12  -4  -1   -1.43    1.26
  12  -4   1    0.87    1.19
 -12  -4  -1    1.60    0.73
  12   4   1    0.70    1.37
 -12   4  -1    0.33    1.31
  12  -5  -1    1.65    1.31
 -12  -5   1    1.23    1.15
 -12  -5   1    3.06    0.76
 -12   5   1    1.73    1.21
  12   5  -1    4.63    1.39
 -12   5   1    2.20    0.75
 -11  -5   1    2.64    1.17
 -11  -5   1    1.50    0.52
  11  -5  -1    2.25    1.18
 -11   5   1    0.05    1.06
 -11   5   1    1.86    0.63
 -10  -5   1    0.53    0.99
 -10  -5   1    0.79    0.42
  10  -5  -1    0.99    0.85
  10   5  -1   -0.12    0.99
 -10   5   1    0.32    0.58
 -10   5   1    0.52    0.47
 -10   5   1    0.15    0.96
 -10   5   1    0.10    1.06
  -9  -5   1   15.82    1.48
   9  -5  -1   17.14    1.36
   9  -5  -1   15.50    1.34
  -9  -5   1   13.76    1.20
   9   5  -1   15.10    1.50
  -9   5   1   13.08    1.23
  -9   5   1   15.45    1.26
  -9   5   1   13.33    1.25
  -9   5   1   14.04    1.50
  -8  -5   1    2.30    0.38
   8  -5  -1    1.87    0.57
  -8  -5   1    1.20    0.72
   8  -5  -1    1.83    0.61
  -8  -5   1    0.30    0.70
  -8   5   1    0.39    0.50
  -8   5   1    0.64    0.40
  -8   5   1    1.17    0.85
   8   5  -1    1.07    0.30
   8   5  -1    0.38    0.73
  -8   5   1    1.06    0.30
   7  -5  -1    2.56    0.59
  -7  -5   1    1.62    0.67
  -7  -5   1    2.54    0.38
  -7  -5   1    2.82    0.73
   7  -5  -1    3.86    0.52
  -7   5   1    3.35    0.70
  -7   5   1    3.39    0.28
   7   5  -1    3.60    0.66
  -7   5   1    3.97    0.48
   7   5  -1    3.02    0.34
  -7   5   1    3.56    0.40
  -6  -5   1    0.30    0.33
  -6  -5   1    1.37    0.29
   6  -5  -1    1.55    0.35
   6  -5  -1    1.24    0.37
  -6  -5   1    1.40    0.46
  -6   5   1    0.80    0.33
  -6   5   1    0.82    0.19
   6   5  -1    1.14    0.39
   6   5  -1    1.08    0.24
  -6   5   1    0.91    0.15
   5  -5  -1   62.63    4.61
  -5  -5   1   64.14    4.62
   5  -5  -1   64.15    4.61
  -5  -5   1   62.50    4.59
  -5  -5   1   64.80    4.63
  -5   5   1   64.75    4.64
   5   5  -1   61.51    4.58
  -5   5   1   63.47    4.59
  -5   5   1   64.66    4.59
   5   5  -1   62.29    4.61
  -5   5   1   66.01    4.58
  -4  -5   1   46.56    3.47
   4  -5  -1   48.68    3.50
  -4  -5   1   48.77    3.52
   4  -5  -1   46.64    3.48
   4  -5  -1   49.08    3.50
  -4  -5   1   47.23    3.51
   4  -5  -1   49.10    3.47
  -4  -5   1   48.38    3.48
  -4   5   1   48.11    3.48
  -4   5   1   51.24    3.47
  -4   5   1   50.72    3.53
  -4   5   1   47.91    3.48
   4   5  -1   46.53    3.47
   4   5  -1   47.47    3.50
  -3  -5   1   -0.21    0.13
   3  -5  -1    0.37    0.12
  -3  -5   1    0.86    0.23
   3  -5  -1    0.43    0.10
   3  -5  -1   -0.23    0.22
   3  -5  -1    0.19    0.17
  -3  -5   1   -0.34    0.21
  -3  -5   1    0.02    0.12
  -3   5   1    0.04    0.26
  -3   5   1    0.16    0.09
   3   5  -1    0.15    0.19
  -3   5   1   -0.24    0.11
   3   5  -1    0.31    0.20
   2  -5  -1   36.80    2.65
   2  -5  -1   37.58    2.64
  -2  -5   1   38.47    2.66
   2  -5  -1   35.20    2.66
  -2  -5   1   37.18    2.66
   2  -5  -1   36.62    2.64
  -2  -5   1   37.34    2.64
  -2  -5   1   37.24    2.65
   2   5  -1   36.92    2.65
   2   5  -1   34.97    2.66
   2   5  -1   36.26    2.65
  -2   5   1   37.70    2.67
  -2   5   1   37.89    2.64
  -2   5   1   34.93    2.67
   2   5  -1   33.62    2.65
  -2   5   1   37.78    2.64
  -1  -5   1   49.06    3.40
   1  -5  -1   48.42    3.39
   1  -5  -1   45.61    3.39
  -1  -5   1   44.38    3.39
   1  -5  -1   47.53    3.38
   1  -5  -1   45.76    3.40
  -1  -5   1   49.50    3.39
  -1   5   1   48.42    3.40
  -1   5   1   48.74    3.38
  -1   5   1   46.63    3.38
   1   5  -1   43.55    3.40
   1   5  -1   48.75    3.39
   1   5  -1   48.08    3.39
  -1   5   1   44.78    3.39
   0  -5  -1    9.92    0.72
   0  -5  -1    9.03    0.74
   0  -5   1   10.39    0.72
   0  -5   1    9.45    0.75
   0   5   1   10.05    0.71
   0   5   1    8.87    0.72
   0   5  -1   10.07    0.71
   0   5   1   10.09    0.78
   0   5   1   10.20    0.72
   0   5  -1    8.46    0.78
   0   5  -1    9.25    0.74
   0   5  -1   10.24    0.72
   1  -5   1    0.01    0.06
  -1  -5  -1    0.19    0.14
   1  -5   1    0.20    0.15
  -1  -5  -1    0.08    0.09
   1  -5   1    0.16    0.09
  -1  -5  -1   -0.01    0.12
   1   5   1    0.06    0.19
   1   5   1    0.04    0.09
  -1   5  -1    0.29    0.14
   1   5   1    0.05    0.12
  -1   5  -1    0.09    0.05
  -1   5  -1    0.09    0.13
  -1   5  -1    0.02    0.07
  -2  -5  -1    9.83    0.75
  -2  -5  -1    9.73    0.78
   2  -5   1   10.87    0.74
   2  -5   1   10.25    0.74
  -2  -5  -1    9.83    0.77
   2  -5   1   10.63    0.77
   2  -5   1    9.57    0.79
  -2   5  -1   10.37    0.80
   2   5   1    9.65    0.79
   2   5   1    9.84    0.77
  -2   5  -1   10.82    0.74
  -2   5  -1   10.45    0.74
   2   5   1    9.77    0.76
  -3  -5  -1   -0.23    0.22
  -3  -5  -1    0.20    0.11
   3  -5   1    0.25    0.09
  -3  -5  -1    0.15    0.14
   3  -5   1    0.25    0.18
  -3  -5  -1    0.56    0.25
   3  -5   1    0.39    0.11
   3  -5   1   -0.42    0.22
  -3   5  -1    0.01    0.26
  -3   5  -1    0.21    0.09
   3   5   1   -0.09    0.18
  -3   5  -1    0.01    0.11
  -3   5  -1    0.28    0.13
   3   5   1    0.19    0.20
  -4  -5  -1   18.32    1.35
   4  -5   1   18.02    1.40
  -4  -5  -1   17.56    1.35
  -4  -5  -1   18.99    1.42
  -4  -5  -1   18.24    1.42
   4  -5   1   20.05    1.40
   4  -5   1   18.61    1.36
   4  -5   1   19.29    1.35
  -4   5  -1   19.28    1.35
   4   5   1   17.83    1.36
  -4   5  -1   18.54    1.36
   4   5   1   18.15    1.40
  -4   5  -1   18.67    1.36
  -4   5  -1   18.80    1.42
  -5  -5  -1    3.00    0.47
   5  -5   1    3.23    0.42
   5  -5   1    2.72    0.40
  -5  -5  -1    3.60    0.35
  -5  -5  -1    3.60    0.50
  -5   5  -1    2.91    0.32
  -5   5  -1    3.39    0.53
  -5   5  -1    3.76    0.30
   5   5   1    4.05    0.43
  -5   5  -1    3.13    0.35
   5   5   1    4.00    0.33
  -6  -5  -1   10.29    0.92
  -6  -5  -1    9.24    0.86
  -6  -5  -1   10.70    0.95
   6  -5   1   11.40    0.91
   6  -5   1   10.74    0.93
  -6   5  -1    8.87    1.15
  -6   5  -1   10.89    0.81
  -6   5  -1   11.88    0.80
  -6   5  -1   10.81    0.88
   6   5   1    9.17    0.83
   6   5   1   10.57    0.90
   7  -5   1   28.87    2.22
   7  -5   1   29.70    2.26
  -7  -5  -1   30.99    2.33
  -7  -5  -1   30.00    2.17
  -7   5  -1   28.46    2.19
   7   5   1   29.51    2.15
   7   5   1   30.75    2.31
  -7   5  -1   29.63    2.17
  -7   5  -1   26.22    2.36
   8  -5   1   25.63    2.09
   8  -5   1   25.68    2.05
  -8  -5  -1   27.70    1.93
  -8  -5  -1   25.08    2.16
  -8   5  -1   25.61    1.98
   8   5   1   26.53    2.18
  -8   5  -1   28.04    1.95
  -8   5  -1   24.80    1.92
  -8   5  -1   23.83    2.19
   8   5   1   24.09    1.90
  -9  -5  -1    0.44    0.35
   9  -5   1    0.37    0.79
  -9  -5  -1    1.96    0.91
  -9   5  -1    0.46    0.43
  -9   5  -1    1.40    0.63
  -9   5  -1    1.11    0.47
   9   5   1    0.14    0.96
  -9   5  -1    1.60    0.88
  10  -5   1    1.53    0.85
 -10  -5  -1    0.77    0.47
 -10  -5  -1    1.19    1.02
 -10   5  -1    2.73    1.10
  10   5   1   -0.44    1.13
 -10   5  -1    1.01    0.59
 -10   5  -1   -0.22    0.46
 -11  -5  -1    0.68    1.13
 -11  -5  -1    1.89    0.52
  11   5   1    3.84    1.13
 -11   5  -1    1.45    1.08
 -11   5  -1    2.62    0.77
  12  -5   1    0.47    1.18
 -12  -5  -1    0.28    0.65
 -12  -5  -1   -1.46    1.30
 -12   5  -1   -1.05    1.30
  12  -6  -1    0.97    1.32
 -12  -6   1   -0.12    1.24
 -12  -6   1    0.54    0.69
  12   6  -1    0.79    1.54
 -12   6   1    0.77    1.37
 -11  -6   1   -0.49    1.16
 -11  -6   1    0.91    0.56
 -11   6   1   -0.24    1.19
 -11   6   1    2.64    0.83
  11   6  -1    0.92    1.32
  10  -6  -1    1.26    1.00
 -10  -6   1    1.84    1.00
 -10   6   1    0.93    0.52
 -10   6   1    1.95    0.58
 -10   6   1    0.00    1.07
  10   6  -1    1.37    1.02
   9  -6  -1   17.72    1.61
   9  -6  -1   17.64    1.57
  -9  -6   1   18.27    1.68
  -9  -6   1   19.18    1.43
  -9   6   1   18.22    1.55
  -9   6   1   15.69    1.64
  -9   6   1   16.06    1.46
  -9   6   1   18.67    1.46
   9   6  -1   23.67    1.75
  -8  -6   1    5.82    0.83
  -8  -6   1    3.51    0.43
   8  -6  -1    3.72    0.72
   8  -6  -1    3.26    0.69
  -8  -6   1    6.58    0.92
  -8   6   1    3.75    0.52
  -8   6   1    3.66    0.93
   8   6  -1    5.03    0.86
  -8   6   1    2.61    0.56
   8   6  -1    3.32    0.39
  -8   6   1    2.99    0.48
  -7  -6   1   53.39    4.05
  -7  -6   1   53.98    4.16
  -7  -6   1   54.00    4.14
   7  -6  -1   56.43    4.12
   7  -6  -1   58.66    4.09
  -7   6   1   55.35    4.05
  -7   6   1   59.27    4.07
  -7   6   1   55.29    4.19
   7   6  -1   57.04    4.17
  -7   6   1   58.87    4.06
   7   6  -1   53.57    4.04
  -6  -6   1   25.29    1.78
   6  -6  -1   25.12    1.76
   6  -6  -1   21.77    1.80
  -6  -6   1   24.15    1.72
  -6  -6   1   26.00    1.77
  -6   6   1   22.77    1.69
  -6   6   1   22.36    1.69
   6   6  -1   21.90    1.79
   6   6  -1   23.12    1.71
  -6   6   1   22.38    1.73
  -6   6   1   19.78    1.85
   5  -6  -1   12.75    0.98
   5  -6  -1   12.81    0.97
  -5  -6   1   11.97    1.01
  -5  -6   1   12.77    1.01
   5  -6  -1   11.87    0.93
  -5  -6   1   11.49    0.89
  -5   6   1   10.96    0.99
  -5   6   1   11.09    0.91
  -5   6   1   11.72    0.88
   5   6  -1   10.09    0.89
   5   6  -1   12.20    0.98
  -5   6   1   11.89    0.88
  -4  -6   1    1.89    0.19
   4  -6  -1    1.65    0.22
  -4  -6   1    2.67    0.39
   4  -6  -1    1.38    0.33
   4  -6  -1    1.74    0.29
   4  -6  -1    1.39    0.18
  -4  -6   1    1.95    0.37
  -4   6   1    2.12    0.41
  -4   6   1    1.71    0.22
  -4   6   1    1.46    0.21
  -4   6   1    1.49    0.17
   4   6  -1    1.41    0.28
   4   6  -1    2.58    0.30
   3  -6  -1   62.38    4.51
  -3  -6   1   63.85    4.51
   3  -6  -1   65.13    4.54
  -3  -6   1   61.80    4.53
  -3  -6   1   63.38    4.52
  -3  -6   1   61.79    4.54
   3  -6  -1   62.65    4.53
   3  -6  -1   61.47    4.51
   3   6  -1   59.32    4.52
   3   6  -1   63.41    4.53
  -3   6   1   62.71    4.55
  -3   6   1   63.97    4.51
  -3   6   1   64.38    4.51
   2  -6  -1    2.11    0.20
  -2  -6   1    1.59    0.18
   2  -6  -1    1.97    0.22
   2  -6  -1    1.93    0.28
  -2  -6   1    2.19    0.25
  -2  -6   1    1.79    0.25
  -2  -6   1    1.65    0.25
   2  -6  -1    2.15    0.18
   2   6  -1    1.67    0.28
   2   6  -1    1.94    0.26
  -2   6   1    1.79    0.29
  -2   6   1    2.47    0.18
  -2   6   1    2.51    0.18
   2   6  -1    2.00    0.21
  -1  -6   1   14.83    1.04
   1  -6  -1   13.49    1.05
   1  -6  -1   13.85    1.04
   1  -6  -1   12.34    1.07
   1  -6  -1   14.35    1.03
  -1  -6   1   14.91    1.06
  -1  -6   1   14.45    1.06
  -1   6   1   14.12    1.04
  -1   6   1   14.85    1.06
   1   6  -1   13.95    1.05
  -1   6   1   13.92    1.06
   1   6  -1   15.02    1.04
  -1   6   1   14.35    1.03
   0  -6  -1    2.79    0.20
   0  -6  -1    1.49    0.23
   0  -6   1    1.84    0.24
   0  -6   1    2.59    0.19
   0   6  -1    1.81    0.26
   0   6  -1    1.82    0.16
   0   6   1    1.73    0.20
   0   6   1    1.96    0.19
   0   6   1    1.76    0.16
   0   6  -1    1.56    0.20
   0   6  -1    2.03    0.20
  -1  -6  -1    2.02    0.18
  -1  -6  -1    2.92    0.24
   1  -6   1    1.62    0.18
   1  -6   1    1.58    0.15
  -1  -6  -1    1.66    0.22
   1  -6   1    2.01    0.25
  -1   6  -1    1.05    0.21
  -1   6  -1    1.78    0.15
  -1   6  -1    1.61    0.23
  -1   6  -1    1.67    0.17
   1   6   1    2.16    0.18
   1   6   1    2.28    0.21
  -2  -6  -1    3.10    0.27
   2  -6   1    2.97    0.34
   2  -6   1    3.10    0.29
   2  -6   1    3.08    0.26
   2  -6   1    3.28    0.25
  -2  -6  -1    2.99    0.31
  -2  -6  -1    3.31    0.32
  -2   6  -1    2.69    0.32
   2   6   1    2.89    0.34
  -2   6  -1    3.34    0.25
  -2   6  -1    3.31    0.25
   2   6   1    3.46    0.27
   2   6   1    3.72    0.30
   2   6   1    2.80    0.31
  -3  -6  -1   10.95    0.79
   3  -6   1   10.10    0.80
   3  -6   1    8.97    0.83
  -3  -6  -1   10.56    0.77
   3  -6   1   10.02    0.76
  -3  -6  -1   10.83    0.81
   3  -6   1    9.92    0.75
   3   6   1   11.24    0.82
  -3   6  -1   10.35    0.75
  -3   6  -1    9.69    0.76
   3   6   1   11.56    0.82
  -3   6  -1   10.50    0.85
   4  -6   1    4.07    0.46
  -4  -6  -1    4.54    0.52
   4  -6   1    5.74    0.36
   4  -6   1    4.77    0.38
   4  -6   1    4.29    0.43
  -4  -6  -1    3.57    0.35
   4   6   1    3.74    0.40
  -4   6  -1    4.60    0.49
  -4   6  -1    3.99    0.37
   4   6   1    3.65    0.44
  -4   6  -1    4.12    0.38
  -4   6  -1    4.56    0.36
  -5  -6  -1    3.25    0.35
   5  -6   1    3.14    0.34
  -5  -6  -1    3.13    0.50
   5  -6   1    3.20    0.40
   5  -6   1    2.75    0.41
  -5  -6  -1    3.56    0.30
  -5   6  -1    2.87    0.29
  -5   6  -1    3.21    0.29
  -5   6  -1    3.30    0.34
   5   6   1    3.33    0.33
   5   6   1    3.46    0.42
  -5   6  -1    2.87    0.47
   6  -6   1    0.27    0.38
   6  -6   1    0.96    0.41
  -6  -6  -1   -0.11    0.29
  -6   6  -1    0.18    0.17
  -6   6  -1    0.58    0.15
  -6   6  -1   -0.21    0.30
   6   6   1    0.21    0.24
   6   6   1    0.59    0.38
  -6   6  -1   -0.24    0.50
   7  -6   1    4.82    0.61
  -7  -6  -1    4.87    0.48
  -7  -6  -1    5.17    0.82
   7  -6   1    5.13    0.66
  -7   6  -1    3.10    0.51
   7   6   1    4.98    0.45
  -7   6  -1    3.96    0.47
  -7   6  -1    4.10    0.47
  -7   6  -1    3.63    0.79
   7   6   1    5.47    0.72
  -8  -6  -1   29.57    2.28
   8  -6   1   30.87    2.40
  -8  -6  -1   33.00    2.52
   8  -6   1   30.43    2.42
  -8   6  -1   32.41    2.32
   8   6   1   30.30    2.29
  -8   6  -1   30.22    2.57
  -8   6  -1   32.17    2.32
   8   6   1   31.57    2.56
  -8   6  -1   30.35    2.34
  -9  -6  -1    4.65    1.01
   9  -6   1    4.71    0.83
  -9  -6  -1    4.23    0.55
   9  -6   1    2.96    0.89
  -9   6  -1    4.15    0.57
  -9   6  -1    3.87    0.60
   9   6   1    4.17    0.96
  -9   6  -1    4.02    1.05
  10  -6   1    1.16    0.97
 -10  -6  -1    1.99    1.07
 -10   6  -1    1.29    0.53
 -10   6  -1    2.46    0.64
  10   6   1    0.18    1.26
 -10   6  -1    2.61    1.14
 -11  -6  -1    0.44    0.52
  11  -6   1    0.14    1.11
 -11  -6  -1    0.09    1.10
 -11   6  -1   -2.13    1.17
 -11   6  -1   -0.55    0.66
  11   6   1   -0.24    1.22
 -12  -6  -1   -1.83    1.28
 -12  -6  -1    0.45    0.76
  12  -6   1   -1.28    1.25
  12   6   1   -1.03    1.34
 -12   6  -1   -1.31    1.22
 -12  -7   1   -0.34    0.68
 -12  -7   1   -0.15    1.29
  12  -7  -1    0.45    1.26
 -12   7   1   -1.20    1.44
 -11  -7   1    1.85    1.21
  11  -7  -1    2.22    1.21
 -11  -7   1    3.48    0.65
 -11   7   1    2.25    0.80
 -10  -7   1    2.53    0.52
 -10  -7   1    4.06    1.03
  10  -7  -1    3.82    1.23
  10  -7  -1    1.18    0.87
  10   7  -1    3.33    1.04
 -10   7   1    3.78    0.62
 -10   7   1    1.84    0.63
 -10   7   1    2.78    1.17
  -9  -7   1   13.72    1.19
  -9  -7   1   14.44    1.53
   9  -7  -1   15.49    1.36
   9  -7  -1   12.94    1.36
  -9   7   1   13.79    1.45
  -9   7   1   14.52    1.27
  -9   7   1   15.34    1.29
  -9   7   1   13.77    1.29
   9   7  -1   17.07    1.47
  -8  -7   1    1.47    0.34
  -8  -7   1    0.97    0.88
   8  -7  -1   -0.49    0.51
   8  -7  -1    0.67    0.66
  -8   7   1    0.20    0.41
  -8   7   1   -0.07    0.86
  -8   7   1    0.65    0.47
   8   7  -1    1.33    0.86
  -8   7   1    0.91    0.55
   7  -7  -1    8.46    0.77
  -7  -7   1    5.84    0.83
  -7  -7   1    9.08    0.96
  -7  -7   1    8.14    0.66
   7  -7  -1    6.81    0.81
  -7   7   1    6.97    0.69
   7   7  -1    8.61    0.89
  -7   7   1    8.43    0.67
   7   7  -1    6.11    0.62
  -7   7   1    8.15    0.69
  -7   7   1    7.95    0.94
  -6  -7   1   10.39    0.99
  -6  -7   1   12.21    1.01
   6  -7  -1   10.00    0.94
   6  -7  -1   12.34    0.99
  -6  -7   1   10.75    0.86
  -6   7   1   10.49    0.80
   6   7  -1   10.49    0.87
  -6   7   1   10.99    0.91
  -6   7   1   10.51    1.03
  -6   7   1   10.95    0.88
   6   7  -1   11.84    0.95
  -5  -7   1   11.21    0.90
   5  -7  -1   10.61    0.86
  -5  -7   1    9.30    0.80
   5  -7  -1    8.79    0.79
   5  -7  -1   11.94    0.88
  -5  -7   1    9.81    0.90
   5   7  -1    9.06    0.85
  -5   7   1   11.04    0.90
  -5   7   1   10.46    0.77
   5   7  -1   12.30    0.87
  -5   7   1    9.94    0.81
  -4  -7   1    6.14    0.50
   4  -7  -1    4.66    0.37
   4  -7  -1    4.44    0.37
  -4  -7   1    4.48    0.40
  -4  -7   1    4.92    0.41
  -4  -7   1    4.65    0.52
   4  -7  -1    4.60    0.49
   4  -7  -1    4.33    0.45
  -4   7   1    4.45    0.40
  -4   7   1    4.10    0.50
  -4   7   1    3.83    0.37
   4   7  -1    6.01    0.46
   4   7  -1    4.51    0.45
  -3  -7   1   55.50    3.95
   3  -7  -1   54.81    3.95
  -3  -7   1   55.14    3.95
   3  -7  -1   53.49    3.94
   3  -7  -1   54.63    3.91
   3  -7  -1   50.44    3.91
  -3  -7   1   53.64    3.92
  -3  -7   1   55.14    3.93
   3   7  -1   54.19    3.94
  -3   7   1   55.11    3.91
  -3   7   1   57.14    3.91
  -3   7   1   54.43    3.95
  -2  -7   1    2.66    0.31
  -2  -7   1    2.62    0.32
   2  -7  -1    2.92    0.25
   2  -7  -1    2.69    0.27
   2  -7  -1    2.42    0.34
   2  -7  -1    2.56    0.23
  -2  -7   1    2.58    0.22
  -2   7   1    2.41    0.22
  -2   7   1    3.39    0.35
  -1  -7   1    0.23    0.20
  -1  -7   1    0.68    0.14
  -1  -7   1    0.38    0.22
   1  -7  -1    0.42    0.13
   1  -7  -1    0.13    0.24
   1  -7  -1    0.54    0.09
   1   7  -1    0.23    0.13
   1   7  -1    0.55    0.18
  -1   7   1    0.32    0.18
  -1   7   1    0.56    0.08
  -1   7   1    0.27    0.12
  -1   7   1   -0.16    0.18
   0  -7   1    1.10    0.24
   0  -7   1    1.89    0.19
   0  -7  -1    1.44    0.25
   0  -7  -1    1.44    0.18
   0   7   1    1.54    0.20
   0   7  -1    1.70    0.14
   0   7  -1    1.68    0.20
   0   7   1    1.71    0.14
   0   7  -1    1.36    0.20
   0   7   1    1.59    0.20
   1  -7   1    3.19    0.26
   1  -7   1    2.76    0.23
   1  -7   1    2.60    0.34
  -1  -7  -1    2.80    0.31
  -1  -7  -1    3.11    0.31
  -1  -7  -1    3.01    0.25
   1   7   1    2.41    0.22
   1   7   1    3.19    0.28
   1   7   1    2.93    0.25
  -1   7  -1    2.98    0.24
  -1   7  -1    2.56    0.29
  -1   7  -1    2.11    0.30
  -1   7  -1    2.83    0.22
   1   7   1    2.08    0.29
   2  -7   1    4.43    0.37
   2  -7   1    4.01    0.44
  -2  -7  -1    4.37    0.40
   2  -7   1    4.07    0.33
  -2  -7  -1    5.00    0.41
  -2   7  -1    4.26    0.33
  -2   7  -1    3.83    0.33
  -2   7  -1    4.99    0.43
  -3  -7  -1   17.20    1.16
  -3  -7  -1   16.89    1.20
   3  -7   1   16.39    1.16
   3  -7   1   15.21    1.23
   3  -7   1   15.31    1.15
   3  -7   1   15.79    1.19
  -3   7  -1   15.32    1.15
   3   7   1   14.67    1.20
  -3   7  -1   14.79    1.23
  -3   7  -1   16.50    1.16
   4  -7   1   33.52    2.65
  -4  -7  -1   39.16    2.71
   4  -7   1   34.59    2.64
  -4  -7  -1   38.82    2.66
   4  -7   1   36.22    2.70
   4  -7   1   37.56    2.68
  -4  -7  -1   39.32    2.66
  -4   7  -1   37.42    2.65
   4   7   1   33.63    2.68
  -4   7  -1   36.53    2.71
  -4   7  -1   35.94    2.65
   4   7   1   39.08    2.69
  -4   7  -1   37.44    2.66
  -5  -7  -1    8.27    0.67
   5  -7   1    7.74    0.73
   5  -7   1    7.36    0.68
  -5  -7  -1    9.52    0.66
   5  -7   1    7.37    0.65
  -5  -7  -1   11.92    0.78
  -5   7  -1    7.10    0.67
  -5   7  -1    7.89    0.76
  -5   7  -1    7.33    0.64
   5   7   1    9.47    0.74
   5   7   1    9.31    0.72
  -5   7  -1    7.84    0.66
  -6  -7  -1    6.66    0.78
   6  -7   1    6.64    0.67
  -6  -7  -1    6.83    0.59
   6  -7   1    6.10    0.69
  -6   7  -1    6.77    0.86
   6   7   1    6.48    0.65
   6   7   1    5.89    0.57
  -6   7  -1    5.94    0.58
  -6   7  -1    6.99    0.59
  -6   7  -1    7.41    0.54
   7  -7   1    2.28    0.55
  -7  -7  -1    1.64    0.35
  -7  -7  -1    0.89    0.64
   7  -7   1    0.15    0.47
   7   7   1   -0.44    0.62
  -7   7  -1    1.31    0.68
  -7   7  -1    0.57    0.36
  -7   7  -1    0.60    0.34
  -7   7  -1    0.55    0.38
   8  -7   1   19.16    1.79
  -8  -7  -1   22.66    1.93
  -8  -7  -1   21.65    1.62
   8  -7   1   20.28    1.72
  -8   7  -1   21.78    1.66
  -8   7  -1   21.84    1.88
  -8   7  -1   21.38    1.66
  -8   7  -1   19.88    1.64
   8   7   1   24.27    1.91
  -9  -7  -1   -0.36    0.87
  -9  -7  -1    1.61    0.43
   9  -7   1    1.14    0.83
   9  -7   1    2.81    0.90
  -9   7  -1    1.62    0.56
  -9   7  -1    1.74    1.01
   9   7   1    1.26    0.95
  -9   7  -1    0.76    0.47
 -10  -7  -1   -0.38    0.42
 -10  -7  -1    1.30    1.11
  10  -7   1   -0.20    0.82
 -10   7  -1    1.02    0.78
  10   7   1   -0.56    1.05
 -10   7  -1   -0.64    0.96
 -10   7  -1    0.18    0.55
  11  -7   1    1.28    1.07
 -11  -7  -1   -0.08    0.62
 -11  -7  -1   -1.02    1.21
 -11   7  -1    0.12    0.77
  11   7   1    0.29    1.37
 -12  -7  -1    0.98    0.80
  12  -7   1    1.56    1.24
 -12  -7  -1    1.92    1.34
 -12   7  -1   -0.16    1.46
 -12   7  -1    2.09    0.94
  12   7   1    1.21    1.60
  12  -8  -1    0.07    1.53
 -12  -8   1   -0.43    0.72
 -12  -8   1    1.16    1.33
 -12   8   1    2.15    1.48
 -11  -8   1    1.58    0.69
  11  -8  -1    2.18    1.04
 -11  -8   1    2.38    1.22
  11   8  -1    3.09    1.47
 -11   8   1    2.81    0.79
 -11   8   1    0.39    1.24
 -10  -8   1    1.19    0.39
 -10  -8   1    0.18    1.03
  10  -8  -1    2.51    1.13
  10  -8  -1    1.14    0.88
 -10   8   1    0.98    0.67
 -10   8   1    2.75    1.18
  10   8  -1    0.95    1.19
 -10   8   1    0.81    0.53
   9  -8  -1    9.90    1.22
   9  -8  -1    8.19    1.09
  -9  -8   1   11.11    0.90
  -9  -8   1    9.61    1.17
  -9   8   1    9.42    0.92
  -9   8   1    9.79    0.99
  -9   8   1    9.16    0.89
  -9   8   1    7.50    1.26
   9   8  -1   12.07    1.34
   8  -8  -1    2.47    0.87
   8  -8  -1    0.76    0.68
  -8  -8   1    1.28    0.38
  -8  -8   1    0.61    0.92
  -8   8   1   -0.30    0.94
  -8   8   1    1.18    0.48
  -8   8   1    1.79    0.53
  -8   8   1    0.57    0.42
   8   8  -1    0.15    0.91
  -7  -8   1    9.63    0.78
   7  -8  -1    8.37    0.96
   7  -8  -1    8.82    1.01
  -7  -8   1   10.17    1.09
  -7   8   1   10.06    0.81
  -7   8   1    9.54    1.11
  -7   8   1    8.73    0.79
   7   8  -1    8.81    1.10
  -7   8   1    9.07    0.80
  -6  -8   1    8.82    0.90
  -6  -8   1    8.06    0.72
   6  -8  -1    7.65    0.81
   6  -8  -1    9.95    0.77
  -6   8   1    7.98    0.70
   6   8  -1    7.56    0.70
  -6   8   1    8.17    0.69
  -6   8   1    7.96    0.95
  -5  -8   1    0.77    0.28
  -5  -8   1    1.28    0.42
  -5  -8   1    0.66    0.28
   5  -8  -1    1.73    0.21
   5  -8  -1    0.78    0.31
   5  -8  -1    1.15    0.42
  -5   8   1    0.31    0.28
  -5   8   1    1.30    0.44
   5   8  -1    0.48    0.37
  -5   8   1    1.47    0.18
   5   8  -1    0.37    0.40
  -5   8   1    0.83    0.25
  -4  -8   1   16.71    1.22
   4  -8  -1   15.69    1.20
  -4  -8   1   17.38    1.25
   4  -8  -1   16.84    1.27
   4  -8  -1   16.35    1.30
  -4  -8   1   17.30    1.28
  -4   8   1   15.69    1.33
   4   8  -1   16.09    1.28
  -4   8   1   16.21    1.20
   3  -8  -1    0.40    0.18
  -3  -8   1    1.89    0.32
   3  -8  -1    0.75    0.23
  -3  -8   1    0.18    0.27
   3  -8  -1    1.14    0.14
  -3   8   1    1.06    0.36
  -3   8   1    1.31    0.13
  -3   8   1    0.46    0.17
   3   8  -1    0.57    0.26
  -2  -8   1    0.88    0.24
   2  -8  -1    0.56    0.31
   2  -8  -1    0.98    0.21
   2  -8  -1    0.97    0.13
   2  -8  -1    1.06    0.21
  -2  -8   1    0.33    0.26
  -2   8   1    1.14    0.15
  -2   8   1    0.50    0.27
  -2   8   1    1.25    0.13
  -1  -8   1    1.59    0.20
  -1  -8   1    1.20    0.24
   1  -8  -1    1.94    0.32
   1  -8  -1    1.85    0.17
  -1  -8   1    1.12    0.28
   1  -8  -1    2.16    0.21
   1   8  -1    1.18    0.16
  -1   8   1    1.60    0.20
  -1   8   1    1.72    0.26
  -1   8   1    1.99    0.15
   0  -8   1   10.69    0.89
   0  -8   1   11.39    0.86
   0  -8  -1   12.14    0.86
   0  -8  -1   10.94    0.90
   0   8   1   11.95    0.83
   0   8   1   11.68    0.87
   0   8  -1   10.32    0.86
   0   8  -1   11.57    0.83
   0   8   1   11.07    0.87
  -1  -8  -1    0.29    0.20
   1  -8   1    0.30    0.11
   1  -8   1    0.11    0.15
  -1  -8  -1    0.71    0.16
  -1  -8  -1    0.22    0.26
   1  -8   1    0.30    0.27
  -1   8  -1    0.32    0.24
   1   8   1    0.29    0.10
   1   8   1    0.39    0.19
  -1   8  -1    0.47    0.08
   1   8   1    0.24    0.24
  -1   8  -1    0.66    0.14
  -1   8  -1    0.28    0.25
   2  -8   1    2.64    0.40
  -2  -8  -1    3.06    0.34
   2  -8   1    2.93    0.24
  -2  -8  -1    2.03    0.34
  -2   8  -1    3.89    0.39
  -3  -8  -1    2.25    0.34
   3  -8   1    2.16    0.40
   3  -8   1    2.67    0.23
   3  -8   1    2.40    0.32
  -3  -8  -1    2.61    0.40
  -3   8  -1    2.41    0.43
  -3   8  -1    3.26    0.24
  -3   8  -1    2.34    0.22
   3   8   1    1.95    0.33
  -4  -8  -1   24.68    1.74
   4  -8   1   20.98    1.65
  -4  -8  -1   23.00    1.69
   4  -8   1   22.98    1.73
   4  -8   1   23.17    1.70
  -4  -8  -1   22.30    1.66
  -4   8  -1   23.05    1.68
   4   8   1   22.55    1.71
  -4   8  -1   23.24    1.65
  -4   8  -1   23.03    1.76
   5  -8   1   20.00    1.52
  -5  -8  -1   21.43    1.56
   5  -8   1   21.27    1.61
  -5  -8  -1   21.19    1.61
   5  -8   1   22.16    1.59
  -5  -8  -1   19.76    1.54
  -5   8  -1   21.57    1.57
   5   8   1   20.72    1.62
   5   8   1   18.06    1.61
  -5   8  -1   20.88    1.64
  -5   8  -1   22.06    1.52
  -6  -8  -1    5.41    0.53
   6  -8   1    5.98    0.53
   6  -8   1    6.65    0.65
  -6  -8  -1    7.43    0.85
   6  -8   1    4.39    0.71
  -6   8  -1    6.73    0.82
   6   8   1    5.73    0.67
  -6   8  -1    6.16    0.58
   6   8   1    5.69    0.57
  -6   8  -1    6.86    0.51
  -6   8  -1    5.98    0.54
   7  -8   1    1.18    0.59
  -7  -8  -1    1.25    0.34
  -7  -8  -1    1.57    0.78
   7  -8   1   -0.32    0.66
  -7   8  -1    1.14    0.37
  -7   8  -1    0.98    0.73
  -7   8  -1    0.65    0.39
   7   8   1    1.63    0.75
  -7   8  -1    0.76    0.40
   8  -8   1   -0.48    0.66
   8  -8   1   -1.32    0.79
  -8  -8  -1    0.08    0.90
  -8  -8  -1   -0.12    0.37
  -8   8  -1   -0.54    0.45
  -8   8  -1   -0.44    0.89
  -8   8  -1   -0.23    0.43
   8   8   1   -0.94    0.84
  -9  -8  -1   10.02    0.86
   9  -8   1    7.69    1.09
  -9  -8  -1    9.40    1.22
   9  -8   1   10.86    1.24
   9   8   1    9.75    1.33
  -9   8  -1    8.30    1.21
  -9   8  -1   10.94    0.93
  -9   8  -1    9.47    0.88
 -10  -8  -1    4.68    0.56
 -10  -8  -1    2.46    0.99
  10  -8   1    1.82    0.93
 -10   8  -1    3.27    0.59
  10   8   1    2.83    1.27
 -10   8  -1    3.28    0.72
 -10   8  -1    4.55    1.15
 -11  -8  -1    2.68    0.67
  11  -8   1    1.39    1.23
 -11  -8  -1   -0.08    1.21
 -11   8  -1    0.34    1.13
 -12  -8  -1   -0.03    1.17
  12  -8   1   -0.29    1.25
 -12  -8  -1   -0.06    0.63
 -12   8  -1    0.01    1.26
  12   8   1    0.03    1.66
  12  -9  -1    1.64    1.26
 -12  -9   1    0.11    1.43
 -12  -9   1    0.45    0.71
 -12   9   1    0.13    1.53
 -11  -9   1   -0.16    1.41
  11  -9  -1    0.53    1.20
 -11  -9   1    1.33    0.65
  11   9  -1    0.97    1.51
 -11   9   1    0.00    1.09
 -11   9   1   -0.07    0.74
  10  -9  -1    5.00    1.06
  10  -9  -1    6.20    1.35
 -10  -9   1    4.95    0.64
 -10  -9   1    5.23    1.25
  10   9  -1    5.39    1.37
 -10   9   1    4.61    0.72
 -10   9   1    5.33    0.83
 -10   9   1    4.89    1.25
  -9  -9   1    0.11    0.99
  -9  -9   1    0.82    0.47
   9  -9  -1   -0.14    0.78
   9  -9  -1    1.09    1.31
  -9   9   1    0.44    0.54
   9   9  -1    0.21    1.19
  -9   9   1    1.47    0.95
  -9   9   1    0.46    0.54
  -8  -9   1   53.18    3.81
   8  -9  -1   49.53    3.96
   8  -9  -1   59.29    4.04
  -8  -9   1   51.66    3.99
  -8   9   1   50.81    3.98
  -8   9   1   52.23    3.84
  -8   9   1   54.10    3.86
   8   9  -1   49.19    4.09
  -8   9   1   51.82    3.85
   7  -9  -1   12.63    1.17
   7  -9  -1   12.26    1.07
  -7  -9   1   10.35    0.94
  -7  -9   1   10.87    1.21
   7   9  -1   14.38    1.18
  -7   9   1   11.06    0.95
  -7   9   1    7.71    1.15
  -7   9   1   11.76    0.93
  -7   9   1   11.88    1.02
  -6  -9   1    0.43    0.67
   6  -9  -1    0.26    0.20
  -6  -9   1    0.69    0.32
   6  -9  -1    1.18    0.60
   6  -9  -1    0.08    0.53
   6   9  -1   -0.09    0.59
  -6   9   1   -0.02    0.27
  -6   9   1    0.54    0.31
  -6   9   1   -0.57    0.63
  -6   9   1    0.19    0.35
  -5  -9   1    1.01    0.29
  -5  -9   1    0.15    0.32
   5  -9  -1    1.19    0.38
   5  -9  -1    0.62    0.19
  -5   9   1    0.71    0.17
  -5   9   1    1.29    0.60
   5   9  -1    0.59    0.45
  -5   9   1    1.00    0.31
  -5   9   1    0.40    0.24
   4  -9  -1   12.55    1.00
   4  -9  -1   11.55    0.94
  -4  -9   1   10.21    0.93
   4  -9  -1   11.03    0.85
  -4  -9   1   11.91    0.95
  -4  -9   1   11.58    0.88
   4   9  -1   11.53    0.98
  -4   9   1   11.67    0.85
  -4   9   1   10.34    0.94
   3  -9  -1    1.47    0.28
   3  -9  -1    0.93    0.24
   3  -9  -1    1.01    0.41
  -3  -9   1    1.76    0.36
  -3  -9   1    1.57    0.33
  -3   9   1    1.69    0.18
   3   9  -1    1.63    0.32
  -3   9   1    1.58    0.20
  -3   9   1    1.69    0.41
   2  -9  -1   11.35    0.90
  -2  -9   1   11.87    0.99
  -2  -9   1   12.78    0.98
   2  -9  -1   12.94    0.94
   2  -9  -1   12.64    1.04
  -2   9   1   12.39    0.91
  -2   9   1   12.67    0.90
  -2   9   1   12.31    1.01
  -1  -9   1    1.21    0.35
  -1  -9   1    1.21    0.21
   1  -9  -1    1.73    0.22
   1  -9  -1    1.42    0.15
   1  -9  -1    1.02    0.34
  -1  -9   1    1.40    0.28
   1   9  -1    1.33    0.17
  -1   9   1    1.69    0.15
  -1   9   1    1.96    0.22
  -1   9   1    1.93    0.33
   0  -9  -1    3.21    0.43
   0  -9   1    4.28    0.35
   0  -9  -1    4.30    0.33
   0  -9   1    3.85    0.44
   0   9   1    3.82    0.36
   0   9  -1    4.21    0.36
   0   9  -1    3.91    0.31
   0   9   1    3.27    0.30
  -1  -9  -1    0.50    0.17
   1  -9   1    0.47    0.13
  -1  -9  -1    0.41    0.28
  -1  -9  -1    0.49    0.31
   1  -9   1    0.60    0.18
   1  -9   1    0.42    0.32
  -1   9  -1    0.90    0.12
   1   9   1    0.42    0.25
  -1   9  -1    0.26    0.18
  -1   9  -1    0.40    0.26
   1   9   1    0.62    0.11
  -2  -9  -1    8.58    0.75
   2  -9   1    9.31    0.70
   2  -9   1    8.23    0.74
  -2  -9  -1    7.79    0.72
   2  -9   1    8.30    0.65
  -2   9  -1    9.14    0.65
  -2   9  -1    7.60    0.72
  -2   9  -1    7.60    0.75
  -2   9  -1    9.36    0.65
   3  -9   1   18.92    1.48
   3  -9   1   21.68    1.53
  -3  -9  -1   19.08    1.53
  -3  -9  -1   19.13    1.54
   3  -9   1   20.00    1.58
  -3   9  -1   20.65    1.48
  -3   9  -1   22.53    1.48
  -3   9  -1   23.13    1.59
   3   9   1   18.41    1.54
  -4  -9  -1   19.12    1.51
  -4  -9  -1   18.67    1.47
   4  -9   1   20.93    1.56
   4  -9   1   19.81    1.51
  -4  -9  -1   18.27    1.52
  -4   9  -1   21.19    1.45
  -4   9  -1   20.71    1.53
   4   9   1   20.69    1.53
   5  -9   1   13.39    1.02
  -5  -9  -1   12.09    0.98
  -5  -9  -1   12.49    0.93
   5  -9   1   11.82    1.03
  -5  -9  -1   11.20    1.06
  -5   9  -1   11.51    0.89
  -5   9  -1   10.12    1.06
  -5   9  -1   10.49    0.96
   5   9   1   12.94    1.01
  -6  -9  -1    0.34    0.66
  -6  -9  -1    1.00    0.33
   6  -9   1    0.56    0.19
   6  -9   1    0.93    0.52
  -6  -9  -1    1.08    0.33
   6  -9   1    0.55    0.60
  -6   9  -1    0.35    0.14
  -6   9  -1    0.40    0.72
  -6   9  -1    0.93    0.34
  -6   9  -1    0.33    0.27
   7  -9   1    3.07    0.63
  -7  -9  -1    1.95    0.80
   7  -9   1    2.69    0.77
  -7  -9  -1    1.03    0.33
  -7   9  -1    1.45    0.43
  -7   9  -1    2.19    0.44
   7   9   1    1.56    0.77
  -7   9  -1    1.48    0.79
   8  -9   1    0.78    0.70
   8  -9   1    0.57    0.90
  -8  -9  -1    0.64    0.80
  -8  -9  -1    0.65    0.40
  -8   9  -1    0.59    0.48
  -8   9  -1    0.30    0.87
   8   9   1   -0.30    0.89
  -8   9  -1    0.46    0.43
   9  -9   1    2.10    0.80
   9  -9   1    2.27    1.08
  -9  -9  -1    1.59    0.43
  -9  -9  -1    2.33    1.06
   9   9   1    2.21    1.05
  -9   9  -1    2.24    1.09
  -9   9  -1    1.89    0.61
  -9   9  -1    2.03    0.52
 -10  -9  -1    1.63    0.51
 -10  -9  -1    1.09    1.16
  10  -9   1    1.40    1.01
  10  -9   1    1.71    1.54
  10   9   1    2.43    1.18
 -10   9  -1    1.83    0.67
 -10   9  -1    2.10    1.20
 -10   9  -1    1.49    0.56
  11  -9   1    1.16    1.01
 -11  -9  -1    0.66    0.61
 -11   9  -1    0.86    1.32
 -12  -9  -1    0.39    1.42
 -12  -9  -1    0.37    0.74
  12  -9   1   -3.11    1.29
 -12   9  -1    0.69    1.57
 -11 -10   1   -0.24    1.17
 -11 -10   1    1.45    0.67
  11 -10  -1    1.34    1.03
 -11  10   1    2.04    1.40
 -11  10   1    0.66    0.85
  10 -10  -1   -0.07    0.90
 -10 -10   1    0.74    1.08
 -10 -10   1    1.43    0.58
  10  10  -1    0.76    1.35
 -10  10   1    1.92    1.22
 -10  10   1    0.22    0.55
 -10  10   1    1.56    0.80
   9 -10  -1   -0.60    1.43
  -9 -10   1   -0.79    1.03
   9 -10  -1   -0.45    0.85
  -9 -10   1   -0.21    0.44
  -9  10   1    0.46    0.98
  -9  10   1    0.78    0.67
   9  10  -1   -1.55    1.17
  -9  10   1   -0.02    0.48
   8 -10  -1   14.85    1.52
  -8 -10   1   13.98    1.16
  -8 -10   1   16.32    1.49
   8 -10  -1   13.49    1.33
  -8  10   1   14.81    1.20
  -8  10   1   12.22    1.40
   8  10  -1   12.79    1.47
  -8  10   1   15.10    1.26
   7 -10  -1    3.85    0.89
  -7 -10   1    3.39    0.86
   7 -10  -1    2.34    0.68
  -7 -10   1    3.55    0.44
  -7  10   1    3.19    0.83
  -7  10   1    2.23    0.45
   7  10  -1    2.17    0.90
  -7  10   1    2.87    0.46
  -7  10   1    2.51    0.47
  -6 -10   1    5.79    0.90
   6 -10  -1    5.78    0.76
   6 -10  -1    6.28    0.90
  -6 -10   1    6.61    0.59
   6  10  -1    7.97    0.88
  -6  10   1    6.52    0.65
  -6  10   1    6.06    0.89
  -6  10   1    7.61    0.60
  -6  10   1    6.92    0.60
   5 -10  -1    5.43    0.50
  -5 -10   1    5.60    0.54
   5 -10  -1    6.27    0.66
  -5 -10   1    5.60    0.59
  -5 -10   1    6.06    0.70
   5 -10  -1    5.33    0.75
   5  10  -1    5.94    0.67
  -5  10   1    6.69    0.48
  -5  10   1    5.68    0.58
  -5  10   1    7.41    0.88
  -4 -10   1   10.07    0.91
  -4 -10   1   11.81    0.92
   4 -10  -1   11.60    0.93
  -4 -10   1   11.23    0.88
   4 -10  -1   10.61    0.86
   4 -10  -1   11.49    0.98
  -4  10   1   11.27    0.84
   4  10  -1   10.65    0.96
  -4  10   1   13.31    1.05
   3 -10  -1    3.21    0.43
  -3 -10   1    3.16    0.42
  -3 -10   1    3.02    0.43
   3 -10  -1    3.00    0.37
  -3  10   1    3.34    0.45
  -3  10   1    3.71    0.31
  -3  10   1    3.62    0.29
   3  10  -1    2.58    0.40
  -2 -10   1    5.33    0.54
   2 -10  -1    6.12    0.48
   2 -10  -1    4.76    0.56
  -2 -10   1    4.99    0.54
  -2  10   1    5.34    0.45
  -2  10   1    5.08    0.53
  -2  10   1    5.11    0.42
   1 -10  -1    0.08    0.20
   1 -10  -1   -0.38    0.35
  -1 -10   1    0.06    0.19
  -1 -10   1    0.38    0.34
  -1  10   1    0.65    0.32
  -1  10   1   -0.07    0.20
   1  10  -1    0.09    0.29
   1  10  -1    0.17    0.10
  -1  10   1   -0.02    0.10
   0 -10  -1    6.08    0.47
   0 -10  -1    5.30    0.56
   0 -10   1    6.69    0.48
   0 -10   1    5.77    0.57
   0  10  -1    5.43    0.44
   0  10  -1    5.86    0.49
   0  10   1    4.99    0.43
   0  10   1    5.75    0.49
  -1 -10  -1    3.46    0.43
   1 -10   1    3.78    0.50
   1 -10   1    5.18    0.39
  -1 -10  -1    4.23    0.38
  -1 -10  -1    3.85    0.48
  -1  10  -1    4.55    0.38
   1  10   1    3.80    0.33
  -1  10  -1    3.99    0.47
  -1  10  -1    4.33    0.33
   1  10   1    4.08    0.42
   2 -10   1    7.83    0.60
   2 -10   1    6.83    0.64
  -2 -10  -1    7.65    0.63
  -2 -10  -1    7.01    0.63
  -2  10  -1    6.65    0.51
  -2  10  -1    5.20    0.61
  -2  10  -1    6.64    0.58
   2  10   1    7.81    0.61
  -2  10  -1    5.84    0.53
  -3 -10  -1   21.56    1.56
   3 -10   1   21.54    1.54
   3 -10   1   19.19    1.56
  -3 -10  -1   21.32    1.56
  -3  10  -1   19.85    1.51
  -3  10  -1   19.91    1.48
  -3  10  -1   21.08    1.58
  -3  10  -1   19.10    1.48
   3  10   1   22.51    1.56
   4 -10   1   26.06    2.11
   4 -10   1   28.31    2.18
  -4 -10  -1   29.41    2.13
  -4 -10  -1   30.43    2.11
   4  10   1   29.13    2.13
  -4  10  -1   27.62    2.06
  -4  10  -1   28.15    2.17
  -5 -10  -1    8.62    0.88
  -5 -10  -1    8.98    0.73
  -5 -10  -1    7.67    0.70
   5 -10   1    8.03    0.90
   5 -10   1    8.54    0.76
  -5  10  -1    6.28    0.87
  -5  10  -1    8.18    0.72
   5  10   1    8.28    0.78
  -5  10  -1    8.09    0.64
  -6 -10  -1    0.71    0.38
  -6 -10  -1    1.36    0.32
  -6 -10  -1    1.68    0.64
   6 -10   1   -0.11    0.72
   6 -10   1    1.35    0.54
  -6  10  -1    0.64    0.37
  -6  10  -1    0.04    0.69
   6  10   1    0.59    0.65
  -6  10  -1    0.27    0.31
  -7 -10  -1    2.23    0.39
  -7 -10  -1    1.84    0.75
   7 -10   1   -0.12    0.80
   7 -10   1    1.95    0.63
   7  10   1    2.32    0.88
  -7  10  -1    2.06    0.82
  -7  10  -1    1.02    0.43
  -7  10  -1    1.72    0.44
  -8 -10  -1    3.70    0.50
   8 -10   1    3.53    1.11
   8 -10   1    2.75    0.79
  -8 -10  -1    4.35    1.01
  -8  10  -1    5.38    0.60
  -8  10  -1    4.82    0.61
  -8  10  -1    3.52    0.95
   8  10   1    5.33    1.13
   9 -10   1    1.24    0.81
   9 -10   1    1.90    1.20
  -9 -10  -1    1.12    1.02
  -9 -10  -1    1.82    0.46
  -9  10  -1    1.53    0.54
  -9  10  -1    1.42    1.10
   9  10   1    2.16    1.25
  -9  10  -1    1.20    0.62
 -10 -10  -1    0.91    0.58
 -10 -10  -1    1.96    1.13
  10 -10   1    0.61    0.92
 -10  10  -1    1.97    0.57
 -10  10  -1   -0.57    1.02
 -10  10  -1    1.22    0.77
  10  10   1    1.11    1.42
 -11 -10  -1    1.91    0.63
 -11 -10  -1   -1.20    1.10
  11 -10   1   -0.10    1.21
  11  10   1    0.72    1.58
 -11  10  -1   -0.22    1.29
  11 -11  -1   -0.72    1.11
 -11 -11   1   -0.81    0.64
 -11 -11   1    3.89    1.27
 -11  11   1    2.41    1.41
 -10 -11   1    4.62    0.71
 -10 -11   1    6.68    1.28
 -10  11   1    5.40    0.69
 -10  11   1    4.07    1.33
 -10  11   1    5.63    0.93
  -9 -11   1    6.73    0.64
   9 -11  -1    2.85    1.41
  -9 -11   1    3.43    1.02
   9 -11  -1    4.32    1.01
  -9  11   1    5.75    1.22
   9  11  -1    6.39    1.47
  -9  11   1    5.21    0.70
  -9  11   1    5.10    0.76
  -8 -11   1    4.72    0.56
  -8 -11   1    5.32    1.05
   8 -11  -1    3.52    0.80
   8 -11  -1    3.65    1.26
  -8  11   1    4.11    0.59
   8  11  -1    5.50    1.23
  -8  11   1    4.44    1.13
  -8  11   1    4.31    0.66
  -7 -11   1    7.31    1.05
   7 -11  -1    6.19    0.88
   7 -11  -1    7.67    1.16
  -7 -11   1    6.83    0.66
  -7  11   1    7.07    0.70
   7  11  -1    7.44    1.15
  -7  11   1    6.87    1.12
  -7  11   1    8.03    0.74
  -6 -11   1    6.00    0.66
   6 -11  -1    6.89    0.76
  -6 -11   1    5.67    0.56
   6 -11  -1    3.75    0.88
  -6 -11   1    5.55    0.86
   6  11  -1    6.12    0.91
  -6  11   1    6.43    0.64
  -6  11   1    6.46    0.59
  -6  11   1    5.99    0.97
   5 -11  -1    1.52    0.49
   5 -11  -1    1.78    0.72
  -5 -11   1    1.41    0.31
  -5 -11   1    1.91    0.64
  -5 -11   1    1.12    0.44
  -5  11   1    1.76    0.69
   5  11  -1    0.75    0.48
  -5  11   1    0.50    0.28
  -5  11   1    0.74    0.34
   4 -11  -1   15.48    1.27
  -4 -11   1   15.29    1.35
  -4 -11   1   16.76    1.33
   4 -11  -1   17.76    1.49
  -4  11   1   16.15    1.20
  -4  11   1   18.93    1.44
   4  11  -1   16.78    1.34
  -3 -11   1   36.65    2.74
  -3 -11   1   37.56    2.75
   3 -11  -1   36.70    2.73
   3 -11  -1   39.10    2.79
  -3  11   1   37.13    2.69
  -3  11   1   37.13    2.69
  -3  11   1   37.06    2.79
  -2 -11   1   31.94    2.38
   2 -11  -1   31.84    2.34
  -2 -11   1   32.42    2.36
   2 -11  -1   29.25    2.42
  -2  11   1   31.46    2.36
  -2  11   1   31.70    2.32
   2  11  -1   33.21    2.32
  -2  11   1   32.55    2.31
   1 -11  -1   30.28    2.32
  -1 -11   1   33.39    2.37
   1 -11  -1   33.09    2.36
  -1 -11   1   32.81    2.32
   1  11  -1   31.48    2.30
  -1  11   1   32.20    2.31
  -1  11   1   30.54    2.29
  -1  11   1   32.40    2.36
   1  11  -1   31.07    2.33
   0 -11   1   35.42    2.73
   0 -11  -1   38.37    2.77
   0 -11   1   36.47    2.77
   0 -11  -1   39.07    2.72
   0  11   1   38.85    2.74
   0  11   1   39.18    2.70
   0  11  -1   36.72    2.73
   0  11  -1   35.68    2.70
  -1 -11  -1   -0.40    0.40
   1 -11   1    0.44    0.34
  -1 -11  -1    1.05    0.24
   1 -11   1    0.91    0.24
  -1  11  -1    0.54    0.32
   1  11   1    1.03    0.31
  -1  11  -1    0.77    0.14
  -1  11  -1    0.94    0.25
   1  11   1    0.74    0.15
   2 -11   1    1.65    0.27
  -2 -11  -1   -0.04    0.40
   2 -11   1    0.90    0.45
  -2 -11  -1    0.97    0.32
  -2  11  -1    1.53    0.22
  -2  11  -1    1.36    0.33
  -2  11  -1    1.85    0.18
  -2  11  -1    0.65    0.41
   2  11   1    0.50    0.35
   2  11   1    0.94    0.23
   3 -11   1   52.73    3.77
   3 -11   1   58.06    3.84
  -3 -11  -1   46.33    3.80
  -3 -11  -1   51.41    3.78
  -3  11  -1   53.80    3.74
  -3  11  -1   52.29    3.82
   3  11   1   49.15    3.78
  -3  11  -1   51.89    3.74
  -3  11  -1   52.20    3.75
  -4 -11  -1   10.02    0.81
   4 -11   1    9.12    0.77
  -4 -11  -1   10.12    0.88
   4 -11   1    8.93    0.95
  -4  11  -1    8.15    0.92
  -4  11  -1    8.53    0.69
   4  11   1    9.20    0.82
  -5 -11  -1   15.82    1.36
  -5 -11  -1   15.44    1.40
   5 -11   1   15.52    1.41
   5 -11   1   17.71    1.42
  -5  11  -1   17.25    1.48
  -5  11  -1   17.40    1.30
  -5  11  -1   16.01    1.22
   5  11   1   16.76    1.38
  -6 -11  -1   18.89    1.59
   6 -11   1   17.42    1.49
   6 -11   1   19.90    1.61
  -6 -11  -1   17.07    1.46
  -6 -11  -1   17.73    1.38
   6  11   1   20.36    1.59
  -6  11  -1   19.38    1.65
  -6  11  -1   18.18    1.46
  -6  11  -1   17.10    1.39
   7 -11   1    0.39    0.67
   7 -11   1    0.60    0.84
  -7 -11  -1    0.13    0.80
  -7 -11  -1    0.77    0.37
  -7  11  -1    0.87    0.97
  -7  11  -1    0.35    0.39
  -7  11  -1    0.74    0.45
   7  11   1    0.97    0.98
   8 -11   1   11.14    1.17
   8 -11   1   13.02    1.47
  -8 -11  -1   11.93    1.31
  -8 -11  -1   10.36    0.98
   8  11   1   13.55    1.40
  -8  11  -1    9.20    1.38
  -8  11  -1   11.95    1.07
  -8  11  -1   12.12    1.02
   9 -11   1    2.55    0.94
  -9 -11  -1    3.14    0.49
   9 -11   1    2.17    1.34
  -9 -11  -1    2.24    1.03
  -9  11  -1    1.82    0.74
  -9  11  -1    2.66    1.19
  -9  11  -1    2.22    0.57
   9  11   1    1.77    1.35
  10 -11   1    1.17    1.50
 -10 -11  -1   -0.04    0.57
 -10 -11  -1    0.29    1.16
 -10  11  -1    2.84    1.25
 -10  11  -1    0.52    0.82
 -10  11  -1    1.22    0.54
  10  11   1   -0.33    1.47
 -11 -11  -1    1.00    1.16
 -11 -11  -1    0.13    0.62
  11 -11   1   -1.80    1.07
 -11  11  -1   -0.17    0.63
 -11  11  -1    0.79    1.48
 -11 -12   1    3.66    1.29
  11 -12  -1    2.25    1.22
 -11 -12   1    1.75    0.65
 -11  12   1   -0.40    1.53
  10 -12  -1   -0.09    1.61
 -10 -12   1    0.45    0.54
  10 -12  -1    1.50    0.95
 -10 -12   1   -0.65    1.12
 -10  12   1   -0.31    0.54
  10  12  -1   -0.46    1.55
 -10  12   1   -0.36    0.79
 -10  12   1   -0.54    1.29
  -9 -12   1    1.01    0.40
   9 -12  -1    1.47    0.92
  -9 -12   1    0.10    1.05
   9 -12  -1   -0.41    1.39
  -9  12   1   -0.08    0.73
  -9  12   1   -1.17    1.18
   9  12  -1   -0.38    1.42
  -9  12   1    0.74    0.49
  -8 -12   1    0.07    0.97
  -8 -12   1    0.50    0.48
   8 -12  -1    2.67    0.78
   8 -12  -1    0.03    1.22
  -8  12   1    0.25    0.60
   8  12  -1    1.62    1.28
  -8  12   1    0.35    0.48
  -8  12   1   -0.21    1.06
  -7 -12   1    7.38    0.68
   7 -12  -1    9.18    1.30
  -7 -12   1    6.83    1.05
   7 -12  -1    6.40    0.93
  -7  12   1    7.40    0.74
  -7  12   1    7.69    1.16
  -7  12   1    7.98    0.79
   7  12  -1    6.46    1.25
  -6 -12   1    0.74    0.55
  -6 -12   1    2.09    0.78
  -6 -12   1    1.42    0.38
   6 -12  -1    1.66    0.65
   6 -12  -1    1.95    0.81
  -6  12   1   -0.57    0.84
  -6  12   1    0.98    0.42
   6  12  -1    1.32    0.86
  -6  12   1    1.44    0.39
  -5 -12   1   11.25    1.13
  -5 -12   1   12.59    1.05
   5 -12  -1   12.74    1.20
   5 -12  -1   12.53    1.09
  -5  12   1   13.18    1.26
  -5  12   1   11.94    0.96
  -5  12   1   11.03    1.02
  -4 -12   1    0.75    0.57
   4 -12  -1   -0.23    0.66
  -4 -12   1   -0.20    0.47
  -4  12   1    0.43    0.70
   4  12  -1    0.20    0.47
  -4  12   1    0.31    0.27
   3 -12  -1   12.70    1.06
  -3 -12   1   13.69    1.16
   3 -12  -1   13.76    1.19
  -3 -12   1   13.18    1.10
  -3  12   1   13.48    1.01
  -3  12   1   13.86    0.98
  -3  12   1   11.40    1.15
  -3  12   1   12.82    1.09
   2 -12  -1    0.94    0.56
  -2 -12   1    0.97    0.43
   2 -12  -1    1.30    0.29
   2  12  -1    0.63    0.39
  -2  12   1    1.16    0.27
  -2  12   1    1.39    0.14
   2  12  -1    1.52    0.25
  -2  12   1    1.34    0.55
  -1 -12   1   32.91    2.35
   1 -12  -1   33.16    2.43
  -1 -12   1   33.00    2.39
   1 -12  -1   30.61    2.35
  -1  12   1   31.13    2.35
   1  12  -1   34.37    2.33
   1  12  -1   32.57    2.37
  -1  12   1   29.13    2.38
   0 -12   1    4.20    0.80
   0 -12  -1    5.39    0.47
   0 -12   1    5.68    0.49
   0  12   1    5.83    0.45
   0  12  -1    4.58    0.51
   0  12  -1    4.62    0.54
  -1 -12  -1   64.49    4.74
   1 -12   1   69.22    4.76
  -1 -12  -1   63.96    4.71
   1 -12   1   62.96    4.72
   1  12   1   63.63    4.70
  -1  12  -1   66.24    4.71
  -1  12  -1   65.13    4.69
   1  12   1   67.66    4.73
  -2 -12  -1   13.74    1.18
   2 -12   1   14.30    1.09
  -2 -12  -1   14.23    1.15
   2 -12   1   14.70    1.20
   2  12   1   14.31    1.05
  -2  12  -1   14.12    1.05
  -2  12  -1   13.97    1.18
   2  12   1   12.90    1.15
  -2  12  -1   13.21    1.02
  -3 -12  -1    3.60    0.52
  -3 -12  -1    3.07    0.56
   3 -12   1    2.88    0.39
   3 -12   1    3.03    0.69
  -3  12  -1    3.13    0.70
  -3  12  -1    2.75    0.30
  -3  12  -1    2.65    0.42
  -3  12  -1    2.90    0.27
   3  12   1    3.19    0.45
  -4 -12  -1   28.22    2.09
  -4 -12  -1   26.68    2.09
   4 -12   1   26.60    2.06
   4 -12   1   26.57    2.16
   4  12   1   27.70    2.12
  -4  12  -1   26.65    1.97
  -4  12  -1   27.57    2.22
  -5 -12  -1    9.10    0.84
   5 -12   1    8.07    0.86
  -5 -12  -1    7.28    0.92
   5 -12   1    9.05    1.01
   5  12   1    8.47    0.93
  -5  12  -1    8.16    0.75
  -5  12  -1    9.08    1.06
  -5  12  -1   10.17    0.79
  -6 -12  -1    9.58    1.19
   6 -12   1   12.10    1.30
  -6 -12  -1   10.66    1.04
   6 -12   1   12.00    1.09
  -6  12  -1   10.86    0.99
  -6  12  -1   12.75    1.09
   6  12   1   13.55    1.26
  -6  12  -1   12.62    1.28
  -7 -12  -1    5.69    0.54
   7 -12   1    4.31    1.17
  -7 -12  -1    3.20    0.87
   7 -12   1    3.93    0.80
   7  12   1    6.26    1.09
  -7  12  -1    5.16    0.60
  -7  12  -1    5.26    1.04
  -7  12  -1    4.86    0.62
   8 -12   1    1.05    0.82
  -8 -12  -1   -0.57    0.83
   8 -12   1    0.78    1.28
  -8 -12  -1    0.71    0.40
  -8  12  -1    0.94    0.62
  -8  12  -1    0.90    0.52
  -8  12  -1    1.82    0.97
   8  12   1   -0.15    1.22
   9 -12   1    1.75    0.93
  -9 -12  -1    0.61    0.44
  -9 -12  -1    1.02    1.08
  -9  12  -1    0.77    1.15
  -9  12  -1   -0.08    0.78
  -9  12  -1    0.32    0.48
  10 -12   1    3.90    0.96
 -10 -12  -1    1.62    1.37
 -10 -12  -1    3.02    0.63
  10 -12   1    0.79    1.65
 -10  12  -1    0.64    0.57
 -10  12  -1    0.43    1.31
 -11 -12  -1    4.92    1.27
 -11 -12  -1    4.82    0.75
  11 -12   1    5.03    1.40
 -11  12  -1    3.95    0.67
  11  12   1    3.88    1.38
 -11  12  -1    5.41    1.60
 -10 -13   1    2.03    0.63
  10 -13  -1    1.55    0.99
 -10 -13   1    1.67    1.25
 -10  13   1    3.71    1.44
 -10  13   1    1.34    0.60
  -9 -13   1    1.85    0.53
   9 -13  -1    0.41    1.66
  -9 -13   1    2.19    1.05
   9 -13  -1    0.78    0.93
  -9  13   1    0.85    0.79
   9  13  -1    0.25    1.51
  -9  13   1   -0.86    0.51
  -8 -13   1    0.97    0.89
  -8 -13   1    0.82    0.42
   8 -13  -1    0.66    0.80
   8 -13  -1    1.01    1.42
  -8  13   1    0.18    0.63
  -8  13   1   -0.08    0.46
  -8  13   1    1.86    1.12
   8  13  -1    0.87    1.22
  -7 -13   1    0.09    0.34
   7 -13  -1    0.28    0.96
  -7 -13   1    1.22    0.90
   7 -13  -1    0.32    0.74
  -7  13   1    0.38    0.56
  -7  13   1    0.15    1.00
   7  13  -1   -0.57    1.24
  -7  13   1    0.03    0.50
  -6 -13   1    0.07    0.71
   6 -13  -1    0.82    0.66
  -6 -13   1    0.32    0.62
   6 -13  -1    0.31    0.98
   6  13  -1    0.95    0.96
  -6  13   1   -0.64    0.75
  -6  13   1    0.49    0.43
  -6  13   1    0.32    0.42
  -5 -13   1    2.67    0.74
   5 -13  -1    1.35    0.79
  -5 -13   1    2.01    0.60
   5 -13  -1    2.33    0.60
  -5  13   1    1.04    0.84
   5  13  -1    2.60    0.75
  -5  13   1    1.62    0.39
   4 -13  -1    3.11    0.77
  -4 -13   1    2.22    0.58
  -4 -13   1    2.70    0.66
   4 -13  -1    2.93    0.53
   4  13  -1    2.17    0.53
  -4  13   1    2.59    0.35
  -4  13   1    1.17    0.80
  -4  13   1    2.36    0.31
  -3 -13   1    0.15    0.57
   3 -13  -1    1.57    0.67
   3 -13  -1    0.08    0.30
  -3 -13   1   -0.05    0.41
  -3  13   1   -0.09    0.28
  -3  13   1    0.33    0.58
  -3  13   1    0.41    0.24
   3  13  -1    0.04    0.52
  -2 -13   1    5.07    0.77
   2 -13  -1    6.09    0.54
   2 -13  -1    4.91    0.75
  -2 -13   1    4.93    0.68
   2  13  -1    4.71    0.60
  -2  13   1    6.01    0.50
  -2  13   1    6.45    0.77
  -2  13   1    6.72    0.51
   2  13  -1    4.57    0.47
  -1 -13   1    2.10    0.33
  -1 -13   1    1.78    0.57
   1 -13  -1    1.24    0.62
   1 -13  -1    2.01    0.34
   1  13  -1    2.28    0.42
  -1  13   1    2.42    0.35
   1  13  -1    1.99    0.28
  -1  13   1    1.35    0.52
  -1  13   1    1.99    0.26
   0 -13   1   18.22    1.46
   0 -13   1   19.30    1.65
   0 -13  -1   20.58    1.47
   0 -13  -1   21.36    1.65
   0  13   1   19.75    1.58
   0  13  -1   17.51    1.43
   0  13   1   21.00    1.48
   0  13   1   19.94    1.43
   0  13  -1   19.25    1.48
   0  13  -1   18.51    1.54
   1 -13   1    6.36    0.83
   1 -13   1    7.02    0.64
  -1 -13  -1    6.80    0.81
  -1 -13  -1    7.94    0.62
   1  13   1    6.94    0.60
  -1  13  -1    6.92    0.58
   1  13   1    7.08    0.67
  -1  13  -1    8.04    0.63
  -1  13  -1    7.51    0.81
   2 -13   1    0.89    0.63
  -2 -13  -1    1.81    0.50
   2 -13   1    1.86    0.33
  -2 -13  -1    0.54    0.57
   2  13   1    1.50    0.26
  -2  13  -1    1.13    0.59
  -2  13  -1    0.41    0.28
   3 -13   1    1.47    0.73
  -3 -13  -1   -0.22    0.57
  -3 -13  -1    0.92    0.42
   3 -13   1   -0.47    0.23
   3  13   1    0.50    0.26
  -3  13  -1   -0.01    0.24
  -3  13  -1    0.68    0.69
  -3  13  -1    0.28    0.40
   3  13   1    0.11    0.47
   3  13   1   -0.17    0.52
   4 -13   1   21.80    1.66
  -4 -13  -1   16.98    1.57
  -4 -13  -1   20.72    1.55
   4 -13   1   16.39    1.52
   4  13   1   21.44    1.59
   4  13   1   19.37    1.59
  -4  13  -1   17.77    1.62
  -4  13  -1   17.16    1.36
   5 -13   1    1.68    0.60
   5 -13   1    0.41    0.77
  -5 -13  -1    2.14    0.59
  -5 -13  -1    0.50    0.73
  -5  13  -1    2.04    0.85
  -5  13  -1    1.55    0.40
  -5  13  -1    1.39    0.36
   6 -13   1    4.02    0.91
   6 -13   1    3.46    0.71
  -6 -13  -1    3.20    0.86
  -6 -13  -1    3.77    0.71
   6  13   1    3.36    1.00
  -6  13  -1    3.42    0.85
  -6  13  -1    3.33    0.54
  -6  13  -1    3.72    0.52
  -7 -13  -1    8.80    1.20
   7 -13   1    8.51    1.45
   7 -13   1    9.84    1.09
  -7  13  -1    9.92    1.32
  -7  13  -1    9.57    0.93
   7  13   1   10.98    1.41
  -7  13  -1   10.38    0.90
   8 -13   1    1.29    1.24
   8 -13   1    0.42    0.80
  -8 -13  -1    2.23    1.02
  -8  13  -1    1.26    1.15
  -8  13  -1    2.22    0.70
   8  13   1    1.74    1.34
  -8  13  -1    2.08    0.52
   9 -13   1    1.92    1.63
   9 -13   1    0.97    0.92
  -9 -13  -1    0.34    0.46
  -9 -13  -1    0.63    1.12
  -9  13  -1    1.70    0.53
 -10 -13  -1    1.18    0.65
  10 -13   1    1.09    0.95
  10 -13   1    2.39    1.90
 -10 -13  -1    3.25    1.24
 -10  13  -1    2.97    0.60
  10  13   1    0.50    1.17
 -10  13  -1    0.18    1.22
 -10 -14   1   -0.05    0.62
  10 -14  -1    2.18    1.07
 -10 -14   1    2.69    1.22
 -10  14   1    2.32    1.29
 -10  14   1    0.40    0.54
   9 -14  -1    2.98    0.99
  -9 -14   1    2.58    1.08
   9 -14  -1    3.89    1.77
  -9  14   1    3.10    0.59
  -9  14   1    2.67    1.39
  -8 -14   1   -0.26    0.99
   8 -14  -1    0.79    1.36
   8 -14  -1    0.13    0.83
  -8  14   1   -0.07    0.70
  -8  14   1    0.24    1.14
   8  14  -1    0.09    1.50
  -8  14   1   -0.30    0.46
   7 -14  -1    3.22    0.88
  -7 -14   1    1.32    0.97
   7 -14  -1    4.79    1.11
  -7  14   1    4.88    0.57
  -7  14   1    4.44    0.68
   7  14  -1    4.49    1.25
  -7  14   1    3.82    1.16
   6 -14  -1    0.77    0.67
  -6 -14   1    1.54    0.69
  -6 -14   1    0.88    0.86
   6 -14  -1    2.69    1.13
  -6  14   1    0.88    0.50
   6  14  -1    0.74    1.07
  -6  14   1    1.43    0.85
  -6  14   1    1.12    0.47
  -5 -14   1    0.26    0.56
   5 -14  -1    1.52    0.86
  -5 -14   1    0.01    0.75
   5 -14  -1    0.32    0.61
   5  14  -1    0.51    0.82
  -5  14   1    0.39    0.39
  -5  14   1    1.42    0.87
   4 -14  -1    1.12    0.89
  -4 -14   1    1.97    0.70
  -4 -14   1    2.02    0.66
   4 -14  -1    1.34    0.55
   4  14  -1    1.38    0.69
  -4  14   1    2.46    0.31
  -4  14   1    1.52    0.85
   4  14  -1    1.72    0.50
  -4  14   1    1.64    0.36
  -3 -14   1    2.21    0.70
  -3 -14   1    2.04    0.66
   3 -14  -1    1.91    0.74
   3  14  -1    3.68    0.67
  -3  14   1    2.59    0.38
   3  14  -1    3.01    0.35
  -3  14   1    2.48    0.77
  -3  14   1    2.99    0.39
   2 -14  -1    7.70    1.02
  -2 -14   1    9.44    0.97
   2 -14  -1    9.26    0.76
  -2  14   1    8.08    0.75
  -2  14   1    8.87    0.73
   2  14  -1    9.67    0.81
   2  14  -1    8.35    0.72
  -2  14   1    8.26    0.98
  -1 -14   1    2.73    0.67
   1 -14  -1    1.76    0.37
  -1 -14   1    2.12    0.38
   1 -14  -1    1.86    0.68
   1  14  -1    2.36    0.30
  -1  14   1    2.04    0.63
  -1  14   1    1.21    0.38
  -1  14   1    1.63    0.27
   0 -14  -1    3.86    0.72
   0 -14   1    4.00    0.75
   0 -14   1    3.43    0.44
   0 -14  -1    3.62    0.42
   0  14  -1    3.45    0.38
   0  14   1    3.93    0.37
   0  14  -1    3.90    0.62
   0  14  -1    3.80    0.50
   0  14   1    3.40    0.49
   0  14   1    3.87    0.62
   1 -14   1    2.18    0.68
   1 -14   1    1.23    0.37
  -1 -14  -1    0.80    0.34
  -1 -14  -1    1.25    0.66
   1  14   1    1.88    0.43
   1  14   1    1.20    0.27
  -1  14  -1    2.02    0.39
  -1  14  -1    2.18    0.65
  -1  14  -1    1.75    0.26
  -2 -14  -1    0.81    0.62
   2 -14   1    0.66    0.31
  -2 -14  -1    1.44    0.70
   2 -14   1   -0.18    0.68
  -2  14  -1    0.40    0.31
  -2  14  -1   -0.62    0.58
  -2  14  -1    0.03    0.27
   2  14   1    0.12    0.24
  -3 -14  -1    2.13    0.61
   3 -14   1    3.38    0.49
   3 -14   1    2.45    0.75
  -3 -14  -1    2.07    0.72
  -3  14  -1    4.13    0.38
   3  14   1    2.72    0.36
   3  14   1    2.13    0.69
  -3  14  -1    2.39    0.79
  -3  14  -1    3.39    0.38
   3  14   1    2.51    0.61
  -4 -14  -1   -0.34    0.68
  -4 -14  -1    0.78    0.59
   4 -14   1    0.30    0.53
   4 -14   1    1.89    0.92
  -4  14  -1    1.70    0.85
  -4  14  -1    0.53    0.32
   4  14   1   -0.75    0.56
   4  14   1    0.19    0.70
   5 -14   1    1.20    0.62
   5 -14   1    0.68    1.03
  -5 -14  -1   -0.13    0.51
  -5 -14  -1    0.61    0.78
   5  14   1   -0.10    0.74
  -5  14  -1    1.24    0.91
  -5  14  -1    0.65    0.37
  -5  14  -1    0.76    0.42
   5  14   1   -0.64    0.77
   6 -14   1   -0.52    0.90
  -6 -14  -1   -0.84    0.73
   6 -14   1    0.73    0.68
  -6 -14  -1    0.84    0.86
  -6  14  -1    0.85    0.50
  -6  14  -1    0.77    0.49
   6  14   1    0.26    1.03
   6  14   1    0.28    0.77
  -6  14  -1   -0.76    0.81
  -7 -14  -1   -0.18    0.79
   7 -14   1    0.75    0.75
   7 -14   1    2.01    1.32
  -7  14  -1    0.14    0.48
  -7  14  -1   -0.12    1.06
  -7  14  -1    0.04    0.57
   7  14   1    0.71    1.27
   7  14   1    1.15    0.91
  -8 -14  -1    1.11    1.03
   8 -14   1    0.91    0.87
   8 -14   1    0.47    1.58
  -8  14  -1    0.99    1.03
  -8  14  -1   -0.17    0.50
   8  14   1   -0.26    1.40
  -8  14  -1   -0.66    0.77
   8  14   1    0.27    1.00
  -9 -14  -1    0.37    1.13
   9 -14   1    1.55    1.00
  -9  14  -1    0.81    1.12
   9  14   1   -0.36    1.53
  -9  14  -1    0.72    0.53
   9  14   1    0.35    1.07
 -10 -14  -1    1.48    1.31
  10 -14   1    0.78    1.00
 -10  14  -1    1.29    1.51
  10  14   1    0.23    1.28
 -10  14  -1   -0.56    0.55
  10 -15  -1    0.03    1.13
 -10 -15   1   -0.73    1.27
 -10  15   1   -0.78    0.60
  10  15  -1    0.47    1.08
 -10  15   1    1.54    1.39
  -9  15   1   12.93    1.14
   9  15  -1    8.36    1.54
  -9  15   1   14.08    1.77
  -8 -15   1    0.53    1.02
   8 -15  -1   -0.15    1.24
   8 -15  -1    0.49    0.88
   8  15  -1    0.70    1.57
  -8  15   1   -0.14    0.72
  -8  15   1    0.36    0.54
   7 -15  -1    1.89    1.18
   7 -15  -1   -0.41    0.77
  -7 -15   1    1.09    0.94
  -7  15   1   -0.46    1.10
  -7  15   1    1.15    0.54
  -7  15   1   -0.02    0.63
   7  15  -1    1.78    1.33
   6 -15  -1    0.87    1.02
  -6 -15   1    1.67    0.88
   6 -15  -1    1.73    0.74
  -6  15   1    1.87    1.03
  -6  15   1    1.43    0.48
   6  15  -1    1.29    0.86
  -6  15   1    1.50    0.54
   6  15  -1    1.43    1.12
  -5 -15   1    7.36    1.01
   5 -15  -1    7.61    0.88
   5 -15  -1    6.08    1.39
  -5 -15   1    7.40    1.15
  -5  15   1    7.45    0.70
   5  15  -1    7.25    1.17
  -5  15   1    5.45    1.08
   5  15  -1    6.00    0.97
   4 -15  -1   -0.08    1.09
  -4 -15   1    0.48    0.75
  -4 -15   1    2.02    0.86
   4 -15  -1    0.50    0.57
  -4  15   1    0.26    0.87
   4  15  -1    0.84    0.79
   4  15  -1    1.96    0.77
   4  15  -1    0.26    0.30
  -4  15   1    1.12    0.37
   3 -15  -1    1.33    0.48
  -3 -15   1    2.25    0.71
  -3 -15   1    2.16    0.86
   3 -15  -1   -0.12    0.77
  -3  15   1    1.68    0.38
  -3  15   1    1.20    0.36
   3  15  -1    0.84    0.68
  -3  15   1    0.44    0.68
   3  15  -1    1.01    0.31
  -2 -15   1    1.44    0.82
   2 -15  -1    1.24    0.35
   2 -15  -1    0.56    0.78
  -2  15   1    1.84    0.40
   2  15  -1    1.72    0.62
  -2  15   1    2.00    0.64
   2  15  -1    1.75    0.32
  -2  15   1    1.41    0.33
   1 -15  -1    3.72    0.80
  -1 -15   1    3.24    0.80
  -1 -15   1    4.60    0.49
   1 -15  -1    3.76    0.48
  -1  15   1    4.22    0.53
  -1  15   1    4.18    0.80
   1  15  -1    3.98    0.42
  -1  15   1    4.48    0.42
   1  15  -1    3.42    0.56
   0 -15   1    2.95    0.41
   0 -15   1    3.64    0.83
   0 -15  -1    2.18    0.42
   0 -15  -1    2.61    0.75
   0  15   1    1.13    0.51
   0  15  -1    3.38    0.35
   0  15  -1    3.68    0.50
   0  15   1    1.79    0.34
   0  15  -1    2.90    0.71
   0  15   1    2.64    0.70
   1 -15   1    0.71    0.74
  -1 -15  -1    2.72    0.84
   1 -15   1    1.48    0.39
  -1 -15  -1    2.25    0.42
   1  15   1    2.14    0.30
   1  15   1    2.37    0.46
  -1  15  -1    1.75    0.32
  -1  15  -1    1.60    0.69
  -1  15  -1    1.09    0.43
   2 -15   1    3.86    0.55
  -2 -15  -1    4.40    0.81
   2 -15   1    3.67    0.83
  -2  15  -1    3.73    0.47
  -2  15  -1    2.88    0.79
  -2  15  -1    3.19    0.43
   2  15   1    4.14    0.70
   2  15   1    4.64    0.41
  -3 -15  -1    0.14    0.60
   3 -15   1    0.46    0.77
  -3 -15  -1    0.38    0.85
   3 -15   1    0.46    0.49
  -3  15  -1    0.17    0.33
   3  15   1    0.19    0.65
   3  15   1    0.82    0.29
  -3  15  -1    0.45    0.34
  -3  15  -1   -0.24    0.70
  -4 -15  -1    1.48    0.75
  -4 -15  -1    2.44    0.88
   4 -15   1    2.13    0.83
   4 -15   1    1.89    0.60
  -4  15  -1   -0.48    0.88
   4  15   1    1.53    0.73
  -4  15  -1    1.93    0.40
   4  15   1    1.71    0.34
  -5 -15  -1    5.74    0.95
  -5 -15  -1    7.00    1.09
   5 -15   1    5.40    1.04
   5 -15   1    6.37    0.81
  -5  15  -1    5.49    0.62
  -5  15  -1    5.92    0.64
   5  15   1    6.84    1.08
   5  15   1    4.46    0.89
  -5  15  -1    4.91    1.04
   6 -15   1    8.93    1.02
   6 -15   1    7.97    1.52
  -6 -15  -1    8.63    1.17
   6  15   1    8.78    1.12
  -6  15  -1    7.89    1.18
  -6  15  -1    9.35    0.85
  -6  15  -1    8.75    0.86
   6  15   1    8.32    1.31
   7 -15   1   15.71    1.47
  -7 -15  -1   14.94    1.48
   7 -15   1   14.00    1.98
  -7  15  -1   17.21    1.35
  -7  15  -1   15.47    1.39
   7  15   1   14.96    1.56
  -7  15  -1   15.28    1.77
   8 -15   1    0.57    0.91
   8 -15   1    0.39    1.36
  -8 -15  -1   -0.54    1.06
  -8  15  -1    0.37    0.49
   8  15   1    0.20    1.05
   9 -15   1    2.09    1.06
  -9 -15  -1    2.26    1.22
   9  15   1    2.61    0.98
  -9  15  -1    4.68    0.67
  -9  15  -1    3.15    1.23
   9  15   1   -1.66    1.63
  10 -15   1    1.74    1.16
 -10 -15  -1   -0.38    1.28
 -10  15  -1    1.63    1.63
  10  15   1   -0.15    1.32
 -10  15  -1   -0.92    0.64
  -9 -16   1   -0.96    1.16
   9 -16  -1    0.50    1.00
   9  16  -1    1.27    1.33
  -9  16   1   -1.63    1.49
  -9  16   1    1.04    0.70
   8 -16  -1    1.49    0.89
  -8 -16   1   -0.27    1.01
   8 -16  -1    3.80    1.53
   8  16  -1    0.66    1.06
  -8  16   1    1.92    0.53
  -8  16   1   -0.83    1.28
   7 -16  -1    0.45    0.82
  -7 -16   1   -0.35    0.97
   7  16  -1    0.18    0.96
   7  16  -1    0.15    1.45
  -7  16   1    1.38    0.51
  -7  16   1    0.61    1.04
  -7  16   1    0.67    0.66
  -6 -16   1    0.90    0.87
  -6 -16   1   -0.75    1.16
   6 -16  -1    0.07    0.74
   6  16  -1    0.56    0.92
  -6  16   1   -0.55    0.96
  -6  16   1    1.18    0.57
   5 -16  -1   22.02    1.94
   5 -16  -1   24.74    2.02
  -5 -16   1   25.19    2.12
  -5 -16   1   20.45    1.98
  -5  16   1   22.45    1.77
   5  16  -1   24.67    2.02
   5  16  -1   22.08    2.01
  -5  16   1   22.87    2.01
  -4 -16   1    2.21    1.01
   4 -16  -1    0.59    0.64
   4 -16  -1    0.67    1.17
  -4 -16   1    1.43    0.84
  -4  16   1    1.37    0.44
   4  16  -1    0.57    0.88
   4  16  -1    2.46    0.81
  -4  16   1    1.20    0.81
   4  16  -1    1.62    0.33
  -3 -16   1    3.70    1.02
  -3 -16   1    2.89    0.71
   3 -16  -1    2.41    0.62
   3 -16  -1    2.35    0.87
  -3  16   1    2.80    0.45
  -3  16   1    2.33    0.47
  -3  16   1    2.30    0.77
   3  16  -1    6.15    0.80
   3  16  -1    3.18    0.40
   2 -16  -1   -0.68    0.43
  -2 -16   1   -0.40    0.95
   2 -16  -1    0.88    0.81
   2  16  -1   -1.35    0.71
  -2  16   1   -0.34    0.42
  -2  16   1    0.01    0.74
  -2  16   1   -0.02    0.37
   2  16  -1    0.44    0.30
   1 -16  -1    5.15    1.04
   1 -16  -1    5.01    0.50
  -1 -16   1    4.02    0.85
  -1 -16   1    3.51    0.48
   1  16  -1    3.86    0.44
  -1  16   1    7.62    0.59
   1  16  -1    3.01    0.57
   0 -16  -1   18.17    1.58
   0 -16   1   19.29    1.66
   0 -16  -1   16.74    1.39
   0 -16   1   17.23    1.36
   0  16  -1   18.41    1.57
   0  16   1   17.89    1.44
   0  16   1   15.94    1.35
   0  16   1   17.35    1.54
   0  16  -1   18.94    1.36
   0  16  -1   18.84    1.45
  -1 -16  -1   24.23    1.81
  -1 -16  -1   21.23    1.57
   1  16   1   20.02    1.51
  -1  16  -1   21.78    1.78
   1  16   1   20.89    1.73
  -1  16  -1   18.61    1.57
  -1  16  -1   18.41    1.50
   2 -16   1    1.55    0.82
   2 -16   1    1.29    0.53
  -2 -16  -1    1.19    0.98
   2  16   1    0.16    0.72
   2  16   1    0.94    0.29
  -2  16  -1    0.80    0.75
  -2  16  -1    0.68    0.41
  -2  16  -1    0.61    0.36
   3 -16   1    2.46    0.64
  -3 -16  -1    2.94    1.00
   3 -16   1    1.20    0.85
  -3 -16  -1    1.70    0.79
   3  16   1    2.53    0.77
  -3  16  -1    1.76    0.78
   3  16   1    3.03    0.36
  -3  16  -1    2.24    0.43
   4 -16   1    1.09    0.93
  -4 -16  -1    2.27    0.85
  -4 -16  -1    1.46    1.06
   4 -16   1    1.09    0.66
   4  16   1    1.50    0.81
  -4  16  -1    0.62    0.84
   4  16   1    2.27    0.36
   4  16   1    2.29    0.85
  -4  16  -1    1.80    0.42
   5 -16   1    5.28    0.80
  -5 -16  -1    3.00    1.09
  -5 -16  -1    3.82    0.90
   5 -16   1    2.52    1.33
   5  16   1    2.72    0.85
   5  16   1    2.65    1.05
  -5  16  -1    3.53    0.54
  -5  16  -1    2.98    0.97
  -5  16  -1    2.85    0.55
  -6 -16  -1    5.89    1.32
   6 -16   1    3.72    1.56
  -6 -16  -1    5.43    1.03
   6 -16   1    7.05    0.92
  -6  16  -1    6.81    1.27
   6  16   1    7.40    1.06
  -6  16  -1    6.10    0.74
   6  16   1    6.87    1.38
   7 -16   1    2.41    0.90
  -7 -16  -1    1.44    0.98
   7  16   1    0.59    1.00
  -7  16  -1    0.29    0.57
  -7  16  -1    0.27    1.20
   8 -16   1    1.74    1.58
  -8 -16  -1    1.09    1.11
   8 -16   1    0.94    0.89
  -8  16  -1   -0.02    0.61
   8  16   1   -0.50    1.60
  -8  16  -1   -1.62    1.11
   8  16   1    0.58    1.04
   9 -16   1    0.67    0.93
  -9 -16  -1    0.91    1.17
   9 -16   1   -0.46    1.82
  -9  16  -1   -0.10    0.73
  -9  16  -1    0.65    1.35
   9  16   1    1.77    1.25
   9 -17  -1    2.42    1.04
  -9 -17   1    0.05    1.30
   9 -17  -1   -1.88    1.78
   9  17  -1    2.44    1.54
  -9  17   1   -1.94    1.36
  -9  17   1    1.09    0.74
   8 -17  -1    0.58    0.93
   8 -17  -1   -1.14    1.81
  -8 -17   1   -0.76    1.13
  -8  17   1    2.39    1.22
   8  17  -1    0.71    1.09
  -8  17   1   -0.80    0.67
  -7 -17   1    0.99    0.99
   7 -17  -1    1.77    1.46
   7 -17  -1    1.77    0.89
  -7  17   1    1.11    1.19
   7  17  -1    3.94    1.55
   7  17  -1    3.16    1.01
  -7  17   1    0.88    0.70
   6 -17  -1    1.65    1.25
  -6 -17   1    3.20    1.53
   6 -17  -1    1.93    0.82
  -6 -17   1    1.82    1.03
  -6  17   1    3.58    0.65
  -6  17   1    3.64    1.08
  -6  17   1    2.38    0.55
   6  17  -1    3.33    1.44
   6  17  -1    2.88    0.97
  -5 -17   1    3.64    1.21
   5 -17  -1    3.17    1.19
   5 -17  -1    1.85    0.78
  -5 -17   1    2.98    0.85
   5  17  -1    2.22    0.45
  -5  17   1    3.68    0.56
  -5  17   1    2.20    1.12
  -5  17   1    2.94    0.57
   5  17  -1    3.20    1.19
   5  17  -1    2.17    1.01
  -4 -17   1    7.37    1.48
  -4 -17   1    5.86    0.99
   4 -17  -1    4.96    1.43
   4 -17  -1    4.07    0.83
   4  17  -1    5.64    0.96
  -4  17   1    4.33    1.10
   4  17  -1    6.02    1.10
  -4  17   1    5.25    0.64
   4  17  -1    6.84    0.56
   3 -17  -1    2.62    0.69
   3 -17  -1    1.59    1.23
  -3 -17   1    2.95    1.12
  -3  17   1    3.72    0.97
   3  17  -1    2.88    0.39
   3  17  -1    2.50    0.84
  -3  17   1    2.00    0.48
   2 -17  -1    4.71    0.73
  -2 -17   1    6.18    1.18
   2 -17  -1    2.78    0.94
  -2  17   1    4.85    0.95
  -2  17   1    5.15    0.64
   2  17  -1    6.24    0.93
   2  17  -1    5.56    0.50
  -2  17   1    4.94    0.56
   1 -17  -1    0.43    0.86
  -1 -17   1    0.85    0.54
  -1 -17   1   -0.04    0.86
   1 -17  -1    1.76    0.49
   1  17  -1    0.88    0.33
  -1  17   1    1.52    0.53
   1  17  -1    1.33    0.70
   1  17  -1    0.74    0.69
  -1  17   1    1.51    0.36
  -1  17   1    0.46    0.81
   0 -17  -1    6.42    1.05
   0 -17  -1    7.47    0.65
   0 -17   1    6.52    0.74
   0 -17   1    7.77    1.08
   0  17  -1    7.50    0.67
   0  17  -1    7.04    0.99
   0  17   1    8.54    0.83
   0  17  -1    6.94    0.81
   0  17   1    8.35    0.66
   0  17   1    7.26    0.93
   1 -17   1    9.13    1.09
  -1 -17  -1    8.90    1.35
   1 -17   1    7.95    0.89
  -1 -17  -1    8.45    0.77
  -1  17  -1    8.64    0.76
  -1  17  -1   10.27    1.14
  -1  17  -1    8.16    0.90
   1  17   1   10.01    0.99
   1  17   1    9.40    0.79
   2 -17   1    2.17    0.96
  -2 -17  -1    2.12    1.10
   2 -17   1    3.29    0.66
  -2  17  -1    3.21    0.50
   2  17   1    1.61    0.80
  -2  17  -1    2.75    0.89
  -2  17  -1    2.49    0.44
   2  17   1    2.12    0.37
   3 -17   1    6.02    0.86
  -3 -17  -1    8.57    1.26
   3 -17   1    6.86    1.15
   3  17   1    7.74    0.91
  -3  17  -1    6.64    1.10
  -3  17  -1    7.11    0.70
   3  17   1    7.15    1.04
   3  17   1    7.14    0.62
   4 -17   1    3.06    0.75
  -4 -17  -1    3.65    1.22
   4 -17   1    2.19    1.34
  -4 -17  -1    4.49    0.96
   4  17   1    3.34    0.42
   4  17   1    2.81    1.11
   4  17   1    4.47    0.88
  -4  17  -1    3.17    0.55
  -4  17  -1    3.91    1.11
   5 -17   1   -0.09    1.11
  -5 -17  -1    1.53    0.85
   5 -17   1    1.14    0.74
   5  17   1    1.74    0.86
  -5  17  -1    0.44    0.54
  -5  17  -1   -0.36    1.09
  -5  17  -1    0.42    0.61
  -6 -17  -1    3.47    1.45
   6 -17   1    1.58    1.31
  -6 -17  -1    2.83    0.97
   6 -17   1    3.75    0.87
  -6  17  -1    2.04    1.21
   6  17   1    2.25    0.92
  -6  17  -1    3.96    0.71
   6  17   1    2.08    1.37
  -6  17  -1    1.97    0.57
   6  17   1    1.18    0.41
   7 -17   1    0.87    0.93
  -7 -17  -1    0.18    1.04
   7  17   1    3.05    1.13
  -7  17  -1    0.52    0.59
  -7  17  -1    2.50    1.29
  -8 -17  -1    2.54    1.09
   8 -17   1    1.36    1.73
   8 -17   1    2.00    1.07
  -8  17  -1    3.66    1.50
   8  17   1    1.49    1.11
  -8  17  -1    1.43    0.76
  -8 -18   1    1.23    1.20
  -8  18   1    1.27    0.79
  -8  18   1   -0.55    1.31
   8  18  -1    0.96    1.18
   7 -18  -1    2.64    0.96
   7  18  -1    3.84    1.21
  -7  18   1    5.82    0.90
  -7  18   1    4.48    1.35
  -6 -18   1    1.68    1.01
   6 -18  -1    1.38    0.89
  -6  18   1    0.75    1.22
   6  18  -1    2.68    1.10
   6  18  -1    0.24    1.44
   6  18  -1    1.84    0.42
  -6  18   1    0.45    0.78
   5 -18  -1    3.93    0.84
  -5 -18   1    4.06    0.94
   5 -18  -1    4.10    1.32
  -5 -18   1    5.50    1.64
   5  18  -1    5.46    1.08
   5  18  -1    4.33    1.32
  -5  18   1    2.05    1.05
   5  18  -1    3.79    0.47
  -5  18   1    3.51    0.64
  -4 -18   1    0.76    1.31
   4 -18  -1    1.78    0.78
  -4 -18   1    1.07    0.94
   4 -18  -1    0.21    1.44
   4  18  -1    2.20    0.99
  -4  18   1    1.41    0.52
  -4  18   1    0.18    1.08
   4  18  -1    0.24    0.34
   3 -18  -1    0.75    1.05
   3 -18  -1    2.68    0.71
  -3 -18   1    0.38    1.24
   3  18  -1    1.54    0.35
  -3  18   1   -0.23    0.97
  -3  18   1    1.59    0.51
   3  18  -1   -0.17    0.84
   2 -18  -1   -0.29    1.22
  -2 -18   1   -0.06    1.19
   2 -18  -1    0.96    0.67
   2  18  -1   -0.21    0.91
   2  18  -1    0.39    0.35
  -2  18   1    0.31    0.43
  -2  18   1    0.16    0.89
  -1 -18   1    1.46    0.60
   1 -18  -1    1.38    0.58
   1 -18  -1    2.24    0.98
  -1 -18   1    1.05    1.26
   1  18  -1    1.79    0.38
  -1  18   1    2.01    0.43
  -1  18   1    3.02    0.92
  -1  18   1    1.67    0.59
   1  18  -1    1.09    0.81
   1  18  -1    1.34    0.77
   0 -18   1    2.31    0.63
   0 -18  -1    3.01    0.59
   0 -18   1    2.66    1.00
   0 -18  -1    2.48    1.33
   0  18  -1    1.24    0.74
   0  18   1    2.34    0.40
   0  18   1    1.85    0.82
   0  18  -1    3.19    0.65
   0  18  -1    2.41    0.43
  -1 -18  -1    1.82    0.55
   1 -18   1    1.04    0.61
   1 -18   1    0.66    1.27
  -1 -18  -1   -0.33    0.95
  -1  18  -1    1.20    0.40
  -1  18  -1    1.15    0.60
   1  18   1    1.07    0.36
   1  18   1    0.27    0.82
  -1  18  -1    0.09    0.88
   1  18   1    0.45    0.77
   2 -18   1    1.16    1.01
  -2 -18  -1    0.29    0.98
   2 -18   1    1.40    0.70
   2  18   1    1.78    0.37
  -2  18  -1    1.55    0.45
   2  18   1    1.01    0.81
  -2  18  -1    1.40    0.94
   3 -18   1   10.38    1.38
  -3 -18  -1   10.89    1.60
   3 -18   1    9.09    1.10
  -3  18  -1   10.80    0.95
  -3  18  -1   10.86    1.40
   3  18   1   10.58    0.94
   3  18   1   15.02    1.22
   3  18   1   12.28    1.32
   4 -18   1    0.30    0.73
  -4 -18  -1   -0.24    0.78
   4  18   1   -0.51    0.83
  -4  18  -1   -1.16    1.10
  -4  18  -1   -0.04    0.49
   4  18   1   -0.26    0.38
   5 -18   1    2.39    0.77
  -5 -18  -1    2.08    0.94
  -5  18  -1    1.81    0.58
   5  18   1    2.35    0.40
   5  18   1    0.82    0.96
  -5  18  -1    1.54    1.08
  -5  18  -1    1.10    0.58
   5  18   1    1.15    1.30
   6 -18   1   -1.29    0.81
  -6 -18  -1    2.00    1.04
  -6  18  -1    0.16    0.62
   6  18   1    0.27    0.97
   6  18   1   -0.58    0.40
  -6  18  -1    0.40    1.47
   7 -18   1    5.88    1.68
   7 -18   1    3.53    0.92
  -7 -18  -1    2.31    1.29
  -7  18  -1    3.67    1.42
   7  18   1    4.96    1.11
   7  18   1    3.54    0.61
  -7  18  -1    3.41    0.74
   8 -18   1    0.09    1.94
   8 -18   1   -0.44    0.95
  -8 -18  -1   -0.45    1.20
   8  18   1    1.93    1.21
  -8  18  -1    0.41    0.81
  -8  18  -1    0.81    1.60
  -7 -19   1   -0.80    1.12
   7 -19  -1    2.19    0.99
   7  19  -1    0.24    0.50
   7  19  -1    0.45    1.14
  -7  19   1    1.86    1.29
  -7  19   1    1.13    0.74
   6 -19  -1    2.99    0.92
   6  19  -1    3.39    0.58
  -6  19   1    3.09    1.41
  -6  19   1    4.51    0.74
   6  19  -1    2.29    1.32
   5 -19  -1    1.95    1.32
   5 -19  -1    0.63    0.81
  -5 -19   1    2.25    1.04
  -5 -19   1    0.61    1.42
  -5  19   1    0.00    0.78
   5  19  -1    0.57    0.41
   5  19  -1    0.88    1.06
  -5  19   1    0.01    1.28
   4 -19  -1    1.02    0.83
  -4 -19   1    3.71    1.41
   4  19  -1    1.57    0.42
  -4  19   1    1.26    0.57
   4  19  -1    0.36    0.95
  -4  19   1    1.10    1.13
   3 -19  -1    0.73    1.16
  -3 -19   1    3.11    1.43
   3 -19  -1    2.72    0.79
  -3  19   1    2.86    0.55
  -3  19   1    2.09    1.09
   3  19  -1    2.34    0.40
   3  19  -1    2.84    0.94
  -2 -19   1    8.98    1.40
   2 -19  -1    8.74    1.00
   2 -19  -1    9.92    1.37
   2  19  -1    8.66    1.22
  -2  19   1    8.45    0.80
  -2  19   1    7.53    1.16
   2  19  -1    9.19    0.78
   1 -19  -1   -0.28    1.36
  -1 -19   1    0.32    1.42
   1 -19  -1    0.30    0.67
  -1 -19   1    0.62    0.85
   1  19  -1    1.43    0.98
  -1  19   1    0.13    0.44
   1  19  -1   -0.34    0.87
  -1  19   1    0.05    0.91
  -1  19   1   -0.42    0.64
   1  19  -1   -0.03    0.39
   0 -19  -1   10.16    1.07
   0 -19   1   10.72    1.37
   0 -19  -1   11.15    1.41
   0 -19   1   11.19    1.08
   0  19  -1    8.18    1.26
   0  19  -1   10.37    1.16
   0  19   1   10.96    0.95
   0  19   1   11.11    1.30
   0  19   1   11.10    1.20
   0  19  -1   10.73    0.90
  -1 -19  -1    1.51    0.78
  -1 -19  -1    0.55    1.42
   1 -19   1    1.97    0.71
   1  19   1    1.07    0.39
   1  19   1    0.96    0.96
  -1  19  -1    2.18    0.44
   1  19   1    0.32    0.88
  -1  19  -1    1.58    0.85
  -2 -19  -1    1.17    1.44
   2 -19   1   -0.22    0.73
   2 -19   1   -0.20    1.07
   2  19   1    0.78    0.36
  -2  19  -1    0.95    0.48
  -2  19  -1    1.38    1.03
   2  19   1   -0.02    0.97
   3 -19   1    4.84    1.19
   3 -19   1    4.07    0.86
  -3 -19  -1    6.53    1.51
   3  19   1    3.72    1.00
  -3  19  -1    5.33    0.66
  -3  19  -1    7.37    1.23
   3  19   1    5.35    0.53
  -4 -19  -1    6.33    1.56
   4 -19   1    4.79    0.92
   4  19   1    6.93    1.07
  -4  19  -1    4.77    1.34
  -4  19  -1    5.40    0.69
   4  19   1    5.42    0.56
  -5 -19  -1    2.66    1.10
   5 -19   1    0.89    0.84
  -5  19  -1    2.43    0.70
   5  19   1    2.72    1.01
   5  19   1    2.69    0.45
   6 -19   1    0.40    0.96
   6 -19   1    1.39    1.48
   6  19   1    1.51    1.20
   6  19   1    1.58    0.50
  -6  19  -1    2.89    1.41
   7 -19   1    0.58    0.99
  -7 -19  -1    3.18    1.18
   7  19   1    2.61    1.15
  -7  19  -1    2.94    0.81
   7  19   1    4.06    0.61
  -7  19  -1    1.99    1.60
   6 -20  -1    0.00    0.95
  -6 -20   1   -0.26    1.14
   6  20  -1    0.86    0.50
   6  20  -1    0.06    1.22
  -6  20   1    1.36    1.59
  -6  20   1   -0.96    0.81
  -5 -20   1   11.67    1.92
   5 -20  -1   12.07    1.32
   5  20  -1   12.34    1.63
  -5  20   1   12.67    1.38
   5  20  -1   12.98    1.04
  -5  20   1   10.43    1.57
   4 -20  -1    0.89    0.85
  -4 -20   1    0.16    1.55
   4  20  -1    0.58    0.43
  -4  20   1    0.51    1.26
   4  20  -1    0.95    1.05
  -4  20   1    1.08    0.56
   3 -20  -1   16.34    1.73
   3 -20  -1   13.07    1.36
  -3 -20   1   14.68    1.95
  -3  20   1   14.27    1.17
  -3  20   1   15.61    1.66
   3  20  -1   12.38    1.10
   3  20  -1   13.66    1.46
   2 -20  -1   -0.53    0.81
  -2 -20   1   -0.71    1.26
  -2  20   1    0.13    0.51
   2  20  -1    0.97    1.12
   2  20  -1   -0.50    0.38
  -2  20   1    0.14    1.08
   1 -20  -1    3.34    1.23
   1 -20  -1    3.05    0.83
   1  20  -1    2.94    0.49
   1  20  -1    4.38    1.17
  -1  20   1    3.92    0.56
   1  20  -1    2.45    1.03
  -1  20   1    2.46    0.93
   0 -20   1    1.46    0.78
   0  20   1   -0.08    1.00
   0  20   1    0.52    0.85
   0  20  -1   -0.14    0.44
   0  20  -1    1.69    0.97
   0  20   1    0.75    0.43
   0  20  -1   -0.23    1.02
   1 -20   1    9.00    1.38
   1 -20   1    8.53    1.01
  -1  20  -1    7.82    1.22
   1  20   1    8.20    0.78
  -1  20  -1    8.73    0.81
   1  20   1    7.84    1.10
   1  20   1    8.95    1.19
   2 -20   1    0.07    0.79
   2 -20   1    1.28    1.29
  -2 -20  -1    0.23    1.16
  -2  20  -1   -0.03    1.08
   2  20   1   -0.09    0.38
  -2  20  -1    0.95    0.52
   2  20   1    0.20    1.04
   3 -20   1    0.66    0.84
   3 -20   1    2.27    1.21
   3  20   1    0.21    1.21
  -3  20  -1    1.06    0.56
   3  20   1    1.51    0.38
  -3  20  -1    0.70    1.02
   4 -20   1    2.60    0.85
   4 -20   1    2.86    1.27
  -4 -20  -1    3.84    1.66
  -4  20  -1    1.01    1.14
  -4  20  -1    3.68    0.80
   4  20   1    2.15    1.18
   4  20   1    3.83    0.46
  -5 -20  -1    0.60    1.10
   5 -20   1    1.66    0.88
   5  20   1    2.25    1.12
  -5  20  -1    1.40    0.75
  -5  20  -1   -2.13    1.44
   5  20   1    1.15    0.45
  -6 -20  -1    2.26    1.21
   6 -20   1    3.47    0.97
   6 -20   1    3.72    1.77
  -6  20  -1    3.40    0.75
   6  20   1    1.43    0.54
   6  20   1    1.46    1.17
  -6  20  -1   -0.59    1.30
  -5 -21   1    2.79    1.79
  -5  21   1    3.23    0.93
  -5  21   1    2.93    1.56
   5  21  -1    2.55    0.59
   4 -21  -1    4.07    1.62
  -4 -21   1    3.32    1.77
   4  21  -1    3.84    0.53
  -4  21   1    6.20    1.37
   4  21  -1    5.55    1.17
   3 -21  -1    0.77    1.50
  -3  21   1    0.98    0.58
   3  21  -1   -0.32    1.10
  -3  21   1    0.59    1.25
   3  21  -1    1.02    0.45
   2  21  -1    0.32    1.40
   2  21  -1    0.57    1.11
   2  21  -1    1.20    0.42
  -2  21   1    1.55    1.24
  -2  21   1    1.88    0.58
  -1 -21   1   -1.38    1.29
  -1  21   1    0.66    0.53
   1  21  -1    0.09    0.44
   1  21  -1    0.42    1.27
   1  21  -1   -0.53    1.09
   0  21  -1    2.44    0.51
   0  21  -1    2.26    1.05
   0  21   1    2.64    1.20
   0  21   1    1.87    0.51
   1 -21   1    1.59    1.44
   1  21   1   -0.28    1.10
  -1  21  -1    0.30    0.51
   1  21   1    1.28    0.44
  -1  21  -1    0.92    1.22
   1  21   1    0.20    0.90
   2 -21   1    2.45    1.31
  -2  21  -1    0.29    1.41
  -2  21  -1    1.34    0.57
   2  21   1    1.46    0.41
   2  21   1   -0.37    1.12
   3 -21   1    3.39    0.99
   3 -21   1    5.64    1.44
  -3  21  -1    0.61    1.16
   3  21   1    4.08    0.55
   3  21   1    4.94    1.26
  -4 -21  -1    1.44    1.80
   4 -21   1   -0.02    1.47
   4 -21   1    2.46    0.91
   4  21   1    1.73    1.34
  -4  21  -1    1.32    0.92
  -4  21  -1    0.28    1.47
   4  21   1    0.34    0.43
   5 -21   1   -0.21    1.85
   5 -21   1    0.84    1.01
  -5  21  -1    1.06    0.88
  -5  21  -1    0.46    1.45
   5  21   1    0.34    0.53
   4 -22  -1    0.49    1.61
   4  22  -1    0.33    1.33
  -4  22   1   -2.13    1.55
   4  22  -1    0.49    0.51
   3  22  -1    1.79    0.44
   3  22  -1    0.31    1.54
  -3  22   1    0.83    1.44
   2 -22  -1    2.19    1.51
  -2  22   1    1.05    1.12
  -2  22   1    2.71    0.62
   2  22  -1    3.04    1.56
   2  22  -1    2.12    0.48
   2  22  -1    0.96    1.22
   1 -22  -1    3.52    1.49
  -1  22   1    2.42    1.22
   1  22  -1    2.00    1.16
   1  22  -1    1.88    0.48
  -1  22   1    1.16    0.60
   0 -22   1    1.36    1.49
   0  22  -1   -0.51    1.16
   0  22  -1    0.13    0.50
   0  22   1    0.12    1.16
   1 -22   1    0.49    1.48
  -1  22  -1   -0.37    0.58
   1  22   1    1.25    1.07
   1  22   1    1.11    0.46
  -1  22  -1    1.22    1.22
   2 -22   1    0.44    1.70
  -2  22  -1   -1.58    1.35
   2  22   1    0.31    1.12
   2  22   1    0.56    0.47
   2  22   1    0.59    1.20
   3 -22   1    4.84    1.74
   3  22   1    0.72    1.26
  -3  22  -1    2.12    1.24
   3  22   1    0.98    0.45
   4 -22   1   -0.45    1.66
  -4  22  -1   -0.46    1.54
   4  22   1   -0.53    1.26
   4  22   1    0.22    0.54
   2 -23  -1    0.83    1.76
   2  23  -1    0.18    1.22
  -2  23   1   -0.04    1.46
   2  23  -1    1.27    0.56
   1 -23  -1   -0.43    1.87
   1  23  -1    0.75    0.52
  -1  23   1    1.28    0.58
   1  23  -1    0.10    1.25
  -1  23   1    1.40    1.26
   0 -23  -1    2.15    1.80
   0  23   1    1.38    1.22
   0  23   1    1.25    0.57
   0  23  -1    0.16    0.56
   0  23  -1    1.22    1.36
  -1  23  -1   -1.31    1.38
   1  23   1    1.89    0.55
   1  23   1    1.14    1.31
   2  23   1    1.53    1.36
   2  23   1   -0.58    1.32
   2  23   1   -0.16    0.53
  -2  23  -1    2.06    1.62
  13   0  -2    1.35    1.60
 -13   0   2    1.13    1.28
 -13   0   2    1.16    0.76
  12   0  -2    3.09    1.25
 -12   0   2    1.72    0.56
 -11   0   2    0.67    1.13
 -11   0   2    0.76    0.56
  11   0  -2   -0.16    1.10
 -10   0   2   12.70    1.14
  10   0  -2   13.24    1.46
 -10   0   2   15.01    1.50
 -10   0   2   13.54    1.41
  -9   0   2    0.45    0.73
  -9   0   2   -0.35    0.88
   9   0  -2    0.11    0.74
  -9   0   2   -0.36    0.16
  -9   0   2   -0.18    0.41
  -8   0   2    3.50    0.30
  -8   0   2    2.10    0.50
  -8   0   2    3.33    0.45
   8   0  -2    4.03    0.69
  -8   0   2    2.76    0.79
  -7   0   2    0.30    0.41
   7   0  -2   -0.19    0.23
  -7   0   2    0.75    0.47
  -7   0   2   -0.23    0.30
   7   0  -2   -0.26    0.49
  -7   0   2    0.02    0.13
  -7   0   2    0.04    0.28
  -6   0   2   14.64    1.07
   6   0  -2   13.90    1.16
   6   0  -2   15.07    1.09
  -6   0   2   13.59    1.15
  -6   0   2   14.51    1.09
  -6   0   2   15.12    1.20
  -6   0   2   14.72    1.10
   5   0  -2   -0.01    0.27
  -5   0   2   -0.08    0.17
  -5   0   2    0.27    0.36
  -5   0   2    0.24    0.09
  -5   0   2   -0.28    0.15
   5   0  -2    0.22    0.13
   5   0  -2   -0.18    0.25
  -5   0   2   -0.13    0.27
   4   0  -2  146.49   10.24
  -4   0   2  139.98   10.24
   4   0  -2  141.36   10.26
   4   0  -2  143.41   10.24
  -4   0   2  141.57   10.25
  -4   0   2  144.24   10.27
  -4   0   2  145.23   10.24
  -4   0   2  144.90   10.24
   4   0  -2  137.77   10.24
  -3   0   2    0.04    0.20
  -3   0   2    0.45    0.15
   3   0  -2    0.11    0.15
  -3   0   2    0.07    0.08
  -3   0   2    0.09    0.05
  -3   0   2    0.08    0.10
   3   0  -2    0.21    0.09
   3   0  -2    0.00    0.10
   3   0  -2    0.10    0.06
  -2   0   2   88.60    6.47
  -2   0   2   89.77    6.46
  -2   0   2   91.37    6.46
   2   0  -2   89.22    6.46
   2   0  -2   90.07    6.46
  -2   0   2   92.41    6.47
  -2   0   2   87.62    6.46
   2   0  -2   90.54    6.47
  -2   0   2   89.93    6.46
   2   0  -2   89.25    6.47
   2   0  -2   92.02    6.46
   2   0  -2   89.90    6.46
   1   0  -2    0.02    0.03
  -1   0  -2   -0.04    0.02
   1   0   2    0.00    0.03
   1   0   2   -0.07    0.04
   2   0   2  163.54   11.75
  -2   0  -2  159.54   11.75
  -2   0  -2  160.65   11.75
   2   0   2  165.95   11.76
  -2   0  -2  168.07   11.76
   2   0   2  163.67   11.75
  -2   0  -2  162.92   11.75
   2   0   2  164.54   11.75
  -2   0  -2  159.93   11.75
  -2   0  -2  164.26   11.75
   2   0   2  169.49   11.75
   3   0   2   -0.17    0.15
  -3   0  -2    0.26    0.21
  -3   0  -2    0.26    0.09
  -3   0  -2    0.17    0.11
   3   0   2    0.06    0.22
   3   0   2    0.07    0.11
  -3   0  -2    0.28    0.07
  -3   0  -2   -0.03    0.15
   3   0   2   -0.03    0.06
  -4   0  -2   12.89    0.93
   4   0   2   12.90    0.94
  -4   0  -2   12.79    0.99
   4   0   2   12.78    0.98
   4   0   2   12.10    0.94
  -4   0  -2   12.92    0.94
  -4   0  -2   12.75    0.94
  -5   0  -2    0.11    0.11
  -5   0  -2   -0.31    0.28
  -5   0  -2    0.31    0.14
  -5   0  -2   -0.18    0.19
  -5   0  -2   -0.35    0.13
   5   0   2    0.04    0.27
  -5   0  -2    0.16    0.37
   5   0   2   -0.04    0.15
  -6   0  -2    4.34    0.39
   6   0   2    5.20    0.42
  -6   0  -2    4.62    0.39
  -6   0  -2    5.27    0.57
   6   0   2    3.91    0.50
  -6   0  -2    5.22    0.50
  -6   0  -2    4.46    0.42
  -7   0  -2   -0.88    0.56
  -7   0  -2   -0.49    0.38
   7   0   2   -0.35    0.27
  -7   0  -2   -0.01    0.16
  -7   0  -2   -0.18    0.29
   7   0   2   -0.21    0.51
  -7   0  -2    0.03    0.19
   8   0   2    7.01    0.89
  -8   0  -2    9.66    0.71
  -8   0  -2    8.56    0.73
  -8   0  -2    6.69    0.93
  -8   0  -2    7.45    0.64
  -9   0  -2   -0.15    0.89
  -9   0  -2    0.11    0.20
  -9   0  -2    0.02    0.41
   9   0   2    0.42    0.74
  10   0   2    0.37    0.91
 -10   0  -2    3.36    1.02
 -10   0  -2    0.68    0.25
 -10   0  -2    1.18    0.47
 -11   0  -2    1.41    0.55
  11   0   2    2.28    1.18
 -11   0  -2    2.47    1.15
 -12   0  -2    1.20    0.64
  12   0   2    1.13    1.26
 -12   0  -2    1.74    1.30
 -13   0  -2    1.23    1.53
 -13   0  -2   -0.08    0.83
  13   0   2    0.83    1.56
 -13  -1   2    0.30    1.46
 -13  -1   2    1.42    0.85
 -13   1   2    0.17    0.86
 -13   1   2   -0.69    1.30
  12  -1  -2    1.04    1.24
 -12  -1   2    1.66    0.62
 -12   1   2    1.19    0.70
 -12   1   2    0.27    1.49
  12   1  -2    2.51    1.36
  11  -1  -2    3.64    1.15
 -11  -1   2    4.66    0.66
 -11  -1   2    5.37    1.22
 -11   1   2    5.51    1.29
 -11   1   2    4.42    0.66
  11   1  -2    3.34    1.15
  10  -1  -2    2.37    0.87
 -10  -1   2    2.66    0.49
 -10  -1   2    3.36    0.99
 -10  -1   2    3.87    0.94
 -10   1   2    1.60    0.48
 -10   1   2    3.18    1.00
  10   1  -2    2.38    0.93
 -10   1   2    1.55    0.92
  -9  -1   2    1.06    0.88
   9  -1  -2   -0.69    0.70
  -9  -1   2    0.22    0.77
  -9  -1   2   -0.36    0.38
  -9   1   2    1.48    0.71
  -9   1   2    0.56    0.41
   9   1  -2   -0.63    0.73
  -9   1   2    0.22    0.18
  -9   1   2   -0.30    0.77
  -8  -1   2    3.78    0.68
  -8  -1   2    4.08    0.86
  -8  -1   2    4.59    0.48
  -8  -1   2    3.65    0.35
   8  -1  -2    5.50    0.71
  -8   1   2    3.12    0.79
  -8   1   2    3.29    0.49
  -8   1   2    4.10    0.34
  -8   1   2    4.30    0.45
   8   1  -2    5.76    0.73
  -8   1   2    5.14    0.55
   8   1  -2    3.73    0.43
  -7  -1   2    3.87    0.43
  -7  -1   2    2.99    0.62
   7  -1  -2    4.12    0.62
   7  -1  -2    3.83    0.39
  -7  -1   2    3.28    0.29
  -7  -1   2    2.41    0.50
  -7   1   2    3.97    0.31
  -7   1   2    3.08    0.40
  -7   1   2    2.76    0.58
   7   1  -2    3.32    0.58
   7   1  -2    3.18    0.34
  -7   1   2    3.05    0.50
  -7   1   2    3.67    0.43
  -6  -1   2   12.38    1.02
  -6  -1   2   12.49    0.96
   6  -1  -2   13.18    0.95
   6  -1  -2   12.37    1.01
  -6  -1   2   12.16    1.05
  -6  -1   2   12.09    0.91
  -6   1   2   13.48    1.06
   6   1  -2   11.88    0.92
  -6   1   2   13.01    0.91
  -6   1   2   11.75    0.95
  -6   1   2   11.43    1.00
  -6   1   2   11.90    0.97
   6   1  -2   12.45    1.03
   5  -1  -2   17.45    1.29
   5  -1  -2   17.11    1.34
  -5  -1   2   17.84    1.29
  -5  -1   2   17.72    1.27
  -5  -1   2   18.87    1.35
  -5  -1   2   17.53    1.34
  -5   1   2   16.97    1.28
   5   1  -2   17.06    1.34
  -5   1   2   17.95    1.27
  -5   1   2   16.88    1.35
  -5   1   2   16.30    1.30
  -5   1   2   17.43    1.33
   5   1  -2   17.84    1.27
  -4  -1   2   57.12    4.19
   4  -1  -2   56.99    4.17
   4  -1  -2   59.04    4.19
  -4  -1   2   58.29    4.17
  -4  -1   2   59.45    4.18
   4  -1  -2   56.96    4.17
  -4  -1   2   59.06    4.20
   4   1  -2   60.58    4.17
  -4   1   2   58.08    4.19
   4   1  -2   56.68    4.19
  -4   1   2   55.64    4.17
  -4   1   2   59.14    4.17
   4   1  -2   55.48    4.17
  -4   1   2   59.12    4.20
  -4   1   2   58.90    4.17
   3  -1  -2   26.06    2.01
   3  -1  -2   27.04    2.00
  -3  -1   2   27.45    2.01
   3  -1  -2   26.56    2.01
  -3  -1   2   27.97    2.02
   3  -1  -2   28.40    2.00
  -3  -1   2   28.34    2.00
  -3  -1   2   28.11    1.99
   3   1  -2   28.53    1.99
  -3   1   2   28.54    2.02
   3   1  -2   27.25    2.00
  -3   1   2   28.36    2.00
  -3   1   2   26.88    2.00
  -3   1   2   27.53    1.99
   3   1  -2   28.16    2.01
  -3   1   2   27.41    2.01
  -2  -1   2   44.54    3.15
  -2  -1   2   44.89    3.14
   2  -1  -2   44.48    3.15
  -2  -1   2   46.40    3.15
   2  -1  -2   42.70    3.15
   2  -1  -2   43.69    3.14
   2  -1  -2   41.13    3.14
  -2   1   2   42.35    3.14
  -2   1   2   43.62    3.15
  -2   1   2   41.26    3.15
   2   1  -2   46.08    3.14
   2   1  -2   44.99    3.15
   2   1  -2   44.91    3.16
  -2   1   2   41.83    3.15
  -2   1   2   43.75    3.14
  -2   1   2   42.99    3.14
   2   1  -2   45.66    3.14
   2   1  -2   42.02    3.15
   1  -1  -2   76.41    5.48
  -1   1   2   74.25    5.48
   1   1  -2   78.21    5.49
   1   1  -2   76.12    5.48
   1   1  -2   77.10    5.48
   1  -1   2   29.77    2.15
   1  -1   2   30.17    2.16
  -1  -1  -2   29.97    2.16
  -1   1  -2   29.07    2.15
   1   1   2   29.57    2.15
   1   1   2   32.17    2.16
   1   1   2   28.89    2.15
   2  -1   2  103.13    7.20
   2  -1   2  105.49    7.20
   2  -1   2   99.27    7.21
  -2  -1  -2   98.31    7.20
  -2  -1  -2   99.37    7.20
   2  -1   2  106.53    7.20
  -2  -1  -2  101.74    7.21
   2  -1   2   93.10    7.20
   2  -1   2   98.84    7.20
  -2  -1  -2   99.21    7.20
  -2  -1  -2  101.05    7.20
   2   1   2   96.51    7.21
  -2   1  -2  100.66    7.21
  -2   1  -2  100.36    7.20
  -2   1  -2   97.88    7.20
   2   1   2   99.48    7.20
  -2   1  -2  100.85    7.20
   2   1   2  101.85    7.20
  -2   1  -2  100.61    7.20
   2   1   2  102.47    7.20
  -2   1  -2  100.48    7.20
  -3  -1  -2    2.17    0.18
  -3  -1  -2    2.34    0.26
   3  -1   2    2.12    0.19
   3  -1   2    2.20    0.19
   3  -1   2    2.10    0.22
  -3  -1  -2    2.36    0.19
  -3  -1  -2    1.39    0.23
   3  -1   2    2.32    0.20
   3  -1   2    1.71    0.25
   3   1   2    2.05    0.19
  -3   1  -2    1.84    0.18
  -3   1  -2    1.81    0.22
  -3   1  -2    2.24    0.28
   3   1   2    2.29    0.20
  -3   1  -2    2.09    0.21
  -3   1  -2    2.30    0.18
   3   1   2    2.67    0.23
  -4  -1  -2   14.84    1.25
   4  -1   2   16.86    1.22
   4  -1   2   16.75    1.25
  -4  -1  -2   15.81    1.21
  -4  -1  -2   17.21    1.26
   4  -1   2   17.16    1.22
  -4  -1  -2   16.71    1.21
   4  -1   2   17.02    1.22
   4   1   2   15.85    1.22
  -4   1  -2   16.77    1.21
   4   1   2   16.87    1.25
  -4   1  -2   17.33    1.27
  -4   1  -2   17.23    1.21
   4   1   2   16.86    1.21
  -4   1  -2   16.75    1.24
  -4   1  -2   16.07    1.23
  -5  -1  -2    9.86    0.73
  -5  -1  -2    9.90    0.82
   5  -1   2    9.64    0.76
  -5  -1  -2   10.16    0.75
   5  -1   2    9.45    0.82
  -5  -1  -2   10.22    0.85
  -5   1  -2    9.59    0.74
   5   1   2   10.36    0.74
  -5   1  -2    9.87    0.78
  -5   1  -2    9.43    0.85
  -5   1  -2    9.76    0.81
   5   1   2    9.36    0.82
  -5   1  -2    9.63    0.73
   6  -1   2    9.45    0.77
  -6  -1  -2    7.19    0.69
  -6  -1  -2    9.66    0.83
  -6  -1  -2    7.51    0.65
   6  -1   2    8.67    0.71
  -6  -1  -2    7.45    0.73
  -6   1  -2    9.21    0.65
  -6   1  -2    7.75    0.73
   6   1   2    8.65    0.74
  -6   1  -2    9.18    0.73
   6   1   2    7.28    0.69
  -6   1  -2   12.15    0.85
  -6   1  -2    9.97    0.66
  -7  -1  -2   12.98    1.08
  -7  -1  -2   10.90    0.91
  -7  -1  -2   11.91    0.84
   7  -1   2    9.88    0.89
  -7  -1  -2   11.58    0.95
   7  -1   2   13.48    1.01
  -7   1  -2   10.39    0.90
   7   1   2   13.21    1.01
  -7   1  -2   10.44    0.90
  -7   1  -2   10.43    0.95
   7   1   2   11.42    0.90
  -7   1  -2   10.78    0.85
  -7   1  -2   12.25    1.09
  -7   1  -2    9.97    0.88
   8  -1   2   12.28    1.22
  -8  -1  -2   14.03    1.18
  -8  -1  -2   13.83    1.03
  -8  -1  -2   13.99    1.14
  -8  -1  -2   13.10    1.27
  -8   1  -2   15.87    1.31
   8   1   2   15.38    1.24
  -8   1  -2   14.72    1.14
  -8   1  -2   13.45    1.06
  -8   1  -2   15.19    1.19
   8   1   2   12.08    1.08
  -8   1  -2   13.27    1.11
  -8   1  -2   14.08    1.04
  -9  -1  -2    1.81    0.41
   9  -1   2    1.27    0.73
  -9  -1  -2    1.57    0.82
  -9   1  -2    2.24    0.27
  -9   1  -2    1.29    0.44
  -9   1  -2    1.61    0.92
   9   1   2    1.51    0.75
  10  -1   2    4.67    1.08
 -10  -1  -2    3.99    1.04
 -10  -1  -2    5.30    0.65
 -10   1  -2    6.09    0.68
  10   1   2    4.21    1.01
 -10   1  -2    6.20    0.47
 -10   1  -2    6.07    1.16
 -11  -1  -2    6.34    0.72
 -11  -1  -2    8.36    1.31
  11  -1   2    6.72    1.24
 -11   1  -2    4.89    0.76
 -11   1  -2    4.81    1.22
  11   1   2    6.21    1.26
 -12  -1  -2    0.89    0.56
 -12  -1  -2    2.47    1.10
  12  -1   2    1.66    1.43
  12   1   2    2.83    1.11
 -12   1  -2    2.43    0.68
 -12   1  -2    0.76    1.23
 -13  -1  -2    0.37    0.99
 -13  -1  -2    6.13    1.63
 -13   1  -2    3.22    0.85
  13   1   2    3.25    1.52
 -13   1  -2    3.44    1.59
 -13  -2   2    3.09    1.53
 -13  -2   2    1.81    0.95
  13  -2  -2    2.60    1.51
 -13   2   2    2.08    1.41
 -13   2   2    2.96    0.93
  12  -2  -2    5.33    1.23
 -12  -2   2    4.45    0.82
 -12   2   2    5.56    0.80
 -12   2   2    6.91    1.23
  12   2  -2    4.01    1.41
 -11  -2   2   20.59    2.00
  11  -2  -2   23.33    2.03
 -11   2   2   22.65    1.78
  11   2  -2   26.11    2.05
 -11   2   2   20.69    2.01
  10  -2  -2    1.14    0.78
 -10  -2   2   -0.60    0.89
 -10  -2   2    0.28    0.89
 -10  -2   2   -0.01    0.43
 -10   2   2    0.64    0.92
 -10   2   2    0.01    0.50
  10   2  -2   -0.76    0.93
 -10   2   2   -0.63    1.05
  -9  -2   2    0.73    0.90
  -9  -2   2    1.52    0.78
   9  -2  -2    1.07    0.82
  -9  -2   2    0.75    0.42
  -9   2   2    0.77    0.21
  -9   2   2    0.27    0.42
  -9   2   2   -0.26    0.64
   9   2  -2    0.30    0.75
  -9   2   2    0.77    0.89
  -8  -2   2   15.39    1.31
  -8  -2   2   16.27    1.51
  -8  -2   2   19.38    1.53
   8  -2  -2   16.85    1.43
  -8   2   2   19.52    1.55
  -8   2   2   15.64    1.34
  -8   2   2   17.16    1.24
   8   2  -2   16.63    1.46
   8   2  -2   16.72    1.29
  -8   2   2   16.63    1.40
   7  -2  -2    1.69    0.37
  -7  -2   2    1.71    0.43
  -7  -2   2    1.91    0.34
   7  -2  -2    1.35    0.52
  -7  -2   2    1.41    0.55
  -7   2   2    1.74    0.57
  -7   2   2    1.70    0.21
  -7   2   2    0.82    0.32
  -7   2   2    2.17    0.43
   7   2  -2    1.27    0.56
   7   2  -2    1.97    0.25
   6  -2  -2    0.30    0.26
  -6  -2   2    0.10    0.35
  -6  -2   2    0.40    0.45
  -6  -2   2   -0.03    0.25
   6  -2  -2    0.27    0.28
  -6   2   2    0.08    0.32
   6   2  -2    0.12    0.15
   6   2  -2   -0.09    0.32
  -6   2   2    0.28    0.39
  -6   2   2    0.01    0.13
  -5  -2   2    0.64    0.32
   5  -2  -2    0.68    0.22
  -5  -2   2    0.60    0.37
   5  -2  -2    0.16    0.28
  -5  -2   2    0.43    0.13
  -5   2   2    0.43    0.12
  -5   2   2    0.13    0.27
   5   2  -2    0.12    0.11
   5   2  -2    0.38    0.28
  -5   2   2    0.57    0.35
  -5   2   2    0.51    0.15
  -5   2   2    0.04    0.26
   4  -2  -2   19.68    1.47
   4  -2  -2   21.05    1.50
  -4  -2   2   19.94    1.47
  -4  -2   2   22.70    1.52
  -4  -2   2   18.41    1.51
   4  -2  -2   19.36    1.48
  -4   2   2   20.69    1.47
  -4   2   2   18.72    1.49
  -4   2   2   21.11    1.53
   4   2  -2   19.91    1.50
   4   2  -2   21.04    1.46
  -4   2   2   20.45    1.47
  -4   2   2   20.04    1.49
  -3  -2   2   -0.16    0.08
   3  -2  -2   -0.02    0.10
   3  -2  -2   -0.52    0.18
   3  -2  -2   -0.18    0.14
  -3  -2   2    0.23    0.17
   3  -2  -2    0.16    0.16
  -3  -2   2    0.12    0.19
  -3   2   2    0.18    0.22
  -3   2   2    0.01    0.07
  -3   2   2   -0.24    0.18
  -3   2   2    0.04    0.09
   3   2  -2    0.44    0.16
   3   2  -2    0.09    0.11
  -3   2   2    0.21    0.14
  -2  -2   2  234.79   16.20
  -2  -2   2  227.58   16.20
   2  -2  -2  231.37   16.20
   2  -2  -2  222.84   16.20
   2  -2  -2  216.96   16.19
   2  -2  -2  217.08   16.20
  -2  -2   2  240.18   16.20
   2  -2  -2  216.15   16.20
  -2  -2   2  225.75   16.19
   2   2  -2  232.74   16.20
   2   2  -2  212.07   16.20
  -2   2   2  226.59   16.20
  -2   2   2  222.87   16.20
  -2   2   2  227.83   16.21
   2   2  -2  231.50   16.19
   2   2  -2  233.68   16.21
  -2   2   2  222.10   16.20
  -2   2   2  216.66   16.19
   2   2  -2  233.86   16.20
  -1  -2   2   48.84    3.42
   1  -2  -2   46.24    3.42
   1  -2  -2   43.91    3.42
   1  -2  -2   49.20    3.41
   1  -2  -2   48.64    3.41
  -1  -2   2   48.02    3.42
   1  -2  -2   46.99    3.42
  -1  -2   2   43.81    3.43
  -1  -2   2   48.60    3.42
   1   2  -2   47.40    3.42
  -1   2   2   47.51    3.42
  -1   2   2   47.02    3.41
   1   2  -2   50.62    3.42
   1   2  -2   48.84    3.42
  -1   2   2   48.07    3.42
  -1   2   2   48.49    3.41
   1   2  -2   49.34    3.42
  -1   2   2   44.69    3.42
   0   2   2   68.32    4.92
   0   2  -2   71.94    4.92
   0   2  -2   66.78    4.93
   0   2  -2   67.44    4.92
   0   2  -2   67.57    4.92
   0   2   2   71.32    4.93
   0   2   2   67.22    4.93
   1  -2   2    0.25    0.08
  -1  -2  -2    0.22    0.10
   1  -2   2    0.00    0.11
  -1  -2  -2    0.00    0.07
  -1  -2  -2    0.10    0.07
  -1  -2  -2    0.05    0.04
   1  -2   2    0.18    0.03
   1  -2   2    0.26    0.06
  -1   2  -2    0.22    0.09
  -1   2  -2    0.15    0.03
   1   2   2    0.02    0.06
  -1   2  -2    0.27    0.05
   1   2   2    0.18    0.08
  -1   2  -2    0.12    0.09
   1   2   2    0.23    0.11
  -1   2  -2    0.02    0.10
   1   2   2    0.15    0.04
  -2  -2  -2   65.66    4.72
   2  -2   2   63.88    4.73
  -2  -2  -2   64.62    4.73
   2  -2   2   66.87    4.73
   2  -2   2   66.62    4.73
  -2  -2  -2   66.26    4.74
  -2  -2  -2   68.34    4.74
  -2  -2  -2   66.31    4.73
   2  -2   2   60.93    4.74
   2  -2   2   67.91    4.73
   2  -2   2   68.37    4.72
   2   2   2   64.26    4.74
   2   2   2   68.48    4.72
  -2   2  -2   66.18    4.73
  -2   2  -2   66.23    4.73
  -2   2  -2   67.50    4.72
  -2   2  -2   63.35    4.73
   2   2   2   67.03    4.73
  -2   2  -2   66.79    4.74
   2   2   2   67.01    4.73
   2   2   2   60.14    4.74
  -2   2  -2   65.41    4.74
   3  -2   2    1.20    0.18
   3  -2   2    1.01    0.21
  -3  -2  -2    1.46    0.21
   3  -2   2    1.15    0.16
  -3  -2  -2    1.51    0.14
  -3  -2  -2    1.52    0.22
   3  -2   2    1.33    0.20
   3  -2   2    1.16    0.15
  -3   2  -2    1.38    0.13
  -3   2  -2    1.17    0.21
  -3   2  -2    1.03    0.16
   3   2   2    1.59    0.20
  -3   2  -2    1.13    0.25
   3   2   2    1.71    0.13
  -3   2  -2    1.01    0.13
   3   2   2    1.43    0.16
   4  -2   2   11.21    0.85
  -4  -2  -2   11.06    0.83
   4  -2   2   10.53    0.84
  -4  -2  -2   12.03    0.90
   4  -2   2   11.66    0.87
   4  -2   2   11.26    0.83
  -4  -2  -2   10.14    0.87
  -4   2  -2   11.18    0.82
   4   2   2   11.96    0.82
   4   2   2   10.53    0.87
  -4   2  -2    9.86    0.85
  -4   2  -2    9.61    0.86
  -4   2  -2   11.90    0.82
  -4   2  -2   12.35    0.90
   5  -2   2   10.65    0.85
   5  -2   2   10.34    0.88
   5  -2   2   10.26    0.83
  -5  -2  -2   11.12    0.81
  -5  -2  -2   10.81    0.90
  -5  -2  -2   10.76    0.92
  -5   2  -2   11.39    0.96
  -5   2  -2    9.18    0.86
  -5   2  -2   10.77    0.81
   5   2   2   11.56    0.90
  -5   2  -2   10.96    0.87
  -5   2  -2   10.90    0.81
   5   2   2   12.00    0.81
   6  -2   2   -0.06    0.24
  -6  -2  -2    0.27    0.23
   6  -2   2    0.41    0.26
  -6  -2  -2    1.19    0.43
  -6  -2  -2   -0.03    0.36
   6   2   2    0.17    0.19
  -6   2  -2    0.90    0.45
  -6   2  -2    0.66    0.14
  -6   2  -2   -0.10    0.31
   6   2   2   -0.01    0.34
  -6   2  -2    0.52    0.15
   7  -2   2    4.63    0.61
  -7  -2  -2    3.12    0.66
  -7  -2  -2    4.34    0.53
  -7  -2  -2    4.42    0.46
   7   2   2    4.58    0.43
  -7   2  -2    4.57    0.38
   7   2   2    3.94    0.65
  -7   2  -2    3.61    0.67
  -7   2  -2    3.97    0.45
  -7   2  -2    4.27    0.51
  -8  -2  -2    4.92    0.90
  -8  -2  -2    5.24    0.55
   8  -2   2    5.62    0.73
  -8   2  -2    5.24    0.56
  -8   2  -2    5.53    0.49
   8   2   2    5.45    0.53
  -8   2  -2    5.69    0.95
   8   2   2    7.08    0.80
  -8   2  -2    6.07    0.65
  -9  -2  -2    2.59    0.44
  -9  -2  -2    1.86    0.93
   9  -2   2    3.01    0.74
  -9   2  -2    3.14    0.49
   9   2   2    2.29    0.84
  -9   2  -2    3.02    0.25
  -9   2  -2    4.41    0.87
  -9   2  -2    1.91    0.45
  10  -2   2   14.12    1.50
 -10  -2  -2   17.21    1.66
 -10  -2  -2   15.71    1.32
 -10   2  -2   15.44    1.56
 -10   2  -2   15.32    1.28
  10   2   2   20.16    1.57
 -10   2  -2   17.28    1.38
  11  -2   2   -0.82    1.15
 -11  -2  -2    1.15    0.49
 -11  -2  -2    1.09    1.15
 -11   2  -2    1.49    1.05
 -11   2  -2    0.11    0.59
 -12  -2  -2    1.62    1.27
  12  -2   2    0.25    1.09
 -12  -2  -2    0.78    0.59
 -12   2  -2    0.77    0.62
 -12   2  -2    0.24    1.12
  12   2   2    0.34    1.18
 -13  -2  -2    3.93    0.90
 -13  -2  -2    3.80    1.54
  13  -2   2    5.40    1.53
 -13   2  -2    2.53    0.87
 -13   2  -2    0.11    1.49
 -13  -3   2    1.52    0.94
  13  -3  -2    2.11    1.41
 -13  -3   2    1.45    1.45
 -13   3   2    5.06    1.64
 -13   3   2    2.83    0.88
  13   3  -2    2.19    1.54
 -12  -3   2   -0.86    1.33
 -12  -3   2    0.53    0.74
  12  -3  -2   -0.22    1.35
  12   3  -2   -0.37    1.15
 -12   3   2    0.88    0.67
 -12   3   2    0.03    1.14
 -11  -3   2    0.59    1.16
  11  -3  -2   -1.53    1.03
 -11  -3   2    0.70    0.53
 -11   3   2    0.53    0.60
  11   3  -2    1.09    1.12
 -11   3   2   -0.26    1.16
  10  -3  -2   13.35    1.48
 -10  -3   2   15.26    1.51
 -10  -3   2   14.98    1.46
 -10  -3   2   15.07    1.29
 -10   3   2   16.65    1.63
 -10   3   2   17.82    1.56
  10   3  -2   13.43    1.56
 -10   3   2   15.83    1.32
  -9  -3   2    2.58    0.82
  -9  -3   2    2.39    0.46
  -9  -3   2    4.06    0.85
   9  -3  -2    2.15    0.74
   9   3  -2    1.58    0.81
  -9   3   2    2.25    0.54
  -9   3   2    1.00    0.99
  -9   3   2    2.58    0.26
  -9   3   2    2.16    0.49
  -8  -3   2    5.73    0.83
   8  -3  -2    7.29    0.69
   8  -3  -2    7.25    0.80
  -8  -3   2    5.47    0.61
  -8  -3   2    7.61    0.98
   8   3  -2    6.04    0.55
  -8   3   2    6.92    0.72
   8   3  -2    6.81    0.87
  -8   3   2    6.65    0.90
  -8   3   2    7.22    0.64
  -8   3   2    6.18    0.55
   7  -3  -2   34.25    2.43
  -7  -3   2   33.21    2.41
   7  -3  -2   30.60    2.49
  -7  -3   2   31.66    2.48
   7   3  -2   33.96    2.38
  -7   3   2   33.31    2.38
  -7   3   2   33.42    2.40
  -7   3   2   31.28    2.51
  -7   3   2   32.78    2.44
   7   3  -2   30.03    2.51
   6  -3  -2   17.16    1.34
  -6  -3   2   18.17    1.33
  -6  -3   2   19.96    1.42
   6  -3  -2   17.40    1.35
  -6  -3   2   16.11    1.39
   6   3  -2   18.91    1.29
  -6   3   2   17.11    1.28
   6   3  -2   15.87    1.37
  -6   3   2   17.67    1.29
  -6   3   2   16.40    1.43
  -6   3   2   16.74    1.35
  -5  -3   2   25.26    1.88
  -5  -3   2   23.68    1.87
   5  -3  -2   25.17    1.87
   5  -3  -2   25.33    1.85
  -5  -3   2   24.04    1.82
  -5   3   2   24.74    1.82
   5   3  -2   25.28    1.81
  -5   3   2   25.59    1.89
  -5   3   2   25.16    1.85
  -5   3   2   26.33    1.82
   5   3  -2   24.44    1.86
  -4  -3   2    6.11    0.52
   4  -3  -2    5.57    0.49
  -4  -3   2    6.05    0.46
   4  -3  -2    5.52    0.48
   4  -3  -2    4.97    0.45
  -4  -3   2    6.53    0.52
  -4   3   2    5.36    0.44
   4   3  -2    5.73    0.43
  -4   3   2    5.74    0.45
  -4   3   2    5.44    0.48
   4   3  -2    6.76    0.50
  -4   3   2    6.64    0.55
   3  -3  -2    8.33    0.70
  -3  -3   2    9.71    0.72
   3  -3  -2    9.04    0.70
   3  -3  -2    9.69    0.70
  -3  -3   2    8.84    0.67
  -3  -3   2   10.46    0.72
   3  -3  -2    9.63    0.68
  -3   3   2    9.33    0.69
  -3   3   2    7.63    0.72
  -3   3   2    9.44    0.67
   3   3  -2    8.81    0.67
  -3   3   2    9.65    0.72
   3   3  -2    8.48    0.71
  -3   3   2    9.21    0.67
   3   3  -2    8.57    0.69
   2  -3  -2    8.20    0.59
   2  -3  -2    8.14    0.59
  -2  -3   2    6.85    0.57
  -2  -3   2    7.08    0.57
   2  -3  -2    8.08    0.57
   2  -3  -2    7.78    0.57
  -2  -3   2    7.79    0.60
  -2  -3   2    7.39    0.60
   2   3  -2    7.18    0.61
  -2   3   2    8.47    0.56
   2   3  -2    7.84    0.58
   2   3  -2    7.33    0.58
  -2   3   2    7.83    0.60
  -2   3   2    7.74    0.61
  -2   3   2    7.56    0.61
   2   3  -2    7.14    0.59
  -2   3   2    8.06    0.57
  -1  -3   2   21.12    1.43
  -1  -3   2   20.56    1.43
   1  -3  -2   18.94    1.43
  -1  -3   2   19.22    1.43
   1  -3  -2   18.41    1.43
   1  -3  -2   17.59    1.43
   1  -3  -2   20.00    1.42
  -1  -3   2   21.06    1.43
   1  -3  -2   19.41    1.42
  -1  -3   2   20.18    1.42
  -1   3   2   18.80    1.43
  -1   3   2   20.06    1.44
   1   3  -2   20.38    1.44
   1   3  -2   19.17    1.43
   1   3  -2   20.26    1.42
  -1   3   2   21.24    1.42
  -1   3   2   18.12    1.44
  -1   3   2   20.69    1.42
   1   3  -2   20.77    1.43
   1   3  -2   18.31    1.44
   0  -3  -2    0.13    0.05
   0  -3   2   -0.18    0.08
   0  -3  -2    0.01    0.07
   0  -3  -2    0.01    0.09
   0  -3   2    0.11    0.06
   0  -3  -2    0.02    0.04
   0  -3   2   -0.05    0.09
   0  -3  -2    0.10    0.09
   0   3   2    0.00    0.12
   0   3   2   -0.05    0.11
   0   3   2   -0.01    0.06
   0   3   2    0.10    0.05
   0   3   2    0.12    0.03
   0   3  -2   -0.04    0.10
   0   3  -2   -0.01    0.12
   0   3  -2   -0.02    0.09
   0   3  -2    0.06    0.06
   1  -3   2   10.06    0.83
  -1  -3  -2   11.11    0.82
  -1  -3  -2   12.99    0.83
   1  -3   2   10.13    0.83
   1  -3   2   10.88    0.81
   1  -3   2   10.72    0.82
   1   3   2   11.88    0.81
  -1   3  -2   10.76    0.83
   1   3   2   12.15    0.84
  -1   3  -2   10.70    0.83
  -1   3  -2    9.71    0.84
   1   3   2   10.91    0.83
  -1   3  -2   12.99    0.81
  -2  -3  -2    0.32    0.15
   2  -3   2   -0.16    0.08
   2  -3   2    0.25    0.13
  -2  -3  -2    0.24    0.07
   2  -3   2    0.07    0.05
  -2  -3  -2    0.39    0.09
  -2  -3  -2    0.64    0.17
   2  -3   2    0.06    0.12
  -2   3  -2   -0.03    0.06
   2   3   2    0.26    0.11
  -2   3  -2    0.16    0.16
  -2   3  -2   -0.06    0.05
  -2   3  -2    0.07    0.17
  -2   3  -2    0.07    0.17
   2   3   2    0.21    0.12
  -2   3  -2    0.00    0.07
   2   3   2    0.04    0.09
   3  -3   2    8.97    0.70
  -3  -3  -2    9.03    0.71
  -3  -3  -2   11.06    0.74
   3  -3   2    9.68    0.68
   3  -3   2   10.03    0.72
  -3  -3  -2    9.27    0.69
   3  -3   2    9.71    0.71
  -3  -3  -2    9.07    0.68
   3   3   2    9.30    0.70
  -3   3  -2    8.23    0.74
   3   3   2    9.03    0.72
  -3   3  -2    8.25    0.69
   3   3   2    9.12    0.68
  -3   3  -2    9.44    0.68
  -3   3  -2   10.25    0.76
  -3   3  -2    9.13    0.69
   4  -3   2   16.52    1.20
   4  -3   2   14.37    1.20
  -4  -3  -2   15.99    1.21
   4  -3   2   14.75    1.19
  -4  -3  -2   15.85    1.16
   4  -3   2   17.17    1.17
  -4  -3  -2   18.18    1.23
  -4   3  -2   15.80    1.18
  -4   3  -2   15.93    1.17
  -4   3  -2   14.00    1.22
   4   3   2   16.58    1.16
  -4   3  -2   16.06    1.16
   4   3   2   14.84    1.21
   5  -3   2   12.41    0.97
  -5  -3  -2   13.67    1.05
  -5  -3  -2   12.93    1.01
   5  -3   2   11.75    0.99
  -5  -3  -2   12.44    0.91
  -5   3  -2   13.92    1.07
  -5   3  -2   11.34    0.97
   5   3   2   11.83    0.99
   5   3   2   13.40    0.93
  -5   3  -2   11.88    0.93
  -5   3  -2   12.16    0.92
  -6  -3  -2   12.55    1.10
  -6  -3  -2   11.79    1.10
  -6  -3  -2   13.50    1.01
   6  -3   2   11.78    1.12
   6  -3   2   13.44    1.06
  -6   3  -2   13.06    1.14
  -6   3  -2   14.58    0.99
   6   3   2   13.80    1.10
  -6   3  -2   12.77    0.98
  -6   3  -2   12.32    1.05
   6   3   2   13.45    1.00
   7  -3   2    5.13    0.63
  -7  -3  -2    5.51    0.51
  -7  -3  -2    5.53    0.72
  -7   3  -2    4.49    0.56
   7   3   2    5.32    0.71
  -7   3  -2    4.70    0.74
  -7   3  -2    4.84    0.50
   7   3   2    4.86    0.46
  -7   3  -2    5.54    0.44
   8  -3   2    4.00    0.69
  -8  -3  -2    3.53    0.44
  -8  -3  -2    3.17    0.87
   8   3   2    2.65    0.75
  -8   3  -2    3.19    0.47
   8   3   2    3.47    0.42
  -8   3  -2    3.36    0.87
  -8   3  -2    3.50    0.55
  -8   3  -2    3.54    0.31
   9  -3   2    2.03    0.74
  -9  -3  -2    3.81    0.94
  -9  -3  -2    1.99    0.45
   9   3   2    2.08    0.82
  -9   3  -2    1.16    0.48
  -9   3  -2    0.92    0.93
  -9   3  -2    1.87    0.33
  10  -3   2   34.67    2.92
 -10  -3  -2   37.98    2.71
 -10  -3  -2   37.07    2.99
 -10   3  -2   34.62    2.99
  10   3   2   36.40    3.04
 -10   3  -2   38.58    2.75
 -10   3  -2   34.86    2.70
  11  -3   2    0.41    1.05
 -11  -3  -2   -0.45    0.53
 -11  -3  -2   -0.95    1.15
 -11   3  -2    0.68    1.17
  11   3   2    0.54    1.13
 -11   3  -2   -0.07    0.56
  12  -3   2    0.34    1.15
 -12  -3  -2    0.75    1.24
 -12  -3  -2    0.09    0.68
 -12   3  -2    0.88    0.71
  12   3   2    1.85    1.27
 -12   3  -2    2.40    1.16
 -13  -3  -2   -1.27    0.89
 -13  -3  -2   -0.06    1.28
  13  -3   2    0.63    1.45
 -13   3  -2    0.36    1.49
  13   3   2   -1.45    1.48
 -12  -4   2    1.92    0.61
  12  -4  -2    0.82    1.25
 -12  -4   2   -0.86    1.24
 -12   4   2    1.05    1.24
 -12   4   2   -0.03    0.64
  12   4  -2    2.62    1.29
 -11  -4   2    5.58    0.67
 -11  -4   2    6.76    1.31
  11  -4  -2    5.60    1.18
  11   4  -2    7.35    1.23
 -11   4   2    6.00    0.80
 -11   4   2    5.30    1.33
 -10  -4   2    0.24    0.87
  10  -4  -2    0.54    0.85
 -10  -4   2    0.78    0.42
 -10   4   2   -0.08    0.54
 -10   4   2    0.77    0.42
  10   4  -2   -0.68    0.93
 -10   4   2   -0.03    0.91
 -10   4   2   -0.43    0.98
   9  -4  -2    6.36    0.77
  -9  -4   2    5.71    1.01
  -9  -4   2    3.87    0.90
  -9  -4   2    5.13    0.57
   9  -4  -2    4.34    0.83
  -9   4   2    5.38    0.74
  -9   4   2    3.91    0.46
  -9   4   2    5.04    1.08
  -9   4   2    5.98    0.59
   9   4  -2    5.52    0.94
  -8  -4   2    5.49    0.55
  -8  -4   2    5.12    0.84
   8  -4  -2    4.11    0.75
   8  -4  -2    6.09    0.66
  -8  -4   2    5.35    0.90
   8   4  -2    4.46    0.87
   8   4  -2    5.70    0.48
  -8   4   2    4.90    0.88
  -8   4   2    5.59    0.58
  -8   4   2    5.05    0.64
  -8   4   2    4.87    0.44
  -7  -4   2   -0.35    0.57
   7  -4  -2    0.59    0.40
  -7  -4   2    0.48    0.55
   7  -4  -2    0.98    0.49
  -7  -4   2    0.28    0.32
   7   4  -2    0.41    0.21
   7   4  -2    0.56    0.58
  -7   4   2   -0.27    0.31
  -7   4   2    0.23    0.19
  -7   4   2    0.09    0.40
  -7   4   2    0.52    0.60
   6  -4  -2    9.62    0.88
  -6  -4   2    9.98    0.82
  -6  -4   2   11.16    0.96
  -6  -4   2   11.96    0.91
  -6   4   2    9.95    0.79
  -6   4   2   10.05    0.87
  -6   4   2   10.58    0.77
   6   4  -2   10.05    0.89
   6   4  -2   10.33    0.78
  -6   4   2   10.51    0.91
  -5  -4   2   19.05    1.44
  -5  -4   2   20.53    1.45
   5  -4  -2   17.80    1.41
   5  -4  -2   19.15    1.42
  -5  -4   2   18.47    1.37
   5   4  -2   18.85    1.36
  -5   4   2   17.78    1.40
  -5   4   2   18.56    1.36
   5   4  -2   18.12    1.42
  -5   4   2   18.66    1.37
  -5   4   2   18.50    1.45
   4  -4  -2   -0.47    0.21
   4  -4  -2    0.67    0.13
   4  -4  -2   -0.25    0.24
  -4  -4   2    0.22    0.14
  -4  -4   2    1.37    0.30
  -4  -4   2    0.88    0.29
   4  -4  -2    0.19    0.22
   4   4  -2    0.51    0.25
  -4   4   2   -0.04    0.11
  -4   4   2   -0.20    0.18
  -4   4   2   -0.05    0.11
  -4   4   2    0.88    0.32
  -3  -4   2    1.18    0.24
  -3  -4   2    1.60    0.15
   3  -4  -2    0.28    0.21
   3  -4  -2    1.53    0.12
   3  -4  -2    0.93    0.19
   3  -4  -2    0.40    0.16
  -3   4   2    1.09    0.26
   3   4  -2    1.87    0.21
  -3   4   2    0.83    0.12
   3   4  -2    0.94    0.17
   3   4  -2    0.88    0.17
  -3   4   2    0.65    0.15
   2  -4  -2    1.02    0.10
  -2  -4   2    1.25    0.18
   2  -4  -2    0.66    0.10
  -2  -4   2    0.49    0.14
  -2  -4   2    0.74    0.10
  -2  -4   2    0.74    0.18
   2  -4  -2    0.80    0.17
   2  -4  -2    0.78    0.15
  -2   4   2    0.55    0.10
  -2   4   2    0.44    0.20
  -2   4   2    0.72    0.18
   2   4  -2    0.72    0.14
   2   4  -2    0.93    0.17
  -2   4   2    0.64    0.09
   2   4  -2    0.83    0.13
  -1  -4   2   45.39    3.16
   1  -4  -2   42.02    3.16
  -1  -4   2   44.32    3.15
  -1  -4   2   45.20    3.15
   1  -4  -2   45.27    3.15
   1  -4  -2   44.16    3.15
  -1  -4   2   45.18    3.16
   1  -4  -2   43.55    3.16
   1  -4  -2   46.16    3.15
  -1  -4   2   42.92    3.16
  -1   4   2   44.05    3.16
   1   4  -2   40.59    3.16
   1   4  -2   45.06    3.15
  -1   4   2   44.27    3.15
  -1   4   2   45.50    3.16
   1   4  -2   41.22    3.16
   1   4  -2   42.08    3.16
   1   4  -2   45.16    3.15
  -1   4   2   44.69    3.15
  -1   4   2   39.42    3.16
   0  -4  -2    5.72    0.52
   0  -4  -2    6.13    0.52
   0  -4  -2    6.71    0.51
   0  -4  -2    6.91    0.50
   0  -4  -2    6.90    0.50
   0  -4   2    6.46    0.52
   0  -4   2    8.03    0.51
   0   4  -2    7.13    0.53
   0   4   2    6.93    0.50
   0   4  -2    6.91    0.49
   0   4   2    6.17    0.55
   0   4   2    5.99    0.51
   0   4   2    6.53    0.52
   0   4   2    6.75    0.49
   0   4  -2    6.96    0.53
   0   4  -2    6.88    0.55
   0   4  -2    6.92    0.50
   1  -4   2    5.09    0.44
  -1  -4  -2    5.94    0.43
   1  -4   2    5.90    0.42
  -1  -4  -2    6.10    0.43
   1  -4   2    5.09    0.46
   1  -4   2    5.53    0.40
  -1   4  -2    5.33    0.44
   1   4   2    5.44    0.45
  -1   4  -2    4.29    0.45
  -1   4  -2    6.22    0.40
  -1   4  -2    4.99    0.41
   1   4   2    5.80    0.41
  -1   4  -2    5.27    0.40
   1   4   2    4.98    0.45
   1   4   2    5.54    0.42
  -1   4  -2    4.94    0.43
   2  -4   2    1.06    0.18
  -2  -4  -2    0.57    0.09
  -2  -4  -2    0.54    0.13
   2  -4   2    0.89    0.14
  -2   4  -2    0.79    0.19
   2   4   2    0.25    0.14
  -2   4  -2    1.03    0.08
  -2   4  -2    0.56    0.19
   2   4   2    0.58    0.16
   2   4   2    0.39    0.12
   3  -4   2   14.44    1.08
   3  -4   2   14.93    1.10
  -3  -4  -2   17.05    1.11
  -3  -4  -2   14.87    1.08
   3  -4   2   14.18    1.11
   3  -4   2   15.18    1.07
  -3   4  -2   14.86    1.14
  -3   4  -2   13.18    1.07
   3   4   2   15.80    1.08
   3   4   2   14.50    1.08
  -3   4  -2   14.61    1.07
  -3   4  -2   13.78    1.08
   3   4   2   15.57    1.10
   4  -4   2   12.14    0.91
  -4  -4  -2   11.62    0.93
   4  -4   2   10.56    0.89
  -4  -4  -2   11.23    0.86
  -4  -4  -2   10.79    0.85
   4  -4   2   11.49    0.85
  -4  -4  -2   10.90    0.93
   4  -4   2   11.84    0.91
  -4   4  -2   13.20    0.97
  -4   4  -2   11.08    0.86
   4   4   2   10.97    0.91
  -4   4  -2   11.47    0.87
  -4   4  -2   12.79    0.85
   4   4   2   11.96    0.86
  -5  -4  -2   47.41    3.59
   5  -4   2   50.24    3.59
  -5  -4  -2   48.31    3.62
   5  -4   2   50.44    3.60
   5  -4   2   50.77    3.57
  -5  -4  -2   48.39    3.57
  -5   4  -2   49.61    3.62
   5   4   2   47.90    3.60
  -5   4  -2   52.36    3.56
  -5   4  -2   49.05    3.57
   5   4   2   49.51    3.57
  -5   4  -2   49.01    3.58
   6  -4   2    0.39    0.34
  -6  -4  -2   -0.14    0.35
   6  -4   2    0.55    0.34
  -6  -4  -2    1.73    0.46
  -6  -4  -2    0.98    0.28
  -6   4  -2    0.49    0.18
   6   4   2    0.81    0.22
  -6   4  -2    0.04    0.31
  -6   4  -2    0.63    0.18
  -6   4  -2    1.54    0.35
   6   4   2    0.72    0.37
   7  -4   2   16.63    1.50
  -7  -4  -2   17.80    1.39
  -7  -4  -2   18.84    1.59
   7  -4   2   18.23    1.44
  -7   4  -2   17.45    1.37
  -7   4  -2   18.34    1.34
  -7   4  -2   18.03    1.64
   7   4   2   18.05    1.50
  -7   4  -2   18.63    1.42
   7   4   2   18.63    1.36
  -8  -4  -2    1.22    0.79
  -8  -4  -2    0.39    0.35
   8  -4   2   -0.25    0.59
  -8   4  -2   -0.12    0.47
  -8   4  -2   -0.36    0.23
   8   4   2    0.25    0.78
   8   4   2    0.55    0.29
  -8   4  -2    0.10    0.83
  -8   4  -2    0.43    0.40
   9  -4   2   12.87    1.25
  -9  -4  -2   10.49    1.29
  -9  -4  -2   12.86    1.09
  -9   4  -2   12.61    1.11
  -9   4  -2   16.13    1.45
   9   4   2   14.98    1.34
  -9   4  -2   13.64    1.16
 -10  -4  -2    1.74    0.97
  10  -4   2   -0.54    0.82
 -10  -4  -2    0.83    0.45
 -10   4  -2    1.09    0.60
 -10   4  -2    0.89    1.02
 -10   4  -2    0.02    0.45
  10   4   2    0.49    1.17
 -11  -4  -2   16.29    1.45
  11  -4   2   19.06    1.80
 -11  -4  -2   17.01    1.81
 -11   4  -2   19.77    1.90
 -11   4  -2   18.49    1.57
 -12  -4  -2    0.94    1.13
  12  -4   2   -0.26    1.21
 -12  -4  -2    0.59    0.71
 -12   4  -2    0.53    1.36
 -12  -5   2    0.20    0.59
 -12  -5   2    0.80    1.25
  12  -5  -2   -0.22    1.18
 -12   5   2    0.70    0.70
 -12   5   2    0.30    1.39
 -11  -5   2    0.20    0.48
 -11  -5   2    0.66    1.07
 -11   5   2   -0.41    0.61
 -11   5   2   -0.71    1.20
  11   5  -2   -0.29    1.29
  10  -5  -2    8.79    1.16
 -10  -5   2    7.45    1.13
 -10  -5   2    9.32    0.78
  10   5  -2    7.95    1.27
 -10   5   2    7.61    0.83
 -10   5   2    8.70    1.08
 -10   5   2    8.36    1.30
 -10   5   2    7.06    0.77
   9  -5  -2    5.30    0.82
  -9  -5   2    4.95    0.58
   9  -5  -2    5.74    0.84
  -9  -5   2    5.04    1.02
  -9  -5   2    4.43    0.91
  -9   5   2    5.94    0.78
  -9   5   2    5.27    0.64
   9   5  -2    4.57    1.09
  -9   5   2    5.66    1.07
  -9   5   2    4.49    0.55
   8  -5  -2   56.41    4.00
  -8  -5   2   55.29    3.94
  -8  -5   2   50.36    4.06
   8  -5  -2   53.70    4.03
  -8  -5   2   56.70    4.05
   8   5  -2   51.09    4.11
  -8   5   2   56.32    3.98
   8   5  -2   52.30    3.92
  -8   5   2   56.41    3.96
  -8   5   2   54.04    4.10
  -8   5   2   53.41    3.93
  -7  -5   2   11.43    1.04
   7  -5  -2   10.32    0.96
   7  -5  -2   11.12    0.88
  -7  -5   2   10.71    1.00
  -7  -5   2    9.96    0.85
  -7   5   2   11.13    0.86
  -7   5   2    9.22    1.02
  -7   5   2    9.08    0.77
   7   5  -2   10.74    1.00
  -7   5   2    9.92    0.87
   7   5  -2   10.15    0.80
   6  -5  -2    1.19    0.36
  -6  -5   2    0.90    0.38
  -6  -5   2    2.31    0.48
   6  -5  -2    0.70    0.38
  -6  -5   2    1.10    0.30
  -6   5   2    1.14    0.15
   6   5  -2    1.88    0.37
  -6   5   2    1.73    0.35
   6   5  -2    1.30    0.23
  -6   5   2    1.59    0.21
  -5  -5   2   63.71    4.35
  -5  -5   2   61.36    4.35
  -5  -5   2   59.14    4.31
   5  -5  -2   58.96    4.33
   5  -5  -2   57.43    4.33
  -5   5   2   59.85    4.31
  -5   5   2   61.07    4.37
  -5   5   2   57.74    4.31
   5   5  -2   59.78    4.30
  -5   5   2   60.29    4.30
   5   5  -2   58.77    4.34
   4  -5  -2   70.92    5.45
   4  -5  -2   75.94    5.47
   4  -5  -2   73.58    5.47
   4  -5  -2   71.39    5.45
  -4  -5   2   78.11    5.45
  -4  -5   2   76.96    5.48
  -4  -5   2   76.47    5.48
   4   5  -2   79.43    5.47
   4   5  -2   76.60    5.45
  -4   5   2   76.75    5.45
  -4   5   2   78.89    5.45
  -4   5   2   76.39    5.45
  -4   5   2   74.73    5.48
  -3  -5   2    0.91    0.23
  -3  -5   2    0.40    0.15
   3  -5  -2    0.94    0.14
   3  -5  -2    0.50    0.19
  -3  -5   2    0.52    0.14
  -3  -5   2    0.49    0.22
   3  -5  -2    0.82    0.11
   3  -5  -2    0.23    0.23
  -3   5   2    0.39    0.29
  -3   5   2    0.74    0.11
   3   5  -2    0.49    0.20
   3   5  -2    0.67    0.21
  -2  -5   2   57.08    3.89
  -2  -5   2   57.41    3.89
   2  -5  -2   52.15    3.89
  -2  -5   2   54.63    3.88
   2  -5  -2   53.13    3.88
   2  -5  -2   53.06    3.87
   2  -5  -2   54.99    3.87
  -2  -5   2   56.21    3.87
  -2   5   2   55.43    3.87
  -2   5   2   47.66    3.88
   2   5  -2   53.10    3.88
  -2   5   2   53.98    3.87
   2   5  -2   56.46    3.87
  -2   5   2   53.51    3.89
   2   5  -2   48.99    3.88
   1  -5  -2    4.30    0.33
  -1  -5   2    4.21    0.38
   1  -5  -2    4.57    0.38
   1  -5  -2    3.51    0.35
  -1  -5   2    4.23    0.38
  -1  -5   2    4.44    0.32
  -1  -5   2    4.78    0.34
  -1  -5   2    4.76    0.37
   1  -5  -2    4.10    0.34
   1   5  -2    4.57    0.37
   1   5  -2    4.74    0.34
   1   5  -2    3.56    0.38
  -1   5   2    4.00    0.33
  -1   5   2    4.22    0.38
  -1   5   2    4.67    0.35
  -1   5   2    4.14    0.32
   0  -5   2   10.59    0.73
   0  -5  -2    9.48    0.75
   0  -5  -2    9.92    0.72
   0  -5   2    8.95    0.76
   0  -5  -2    9.69    0.72
   0   5  -2   10.31    0.72
   0   5   2    9.79    0.73
   0   5  -2    8.91    0.75
   0   5   2   10.05    0.72
   0   5  -2    9.89    0.73
   0   5   2   10.04    0.73
   1  -5   2    5.85    0.43
  -1  -5  -2    5.61    0.46
  -1  -5  -2    6.13    0.42
   1  -5   2    5.70    0.41
   1  -5   2    5.72    0.47
  -1  -5  -2    5.36    0.46
  -1   5  -2    5.38    0.45
   1   5   2    5.00    0.46
  -1   5  -2    5.35    0.45
  -1   5  -2    5.53    0.41
  -1   5  -2    5.32    0.42
   1   5   2    5.92    0.44
   1   5   2    5.90    0.43
  -1   5  -2    5.06    0.43
  -2  -5  -2    5.29    0.46
   2  -5   2    5.34    0.41
  -2  -5  -2    5.63    0.48
   2  -5   2    5.42    0.45
  -2  -5  -2    5.58    0.42
   2  -5   2    5.47    0.47
   2   5   2    5.65    0.49
   2   5   2    5.24    0.44
   2   5   2    5.71    0.45
  -2   5  -2    6.10    0.41
  -2   5  -2    5.89    0.48
   3  -5   2   10.66    0.84
  -3  -5  -2   10.95    0.82
   3  -5   2   11.52    0.80
   3  -5   2   11.34    0.80
  -3  -5  -2   10.69    0.87
  -3  -5  -2   10.36    0.81
   3  -5   2   11.73    0.87
   3   5   2   10.83    0.85
  -3   5  -2   10.83    0.81
  -3   5  -2   11.42    0.80
   3   5   2   10.36    0.84
  -3   5  -2   11.26    0.87
  -3   5  -2   11.04    0.82
   4  -5   2    4.59    0.44
   4  -5   2    6.07    0.43
  -4  -5  -2    5.35    0.43
  -4  -5  -2    6.90    0.55
  -4  -5  -2    6.02    0.43
   4  -5   2    3.80    0.50
   4  -5   2    5.35    0.49
  -4   5  -2    5.08    0.54
  -4   5  -2    5.11    0.44
   4   5   2    6.26    0.49
   4   5   2    4.95    0.46
  -4   5  -2    4.69    0.45
  -4   5  -2    5.43    0.42
   5  -5   2   15.54    1.23
  -5  -5  -2   15.43    1.19
   5  -5   2   15.47    1.17
   5  -5   2   17.38    1.25
  -5  -5  -2   15.87    1.26
   5  -5   2   16.49    1.25
  -5   5  -2   16.63    1.17
  -5   5  -2   16.65    1.18
   5   5   2   15.04    1.19
  -5   5  -2   15.58    1.20
   5   5   2   15.39    1.25
  -5   5  -2   16.17    1.31
  -6  -5  -2   10.35    0.91
  -6  -5  -2    9.09    0.81
   6  -5   2    9.98    0.87
   6  -5   2    9.49    0.85
  -6   5  -2   11.13    0.78
  -6   5  -2    9.60    0.97
  -6   5  -2   10.67    0.78
   6   5   2    9.28    0.82
   6   5   2   11.26    0.88
  -6   5  -2   10.10    0.85
   7  -5   2    2.86    0.49
  -7  -5  -2    3.44    0.75
  -7  -5  -2    2.46    0.37
   7  -5   2    3.87    0.56
  -7   5  -2    3.55    0.78
  -7   5  -2    2.92    0.44
   7   5   2    2.52    0.35
  -7   5  -2    2.80    0.32
  -7   5  -2    2.26    0.38
   7   5   2    2.01    0.63
  -8  -5  -2   -0.08    0.31
   8  -5   2    0.64    0.61
   8  -5   2    0.10    0.54
  -8  -5  -2    1.29    0.70
  -8   5  -2    0.43    0.87
   8   5   2    0.03    0.77
   8   5   2    0.00    0.33
  -8   5  -2    0.19    0.47
  -8   5  -2    0.44    0.34
  -8   5  -2    0.25    0.42
  -9  -5  -2    7.99    1.14
   9  -5   2    8.64    0.98
  -9  -5  -2    6.65    0.73
  -9   5  -2    8.25    0.75
  -9   5  -2    9.00    1.18
  -9   5  -2    8.89    0.80
   9   5   2    6.68    1.20
 -10  -5  -2    1.21    0.92
  10  -5   2    1.87    1.01
 -10  -5  -2    2.35    0.49
  10   5   2    3.28    1.10
 -10   5  -2    2.67    0.61
 -10   5  -2    1.78    1.13
 -10   5  -2    1.92    0.52
 -11  -5  -2    0.68    0.99
 -11  -5  -2    0.10    0.51
 -11   5  -2   -0.90    0.60
  11   5   2    0.77    1.10
 -11   5  -2   -0.03    1.16
 -12  -5  -2    2.26    1.30
 -12  -5  -2    0.55    0.60
 -12   5  -2   -0.38    0.79
  12   5   2    0.39    1.41
 -12   5  -2    1.46    1.36
 -12  -6   2   -0.84    0.68
 -12  -6   2    1.00    1.28
  12  -6  -2   -0.10    1.21
 -12   6   2    0.57    0.71
 -12   6   2   -0.38    1.32
  12   6  -2    0.10    1.47
 -11  -6   2    0.36    1.17
 -11  -6   2    0.88    0.52
  11   6  -2    0.38    1.32
 -11   6   2   -0.32    0.78
 -11   6   2    0.64    1.23
 -10  -6   2   -0.41    0.90
  10  -6  -2   -0.20    0.79
  10  -6  -2   -0.82    0.86
 -10   6   2    0.12    0.60
  10   6  -2   -1.66    1.11
 -10   6   2    0.07    0.50
 -10   6   2    0.02    0.71
 -10   6   2    0.93    1.12
  -9  -6   2    4.07    0.91
  -9  -6   2    4.86    0.52
   9  -6  -2    3.60    0.85
   9  -6  -2    3.72    0.81
   9   6  -2    6.06    0.97
  -9   6   2    4.05    0.71
  -9   6   2    3.80    0.92
  -9   6   2    2.96    0.53
  -9   6   2    4.56    0.60
  -8  -6   2   38.59    2.80
   8  -6  -2   36.87    2.92
  -8  -6   2   38.60    2.95
  -8  -6   2   38.96    2.99
   8  -6  -2   40.42    2.89
  -8   6   2   39.18    2.81
  -8   6   2   37.76    2.81
   8   6  -2   36.16    3.01
  -8   6   2   40.02    2.85
   8   6  -2   36.30    2.80
  -8   6   2   37.53    2.96
  -7  -6   2    2.29    0.73
  -7  -6   2    2.54    0.37
  -7  -6   2    0.90    0.68
   7  -6  -2    1.79    0.48
   7  -6  -2    2.11    0.57
  -7   6   2    1.45    0.42
  -7   6   2    1.53    0.28
  -7   6   2    2.14    0.77
   7   6  -2    2.07    0.31
   7   6  -2    1.92    0.69
  -7   6   2    1.73    0.36
   6  -6  -2   13.12    1.04
  -6  -6   2   12.06    1.04
   6  -6  -2   12.26    1.01
  -6  -6   2   10.86    0.96
  -6  -6   2   11.02    1.01
  -6   6   2   12.86    0.89
  -6   6   2   12.31    0.89
   6   6  -2   11.03    1.00
   6   6  -2   11.06    0.94
  -6   6   2   12.79    0.98
  -6   6   2   12.01    1.10
   5  -6  -2   43.16    3.07
  -5  -6   2   44.36    3.10
   5  -6  -2   42.75    3.07
  -5  -6   2   43.09    3.10
  -5  -6   2   40.63    3.05
  -5   6   2   42.17    3.10
   5   6  -2   40.94    3.09
  -5   6   2   43.69    3.04
   5   6  -2   39.96    3.04
  -5   6   2   41.69    3.04
  -5   6   2   41.50    3.05
  -4  -6   2    0.03    0.13
   4  -6  -2   -0.02    0.11
   4  -6  -2    0.47    0.18
  -4  -6   2    0.18    0.33
   4  -6  -2   -0.11    0.30
  -4  -6   2    0.61    0.30
   4  -6  -2    0.40    0.25
  -4   6   2    0.36    0.12
   4   6  -2    0.29    0.26
  -4   6   2    0.44    0.19
  -4   6   2    0.07    0.30
   4   6  -2    0.62    0.24
   3  -6  -2   46.16    3.31
   3  -6  -2   43.41    3.27
   3  -6  -2   47.38    3.29
  -3  -6   2   45.32    3.28
  -3  -6   2   47.35    3.31
   3  -6  -2   43.24    3.27
  -3  -6   2   46.66    3.29
  -3  -6   2   46.61    3.31
   3   6  -2   47.08    3.30
  -3   6   2   46.02    3.27
  -3   6   2   44.68    3.32
   3   6  -2   43.41    3.29
   2  -6  -2   62.22    4.34
   2  -6  -2   61.76    4.35
   2  -6  -2   62.39    4.37
  -2  -6   2   59.83    4.34
  -2  -6   2   61.16    4.36
  -2  -6   2   62.00    4.36
  -2  -6   2   59.75    4.35
   2  -6  -2   58.34    4.34
  -2   6   2   62.52    4.34
   2   6  -2   57.80    4.35
  -2   6   2   61.75    4.34
  -2   6   2   60.55    4.37
   2   6  -2   56.05    4.36
  -1  -6   2   -0.06    0.15
   1  -6  -2   -0.10    0.15
   1  -6  -2   -0.13    0.11
   1  -6  -2   -0.04    0.09
  -1  -6   2    0.07    0.11
   1  -6  -2    0.00    0.19
  -1  -6   2   -0.30    0.17
  -1   6   2    0.11    0.06
  -1   6   2   -0.03    0.18
   1   6  -2   -0.03    0.16
   1   6  -2    0.18    0.11
  -1   6   2    0.10    0.10
  -1   6   2    0.10    0.16
   0  -6   2   69.22    5.21
   0  -6  -2   69.05    5.21
   0  -6  -2   77.03    5.20
   0  -6   2   74.79    5.20
   0  -6  -2   70.82    5.20
   0   6   2   75.52    5.20
   0   6  -2   70.81    5.20
   0   6   2   68.82    5.20
   0   6   2   77.18    5.20
   0   6  -2   68.76    5.21
   0   6  -2   73.70    5.19
  -1  -6  -2    0.25    0.10
  -1  -6  -2    0.07    0.15
  -1  -6  -2    0.04    0.16
   1  -6   2   -0.05    0.11
   1  -6   2    0.07    0.07
   1  -6   2    0.03    0.20
  -1   6  -2   -0.01    0.09
  -1   6  -2    0.34    0.17
   1   6   2   -0.32    0.11
  -1   6  -2   -0.11    0.15
   1   6   2    0.11    0.14
   1   6   2   -0.04    0.07
   1   6   2   -0.06    0.16
  -1   6  -2    0.11    0.06
  -1   6  -2    0.12    0.15
   2  -6   2   33.14    2.46
   2  -6   2   32.81    2.44
  -2  -6  -2   37.12    2.45
  -2  -6  -2   34.73    2.45
   2  -6   2   33.16    2.42
   2   6   2   34.58    2.46
  -2   6  -2   34.92    2.42
  -2   6  -2   32.52    2.46
   2   6   2   33.41    2.43
  -2   6  -2   33.72    2.42
   2   6   2   29.66    2.44
   2   6   2   34.86    2.44
  -3  -6  -2    3.40    0.28
   3  -6   2    2.20    0.35
   3  -6   2    2.90    0.30
  -3  -6  -2    3.66    0.34
  -3  -6  -2    3.23    0.31
   3  -6   2    2.91    0.26
  -3   6  -2    2.70    0.25
   3   6   2    3.20    0.32
  -3   6  -2    3.32    0.41
  -3   6  -2    2.55    0.27
   3   6   2    3.43    0.33
   4  -6   2  123.24    8.94
  -4  -6  -2  127.68    8.92
   4  -6   2  123.14    8.92
   4  -6   2  120.74    8.94
   4  -6   2  119.55    8.92
  -4  -6  -2  124.96    8.96
  -4   6  -2  123.89    8.92
   4   6   2  117.11    8.92
   4   6   2  129.98    8.94
  -4   6  -2  126.68    8.96
  -4   6  -2  130.54    8.92
  -4   6  -2  124.67    8.93
  -5  -6  -2   18.37    1.30
   5  -6   2   15.24    1.29
  -5  -6  -2   18.08    1.27
  -5  -6  -2   19.42    1.36
   5  -6   2   18.15    1.33
   5  -6   2   17.67    1.34
  -5   6  -2   15.69    1.28
   5   6   2   16.70    1.28
   5   6   2   18.22    1.34
  -5   6  -2   17.45    1.27
  -5   6  -2   17.22    1.41
  -5   6  -2   16.77    1.27
   6  -6   2    8.74    0.71
   6  -6   2    7.83    0.73
  -6  -6  -2    7.17    0.64
  -6   6  -2    8.07    0.64
   6   6   2    6.74    0.65
  -6   6  -2    6.81    0.62
  -6   6  -2    8.21    0.61
   6   6   2    8.44    0.72
  -6   6  -2    7.46    0.81
  -7  -6  -2    2.01    0.36
   7  -6   2    2.61    0.52
   7  -6   2    1.91    0.56
  -7  -6  -2    2.46    0.77
  -7   6  -2    2.21    0.37
  -7   6  -2    2.25    0.36
  -7   6  -2    1.42    0.69
   7   6   2    1.90    0.33
  -7   6  -2    1.68    0.41
   7   6   2    0.85    0.69
   8  -6   2    7.05    0.86
  -8  -6  -2    6.67    0.64
  -8  -6  -2    6.49    0.95
   8  -6   2    9.13    0.88
  -8   6  -2    8.30    0.70
  -8   6  -2    6.70    1.09
   8   6   2    7.54    0.98
  -8   6  -2    6.99    0.68
   9  -6   2   14.10    1.34
  -9  -6  -2   14.05    1.42
  -9  -6  -2   16.48    1.21
  -9   6  -2   13.08    1.26
  -9   6  -2   14.90    1.28
  -9   6  -2   13.66    1.52
   9   6   2   13.87    1.57
 -10  -6  -2    6.30    0.74
  10  -6   2    7.61    1.02
 -10  -6  -2    7.20    1.19
  10   6   2    4.65    1.34
 -10   6  -2    5.27    0.70
 -10   6  -2    7.84    1.24
 -10   6  -2    4.86    0.75
 -11  -6  -2    0.88    0.54
  11  -6   2   -1.00    1.02
 -11  -6  -2    0.67    1.17
 -11   6  -2   -0.68    1.04
  11   6   2    0.20    1.20
 -11   6  -2    1.99    0.70
 -12  -6  -2   -0.06    0.77
 -12  -6  -2    2.11    1.34
  12  -6   2   -0.18    1.25
 -12   6  -2    1.01    1.42
 -12   6  -2    0.81    0.76
 -12  -7   2    2.80    0.78
 -12  -7   2    1.35    1.35
  12  -7  -2    0.41    1.27
  12   7  -2    3.65    1.43
 -12   7   2    2.01    1.27
 -11  -7   2    0.86    0.47
  11  -7  -2    0.56    1.09
 -11  -7   2    0.60    1.06
  11   7  -2   -0.17    1.39
 -11   7   2    0.32    0.76
  10  -7  -2    0.32    1.11
 -10  -7   2    0.19    1.06
 -10  -7   2    0.95    0.45
  10  -7  -2    1.24    0.89
 -10   7   2    1.64    0.82
 -10   7   2    0.35    0.59
 -10   7   2    0.74    0.54
  10   7  -2    0.21    1.18
 -10   7   2    0.56    0.99
  -9  -7   2    0.17    0.40
   9  -7  -2    1.91    0.76
  -9  -7   2    2.13    1.01
   9  -7  -2    0.20    0.91
  -9   7   2    0.77    0.50
  -9   7   2    0.08    0.56
   9   7  -2    1.27    0.89
  -9   7   2    1.22    0.63
  -9   7   2    1.06    0.88
  -8  -7   2    2.95    0.45
  -8  -7   2    3.58    0.80
   8  -7  -2    3.34    0.66
  -8  -7   2    2.47    0.91
   8  -7  -2    3.27    0.74
  -8   7   2    3.03    0.55
  -8   7   2    3.48    0.59
  -8   7   2    3.99    0.51
  -8   7   2    3.67    0.94
   8   7  -2    4.25    0.89
  -7  -7   2   12.26    0.95
  -7  -7   2   13.51    1.17
   7  -7  -2   10.86    1.06
  -7  -7   2   13.54    1.12
   7  -7  -2   12.80    1.01
  -7   7   2   12.14    0.96
  -7   7   2   10.64    1.15
   7   7  -2   11.82    1.14
   7   7  -2    9.65    0.92
  -7   7   2   12.21    0.98
  -7   7   2   10.58    0.97
  -6  -7   2   39.59    2.90
   6  -7  -2   40.40    2.95
  -6  -7   2   42.72    2.99
   6  -7  -2   37.62    2.97
  -6   7   2   40.15    2.91
  -6   7   2   39.68    2.90
  -6   7   2   39.05    3.00
   5  -7  -2   14.72    1.16
  -5  -7   2   16.76    1.26
  -5  -7   2   14.61    1.18
   5  -7  -2   15.83    1.23
   5  -7  -2   16.87    1.24
  -5  -7   2   14.65    1.27
  -5   7   2   16.38    1.18
  -5   7   2   16.35    1.15
   5   7  -2   14.12    1.20
  -5   7   2   14.64    1.26
   5   7  -2   17.25    1.26
   4  -7  -2   52.51    3.70
  -4  -7   2   49.77    3.68
  -4  -7   2   48.96    3.71
  -4  -7   2   49.46    3.72
  -4  -7   2   51.86    3.67
   4  -7  -2   52.16    3.71
   4  -7  -2   49.11    3.67
  -4   7   2   54.56    3.67
   4   7  -2   49.97    3.70
  -4   7   2   53.54    3.67
  -4   7   2   53.13    3.73
   4   7  -2   46.27    3.69
   3  -7  -2    9.82    0.84
   3  -7  -2    8.94    0.79
   3  -7  -2    9.10    0.74
  -3  -7   2   10.59    0.74
  -3  -7   2   10.06    0.83
   3  -7  -2    9.19    0.73
  -3  -7   2    9.98    0.79
  -3  -7   2   11.34    0.82
  -3   7   2   10.10    0.73
   3   7  -2   11.05    0.81
  -3   7   2    9.61    0.85
   2  -7  -2    2.12    0.24
   2  -7  -2    1.98    0.33
  -2  -7   2    2.52    0.21
  -2  -7   2    2.26    0.30
  -2  -7   2    2.06    0.28
  -2  -7   2    1.78    0.28
   2  -7  -2    2.21    0.24
   2  -7  -2    2.07    0.20
  -2   7   2    2.36    0.33
  -2   7   2    2.22    0.19
  -2   7   2    2.83    0.21
   1  -7  -2    1.43    0.16
  -1  -7   2    1.10    0.24
   1  -7  -2    1.39    0.14
  -1  -7   2    1.61    0.18
  -1  -7   2    1.42    0.21
   1  -7  -2    1.27    0.22
   1  -7  -2    1.59    0.27
  -1   7   2    1.10    0.16
  -1   7   2    0.90    0.21
  -1   7   2    0.90    0.21
  -1   7   2    1.22    0.13
   1   7  -2    1.65    0.17
   0  -7  -2    0.79    0.14
   0  -7   2    0.54    0.21
   0  -7  -2    0.60    0.22
   0  -7   2    0.62    0.15
   0   7   2    0.86    0.16
   0   7  -2    0.73    0.09
   0   7   2    0.77    0.09
   0   7  -2    0.70    0.28
   0   7   2    0.81    0.15
   0   7  -2    0.49    0.19
  -1  -7  -2   15.59    1.06
   1  -7   2   13.49    1.03
   1  -7   2   13.27    1.01
  -1  -7  -2   14.67    1.02
   1  -7   2   13.50    1.06
  -1  -7  -2   14.49    1.04
   1   7   2   13.03    1.03
   1   7   2   13.13    1.04
   1   7   2   13.71    1.02
  -1   7  -2   13.71    1.00
  -1   7  -2   13.98    1.04
  -1   7  -2   14.13    1.01
  -1   7  -2   14.07    1.06
   1   7   2   14.17    1.01
   2  -7   2   39.81    2.93
  -2  -7  -2   41.88    2.96
   2  -7   2   40.38    2.95
  -2  -7  -2   41.33    2.95
   2  -7   2   40.71    2.97
  -2   7  -2   42.17    2.93
   2   7   2   35.52    2.94
  -2   7  -2   42.84    2.93
  -2   7  -2   41.87    2.97
   3  -7   2    8.67    0.73
  -3  -7  -2    8.62    0.67
  -3  -7  -2    8.93    0.73
   3  -7   2    8.79    0.66
  -3  -7  -2    9.29    0.78
   3  -7   2    9.26    0.75
  -3   7  -2    9.55    0.66
  -3   7  -2    8.98    0.80
   3   7   2    8.25    0.73
   4  -7   2    0.22    0.33
  -4  -7  -2    1.47    0.38
   4  -7   2    0.05    0.12
  -4  -7  -2    0.47    0.17
  -4  -7  -2    0.23    0.19
   4  -7   2    0.61    0.14
   4  -7   2    0.29    0.27
   4   7   2    0.08    0.30
  -4   7  -2    0.24    0.13
  -4   7  -2    0.40    0.34
   4   7   2   -0.02    0.29
  -4   7  -2    0.03    0.15
  -5  -7  -2   28.86    2.13
   5  -7   2   31.52    2.18
   5  -7   2   27.28    2.11
  -5  -7  -2   28.89    2.19
  -5  -7  -2   29.74    2.12
   5  -7   2   31.08    2.16
  -5   7  -2   29.73    2.12
  -5   7  -2   29.97    2.13
   5   7   2   27.77    2.17
  -5   7  -2   30.89    2.11
  -5   7  -2   29.05    2.18
   5   7   2   25.16    2.14
  -6  -7  -2   16.98    1.43
   6  -7   2   17.08    1.39
   6  -7   2   15.74    1.42
  -6  -7  -2   16.58    1.32
  -6   7  -2   17.08    1.50
   6   7   2   16.87    1.40
  -6   7  -2   17.21    1.32
  -6   7  -2   18.55    1.28
  -6   7  -2   17.83    1.34
  -7  -7  -2    8.84    0.81
  -7  -7  -2    9.95    0.99
   7  -7   2    8.62    0.86
   7  -7   2   11.95    0.95
  -7   7  -2   10.23    0.80
   7   7   2    9.71    1.03
  -7   7  -2    9.48    0.80
  -7   7  -2    8.88    0.81
  -7   7  -2    7.89    1.02
  -8  -7  -2   13.23    1.38
   8  -7   2   13.64    1.34
   8  -7   2   15.67    1.32
  -8  -7  -2   16.11    1.21
   8   7   2   17.27    1.49
  -8   7  -2   14.79    1.42
  -8   7  -2   14.22    1.24
  -8   7  -2   16.38    1.31
  -9  -7  -2    2.49    0.44
  -9  -7  -2    1.68    0.97
   9  -7   2    1.63    0.73
   9  -7   2    1.95    0.82
  -9   7  -2    2.04    0.47
  -9   7  -2    1.72    0.57
  -9   7  -2    2.31    1.03
   9   7   2    1.80    1.02
 -10  -7  -2   -0.17    0.45
  10  -7   2    0.72    0.83
 -10  -7  -2   -0.79    1.08
  10   7   2    0.01    1.33
 -10   7  -2    0.00    0.50
 -10   7  -2    0.36    0.63
 -10   7  -2   -1.20    0.99
 -11  -7  -2   -0.26    0.53
 -11  -7  -2    2.20    1.24
  11  -7   2    1.07    1.03
 -11   7  -2    0.99    0.76
  12  -7   2    4.39    1.30
 -12  -7  -2    2.92    1.42
 -12  -7  -2    3.30    0.70
 -12   7  -2    3.61    1.43
 -12   7  -2    2.88    0.95
  12  -8  -2   -0.10    1.37
 -12  -8   2    0.10    0.67
 -12  -8   2    1.34    1.34
 -12   8   2    0.51    1.47
  11  -8  -2   -0.61    1.03
 -11  -8   2    0.98    0.46
 -11  -8   2   -1.34    1.18
 -11   8   2   -0.51    0.72
 -11   8   2    1.81    1.11
 -10  -8   2    1.40    1.09
  10  -8  -2    0.95    1.06
  10  -8  -2    1.93    1.12
 -10  -8   2    0.91    0.53
 -10   8   2    0.36    0.64
 -10   8   2    0.93    0.57
  10   8  -2    0.60    1.25
 -10   8   2    0.47    1.18
  -9  -8   2    3.68    0.49
  -9  -8   2    1.67    0.89
   9  -8  -2    1.94    1.08
   9  -8  -2    2.94    0.79
   9   8  -2    2.23    1.05
  -9   8   2    2.13    0.73
  -9   8   2    1.80    0.58
  -9   8   2    1.26    0.58
  -9   8   2    1.40    1.05
   8  -8  -2    1.18    0.80
   8  -8  -2    0.87    0.70
  -8  -8   2    0.28    0.91
  -8  -8   2    1.03    0.38
  -8   8   2    0.24    0.55
  -8   8   2    0.86    0.41
  -8   8   2    0.58    0.47
   8   8  -2    1.37    0.89
  -8   8   2    1.78    0.95
  -7  -8   2    6.95    0.91
  -7  -8   2    5.63    0.54
   7  -8  -2    5.55    0.76
   7  -8  -2    6.13    0.87
  -7   8   2    5.34    0.60
  -7   8   2    6.92    1.00
  -7   8   2    6.18    0.59
   7   8  -2    6.42    0.85
  -7   8   2    5.18    0.58
  -6  -8   2    3.25    0.64
  -6  -8   2    3.25    0.40
   6  -8  -2    3.08    0.50
  -6  -8   2    3.18    0.60
   6  -8  -2    3.34    0.57
  -6   8   2    3.13    0.41
  -6   8   2    3.41    0.41
  -6   8   2    3.33    0.75
   6   8  -2    2.34    0.45
   6   8  -2    1.94    0.60
  -6   8   2    3.99    0.36
  -5  -8   2    2.38    0.35
   5  -8  -2    2.82    0.38
   5  -8  -2    2.73    0.29
  -5  -8   2    3.09    0.48
  -5  -8   2    2.94    0.32
   5  -8  -2    2.77    0.46
  -5   8   2    2.50    0.33
   5   8  -2    2.95    0.47
  -5   8   2    2.54    0.25
  -5   8   2    1.85    0.46
   5   8  -2    2.64    0.44
  -5   8   2    1.96    0.32
   4  -8  -2   23.16    1.77
  -4  -8   2   23.60    1.80
  -4  -8   2   25.03    1.85
   4  -8  -2   25.65    1.86
   4  -8  -2   24.00    1.81
  -4  -8   2   24.27    1.79
  -4  -8   2   24.29    1.85
   4   8  -2   25.59    1.92
  -4   8   2   25.05    1.78
  -4   8   2   24.48    1.85
  -4   8   2   24.82    1.77
   3  -8  -2   36.50    3.05
   3  -8  -2   41.89    3.05
  -3  -8   2   43.68    3.06
  -3  -8   2   45.30    3.08
   3  -8  -2   41.36    3.10
  -3  -8   2   46.22    3.10
   3  -8  -2   40.79    3.07
  -3   8   2   41.83    3.05
   3   8  -2   45.73    3.08
  -3   8   2   42.62    3.05
  -3   8   2   42.29    3.11
   2  -8  -2   22.12    1.58
   2  -8  -2   19.44    1.51
  -2  -8   2   19.37    1.55
  -2  -8   2   20.08    1.55
   2  -8  -2   19.89    1.53
   2  -8  -2   21.60    1.53
  -2   8   2   21.83    1.51
  -2   8   2   21.60    1.57
  -2   8   2   21.73    1.51
   1  -8  -2    0.12    0.15
   1  -8  -2   -0.01    0.11
  -1  -8   2   -0.02    0.24
  -1  -8   2    0.33    0.15
  -1  -8   2   -0.30    0.21
   1  -8  -2   -0.25    0.27
  -1   8   2    0.22    0.08
  -1   8   2   -0.08    0.22
  -1   8   2    0.19    0.14
   1   8  -2    0.03    0.12
   0  -8   2    0.79    0.17
   0  -8   2    0.91    0.25
   0  -8  -2    0.62    0.24
   0  -8  -2    0.73    0.15
   0   8   2    0.53    0.19
   0   8  -2    0.81    0.09
   0   8   2    0.82    0.19
   0   8   2    0.65    0.10
   0   8  -2    0.93    0.19
  -1  -8  -2   11.14    0.78
   1  -8   2   10.92    0.79
  -1  -8  -2   11.04    0.85
   1  -8   2    9.73    0.77
  -1  -8  -2   10.80    0.81
   1  -8   2    9.61    0.86
  -1   8  -2   10.44    0.84
   1   8   2   11.08    0.77
  -1   8  -2    9.83    0.78
  -1   8  -2    9.80    0.82
   1   8   2    9.34    0.80
  -1   8  -2   10.70    0.76
   1   8   2   10.22    0.83
   2  -8   2   93.05    6.61
  -2  -8  -2   90.45    6.62
  -2  -8  -2   94.78    6.61
   2  -8   2   88.84    6.59
   2  -8   2   91.30    6.62
  -2   8  -2   93.89    6.59
  -2   8  -2   92.32    6.59
  -2   8  -2   91.31    6.62
  -2   8  -2   90.66    6.59
   3  -8   2   24.72    1.88
   3  -8   2   24.17    1.91
  -3  -8  -2   26.64    1.89
   3  -8   2   23.29    1.84
  -3  -8  -2   27.45    1.90
  -3   8  -2   25.89    1.93
  -3   8  -2   26.27    1.84
   3   8   2   26.45    1.88
  -4  -8  -2   33.10    2.51
  -4  -8  -2   32.93    2.46
   4  -8   2   34.77    2.51
   4  -8   2   30.63    2.44
   4  -8   2   34.52    2.49
  -4  -8  -2   35.38    2.47
  -4   8  -2   35.17    2.48
  -4   8  -2   34.64    2.45
   4   8   2   34.82    2.50
  -4   8  -2   34.36    2.52
  -5  -8  -2   30.58    2.25
   5  -8   2   32.30    2.31
   5  -8   2   28.93    2.22
  -5  -8  -2   29.93    2.25
  -5  -8  -2   28.32    2.29
   5   8   2   30.94    2.31
  -5   8  -2   31.46    2.22
  -5   8  -2   32.15    2.23
  -5   8  -2   32.04    2.27
  -5   8  -2   31.14    2.35
  -6  -8  -2   11.30    0.99
   6  -8   2    9.70    0.79
  -6  -8  -2    9.27    0.73
  -6  -8  -2    9.71    0.75
   6  -8   2    8.49    0.86
   6  -8   2    7.24    0.70
  -6   8  -2    7.70    0.73
  -6   8  -2    8.43    0.73
   6   8   2    8.45    0.73
  -6   8  -2    8.30    0.69
   6   8   2   11.55    0.83
  -6   8  -2    9.58    1.02
  -7  -8  -2    9.13    1.07
   7  -8   2    9.50    0.98
   7  -8   2    8.85    0.91
  -7  -8  -2    8.35    0.74
  -7   8  -2    9.12    0.79
  -7   8  -2    8.72    0.75
   7   8   2    9.30    1.00
  -7   8  -2    8.87    1.04
   8  -8   2   -0.40    0.65
   8  -8   2    0.84    0.82
  -8  -8  -2   -0.01    0.88
  -8  -8  -2   -0.21    0.38
  -8   8  -2   -0.02    0.44
  -8   8  -2    0.30    0.43
  -8   8  -2    0.44    0.89
   8   8   2    0.72    0.87
  -9  -8  -2    0.93    0.42
   9  -8   2    0.34    0.81
  -9  -8  -2    1.24    0.99
   9  -8   2    1.05    0.98
  -9   8  -2    1.44    1.03
  -9   8  -2    1.10    0.49
   9   8   2    1.18    1.09
  -9   8  -2    1.28    0.59
 -10  -8  -2    0.42    0.45
  10  -8   2    1.72    1.00
 -10  -8  -2    0.00    1.06
 -10   8  -2    0.10    1.20
 -10   8  -2    0.12    0.68
  10   8   2   -0.17    1.15
 -10   8  -2    0.92    0.57
  11  -8   2    3.65    1.05
 -11  -8  -2    0.87    1.33
 -11  -8  -2    0.38    0.55
 -11   8  -2    0.14    0.87
 -11   8  -2    2.53    1.25
 -12  -8  -2   -0.48    1.31
  12  -8   2   -1.55    1.19
 -12  -8  -2    0.01    0.77
 -12   8  -2    1.24    1.54
  12  -9  -2    0.46    1.54
 -12  -9   2    2.80    1.45
 -12  -9   2    1.81    0.75
 -12   9   2    2.47    1.67
 -12   9   2    2.03    0.91
 -11  -9   2    0.12    1.29
  11  -9  -2    1.04    1.06
 -11  -9   2    0.96    0.59
 -11   9   2   -0.15    0.73
 -11   9   2   -1.69    1.24
  10  -9  -2    0.46    0.99
 -10  -9   2   -0.06    0.48
 -10  -9   2   -0.68    1.14
  10  -9  -2   -0.06    1.23
 -10   9   2    0.10    1.16
 -10   9   2    0.41    0.52
  10   9  -2    0.98    1.32
 -10   9   2    0.22    0.72
   9  -9  -2    0.71    1.31
   9  -9  -2    0.70    0.88
  -9  -9   2    1.09    0.47
  -9  -9   2   -1.01    1.00
  -9   9   2    0.40    0.55
  -9   9   2    0.32    1.01
   9   9  -2    0.11    1.18
  -9   9   2    0.40    0.59
  -8  -9   2    2.08    0.90
   8  -9  -2    2.23    0.76
  -8  -9   2    1.46    0.40
   8  -9  -2    3.34    0.96
   8   9  -2    2.08    0.97
  -8   9   2    1.31    0.52
  -8   9   2    0.75    0.45
  -8   9   2    1.61    0.87
  -8   9   2    1.74    0.55
   7  -9  -2    1.14    0.79
  -7  -9   2   -0.05    0.81
  -7  -9   2    0.94    0.36
   7  -9  -2    0.64    0.60
  -7   9   2    0.56    0.39
  -7   9   2    0.16    0.76
  -7   9   2    0.19    0.42
   7   9  -2    0.48    0.78
  -7   9   2    0.90    0.40
  -6  -9   2    4.95    0.76
  -6  -9   2    4.56    0.46
   6  -9  -2    3.24    0.65
   6  -9  -2    3.91    0.70
  -6   9   2    3.52    0.74
  -6   9   2    4.22    0.45
  -6   9   2    4.20    0.44
   6   9  -2    4.45    0.72
  -6   9   2    4.09    0.48
   5  -9  -2   21.92    1.68
  -5  -9   2   21.15    1.79
  -5  -9   2   22.72    1.71
  -5  -9   2   23.17    1.73
   5  -9  -2   23.04    1.78
  -5   9   2   23.69    1.68
   5   9  -2   21.67    1.79
  -5   9   2   25.29    1.75
  -5   9   2   24.25    1.70
  -5   9   2   23.03    1.83
  -4  -9   2   21.90    1.65
  -4  -9   2   22.38    1.68
   4  -9  -2   21.64    1.64
  -4  -9   2   22.45    1.72
   4  -9  -2   23.29    1.72
   4  -9  -2   22.82    1.69
  -4   9   2   22.15    1.72
   4   9  -2   22.62    1.71
  -4   9   2   22.94    1.64
  -4   9   2   23.13    1.64
  -3  -9   2   12.58    1.13
   3  -9  -2   15.48    1.11
  -3  -9   2   14.07    1.14
   3  -9  -2   14.36    1.08
   3  -9  -2   14.67    1.18
  -3  -9   2   14.43    1.07
  -3   9   2   13.87    1.15
  -3   9   2   14.72    1.06
  -3   9   2   14.72    1.06
   3   9  -2   14.27    1.13
   2  -9  -2    0.79    0.21
  -2  -9   2    0.31    0.30
   2  -9  -2    0.49    0.35
  -2  -9   2    0.71    0.29
  -2   9   2    0.82    0.12
  -2   9   2    0.69    0.17
  -2   9   2    0.33    0.29
  -1  -9   2   -0.04    0.17
  -1  -9   2   -0.17    0.27
   1  -9  -2   -0.14    0.17
  -1  -9   2   -0.72    0.29
   1  -9  -2   -0.13    0.30
   1   9  -2    0.04    0.10
  -1   9   2    0.14    0.09
  -1   9   2   -0.41    0.25
  -1   9   2    0.07    0.17
   0  -9  -2    0.96    0.33
   0  -9  -2    1.93    0.21
   0  -9   2    1.41    0.22
   0  -9   2    1.37    0.33
   0   9   2    1.69    0.25
   0   9   2    1.65    0.16
   0   9  -2    1.51    0.15
   0   9  -2    0.95    0.25
  -1  -9  -2   32.08    2.37
   1  -9   2   30.47    2.38
  -1  -9  -2   32.51    2.36
   1  -9   2   31.65    2.34
  -1  -9  -2   32.15    2.33
   1   9   2   33.71    2.36
  -1   9  -2   32.64    2.33
  -1   9  -2   30.72    2.35
  -1   9  -2   31.51    2.37
   1   9   2   33.42    2.32
  -1   9  -2   32.51    2.32
   2  -9   2   11.78    0.92
   2  -9   2   12.82    0.97
  -2  -9  -2   13.54    1.01
   2  -9   2   12.68    1.04
  -2  -9  -2   13.39    1.02
  -2   9  -2   12.37    0.93
  -2   9  -2   11.18    0.97
   2   9   2   13.96    1.00
  -2   9  -2   11.94    1.03
  -2   9  -2   13.20    0.92
   3  -9   2   61.89    4.55
   3  -9   2   57.59    4.52
   3  -9   2   60.87    4.57
  -3  -9  -2   66.47    4.55
  -3  -9  -2   66.37    4.57
   3   9   2   64.05    4.55
  -3   9  -2   64.58    4.52
  -3   9  -2   62.42    4.58
   4  -9   2   50.15    3.94
  -4  -9  -2   54.42    4.00
   4  -9   2   54.51    3.98
  -4  -9  -2   54.78    3.95
   4  -9   2   58.97    3.99
  -4  -9  -2   57.97    3.97
   4   9   2   56.48    3.99
  -4   9  -2   54.06    3.97
  -4   9  -2   53.52    4.00
  -4   9  -2   54.57    3.94
  -5  -9  -2    2.95    0.41
  -5  -9  -2    2.69    0.34
   5  -9   2    3.02    0.46
  -5  -9  -2    2.92    0.52
   5   9   2    2.70    0.51
  -5   9  -2    3.11    0.39
  -5   9  -2    3.65    0.31
  -5   9  -2    3.66    0.69
   6  -9   2   -0.13    0.16
   6  -9   2    0.29    0.60
  -6  -9  -2    0.20    0.61
   6  -9   2    0.22    0.51
  -6  -9  -2    0.31    0.32
  -6  -9  -2    0.00    0.30
  -6   9  -2    0.97    0.77
  -6   9  -2    0.03    0.20
  -6   9  -2    0.21    0.35
   7  -9   2   28.35    2.10
   7  -9   2   22.66    1.99
  -7  -9  -2   25.61    2.12
  -7  -9  -2   23.92    1.87
  -7   9  -2   25.11    1.92
   7   9   2   25.77    2.20
  -7   9  -2   22.30    2.09
  -7   9  -2   27.77    1.91
   8  -9   2   -0.05    0.91
  -8  -9  -2    1.11    0.83
  -8  -9  -2    0.89    0.39
   8  -9   2    0.23    0.70
  -8   9  -2   -0.23    0.43
  -8   9  -2   -0.06    0.52
  -8   9  -2    0.92    0.94
   8   9   2    0.36    0.98
   9  -9   2    4.41    0.86
  -9  -9  -2    4.75    0.62
   9  -9   2    5.17    1.12
  -9  -9  -2    5.51    1.13
  -9   9  -2    4.29    0.60
   9   9   2    5.27    1.17
  -9   9  -2    4.15    0.74
  -9   9  -2    3.68    1.16
 -10  -9  -2    6.68    0.71
  10  -9   2    7.18    1.07
 -10  -9  -2    9.55    1.35
  10   9   2    8.43    1.49
 -10   9  -2    7.04    1.02
 -10   9  -2    6.86    1.37
 -10   9  -2    6.45    0.82
 -11  -9  -2    1.34    0.64
  11  -9   2    2.29    1.15
 -11  -9  -2    2.27    1.39
 -11   9  -2    1.28    0.96
 -11   9  -2    1.26    1.17
  12  -9   2    0.25    1.34
 -12  -9  -2    0.65    0.70
 -12  -9  -2   -0.10    1.25
 -12   9  -2    1.52    1.43
  11 -10  -2    4.59    1.26
 -11 -10   2    1.94    0.66
 -11 -10   2    3.16    1.38
 -11  10   2    2.07    0.91
 -11  10   2    2.51    1.33
  10 -10  -2    3.47    1.04
 -10 -10   2    4.44    1.17
  10 -10  -2    3.87    1.61
 -10 -10   2    3.80    0.51
 -10  10   2    2.92    0.68
 -10  10   2    2.52    1.10
 -10  10   2    3.96    0.78
  10  10  -2    5.02    1.48
   9 -10  -2    0.13    1.21
  -9 -10   2    0.01    1.03
  -9 -10   2    1.62    0.45
   9 -10  -2    1.02    0.80
  -9  10   2    0.19    1.09
   9  10  -2   -0.03    1.16
  -9  10   2    0.46    0.62
  -9  10   2    0.00    0.47
   8 -10  -2   16.33    1.41
  -8 -10   2   17.24    1.56
   8 -10  -2   16.39    1.66
  -8 -10   2   15.74    1.26
  -8  10   2   16.20    1.35
  -8  10   2   13.95    1.33
   8  10  -2   14.82    1.65
  -8  10   2   13.91    1.50
  -7 -10   2   27.89    1.93
  -7 -10   2   24.12    2.14
   7 -10  -2   25.68    2.11
   7 -10  -2   26.26    2.21
   7  10  -2   30.37    2.25
  -7  10   2   24.21    2.12
  -7  10   2   26.04    1.94
  -7  10   2   27.20    1.94
  -7  10   2   27.63    1.96
   7  10  -2   19.00    1.94
  -6 -10   2    1.22    0.69
   6 -10  -2    1.45    0.60
  -6 -10   2    2.01    0.34
   6 -10  -2    1.10    0.75
   6  10  -2    2.18    0.72
  -6  10   2    1.62    0.34
  -6  10   2    1.26    0.40
  -6  10   2    1.20    0.34
  -6  10   2    1.43    0.72
   5 -10  -2    4.55    0.69
   5 -10  -2    4.71    0.38
  -5 -10   2    5.56    0.67
  -5 -10   2    3.67    0.51
  -5 -10   2    3.85    0.43
   5 -10  -2    4.56    0.53
   5  10  -2    3.31    0.55
  -5  10   2    3.98    0.76
  -5  10   2    4.26    0.36
  -5  10   2    4.45    0.41
  -4 -10   2   59.36    4.14
   4 -10  -2   60.95    4.18
  -4 -10   2   56.06    4.12
   4 -10  -2   55.57    4.11
  -4 -10   2   58.61    4.16
   4 -10  -2   56.52    4.15
   4  10  -2   54.97    4.16
  -4  10   2   57.56    4.11
  -4  10   2   54.98    4.18
  -4  10   2   56.81    4.11
   3 -10  -2   12.02    0.97
   3 -10  -2   12.40    0.99
   3 -10  -2   12.46    1.03
  -3 -10   2   13.22    1.04
  -3 -10   2   11.13    1.02
  -3  10   2   12.81    0.94
  -3  10   2   12.21    1.04
  -3  10   2   13.02    0.93
  -2 -10   2    0.28    0.34
   2 -10  -2    0.66    0.23
   2 -10  -2    0.54    0.36
  -2 -10   2    0.39    0.33
  -2  10   2    1.00    0.14
  -2  10   2    0.75    0.19
  -2  10   2    0.96    0.38
   1 -10  -2    6.36    0.52
  -1 -10   2    6.59    0.50
  -1 -10   2    5.73    0.59
   1 -10  -2    6.10    0.60
   1  10  -2    5.58    0.46
  -1  10   2    5.54    0.46
  -1  10   2    6.72    0.58
  -1  10   2    6.05    0.52
   0 -10   2    5.05    0.41
   0 -10  -2    5.08    0.39
   0 -10   2    4.33    0.51
   0 -10  -2    4.62    0.51
   0  10   2    4.11    0.36
   0  10  -2    4.02    0.42
   0  10   2    4.27    0.42
   0  10  -2    4.55    0.36
  -1 -10  -2    5.60    0.53
   1 -10   2    5.41    0.57
  -1 -10  -2    5.27    0.48
   1 -10   2    5.83    0.48
  -1 -10  -2    4.79    0.55
  -1  10  -2    5.58    0.43
   1  10   2    5.23    0.50
  -1  10  -2    5.89    0.47
  -1  10  -2    5.78    0.55
   1  10   2    5.49    0.42
  -2 -10  -2    0.39    0.35
   2 -10   2    0.22    0.36
   2 -10   2    0.58    0.24
   2 -10   2    0.35    0.11
  -2 -10  -2    0.04    0.35
   2  10   2    0.00    0.31
  -2  10  -2    0.38    0.17
  -2  10  -2    0.80    0.11
  -2  10  -2    0.52    0.30
  -2  10  -2    0.92    0.37
   2  10   2    0.26    0.16
   3 -10   2    3.50    0.45
  -3 -10  -2    4.01    0.45
   3 -10   2    2.90    0.40
   3 -10   2    3.17    0.30
  -3 -10  -2    4.88    0.49
  -3  10  -2    2.71    0.34
  -3  10  -2    3.34    0.30
   3  10   2    5.07    0.44
  -3  10  -2    3.31    0.45
  -3  10  -2    4.50    0.32
   4 -10   2    4.56    0.63
   4 -10   2    3.89    0.49
  -4  10  -2    6.80    0.69
  -4  10  -2    5.59    0.42
   4  10   2    3.40    0.54
  -5 -10  -2    1.64    0.55
   5 -10   2    2.17    0.46
  -5 -10  -2    0.83    0.39
  -5 -10  -2    1.55    0.30
   5 -10   2    1.44    0.62
  -5  10  -2    1.27    0.36
  -5  10  -2    1.07    0.68
   5  10   2    1.68    0.50
  -5  10  -2    1.82    0.24
   6 -10   2   -0.03    0.71
   6 -10   2    0.18    0.55
  -6 -10  -2   -0.01    0.30
  -6 -10  -2   -0.17    0.38
  -6 -10  -2   -0.04    0.61
   6  10   2   -0.09    0.67
  -6  10  -2   -0.07    0.16
  -6  10  -2   -0.39    0.77
  -6  10  -2    0.30    0.34
  -7 -10  -2    5.19    0.53
  -7 -10  -2    6.26    0.93
   7 -10   2    4.78    0.97
   7 -10   2    4.10    0.73
  -7  10  -2    3.48    0.88
  -7  10  -2    4.82    0.57
   7  10   2    4.72    1.06
  -7  10  -2    4.56    0.54
  -8 -10  -2    0.08    0.38
  -8 -10  -2   -0.61    0.89
   8 -10   2    1.14    0.71
   8 -10   2    0.88    1.07
  -8  10  -2    0.14    0.44
  -8  10  -2    0.59    0.57
  -8  10  -2    1.03    0.97
   8  10   2    0.96    1.11
   9 -10   2    4.21    1.52
  -9 -10  -2    2.61    0.45
  -9 -10  -2    3.93    1.09
   9 -10   2    2.88    0.82
  -9  10  -2    4.62    1.19
  -9  10  -2    4.24    0.65
   9  10   2    3.16    1.34
  -9  10  -2    3.66    0.78
  10 -10   2    1.55    0.97
  10 -10   2    2.11    1.40
 -10 -10  -2    2.19    1.13
 -10 -10  -2    1.40    0.53
  10  10   2    0.27    1.44
 -10  10  -2    1.72    1.13
 -10  10  -2    2.23    0.56
 -10  10  -2    1.89    0.82
  11 -10   2   -1.50    1.03
 -11 -10  -2    0.16    0.73
 -11 -10  -2    1.06    1.12
 -11  10  -2    0.81    0.58
 -11  10  -2    0.89    1.39
  11 -11  -2    2.96    1.67
 -11 -11   2    3.09    0.70
 -11 -11   2    3.74    1.28
  11 -11  -2    1.04    1.28
 -11  11   2    3.11    1.48
  11  11  -2    4.00    1.54
  10 -11  -2    0.46    1.45
 -10 -11   2   -0.38    0.52
 -10 -11   2   -0.45    1.15
  10  11  -2    0.64    1.51
 -10  11   2   -0.77    1.48
 -10  11   2    1.58    0.61
 -10  11   2    0.51    0.78
  -9 -11   2    6.59    0.73
  -9 -11   2    9.20    1.20
   9 -11  -2    8.42    1.10
   9 -11  -2   11.21    1.53
  -9  11   2    7.91    1.20
   9  11  -2    7.11    1.50
  -9  11   2    8.16    0.90
  -9  11   2    6.79    0.79
   8 -11  -2    4.20    0.79
   8 -11  -2    3.97    1.18
  -8 -11   2    2.37    0.98
  -8 -11   2    1.96    0.40
   8  11  -2    2.75    1.18
  -8  11   2    2.84    0.57
  -8  11   2    2.30    0.51
  -8  11   2    2.56    1.07
  -7 -11   2    4.89    0.96
   7 -11  -2    5.12    0.84
   7 -11  -2    6.31    1.01
  -7 -11   2    5.89    0.58
  -7  11   2    6.69    1.07
  -7  11   2    5.63    0.63
   7  11  -2    5.33    1.11
  -7  11   2    6.01    0.67
  -6 -11   2    0.81    0.74
   6 -11  -2    1.64    0.61
   6 -11  -2    1.02    0.84
  -6 -11   2    0.56    0.34
  -6  11   2    1.51    0.43
  -6  11   2    1.36    0.38
  -6  11   2    1.43    0.38
   6  11  -2    0.55    0.74
  -6  11   2    0.84    0.82
   5 -11  -2   15.13    1.22
  -5 -11   2   12.03    0.99
  -5 -11   2   13.64    1.12
  -5 -11   2   13.14    1.15
   5 -11  -2   12.69    1.06
   5 -11  -2   12.18    0.95
  -5  11   2   12.05    0.97
   5  11  -2   13.10    1.09
  -5  11   2   10.99    1.16
   4 -11  -2    1.08    0.63
  -4 -11   2   -0.63    0.41
  -4 -11   2   -0.50    0.43
   4 -11  -2   -0.23    0.25
   4 -11  -2    0.67    0.30
   4  11  -2    0.28    0.41
  -4  11   2   -0.35    0.63
  -4  11   2    0.58    0.11
  -4  11   2    0.40    0.21
   3 -11  -2   14.07    1.09
   3 -11  -2   16.00    1.23
  -3 -11   2   11.95    1.11
  -3 -11   2   12.23    1.13
  -3  11   2   14.04    1.02
  -3  11   2   13.86    1.04
  -3  11   2   15.50    1.22
  -2 -11   2   10.79    0.88
   2 -11  -2    9.94    0.87
  -2 -11   2   10.46    0.94
   2 -11  -2   10.02    0.96
  -2 -11   2   11.42    0.89
  -2  11   2   11.08    0.80
  -2  11   2   10.52    0.91
  -2  11   2   11.01    0.83
  -1 -11   2    4.31    0.53
  -1 -11   2    4.71    0.41
   1 -11  -2    3.29    0.48
   1 -11  -2    5.91    0.42
   1  11  -2    4.04    0.48
  -1  11   2    3.98    0.35
  -1  11   2    3.72    0.46
  -1  11   2    4.73    0.41
   0 -11   2    2.67    0.47
   0 -11   2    3.10    0.35
   0 -11  -2    2.61    0.46
   0 -11  -2    3.27    0.34
   0  11   2    3.68    0.26
   0  11  -2    3.00    0.28
   0  11  -2    2.59    0.40
   0  11   2    2.42    0.42
   0  11  -2    3.06    0.38
  -1 -11  -2    9.44    0.75
   1 -11   2    7.69    0.71
  -1 -11  -2    8.26    0.66
   1 -11   2    7.46    0.69
  -1  11  -2    8.50    0.74
   1  11   2    8.31    0.69
   1  11   2    8.02    0.62
  -1  11  -2    7.94    0.61
  -1  11  -2    7.84    0.68
  -2 -11  -2   14.46    1.21
   2 -11   2   16.18    1.27
  -2 -11  -2   14.86    1.18
   2 -11   2   14.68    1.14
  -2  11  -2   15.68    1.09
  -2  11  -2   11.29    1.17
   2  11   2   13.62    1.17
  -2  11  -2   15.11    1.10
  -2  11  -2   15.39    1.20
   2  11   2   14.96    1.11
  -3 -11  -2    0.94    0.42
   3 -11   2    3.68    0.37
  -3  11  -2    2.01    0.33
   3  11   2    2.66    0.41
  -4 -11  -2    1.58    0.44
  -4 -11  -2    1.22    0.49
   4 -11   2    1.34    0.65
   4  11   2    0.94    0.42
  -4  11  -2    1.52    0.22
  -4  11  -2    0.61    0.66
   5 -11   2    1.04    0.49
  -5 -11  -2    0.39    0.64
   5 -11   2    0.60    0.65
  -5 -11  -2   -0.34    0.43
  -5  11  -2    0.82    0.39
  -5  11  -2    0.52    0.72
  -5  11  -2    0.90    0.21
   5  11   2    0.11    0.48
   6 -11   2    6.93    0.96
  -6 -11  -2    6.01    0.62
   6 -11   2    5.92    0.75
  -6 -11  -2    5.02    0.88
  -6 -11  -2    5.78    0.54
  -6  11  -2    5.50    0.98
  -6  11  -2    5.45    0.52
  -6  11  -2    5.05    0.59
   6  11   2    5.56    0.89
  -7 -11  -2    0.80    0.76
   7 -11   2    2.30    0.68
  -7 -11  -2    1.27    0.39
   7 -11   2    2.82    0.97
   7  11   2    0.71    0.97
  -7  11  -2    1.21    0.96
  -7  11  -2    1.46    0.47
  -7  11  -2    0.97    0.40
   8 -11   2   20.26    1.84
   8 -11   2   17.74    1.62
  -8 -11  -2   18.39    1.72
  -8 -11  -2   20.37    1.46
   8  11   2   19.00    1.90
  -8  11  -2   17.85    1.58
  -8  11  -2   18.13    1.54
  -8  11  -2   16.04    1.76
  -9 -11  -2    0.83    0.42
  -9 -11  -2    0.71    1.04
   9 -11   2    0.99    0.98
  -9  11  -2    1.62    1.03
  -9  11  -2   -0.10    0.74
  -9  11  -2    0.82    0.54
 -10 -11  -2   -1.07    1.18
 -10 -11  -2    0.21    0.51
  10 -11   2    0.12    1.49
  10  11   2    0.23    1.35
 -10  11  -2    0.00    0.52
 -10  11  -2    0.40    1.25
 -10  11  -2    0.79    0.82
  11 -11   2    0.83    1.22
 -11 -11  -2    0.57    1.16
 -11 -11  -2    0.13    0.59
 -11  11  -2   -0.02    0.51
 -11  11  -2   -0.90    1.45
  11 -12  -2    3.50    1.86
 -11 -12   2    1.18    0.65
  11 -12  -2    0.42    1.18
 -11 -12   2    3.32    1.28
 -11  12   2   -1.48    1.48
 -10 -12   2   -0.76    1.01
  10 -12  -2   -1.61    1.04
 -10 -12   2   -0.08    0.57
 -10  12   2   -2.15    1.33
 -10  12   2    0.10    0.52
 -10  12   2   -0.46    0.78
  10  12  -2    0.24    1.56
  -9 -12   2    0.18    1.04
   9 -12  -2   -0.55    0.90
   9 -12  -2    0.65    1.48
  -9 -12   2    0.73    0.46
   9  12  -2   -0.59    1.42
  -9  12   2    0.14    0.71
  -9  12   2    1.43    1.04
  -9  12   2    0.83    0.51
  -8 -12   2    0.69    0.48
   8 -12  -2    1.20    0.77
   8 -12  -2    1.18    1.29
  -8 -12   2    1.08    0.95
  -8  12   2   -0.36    0.56
   8  12  -2    0.73    1.22
  -8  12   2   -0.42    0.48
  -8  12   2   -0.53    1.09
   7 -12  -2    1.90    1.08
  -7 -12   2    1.47    0.41
   7 -12  -2    1.41    0.74
  -7 -12   2    2.68    0.85
  -7  12   2    1.21    0.53
   7  12  -2    1.81    1.01
  -7  12   2    0.60    0.43
  -7  12   2    1.33    0.97
  -6 -12   2    0.53    0.77
   6 -12  -2   -0.23    0.59
   6 -12  -2    1.83    0.95
  -6 -12   2    0.09    0.33
  -6  12   2    0.60    0.44
  -6  12   2   -1.18    0.83
  -6  12   2    0.10    0.39
   6  12  -2    0.63    0.93
  -5 -12   2    0.77    0.48
   5 -12  -2    1.44    0.55
   5 -12  -2    1.39    0.74
  -5 -12   2    1.76    0.69
   5  12  -2    1.20    0.60
  -5  12   2    0.72    0.33
  -5  12   2    0.66    0.79
  -4 -12   2   -0.04    0.49
  -4 -12   2   -0.07    0.48
   4 -12  -2   -0.68    0.65
  -4  12   2    0.39    0.24
   4  12  -2    0.40    0.45
  -4  12   2   -0.16    0.62
  -4  12   2   -0.25    0.23
  -3 -12   2   16.63    1.39
   3 -12  -2   17.71    1.35
   3 -12  -2   18.49    1.51
  -3 -12   2   16.40    1.40
  -3  12   2   17.42    1.44
  -3  12   2   17.36    1.29
   2 -12  -2   -0.11    0.55
  -2 -12   2    0.62    0.42
  -2 -12   2    0.40    0.32
  -2 -12   2    0.53    0.29
   2 -12  -2    0.18    0.27
   2  12  -2    0.62    0.23
  -2  12   2   -0.45    0.25
  -2  12   2    0.79    0.51
   1 -12  -2    3.09    0.34
   1 -12  -2    2.01    0.54
  -1 -12   2    2.19    0.44
  -1 -12   2    2.01    0.33
  -1  12   2    3.19    0.35
   1  12  -2    1.89    0.41
  -1  12   2    1.61    0.43
   1  12  -2    2.16    0.28
  -1  12   2    3.15    0.25
   0 -12  -2    8.67    0.74
   0 -12  -2    9.14    1.03
   0 -12   2   10.35    1.04
   0 -12   2   10.17    0.78
   0  12  -2   10.21    0.78
   0  12   2    9.14    0.70
   0  12   2    9.18    0.76
   0  12  -2    7.73    0.77
  -1 -12  -2    2.04    0.30
   1 -12   2    2.04    0.52
   1 -12   2    3.09    0.33
  -1  12  -2    2.56    0.22
  -1  12  -2    1.88    0.33
  -2 -12  -2    2.62    0.48
  -2 -12  -2    1.62    0.46
   2 -12   2    1.98    0.58
   2 -12   2    2.81    0.36
   2  12   2    1.98    0.42
  -2  12  -2    2.12    0.30
  -2  12  -2    2.91    0.24
   2  12   2    2.20    0.29
  -2  12  -2    2.55    0.57
  -3 -12  -2    1.51    0.55
   3 -12   2    2.23    0.67
  -3 -12  -2    0.36    0.47
   3 -12   2    1.81    0.34
  -3  12  -2    2.29    0.26
  -3  12  -2    1.13    0.37
   3  12   2    2.51    0.82
  -3  12  -2    2.82    0.59
  -3  12  -2    2.99    0.24
   3  12   2    1.34    0.41
  -4 -12  -2    6.09    0.66
   4 -12   2    6.13    0.86
   4 -12   2    6.44    0.63
  -4 -12  -2    5.56    0.77
   4  12   2    5.28    0.73
   4  12   2    5.25    0.71
  -4  12  -2    6.17    0.50
  -4  12  -2    5.08    0.81
  -5 -12  -2    2.14    0.71
   5 -12   2    1.59    0.57
   5 -12   2    1.33    0.74
  -5 -12  -2    1.99    0.51
   5  12   2    0.95    0.58
  -5  12  -2    1.90    0.20
  -5  12  -2    2.12    0.41
  -5  12  -2    1.28    0.72
  -6 -12  -2   26.94    2.28
   6 -12   2   29.43    2.20
  -6 -12  -2   27.54    2.18
   6 -12   2   25.82    2.29
   6  12   2   31.35    2.48
  -6  12  -2   27.94    2.09
  -6  12  -2   26.95    2.37
  -6  12  -2   28.81    2.14
   7 -12   2    1.17    0.69
   7 -12   2    1.82    1.06
  -7 -12  -2    1.10    0.33
  -7 -12  -2    0.59    0.84
  -7  12  -2    1.38    0.44
   7  12   2   -0.48    1.18
  -7  12  -2    0.18    0.95
  -7  12  -2    0.79    0.50
   8 -12   2    0.72    0.75
   8 -12   2   -0.16    1.27
  -8 -12  -2    0.18    0.40
  -8 -12  -2    0.62    0.85
  -8  12  -2   -1.48    0.92
  -8  12  -2   -0.17    0.46
  -8  12  -2   -0.11    0.62
   8  12   2    1.08    1.21
  -9 -12  -2    0.32    0.46
   9 -12   2    1.37    0.83
   9 -12   2   -1.94    1.35
  -9 -12  -2    0.44    1.02
  -9  12  -2   -0.12    0.49
  -9  12  -2    1.22    1.04
  -9  12  -2    0.02    0.71
   9  12   2   -0.92    1.39
  10 -12   2    4.39    1.16
  10 -12   2    4.28    1.76
 -10 -12  -2    4.55    0.66
 -10  12  -2    5.41    1.38
 -10  12  -2    4.66    0.83
  11 -12   2    0.32    1.24
 -11 -12  -2    1.54    1.30
 -11 -12  -2    0.70    0.54
  11  12   2    2.40    1.29
 -11  12  -2    1.17    1.51
 -11  12  -2   -0.57    0.53
 -10 -13   2    5.69    0.81
  10 -13  -2    3.03    1.14
 -10  13   2    3.37    1.40
  -9 -13   2    8.45    1.29
   9 -13  -2   10.28    1.17
   9 -13  -2    9.57    1.79
  -9 -13   2    9.93    0.86
  -9  13   2    9.42    1.10
  -9  13   2    9.40    0.95
  -8 -13   2    5.69    1.11
  -8 -13   2    6.01    0.61
   8 -13  -2    4.56    0.97
   8 -13  -2    5.90    1.33
  -8  13   2    3.60    1.21
   8  13  -2    9.09    1.39
  -8  13   2    5.39    0.68
  -8  13   2    6.61    0.77
  -7 -13   2    0.43    0.39
   7 -13  -2   -0.50    1.19
   7 -13  -2    1.71    0.79
  -7 -13   2    0.15    0.87
   7  13  -2    0.81    1.14
  -7  13   2    0.67    0.51
  -7  13   2    0.07    0.98
  -7  13   2    1.39    0.57
   6 -13  -2    9.59    1.22
  -6 -13   2   11.62    1.19
   6 -13  -2   10.46    1.10
  -6 -13   2   11.69    1.08
  -6  13   2   10.97    0.93
  -6  13   2   11.36    1.00
  -6  13   2    8.76    1.17
   6  13  -2   11.58    1.33
   5 -13  -2    2.59    0.59
  -5 -13   2    1.89    0.60
  -5 -13   2    0.95    0.64
   5 -13  -2    2.02    0.93
  -5  13   2    1.27    0.83
  -5  13   2    2.09    0.39
   5  13  -2    2.27    0.74
   4 -13  -2    0.39    0.44
  -4 -13   2    1.16    0.61
  -4 -13   2   -0.11    0.47
   4 -13  -2    0.01    0.71
  -4  13   2    0.68    0.27
   4  13  -2    1.14    0.47
  -4  13   2    0.56    0.29
  -4  13   2   -0.34    0.77
   3 -13  -2    3.80    0.76
  -3 -13   2    2.76    0.60
  -3 -13   2    2.71    0.47
   3 -13  -2    1.26    0.36
  -3  13   2    1.54    0.63
  -3  13   2    2.59    0.35
  -3  13   2    2.80    0.33
  -2 -13   2    3.48    0.60
  -2 -13   2    4.09    0.46
  -2 -13   2    3.13    0.62
   2 -13  -2    3.67    0.43
   2 -13  -2    3.20    0.71
   2  13  -2    4.57    0.53
  -2  13   2    3.74    0.41
  -2  13   2    2.73    0.66
  -2  13   2    3.54    0.37
   2  13  -2    4.09    0.38
   1 -13  -2   10.82    0.84
   1 -13  -2    9.58    1.00
  -1 -13   2    9.13    0.85
  -1 -13   2   11.59    0.97
   1  13  -2   11.18    0.86
  -1  13   2    9.56    0.79
  -1  13   2    8.45    0.92
   1  13  -2   10.37    0.79
  -1  13   2   10.70    0.85
   0 -13   2    4.02    0.40
   0 -13  -2    2.58    0.66
   0 -13  -2    3.70    0.38
   0 -13   2    2.88    0.66
   0  13  -2    3.65    0.33
   0  13  -2    3.91    0.54
   0  13   2    3.26    0.44
   0  13  -2    3.52    0.44
   0  13   2    2.81    0.34
  -1 -13  -2   30.16    2.20
   1 -13   2   26.56    2.10
  -1 -13  -2   28.16    2.08
   1 -13   2   26.21    2.21
  -1  13  -2   27.03    2.05
   1  13   2   31.20    2.10
  -1  13  -2   28.32    2.09
  -1  13  -2   27.14    2.19
   1  13   2   29.00    2.06
   2 -13   2    2.20    0.35
  -2 -13  -2    0.92    0.54
  -2 -13  -2    1.04    0.55
   2  13   2    0.43    0.37
  -2  13  -2    2.03    0.30
   2  13   2    1.34    0.26
  -2  13  -2    1.13    0.55
   3 -13   2    2.89    0.69
  -3 -13  -2    0.36    0.42
  -3 -13  -2   -0.21    0.53
   3  13   2    0.18    0.54
  -3  13  -2    1.31    0.70
  -3  13  -2    1.44    0.25
   3  13   2    0.83    0.27
  -3  13  -2    0.53    0.39
  -3  13  -2    1.23    0.16
   3  13   2    0.33    0.50
  -4 -13  -2    2.53    0.68
   4 -13   2    1.90    0.76
   4 -13   2    3.03    0.54
  -4 -13  -2    2.32    0.53
   4  13   2    3.60    0.63
   4  13   2    2.15    0.68
  -4  13  -2    1.50    0.74
   5 -13   2   12.26    1.12
   5 -13   2    9.74    0.98
  -5 -13  -2    8.73    1.01
  -5 -13  -2   10.36    0.97
  -5  13  -2    9.81    1.19
   5  13   2   10.52    0.96
  -5  13  -2   10.09    0.93
   5  13   2   10.57    1.06
  -5  13  -2    9.71    0.85
  -6 -13  -2    3.30    0.75
  -6 -13  -2    2.04    0.71
   6 -13   2    2.66    0.71
   6 -13   2    2.37    1.05
  -6  13  -2    1.99    0.82
  -6  13  -2    3.84    0.49
   6  13   2    3.37    0.72
  -6  13  -2    3.26    0.54
   6  13   2    2.24    1.10
   7 -13   2    1.95    0.74
   7 -13   2    0.98    1.19
  -7 -13  -2    1.40    0.93
  -7  13  -2    0.82    0.52
  -7  13  -2    1.62    1.04
   7  13   2    1.54    1.20
  -7  13  -2    0.59    0.43
  -8 -13  -2    0.11    1.00
   8 -13   2   -0.67    1.41
   8 -13   2   -0.21    0.87
  -8  13  -2   -1.54    1.13
   8  13   2    1.67    1.36
  -8  13  -2    0.30    0.65
  -8  13  -2    0.18    0.52
   9 -13   2    2.66    1.68
   9 -13   2    2.44    0.97
  -9 -13  -2    2.03    1.13
  -9  13  -2    2.90    0.56
   9  13   2    0.75    1.18
   9  13   2    1.31    1.53
 -10 -13  -2    0.21    1.18
  10 -13   2   -0.60    1.01
  10 -13   2    0.60    1.84
 -10 -13  -2   -0.34    0.60
 -10  13  -2   -1.61    1.37
  10  13   2    0.87    0.96
 -10  13  -2    0.46    0.56
 -10 -14   2    2.23    0.63
  10 -14  -2    0.67    1.06
 -10 -14   2    1.65    1.22
 -10  14   2    1.76    1.49
 -10  14   2    0.67    0.64
  -9 -14   2    0.37    0.54
   9 -14  -2    1.95    0.97
   9 -14  -2    1.66    1.75
  -9 -14   2    1.59    1.13
  -9  14   2    1.51    1.32
  -9  14   2    1.20    0.51
  -8 -14   2   -1.09    1.03
   8 -14  -2   -0.17    1.25
   8 -14  -2    0.00    0.84
  -8  14   2   -0.15    0.70
  -8  14   2    1.46    1.18
  -8  14   2    0.49    0.50
   8  14  -2   -1.85    1.37
   7 -14  -2    1.58    0.76
  -7 -14   2    1.30    0.86
   7 -14  -2    0.41    1.25
  -7  14   2    0.55    0.53
  -7  14   2    0.73    1.07
  -7  14   2   -0.15    0.57
   7  14  -2    0.66    1.19
  -6 -14   2    5.82    0.98
   6 -14  -2    9.50    0.92
   6 -14  -2    8.22    1.34
  -6 -14   2    5.47    1.01
   6  14  -2    8.11    1.19
  -6  14   2    6.62    1.04
  -6  14   2    7.37    0.79
  -6  14   2    9.01    0.77
  -5 -14   2    0.78    0.57
   5 -14  -2    1.07    1.03
  -5 -14   2    1.66    0.73
   5 -14  -2    1.00    0.61
  -5  14   2    1.50    0.42
  -5  14   2    1.92    0.92
   5  14  -2    2.02    0.92
  -4 -14   2    2.17    0.64
   4 -14  -2    2.57    0.54
  -4 -14   2    1.22    0.62
   4 -14  -2    0.87    0.76
  -4  14   2    0.69    0.83
  -4  14   2    2.31    0.33
  -4  14   2    1.89    0.38
   3 -14  -2    9.62    1.07
  -3 -14   2   11.24    1.02
   3 -14  -2    8.33    0.82
  -3 -14   2   11.83    1.02
  -3  14   2   10.28    0.84
   3  14  -2   12.40    1.00
   3  14  -2    9.00    0.80
  -3  14   2   10.51    1.07
  -3  14   2   10.02    0.87
   2 -14  -2    4.65    0.78
  -2 -14   2    2.69    0.74
  -2 -14   2    3.55    0.47
   2 -14  -2    3.90    0.46
  -2  14   2    4.29    0.44
   2  14  -2    3.23    0.47
   2  14  -2    3.64    0.41
  -2  14   2    3.93    0.74
  -2  14   2    3.56    0.41
   1 -14  -2   44.46    3.13
   1 -14  -2   40.87    3.03
  -1 -14   2   40.53    3.12
  -1 -14   2   40.83    3.02
   1  14  -2   39.81    2.99
  -1  14   2   41.52    3.12
  -1  14   2   40.46    3.02
  -1  14   2   40.84    3.00
   1  14  -2   44.53    3.05
   0 -14   2   15.64    1.27
   0 -14   2   14.29    1.17
   0 -14  -2   13.53    1.13
   0 -14  -2   16.10    1.28
   0  14  -2   15.59    1.16
   0  14   2   14.30    1.16
   0  14   2   13.42    1.09
   0  14  -2   14.36    1.25
   0  14   2   14.56    1.26
   0  14  -2   14.35    1.10
   1 -14   2    3.24    0.42
   1 -14   2    3.29    0.72
  -1 -14  -2    3.14    0.71
  -1 -14  -2    2.84    0.41
  -1  14  -2    3.63    0.35
  -1  14  -2    3.61    0.70
   1  14   2    3.51    0.49
   1  14   2    3.44    0.36
  -1  14  -2    3.72    0.44
  -2 -14  -2    6.98    0.83
   2 -14   2    5.85    0.59
   2 -14   2    6.56    0.87
  -2 -14  -2    7.63    0.89
  -2  14  -2    5.77    0.80
  -2  14  -2    7.35    0.57
  -2  14  -2    7.25    0.60
   2  14   2    4.91    0.76
   2  14   2    6.52    0.58
  -3 -14  -2   21.26    1.71
   3 -14   2   21.17    1.62
   3 -14   2   20.59    1.76
  -3 -14  -2   21.22    1.76
  -3  14  -2   18.68    1.72
   3  14   2   19.30    1.69
   3  14   2   21.82    1.52
  -3  14  -2   19.86    1.51
   3  14   2   21.26    1.69
  -3  14  -2   18.86    1.51
  -4 -14  -2    1.53    0.68
  -4 -14  -2    2.71    0.74
   4 -14   2    1.84    0.58
   4 -14   2    3.01    0.81
  -4  14  -2    3.07    0.38
   4  14   2    2.61    0.36
   4  14   2    3.63    0.72
  -4  14  -2    3.75    0.89
   4  14   2    2.31    0.61
  -5 -14  -2   11.69    0.98
   5 -14   2    9.32    0.97
   5 -14   2    9.64    1.17
  -5 -14  -2    8.15    1.03
   5  14   2    9.92    1.07
  -5  14  -2   10.85    0.89
   5  14   2   12.16    1.21
  -5  14  -2    8.78    0.89
  -5  14  -2   10.40    1.21
   6 -14   2    2.88    0.68
  -6 -14  -2    1.88    0.85
   6 -14   2    1.14    1.18
  -6 -14  -2    3.02    0.72
  -6  14  -2    1.91    0.87
   6  14   2    0.69    0.80
   6  14   2    0.84    1.00
  -6  14  -2    2.58    0.52
  -6  14  -2    2.82    0.54
   7 -14   2    3.92    1.34
  -7 -14  -2    3.66    0.97
   7 -14   2    2.27    0.73
  -7  14  -2    2.57    0.55
  -7  14  -2    2.24    0.60
   7  14   2    1.88    0.90
  -7  14  -2    1.53    1.10
   7  14   2    2.24    1.24
  -8 -14  -2    0.15    1.04
   8 -14   2    1.68    0.83
   8 -14   2    1.11    1.57
   8  14   2    1.58    1.00
  -8  14  -2    2.64    1.18
   8  14   2   -0.47    1.44
  -8  14  -2    1.26    0.48
  -8  14  -2    1.31    0.63
   9 -14   2    7.47    1.28
  -9 -14  -2    8.85    1.36
  -9  14  -2    6.21    1.41
   9  14   2    4.67    1.19
  -9  14  -2    8.61    0.86
   9  14   2    8.03    1.66
 -10 -14  -2    4.04    1.30
  10 -14   2    0.93    1.01
 -10  14  -2    2.08    1.52
  10  14   2    0.62    1.33
 -10  14  -2    1.80    0.63
 -10 -15   2    1.94    1.20
  10 -15  -2    2.06    1.13
 -10  15   2    1.88    0.64
 -10  15   2    1.72    1.58
  10  15  -2    1.47    1.64
  -9  15   2    3.64    1.45
  -9  15   2    3.97    0.72
   8 -15  -2   -0.63    1.39
   8 -15  -2   -0.41    0.87
  -8 -15   2    0.86    1.06
  -8  15   2   -0.69    0.70
   8  15  -2   -0.01    1.50
  -8  15   2   -0.47    0.43
   7 -15  -2    1.22    0.77
   7 -15  -2    0.67    1.16
  -7 -15   2    1.04    0.94
  -7  15   2    0.75    1.12
  -7  15   2    1.03    0.52
   7  15  -2    2.22    1.29
  -7  15   2    0.60    0.63
  -6 -15   2    9.22    1.16
   6 -15  -2   10.64    1.33
   6 -15  -2    8.53    1.06
  -6  15   2   10.54    0.91
   6  15  -2   12.60    1.42
  -6  15   2    8.78    1.33
  -6  15   2   10.27    0.92
   5 -15  -2    1.35    0.94
   5 -15  -2    1.72    0.68
  -5 -15   2    0.90    0.70
  -5 -15   2    1.56    0.98
   5  15  -2    2.33    1.03
  -5  15   2    1.05    0.91
  -5  15   2    1.21    0.48
  -4 -15   2    2.00    0.84
  -4 -15   2    1.86    0.77
   4 -15  -2    1.90    0.61
   4 -15  -2    0.48    0.84
   4  15  -2    3.95    0.80
  -4  15   2    2.42    0.92
  -4  15   2    2.17    0.42
   4  15  -2    0.72    0.77
   3 -15  -2    4.50    0.87
  -3 -15   2    4.42    0.81
  -3 -15   2    4.82    0.93
   3 -15  -2    4.96    0.59
  -3  15   2    4.42    0.77
  -3  15   2    4.29    0.50
   3  15  -2    5.80    0.79
   3  15  -2    4.21    0.47
  -3  15   2    4.66    0.51
  -2 -15   2    3.01    0.86
   2 -15  -2    4.04    0.46
   2 -15  -2    2.51    0.81
  -2  15   2    3.55    0.44
   2  15  -2    4.07    0.65
  -2  15   2    2.44    0.69
  -2  15   2    3.80    0.48
   2  15  -2    4.12    0.40
  -1 -15   2    2.01    0.80
  -1 -15   2    2.01    0.40
   1 -15  -2    1.77    0.82
   1 -15  -2    1.57    0.40
  -1  15   2    1.50    0.71
   1  15  -2    2.32    0.32
   1  15  -2    2.42    0.50
  -1  15   2    1.72    0.34
  -1  15   2    2.54    0.44
   0 -15   2   40.98    3.05
   0 -15  -2   41.45    3.04
   0 -15   2   46.39    3.17
   0 -15  -2   42.55    3.18
   0  15   2   39.39    3.16
   0  15  -2   40.30    3.16
   0  15  -2   41.06    3.02
   0  15   2   41.41    3.08
   0  15   2   40.58    3.02
   0  15  -2   43.20    3.07
  -1 -15  -2    0.12    0.33
  -1 -15  -2    1.54    0.74
   1 -15   2    0.89    0.31
   1 -15   2    0.42    0.73
  -1  15  -2    0.89    0.61
  -1  15  -2    0.48    0.28
  -1  15  -2   -0.10    0.40
   1  15   2    0.57    0.42
   1  15   2    0.44    0.27
  -2 -15  -2    2.49    0.78
   2 -15   2    1.52    0.74
   2 -15   2    1.19    0.45
  -2  15  -2    0.91    0.37
  -2  15  -2    1.11    0.33
  -2  15  -2    1.36    0.74
   2  15   2    1.46    0.62
   2  15   2    1.81    0.28
  -3 -15  -2    0.67    0.86
  -3 -15  -2    0.28    0.69
   3 -15   2    1.66    0.52
   3 -15   2    2.38    0.93
  -3  15  -2    0.97    0.35
  -3  15  -2    1.73    0.35
   3  15   2    1.13    0.30
   3  15   2    1.15    0.70
   3  15   2    1.29    0.65
  -3  15  -2    0.67    0.82
   4 -15   2    0.35    0.57
  -4 -15  -2    1.04    0.85
  -4 -15  -2   -0.02    0.70
   4 -15   2    0.53    1.08
  -4  15  -2    0.88    0.37
   4  15   2    0.97    0.31
  -4  15  -2    1.06    0.89
   4  15   2    0.11    0.58
   4  15   2    1.03    0.70
   5 -15   2    1.77    0.61
  -5 -15  -2    0.40    1.00
   5 -15   2    0.71    0.91
  -5 -15  -2   -1.43    0.75
   5  15   2    0.37    0.76
   5  15   2    1.73    1.01
  -5  15  -2    1.82    0.95
  -5  15  -2    0.44    0.43
  -5  15  -2    1.10    0.41
   6 -15   2    9.13    1.61
   6 -15   2    9.99    1.02
  -6 -15  -2    6.48    1.10
  -6  15  -2   10.09    0.87
  -6  15  -2    8.72    1.20
   6  15   2    9.05    1.10
  -6  15  -2    9.16    0.88
  -7 -15  -2    4.36    1.07
   7 -15   2    6.19    0.88
   7 -15   2    6.33    1.64
   7  15   2    3.74    1.02
  -7  15  -2    5.45    0.72
  -7  15  -2    5.65    1.24
   7  15   2    6.31    1.41
  -8 -15  -2    0.13    1.09
   8 -15   2   -0.11    0.85
  -8  15  -2    1.08    0.54
   8  15   2    2.00    1.02
   8  15   2    1.99    1.54
   9 -15   2    1.25    0.99
  -9 -15  -2    0.66    1.13
   9  15   2    1.75    1.13
  -9  15  -2    1.07    0.64
   9  15   2    0.66    1.66
  -9  15  -2   -0.17    1.43
  10 -15   2   -0.18    1.02
 -10 -15  -2    0.63    1.25
  10  15   2    0.25    1.35
 -10  15  -2    0.26    0.70
 -10  15  -2    1.66    1.38
   9 -16  -2    4.14    1.06
  -9 -16   2    3.01    1.22
   9  16  -2    1.54    1.21
  -9  16   2    2.63    1.52
  -9  16   2    4.80    0.72
   8 -16  -2    0.14    0.88
  -8 -16   2    0.31    1.10
   8 -16  -2   -0.38    1.37
  -8  16   2    0.39    0.57
   8  16  -2   -1.53    1.05
  -8  16   2    0.08    1.26
  -7 -16   2   -0.03    0.85
   7 -16  -2    0.58    0.86
  -7  16   2    1.27    0.54
  -7  16   2    0.83    1.01
   7  16  -2    1.13    0.96
   7  16  -2    1.22    1.44
  -7  16   2   -0.27    0.66
   6 -16  -2    1.53    0.75
  -6 -16   2    0.42    1.23
  -6 -16   2   -0.74    0.94
   6  16  -2    0.14    0.89
   6  16  -2    0.03    1.24
  -6  16   2   -0.34    0.91
  -6  16   2    0.62    0.56
  -5 -16   2    8.67    1.44
   5 -16  -2    8.51    1.26
   5 -16  -2    8.16    1.00
  -5 -16   2   10.38    1.13
   5  16  -2    9.16    1.33
  -5  16   2    7.49    1.26
  -5  16   2    9.68    0.84
   5  16  -2    9.93    1.16
  -4 -16   2    0.97    0.82
   4 -16  -2    0.73    0.90
  -4 -16   2    1.75    1.04
   4 -16  -2    0.98    0.62
  -4  16   2    1.61    0.42
   4  16  -2    1.10    0.35
   4  16  -2   -0.51    0.85
  -4  16   2    1.56    0.81
   4  16  -2    2.19    0.80
   3 -16  -2    9.37    0.95
  -3 -16   2   11.18    1.27
  -3 -16   2   11.50    1.11
   3 -16  -2    9.70    1.17
  -3  16   2    6.91    1.07
   3  16  -2   13.48    1.11
   3  16  -2   11.69    0.86
  -3  16   2    9.86    0.86
  -3  16   2    9.41    0.86
   2 -16  -2    1.44    0.82
  -2 -16   2    0.87    0.84
  -2  16   2    0.54    0.44
  -2  16   2    1.07    0.77
   2  16  -2    0.78    0.31
   2  16  -2    1.32    0.75
  -2  16   2    1.01    0.36
   1 -16  -2    9.66    1.08
  -1 -16   2    8.56    0.79
   1 -16  -2    9.61    0.80
  -1 -16   2    7.20    1.17
   1  16  -2    8.86    0.83
   1  16  -2    8.94    0.79
  -1  16   2    9.42    1.05
  -1  16   2    8.88    0.79
  -1  16   2   11.07    0.86
   0 -16   2   19.66    1.55
   0 -16   2   16.56    1.35
   0 -16  -2   21.33    1.65
   0 -16  -2   16.31    1.38
   0  16   2   18.89    1.53
   0  16  -2   18.06    1.54
   0  16  -2   16.62    1.34
   0  16  -2   16.78    1.46
   0  16   2   17.52    1.48
   0  16   2   17.73    1.34
   1 -16   2    6.61    0.70
  -1 -16  -2    5.34    1.09
  -1 -16  -2    6.60    0.67
   1 -16   2    7.56    1.11
  -1  16  -2    7.24    0.95
   1  16   2    6.77    0.59
  -1  16  -2    6.80    0.61
   1  16   2    7.88    0.79
  -1  16  -2    6.69    0.71
   2 -16   2    0.12    0.79
  -2 -16  -2    0.12    0.94
   2 -16   2    0.21    0.53
  -2  16  -2   -0.09    0.34
   2  16   2    0.31    0.64
  -2  16  -2    0.75    0.69
   2  16   2    0.13    0.29
  -2  16  -2    0.11    0.39
   3 -16   2   -0.44    0.82
  -3 -16  -2    0.99    0.98
  -3 -16  -2    1.00    0.75
   3 -16   2    0.15    0.56
   3  16   2    0.50    0.73
   3  16   2    0.33    0.28
  -3  16  -2    0.98    0.87
   3  16   2   -0.12    0.63
  -3  16  -2    0.75    0.37
   4 -16   2    1.12    0.92
  -4 -16  -2    1.12    1.31
   4 -16   2    1.40    0.64
  -4 -16  -2    0.08    0.68
  -4  16  -2    0.98    0.85
   4  16   2    0.96    0.31
   4  16   2    0.57    0.76
  -4  16  -2    0.88    0.41
  -5 -16  -2    0.27    0.84
  -5 -16  -2    0.14    1.04
   5 -16   2    1.20    0.67
   5 -16   2   -0.49    1.32
  -5  16  -2    0.65    0.90
   5  16   2    1.04    0.36
  -5  16  -2    0.26    0.46
  -5  16  -2    0.81    0.48
   5  16   2    0.39    0.79
  -6 -16  -2    1.15    1.20
   6 -16   2    0.27    1.12
   6 -16   2    2.33    0.74
  -6 -16  -2    0.71    0.93
   6  16   2    1.15    0.91
  -6  16  -2    0.10    1.13
  -6  16  -2    1.51    0.57
  -6  16  -2    0.77    0.57
   7 -16   2    5.36    1.04
  -7 -16  -2    7.02    1.20
  -7  16  -2    8.43    0.80
  -7  16  -2    8.58    1.41
   7  16   2    8.16    1.53
   7  16   2    5.60    1.13
   8 -16   2    1.55    0.88
  -8 -16  -2   -0.53    1.15
   8 -16   2    1.76    1.53
   8  16   2    0.35    1.01
  -8  16  -2    1.45    1.13
  -8  16  -2    1.84    0.59
   9 -16   2    0.16    1.05
  -9 -16  -2    0.96    1.05
  -9  16  -2    2.21    1.49
   9  16   2    2.86    1.26
  -9  16  -2    2.56    0.71
  -9 -17   2    4.67    1.35
   9 -17  -2    5.24    1.14
  -9  17   2    4.62    1.74
  -9  17   2    5.14    0.79
   9  17  -2    4.05    1.45
  -8 -17   2    0.01    1.37
   8 -17  -2    0.32    0.91
   8  17  -2    0.70    1.17
  -8  17   2    0.34    0.55
   8  17  -2    0.40    1.74
  -8  17   2    1.15    1.43
  -7 -17   2    8.27    1.28
   7 -17  -2    7.94    1.16
   7 -17  -2   10.75    1.62
  -7  17   2    6.97    1.33
   7  17  -2    8.31    1.32
  -7  17   2    9.87    0.93
   6 -17  -2    2.79    0.85
  -6 -17   2    1.47    0.93
   6 -17  -2    3.81    1.21
  -6  17   2    1.17    1.04
   6  17  -2    2.48    0.97
  -6  17   2    1.36    0.61
   6  17  -2    2.63    1.33
  -6  17   2    2.70    0.62
  -5 -17   2    0.70    0.92
   5 -17  -2   -1.51    1.08
  -5 -17   2    2.22    1.22
   5 -17  -2   -1.13    0.72
   5  17  -2    0.53    0.39
   5  17  -2    0.36    1.14
  -5  17   2    0.56    1.11
   5  17  -2   -0.23    0.87
  -5  17   2    0.95    0.52
   4 -17  -2    7.30    0.96
  -4 -17   2    9.67    1.12
   4 -17  -2    8.13    1.22
  -4 -17   2    8.81    1.35
  -4  17   2    9.80    1.25
   4  17  -2    8.17    0.75
   4  17  -2    9.29    1.18
   4  17  -2    8.55    1.16
  -4  17   2    9.05    0.80
  -3 -17   2    0.51    1.09
   3 -17  -2    0.35    0.64
   3 -17  -2   -0.67    0.93
   3  17  -2    0.42    0.35
  -3  17   2    0.30    0.90
   3  17  -2    0.56    0.79
  -3  17   2    0.87    0.45
   2 -17  -2    0.76    0.58
   2 -17  -2    0.24    0.87
  -2 -17   2    2.29    0.88
   2  17  -2    0.87    0.35
   2  17  -2    0.27    0.81
  -2  17   2    1.61    0.53
  -2  17   2    1.19    0.42
  -2  17   2    0.96    0.81
   1 -17  -2    1.43    1.13
  -1 -17   2    0.74    1.09
  -1 -17   2    1.62    0.53
  -1  17   2    0.74    0.77
  -1  17   2    1.33    0.35
   1  17  -2    1.51    0.79
   1  17  -2    1.23    0.34
  -1  17   2    1.17    0.54
   1  17  -2    1.18    0.68
   0 -17  -2   16.05    1.39
   0 -17   2   13.63    1.35
   0 -17  -2   13.95    1.10
   0 -17   2   13.43    1.13
   0  17   2   15.05    1.18
   0  17   2   11.81    1.24
   0  17  -2   12.20    1.30
   0  17  -2   12.27    1.08
   0  17  -2   12.57    1.16
   0  17   2   13.52    1.06
   1 -17   2   17.24    1.44
   1 -17   2   17.62    1.70
  -1 -17  -2   17.13    1.53
  -1 -17  -2   16.03    1.33
  -1  17  -2   16.68    1.52
  -1  17  -2   16.93    1.39
   1  17   2   15.35    1.26
   1  17   2   15.39    1.41
  -1  17  -2   15.72    1.26
   2 -17   2    4.52    0.97
  -2 -17  -2    3.53    1.21
   2 -17   2    3.76    0.72
   2  17   2    5.15    0.47
  -2  17  -2    4.43    0.61
  -2  17  -2    4.97    0.57
  -2  17  -2    4.30    0.95
   2  17   2    5.27    0.86
   3 -17   2    0.62    0.94
  -3 -17  -2    3.37    1.11
   3 -17   2    1.71    0.69
  -3  17  -2    2.42    0.47
   3  17   2    1.95    0.35
  -3  17  -2    2.01    0.97
   3  17   2    2.04    0.87
   4 -17   2    5.14    1.36
  -4 -17  -2    5.34    0.95
   4 -17   2    3.75    0.78
  -4 -17  -2    4.53    1.23
   4  17   2    5.89    0.49
  -4  17  -2    5.56    1.13
  -4  17  -2    3.42    0.58
   4  17   2    3.96    1.11
   4  17   2    4.27    0.89
  -5 -17  -2    1.89    1.18
   5 -17   2    1.46    1.11
  -5 -17  -2   -0.17    0.92
   5 -17   2    0.19    0.74
  -5  17  -2    1.42    0.60
  -5  17  -2    0.91    1.17
  -5  17  -2    1.36    0.52
   5  17   2    1.15    0.46
   5  17   2   -0.13    0.84
  -6 -17  -2    9.58    1.24
   6 -17   2    8.38    1.12
   6 -17   2   12.93    1.53
  -6  17  -2    9.25    1.09
   6  17   2   10.64    1.27
  -6  17  -2   10.83    1.54
   6  17   2   11.51    0.89
   7 -17   2    5.11    0.89
  -7 -17  -2    3.43    1.07
  -7  17  -2    4.46    0.82
  -7  17  -2    5.04    1.42
   7  17   2    4.67    1.09
  -8 -17  -2    1.01    1.13
   8  17   2    0.97    1.06
  -8  17  -2    0.87    1.46
  -8  17  -2    0.71    0.59
  -8 -18   2   -0.68    1.17
  -8  18   2    1.39    0.77
  -8  18   2    1.09    1.57
   8  18  -2    1.26    1.49
  -7 -18   2   -0.26    1.15
   7 -18  -2    2.33    0.91
   7  18  -2    1.82    1.11
  -7  18   2    0.99    1.12
  -7  18   2    1.40    0.66
  -6 -18   2   10.53    1.40
   6 -18  -2    8.58    1.18
  -6  18   2    9.94    1.02
  -6  18   2    9.97    1.59
  -6  18   2   13.18    1.10
   6  18  -2   10.51    0.93
   6  18  -2    9.58    1.31
   6  18  -2   11.81    1.66
  -5 -18   2    6.42    1.43
   5 -18  -2    6.42    0.98
  -5 -18   2    3.65    1.12
   5 -18  -2    6.93    1.35
  -5  18   2    7.09    1.27
  -5  18   2    5.42    0.73
   5  18  -2    5.60    1.08
   5  18  -2    6.37    1.35
   5  18  -2    5.43    0.60
  -4 -18   2    0.81    0.81
  -4 -18   2    1.07    1.34
   4 -18  -2    1.13    0.72
   4 -18  -2   -1.33    1.42
  -4  18   2   -0.03    0.47
   4  18  -2   -1.10    1.18
  -4  18   2    2.02    1.03
   4  18  -2    0.66    0.35
   4  18  -2    0.67    0.99
  -3 -18   2    3.42    1.33
   3 -18  -2    1.78    1.06
   3 -18  -2    1.03    0.70
  -3  18   2    2.09    0.49
   3  18  -2    1.84    0.38
   3  18  -2    2.02    0.89
  -3  18   2    1.31    0.89
   2 -18  -2    1.09    1.25
  -2 -18   2    2.99    0.98
   2 -18  -2    1.33    0.69
   2  18  -2    2.43    0.93
  -2  18   2    3.04    0.63
  -2  18   2    2.51    0.90
  -2  18   2    2.73    0.48
   2  18  -2    3.28    0.44
  -1 -18   2    3.73    1.30
   1 -18  -2    1.88    0.57
  -1 -18   2    2.65    0.67
   1 -18  -2    0.18    0.98
   1  18  -2    4.01    0.87
  -1  18   2    1.88    0.62
   1  18  -2    4.27    0.87
  -1  18   2    1.84    0.90
   1  18  -2    3.55    0.42
  -1  18   2    1.89    0.44
   0 -18  -2    0.64    1.28
   0 -18   2    1.63    0.62
   0 -18   2    2.45    0.93
   0  18  -2    1.01    0.77
   0  18   2    1.62    0.87
   0  18   2    1.83    0.65
   0  18   2    1.42    0.38
   0  18  -2    2.15    0.58
   0  18  -2    1.74    0.39
   1 -18   2    0.70    1.29
   1 -18   2    0.35    0.63
  -1 -18  -2   -0.36    1.27
   1  18   2    0.78    0.35
  -1  18  -2    2.09    0.63
  -1  18  -2    0.87    0.41
   1  18   2    0.55    0.80
  -1  18  -2    1.15    0.87
   1  18   2    1.65    0.86
  -2 -18  -2    1.89    1.24
   2 -18   2    1.49    0.71
   2 -18   2    2.25    1.00
   2  18   2    1.89    0.82
  -2  18  -2    2.91    0.51
   2  18   2    2.93    0.42
  -2  18  -2    1.94    0.99
   3 -18   2    1.99    1.06
   3 -18   2    1.37    0.72
  -3 -18  -2    1.37    1.27
   3  18   2    2.58    1.02
  -3  18  -2    0.87    1.01
   3  18   2    2.76    0.85
  -3  18  -2    2.36    0.50
   3  18   2    1.43    0.36
   4 -18   2   -0.09    1.05
  -4 -18  -2    0.19    0.92
   4 -18   2    0.71    0.73
  -4 -18  -2   -1.95    1.28
  -4  18  -2   -0.10    1.13
   4  18   2   -0.20    0.34
  -4  18  -2    0.20    0.50
   4  18   2   -0.04    0.84
  -5 -18  -2    4.25    1.40
  -5 -18  -2    1.41    1.05
   5 -18   2    2.49    0.81
   5  18   2    2.60    0.44
  -5  18  -2    4.25    0.62
   5  18   2    0.37    0.92
  -5  18  -2    4.59    1.22
  -5  18  -2    5.34    0.69
  -6 -18  -2    0.46    1.02
   6 -18   2    1.78    0.91
   6  18   2    2.62    1.01
  -6  18  -2    2.54    1.59
  -6  18  -2    2.47    0.77
   6  18   2    3.06    0.47
   7 -18   2    0.49    1.50
  -7 -18  -2    0.05    1.06
   7 -18   2    1.14    0.90
   7  18   2    1.92    1.13
  -7  18  -2   -0.29    1.39
  -7  18  -2    0.05    0.75
   7  18   2    1.21    0.49
   8 -18   2    1.26    1.01
  -8 -18  -2    2.22    1.17
   8  18   2    2.40    1.23
  -8  18  -2    1.96    0.79
  -8  18  -2    1.36    1.63
   7 -19  -2    0.32    0.91
  -7 -19   2    2.01    1.11
  -7  19   2   -0.81    1.51
   7  19  -2    0.58    0.50
   7  19  -2    0.85    1.14
  -7  19   2    1.81    0.90
  -6 -19   2    1.89    1.23
   6 -19  -2    3.32    1.47
   6 -19  -2    4.79    0.95
   6  19  -2    4.30    1.22
  -6  19   2    3.12    1.24
  -6  19   2    2.50    0.83
   6  19  -2    3.93    0.56
  -5 -19   2   -0.49    1.03
   5 -19  -2    0.79    0.83
   5 -19  -2    0.46    1.35
  -5  19   2   -1.47    1.06
   5  19  -2    0.47    1.03
   5  19  -2    1.34    0.41
  -5  19   2    0.44    0.58
  -5  19   2   -0.44    0.64
   4 -19  -2    3.45    0.84
  -4  19   2    3.44    0.58
   4  19  -2    3.27    0.45
  -4  19   2    1.62    1.01
   4  19  -2    4.39    1.18
  -3 -19   2    1.37    1.47
   3 -19  -2    2.25    0.77
   3 -19  -2    4.25    1.10
  -3  19   2    0.94    1.07
  -3  19   2    1.81    0.56
   3  19  -2    1.60    1.03
   3  19  -2    1.25    0.37
   2 -19  -2    0.76    0.73
   2 -19  -2    1.22    1.15
  -2 -19   2    0.87    1.06
  -2  19   2    0.99    0.48
  -2  19   2    0.05    0.82
   2  19  -2    0.46    0.39
   2  19  -2   -0.13    0.98
   1 -19  -2    1.43    1.41
  -1 -19   2    1.81    1.40
  -1 -19   2    0.64    0.77
   1 -19  -2    0.30    0.68
   1  19  -2    0.07    0.38
   1  19  -2    0.07    0.88
  -1  19   2    0.05    0.58
  -1  19   2    0.33    0.93
   1  19  -2   -0.56    0.89
  -1  19   2    0.06    0.40
   0 -19  -2    2.71    0.73
   0 -19  -2    2.10    1.09
   0 -19   2    0.56    1.00
   0 -19   2    2.29    0.75
   0  19   2    1.00    0.89
   0  19  -2    2.65    0.87
   0  19   2    1.89    1.15
   0  19  -2    1.77    0.43
   0  19  -2    2.03    0.90
   0  19   2    1.83    0.43
   1 -19   2    4.38    0.77
  -1 -19  -2    2.96    0.87
  -1 -19  -2    5.00    1.20
  -1  19  -2    4.63    0.58
  -1  19  -2    3.62    1.01
   1  19   2    4.83    1.11
   1  19   2    4.52    1.02
   1  19   2    4.67    0.52
   2 -19   2    5.05    1.18
  -2 -19  -2    4.81    1.49
   2 -19   2    4.10    0.84
   2  19   2    4.59    1.05
  -2  19  -2    4.57    0.62
   2  19   2    4.34    0.50
  -2  19  -2    4.40    1.15
   3 -19   2    2.71    0.82
   3 -19   2    2.10    1.48
  -3 -19  -2    4.02    1.45
   3  19   2    3.81    0.98
  -3  19  -2    3.44    0.57
  -3  19  -2    3.13    1.15
   3  19   2    2.97    0.45
  -4 -19  -2    0.70    0.94
   4 -19   2    0.84    0.81
  -4  19  -2    2.42    1.22
  -4  19  -2    1.73    0.78
  -4  19  -2    0.92    0.54
   4  19   2    1.74    0.36
   4  19   2    0.57    0.92
  -5 -19  -2    3.60    1.48
   5 -19   2    3.74    0.89
  -5 -19  -2    2.77    0.94
   5 -19   2    2.87    1.36
  -5  19  -2    2.90    0.89
   5  19   2    3.85    1.09
   5  19   2    3.23    0.48
   6 -19   2    2.03    1.56
  -6 -19  -2    0.75    1.13
   6 -19   2    2.85    0.96
   6  19   2    1.73    0.47
  -6  19  -2    1.26    1.40
  -6  19  -2    2.57    0.74
  -7 -19  -2    0.02    1.12
   7 -19   2    2.49    0.99
  -7  19  -2    0.76    1.61
  -7  19  -2    1.72    0.87
   7  19   2    0.06    1.32
   7  19   2    1.36    0.51
   6 -20  -2    0.65    0.89
  -6 -20   2    0.11    1.13
   6  20  -2    2.04    1.40
  -6  20   2    1.38    1.47
   6  20  -2    0.92    0.51
  -5 -20   2    2.82    1.68
   5 -20  -2    7.98    1.69
   5 -20  -2    5.92    1.03
   5  20  -2    5.24    0.62
   5  20  -2    4.40    1.30
  -5  20   2    7.47    0.93
  -5  20   2    3.35    1.42
   4 -20  -2    0.79    0.85
   4 -20  -2   -0.62    1.32
   4  20  -2    0.73    0.43
  -4  20   2    0.06    0.57
   4  20  -2    0.15    1.19
  -4  20   2    0.02    1.27
   3 -20  -2    0.96    0.87
   3 -20  -2    1.62    1.34
  -3 -20   2    0.24    1.55
  -3  20   2    1.06    1.30
  -3  20   2    2.47    0.62
   3  20  -2   -0.04    0.41
   3  20  -2    1.26    1.14
   2 -20  -2    2.18    1.23
  -2 -20   2    1.48    1.28
   2 -20  -2    1.84    0.80
   2  20  -2    0.24    1.05
   2  20  -2    0.02    0.40
  -2  20   2    0.70    0.52
  -2  20   2    0.93    1.05
   1 -20  -2    3.10    1.18
  -1 -20   2    3.03    1.32
  -1 -20   2    2.65    0.94
   1  20  -2    1.44    1.06
   1  20  -2    0.88    1.13
   1  20  -2    1.39    0.44
  -1  20   2    1.33    0.48
  -1  20   2    1.32    0.98
   0 -20   2    1.90    0.79
   0  20   2    1.22    0.96
   0  20  -2    1.96    0.96
   0  20   2    1.11    0.99
   0  20  -2    1.02    0.46
   0  20   2    0.94    0.45
   0  20  -2    2.43    1.04
  -1 -20  -2    0.32    1.34
   1 -20   2    1.20    0.80
   1 -20   2    0.84    1.13
   1  20   2    1.72    1.04
   1  20   2    1.32    0.99
  -1  20  -2    0.07    1.08
   1  20   2    1.42    0.42
  -1  20  -2    0.93    0.49
   2 -20   2    1.82    0.80
   2 -20   2    0.16    1.21
  -2 -20  -2    1.56    1.31
  -2  20  -2    1.50    0.54
   2  20   2    1.64    0.43
  -2  20  -2    2.27    1.13
   2  20   2    2.45    1.06
  -3 -20  -2   -0.21    1.32
   3 -20   2   -0.34    0.82
  -3  20  -2    1.18    1.01
  -3  20  -2    0.30    0.59
   3  20   2    0.18    1.11
   3  20   2    0.52    0.37
   4 -20   2    6.02    1.51
   4 -20   2    3.34    0.92
  -4 -20  -2    4.73    1.62
   4  20   2    4.64    1.24
   4  20   2    4.02    0.50
  -4  20  -2    3.29    1.30
   5 -20   2   -1.70    1.54
   5 -20   2    0.56    0.86
  -5 -20  -2    1.62    1.16
  -5 -20  -2    1.45    1.60
  -5  20  -2    2.25    1.42
   5  20   2   -0.10    1.16
   5  20   2    1.17    0.48
  -6 -20  -2   -0.44    1.06
   6 -20   2    1.76    0.88
   6  20   2    0.76    0.48
  -6  20  -2    1.59    1.46
   6  20   2    0.13    1.19
  -5 -21   2    2.59    1.72
   5 -21  -2    3.49    1.85
   5  21  -2    1.84    0.57
  -5  21   2    1.39    1.59
  -5  21   2    0.98    0.77
   4 -21  -2    0.79    1.65
   4  21  -2    2.32    0.46
  -4  21   2    1.78    1.19
   4  21  -2    2.05    1.27
  -3  21   2    3.67    1.31
   3  21  -2    4.60    0.56
   3  21  -2    3.43    1.26
  -3  21   2    3.60    0.69
   2 -21  -2    3.09    1.37
  -2  21   2    2.20    0.62
   2  21  -2    3.02    1.26
   2  21  -2    3.14    0.55
  -2  21   2    3.67    1.18
   2  21  -2    0.94    1.13
  -1 -21   2   -0.48    1.37
   1  21  -2    1.37    1.23
   1  21  -2   -0.67    1.07
  -1  21   2    0.38    0.51
   1  21  -2   -0.15    0.46
   0  21  -2    4.09    0.63
   0  21   2    6.18    0.62
   0  21   2    5.33    1.30
   0  21  -2    5.29    1.17
   1 -21   2    1.64    1.35
  -1  21  -2    1.06    1.12
  -1  21  -2    0.47    0.54
   1  21   2    0.34    1.12
   2 -21   2    1.69    1.33
   2 -21   2    1.57    0.90
  -2  21  -2    1.53    0.63
   2  21   2    3.30    1.25
   2  21   2    1.51    0.45
  -3 -21  -2    0.48    1.68
   3 -21   2    2.35    0.90
  -3  21  -2    1.13    1.25
   3  21   2    2.80    1.31
   3  21   2    2.12    0.47
   4 -21   2    2.21    0.92
   4 -21   2    2.52    1.56
  -4 -21  -2    1.54    1.77
   4  21   2    2.65    0.54
  -4  21  -2    4.21    0.90
  -4  21  -2    2.24    1.43
   4  21   2    3.60    1.21
   5 -21   2    0.52    1.70
   5 -21   2    1.28    0.91
  -5  21  -2    2.07    1.59
  -5  21  -2    1.58    0.81
   5  21   2    1.62    0.56
   4 -22  -2    0.95    1.68
   4  22  -2    1.67    1.51
   4  22  -2   -0.12    0.49
  -4  22   2    0.70    1.46
   3 -22  -2   13.70    1.99
  -3  22   2   13.09    1.70
   3  22  -2    9.50    0.95
   3  22  -2   11.40    1.58
   2  22  -2    1.74    0.52
  -2  22   2    1.47    0.65
  -2  22   2    0.61    1.32
   2  22  -2   -0.33    1.21
   2  22  -2    0.10    1.13
   1 -22  -2    6.87    1.70
  -1 -22   2    5.36    1.58
   1  22  -2    4.07    1.19
  -1  22   2    5.66    1.14
  -1  22   2    6.77    0.73
   1  22  -2    5.18    0.66
   0  22  -2    1.98    1.04
   0  22   2   -0.18    0.96
   0  22   2   -0.13    0.55
   0  22  -2   -0.54    0.50
  -1 -22  -2    0.46    1.58
   1 -22   2    1.59    1.58
   1  22   2    0.10    1.24
  -1  22  -2   -0.92    1.19
  -1  22  -2    0.07    0.60
   1  22   2    0.09    0.45
   1  22   2    1.00    1.04
   2 -22   2    4.11    1.75
  -2 -22  -2    0.03    1.54
   2  22   2    0.84    0.48
   2  22   2    2.07    1.34
   2  22   2    2.30    1.17
  -2  22  -2   -1.90    1.36
   3  22   2   25.47    2.16
   3  22   2   22.90    1.74
  -3  22  -2   18.16    2.22
   4  22   2    1.50    0.57
  -4  22  -2   -0.27    0.94
   4  22   2    1.45    1.40
  -4  22  -2    1.98    1.31
  -2  23   2    2.29    1.26
   2  23  -2    0.36    0.51
   2  23  -2   -2.26    1.37
  -1  23   2    1.60    1.25
   1  23  -2   -0.12    0.54
  -1  23   2   -0.17    0.59
   1  23  -2   -1.52    1.25
   0 -23  -2    0.87    1.93
   0 -23   2   -0.51    1.74
   0  23   2    2.49    1.82
   0  23  -2    0.30    0.57
   0  23   2    1.40    0.58
   0  23  -2    0.56    1.35
   1 -23   2    0.52    1.87
  -1  23  -2    1.62    1.34
   1  23   2    1.32    1.10
   1  23   2    1.35    0.56
   2  23   2    0.60    1.59
   2  23   2   -0.22    1.25
  -2  23  -2    2.30    1.57
   2  23   2   -0.19    0.55
  13   0  -3    6.44    1.55
 -13   0   3    5.33    1.59
 -13   0   3    2.87    0.94
 -12   0   3    0.97    0.55
  12   0  -3    0.13    1.13
 -11   0   3    6.26    1.26
 -11   0   3    7.26    1.28
  11   0  -3    7.38    1.28
 -11   0   3    7.35    0.78
 -10   0   3    0.51    0.89
 -10   0   3    0.58    0.46
 -10   0   3    0.21    0.89
  10   0  -3   -0.68    0.80
  -9   0   3   -0.08    0.88
  -9   0   3    0.04    0.40
   9   0  -3    0.49    0.75
  -9   0   3    1.50    0.74
  -9   0   3    0.56    0.15
  -8   0   3    0.15    0.15
   8   0  -3    0.29    0.61
  -8   0   3    0.37    0.77
  -8   0   3    0.07    0.35
  -7   0   3    0.14    0.43
   7   0  -3   -0.08    0.48
  -7   0   3   -0.04    0.13
  -7   0   3    0.22    0.28
  -7   0   3    0.25    0.50
  -7   0   3    0.12    0.31
  -6   0   3   -0.72    0.38
  -6   0   3   -0.41    0.32
  -6   0   3   -0.42    0.21
   6   0  -3    0.00    0.17
  -6   0   3    0.10    0.11
   6   0  -3   -0.05    0.31
  -6   0   3   -0.18    0.21
   6   0  -3    0.20    0.19
  -5   0   3    6.56    0.56
  -5   0   3    6.74    0.56
  -5   0   3    8.74    0.63
  -5   0   3    6.96    0.53
   5   0  -3    7.42    0.55
  -5   0   3    8.32    0.68
   5   0  -3    6.29    0.56
   5   0  -3    8.75    0.63
  -4   0   3    0.16    0.21
  -4   0   3    0.14    0.26
  -4   0   3    0.24    0.14
  -4   0   3    0.26    0.07
   4   0  -3    0.02    0.19
   4   0  -3    0.19    0.12
   4   0  -3    0.07    0.06
  -4   0   3   -0.07    0.12
   4   0  -3   -0.05    0.13
  -3   0   3   22.11    1.59
   3   0  -3   21.25    1.59
  -3   0   3   23.41    1.62
   3   0  -3   22.50    1.58
   3   0  -3   22.01    1.61
   3   0  -3   22.26    1.59
  -3   0   3   21.06    1.61
  -3   0   3   21.78    1.59
  -3   0   3   21.94    1.58
   2   0  -3    0.00    0.17
  -2   0   3    0.11    0.03
  -2   0   3    0.12    0.13
   2   0  -3   -0.07    0.08
  -2   0   3    0.01    0.05
   2   0  -3   -0.08    0.14
  -2   0   3   -0.07    0.10
   2   0  -3   -0.01    0.10
   2   0  -3    0.08    0.07
  -2   0   3   -0.14    0.14
  -2   0   3   -0.06    0.07
   1   0  -3    5.71    0.43
   1   0   3    3.01    0.25
   1   0   3    3.48    0.24
   2   0   3   -0.04    0.06
  -2   0  -3   -0.15    0.12
  -2   0  -3   -0.04    0.07
  -2   0  -3   -0.02    0.06
   2   0   3   -0.02    0.14
   2   0   3    0.01    0.18
   2   0   3   -0.09    0.06
  -2   0  -3   -0.39    0.14
   2   0   3   -0.03    0.10
  -2   0  -3   -0.06    0.05
   3   0   3    0.45    0.09
  -3   0  -3    0.55    0.12
   3   0   3   -0.04    0.23
  -3   0  -3    0.15    0.09
  -3   0  -3    0.10    0.15
   3   0   3    0.37    0.11
  -3   0  -3    0.27    0.07
  -3   0  -3    0.28    0.10
   3   0   3    0.32    0.16
  -3   0  -3    0.52    0.22
  -4   0  -3   -0.02    0.09
  -4   0  -3   -0.07    0.15
   4   0   3    0.14    0.20
   4   0   3   -0.01    0.11
   4   0   3   -0.10    0.14
  -4   0  -3   -0.07    0.11
  -4   0  -3   -0.48    0.24
  -4   0  -3    0.29    0.22
  -5   0  -3    7.54    0.63
  -5   0  -3   10.13    0.77
  -5   0  -3    8.53    0.68
  -5   0  -3    7.28    0.65
  -5   0  -3    8.10    0.62
  -5   0  -3    8.43    0.62
   5   0   3    9.25    0.70
   5   0   3    8.22    0.64
  -6   0  -3    0.19    0.32
  -6   0  -3   -0.27    0.38
   6   0   3    0.14    0.22
  -6   0  -3   -0.31    0.17
  -6   0  -3    0.39    0.14
  -6   0  -3   -0.09    0.24
   6   0   3    0.51    0.32
  -7   0  -3    0.04    0.57
   7   0   3    0.64    0.28
  -7   0  -3    1.46    0.29
  -7   0  -3    1.14    0.31
  -7   0  -3    1.43    0.20
  -7   0  -3    0.68    0.40
   7   0   3    0.56    0.52
  -7   0  -3    1.09    0.20
  -8   0  -3    0.73    0.20
  -8   0  -3    0.56    0.38
   8   0   3    0.53    0.60
  -8   0  -3    0.78    0.77
  -9   0  -3   13.61    1.10
   9   0   3   17.45    1.39
  -9   0  -3   16.19    1.49
  -9   0  -3   15.17    1.20
 -10   0  -3    1.24    1.00
  10   0   3    0.35    0.87
 -10   0  -3   -0.09    0.44
  11   0   3   12.21    1.31
 -11   0  -3    7.90    1.29
 -11   0  -3   10.59    0.95
 -12   0  -3   -0.50    0.54
 -12   0  -3   -1.89    1.06
 -13   0  -3    0.04    1.29
 -13   0  -3    1.43    0.86
 -13  -1   3    1.08    0.94
 -13  -1   3    2.18    1.46
  13  -1  -3    2.57    1.48
 -13   1   3    3.85    1.54
  13   1  -3    1.62    1.53
 -13   1   3    3.28    0.91
  12  -1  -3   24.97    2.09
 -12  -1   3   19.91    1.74
  12   1  -3   21.21    2.17
 -12   1   3   20.55    1.78
 -11  -1   3    5.89    1.28
 -11  -1   3    6.35    1.29
 -11  -1   3    7.97    0.81
  11  -1  -3    8.11    1.17
 -11   1   3    6.64    0.78
  11   1  -3    7.26    1.21
 -11   1   3    6.75    1.19
 -11   1   3    7.74    1.29
 -10  -1   3    0.76    0.42
 -10  -1   3    0.00    1.03
  10  -1  -3    1.29    0.87
 -10  -1   3    0.75    0.91
  10   1  -3    1.34    0.88
 -10   1   3   -0.51    1.01
 -10   1   3    1.60    0.49
 -10   1   3    1.23    0.89
  -9  -1   3    2.47    0.79
  -9  -1   3    2.50    0.94
  -9  -1   3    2.28    0.48
   9  -1  -3    2.80    0.78
  -9   1   3    3.04    0.49
  -9   1   3    2.92    0.29
   9   1  -3    3.42    0.80
  -9   1   3    3.06    0.96
  -9   1   3    2.86    0.76
  -8  -1   3    7.23    0.86
  -8  -1   3    6.71    0.93
  -8  -1   3    8.09    0.70
   8  -1  -3    7.92    0.88
  -8   1   3    7.61    0.76
  -8   1   3    7.03    0.61
  -8   1   3    7.98    1.03
  -8   1   3    9.03    0.72
  -8   1   3    8.63    0.67
   8   1  -3    9.25    0.90
   7  -1  -3   13.69    1.13
  -7  -1   3   12.97    0.97
  -7  -1   3   12.48    1.12
   7  -1  -3   14.62    1.04
  -7  -1   3   12.88    1.05
  -7  -1   3   12.16    1.18
  -7   1   3   11.53    1.03
  -7   1   3   13.85    0.98
  -7   1   3   13.81    1.11
  -7   1   3   12.86    1.05
   7   1  -3   13.46    1.00
  -7   1   3   13.74    1.16
   7   1  -3   14.00    1.16
  -6  -1   3    0.00    0.43
   6  -1  -3    0.86    0.24
   6  -1  -3    0.93    0.31
  -6  -1   3    0.40    0.24
  -6  -1   3    0.92    0.12
  -6  -1   3    0.63    0.34
  -6   1   3    0.83    0.21
  -6   1   3    0.89    0.13
  -6   1   3    0.73    0.42
   6   1  -3    1.00    0.33
  -6   1   3    0.50    0.34
   6   1  -3    0.71    0.17
  -6   1   3    0.45    0.27
  -5  -1   3    0.93    0.33
  -5  -1   3    1.50    0.13
   5  -1  -3    1.23    0.21
  -5  -1   3    0.81    0.30
   5  -1  -3    0.55    0.31
  -5  -1   3    1.05    0.18
  -5   1   3    1.21    0.40
   5   1  -3    1.10    0.30
  -5   1   3    1.16    0.15
   5   1  -3    1.49    0.15
  -5   1   3    1.89    0.30
  -5   1   3    1.55    0.19
  -5   1   3    1.30    0.25
  -4  -1   3    3.48    0.35
   4  -1  -3    3.09    0.24
   4  -1  -3    3.38    0.31
   4  -1  -3    2.75    0.25
  -4  -1   3    2.31    0.23
  -4  -1   3    2.68    0.21
  -4  -1   3    2.92    0.32
  -4   1   3    2.58    0.22
  -4   1   3    2.63    0.26
  -4   1   3    3.77    0.36
   4   1  -3    1.91    0.23
   4   1  -3    2.35    0.20
   4   1  -3    2.10    0.29
  -4   1   3    2.88    0.30
  -4   1   3    2.82    0.23
   3  -1  -3   18.46    1.41
  -3  -1   3   19.39    1.41
   3  -1  -3   17.84    1.41
   3  -1  -3   19.40    1.39
  -3  -1   3   19.70    1.38
  -3  -1   3   20.72    1.42
  -3  -1   3   20.27    1.39
   3  -1  -3   18.36    1.39
   3   1  -3   20.55    1.39
  -3   1   3   18.42    1.39
   3   1  -3   19.95    1.38
  -3   1   3   18.44    1.39
   3   1  -3   19.92    1.41
  -3   1   3   18.10    1.42
  -3   1   3   18.33    1.41
  -3   1   3   18.92    1.39
  -2  -1   3   49.31    3.46
  -2  -1   3   49.21    3.45
  -2  -1   3   49.12    3.45
   2  -1  -3   46.34    3.46
  -2  -1   3   48.32    3.46
   2  -1  -3   46.53    3.45
   2  -1  -3   46.20    3.46
  -2  -1   3   48.03    3.46
   2  -1  -3   48.83    3.45
  -2   1   3   47.14    3.45
   2   1  -3   50.06    3.45
  -2   1   3   47.22    3.45
   2   1  -3   48.80    3.46
   2   1  -3   51.28    3.46
  -2   1   3   46.96    3.46
   2   1  -3   48.32    3.45
   2   1  -3   46.27    3.46
  -2   1   3   46.18    3.46
   1  -1  -3    3.06    0.23
  -1  -1   3    2.89    0.21
  -1  -1   3    2.42    0.22
   1  -1  -3    1.68    0.21
   1   1  -3    3.19    0.22
   1   1  -3    3.09    0.24
   1   1  -3    2.73    0.21
   1   1  -3    2.21    0.21
  -1   1   3    3.06    0.23
   1   1  -3    3.29    0.21
   1  -1   3    0.91    0.08
  -1  -1  -3    0.86    0.07
   1  -1   3    1.06    0.09
   1  -1   3    1.05    0.13
  -1  -1  -3    1.03    0.12
  -1   1  -3    0.87    0.10
   1   1   3    1.05    0.12
   1   1   3    0.96    0.10
   1   1   3    0.87    0.08
   1   1   3    0.83    0.09
   1   1   3    0.96    0.08
  -1   1  -3    0.84    0.10
  -1   1  -3    0.73    0.14
  -1   1  -3    0.83    0.07
   1   1   3    0.92    0.09
  -1   1  -3    0.82    0.08
   2  -1   3    0.37    0.08
  -2  -1  -3    0.26    0.06
  -2  -1  -3    0.53    0.06
  -2  -1  -3    0.00    0.13
   2  -1   3    0.34    0.07
  -2  -1  -3    0.32    0.07
   2  -1   3    0.07    0.18
   2  -1   3    0.56    0.11
   2  -1   3    0.44    0.13
  -2  -1  -3    0.15    0.14
   2   1   3    0.47    0.08
  -2   1  -3    0.41    0.10
  -2   1  -3    0.12    0.15
  -2   1  -3    0.40    0.06
  -2   1  -3    0.26    0.06
   2   1   3    0.17    0.11
  -2   1  -3    0.17    0.15
  -2   1  -3    0.33    0.12
   2   1   3    0.63    0.21
   2   1   3    0.49    0.16
   2   1   3    0.33    0.07
  -3  -1  -3   37.55    2.82
  -3  -1  -3   37.56    2.82
   3  -1   3   41.39    2.82
   3  -1   3   40.41    2.82
  -3  -1  -3   39.02    2.85
   3  -1   3   40.66    2.83
  -3  -1  -3   38.52    2.82
   3  -1   3   37.59    2.83
  -3  -1  -3   37.11    2.83
  -3   1  -3   42.20    2.82
   3   1   3   39.58    2.82
   3   1   3   37.83    2.83
  -3   1  -3   40.02    2.85
  -3   1  -3   39.49    2.83
   3   1   3   37.29    2.82
  -3   1  -3   41.09    2.82
  -3   1  -3   38.90    2.82
  -4  -1  -3   41.12    2.92
  -4  -1  -3   40.44    2.88
   4  -1   3   39.16    2.90
  -4  -1  -3   38.75    2.90
   4  -1   3   39.52    2.89
  -4  -1  -3   41.13    2.88
   4  -1   3   40.89    2.89
  -4   1  -3   40.09    2.88
   4   1   3   39.41    2.89
   4   1   3   41.70    2.88
  -4   1  -3   41.44    2.93
  -4   1  -3   38.69    2.90
  -4   1  -3   40.37    2.88
   4   1   3   40.27    2.90
  -4   1  -3   37.37    2.89
  -5  -1  -3    0.45    0.15
  -5  -1  -3    0.45    0.29
  -5  -1  -3    0.44    0.34
   5  -1   3    0.87    0.29
  -5  -1  -3    0.30    0.13
   5  -1   3    0.28    0.17
   5   1   3    0.29    0.16
  -5   1  -3    0.68    0.12
  -5   1  -3    0.36    0.24
  -5   1  -3    0.35    0.26
  -5   1  -3    0.97    0.39
  -5   1  -3    0.09    0.14
   5   1   3    0.64    0.29
   6  -1   3   51.39    3.75
  -6  -1  -3   52.91    3.71
   6  -1   3   49.33    3.72
  -6  -1  -3   50.70    3.75
  -6  -1  -3   53.42    3.72
  -6  -1  -3   50.54    3.79
  -6   1  -3   52.14    3.79
  -6   1  -3   53.29    3.71
  -6   1  -3   50.13    3.74
  -6   1  -3   53.43    3.71
  -6   1  -3   48.95    3.72
   6   1   3   51.45    3.72
   6   1   3   51.19    3.75
  -7  -1  -3    7.75    0.66
  -7  -1  -3    9.19    0.79
   7  -1   3    8.15    0.85
  -7  -1  -3    8.94    0.92
  -7  -1  -3    8.23    0.74
   7   1   3    7.58    0.74
  -7   1  -3    8.99    0.68
  -7   1  -3    8.83    0.73
  -7   1  -3    8.25    0.72
   7   1   3    7.68    0.87
  -7   1  -3    9.93    0.94
  -7   1  -3   10.50    0.77
  -7   1  -3    9.34    0.71
   8  -1   3    3.49    0.64
  -8  -1  -3    3.70    0.83
  -8  -1  -3    3.76    0.33
  -8  -1  -3    3.47    0.46
  -8   1  -3    3.56    0.77
  -8   1  -3    3.75    0.35
  -8   1  -3    3.62    0.38
   8   1   3    4.43    0.72
  -8   1  -3    3.55    0.48
  -8   1  -3    3.42    0.47
   9  -1   3    7.67    1.01
  -9  -1  -3    8.58    0.70
  -9  -1  -3    9.85    1.18
  -9  -1  -3    8.11    0.79
  -9   1  -3    8.42    0.79
  -9   1  -3    8.47    1.16
  -9   1  -3    9.05    0.68
   9   1   3    9.00    1.02
 -10  -1  -3    7.31    1.19
  10  -1   3    7.32    1.02
 -10  -1  -3    7.33    0.68
  10   1   3    4.25    1.03
 -10   1  -3    6.66    1.08
 -10   1  -3    6.18    0.68
 -10   1  -3    6.38    0.70
 -11  -1  -3    0.16    0.45
  11  -1   3   -1.33    1.06
 -11  -1  -3    0.00    0.96
 -11   1  -3   -0.02    0.55
 -11   1  -3    1.34    1.15
 -12  -1  -3   10.98    1.12
 -12  -1  -3   14.28    1.64
  12  -1   3    9.53    1.55
 -12   1  -3   11.35    1.13
 -12   1  -3   12.69    1.64
  12   1   3    9.89    1.64
 -13  -1  -3   -1.47    1.28
 -13  -1  -3    1.01    0.88
 -13   1  -3    1.72    1.33
 -13   1  -3    1.01    0.89
 -13  -2   3    0.77    1.46
 -13  -2   3   -0.23    0.87
 -13   2   3   -1.53    1.52
 -13   2   3   -1.14    0.82
  12  -2  -3    1.55    1.34
 -12  -2   3    2.23    0.67
 -12   2   3    1.82    0.58
  12   2  -3    2.31    1.48
 -12   2   3    2.01    1.39
 -11  -2   3   16.07    1.44
  11  -2  -3   16.08    1.69
 -11  -2   3   22.02    1.88
  11   2  -3   17.42    1.84
 -11   2   3   17.49    1.81
 -11   2   3   16.57    1.72
 -11   2   3   16.98    1.47
 -10  -2   3    1.29    0.97
  10  -2  -3    1.51    0.90
 -10  -2   3    0.74    1.00
 -10  -2   3    1.21    0.46
  10   2  -3    2.35    0.95
 -10   2   3    1.66    0.51
 -10   2   3    1.34    0.96
 -10   2   3    2.80    0.94
  -9  -2   3    2.06    0.44
  -9  -2   3    1.24    0.82
  -9  -2   3    2.16    0.83
   9  -2  -3    1.53    0.72
   9   2  -3    1.39    0.76
  -9   2   3    2.08    0.73
  -9   2   3    1.49    0.25
  -9   2   3    0.77    0.45
  -9   2   3    2.02    0.97
  -8  -2   3    1.69    0.80
  -8  -2   3    1.13    0.33
   8  -2  -3   -0.24    0.62
  -8  -2   3    2.52    0.63
   8  -2  -3    0.84    0.42
   8   2  -3    1.22    0.27
   8   2  -3    2.00    0.67
  -8   2   3    0.73    0.82
  -8   2   3    1.02    0.19
  -8   2   3   -0.35    0.46
  -8   2   3    0.10    0.36
  -7  -2   3    8.93    0.83
   7  -2  -3    8.95    0.89
  -7  -2   3    8.55    0.81
   7  -2  -3    9.30    0.83
  -7  -2   3    9.88    0.99
  -7   2   3   11.33    0.98
  -7   2   3    9.75    0.83
  -7   2   3    9.59    0.73
  -7   2   3    9.67    0.80
   7   2  -3    9.27    0.74
   7   2  -3    9.66    0.92
   6  -2  -3   20.20    1.50
  -6  -2   3   20.13    1.59
  -6  -2   3   18.65    1.56
  -6  -2   3   19.85    1.50
   6  -2  -3   17.73    1.54
   6   2  -3   21.10    1.46
  -6   2   3   20.92    1.57
  -6   2   3   16.43    1.51
  -6   2   3   20.98    1.47
   6   2  -3   21.07    1.54
  -6   2   3   22.21    1.54
  -5  -2   3    7.18    0.62
  -5  -2   3    9.27    0.74
  -5  -2   3    7.75    0.69
   5  -2  -3    8.00    0.66
   5  -2  -3    8.57    0.72
  -5   2   3    8.04    0.61
  -5   2   3    8.10    0.63
  -5   2   3    7.85    0.67
  -5   2   3    9.05    0.75
   5   2  -3    8.35    0.60
  -5   2   3    7.97    0.65
   5   2  -3    8.57    0.72
   4  -2  -3   28.29    2.02
  -4  -2   3   26.47    2.00
  -4  -2   3   25.67    2.03
  -4  -2   3   29.06    2.03
   4  -2  -3   27.43    2.01
   4  -2  -3   27.48    2.00
  -4   2   3   28.32    1.99
  -4   2   3   29.05    2.04
   4   2  -3   27.27    2.02
  -4   2   3   27.55    2.01
  -4   2   3   28.72    2.00
  -4   2   3   25.80    2.01
   4   2  -3   27.68    1.98
  -3  -2   3  150.70   11.00
   3  -2  -3  156.00   11.00
  -3  -2   3  156.23   11.02
   3  -2  -3  156.30   11.01
   3  -2  -3  154.01   11.00
   3  -2  -3  151.74   11.00
  -3  -2   3  152.00   11.01
  -3   2   3  153.80   11.00
  -3   2   3  151.45   11.00
   3   2  -3  153.66   11.01
  -3   2   3  156.74   11.00
   3   2  -3  152.74   11.00
   3   2  -3  146.25   10.99
  -3   2   3  149.74   11.00
  -3   2   3  160.05   11.02
   2  -2  -3  352.58   25.22
   2  -2  -3  342.63   25.22
   2  -2  -3  338.26   25.21
  -2  -2   3  356.35   25.22
  -2  -2   3  347.88   25.21
  -2  -2   3  358.08   25.22
  -2  -2   3  358.03   25.22
   2  -2  -3  346.75   25.22
   2  -2  -3  356.02   25.21
   2   2  -3  360.13   25.21
   2   2  -3  367.00   25.21
  -2   2   3  352.85   25.21
  -2   2   3  338.94   25.22
  -2   2   3  352.82   25.22
  -2   2   3  348.63   25.22
   2   2  -3  354.19   25.22
  -2   2   3  338.09   25.21
   2   2  -3  367.25   25.22
   2   2  -3  343.85   25.22
   2   2  -3  355.45   25.21
  -1  -2   3    0.03    0.04
   1  -2  -3    0.32    0.06
   1  -2  -3    0.14    0.11
   1  -2  -3    0.18    0.04
  -1  -2   3    0.27    0.08
   1  -2  -3    0.03    0.08
  -1   2   3   -0.07    0.11
  -1   2   3    0.04    0.08
  -1   2   3    0.13    0.05
   1   2  -3    0.14    0.09
   1   2  -3    0.13    0.05
   1   2  -3    0.00    0.08
   1   2  -3    0.33    0.11
  -1   2   3    0.13    0.09
  -1   2   3    0.16    0.03
   1   2  -3    0.31    0.10
   0  -2  -3  333.04   26.12
   0   2  -3  369.83   26.12
   0   2  -3  370.50   26.12
   0   2  -3  371.51   26.12
   0   2   3  374.35   26.12
   0   2   3  367.47   26.12
  -1  -2  -3    0.22    0.07
  -1  -2  -3    0.39    0.10
   1  -2   3    0.22    0.06
   1  -2   3   -0.01    0.09
   1  -2   3    0.14    0.02
  -1  -2  -3    0.28    0.07
   1  -2   3   -0.02    0.12
   1  -2   3    0.06    0.06
  -1   2  -3    0.00    0.08
  -1   2  -3    0.12    0.10
   1   2   3    0.14    0.08
  -1   2  -3    0.10    0.05
   1   2   3    0.24    0.05
   1   2   3    0.28    0.06
   1   2   3    0.09    0.08
  -1   2  -3    0.04    0.02
  -1   2  -3    0.08    0.11
   1   2   3    0.34    0.13
  -2  -2  -3    1.96    0.15
   2  -2   3    1.36    0.24
   2  -2   3    1.60    0.18
   2  -2   3    1.65    0.17
   2  -2   3    1.78    0.14
  -2  -2  -3    1.69    0.14
   2  -2   3    1.55    0.16
   2  -2   3    1.49    0.17
  -2  -2  -3    1.81    0.19
  -2  -2  -3    1.83    0.20
  -2   2  -3    1.56    0.20
   2   2   3    1.44    0.21
   2   2   3    2.10    0.18
  -2   2  -3    1.80    0.21
  -2   2  -3    1.49    0.14
  -2   2  -3    2.06    0.22
   2   2   3    1.76    0.14
  -2   2  -3    1.51    0.15
   2   2   3    1.80    0.15
  -2   2  -3    1.36    0.14
   2   2   3    1.84    0.23
   2   2   3    1.75    0.15
  -3  -2  -3   -0.04    0.17
   3  -2   3    0.21    0.12
   3  -2   3    0.08    0.18
  -3  -2  -3    0.28    0.19
   3  -2   3    0.38    0.15
   3  -2   3    0.18    0.15
   3  -2   3    0.41    0.11
  -3  -2  -3    0.10    0.09
  -3   2  -3   -0.06    0.08
  -3   2  -3    0.13    0.08
  -3   2  -3    0.24    0.12
   3   2   3    0.48    0.17
  -3   2  -3    0.10    0.19
   3   2   3    0.19    0.08
   3   2   3    0.03    0.12
  -3   2  -3    0.36    0.19
  -4  -2  -3  132.98    9.57
  -4  -2  -3  136.68    9.60
   4  -2   3  136.23    9.57
  -4  -2  -3  134.90    9.58
   4  -2   3  135.85    9.57
   4  -2   3  134.88    9.57
   4  -2   3  132.67    9.58
  -4   2  -3  120.74    9.57
  -4   2  -3  134.36    9.57
   4   2   3  137.75    9.57
  -4   2  -3  128.47    9.57
  -4   2  -3  137.49    9.57
   4   2   3  132.03    9.58
  -4   2  -3  131.89    9.60
   5  -2   3    5.27    0.47
   5  -2   3    5.99    0.52
   5  -2   3    6.16    0.47
  -5  -2  -3    5.06    0.44
  -5  -2  -3    7.25    0.59
  -5  -2  -3    5.08    0.51
  -5   2  -3    5.47    0.43
   5   2   3    6.09    0.45
  -5   2  -3    4.53    0.55
  -5   2  -3    4.71    0.47
  -5   2  -3    4.49    0.44
   5   2   3    6.58    0.52
  -5   2  -3    5.60    0.48
  -6  -2  -3   41.84    3.16
  -6  -2  -3   43.24    3.11
  -6  -2  -3   43.74    3.14
   6  -2   3   40.40    3.11
   6  -2   3   40.31    3.13
  -6   2  -3   43.97    3.17
   6   2   3   42.46    3.15
   6   2   3   44.01    3.10
  -6   2  -3   44.44    3.10
  -6   2  -3   44.27    3.10
  -6   2  -3   42.58    3.13
   7  -2   3    3.72    0.58
  -7  -2  -3    3.87    0.43
  -7  -2  -3    3.65    0.71
  -7   2  -3    3.81    0.36
   7   2   3    4.86    0.61
  -7   2  -3    3.01    0.67
  -7   2  -3    4.37    0.50
   7   2   3    4.06    0.40
  -7   2  -3    4.01    0.42
   8  -2   3    3.11    0.62
  -8  -2  -3    1.52    0.71
  -8   2  -3    1.40    0.39
  -8   2  -3    2.29    0.25
  -8   2  -3    1.82    0.82
  -8   2  -3    2.65    0.43
   8   2   3    1.59    0.74
   9  -2   3    3.08    0.72
  -9  -2  -3    2.75    0.43
  -9  -2  -3    3.08    0.95
  -9   2  -3    2.07    0.43
  -9   2  -3    3.10    0.50
  -9   2  -3    3.44    0.97
   9   2   3    1.87    0.81
 -10  -2  -3   12.55    1.02
  10  -2   3   11.16    1.30
 -10  -2  -3   11.11    1.36
  10   2   3   13.33    1.35
 -10   2  -3   11.05    1.02
 -10   2  -3   10.40    1.01
 -10   2  -3   12.15    1.31
  11  -2   3   10.10    1.27
 -11  -2  -3    8.02    0.94
 -11  -2  -3    8.50    1.26
 -11   2  -3    8.94    0.93
 -11   2  -3   10.57    1.45
  11   2   3   10.65    1.50
 -12  -2  -3    2.01    1.15
  12  -2   3   -0.93    1.15
 -12  -2  -3   -1.28    0.56
 -12   2  -3   -0.10    1.31
 -12   2  -3    0.01    0.85
 -13  -2  -3    1.73    1.46
 -13  -2  -3    1.58    0.93
 -13   2  -3    4.47    1.55
 -13   2  -3    1.11    0.82
 -13  -3   3    0.27    0.85
 -13  -3   3   -2.01    1.43
  13  -3  -3    0.53    1.52
 -13   3   3    0.69    1.36
 -13   3   3    0.35    0.88
  12  -3  -3    3.80    1.24
 -12  -3   3    3.34    0.74
 -12   3   3    3.42    0.73
 -12   3   3    3.01    1.41
  12   3  -3    3.40    1.42
 -11  -3   3    0.95    0.48
 -11  -3   3    0.99    1.03
  11  -3  -3   -0.12    0.98
 -11   3   3    2.24    0.56
 -11   3   3    1.41    1.14
 -11   3   3    2.54    1.02
  11   3  -3    1.36    1.12
  10  -3  -3   25.15    2.24
 -10  -3   3   26.80    2.34
 -10  -3   3   29.75    2.10
 -10  -3   3   30.91    2.46
 -10   3   3   29.12    2.37
 -10   3   3   27.73    2.03
  10   3  -3   24.50    2.31
 -10   3   3   26.86    2.15
 -10   3   3   27.39    2.35
   9  -3  -3   -0.19    0.70
  -9  -3   3    0.15    0.78
  -9  -3   3    0.00    0.91
  -9  -3   3    0.43    0.41
  -9   3   3    0.08    0.18
   9   3  -3    0.10    0.82
  -9   3   3    0.76    0.43
  -9   3   3    0.61    0.82
  -8  -3   3    7.81    1.00
   8  -3  -3    7.23    0.89
   8  -3  -3    8.99    0.74
  -8  -3   3    8.62    0.70
  -8  -3   3    6.28    0.90
  -8   3   3    7.55    0.78
  -8   3   3    7.26    0.71
   8   3  -3    6.06    0.92
   8   3  -3    7.36    0.67
  -8   3   3    7.33    0.62
  -8   3   3    9.26    1.06
   7  -3  -3   15.32    1.39
  -7  -3   3   17.19    1.31
   7  -3  -3   17.79    1.35
  -7  -3   3   19.06    1.45
  -7   3   3   16.92    1.46
   7   3  -3   17.59    1.46
  -7   3   3   16.64    1.26
   7   3  -3   17.74    1.27
  -7   3   3   16.45    1.30
  -7   3   3   16.34    1.36
  -6  -3   3   11.88    1.11
  -6  -3   3   13.24    1.04
   6  -3  -3   11.97    1.06
  -6  -3   3   14.65    1.15
   6  -3  -3   12.16    1.04
  -6   3   3   13.20    0.99
   6   3  -3   14.82    1.09
  -6   3   3   13.83    1.16
   6   3  -3   13.96    0.98
  -5  -3   3    8.56    0.71
  -5  -3   3    9.76    0.82
   5  -3  -3    9.33    0.77
   5  -3  -3    9.44    0.81
  -5  -3   3    9.73    0.82
   5   3  -3    9.31    0.69
   5   3  -3    8.57    0.77
  -5   3   3    9.84    0.71
  -5   3   3   10.21    0.87
  -5   3   3    9.05    0.77
  -5   3   3    9.64    0.71
  -4  -3   3   23.23    1.70
  -4  -3   3   22.63    1.74
   4  -3  -3   23.18    1.72
   4  -3  -3   23.46    1.73
  -4  -3   3   24.04    1.74
   4  -3  -3   21.32    1.70
  -4   3   3   23.53    1.75
  -4   3   3   23.06    1.70
   4   3  -3   24.53    1.69
   4   3  -3   23.47    1.73
  -4   3   3   24.88    1.72
  -4   3   3   23.89    1.70
  -3  -3   3  148.59   10.66
   3  -3  -3  145.35   10.66
   3  -3  -3  146.65   10.66
  -3  -3   3  153.23   10.67
  -3  -3   3  147.40   10.67
   3  -3  -3  149.92   10.66
   3  -3  -3  150.61   10.67
  -3   3   3  152.65   10.68
   3   3  -3  153.95   10.65
   3   3  -3  146.14   10.67
  -3   3   3  149.83   10.66
   3   3  -3  145.42   10.66
  -3   3   3  137.34   10.66
   3   3  -3  149.44   10.65
  -3   3   3  152.14   10.66
   2  -3  -3    5.39    0.47
   2  -3  -3    6.10    0.45
  -2  -3   3    6.69    0.48
   2  -3  -3    5.79    0.47
   2  -3  -3    5.63    0.45
  -2  -3   3    6.25    0.44
  -2  -3   3    5.93    0.49
  -2   3   3    5.32    0.50
  -2   3   3    5.70    0.48
   2   3  -3    6.55    0.47
   2   3  -3    5.81    0.51
  -2   3   3    5.73    0.45
  -2   3   3    5.36    0.49
   2   3  -3    6.68    0.46
  -2   3   3    5.90    0.44
   2   3  -3    6.10    0.46
   1  -3  -3    5.63    0.40
   1  -3  -3    5.32    0.40
  -1  -3   3    5.48    0.40
   1  -3  -3    5.46    0.41
  -1  -3   3    5.03    0.43
   1  -3  -3    5.16    0.42
   1  -3  -3    4.92    0.43
  -1  -3   3    5.34    0.42
  -1  -3   3    5.65    0.42
  -1  -3   3    5.69    0.41
  -1   3   3    4.77    0.44
  -1   3   3    5.20    0.42
   1   3  -3    5.58    0.40
  -1   3   3    5.63    0.40
   1   3  -3    5.79    0.42
   1   3  -3    5.65    0.45
  -1   3   3    5.19    0.42
   1   3  -3    5.29    0.43
   1   3  -3    5.33    0.43
  -1   3   3    5.83    0.40
   0  -3   3   23.20    1.64
   0  -3  -3   22.99    1.64
   0  -3   3   22.35    1.64
   0  -3  -3   22.45    1.64
   0  -3  -3   24.10    1.64
   0  -3  -3   23.94    1.64
   0  -3  -3   20.91    1.64
   0  -3   3   21.75    1.65
   0   3   3   21.86    1.65
   0   3   3   24.53    1.64
   0   3   3   22.16    1.65
   0   3   3   23.86    1.64
   0   3  -3   22.12    1.64
   0   3  -3   22.43    1.64
   0   3  -3   20.54    1.65
   0   3   3   23.66    1.64
   0   3  -3   23.00    1.64
  -1  -3  -3  200.82   14.39
   1  -3   3  204.14   14.39
   1  -3   3  191.95   14.38
   1  -3   3  192.98   14.39
  -1  -3  -3  202.51   14.40
   1  -3   3  206.33   14.39
   1   3   3  199.03   14.40
  -1   3  -3  193.89   14.39
   1   3   3  200.59   14.39
   1   3   3  209.63   14.39
  -1   3  -3  204.34   14.39
   1   3   3  204.28   14.39
   1   3   3  203.99   14.39
  -1   3  -3  200.53   14.39
  -1   3  -3  195.72   14.38
  -2  -3  -3    0.28    0.14
   2  -3   3    0.23    0.12
   2  -3   3    0.01    0.13
   2  -3   3    0.14    0.06
   2  -3   3    0.06    0.08
  -2  -3  -3    0.19    0.11
  -2  -3  -3    0.06    0.06
  -2  -3  -3   -0.05    0.15
  -2   3  -3    0.22    0.06
   2   3   3    0.24    0.09
  -2   3  -3    0.29    0.07
   2   3   3    0.13    0.12
  -2   3  -3    0.14    0.05
   2   3   3    0.03    0.11
  -2   3  -3    0.16    0.14
  -2   3  -3    0.23    0.17
  -2   3  -3    0.27    0.18
   3  -3   3   48.49    3.52
  -3  -3  -3   50.65    3.51
  -3  -3  -3   51.36    3.50
   3  -3   3   48.55    3.51
   3  -3   3   49.07    3.51
  -3  -3  -3   52.14    3.54
   3  -3   3   47.71    3.51
   3  -3   3   46.37    3.52
   3   3   3   52.04    3.50
  -3   3  -3   45.68    3.51
  -3   3  -3   47.38    3.51
  -3   3  -3   48.46    3.51
  -3   3  -3   50.36    3.54
   3   3   3   49.42    3.51
   3   3   3   48.83    3.52
   3   3   3   51.30    3.51
  -3   3  -3   41.31    3.52
   4  -3   3  115.58    8.43
   4  -3   3  119.06    8.43
   4  -3   3  110.87    8.43
  -4  -3  -3  113.96    8.44
   4  -3   3  116.79    8.44
  -4  -3  -3  119.07    8.43
  -4  -3  -3  120.48    8.46
   4  -3   3  118.65    8.44
  -4   3  -3  115.36    8.43
   4   3   3  120.82    8.44
   4   3   3  119.72    8.43
  -4   3  -3  117.24    8.46
  -4   3  -3  116.41    8.43
  -4   3  -3  119.94    8.43
  -5  -3  -3    7.86    0.67
   5  -3   3    7.95    0.67
  -5  -3  -3    7.32    0.58
   5  -3   3    8.58    0.66
  -5  -3  -3    6.23    0.68
   5  -3   3    7.03    0.64
   5  -3   3    7.84    0.59
  -5   3  -3    8.10    0.60
  -5   3  -3    7.99    0.59
  -5   3  -3    7.18    0.64
  -5   3  -3    8.88    0.73
   5   3   3    7.14    0.66
   5   3   3    7.54    0.60
   6  -3   3    9.40    0.92
  -6  -3  -3   11.49    0.93
   6  -3   3   10.55    0.86
  -6  -3  -3   10.01    0.81
  -6   3  -3    9.59    0.78
  -6   3  -3   10.02    0.77
  -6   3  -3    9.52    0.86
   6   3   3   10.59    0.80
  -6   3  -3   11.03    0.91
   6   3   3    9.84    0.86
   7  -3   3   19.66    1.58
  -7  -3  -3   18.35    1.66
  -7  -3  -3   18.60    1.47
   7   3   3   17.55    1.45
  -7   3  -3   19.32    1.65
  -7   3  -3   19.55    1.50
  -7   3  -3   20.72    1.44
  -7   3  -3   21.98    1.46
   7   3   3   17.29    1.60
   8  -3   3    5.92    0.73
  -8  -3  -3    6.11    0.85
  -8  -3  -3    6.06    0.50
   8   3   3    7.06    0.82
  -8   3  -3    4.55    0.38
   8   3   3    5.21    0.49
  -8   3  -3    4.72    0.53
  -8   3  -3    6.02    0.95
   9  -3   3    1.09    0.76
  -9  -3  -3    0.87    0.89
  -9  -3  -3    1.29    0.41
  -9   3  -3    2.00    0.48
  -9   3  -3    1.38    0.46
  -9   3  -3    1.34    0.36
   9   3   3    2.42    0.78
  -9   3  -3    1.73    0.96
 -10  -3  -3    3.19    0.94
  10  -3   3    2.33    0.99
 -10  -3  -3    2.83    0.52
 -10   3  -3    3.11    0.94
 -10   3  -3    1.57    0.53
 -10   3  -3    1.44    0.47
  10   3   3    2.13    1.10
 -11  -3  -3   -0.49    0.93
  11  -3   3    0.34    0.96
 -11  -3  -3   -0.44    0.49
 -11   3  -3    1.06    1.20
  11   3   3   -2.09    1.04
 -11   3  -3    0.50    0.61
 -12  -3  -3    3.04    0.66
 -12  -3  -3    5.03    1.32
  12   3   3    3.49    1.31
 -12   3  -3    4.12    1.37
 -13  -3  -3    0.40    1.47
 -13  -3  -3    1.51    0.71
 -13   3  -3    1.12    0.94
 -13   3  -3    0.55    1.58
 -12  -4   3    1.79    1.48
  12  -4  -3    1.36    1.15
 -12  -4   3    2.50    0.68
 -12   4   3    1.91    0.70
 -12   4   3    2.99    1.40
 -11  -4   3    1.59    1.16
 -11  -4   3    2.87    0.55
  11  -4  -3    2.46    0.98
  11   4  -3    3.67    1.18
 -11   4   3    2.80    1.28
 -11   4   3    2.56    0.64
 -11   4   3    1.47    1.32
 -10  -4   3    1.13    1.06
 -10  -4   3    1.57    0.89
 -10  -4   3    2.62    0.49
  10  -4  -3    1.21    0.84
 -10   4   3    2.42    0.56
 -10   4   3   -0.32    1.07
 -10   4   3    2.17    0.45
  10   4  -3    3.49    1.12
 -10   4   3    2.10    0.98
  -9  -4   3    7.15    0.69
   9  -4  -3    6.88    0.83
  -9  -4   3    5.21    1.05
  -9  -4   3    8.20    0.96
   9  -4  -3    5.13    0.89
  -9   4   3    6.49    0.78
   9   4  -3    7.15    1.02
  -9   4   3    6.76    1.17
  -9   4   3    6.57    0.52
  -9   4   3    7.88    0.70
  -8  -4   3    4.58    0.48
   8  -4  -3    4.38    0.73
   8  -4  -3    3.60    0.59
  -8  -4   3    4.61    0.79
  -8  -4   3    5.24    0.79
  -8   4   3    4.01    0.50
  -8   4   3    5.12    0.95
   8   4  -3    4.28    0.41
  -8   4   3    3.35    0.35
  -8   4   3    4.18    0.59
   8   4  -3    3.38    0.79
  -7  -4   3    0.45    0.58
  -7  -4   3    0.14    0.33
   7  -4  -3    0.99    0.51
   7  -4  -3    0.70    0.40
  -7  -4   3    1.21    0.56
  -7   4   3    0.85    0.20
  -7   4   3    0.70    0.40
  -7   4   3    0.43    0.34
   7   4  -3    0.33    0.20
   7   4  -3   -0.63    0.54
  -7   4   3    1.58    0.61
  -6  -4   3    5.10    0.62
  -6  -4   3    4.67    0.57
  -6  -4   3    4.97    0.48
   6  -4  -3    5.02    0.51
  -6   4   3    5.30    0.58
  -6   4   3    5.87    0.52
   6   4  -3    5.09    0.53
   6   4  -3    4.63    0.42
  -6   4   3    4.87    0.43
   5  -4  -3    0.43    0.28
  -5  -4   3    1.28    0.38
   5  -4  -3    0.47    0.28
  -5  -4   3    0.88    0.32
  -5  -4   3    0.58    0.20
  -5   4   3    0.18    0.14
   5   4  -3    0.93    0.32
   5   4  -3    0.53    0.13
  -5   4   3    0.90    0.38
  -5   4   3    0.70    0.26
  -5   4   3    0.29    0.15
  -4  -4   3    0.03    0.12
  -4  -4   3    0.66    0.26
   4  -4  -3    0.29    0.23
  -4  -4   3    1.36    0.29
   4  -4  -3    0.67    0.22
   4  -4  -3    0.68    0.14
   4  -4  -3    0.27    0.25
  -4   4   3    0.01    0.12
  -4   4   3    0.41    0.33
  -4   4   3    0.47    0.11
  -4   4   3    0.04    0.19
   4   4  -3    0.52    0.24
   4   4  -3   -0.07    0.14
   3  -4  -3   58.07    4.18
  -3  -4   3   60.98    4.19
   3  -4  -3   56.31    4.19
   3  -4  -3   55.63    4.17
  -3  -4   3   57.36    4.19
   3  -4  -3   58.00    4.17
  -3  -4   3   59.54    4.17
   3   4  -3   57.99    4.17
  -3   4   3   58.43    4.17
  -3   4   3   59.08    4.17
   3   4  -3   58.75    4.18
   3   4  -3   57.87    4.19
  -3   4   3   56.64    4.20
  -2  -4   3    0.20    0.16
  -2  -4   3    0.29    0.18
  -2  -4   3    0.18    0.12
   2  -4  -3    0.05    0.07
   2  -4  -3   -0.04    0.09
   2  -4  -3    0.21    0.13
   2  -4  -3    0.05    0.16
  -2  -4   3    0.16    0.08
  -2   4   3   -0.03    0.16
   2   4  -3    0.12    0.12
  -2   4   3    0.01    0.08
  -2   4   3   -0.01    0.18
  -2   4   3    0.19    0.07
   2   4  -3    0.21    0.13
   2   4  -3    0.08    0.16
   2   4  -3   -0.07    0.23
  -1  -4   3    0.42    0.09
   1  -4  -3    0.29    0.10
   1  -4  -3    0.45    0.09
   1  -4  -3    0.36    0.14
  -1  -4   3    0.14    0.13
  -1  -4   3    0.26    0.05
   1  -4  -3    0.23    0.13
  -1  -4   3    0.45    0.12
  -1  -4   3    0.49    0.12
  -1   4   3    0.31    0.13
  -1   4   3    0.52    0.18
  -1   4   3    0.38    0.12
   1   4  -3    0.39    0.18
   1   4  -3    0.30    0.15
   1   4  -3    0.46    0.09
   1   4  -3    0.16    0.12
  -1   4   3    0.30    0.07
   0  -4  -3    0.66    0.14
   0  -4   3    0.66    0.10
   0  -4  -3    0.89    0.13
   0  -4  -3    0.82    0.08
   0  -4  -3    0.41    0.14
   0  -4   3    0.65    0.14
   0  -4  -3    0.83    0.08
   0  -4   3    0.51    0.12
   0   4  -3    0.44    0.13
   0   4  -3    0.35    0.17
   0   4  -3    0.52    0.08
   0   4   3    0.99    0.09
   0   4   3    0.77    0.07
   0   4   3    0.68    0.17
   0   4  -3    0.73    0.10
   0   4  -3    0.31    0.15
   0   4   3    0.59    0.18
   0   4   3    0.73    0.11
   1  -4   3    3.97    0.33
  -1  -4  -3    3.55    0.31
   1  -4   3    3.70    0.30
   1  -4   3    3.70    0.32
  -1  -4  -3    4.48    0.32
   1  -4   3    3.63    0.27
  -1   4  -3    3.13    0.27
  -1   4  -3    3.17    0.30
  -1   4  -3    3.79    0.31
   1   4   3    4.03    0.32
   1   4   3    3.68    0.33
  -1   4  -3    3.79    0.27
   1   4   3    4.18    0.28
  -1   4  -3    2.92    0.28
  -1   4  -3    2.90    0.33
   1   4   3    4.20    0.32
   1   4   3    3.80    0.29
   2  -4   3   33.49    2.37
   2  -4   3   29.02    2.39
   2  -4   3   33.38    2.38
  -2  -4  -3   34.78    2.38
  -2  -4  -3   32.68    2.38
  -2  -4  -3   33.14    2.37
  -2  -4  -3   35.02    2.40
   2   4   3   33.90    2.38
  -2   4  -3   32.06    2.39
  -2   4  -3   32.77    2.37
   2   4   3   33.24    2.38
  -2   4  -3   31.49    2.38
   2   4   3   33.72    2.38
  -3  -4  -3    9.06    0.65
   3  -4   3    8.44    0.70
   3  -4   3    8.61    0.68
   3  -4   3    7.82    0.65
  -3  -4  -3   11.07    0.72
   3  -4   3    8.76    0.64
  -3  -4  -3    8.96    0.65
   3   4   3    9.20    0.66
  -3   4  -3    8.36    0.65
  -3   4  -3    8.07    0.71
   3   4   3    8.98    0.69
   3   4   3    9.20    0.66
  -3   4  -3    8.45    0.64
  -3   4  -3    8.08    0.66
  -4  -4  -3   46.18    3.28
   4  -4   3   43.47    3.29
   4  -4   3   44.77    3.31
   4  -4   3   46.16    3.28
  -4  -4  -3   47.59    3.32
   4  -4   3   45.38    3.31
  -4  -4  -3   46.82    3.29
  -4   4  -3   44.46    3.34
  -4   4  -3   44.95    3.29
  -4   4  -3   46.36    3.28
   4   4   3   45.55    3.28
  -4   4  -3   44.17    3.29
   4   4   3   47.04    3.29
   4   4   3   45.72    3.31
  -5  -4  -3    2.97    0.27
   5  -4   3    2.23    0.23
   5  -4   3    2.26    0.36
   5  -4   3    2.76    0.35
  -5  -4  -3    2.25    0.39
  -5   4  -3    2.09    0.25
  -5   4  -3    2.06    0.30
   5   4   3    2.04    0.36
   5   4   3    3.31    0.27
  -5   4  -3    2.39    0.24
  -5   4  -3    1.99    0.47
   6  -4   3   10.42    0.84
  -6  -4  -3    9.84    0.86
  -6  -4  -3    9.38    0.80
   6  -4   3   10.73    0.82
  -6   4  -3    9.87    0.85
   6   4   3    9.59    0.78
  -6   4  -3    8.95    0.75
   6   4   3   10.88    0.85
  -6   4  -3   10.40    0.76
  -6   4  -3    8.83    0.82
  -7  -4  -3   11.05    1.04
  -7  -4  -3   10.02    0.89
   7  -4   3   11.73    0.93
   7  -4   3   11.83    0.98
  -7   4  -3   10.66    0.89
  -7   4  -3   11.42    1.13
   7   4   3    9.91    0.87
   7   4   3   12.65    1.02
  -7   4  -3   10.50    0.80
  -7   4  -3   10.86    0.88
  -8  -4  -3   10.63    0.89
   8  -4   3   10.59    1.00
  -8  -4  -3    8.37    1.13
  -8   4  -3   11.37    0.88
  -8   4  -3   10.54    1.20
  -8   4  -3    9.22    0.86
   8   4   3   11.89    1.06
   9  -4   3    0.84    0.70
  -9  -4  -3    1.10    0.40
  -9  -4  -3    1.58    0.91
  -9   4  -3   -0.28    0.90
  -9   4  -3    1.14    0.45
   9   4   3    1.03    0.84
  -9   4  -3    1.01    0.41
 -10  -4  -3    2.30    0.44
 -10  -4  -3    2.53    1.06
  10  -4   3    0.64    0.86
 -10   4  -3    1.47    0.56
  10   4   3    1.11    1.04
 -10   4  -3    1.09    0.46
 -10   4  -3    1.60    1.09
 -11  -4  -3    1.10    0.52
  11  -4   3   -0.19    1.07
 -11  -4  -3   -0.10    1.08
  11   4   3    0.78    1.26
 -11   4  -3    0.74    0.63
 -11   4  -3    2.23    1.18
  12  -4   3   -0.75    1.15
 -12  -4  -3   -0.61    0.60
 -12  -4  -3    0.73    1.22
  12   4   3   -0.82    1.30
 -12   4  -3    1.98    1.19
 -12  -5   3    0.52    0.67
 -12  -5   3   -0.68    1.30
  12  -5  -3   -1.77    1.26
 -12   5   3   -0.99    1.14
 -12   5   3    0.54    0.68
  12   5  -3   -1.30    1.27
  11  -5  -3    1.43    1.11
 -11  -5   3    0.43    0.53
 -11  -5   3    0.84    1.14
 -11   5   3    0.82    1.11
 -11   5   3   -0.48    1.19
  11   5  -3   -0.37    1.26
 -11   5   3    0.64    0.68
 -10  -5   3    2.44    0.92
 -10  -5   3    3.84    1.07
 -10  -5   3    2.80    0.51
  10  -5  -3    3.10    0.89
 -10   5   3    3.52    0.62
 -10   5   3    1.08    0.97
 -10   5   3    3.17    0.93
 -10   5   3    1.83    0.50
  10   5  -3    3.72    1.01
   9  -5  -3   16.06    1.25
  -9  -5   3   11.69    1.30
   9  -5  -3   12.76    1.28
  -9  -5   3   11.99    1.13
  -9  -5   3   12.25    1.37
   9   5  -3   13.02    1.41
  -9   5   3   12.78    1.08
  -9   5   3   12.62    1.19
  -9   5   3   14.81    1.15
  -9   5   3   14.57    1.45
  -8  -5   3   28.16    2.23
  -8  -5   3   27.57    2.05
   8  -5  -3   29.63    2.14
   8  -5  -3   25.40    2.18
  -8  -5   3   29.44    2.26
  -8   5   3   26.46    2.11
  -8   5   3   28.18    2.06
   8   5  -3   29.32    2.31
   8   5  -3   26.30    2.01
  -8   5   3   26.70    2.23
   7  -5  -3    0.99    0.45
  -7  -5   3    1.91    0.62
  -7  -5   3    1.85    0.34
   7  -5  -3    0.47    0.52
  -7  -5   3    1.94    0.63
  -7   5   3    0.72    0.42
   7   5  -3    1.79    0.23
  -7   5   3    1.36    0.34
  -7   5   3    1.46    0.64
   7   5  -3    1.35    0.60
  -7   5   3    0.75    0.19
   6  -5  -3    5.88    0.57
  -6  -5   3    5.59    0.52
  -6  -5   3    5.74    0.65
  -6  -5   3    4.67    0.58
   6  -5  -3    4.61    0.58
   6   5  -3    5.89    0.56
  -6   5   3    5.50    0.47
   6   5  -3    5.64    0.45
  -6   5   3    6.06    0.54
   5  -5  -3   17.46    1.35
  -5  -5   3   16.00    1.35
  -5  -5   3   18.19    1.36
   5  -5  -3   16.90    1.34
  -5  -5   3   18.07    1.30
   5   5  -3   17.61    1.28
   5   5  -3   17.54    1.37
  -5   5   3   17.57    1.32
  -5   5   3   18.38    1.39
  -5   5   3   17.33    1.29
  -5   5   3   17.49    1.29
  -4  -5   3   10.84    0.84
   4  -5  -3   10.97    0.90
  -4  -5   3   10.92    0.91
   4  -5  -3   10.88    0.86
  -4  -5   3   11.81    0.92
   4  -5  -3   11.70    0.91
   4  -5  -3   11.60    0.84
  -4   5   3   12.15    0.87
  -4   5   3   11.65    0.93
   4   5  -3   10.75    0.91
  -4   5   3   12.48    0.84
   4   5  -3    9.96    0.86
   3  -5  -3   54.83    4.19
   3  -5  -3   56.25    4.19
  -3  -5   3   60.80    4.20
   3  -5  -3   56.10    4.17
  -3  -5   3   62.59    4.20
  -3  -5   3   59.62    4.18
   3  -5  -3   56.01    4.17
  -3  -5   3   59.43    4.18
  -3   5   3   56.99    4.17
  -3   5   3   57.78    4.20
   3   5  -3   58.10    4.18
   3   5  -3   61.04    4.19
  -3   5   3   56.50    4.17
  -2  -5   3   35.15    2.48
   2  -5  -3   35.18    2.45
   2  -5  -3   36.01    2.47
   2  -5  -3   34.86    2.45
  -2  -5   3   35.50    2.47
  -2  -5   3   33.88    2.46
  -2  -5   3   34.14    2.47
   2  -5  -3   33.97    2.48
  -2   5   3   34.05    2.48
  -2   5   3   31.76    2.47
  -2   5   3   35.30    2.45
   2   5  -3   34.59    2.46
  -2   5   3   35.33    2.45
   2   5  -3   31.52    2.47
   2   5  -3   29.55    2.47
  -1  -5   3    2.62    0.20
  -1  -5   3    1.98    0.18
   1  -5  -3    2.41    0.21
  -1  -5   3    2.76    0.23
   1  -5  -3    2.42    0.25
   1  -5  -3    2.64    0.20
  -1  -5   3    1.85    0.23
   1  -5  -3    2.22    0.19
  -1  -5   3    2.06    0.23
   1   5  -3    2.52    0.23
  -1   5   3    2.34    0.20
   1   5  -3    1.60    0.26
  -1   5   3    2.32    0.22
  -1   5   3    1.82    0.18
   1   5  -3    2.28    0.19
  -1   5   3    2.23    0.22
   0  -5  -3   17.28    1.38
   0  -5   3   18.14    1.38
   0  -5  -3   16.75    1.38
   0  -5  -3   20.24    1.36
   0  -5   3   18.21    1.37
   0  -5   3   19.68    1.37
   0  -5  -3   19.03    1.36
   0   5  -3   17.71    1.38
   0   5  -3   20.49    1.36
   0   5   3   18.08    1.37
   0   5  -3   18.86    1.37
   0   5  -3   19.59    1.36
   0   5  -3   17.08    1.37
   0   5   3   19.44    1.36
   0   5   3   19.85    1.36
   1  -5   3   39.71    2.81
   1  -5   3   38.74    2.83
   1  -5   3   40.36    2.82
  -1  -5  -3   39.86    2.83
  -1  -5  -3   39.26    2.83
  -1   5  -3   39.34    2.81
   1   5   3   40.38    2.82
  -1   5  -3   37.46    2.82
  -1   5  -3   36.33    2.81
  -1   5  -3   40.17    2.83
   1   5   3   38.69    2.83
   1   5   3   36.94    2.83
   1   5   3   41.99    2.82
  -1   5  -3   38.58    2.81
   2  -5   3    9.79    0.80
   2  -5   3    9.55    0.78
  -2  -5  -3   10.64    0.80
   2  -5   3   10.69    0.75
  -2  -5  -3   10.28    0.79
   2   5   3   10.36    0.77
   2   5   3   11.06    0.78
   2   5   3   10.92    0.80
  -2   5  -3   10.50    0.76
  -2   5  -3    9.99    0.80
   3  -5   3   19.34    1.48
   3  -5   3   20.23    1.47
  -3  -5  -3   20.06    1.45
  -3  -5  -3   20.31    1.46
  -3  -5  -3   20.82    1.50
   3  -5   3   20.35    1.45
  -3   5  -3   18.30    1.44
  -3   5  -3   20.74    1.45
  -3   5  -3   19.59    1.46
   3   5   3   19.95    1.47
  -3   5  -3   21.14    1.51
   3   5   3   20.16    1.48
  -4  -5  -3   55.88    3.88
   4  -5   3   54.10    3.88
  -4  -5  -3   53.52    3.88
  -4  -5  -3   55.69    3.92
   4  -5   3   53.72    3.91
   4  -5   3   52.68    3.88
   4  -5   3   53.06    3.91
  -4   5  -3   51.65    3.92
   4   5   3   53.51    3.88
  -4   5  -3   52.59    3.89
  -4   5  -3   54.93    3.88
   4   5   3   55.80    3.90
   5  -5   3    7.68    0.72
   5  -5   3    9.19    0.73
  -5  -5  -3   10.78    0.82
   5  -5   3    9.57    0.76
  -5  -5  -3    8.70    0.70
   5  -5   3    8.04    0.65
   5   5   3    9.46    0.74
  -5   5  -3    8.89    0.66
  -5   5  -3    8.80    0.80
   5   5   3    8.59    0.70
  -5   5  -3    8.12    0.70
  -5   5  -3    8.32    0.68
   6  -5   3   10.56    0.85
   6  -5   3    9.13    0.85
  -6  -5  -3   10.96    0.85
  -6  -5  -3   10.58    0.82
  -6   5  -3    9.82    0.76
   6   5   3    8.87    0.80
  -6   5  -3    9.77    0.80
   6   5   3   11.73    0.88
  -6   5  -3   10.09    0.95
  -6   5  -3    9.65    0.75
  -7  -5  -3   63.54    4.81
   7  -5   3   67.48    4.76
   7  -5   3   68.77    4.79
  -7  -5  -3   64.74    4.73
  -7   5  -3   65.76    4.74
   7   5   3   61.08    4.72
  -7   5  -3   69.20    4.73
   7   5   3   61.97    4.83
  -7   5  -3   68.96    4.73
  -7   5  -3   61.13    4.84
  -8  -5  -3    1.47    0.35
   8  -5   3    0.73    0.65
  -8  -5  -3    0.43    0.80
  -8   5  -3    0.98    0.87
   8   5   3    1.71    0.72
  -8   5  -3    0.74    0.42
  -8   5  -3    0.53    0.36
  -9  -5  -3   14.52    1.40
   9  -5   3   17.83    1.39
  -9  -5  -3   14.33    1.24
  -9   5  -3   13.37    1.25
   9   5   3   15.26    1.45
  -9   5  -3   13.73    1.24
  -9   5  -3   15.75    1.57
 -10  -5  -3    0.15    0.42
 -10  -5  -3   -0.14    1.01
  10  -5   3   -0.16    0.85
 -10   5  -3    0.41    0.48
 -10   5  -3   -0.65    1.03
 -10   5  -3    1.57    0.58
  10   5   3    0.08    1.03
 -11  -5  -3    1.94    1.20
 -11  -5  -3    0.49    0.48
  11   5   3    0.46    1.34
 -11   5  -3   -0.60    1.20
 -11   5  -3    0.08    0.72
 -12  -5  -3    1.39    0.65
  12  -5   3    1.07    1.33
 -12  -5  -3    1.28    1.08
 -12   5  -3    0.58    0.76
 -12   5  -3   -0.54    1.31
 -12  -6   3    0.86    0.58
 -12  -6   3    1.09    1.30
  12  -6  -3    1.76    1.25
 -12   6   3   -0.64    1.32
 -12   6   3   -0.92    0.81
 -11  -6   3    3.97    0.68
 -11  -6   3    4.51    1.25
 -11   6   3    5.84    0.86
 -11   6   3    6.42    1.17
  11   6  -3    2.80    1.42
 -10  -6   3   -0.94    1.03
  10  -6  -3   -0.75    0.83
  10  -6  -3    1.45    0.93
 -10   6   3   -0.35    0.66
 -10   6   3    0.02    0.57
 -10   6   3    0.35    0.96
  10   6  -3    0.25    1.02
 -10   6   3   -0.58    0.50
   9  -6  -3   18.83    1.55
  -9  -6   3   16.72    1.56
  -9  -6   3   15.49    1.57
   9  -6  -3   18.87    1.53
  -9  -6   3   16.54    1.38
  -9   6   3   18.90    1.68
  -9   6   3   16.05    1.41
  -9   6   3   16.25    1.48
  -9   6   3   17.83    1.44
   9   6  -3   19.76    1.63
   8  -6  -3   37.21    2.88
   8  -6  -3   41.95    2.85
  -8  -6   3   37.00    2.75
  -8  -6   3   37.67    2.89
  -8  -6   3   35.60    2.90
  -8   6   3   34.64    2.90
  -8   6   3   37.81    2.75
  -8   6   3   39.22    2.80
  -8   6   3   39.61    2.78
   8   6  -3   33.99    2.98
   8   6  -3   35.91    2.73
   7  -6  -3   30.78    2.27
  -7  -6   3   31.09    2.23
   7  -6  -3   27.60    2.31
  -7  -6   3   30.52    2.38
  -7  -6   3   32.64    2.36
  -7   6   3   29.30    2.21
  -7   6   3   30.29    2.23
   7   6  -3   33.29    2.38
   7   6  -3   29.58    2.20
  -7   6   3   27.75    2.42
  -7   6   3   29.89    2.26
  -6  -6   3    2.21    0.51
   6  -6  -3    3.20    0.48
  -6  -6   3    2.94    0.37
  -6  -6   3    3.00    0.53
   6  -6  -3    4.68    0.48
  -6   6   3    3.63    0.56
   6   6  -3    3.41    0.35
  -6   6   3    3.23    0.43
   6   6  -3    4.15    0.48
  -6   6   3    3.57    0.36
   5  -6  -3   37.21    2.73
   5  -6  -3   36.08    2.72
  -5  -6   3   37.39    2.69
  -5  -6   3   38.01    2.75
  -5  -6   3   38.17    2.73
  -5   6   3   35.73    2.69
  -5   6   3   37.09    2.68
   5   6  -3   35.85    2.69
  -5   6   3   36.83    2.76
   5   6  -3   38.72    2.68
  -5   6   3   36.12    2.70
   5   6  -3   39.18    2.74
  -4  -6   3    0.27    0.09
   4  -6  -3   -0.08    0.25
  -4  -6   3    0.57    0.34
   4  -6  -3    0.12    0.10
  -4  -6   3   -0.19    0.29
   4  -6  -3   -0.22    0.29
   4  -6  -3    0.38    0.19
  -4   6   3    0.16    0.11
   4   6  -3   -0.09    0.24
   4   6  -3    0.33    0.26
  -4   6   3    0.05    0.19
  -4   6   3    0.02    0.34
   3  -6  -3    7.00    0.55
   3  -6  -3    7.43    0.54
  -3  -6   3    6.99    0.55
  -3  -6   3    5.88    0.58
  -3  -6   3    6.30    0.60
   3  -6  -3    6.67    0.60
   3  -6  -3    7.35    0.60
  -3  -6   3    6.88    0.60
   3   6  -3    7.33    0.61
  -3   6   3    7.74    0.53
  -3   6   3    6.82    0.54
  -3   6   3    8.30    0.64
   3   6  -3    6.91    0.58
  -2  -6   3    0.02    0.19
  -2  -6   3   -0.26    0.09
   2  -6  -3    0.28    0.09
  -2  -6   3    0.08    0.18
   2  -6  -3    0.37    0.22
   2  -6  -3    0.00    0.12
  -2  -6   3    0.23    0.16
   2  -6  -3    0.11    0.15
  -2   6   3   -0.22    0.19
  -2   6   3    0.42    0.11
   2   6  -3   -0.02    0.14
   2   6  -3    0.04    0.26
   1  -6  -3    0.20    0.11
  -1  -6   3    0.13    0.16
   1  -6  -3    0.29    0.20
   1  -6  -3    0.19    0.09
  -1  -6   3    0.20    0.17
   1  -6  -3   -0.23    0.15
  -1  -6   3    0.04    0.16
  -1  -6   3    0.20    0.11
   1   6  -3   -0.03    0.16
  -1   6   3   -0.02    0.18
   1   6  -3    0.04    0.10
  -1   6   3   -0.21    0.17
  -1   6   3   -0.13    0.10
  -1   6   3    0.08    0.06
   0  -6   3    6.23    0.47
   0  -6  -3    5.70    0.45
   0  -6   3    5.73    0.51
   0  -6  -3    5.71    0.52
   0  -6  -3    7.54    0.46
   0   6   3    6.05    0.46
   0   6  -3    5.62    0.44
   0   6   3    6.24    0.44
   0   6  -3    5.40    0.47
   0   6  -3    5.21    0.49
   0   6  -3    5.99    0.45
   0   6   3    5.48    0.47
   1  -6   3    3.35    0.27
  -1  -6  -3    3.89    0.32
  -1  -6  -3    3.57    0.32
   1  -6   3    3.58    0.35
  -1  -6  -3    3.22    0.29
   1  -6   3    3.36    0.30
   1   6   3    3.33    0.32
  -1   6  -3    3.72    0.31
   1   6   3    4.17    0.31
  -1   6  -3    3.56    0.33
   1   6   3    3.22    0.28
  -1   6  -3    3.62    0.27
  -1   6  -3    3.68    0.29
   1   6   3    3.75    0.30
   2  -6   3    0.14    0.07
   2  -6   3    0.12    0.22
  -2  -6  -3    0.18    0.21
   2  -6   3   -0.10    0.15
  -2  -6  -3    0.12    0.19
  -2   6  -3   -0.09    0.20
   2   6   3    0.12    0.12
  -2   6  -3    0.29    0.07
   2   6   3   -0.03    0.15
   2   6   3    0.29    0.18
   3  -6   3   36.94    2.74
  -3  -6  -3   41.57    2.76
  -3  -6  -3   40.34    2.73
   3  -6   3   36.09    2.75
  -3  -6  -3   37.90    2.72
   3  -6   3   36.13    2.71
   3   6   3   35.79    2.74
   3   6   3   38.30    2.74
  -3   6  -3   36.88    2.73
  -3   6  -3   38.63    2.77
  -3   6  -3   37.57    2.72
   4  -6   3    8.29    0.74
   4  -6   3   10.45    0.67
   4  -6   3    9.41    0.67
  -4  -6  -3   10.59    0.82
  -4  -6  -3    7.70    0.68
   4  -6   3    9.47    0.74
  -4   6  -3    8.50    0.69
  -4   6  -3    7.79    0.67
  -4   6  -3   10.84    0.85
   4   6   3    7.08    0.72
   4   6   3    8.24    0.75
  -4   6  -3    9.59    0.67
   5  -6   3   29.63    2.19
  -5  -6  -3   30.22    2.16
   5  -6   3   30.53    2.20
  -5  -6  -3   30.43    2.15
   5  -6   3   27.69    2.16
  -5  -6  -3   29.39    2.21
   5  -6   3   27.80    2.14
  -5   6  -3   30.44    2.14
  -5   6  -3   30.45    2.23
   5   6   3   32.35    2.21
   5   6   3   27.78    2.15
  -5   6  -3   29.75    2.15
  -5   6  -3   30.09    2.15
  -6  -6  -3   13.73    1.23
  -6  -6  -3   15.19    1.09
   6  -6   3   13.22    1.14
   6  -6   3   15.17    1.20
   6   6   3   16.18    1.18
  -6   6  -3   15.43    1.25
  -6   6  -3   12.62    1.07
   6   6   3   12.25    1.06
  -6   6  -3   14.26    1.09
  -6   6  -3   14.52    1.04
   7  -6   3   32.70    2.55
   7  -6   3   35.45    2.55
  -7  -6  -3   33.96    2.63
  -7  -6  -3   33.78    2.47
  -7   6  -3   31.35    2.61
   7   6   3   33.56    2.60
  -7   6  -3   35.23    2.46
  -7   6  -3   32.30    2.48
  -8  -6  -3    0.27    0.85
   8  -6   3   -0.54    0.63
  -8  -6  -3    0.12    0.32
   8  -6   3    0.58    0.61
   8   6   3   -0.04    0.78
  -8   6  -3   -0.16    0.38
  -8   6  -3   -0.36    0.86
  -8   6  -3    0.02    0.41
  -9  -6  -3   61.93    4.74
  -9  -6  -3   67.73    4.58
   9  -6   3   62.06    4.68
  -9   6  -3   64.00    4.59
  -9   6  -3   60.41    4.60
   9   6   3   57.58    4.84
  -9   6  -3   63.07    4.73
 -10  -6  -3    1.48    0.93
  10  -6   3   -0.02    0.99
 -10  -6  -3    0.48    0.56
  10   6   3    0.56    1.09
 -10   6  -3    0.81    0.58
 -10   6  -3    1.17    1.10
 -10   6  -3    0.40    0.54
 -11  -6  -3    0.08    0.49
 -11  -6  -3    3.90    1.20
  11  -6   3   -0.56    0.95
  11   6   3    0.26    1.29
 -11   6  -3    0.76    0.71
 -11   6  -3    0.96    1.08
 -12  -6  -3   -0.36    1.31
 -12  -6  -3    1.03    0.64
  12  -6   3    0.68    1.31
 -12   6  -3    1.16    1.19
 -12   6  -3    0.25    0.90
 -12  -7   3    0.25    0.68
  12  -7  -3    0.52    1.32
 -12  -7   3   -1.46    1.33
 -12   7   3    0.64    0.82
 -12   7   3    2.01    1.49
 -11  -7   3    1.43    0.58
 -11  -7   3    0.10    1.18
  11  -7  -3   -0.52    0.98
  11   7  -3    0.41    1.23
 -11   7   3    1.59    0.79
 -11   7   3   -0.70    1.40
  10  -7  -3    3.61    0.94
 -10  -7   3    3.50    0.53
  10  -7  -3    4.38    1.21
 -10  -7   3    2.80    1.15
 -10   7   3    2.90    1.16
 -10   7   3    2.65    0.88
 -10   7   3    3.10    0.61
 -10   7   3    3.80    0.71
  10   7  -3    2.40    1.23
   9  -7  -3   21.80    1.85
   9  -7  -3   21.03    1.78
  -9  -7   3   22.50    1.92
  -9  -7   3   19.78    1.63
  -9   7   3   22.33    1.93
  -9   7   3   21.01    1.83
   9   7  -3   26.33    1.89
  -9   7   3   20.56    1.70
  -9   7   3   19.55    1.66
   8  -7  -3   11.07    1.02
  -8  -7   3   11.76    1.17
  -8  -7   3   10.72    0.96
  -8  -7   3   11.89    1.25
   8  -7  -3   11.40    1.09
  -8   7   3   10.21    0.93
  -8   7   3   11.13    1.00
  -8   7   3   12.34    1.29
   8   7  -3   13.00    1.22
  -8   7   3   11.16    0.95
   7  -7  -3   14.12    1.23
   7  -7  -3   11.47    1.20
  -7  -7   3   14.69    1.30
  -7  -7   3   17.28    1.26
  -7  -7   3   15.10    1.10
   7   7  -3   12.40    1.07
  -7   7   3   11.41    1.26
  -7   7   3   13.33    1.12
   7   7  -3   17.37    1.28
  -7   7   3   13.88    1.12
  -7   7   3   12.93    1.14
   6  -7  -3   16.42    1.34
   6  -7  -3   15.41    1.34
  -6  -7   3   15.35    1.38
  -6  -7   3   16.88    1.23
  -6   7   3   15.35    1.22
  -6   7   3   15.80    1.25
  -6   7   3   14.09    1.38
  -6   7   3   17.20    1.21
   5  -7  -3    4.52    0.49
  -5  -7   3    4.20    0.43
  -5  -7   3    4.69    0.52
   5  -7  -3    5.77    0.54
  -5  -7   3    5.47    0.60
   5   7  -3    4.50    0.54
   5   7  -3    4.88    0.47
  -5   7   3    4.60    0.53
  -5   7   3    4.82    0.45
  -5   7   3    4.83    0.41
  -5   7   3    5.00    0.39
   4  -7  -3    2.07    0.21
  -4  -7   3    1.30    0.20
  -4  -7   3    2.14    0.38
   4  -7  -3    1.33    0.30
  -4  -7   3    1.17    0.22
   4  -7  -3    0.90    0.37
  -4  -7   3    1.49    0.39
  -4   7   3    0.97    0.22
  -4   7   3    1.75    0.18
   4   7  -3    1.34    0.32
  -4   7   3    1.27    0.38
   4   7  -3    0.85    0.32
  -3  -7   3   50.24    3.53
   3  -7  -3   50.58    3.53
  -3  -7   3   49.11    3.51
   3  -7  -3   48.00    3.50
   3  -7  -3   44.84    3.49
  -3  -7   3   49.19    3.50
  -3  -7   3   50.26    3.53
   3  -7  -3   48.35    3.52
  -3   7   3   47.73    3.54
   3   7  -3   47.37    3.52
  -3   7   3   49.29    3.49
  -3   7   3   49.12    3.50
  -2  -7   3   15.52    1.10
  -2  -7   3   14.76    1.08
  -2  -7   3   16.22    1.10
   2  -7  -3   13.99    1.05
   2  -7  -3   13.02    1.13
   2  -7  -3   14.38    1.07
  -2  -7   3   14.35    1.05
   2  -7  -3   14.24    1.07
  -2   7   3   14.60    1.05
  -2   7   3   14.46    1.06
  -2   7   3   13.64    1.11
   1  -7  -3    0.94    0.12
  -1  -7   3    0.90    0.16
   1  -7  -3    0.43    0.20
  -1  -7   3    0.41    0.23
   1  -7  -3    1.07    0.15
   1  -7  -3    0.63    0.25
  -1  -7   3    0.65    0.17
  -1   7   3    0.84    0.20
   1   7  -3    0.82    0.15
  -1   7   3    1.02    0.15
  -1   7   3    0.96    0.10
  -1   7   3    0.65    0.20
   0  -7   3    1.14    0.24
   0  -7  -3    0.77    0.24
   0  -7  -3    1.12    0.15
   0  -7  -3    1.44    0.17
   0  -7   3    1.67    0.18
   0   7   3    1.14    0.13
   0   7   3    0.99    0.19
   0   7  -3    1.59    0.15
   0   7   3    1.05    0.18
   0   7  -3    1.12    0.26
   0   7  -3    1.44    0.13
  -1  -7  -3    5.63    0.48
  -1  -7  -3    6.33    0.49
   1  -7   3    5.78    0.51
  -1  -7  -3    5.78    0.44
   1  -7   3    5.51    0.42
   1  -7   3    5.60    0.46
   1   7   3    5.77    0.44
   1   7   3    5.74    0.50
  -1   7  -3    5.59    0.46
  -1   7  -3    5.71    0.51
   1   7   3    5.61    0.43
  -1   7  -3    5.38    0.44
   1   7   3    5.40    0.47
  -1   7  -3    5.85    0.42
   2  -7   3    2.74    0.28
   2  -7   3    2.36    0.23
  -2  -7  -3    2.26    0.31
   2  -7   3    2.96    0.36
  -2  -7  -3    2.17    0.30
  -2   7  -3    2.40    0.32
   2   7   3    2.71    0.28
  -2   7  -3    2.63    0.24
  -2   7  -3    3.13    0.23
   2   7   3    3.09    0.29
  -2   7  -3    2.95    0.22
   3  -7   3   19.75    1.51
  -3  -7  -3   20.01    1.47
   3  -7   3   19.64    1.46
  -3  -7  -3   19.47    1.53
   3  -7   3   20.72    1.54
  -3  -7  -3   20.96    1.50
   3   7   3   20.20    1.51
  -3   7  -3   20.93    1.55
  -3   7  -3   20.78    1.47
  -3   7  -3   20.44    1.48
  -4  -7  -3   21.55    1.69
  -4  -7  -3   22.78    1.63
   4  -7   3   23.50    1.67
   4  -7   3   21.48    1.62
  -4  -7  -3   20.74    1.63
   4  -7   3   22.62    1.69
  -4   7  -3   24.14    1.73
   4   7   3   21.49    1.67
  -4   7  -3   23.55    1.62
  -4   7  -3   23.97    1.62
   4   7   3   19.26    1.65
  -5  -7  -3   11.42    0.84
   5  -7   3   11.51    0.95
   5  -7   3   11.78    0.87
   5  -7   3   10.11    0.82
  -5  -7  -3   10.76    0.84
  -5  -7  -3   11.30    0.94
   5   7   3   10.25    0.93
  -5   7  -3   11.29    0.81
  -5   7  -3   11.19    0.86
  -5   7  -3   10.06    0.95
   5   7   3    8.51    0.88
  -6  -7  -3   13.89    1.22
   6  -7   3   12.32    1.03
  -6  -7  -3   13.73    1.04
   6  -7   3   13.87    1.18
   6  -7   3   14.27    1.15
   6   7   3   12.45    1.16
  -6   7  -3   13.54    1.09
  -6   7  -3   14.31    1.02
  -6   7  -3   13.32    1.21
  -7  -7  -3   -0.06    0.70
   7  -7   3    0.99    0.51
  -7  -7  -3    1.20    0.34
   7  -7   3    0.88    0.56
  -7   7  -3    1.51    0.38
  -7   7  -3    1.75    0.72
   7   7   3    0.88    0.65
  -7   7  -3    1.08    0.34
   8  -7   3    1.29    0.53
  -8  -7  -3    2.00    0.40
   8  -7   3    2.07    0.67
  -8  -7  -3    1.44    0.86
  -8   7  -3    1.56    0.43
   8   7   3    1.47    0.85
  -8   7  -3    1.77    0.45
  -8   7  -3    1.75    0.81
  -9  -7  -3    3.14    1.04
  -9  -7  -3    3.11    0.50
   9  -7   3    3.50    0.76
  -9   7  -3    3.33    0.55
  -9   7  -3    3.05    0.57
   9   7   3    2.38    1.10
  -9   7  -3    2.20    0.96
 -10  -7  -3    3.93    0.57
  10  -7   3    3.35    0.92
 -10  -7  -3    5.61    1.20
  10   7   3    2.87    1.39
 -10   7  -3    4.37    1.23
 -10   7  -3    3.03    0.72
 -10   7  -3    2.83    0.59
 -11  -7  -3    6.63    0.74
 -11  -7  -3    6.02    1.33
  11  -7   3    6.32    1.16
 -11   7  -3    4.92    0.96
 -11   7  -3    4.51    1.69
 -12  -7  -3    0.60    0.77
 -12  -7  -3    0.40    1.40
  12  -7   3    2.44    1.52
 -12   7  -3    1.08    1.23
  12   7   3    0.74    1.41
 -12  -8   3   -2.54    1.29
 -12  -8   3    0.95    0.82
  12  -8  -3   -1.87    1.20
 -12   8   3   -2.30    1.45
 -11  -8   3   -0.14    0.64
 -11  -8   3    0.85    1.22
  11  -8  -3   -0.28    1.10
  11   8  -3    0.38    1.40
 -11   8   3    1.30    1.29
 -11   8   3   -0.15    0.67
 -10  -8   3    2.27    1.12
 -10  -8   3    1.77    0.43
  10  -8  -3    0.10    0.90
  10  -8  -3    1.93    1.12
 -10   8   3    2.08    0.59
 -10   8   3    2.29    1.00
  10   8  -3    1.07    1.29
 -10   8   3    1.66    0.65
   9  -8  -3   24.53    2.12
  -9  -8   3   24.10    2.18
  -9  -8   3   24.41    1.95
   9  -8  -3   28.97    2.24
  -9   8   3   26.06    2.17
  -9   8   3   25.89    2.38
  -9   8   3   26.46    2.03
   9   8  -3   29.05    2.22
  -9   8   3   25.55    2.02
   8  -8  -3    2.86    0.77
  -8  -8   3    2.56    0.94
  -8  -8   3    4.92    0.52
   8  -8  -3    3.75    0.85
   8   8  -3    5.69    0.93
  -8   8   3    4.01    1.00
  -8   8   3    3.05    0.61
  -8   8   3    2.99    0.55
  -8   8   3    4.71    0.56
   7  -8  -3   15.33    1.23
  -7  -8   3   13.24    1.09
  -7  -8   3   16.46    1.35
  -7  -8   3   13.21    1.27
   7  -8  -3   14.18    1.31
   7   8  -3   14.31    1.33
   7   8  -3   11.99    1.10
  -7   8   3   14.59    1.15
  -7   8   3   14.12    1.15
  -7   8   3   15.57    1.39
  -7   8   3   15.65    1.20
  -6  -8   3    1.37    0.57
   6  -8  -3    0.74    0.43
  -6  -8   3    1.22    0.33
  -6  -8   3    0.68    0.55
   6  -8  -3    1.73    0.54
  -6   8   3    1.15    0.28
   6   8  -3    1.13    0.56
  -6   8   3    1.92    0.70
  -6   8   3    1.78    0.35
   6   8  -3   -0.21    0.29
  -6   8   3    1.26    0.34
   6   8  -3    0.95    0.39
  -5  -8   3    0.43    0.43
   5  -8  -3   -0.07    0.38
  -5  -8   3    0.62    0.27
   5  -8  -3    0.59    0.29
   5  -8  -3    0.26    0.21
  -5   8   3    0.52    0.46
   5   8  -3    0.56    0.39
  -5   8   3    0.11    0.25
  -5   8   3    0.13    0.14
  -5   8   3    0.15    0.26
  -4  -8   3    5.19    0.53
  -4  -8   3    5.57    0.59
  -4  -8   3    6.68    0.53
   4  -8  -3    6.22    0.62
   4  -8  -3    6.46    0.55
  -4  -8   3    4.16    0.58
   4  -8  -3    6.25    0.51
  -4   8   3    6.44    0.52
   4   8  -3    4.91    0.56
  -4   8   3    6.60    0.49
  -4   8   3    8.30    0.66
   3  -8  -3   30.17    2.32
  -3  -8   3   31.27    2.35
  -3  -8   3   31.89    2.31
   3  -8  -3   32.59    2.34
   3  -8  -3   31.92    2.38
  -3  -8   3   31.58    2.37
  -3  -8   3   32.68    2.37
   3   8  -3   34.45    2.35
  -3   8   3   33.07    2.31
  -3   8   3   30.32    2.37
  -3   8   3   32.70    2.32
  -2  -8   3    0.82    0.26
   2  -8  -3    0.31    0.21
   2  -8  -3    0.63    0.12
   2  -8  -3    0.34    0.18
  -2  -8   3    0.15    0.26
   2  -8  -3    0.74    0.31
  -2   8   3    1.10    0.11
  -2   8   3    0.64    0.15
  -2   8   3    0.43    0.29
   1  -8  -3    5.46    0.49
  -1  -8   3    5.77    0.45
  -1  -8   3    4.70    0.45
  -1  -8   3    5.11    0.43
   1  -8  -3    4.22    0.39
   1  -8  -3    5.60    0.42
   1   8  -3    4.35    0.40
  -1   8   3    5.08    0.37
  -1   8   3    4.96    0.46
  -1   8   3    4.11    0.41
   0  -8   3    2.64    0.37
   0  -8  -3    3.30    0.37
   0  -8  -3    4.39    0.31
   0  -8   3    3.49    0.32
   0   8   3    3.70    0.28
   0   8  -3    3.33    0.28
   0   8   3    3.37    0.33
   0   8   3    3.72    0.32
   0   8  -3    3.46    0.30
   1  -8   3   28.92    2.02
  -1  -8  -3   28.51    2.03
   1  -8   3   26.66    2.05
  -1  -8  -3   28.91    2.01
  -1  -8  -3   26.61    2.04
   1   8   3   27.05    2.03
  -1   8  -3   28.10    2.00
  -1   8  -3   27.98    2.01
   1   8   3   29.08    2.00
  -1   8  -3   28.52    2.04
  -1   8  -3   25.30    2.02
   1   8   3   26.08    2.01
  -2  -8  -3   12.48    0.97
   2  -8   3   12.73    0.90
   2  -8   3   10.25    1.00
   2  -8   3   12.69    0.94
  -2  -8  -3   13.27    0.98
  -2   8  -3   12.10    0.90
  -2   8  -3   13.25    0.90
  -2   8  -3   12.92    0.99
  -2   8  -3   10.19    0.92
   2   8   3   13.36    0.97
  -3  -8  -3    8.74    0.75
  -3  -8  -3    7.89    0.70
   3  -8   3    7.83    0.74
   3  -8   3    9.25    0.73
   3  -8   3    8.70    0.64
   3   8   3    7.81    0.72
  -3   8  -3    8.85    0.77
  -3   8  -3    9.08    0.64
   4  -8   3   15.18    1.16
  -4  -8  -3   14.93    1.20
   4  -8   3   13.25    1.08
  -4  -8  -3   14.81    1.14
   4  -8   3   13.85    1.19
  -4  -8  -3   14.70    1.11
   4   8   3   14.36    1.16
  -4   8  -3   15.41    1.08
  -4   8  -3   16.02    1.13
  -4   8  -3   15.23    1.23
  -5  -8  -3    0.99    0.34
   5  -8   3    0.72    0.36
  -5  -8  -3    1.42    0.28
   5  -8   3    0.58    0.41
  -5  -8  -3    0.45    0.29
  -5   8  -3    1.28    0.54
  -5   8  -3    0.49    0.30
   5   8   3    0.53    0.40
  -5   8  -3    0.85    0.17
   6  -8   3    4.55    0.69
   6  -8   3    5.82    0.63
  -6  -8  -3    6.66    0.56
   6  -8   3    6.00    0.50
  -6  -8  -3    7.44    0.85
  -6  -8  -3    6.05    0.52
  -6   8  -3    5.86    0.53
   6   8   3    5.81    0.66
   6   8   3    5.88    0.58
  -6   8  -3    7.29    0.93
  -6   8  -3    6.69    0.59
  -7  -8  -3   15.89    1.34
  -7  -8  -3   12.78    1.08
   7  -8   3   13.61    1.18
   7  -8   3   15.69    1.27
   7   8   3   14.95    1.31
  -7   8  -3   12.72    1.14
  -7   8  -3   13.44    1.08
  -7   8  -3   12.11    1.29
  -8  -8  -3    1.56    0.89
  -8  -8  -3    1.07    0.42
   8  -8   3    2.68    0.96
   8  -8   3    0.98    0.67
  -8   8  -3    2.60    0.94
  -8   8  -3    2.04    0.48
   8   8   3    2.13    1.00
  -8   8  -3    2.53    0.49
   9  -8   3    1.06    0.79
   9  -8   3    0.47    1.06
  -9  -8  -3    0.21    0.98
  -9  -8  -3    0.88    0.41
   9   8   3    1.23    1.17
  -9   8  -3    1.73    1.04
  -9   8  -3    1.25    0.47
  -9   8  -3    1.76    0.62
 -10  -8  -3   -0.62    1.05
 -10  -8  -3    1.23    0.49
  10  -8   3   -0.73    0.90
 -10   8  -3    0.21    1.14
 -10   8  -3    0.43    0.52
 -10   8  -3   -0.07    0.78
  10   8   3   -1.01    1.22
 -11  -8  -3    2.00    1.49
 -11  -8  -3    2.72    0.71
  11  -8   3    1.95    1.10
 -11   8  -3    1.94    0.74
 -11   8  -3    2.56    0.74
 -11   8  -3    1.89    1.36
  11   8   3    3.06    1.42
 -12  -8  -3   -0.19    0.61
 -12  -8  -3   -0.13    1.34
  12  -8   3    0.83    1.26
 -12   8  -3    0.49    1.51
 -12  -9   3    0.75    1.41
 -12  -9   3    1.46    0.79
  12  -9  -3    0.62    1.32
 -12   9   3   -0.72    1.35
 -12   9   3    0.54    0.79
 -11  -9   3   -1.36    1.23
  11  -9  -3    1.06    1.01
 -11  -9   3    0.21    0.73
 -11   9   3    0.23    0.73
 -11   9   3   -1.42    1.24
 -10  -9   3    0.53    1.19
  10  -9  -3    0.18    0.88
 -10  -9   3    0.23    0.49
  10  -9  -3   -0.30    1.42
 -10   9   3    0.90    1.04
 -10   9   3   -0.26    0.58
 -10   9   3   -0.10    0.70
  10   9  -3   -0.52    1.26
  -9  -9   3   10.42    0.90
  -9  -9   3    9.18    1.26
   9  -9  -3    9.85    1.47
   9  -9  -3    8.92    1.09
   9   9  -3    8.28    1.31
  -9   9   3    9.89    1.33
  -9   9   3    7.26    0.89
  -9   9   3    9.44    0.91
  -8  -9   3   13.68    1.13
   8  -9  -3   12.41    1.27
  -8  -9   3   15.52    1.42
   8  -9  -3   15.07    1.44
   8   9  -3   15.55    1.47
  -8   9   3   13.59    1.44
  -8   9   3   14.68    1.20
  -8   9   3   13.28    1.19
  -8   9   3   12.32    1.18
   7  -9  -3    1.95    0.67
  -7  -9   3    1.36    0.81
   7  -9  -3    2.81    0.80
  -7  -9   3    1.68    0.38
  -7   9   3    1.60    0.41
  -7   9   3    0.86    0.76
  -7   9   3    1.81    0.49
   7   9  -3    1.16    0.81
  -7   9   3    1.94    0.42
  -6  -9   3    1.16    0.33
   6  -9  -3    0.69    0.52
   6  -9  -3    0.70    0.61
  -6  -9   3    2.11    0.66
  -6  -9   3    0.35    0.58
  -6   9   3    1.51    0.68
  -6   9   3    1.43    0.32
  -6   9   3    0.81    0.35
  -6   9   3    0.52    0.35
   6   9  -3    1.29    0.64
  -5  -9   3    2.01    0.38
   5  -9  -3    1.63    0.23
  -5  -9   3    1.41    0.47
  -5  -9   3    1.80    0.29
   5  -9  -3    0.93    0.44
   5  -9  -3    1.42    0.32
  -5  -9   3    1.34    0.35
  -5   9   3    2.00    0.55
  -5   9   3    1.24    0.29
   5   9  -3    1.23    0.41
  -4  -9   3    1.35    0.35
  -4  -9   3    2.11    0.31
  -4  -9   3    2.09    0.44
   4  -9  -3    1.87    0.27
   4  -9  -3    3.04    0.38
  -4  -9   3    2.09    0.39
   4  -9  -3    2.40    0.43
  -4   9   3    2.05    0.28
  -4   9   3    2.89    0.38
   4   9  -3    2.33    0.41
  -4   9   3    2.95    0.24
  -3  -9   3    2.33    0.36
   3  -9  -3    2.48    0.33
   3  -9  -3    1.62    0.29
  -3  -9   3    1.88    0.36
   3  -9  -3    2.04    0.43
  -3   9   3    2.99    0.26
  -3   9   3    3.00    0.23
   2  -9  -3    6.10    0.50
   2  -9  -3    4.92    0.49
  -2  -9   3    5.23    0.53
  -2  -9   3    5.32    0.53
   2  -9  -3    5.61    0.57
  -2   9   3    6.07    0.47
  -2   9   3    5.60    0.44
  -2   9   3    6.65    0.58
  -1  -9   3    1.61    0.35
   1  -9  -3    1.66    0.23
  -1  -9   3    2.45    0.24
  -1  -9   3    2.20    0.29
   1  -9  -3    1.48    0.37
  -1   9   3    2.09    0.19
  -1   9   3    2.22    0.35
  -1   9   3    1.87    0.24
   1   9  -3    2.13    0.19
   0  -9  -3    1.80    0.36
   0  -9   3    2.67    0.26
   0  -9   3    1.45    0.35
   0  -9  -3    2.40    0.24
   0   9   3    2.25    0.19
   0   9   3    2.32    0.28
   0   9  -3    1.97    0.22
   0   9  -3    2.09    0.19
   0   9  -3    1.91    0.28
  -1  -9  -3    1.86    0.39
   1  -9   3    3.39    0.32
  -1  -9  -3    3.23    0.37
   1  -9   3    2.58    0.42
  -1  -9  -3    3.76    0.30
  -1   9  -3    3.24    0.26
   1   9   3    3.31    0.37
  -1   9  -3    3.53    0.40
   1   9   3    3.17    0.36
  -1   9  -3    3.13    0.38
  -1   9  -3    3.38    0.30
   1   9   3    3.21    0.27
  -2  -9  -3   19.05    1.46
   2  -9   3   18.01    1.39
   2  -9   3   20.45    1.48
  -2  -9  -3   18.89    1.46
   2  -9   3   19.85    1.43
   2   9   3   19.64    1.45
  -2   9  -3   18.23    1.42
  -2   9  -3   19.16    1.47
  -2   9  -3   19.83    1.39
   3  -9   3    8.01    0.76
   3  -9   3    7.80    0.72
  -3  -9  -3    8.73    0.71
  -3  -9  -3    9.25    0.78
   3  -9   3    8.26    0.63
  -3   9  -3    8.79    0.63
  -3   9  -3    6.89    0.74
   3   9   3    9.83    0.81
  -4  -9  -3    1.45    0.40
   4  -9   3    0.94    0.31
  -4  -9  -3    1.17    0.33
   4  -9   3    1.07    0.39
  -4   9  -3    0.87    0.16
  -4   9  -3    1.46    0.34
  -4   9  -3    0.99    0.30
   4   9   3    0.71    0.39
  -5  -9  -3    1.52    0.31
   5  -9   3    1.56    0.41
  -5  -9  -3    1.78    0.51
  -5  -9  -3    2.23    0.38
  -5   9  -3    1.50    0.64
   5   9   3    1.53    0.47
  -5   9  -3    2.32    0.36
  -5   9  -3    2.01    0.23
   6  -9   3    1.53    0.64
  -6  -9  -3    1.66    0.35
  -6  -9  -3    2.17    0.37
  -6  -9  -3    2.59    0.65
   6  -9   3    1.80    0.54
  -6   9  -3    2.13    0.41
  -6   9  -3    2.55    0.81
  -6   9  -3    2.21    0.29
   6   9   3    2.58    0.47
  -7  -9  -3    3.41    0.89
   7  -9   3    3.91    0.70
  -7  -9  -3    5.05    0.49
   7  -9   3    4.64    0.85
  -7   9  -3    4.13    0.50
  -7   9  -3    3.99    0.53
   7   9   3    4.70    0.88
  -7   9  -3    4.99    0.95
  -8  -9  -3    4.59    0.49
   8  -9   3    6.42    1.05
  -8  -9  -3    2.71    0.96
   8  -9   3    4.20    0.80
  -8   9  -3    4.33    0.59
   8   9   3    4.28    1.15
  -8   9  -3    5.36    0.59
  -8   9  -3    4.01    1.04
   9  -9   3   10.74    1.37
  -9  -9  -3    8.03    1.29
   9  -9   3    8.97    1.11
  -9  -9  -3    9.55    0.93
  -9   9  -3   10.54    1.40
  -9   9  -3   10.71    1.01
  -9   9  -3   10.39    0.94
   9   9   3   10.67    1.33
 -10  -9  -3    3.35    1.19
  10  -9   3    2.00    1.00
 -10  -9  -3    3.09    0.60
  10   9   3    1.08    1.35
 -10   9  -3    1.25    0.77
 -10   9  -3    1.81    0.55
 -10   9  -3    0.53    1.18
 -11  -9  -3    2.32    0.62
 -11  -9  -3    0.68    1.13
  11  -9   3    1.71    1.24
 -11   9  -3    2.07    0.69
 -11   9  -3    1.03    0.85
 -11   9  -3    1.77    1.36
 -12  -9  -3    0.32    1.38
 -12  -9  -3    0.05    0.86
  12  -9   3    1.20    1.53
 -12   9  -3   -0.02    1.54
  12   9   3    0.39    1.35
 -11 -10   3   -0.89    0.69
  11 -10  -3    1.80    1.22
 -11  10   3    0.33    0.88
 -11  10   3   -1.06    1.26
  10 -10  -3    1.51    1.42
 -10 -10   3    4.09    1.18
  10 -10  -3    3.37    1.01
 -10 -10   3    2.80    0.60
 -10  10   3    2.77    1.20
  10  10  -3    4.15    1.49
 -10  10   3    3.95    0.62
 -10  10   3    3.45    0.76
  -9 -10   3   14.24    1.20
   9 -10  -3   13.58    1.41
   9 -10  -3   17.90    1.73
  -9 -10   3   13.98    1.56
  -9  10   3   14.21    1.23
   9  10  -3   14.16    1.73
  -9  10   3   16.10    1.62
  -9  10   3   14.45    1.25
  -8 -10   3    0.84    0.93
   8 -10  -3    2.48    1.05
   8 -10  -3    3.55    0.80
  -8 -10   3    1.65    0.45
  -8  10   3    2.51    0.55
   8  10  -3    1.94    1.16
  -8  10   3    2.67    0.49
  -8  10   3    3.50    1.03
  -7 -10   3   32.75    2.30
  -7 -10   3   32.53    2.51
   7 -10  -3   31.31    2.43
   7 -10  -3   33.35    2.59
   7  10  -3   25.94    2.31
  -7  10   3   31.68    2.34
  -7  10   3   29.39    2.48
  -7  10   3   31.03    2.33
   7  10  -3   32.56    2.66
  -7  10   3   32.57    2.33
   6 -10  -3   10.37    1.06
   6 -10  -3    9.04    0.94
  -6 -10   3    9.45    1.03
  -6 -10   3    8.41    0.82
  -6  10   3    9.84    0.80
  -6  10   3    9.07    0.84
  -6  10   3   10.87    0.83
   6  10  -3   11.80    1.03
  -6  10   3    9.76    1.10
  -5 -10   3    7.63    0.69
  -5 -10   3    7.58    0.77
  -5 -10   3    8.43    0.72
   5 -10  -3    6.78    0.64
   5 -10  -3    7.35    0.86
   5 -10  -3    9.67    0.74
  -5  10   3    7.60    0.65
  -5  10   3    8.42    0.88
   5  10  -3    9.07    0.77
  -5  10   3    8.28    0.65
   4 -10  -3   12.31    1.03
  -4 -10   3   13.73    1.12
  -4 -10   3   12.98    1.03
  -4 -10   3   13.96    1.10
   4 -10  -3   13.15    1.09
  -4  10   3   13.97    1.03
  -4  10   3   14.82    1.18
  -4  10   3   14.46    1.01
   4  10  -3   13.92    1.16
  -3 -10   3    0.78    0.35
   3 -10  -3    0.84    0.27
   3 -10  -3    1.04    0.35
   3 -10  -3    1.51    0.28
  -3 -10   3    1.48    0.39
  -3  10   3    1.36    0.22
  -3  10   3    1.77    0.18
  -3  10   3    1.13    0.31
   2 -10  -3   56.05    4.19
  -2 -10   3   59.06    4.18
  -2 -10   3   57.56    4.18
  -2 -10   3   58.80    4.17
   2 -10  -3   59.14    4.16
  -2  10   3   55.70    4.14
  -2  10   3   58.08    4.15
  -2  10   3   56.54    4.19
  -1 -10   3    6.15    0.62
  -1 -10   3    6.84    0.56
   1 -10  -3    5.95    0.63
   1 -10  -3    6.60    0.56
  -1  10   3    5.91    0.59
  -1  10   3    6.50    0.56
  -1  10   3    6.50    0.50
   1  10  -3    6.94    0.50
   0 -10  -3   -0.04    0.34
   0 -10  -3    0.07    0.19
   0 -10   3    0.52    0.22
   0 -10   3   -0.06    0.36
   0  10  -3    0.16    0.10
   0  10  -3   -0.03    0.25
   0  10   3    0.31    0.23
   0  10   3    0.02    0.10
   1 -10   3    6.70    0.70
  -1 -10  -3    7.80    0.69
   1 -10   3    7.55    0.64
  -1 -10  -3    7.51    0.67
  -1 -10  -3    7.99    0.62
  -1  10  -3    7.55    0.69
  -1  10  -3    6.83    0.62
   1  10   3    8.70    0.66
   1  10   3    7.92    0.57
  -1  10  -3    7.30    0.57
   2 -10   3   15.45    1.27
  -2 -10  -3   15.85    1.35
   2 -10   3   18.56    1.37
  -2 -10  -3   16.40    1.35
   2 -10   3   17.23    1.31
  -2  10  -3   18.43    1.27
  -2  10  -3   16.78    1.32
  -2  10  -3   19.31    1.38
   2  10   3   17.70    1.28
   2  10   3   17.50    1.34
  -2  10  -3   18.40    1.27
   3 -10   3   38.86    2.83
  -3 -10  -3   39.94    2.84
  -3 -10  -3   38.31    2.85
   3 -10   3   33.48    2.79
   3 -10   3   40.39    2.85
   3  10   3   39.60    2.85
  -3  10  -3   38.97    2.87
   3  10   3   40.37    2.84
  -3  10  -3   41.12    2.79
  -4 -10  -3   52.37    3.98
   4 -10   3   55.23    3.96
   4 -10   3   53.54    3.92
  -4 -10  -3   56.19    3.93
  -4  10  -3   52.85    3.97
   4  10   3   53.08    3.94
  -4  10  -3   55.08    3.93
  -4  10  -3   53.69    3.89
  -5 -10  -3    8.09    0.70
   5 -10   3    8.66    0.76
   5 -10   3    7.52    0.85
  -5 -10  -3    7.08    0.85
   5  10   3    8.86    0.82
  -5  10  -3    7.59    0.62
  -5  10  -3    7.57    0.94
  -5  10  -3    7.10    0.68
   6 -10   3    6.40    0.84
  -6 -10  -3    5.76    0.55
  -6 -10  -3    4.03    0.49
  -6 -10  -3    4.00    0.81
   6 -10   3    5.03    0.66
  -6  10  -3    5.06    0.53
  -6  10  -3    4.64    0.91
  -6  10  -3    5.08    0.43
   7 -10   3   15.37    1.52
  -7 -10  -3   17.50    1.41
   7 -10   3   19.95    1.64
  -7 -10  -3   20.03    1.64
  -7  10  -3   17.51    1.47
  -7  10  -3   16.14    1.62
  -7  10  -3   19.27    1.44
   7  10   3   22.76    1.71
   8 -10   3    8.50    1.05
  -8 -10  -3    7.15    1.19
   8 -10   3    8.57    1.31
  -8 -10  -3    9.73    0.82
   8  10   3   10.66    1.28
  -8  10  -3    8.77    0.87
  -8  10  -3   10.07    0.88
  -8  10  -3    9.92    1.27
   9 -10   3    4.53    0.86
   9 -10   3    4.02    1.28
  -9 -10  -3    4.56    1.09
  -9 -10  -3    4.48    0.55
  -9  10  -3    3.47    0.71
  -9  10  -3    2.92    0.59
   9  10   3    3.49    1.23
  -9  10  -3    4.18    1.21
 -10 -10  -3    5.97    1.25
  10 -10   3    8.22    1.27
 -10 -10  -3    7.18    0.80
  10  10   3    7.62    1.56
 -10  10  -3    7.11    1.01
 -10  10  -3    6.81    1.51
 -10  10  -3    6.60    0.78
  11 -10   3    5.41    1.11
 -11 -10  -3    0.29    1.20
 -11 -10  -3   -0.23    0.57
 -11  10  -3    0.17    0.58
 -11  10  -3    0.93    1.34
 -11 -11   3   -1.01    1.22
 -11 -11   3    0.29    0.70
  11 -11  -3   -0.13    1.19
 -11  11   3    0.81    1.23
  10 -11  -3    4.67    1.18
 -10 -11   3    3.45    0.62
 -10 -11   3    1.84    1.14
 -10  11   3    2.64    0.79
 -10  11   3    2.71    0.60
 -10  11   3    1.73    1.53
  -9 -11   3    1.37    0.45
  -9 -11   3    1.58    1.06
   9 -11  -3    3.65    1.39
   9 -11  -3    2.75    0.86
  -9  11   3    1.92    0.53
  -9  11   3    3.28    1.03
  -9  11   3    0.86    0.72
   9  11  -3    1.89    1.36
  -8 -11   3    9.55    0.84
  -8 -11   3    6.65    1.11
   8 -11  -3    8.60    1.05
   8 -11  -3    9.87    1.40
   8  11  -3   10.10    1.37
  -8  11   3    9.86    0.89
  -8  11   3    7.05    1.28
  -8  11   3    9.71    0.86
   7 -11  -3    3.41    0.74
   7 -11  -3    3.95    1.03
  -7 -11   3    3.13    0.40
  -7 -11   3    4.16    0.85
  -7  11   3    4.62    0.97
   7  11  -3    1.15    0.54
  -7  11   3    3.38    0.52
  -7  11   3    3.95    0.55
   7  11  -3    3.32    1.00
  -6 -11   3    2.85    0.38
   6 -11  -3    3.67    0.88
   6 -11  -3    0.89    0.62
  -6 -11   3    1.27    0.71
  -6  11   3    1.72    0.82
  -6  11   3    1.84    0.40
   6  11  -3    1.54    0.81
  -6  11   3    2.15    0.41
  -6  11   3    1.90    0.41
  -5 -11   3    0.31    0.26
  -5 -11   3    0.22    0.45
   5 -11  -3    0.34    0.48
   5 -11  -3   -0.39    0.69
   5 -11  -3    0.44    0.23
  -5 -11   3   -0.11    0.61
  -5  11   3    0.55    0.28
  -5  11   3    0.87    0.64
  -5  11   3    0.03    0.30
  -4 -11   3    6.34    0.63
  -4 -11   3    5.06    0.59
   4 -11  -3    5.01    0.54
   4 -11  -3    4.82    0.49
   4 -11  -3    4.83    0.78
  -4  11   3    5.77    0.47
   4  11  -3    6.57    0.61
  -4  11   3    5.09    0.73
   3 -11  -3    2.45    0.35
  -3 -11   3    2.55    0.44
   3 -11  -3    2.51    0.56
  -3 -11   3    3.58    0.43
  -3  11   3    2.41    0.23
  -3  11   3    2.77    0.48
  -3  11   3    2.69    0.30
  -2 -11   3   -0.05    0.37
   2 -11  -3    1.03    0.45
   2 -11  -3    0.66    0.25
  -2 -11   3    0.65    0.26
  -2 -11   3   -0.20    0.34
  -2  11   3    0.69    0.12
  -2  11   3    0.56    0.22
  -2  11   3   -0.28    0.33
  -1 -11   3    3.49    0.51
  -1 -11   3    3.56    0.37
   1 -11  -3    3.78    0.46
   1 -11  -3    4.25    0.37
   1  11  -3    3.18    0.29
  -1  11   3    4.76    0.47
  -1  11   3    4.89    0.38
  -1  11   3    3.99    0.30
   0 -11   3   21.91    1.57
   0 -11   3   19.72    1.62
   0 -11  -3   20.34    1.56
   0 -11  -3   20.17    1.62
   0  11  -3   22.97    1.58
   0  11  -3   21.61    1.53
   0  11  -3   20.68    1.61
   0  11   3   20.28    1.57
   1 -11   3   16.19    1.27
  -1 -11  -3   15.93    1.29
  -1 -11  -3   16.27    1.21
  -1 -11  -3   16.15    1.25
   1 -11   3   16.15    1.23
   1  11   3   16.37    1.19
   1  11   3   15.24    1.23
  -1  11  -3   15.35    1.25
  -1  11  -3   16.78    1.18
  -1  11  -3   16.15    1.22
  -2 -11  -3   67.34    4.82
   2 -11   3   65.37    4.80
  -2 -11  -3   69.64    4.82
   2 -11   3   65.50    4.83
  -2  11  -3   66.24    4.77
   2  11   3   69.90    4.81
  -2  11  -3   65.29    4.77
   2  11   3   68.23    4.78
  -2  11  -3   61.52    4.79
  -2  11  -3   65.53    4.82
  -3 -11  -3   44.71    3.49
   3 -11   3   45.07    3.45
   3 -11   3   47.37    3.50
  -3 -11  -3   51.76    3.46
   3  11   3   48.92    3.46
  -3  11  -3   45.89    3.41
  -3  11  -3   46.91    3.48
  -3  11  -3   46.68    3.40
  -3  11  -3   47.34    3.41
   3  11   3   49.74    3.46
   4 -11   3    2.11    0.66
  -4 -11  -3    2.00    0.48
  -4 -11  -3    2.93    0.60
   4 -11   3    2.52    0.38
  -4  11  -3    2.20    0.26
   4  11   3    3.50    0.58
  -4  11  -3    2.27    0.39
  -4  11  -3    1.29    0.61
   4  11   3    2.35    0.50
   5 -11   3    2.57    0.71
  -5 -11  -3    3.64    0.70
   5 -11   3    2.22    0.56
  -5 -11  -3    3.06    0.50
   5  11   3    3.87    0.57
  -5  11  -3    2.79    0.72
  -5  11  -3    3.00    0.43
  -5  11  -3    2.71    0.32
   6 -11   3   10.48    1.19
  -6 -11  -3   10.83    1.12
  -6 -11  -3   13.11    0.96
   6 -11   3   10.46    1.03
  -6  11  -3    9.78    1.14
   6  11   3   12.48    1.15
  -6  11  -3    9.43    0.95
  -7 -11  -3    4.13    0.52
   7 -11   3    3.80    0.78
   7 -11   3    6.77    1.07
  -7 -11  -3    3.72    0.87
  -7  11  -3    6.56    0.60
   7  11   3    4.06    1.11
  -7  11  -3    5.10    0.57
  -7  11  -3    5.09    1.05
   8 -11   3   13.84    1.47
  -8 -11  -3   11.33    0.95
  -8 -11  -3   10.64    1.30
   8 -11   3   14.39    1.20
  -8  11  -3   10.86    1.01
   8  11   3   10.38    1.60
  -8  11  -3   11.64    1.07
  -8  11  -3   11.48    1.33
  -9 -11  -3    1.35    1.09
  -9 -11  -3    1.98    0.46
   9 -11   3    3.73    0.92
   9 -11   3    2.14    1.32
  -9  11  -3    1.58    1.03
   9  11   3    1.43    1.41
  -9  11  -3    1.88    0.55
  -9  11  -3    1.94    0.80
 -10 -11  -3   -0.37    1.17
  10 -11   3    1.00    0.93
 -10 -11  -3    0.09    0.54
  10 -11   3   -0.85    1.47
  10  11   3    0.89    1.52
 -10  11  -3   -0.89    1.23
 -10  11  -3    0.02    0.55
 -11 -11  -3   -0.04    1.13
 -11 -11  -3    0.64    0.64
  11 -11   3    0.14    1.09
 -11  11  -3   -0.10    0.52
  11  11   3    0.87    1.48
 -11  11  -3    1.25    1.24
  11 -12  -3    1.50    1.93
 -11 -12   3   -0.04    0.79
  11 -12  -3    0.28    1.09
 -11 -12   3    1.12    1.33
 -11  12   3    0.45    1.37
  11  12  -3    0.14    1.76
 -10 -12   3    2.23    1.14
  10 -12  -3    0.60    1.68
 -10 -12   3    1.32    0.50
  10 -12  -3    0.46    1.03
 -10  12   3    0.74    0.53
 -10  12   3    2.56    1.30
  10  12  -3   -1.19    1.44
 -10  12   3    1.33    0.83
   9 -12  -3    0.19    1.47
   9 -12  -3   -0.26    0.89
  -9 -12   3    0.04    0.95
  -9 -12   3    0.54    0.44
  -9  12   3    1.38    0.50
   9  12  -3   -0.01    1.41
  -9  12   3   -0.82    1.00
  -9  12   3   -0.04    0.72
   8 -12  -3    3.59    1.15
   8 -12  -3    4.80    0.85
  -8 -12   3    2.86    0.56
  -8 -12   3    4.33    0.98
  -8  12   3    2.55    0.55
  -8  12   3    4.19    1.12
  -8  12   3    2.33    0.62
   8  12  -3    4.30    1.27
   7 -12  -3    2.44    1.10
  -7 -12   3    2.07    0.87
   7 -12  -3    2.50    0.72
  -7 -12   3    3.46    0.41
  -7  12   3    1.57    0.54
  -7  12   3    2.14    0.50
   7  12  -3    2.89    1.03
  -7  12   3    2.76    1.00
   6 -12  -3    1.06    0.63
   6 -12  -3    1.42    0.82
  -6 -12   3    0.67    0.30
  -6 -12   3    1.07    0.74
   6  12  -3    1.29    0.84
  -6  12   3    0.70    0.42
  -6  12   3    1.07    0.41
  -6  12   3    0.16    0.83
  -5 -12   3    3.17    0.58
  -5 -12   3    3.02    0.70
   5 -12  -3    3.92    0.58
  -5 -12   3    4.06    0.41
   5 -12  -3    3.10    0.89
  -5  12   3    2.79    0.42
  -5  12   3    3.31    0.83
  -5  12   3    3.46    0.39
   5  12  -3    3.16    0.69
  -4 -12   3    7.13    0.74
   4 -12  -3    7.54    0.62
   4 -12  -3    6.21    0.90
  -4 -12   3    6.89    0.79
   4  12  -3    6.89    0.69
  -4  12   3    7.08    0.58
  -4  12   3    6.54    0.56
  -4  12   3    5.28    0.81
   3 -12  -3    3.34    0.72
   3 -12  -3    4.96    0.51
  -3 -12   3    4.71    0.59
  -3 -12   3    4.70    0.60
  -3  12   3    3.93    0.73
  -3  12   3    5.54    0.44
  -3  12   3    5.30    0.46
   2 -12  -3   14.57    1.13
   2 -12  -3   14.69    1.24
  -2 -12   3   14.38    1.15
  -2 -12   3   15.20    1.15
  -2 -12   3   14.20    1.19
  -2  12   3   13.07    1.22
  -2  12   3   14.69    1.11
   2  12  -3   15.55    1.10
  -2  12   3   14.16    1.08
   1 -12  -3    0.26    0.50
   1 -12  -3    0.08    0.25
  -1 -12   3   -0.21    0.37
  -1 -12   3    0.08    0.26
   1  12  -3    0.65    0.35
  -1  12   3    0.54    0.29
  -1  12   3    0.16    0.41
   1  12  -3    0.29    0.18
  -1  12   3    0.19    0.17
   0 -12  -3   11.42    1.06
   0 -12   3   10.97    0.91
   0 -12   3   10.40    1.02
   0 -12  -3   11.39    0.89
   0  12  -3   10.80    0.95
   0  12  -3   12.06    0.92
   0  12  -3   11.37    0.83
   0  12   3   11.60    0.91
   0  12   3   11.13    0.86
   1 -12   3    3.95    0.45
  -1 -12  -3    5.75    0.53
   1 -12   3    3.65    0.63
  -1 -12  -3    4.75    0.42
  -1  12  -3    3.69    0.35
  -1  12  -3    4.01    0.44
   1  12   3    5.01    0.39
   1  12   3    5.76    0.48
  -2 -12  -3    0.73    0.45
   2 -12   3    0.82    0.30
   2 -12   3    0.66    0.55
  -2 -12  -3    0.32    0.43
   2  12   3    0.42    0.36
   2  12   3    0.66    0.23
  -2  12  -3    0.65    0.23
  -2  12  -3    1.21    0.17
  -2  12  -3    1.48    0.46
   3 -12   3   42.22    3.00
  -3 -12  -3   44.22    2.94
   3 -12   3   37.51    2.90
  -3 -12  -3   38.73    2.94
  -3  12  -3   36.88    3.02
  -3  12  -3   40.32    2.87
   3  12   3   41.75    2.88
  -3  12  -3   38.72    2.88
   3  12   3   36.63    2.98
   3  12   3   39.10    2.93
  -4 -12  -3    2.27    0.52
   4 -12   3    2.50    0.50
   4 -12   3    2.20    0.70
  -4 -12  -3    1.25    0.56
  -4  12  -3    2.88    0.28
   4  12   3    2.62    0.62
  -4  12  -3    2.88    0.78
  -4  12  -3    2.71    0.41
   4  12   3    1.73    0.55
  -5 -12  -3    6.42    0.70
   5 -12   3    7.07    0.96
  -5 -12  -3    5.18    0.80
   5 -12   3    6.41    0.74
   5  12   3    6.93    0.82
   5  12   3    6.61    0.81
  -5  12  -3    6.22    0.53
  -5  12  -3    6.01    0.89
  -5  12  -3    6.34    0.62
  -6 -12  -3    1.52    0.57
   6 -12   3    2.56    0.65
   6 -12   3    1.04    0.94
  -6 -12  -3    0.84    0.70
  -6  12  -3    2.21    0.42
  -6  12  -3    1.70    0.38
   6  12   3    0.51    0.83
  -6  12  -3    2.54    0.89
  -7 -12  -3    0.27    0.85
   7 -12   3    0.08    1.06
   7 -12   3   -1.01    0.67
   7  12   3   -0.55    1.05
  -7  12  -3    1.21    0.96
  -7  12  -3    0.11    0.49
  -7  12  -3   -0.24    0.45
   8 -12   3   -0.27    0.79
  -8 -12  -3    0.77    0.99
  -8 -12  -3    0.29    0.38
   8 -12   3   -0.91    1.27
   8  12   3    1.16    1.28
  -8  12  -3    0.27    0.52
  -8  12  -3    0.16    0.69
  -8  12  -3   -0.32    0.97
   9 -12   3   -0.23    0.80
   9 -12   3    0.39    1.45
  -9 -12  -3   -0.03    0.44
  -9 -12  -3    0.09    1.03
  -9  12  -3    0.83    0.54
   9  12   3   -0.07    0.81
  -9  12  -3    0.47    1.06
   9  12   3    0.42    1.30
  -9  12  -3    0.64    0.71
  10 -12   3    0.87    1.66
  10 -12   3    0.21    1.05
 -10 -12  -3    0.21    0.57
 -10  12  -3   -0.31    0.54
  10  12   3    2.36    1.24
 -10  12  -3   -0.28    1.28
  11 -12   3   -0.10    1.19
 -11 -12  -3    0.19    1.29
 -11 -12  -3   -0.03    0.67
 -11  12  -3    1.86    1.40
  11  12   3    1.84    1.57
 -11  12  -3   -0.09    0.58
  10 -13  -3    3.93    1.14
 -10 -13   3    5.77    0.74
  10 -13  -3    6.88    1.98
  10  13  -3    6.98    1.58
 -10  13   3    4.63    1.33
  -9 -13   3    1.92    0.55
   9 -13  -3    4.54    1.63
  -9 -13   3    2.38    1.10
   9 -13  -3    4.57    0.98
  -9  13   3    2.14    0.81
  -9  13   3    2.52    0.58
   9  13  -3    3.17    1.53
   8 -13  -3    0.51    0.83
  -8 -13   3    1.85    0.41
  -8 -13   3    1.57    1.00
   8 -13  -3    0.98    1.35
  -8  13   3    1.83    1.03
  -8  13   3    2.01    0.66
  -8  13   3    1.98    0.54
   7 -13  -3    4.98    1.31
  -7 -13   3    4.15    0.85
   7 -13  -3    4.65    0.84
  -7 -13   3    4.65    0.49
  -7  13   3    4.73    0.61
   7  13  -3    4.72    1.21
  -7  13   3    4.06    0.62
  -7  13   3    4.34    0.98
  -6 -13   3   -0.26    0.67
   6 -13  -3   -0.11    0.98
   6 -13  -3    0.38    0.67
   6  13  -3    1.21    0.94
  -6  13   3    1.25    0.42
  -6  13   3    0.77    0.79
  -6  13   3    0.63    0.42
  -5 -13   3   17.39    1.62
  -5 -13   3   17.10    1.54
   5 -13  -3   18.15    1.46
   5 -13  -3   20.65    1.67
  -5  13   3   17.52    1.39
   5  13  -3   19.66    1.61
  -5  13   3   17.43    1.36
  -5  13   3   17.95    1.60
   4 -13  -3   12.10    1.08
  -4 -13   3   12.99    1.08
  -4 -13   3   13.04    1.14
   4 -13  -3   11.94    1.28
   4  13  -3   13.77    1.08
  -4  13   3   11.70    0.98
  -4  13   3   14.47    1.26
  -4  13   3   11.89    1.00
  -3 -13   3    5.53    0.64
   3 -13  -3    5.22    0.57
   3 -13  -3    7.68    0.85
  -3 -13   3    4.86    0.69
  -3  13   3    6.81    0.55
  -3  13   3    5.84    0.81
  -3  13   3    6.87    0.55
  -2 -13   3    4.17    0.63
   2 -13  -3    4.38    0.47
   2 -13  -3    3.71    0.72
  -2 -13   3    4.31    0.68
  -2 -13   3    4.56    0.50
   2  13  -3    4.51    0.57
  -2  13   3    4.80    0.46
  -2  13   3    4.52    0.43
   2  13  -3    5.11    0.43
  -2  13   3    3.76    0.65
   1 -13  -3    0.48    0.29
  -1 -13   3    0.78    0.54
   1 -13  -3    1.10    0.65
  -1 -13   3    1.25    0.32
   1  13  -3    1.29    0.24
  -1  13   3    0.52    0.32
  -1  13   3    1.07    0.49
   1  13  -3    0.91    0.40
  -1  13   3    1.03    0.23
   0 -13  -3   40.78    3.05
   0 -13   3   41.62    3.05
   0 -13  -3   38.72    2.94
   0 -13   3   39.38    2.95
   0  13  -3   40.50    3.02
   0  13  -3   40.71    2.92
   0  13  -3   41.27    2.96
   0  13   3   41.82    2.97
   0  13   3   39.89    2.93
  -1 -13  -3   29.64    2.20
   1 -13   3   28.37    2.21
   1 -13   3   25.59    2.10
  -1 -13  -3   29.50    2.08
  -1  13  -3   28.33    2.15
   1  13   3   28.83    2.09
  -1  13  -3   27.53    2.07
   1  13   3   27.90    2.05
  -2 -13  -3   53.67    3.90
   2 -13   3   50.38    3.82
   2 -13   3   59.59    3.92
  -2 -13  -3   51.23    3.88
  -2  13  -3   51.97    3.78
  -2  13  -3   47.97    3.90
   2  13   3   55.09    3.82
  -2  13  -3   50.30    3.79
   2  13   3   54.49    3.79
  -3 -13  -3   21.81    1.70
   3 -13   3   23.91    1.85
   3 -13   3   21.34    1.67
  -3 -13  -3   21.24    1.78
   3  13   3   22.10    1.75
  -3  13  -3   20.64    1.61
  -3  13  -3   19.71    1.66
  -3  13  -3   21.78    1.80
   3  13   3   24.49    1.76
   3  13   3   23.09    1.63
  -3  13  -3   22.96    1.60
  -4 -13  -3    2.13    0.69
   4 -13   3    2.23    0.76
   4 -13   3    2.43    0.53
  -4 -13  -3    1.39    0.58
  -4  13  -3    3.00    0.27
   4  13   3    2.29    0.64
  -4  13  -3    2.42    0.85
   4  13   3    1.65    0.64
  -4  13  -3    2.11    0.41
   5 -13   3    0.98    0.90
  -5 -13  -3    1.04    0.75
   5 -13   3    1.07    0.56
  -5 -13  -3    0.38    0.58
   5  13   3    1.94    0.57
  -5  13  -3    1.21    0.41
  -5  13  -3    1.40    0.85
   5  13   3    0.75    0.63
   6 -13   3    2.29    0.69
  -6 -13  -3    4.76    0.90
  -6 -13  -3    2.82    0.70
   6 -13   3    1.75    0.89
  -6  13  -3    2.88    0.54
  -6  13  -3    3.27    0.49
   6  13   3    3.43    0.79
   6  13   3    2.77    0.93
  -6  13  -3    2.79    0.85
  -7 -13  -3    6.51    1.09
   7 -13   3    7.90    0.97
   7 -13   3    9.69    1.38
  -7  13  -3    8.23    1.27
   7  13   3    8.04    1.36
  -7  13  -3    7.67    0.74
  -7  13  -3    7.82    0.78
   7  13   3    6.54    1.03
  -8 -13  -3    0.66    0.95
   8 -13   3    0.36    0.80
   8 -13   3   -0.13    1.46
   8  13   3    0.35    1.31
   8  13   3   -0.43    0.87
  -8  13  -3    0.75    0.51
  -8  13  -3    0.28    1.02
  -8  13  -3    0.85    0.66
   9 -13   3   13.76    2.01
  -9 -13  -3   14.35    1.58
   9 -13   3   15.42    1.40
  -9  13  -3   13.40    1.19
   9  13   3   12.30    1.66
 -10 -13  -3   -1.81    1.18
  10 -13   3   -0.19    1.90
  10 -13   3   -0.40    1.01
  10  13   3    0.27    1.13
 -10  13  -3    0.03    0.54
 -10  13  -3   -0.86    1.42
 -10 -14   3    7.99    0.91
 -10 -14   3    6.83    1.38
  10 -14  -3    5.40    1.34
 -10  14   3    9.18    1.66
 -10  14   3    6.79    0.78
  -9 -14   3    0.01    0.42
   9 -14  -3   -0.64    0.97
  -9 -14   3   -0.97    1.12
   9 -14  -3    0.91    1.73
  -9  14   3    1.02    0.77
  -9  14   3    0.88    1.13
   9  14  -3    0.33    1.58
   8 -14  -3   -1.40    0.86
  -8 -14   3    1.82    0.99
  -8 -14   3   -0.21    0.46
   8 -14  -3    0.45    1.54
  -8  14   3    1.03    0.47
  -8  14   3   -0.07    0.65
  -8  14   3    1.23    1.18
   8  14  -3    1.57    1.41
   7 -14  -3    0.56    1.36
   7 -14  -3    1.94    0.83
  -7 -14   3    1.42    0.96
   7  14  -3    2.23    1.22
  -7  14   3    2.14    0.57
  -7  14   3    1.63    0.51
  -7  14   3    1.93    1.05
  -6 -14   3    1.61    0.86
   6 -14  -3    4.78    0.98
   6 -14  -3    2.50    0.74
  -6  14   3    3.31    0.90
  -6  14   3    2.88    0.54
  -6  14   3    2.00    0.51
   6  14  -3    2.81    1.08
   5 -14  -3   10.47    0.98
   5 -14  -3   10.07    1.19
  -5 -14   3   10.46    1.02
  -5 -14   3   11.03    1.10
   5  14  -3   11.27    1.20
  -5  14   3    9.53    1.23
  -5  14   3    9.71    0.86
  -4 -14   3    0.50    0.76
  -4 -14   3    0.60    0.67
   4 -14  -3    0.55    0.49
   4 -14  -3   -1.10    0.75
   4  14  -3    1.20    0.68
  -4  14   3    1.14    0.32
  -4  14   3    0.07    0.82
  -4  14   3    0.57    0.35
  -3 -14   3    0.08    0.67
   3 -14  -3    0.51    0.28
  -3 -14   3    0.42    0.63
   3 -14  -3    0.27    0.70
  -3  14   3    1.20    0.33
  -3  14   3    0.38    0.68
  -3  14   3    1.16    0.35
   3  14  -3    0.46    0.28
   2 -14  -3    0.42    0.69
  -2 -14   3    0.80    0.68
  -2 -14   3    0.57    0.38
   2 -14  -3    1.36    0.36
   2  14  -3    1.03    0.37
  -2  14   3    0.82    0.29
  -2  14   3    0.78    0.34
  -2  14   3    0.44    0.66
   2  14  -3    0.97    0.28
   1 -14  -3   29.63    2.14
  -1 -14   3   26.80    2.00
   1 -14  -3   26.35    2.00
   1  14  -3   26.33    1.96
  -1  14   3   25.86    2.00
   1  14  -3   28.66    2.03
  -1  14   3   26.72    2.12
  -1  14   3   25.86    1.96
   0 -14   3   23.97    1.84
   0 -14  -3   21.31    1.67
   0 -14  -3   23.22    1.84
   0 -14   3   21.35    1.69
   0  14  -3   21.52    1.63
   0  14   3   22.19    1.64
   0  14  -3   21.72    1.83
   0  14   3   22.98    1.69
   0  14  -3   23.48    1.69
   0  14   3   21.79    1.76
  -1 -14  -3    0.06    0.29
   1 -14   3    1.13    0.33
  -1 -14  -3   -0.43    0.69
   1 -14   3    0.40    0.69
  -1  14  -3    1.09    0.38
  -1  14  -3    0.39    0.24
   1  14   3    0.25    0.37
  -1  14  -3    0.54    0.55
   1  14   3    0.50    0.25
   2 -14   3   -0.35    0.69
   2 -14   3    0.53    0.28
  -2 -14  -3    1.24    0.54
  -2 -14  -3    0.99    0.71
  -2  14  -3    1.28    0.69
  -2  14  -3    0.64    0.32
   2  14   3    1.35    0.26
   2  14   3    1.43    0.50
  -2  14  -3    1.17    0.25
  -3 -14  -3    2.37    0.68
   3 -14   3    1.67    0.73
  -3 -14  -3    2.06    0.73
   3 -14   3    2.39    0.52
  -3  14  -3    1.87    0.32
  -3  14  -3    2.89    0.30
   3  14   3    2.66    0.34
  -3  14  -3    2.28    0.70
   3  14   3    2.92    0.66
   3  14   3    3.51    0.57
   4 -14   3    2.48    0.91
  -4 -14  -3    1.32    0.69
  -4 -14  -3    1.64    0.63
   4 -14   3    2.11    0.59
  -4  14  -3    2.50    0.44
  -4  14  -3    1.87    0.34
  -4  14  -3    2.61    0.77
   4  14   3    2.68    0.35
   4  14   3    2.80    0.69
   4  14   3    2.83    0.60
   5 -14   3    4.66    1.08
  -5 -14  -3    1.35    0.62
  -5 -14  -3    2.68    0.83
   5 -14   3    4.06    0.65
  -5  14  -3    2.89    0.55
  -5  14  -3    3.71    0.46
  -5  14  -3    3.52    0.92
   5  14   3    2.43    0.75
  -6 -14  -3   -0.14    0.74
   6 -14   3    0.63    0.70
  -6 -14  -3    0.85    0.79
   6 -14   3    1.07    0.91
  -6  14  -3    1.69    0.89
  -6  14  -3    0.66    0.48
   6  14   3   -0.60    0.74
  -6  14  -3    1.36    0.51
   7 -14   3    0.13    1.03
   7 -14   3    0.73    0.78
  -7 -14  -3    1.40    0.95
  -7  14  -3    1.05    0.64
   7  14   3    0.84    1.27
   7  14   3    0.87    0.84
  -7  14  -3    1.30    0.51
  -7  14  -3    1.30    0.99
   8 -14   3    5.23    1.00
   8 -14   3    4.31    1.36
  -8 -14  -3    6.22    1.14
  -8  14  -3    5.43    0.78
   8  14   3    4.79    1.04
  -8  14  -3    6.61    1.28
   8  14   3    6.07    1.57
   9 -14   3    5.50    1.77
  -9 -14  -3    2.44    1.32
  -9  14  -3    4.23    1.41
  -9  14  -3    3.47    0.63
   9  14   3    5.97    1.11
 -10 -14  -3    2.63    1.30
  10 -14   3    0.57    1.01
 -10  14  -3    1.38    0.66
  10  14   3    1.96    1.03
 -10  14  -3    1.97    1.32
  10 -15  -3    0.18    1.10
 -10 -15   3    2.62    1.29
 -10  15   3    2.25    1.62
 -10  15   3    1.12    0.56
  -9 -15   3    2.37    1.31
  -9  15   3    2.61    1.24
  -9  15   3    0.89    0.55
   8 -15  -3    0.00    0.91
  -8 -15   3   -0.65    0.98
  -8  15   3    0.24    0.75
  -8  15   3    0.38    0.50
  -7 -15   3    4.60    1.06
   7 -15  -3    4.90    1.27
   7 -15  -3    4.25    0.89
  -7  15   3    6.12    0.70
   7  15  -3    5.34    1.40
  -7  15   3    4.83    0.73
  -7  15   3    4.41    1.07
   6 -15  -3    5.64    1.45
   6 -15  -3    5.20    0.86
  -6 -15   3    5.21    1.01
  -6  15   3    6.58    0.73
  -6  15   3    6.01    0.73
   6  15  -3    6.79    1.21
  -6  15   3    6.42    1.18
   5 -15  -3    1.12    0.95
   5 -15  -3    2.01    0.69
  -5 -15   3    1.53    0.81
  -5 -15   3    1.08    0.87
   5  15  -3    1.46    0.95
  -5  15   3    2.03    0.47
  -5  15   3    1.76    0.95
  -4 -15   3    9.56    1.19
   4 -15  -3   12.11    1.24
  -4 -15   3   10.66    1.13
   4 -15  -3    9.79    1.04
  -4  15   3   11.22    1.24
   4  15  -3   12.50    1.20
  -4  15   3   11.35    0.91
  -3 -15   3    1.39    0.84
  -3 -15   3    1.75    0.68
   3 -15  -3    1.77    0.89
   3 -15  -3    2.09    0.43
  -3  15   3    1.46    0.41
  -3  15   3    1.60    0.69
   3  15  -3    2.16    0.76
  -3  15   3    1.93    0.42
   3  15  -3    1.24    0.33
  -2 -15   3    3.48    0.45
   2 -15  -3    2.29    0.43
   2 -15  -3    2.42    0.82
  -2 -15   3    4.13    0.78
  -2  15   3    2.73    0.46
   2  15  -3    4.79    0.67
  -2  15   3    2.15    0.67
  -2  15   3    2.56    0.38
   2  15  -3    3.05    0.38
  -1 -15   3    2.29    0.82
   1 -15  -3    2.60    0.77
  -1 -15   3    2.43    0.41
   1 -15  -3    3.03    0.43
   1  15  -3    3.27    0.54
  -1  15   3    3.33    0.73
   1  15  -3    2.66    0.35
  -1  15   3    2.28    0.34
[truncated: 5,157,883 more chars]
