# Supplementary material for: Rupturing aromaticity by periphery overcrowding
Source: Nat Chem. 2023 Mar 6;15(4):516–25. doi: 10.1038/s41557-023-01149-6 (PMC10070187; doi:10.1038/s41557-023-01149-6)
Supplement: Supplementary file 12 — Crystallographic data for compound 8; CCDC reference 2141790. [file 41557_2023_1149_MOESM12_ESM.cif]

data_8_19srv195
_audit_creation_date               2019-06-07
_audit_creation_method
;
Olex2 1.2-beta
(compiled 2018.05.29 svn.r3508 for OlexSys, GUI svn.r5506)
;
_shelx_SHELXL_version_number       '2017/1'
loop_
  _audit_author_name
  _audit_author_email
  _audit_author_address
 'Yufit, D.' d.s.yufit@durham.ac.uk
;

Durham University
Chemistry
South Rd.
Durham
DH1 3LE
UK
;

_publ_requested_journal           'Nature'
_publ_section_title
;
Rupturing Aromaticity by Periphery Overcrowding
;
_publ_contact_author_name         'Dmitry Yufit'
_publ_contact_author_address
;
Department of Chemistry
Durham University
South Rd.
Durham
DH1 3LE
UK
;
_publ_contact_author_email        'd.s.yufit@durham.ac.uk'


_publ_contact_letter
;
The CIF file contains data for the structure 8 from
the paper 

"Rupturing Aromaticity by Periphery Overcrowding"

by P.Saha, A.Mallick, A.T.Turley, A.N. Bismillah, A.Danos, A.P.Monkman, 
A-J Avestro, D.S.Yufit and P.R.McGonigal

The paper will be submitted to Nature shortly. 
;
loop_
_publ_author_name
_publ_author_address

'Saha, Promeet'
;
Department of Chemistry
Durham University
South Rd.
Durham
DH1 3LE
UK
;

'Mallick, Abhijit'
;
Department of Chemistry
Durham University
South Rd.
Durham
DH1 3LE
UK
;

'Turley, Andrew T.'
;
Department of Chemistry
Durham University
South Rd.
Durham
DH1 3LE
UK
;

'Bismillah, Aisha N.'
;
Department of Chemistry
Durham University
South Rd.
Durham
DH1 3LE
UK
;

'Danos, Andrew'
;
Department of Physics
Durham University
South Rd.
Durham
DH1 3LE
UK
;

'Monkman, Andrew P.'
;
Department of Physics
Durham University
South Rd.
Durham
DH1 3LE
UK
;

'Avestro, Alyssa-Jennifer'
;
Department of Chemistry
University of York
Heslington
York
YO10 5DD
UK
;

'Yufit, Dmitry S.'
;
Department of Chemistry
Durham University
South Rd.
Durham
DH1 3LE
UK
;

'McGonigal, Paul R.'
;
Department of Chemistry
Durham University
South Rd.
Durham
DH1 3LE
UK
;

_publ_section_references
;
Dolomanov, O.V., Bourhis, L.J., Gildea, R.J, Howard, J.A.K. & Puschmann, H.
 (2009), J. Appl. Cryst. 42, 339-341.

Palatinus, L. & Chapuis, G. (2007). J. Appl. Cryst., 40, 786-790;
Palatinus, L. & van der Lee, A. (2008). J. Appl. Cryst. 41, 975-984;
Palatinus, L., Prathapa, S. J. & van Smaalen, S. (2012). J. Appl. Cryst. 45,
 575-580.

Sheldrick, G.M. (2015). Acta Cryst. C71, 3-8.
;
_chemical_name_common              ?
_chemical_name_systematic          ?
_chemical_formula_moiety           'C51 H40'
_chemical_formula_sum              'C51 H40'
_chemical_formula_weight           652.83
_chemical_melting_point            ?
loop_
  _atom_type_symbol
  _atom_type_description
  _atom_type_scat_dispersion_real
  _atom_type_scat_dispersion_imag
  _atom_type_scat_source
 'C' 'C' 0.0033 0.0016 'International Tables Vol C Tables 4.2.6.8 and 6.1.1.4'
 'H' 'H' 0.0000 0.0000 'International Tables Vol C Tables 4.2.6.8 and 6.1.1.4'

_shelx_space_group_comment
;
The symmetry employed for this shelxl refinement is uniquely defined
by the following loop, which should always be used as a source of
symmetry information in preference to the above space-group names.
They are only intended as comments.
;
_space_group_crystal_system        'triclinic'
_space_group_IT_number             2
_space_group_name_H-M_alt          'P -1'
_space_group_name_Hall             '-P 1'
loop_
  _space_group_symop_operation_xyz
 'x, y, z'
 '-x, -y, -z'

_cell_length_a                     9.549(2)
_cell_length_b                     9.987(2)
_cell_length_c                     19.991(5)
_cell_angle_alpha                  78.699(7)
_cell_angle_beta                   88.107(6)
_cell_angle_gamma                  79.154(7)
_cell_volume                       1836.1(8)
_cell_formula_units_Z              2
_cell_measurement_reflns_used      2455
_cell_measurement_temperature      120.0
_cell_measurement_theta_max        24.34
_cell_measurement_theta_min        2.41
_shelx_estimated_absorpt_T_max     0.999
_shelx_estimated_absorpt_T_min     0.984
_exptl_absorpt_coefficient_mu      0.067
_exptl_absorpt_correction_T_max    1.0000
_exptl_absorpt_correction_T_min    0.8487
_exptl_absorpt_correction_type     multi-scan
_exptl_absorpt_process_details    
 'SADABS-2016/2 (Bruker,2016/2) was used for absorption correction. wR2(int) was 0.1112 before and 0.0705 after correction. The Ratio of minimum to maximum transmission is 0.8487. The \l/2 correction factor is Not present.'
_exptl_absorpt_special_details     ?
_exptl_crystal_colour              'clear light yellow'
_exptl_crystal_colour_lustre       clear
_exptl_crystal_colour_modifier     light
_exptl_crystal_colour_primary      yellow
_exptl_crystal_density_diffrn      1.181
_exptl_crystal_density_meas        ?
_exptl_crystal_density_method      ?
_exptl_crystal_description         plank
_exptl_crystal_F_000               692
_exptl_crystal_size_max            0.25
_exptl_crystal_size_mid            0.05
_exptl_crystal_size_min            0.02
_exptl_transmission_factor_max     ?
_exptl_transmission_factor_min     ?
_diffrn_reflns_av_R_equivalents    0.2068
_diffrn_reflns_av_unetI/netI       0.2472
_diffrn_reflns_Laue_measured_fraction_full  0.998
_diffrn_reflns_Laue_measured_fraction_max  0.999
_diffrn_reflns_limit_h_max         11
_diffrn_reflns_limit_h_min         -11
_diffrn_reflns_limit_k_max         11
_diffrn_reflns_limit_k_min         -12
_diffrn_reflns_limit_l_max         24
_diffrn_reflns_limit_l_min         -24
_diffrn_reflns_number              30569
_diffrn_reflns_point_group_measured_fraction_full  0.998
_diffrn_reflns_point_group_measured_fraction_max  0.999
_diffrn_reflns_theta_full          25.242
_diffrn_reflns_theta_max           25.997
_diffrn_reflns_theta_min           2.116
_diffrn_ambient_temperature        120.0
_diffrn_detector                   'Bruker PHOTON 100 CMOS'
_diffrn_detector_area_resol_mean   10.4
_diffrn_detector_type              'CMOS sensor'
_diffrn_measured_fraction_theta_full  0.998
_diffrn_measured_fraction_theta_max  0.999
_diffrn_measurement_device         '3-circle diffractometer'
_diffrn_measurement_device_type    'Bruker D8 Venture'
_diffrn_measurement_method         '\w scans'
_diffrn_radiation_monochromator    'focusing mirrors'
_diffrn_radiation_probe            X-ray
_diffrn_radiation_type             MoK\a
_diffrn_radiation_wavelength       0.71073
_diffrn_source                     'microfocus sealed X-ray tube'
_diffrn_source_type                'Incoatec I\mS microsource'
_diffrn_standards_number           0
_reflns_Friedel_coverage           0.000
_reflns_Friedel_fraction_full      .
_reflns_Friedel_fraction_max       .
_reflns_number_gt                  2973
_reflns_number_total               7231
_reflns_special_details
;
 Reflections were merged by SHELXL according to the crystal
 class for the calculation of statistics and refinement.
 
 _reflns_Friedel_fraction is defined as the number of unique
 Friedel pairs measured divided by the number that would be
 possible theoretically, ignoring centric projections and
 systematic absences.
;
_reflns_threshold_expression       'I > 2\s(I)'
_computing_bruker_data_scaling     'SADABS V2012/1 (Bruker AXS Inc.)'
_computing_cell_refinement         'SAINT v8.38A (Bruker AXS, 2016)'
_computing_data_collection         'APEX3 v.2017.3_0 (Bruker AXS, 2017)'
_computing_data_reduction          'SAINT v8.38A (Bruker AXS, 2016)'
_computing_molecular_graphics      'Olex2 (Dolomanov et al., 2009)'
_computing_publication_material    'Olex2 (Dolomanov et al., 2009)'
_computing_structure_refinement    'ShelXL (Sheldrick, 2015)'
_computing_structure_solution
;
Superflip (Palatinus & Chapuis, 2007;Palatinus & van der Lee, 2008;
Palatinus et al., 2012)
;
_refine_diff_density_max           0.257
_refine_diff_density_min           -0.236
_refine_diff_density_rms           0.060
_refine_ls_extinction_coef         0.027(2)
_refine_ls_extinction_expression  
 'Fc^*^=kFc[1+0.001xFc^2^\l^3^/sin(2\q)]^-1/4^'
_refine_ls_extinction_method       'SHELXL-2017/1 (Sheldrick 2017)'
_refine_ls_goodness_of_fit_ref     0.959
_refine_ls_hydrogen_treatment      constr
_refine_ls_matrix_type             full
_refine_ls_number_parameters       463
_refine_ls_number_reflns           7231
_refine_ls_number_restraints       0
_refine_ls_R_factor_all            0.2207
_refine_ls_R_factor_gt             0.0769
_refine_ls_restrained_S_all        0.959
_refine_ls_shift/su_max            0.000
_refine_ls_shift/su_mean           0.000
_refine_ls_structure_factor_coef   Fsqd
_refine_ls_weighting_details      
 'w=1/[\s^2^(Fo^2^)+(0.0520P)^2^] where P=(Fo^2^+2Fc^2^)/3'
_refine_ls_weighting_scheme        calc
_refine_ls_wR_factor_gt            0.1307
_refine_ls_wR_factor_ref           0.1704
_refine_special_details            ?
_olex2_refinement_description
;
1. Fixed Uiso
 At 1.2 times of:
  All C(H) groups, All C(H,H) groups
 At 1.5 times of:
  All C(H,H,H) groups
2.a Ternary CH refined with riding coordinates:
 C1(H1)
2.b Secondary CH2 refined with riding coordinates:
 C51(H51A,H51B), C53(H53A,H53B)
2.c Aromatic/amide H refined with riding coordinates:
 C12(H12), C13(H13), C14(H14), C15(H15), C16(H16), C22(H22), C23(H23),
 C24(H24), C25(H25), C26(H26), C32(H32), C33(H33), C34(H34), C35(H35), C36(H36),
  C43(H43), C44(H44), C46(H46), C47(H47), C62(H62), C63(H63), C64(H64),
 C65(H65), C66(H66), C72(H72), C73(H73), C74(H74), C75(H75), C76(H76)
2.d Idealised Me refined as rotating group:
 C52(H52A,H52B,H52C), C54(H54A,H54B,H54C)
;
_atom_sites_solution_hydrogens     geom
_atom_sites_solution_primary       iterative
_atom_sites_solution_secondary     ?
loop_
  _atom_site_label
  _atom_site_type_symbol
  _atom_site_fract_x
  _atom_site_fract_y
  _atom_site_fract_z
  _atom_site_U_iso_or_equiv
  _atom_site_adp_type
  _atom_site_occupancy
  _atom_site_site_symmetry_order
  _atom_site_calc_flag
  _atom_site_refinement_flags_posn
  _atom_site_refinement_flags_adp
  _atom_site_refinement_flags_occupancy
  _atom_site_disorder_assembly
  _atom_site_disorder_group
 C1 C 0.4952(4) 0.6070(4) 0.24002(17) 0.0229(9) Uani 1 1 d . . . . .
 H1 H 0.488142 0.710101 0.230701 0.027 Uiso 1 1 calc R . . . .
 C2 C 0.4109(4) 0.5744(4) 0.18379(18) 0.0220(9) Uani 1 1 d . . . . .
 C3 C 0.4100(4) 0.4389(4) 0.17964(18) 0.0244(10) Uani 1 1 d . . . . .
 C4 C 0.4856(4) 0.3258(4) 0.23088(17) 0.0211(9) Uani 1 1 d . . . . .
 C5 C 0.4802(4) 0.3254(4) 0.30029(18) 0.0223(9) Uani 1 1 d . . . . .
 C6 C 0.4006(4) 0.4375(4) 0.33024(18) 0.0242(10) Uani 1 1 d . . . . .
 C7 C 0.4014(4) 0.5725(4) 0.30134(18) 0.0217(9) Uani 1 1 d . . . . .
 C11 C 0.6521(4) 0.5448(4) 0.24510(18) 0.0211(9) Uani 1 1 d . . . . .
 C12 C 0.7237(4) 0.5167(4) 0.30712(19) 0.0256(10) Uani 1 1 d . . . . .
 H12 H 0.671385 0.527693 0.347564 0.031 Uiso 1 1 calc R . . . .
 C13 C 0.8704(4) 0.4729(4) 0.3108(2) 0.0300(10) Uani 1 1 d . . . . .
 H13 H 0.917740 0.453921 0.353597 0.036 Uiso 1 1 calc R . . . .
 C14 C 0.9477(4) 0.4568(4) 0.2525(2) 0.0348(11) Uani 1 1 d . . . . .
 H14 H 1.048044 0.425451 0.254838 0.042 Uiso 1 1 calc R . . . .
 C15 C 0.8773(4) 0.4867(4) 0.1906(2) 0.0339(11) Uani 1 1 d . . . . .
 H15 H 0.929701 0.477111 0.150017 0.041 Uiso 1 1 calc R . . . .
 C16 C 0.7316(4) 0.5304(4) 0.18716(19) 0.0293(10) Uani 1 1 d . . . . .
 H16 H 0.684955 0.551097 0.144124 0.035 Uiso 1 1 calc R . . . .
 C21 C 0.3169(4) 0.6968(4) 0.14177(18) 0.0237(10) Uani 1 1 d . . . . .
 C22 C 0.3765(4) 0.8100(4) 0.10941(19) 0.0312(10) Uani 1 1 d . . . . .
 H22 H 0.476393 0.805741 0.112252 0.037 Uiso 1 1 calc R . . . .
 C23 C 0.2917(5) 0.9284(4) 0.0732(2) 0.0385(12) Uani 1 1 d . . . . .
 H23 H 0.333617 1.004060 0.050756 0.046 Uiso 1 1 calc R . . . .
 C24 C 0.1457(5) 0.9362(4) 0.0698(2) 0.0410(12) Uani 1 1 d . . . . .
 H24 H 0.087189 1.017072 0.044964 0.049 Uiso 1 1 calc R . . . .
 C25 C 0.0857(4) 0.8259(4) 0.10265(19) 0.0335(11) Uani 1 1 d . . . . .
 H25 H -0.014516 0.831115 0.100489 0.040 Uiso 1 1 calc R . . . .
 C26 C 0.1704(4) 0.7077(4) 0.13873(18) 0.0280(10) Uani 1 1 d . . . . .
 H26 H 0.127600 0.633023 0.161709 0.034 Uiso 1 1 calc R . . . .
 C31 C 0.3228(4) 0.4013(4) 0.12850(19) 0.0242(10) Uani 1 1 d . . . . .
 C32 C 0.3130(4) 0.4648(4) 0.06010(19) 0.0326(11) Uani 1 1 d . . . . .
 H32 H 0.368387 0.533888 0.043577 0.039 Uiso 1 1 calc R . . . .
 C33 C 0.2248(5) 0.4301(4) 0.0155(2) 0.0381(12) Uani 1 1 d . . . . .
 H33 H 0.219516 0.475547 -0.031045 0.046 Uiso 1 1 calc R . . . .
 C34 C 0.1441(4) 0.3289(4) 0.0387(2) 0.0409(12) Uani 1 1 d . . . . .
 H34 H 0.083663 0.304518 0.008063 0.049 Uiso 1 1 calc R . . . .
 C35 C 0.1514(4) 0.2634(4) 0.1063(2) 0.0364(11) Uani 1 1 d . . . . .
 H35 H 0.094849 0.195021 0.122431 0.044 Uiso 1 1 calc R . . . .
 C36 C 0.2414(4) 0.2976(4) 0.1507(2) 0.0284(10) Uani 1 1 d . . . . .
 H36 H 0.248160 0.250077 0.196872 0.034 Uiso 1 1 calc R . . . .
 C41 C 0.5574(4) 0.1860(4) 0.22014(18) 0.0223(9) Uani 1 1 d . . . . .
 C42 C 0.6090(4) 0.1287(4) 0.16499(19) 0.0240(10) Uani 1 1 d . . . . .
 C43 C 0.6705(4) -0.0139(4) 0.1772(2) 0.0289(10) Uani 1 1 d . . . . .
 H43 H 0.697472 -0.056590 0.139068 0.035 Uiso 1 1 calc R . . . .
 C44 C 0.6933(4) -0.0937(4) 0.2410(2) 0.0289(10) Uani 1 1 d . . . . .
 H44 H 0.734258 -0.189558 0.246469 0.035 Uiso 1 1 calc R . . . .
 C45 C 0.6559(4) -0.0337(4) 0.29886(19) 0.0247(10) Uani 1 1 d . . . . .
 C46 C 0.6840(4) -0.0951(4) 0.3685(2) 0.0299(10) Uani 1 1 d . . . . .
 H46 H 0.722863 -0.191363 0.381312 0.036 Uiso 1 1 calc R . . . .
 C47 C 0.6551(4) -0.0153(4) 0.4167(2) 0.0308(10) Uani 1 1 d . . . . .
 H47 H 0.676321 -0.058748 0.462870 0.037 Uiso 1 1 calc R . . . .
 C48 C 0.5953(4) 0.1282(4) 0.40305(19) 0.0248(10) Uani 1 1 d . . . . .
 C49 C 0.5505(4) 0.1858(4) 0.33715(19) 0.0237(10) Uani 1 1 d . . . . .
 C50 C 0.5861(4) 0.1044(4) 0.28607(18) 0.0226(9) Uani 1 1 d . . . . .
 C51 C 0.6006(4) 0.2093(4) 0.45890(19) 0.0317(10) Uani 1 1 d . . . . .
 H51A H 0.553595 0.166354 0.500327 0.038 Uiso 1 1 calc R . . . .
 H51B H 0.548870 0.305855 0.444096 0.038 Uiso 1 1 calc R . . . .
 C52 C 0.7565(4) 0.2102(4) 0.4752(2) 0.0440(12) Uani 1 1 d . . . . .
 H52A H 0.801972 0.254961 0.434397 0.066 Uiso 1 1 calc GR . . . .
 H52B H 0.807481 0.114402 0.489627 0.066 Uiso 1 1 calc GR . . . .
 H52C H 0.759605 0.261631 0.511955 0.066 Uiso 1 1 calc GR . . . .
 C53 C 0.6207(4) 0.2092(4) 0.09337(19) 0.0335(11) Uani 1 1 d . . . . .
 H53A H 0.565704 0.304859 0.089600 0.040 Uiso 1 1 calc R . . . .
 H53B H 0.580018 0.164139 0.060627 0.040 Uiso 1 1 calc R . . . .
 C54 C 0.7771(4) 0.2144(4) 0.0759(2) 0.0419(12) Uani 1 1 d . . . . .
 H54A H 0.783540 0.266621 0.029302 0.063 Uiso 1 1 calc GR . . . .
 H54B H 0.831140 0.119652 0.079198 0.063 Uiso 1 1 calc GR . . . .
 H54C H 0.816726 0.260346 0.107915 0.063 Uiso 1 1 calc GR . . . .
 C61 C 0.3052(4) 0.3993(4) 0.38895(18) 0.0244(10) Uani 1 1 d . . . . .
 C62 C 0.2264(4) 0.2954(4) 0.38794(19) 0.0267(10) Uani 1 1 d . . . . .
 H62 H 0.237122 0.247763 0.350809 0.032 Uiso 1 1 calc R . . . .
 C63 C 0.1331(4) 0.2604(4) 0.4399(2) 0.0317(11) Uani 1 1 d . . . . .
 H63 H 0.078653 0.190908 0.437714 0.038 Uiso 1 1 calc R . . . .
 C64 C 0.1188(4) 0.3260(4) 0.4949(2) 0.0353(11) Uani 1 1 d . . . . .
 H64 H 0.054904 0.301814 0.530768 0.042 Uiso 1 1 calc R . . . .
 C65 C 0.1977(4) 0.4269(4) 0.4976(2) 0.0347(11) Uani 1 1 d . . . . .
 H65 H 0.187994 0.472602 0.535358 0.042 Uiso 1 1 calc R . . . .
 C66 C 0.2909(4) 0.4621(4) 0.44570(18) 0.0308(10) Uani 1 1 d . . . . .
 H66 H 0.346285 0.530340 0.448807 0.037 Uiso 1 1 calc R . . . .
 C71 C 0.3025(4) 0.6948(4) 0.31945(17) 0.0231(9) Uani 1 1 d . . . . .
 C72 C 0.3583(4) 0.8053(4) 0.33395(19) 0.0340(11) Uani 1 1 d . . . . .
 H72 H 0.458762 0.797986 0.335743 0.041 Uiso 1 1 calc R . . . .
 C73 C 0.2715(5) 0.9246(4) 0.3457(2) 0.0446(12) Uani 1 1 d . . . . .
 H73 H 0.311746 0.997892 0.356479 0.053 Uiso 1 1 calc R . . . .
 C74 C 0.1256(5) 0.9373(5) 0.3418(2) 0.0454(12) Uani 1 1 d . . . . .
 H74 H 0.064859 1.020195 0.348908 0.054 Uiso 1 1 calc R . . . .
 C75 C 0.0676(4) 0.8286(5) 0.3274(2) 0.0402(12) Uani 1 1 d . . . . .
 H75 H -0.032909 0.836911 0.324765 0.048 Uiso 1 1 calc R . . . .
 C76 C 0.1556(4) 0.7094(4) 0.31700(19) 0.0328(11) Uani 1 1 d . . . . .
 H76 H 0.114833 0.635042 0.307886 0.039 Uiso 1 1 calc R . . . .

loop_
  _atom_site_aniso_label
  _atom_site_aniso_U_11
  _atom_site_aniso_U_22
  _atom_site_aniso_U_33
  _atom_site_aniso_U_23
  _atom_site_aniso_U_13
  _atom_site_aniso_U_12
 C1 0.021(2) 0.024(2) 0.025(2) -0.0069(19) -0.0010(18) -0.0077(19)
 C2 0.018(2) 0.028(3) 0.022(2) -0.0076(19) 0.0009(17) -0.0072(19)
 C3 0.019(2) 0.032(3) 0.023(2) -0.008(2) 0.0007(17) -0.005(2)
 C4 0.019(2) 0.026(2) 0.020(2) -0.0040(19) 0.0005(17) -0.0076(19)
 C5 0.021(2) 0.019(2) 0.029(2) -0.0064(19) 0.0010(18) -0.0071(18)
 C6 0.019(2) 0.027(3) 0.028(2) -0.007(2) -0.0030(18) -0.006(2)
 C7 0.019(2) 0.021(2) 0.028(2) -0.0075(19) -0.0023(18) -0.0061(19)
 C11 0.020(2) 0.019(2) 0.027(2) -0.0054(19) 0.0005(19) -0.0098(18)
 C12 0.021(2) 0.030(3) 0.027(2) -0.0075(19) 0.0021(18) -0.0061(19)
 C13 0.028(3) 0.034(3) 0.028(3) -0.007(2) -0.003(2) -0.008(2)
 C14 0.027(3) 0.037(3) 0.043(3) -0.010(2) -0.006(2) -0.011(2)
 C15 0.026(3) 0.043(3) 0.038(3) -0.017(2) 0.004(2) -0.010(2)
 C16 0.026(3) 0.035(3) 0.030(3) -0.012(2) -0.003(2) -0.007(2)
 C21 0.024(2) 0.025(2) 0.025(2) -0.0084(19) 0.0000(18) -0.006(2)
 C22 0.029(3) 0.031(3) 0.034(3) -0.004(2) -0.003(2) -0.008(2)
 C23 0.051(3) 0.024(3) 0.041(3) -0.004(2) -0.010(2) -0.008(2)
 C24 0.058(3) 0.021(3) 0.044(3) -0.007(2) -0.020(2) -0.001(2)
 C25 0.029(3) 0.034(3) 0.037(3) -0.015(2) -0.011(2) 0.004(2)
 C26 0.026(3) 0.025(3) 0.034(3) -0.009(2) -0.0048(19) -0.004(2)
 C31 0.022(2) 0.023(2) 0.029(2) -0.0127(19) -0.0059(18) 0.0016(19)
 C32 0.035(3) 0.032(3) 0.031(3) -0.008(2) -0.011(2) -0.001(2)
 C33 0.050(3) 0.035(3) 0.029(3) -0.011(2) -0.008(2) -0.001(2)
 C34 0.039(3) 0.036(3) 0.053(3) -0.025(2) -0.016(2) 0.000(2)
 C35 0.033(3) 0.033(3) 0.049(3) -0.019(2) -0.010(2) -0.008(2)
 C36 0.023(2) 0.029(3) 0.036(3) -0.015(2) 0.0012(19) -0.002(2)
 C41 0.019(2) 0.021(2) 0.027(2) -0.006(2) -0.0002(18) -0.0041(19)
 C42 0.023(2) 0.022(2) 0.028(2) -0.005(2) -0.0006(18) -0.0065(19)
 C43 0.025(3) 0.031(3) 0.034(3) -0.015(2) 0.001(2) -0.005(2)
 C44 0.022(2) 0.020(2) 0.046(3) -0.009(2) -0.001(2) -0.0032(19)
 C45 0.023(2) 0.020(2) 0.031(3) -0.005(2) 0.0022(19) -0.0060(19)
 C46 0.024(2) 0.026(3) 0.042(3) -0.004(2) 0.000(2) -0.012(2)
 C47 0.028(3) 0.027(3) 0.036(3) 0.002(2) -0.002(2) -0.010(2)
 C48 0.019(2) 0.028(3) 0.027(2) -0.002(2) 0.0016(18) -0.009(2)
 C49 0.021(2) 0.023(2) 0.029(2) -0.005(2) -0.0005(18) -0.0073(19)
 C50 0.023(2) 0.021(2) 0.026(2) -0.006(2) 0.0013(18) -0.0089(19)
 C51 0.026(3) 0.037(3) 0.032(3) -0.009(2) -0.0038(19) -0.004(2)
 C52 0.041(3) 0.043(3) 0.051(3) -0.013(2) -0.012(2) -0.008(2)
 C53 0.032(3) 0.035(3) 0.035(3) -0.015(2) 0.002(2) -0.001(2)
 C54 0.050(3) 0.037(3) 0.040(3) -0.012(2) 0.010(2) -0.009(2)
 C61 0.025(2) 0.024(2) 0.024(2) -0.0050(19) 0.0003(18) -0.0031(19)
 C62 0.025(2) 0.027(3) 0.027(2) -0.0027(19) -0.0027(19) -0.004(2)
 C63 0.024(3) 0.032(3) 0.038(3) -0.001(2) -0.003(2) -0.007(2)
 C64 0.024(3) 0.039(3) 0.036(3) 0.004(2) 0.002(2) 0.001(2)
 C65 0.033(3) 0.039(3) 0.029(3) -0.007(2) 0.003(2) 0.000(2)
 C66 0.031(3) 0.033(3) 0.027(2) -0.005(2) 0.000(2) -0.005(2)
 C71 0.023(2) 0.024(2) 0.023(2) -0.0049(19) -0.0007(18) -0.0066(19)
 C72 0.034(3) 0.028(3) 0.046(3) -0.016(2) 0.003(2) -0.011(2)
 C73 0.047(3) 0.030(3) 0.060(3) -0.019(2) 0.010(3) -0.008(3)
 C74 0.053(4) 0.030(3) 0.050(3) -0.014(2) 0.005(2) 0.007(3)
 C75 0.026(3) 0.049(3) 0.046(3) -0.015(2) -0.001(2) 0.000(2)
 C76 0.029(3) 0.032(3) 0.038(3) -0.010(2) -0.002(2) -0.005(2)

_geom_special_details
;
 All esds (except the esd in the dihedral angle between two l.s. planes)
 are estimated using the full covariance matrix.  The cell esds are taken
 into account individually in the estimation of esds in distances, angles
 and torsion angles; correlations between esds in cell parameters are only
 used when they are defined by crystal symmetry.  An approximate (isotropic)
 treatment of cell esds is used for estimating esds involving l.s. planes.
;
loop_
  _geom_bond_atom_site_label_1
  _geom_bond_atom_site_label_2
  _geom_bond_distance
  _geom_bond_site_symmetry_2
  _geom_bond_publ_flag
 C1 H1 1.0000 . ?
 C1 C2 1.523(4) . ?
 C1 C7 1.517(5) . ?
 C1 C11 1.509(5) . ?
 C2 C3 1.373(5) . ?
 C2 C21 1.497(5) . ?
 C3 C4 1.461(5) . ?
 C3 C31 1.485(5) . ?
 C4 C5 1.386(4) . ?
 C4 C41 1.488(5) . ?
 C5 C6 1.450(5) . ?
 C5 C49 1.488(5) . ?
 C6 C7 1.360(5) . ?
 C6 C61 1.496(5) . ?
 C7 C71 1.494(5) . ?
 C11 C12 1.389(5) . ?
 C11 C16 1.380(5) . ?
 C12 H12 0.9500 . ?
 C12 C13 1.386(5) . ?
 C13 H13 0.9500 . ?
 C13 C14 1.380(5) . ?
 C14 H14 0.9500 . ?
 C14 C15 1.381(5) . ?
 C15 H15 0.9500 . ?
 C15 C16 1.377(5) . ?
 C16 H16 0.9500 . ?
 C21 C22 1.397(5) . ?
 C21 C26 1.385(5) . ?
 C22 H22 0.9500 . ?
 C22 C23 1.386(5) . ?
 C23 H23 0.9500 . ?
 C23 C24 1.384(5) . ?
 C24 H24 0.9500 . ?
 C24 C25 1.379(5) . ?
 C25 H25 0.9500 . ?
 C25 C26 1.384(5) . ?
 C26 H26 0.9500 . ?
 C31 C32 1.388(5) . ?
 C31 C36 1.405(5) . ?
 C32 H32 0.9500 . ?
 C32 C33 1.380(5) . ?
 C33 H33 0.9500 . ?
 C33 C34 1.385(5) . ?
 C34 H34 0.9500 . ?
 C34 C35 1.379(5) . ?
 C35 H35 0.9500 . ?
 C35 C36 1.386(5) . ?
 C36 H36 0.9500 . ?
 C41 C42 1.375(5) . ?
 C41 C50 1.413(5) . ?
 C42 C43 1.411(5) . ?
 C42 C53 1.511(5) . ?
 C43 H43 0.9500 . ?
 C43 C44 1.366(5) . ?
 C44 H44 0.9500 . ?
 C44 C45 1.409(5) . ?
 C45 C46 1.420(5) . ?
 C45 C50 1.392(5) . ?
 C46 H46 0.9500 . ?
 C46 C47 1.357(5) . ?
 C47 H47 0.9500 . ?
 C47 C48 1.416(5) . ?
 C48 C49 1.377(5) . ?
 C48 C51 1.510(5) . ?
 C49 C50 1.420(5) . ?
 C51 H51A 0.9900 . ?
 C51 H51B 0.9900 . ?
 C51 C52 1.536(5) . ?
 C52 H52A 0.9800 . ?
 C52 H52B 0.9800 . ?
 C52 H52C 0.9800 . ?
 C53 H53A 0.9900 . ?
 C53 H53B 0.9900 . ?
 C53 C54 1.530(5) . ?
 C54 H54A 0.9800 . ?
 C54 H54B 0.9800 . ?
 C54 H54C 0.9800 . ?
 C61 C62 1.396(5) . ?
 C61 C66 1.391(5) . ?
 C62 H62 0.9500 . ?
 C62 C63 1.382(5) . ?
 C63 H63 0.9500 . ?
 C63 C64 1.376(5) . ?
 C64 H64 0.9500 . ?
 C64 C65 1.377(5) . ?
 C65 H65 0.9500 . ?
 C65 C66 1.380(5) . ?
 C66 H66 0.9500 . ?
 C71 C72 1.394(5) . ?
 C71 C76 1.384(5) . ?
 C72 H72 0.9500 . ?
 C72 C73 1.373(5) . ?
 C73 H73 0.9500 . ?
 C73 C74 1.379(6) . ?
 C74 H74 0.9500 . ?
 C74 C75 1.388(6) . ?
 C75 H75 0.9500 . ?
 C75 C76 1.369(5) . ?
 C76 H76 0.9500 . ?

loop_
  _geom_angle_atom_site_label_1
  _geom_angle_atom_site_label_2
  _geom_angle_atom_site_label_3
  _geom_angle
  _geom_angle_site_symmetry_1
  _geom_angle_site_symmetry_3
  _geom_angle_publ_flag
 C2 C1 H1 106.4 . . ?
 C7 C1 H1 106.4 . . ?
 C7 C1 C2 101.0(3) . . ?
 C11 C1 H1 106.4 . . ?
 C11 C1 C2 117.0(3) . . ?
 C11 C1 C7 118.6(3) . . ?
 C3 C2 C1 120.2(3) . . ?
 C3 C2 C21 123.8(3) . . ?
 C21 C2 C1 115.4(3) . . ?
 C2 C3 C4 119.9(3) . . ?
 C2 C3 C31 122.4(3) . . ?
 C4 C3 C31 117.4(3) . . ?
 C3 C4 C41 126.8(3) . . ?
 C5 C4 C3 123.7(3) . . ?
 C5 C4 C41 108.7(3) . . ?
 C4 C5 C6 124.0(3) . . ?
 C4 C5 C49 108.6(3) . . ?
 C6 C5 C49 126.9(3) . . ?
 C5 C6 C61 117.3(3) . . ?
 C7 C6 C5 120.9(3) . . ?
 C7 C6 C61 121.4(3) . . ?
 C6 C7 C1 119.8(3) . . ?
 C6 C7 C71 125.1(3) . . ?
 C71 C7 C1 114.6(3) . . ?
 C12 C11 C1 120.8(3) . . ?
 C16 C11 C1 120.7(3) . . ?
 C16 C11 C12 118.1(4) . . ?
 C11 C12 H12 119.6 . . ?
 C13 C12 C11 120.9(4) . . ?
 C13 C12 H12 119.6 . . ?
 C12 C13 H13 119.9 . . ?
 C14 C13 C12 120.2(4) . . ?
 C14 C13 H13 119.9 . . ?
 C13 C14 H14 120.5 . . ?
 C13 C14 C15 119.1(4) . . ?
 C15 C14 H14 120.5 . . ?
 C14 C15 H15 119.7 . . ?
 C16 C15 C14 120.5(4) . . ?
 C16 C15 H15 119.7 . . ?
 C11 C16 H16 119.4 . . ?
 C15 C16 C11 121.2(4) . . ?
 C15 C16 H16 119.4 . . ?
 C22 C21 C2 119.1(3) . . ?
 C26 C21 C2 122.3(3) . . ?
 C26 C21 C22 118.4(4) . . ?
 C21 C22 H22 119.6 . . ?
 C23 C22 C21 120.8(4) . . ?
 C23 C22 H22 119.6 . . ?
 C22 C23 H23 120.0 . . ?
 C24 C23 C22 119.9(4) . . ?
 C24 C23 H23 120.0 . . ?
 C23 C24 H24 120.2 . . ?
 C25 C24 C23 119.7(4) . . ?
 C25 C24 H24 120.2 . . ?
 C24 C25 H25 119.8 . . ?
 C24 C25 C26 120.4(4) . . ?
 C26 C25 H25 119.8 . . ?
 C21 C26 H26 119.6 . . ?
 C25 C26 C21 120.8(4) . . ?
 C25 C26 H26 119.6 . . ?
 C32 C31 C3 124.2(4) . . ?
 C32 C31 C36 117.4(3) . . ?
 C36 C31 C3 118.3(3) . . ?
 C31 C32 H32 119.1 . . ?
 C33 C32 C31 121.7(4) . . ?
 C33 C32 H32 119.1 . . ?
 C32 C33 H33 120.1 . . ?
 C32 C33 C34 119.8(4) . . ?
 C34 C33 H33 120.1 . . ?
 C33 C34 H34 120.0 . . ?
 C35 C34 C33 120.1(4) . . ?
 C35 C34 H34 120.0 . . ?
 C34 C35 H35 120.1 . . ?
 C34 C35 C36 119.8(4) . . ?
 C36 C35 H35 120.1 . . ?
 C31 C36 H36 119.4 . . ?
 C35 C36 C31 121.1(4) . . ?
 C35 C36 H36 119.4 . . ?
 C42 C41 C4 135.8(4) . . ?
 C42 C41 C50 118.2(3) . . ?
 C50 C41 C4 105.7(3) . . ?
 C41 C42 C43 117.7(4) . . ?
 C41 C42 C53 125.1(4) . . ?
 C43 C42 C53 116.7(3) . . ?
 C42 C43 H43 118.3 . . ?
 C44 C43 C42 123.4(4) . . ?
 C44 C43 H43 118.3 . . ?
 C43 C44 H44 120.0 . . ?
 C43 C44 C45 119.9(4) . . ?
 C45 C44 H44 120.0 . . ?
 C44 C45 C46 128.1(4) . . ?
 C50 C45 C44 116.0(4) . . ?
 C50 C45 C46 115.8(3) . . ?
 C45 C46 H46 120.3 . . ?
 C47 C46 C45 119.5(4) . . ?
 C47 C46 H46 120.3 . . ?
 C46 C47 H47 117.7 . . ?
 C46 C47 C48 124.5(4) . . ?
 C48 C47 H47 117.7 . . ?
 C47 C48 C51 118.0(3) . . ?
 C49 C48 C47 116.8(4) . . ?
 C49 C48 C51 124.9(4) . . ?
 C48 C49 C5 135.8(4) . . ?
 C48 C49 C50 118.4(4) . . ?
 C50 C49 C5 105.5(3) . . ?
 C41 C50 C49 111.2(3) . . ?
 C45 C50 C41 124.2(3) . . ?
 C45 C50 C49 124.2(3) . . ?
 C48 C51 H51A 109.7 . . ?
 C48 C51 H51B 109.7 . . ?
 C48 C51 C52 109.7(3) . . ?
 H51A C51 H51B 108.2 . . ?
 C52 C51 H51A 109.7 . . ?
 C52 C51 H51B 109.7 . . ?
 C51 C52 H52A 109.5 . . ?
 C51 C52 H52B 109.5 . . ?
 C51 C52 H52C 109.5 . . ?
 H52A C52 H52B 109.5 . . ?
 H52A C52 H52C 109.5 . . ?
 H52B C52 H52C 109.5 . . ?
 C42 C53 H53A 109.6 . . ?
 C42 C53 H53B 109.6 . . ?
 C42 C53 C54 110.1(3) . . ?
 H53A C53 H53B 108.1 . . ?
 C54 C53 H53A 109.6 . . ?
 C54 C53 H53B 109.6 . . ?
 C53 C54 H54A 109.5 . . ?
 C53 C54 H54B 109.5 . . ?
 C53 C54 H54C 109.5 . . ?
 H54A C54 H54B 109.5 . . ?
 H54A C54 H54C 109.5 . . ?
 H54B C54 H54C 109.5 . . ?
 C62 C61 C6 119.4(3) . . ?
 C66 C61 C6 123.2(4) . . ?
 C66 C61 C62 117.4(4) . . ?
 C61 C62 H62 119.4 . . ?
 C63 C62 C61 121.3(4) . . ?
 C63 C62 H62 119.4 . . ?
 C62 C63 H63 119.9 . . ?
 C64 C63 C62 120.1(4) . . ?
 C64 C63 H63 119.9 . . ?
 C63 C64 H64 120.2 . . ?
 C63 C64 C65 119.5(4) . . ?
 C65 C64 H64 120.2 . . ?
 C64 C65 H65 119.8 . . ?
 C64 C65 C66 120.5(4) . . ?
 C66 C65 H65 119.8 . . ?
 C61 C66 H66 119.4 . . ?
 C65 C66 C61 121.2(4) . . ?
 C65 C66 H66 119.4 . . ?
 C72 C71 C7 119.4(3) . . ?
 C76 C71 C7 122.8(3) . . ?
 C76 C71 C72 117.6(4) . . ?
 C71 C72 H72 119.2 . . ?
 C73 C72 C71 121.6(4) . . ?
 C73 C72 H72 119.2 . . ?
 C72 C73 H73 120.2 . . ?
 C72 C73 C74 119.5(4) . . ?
 C74 C73 H73 120.2 . . ?
 C73 C74 H74 120.1 . . ?
 C73 C74 C75 119.9(4) . . ?
 C75 C74 H74 120.1 . . ?
 C74 C75 H75 120.1 . . ?
 C76 C75 C74 119.9(4) . . ?
 C76 C75 H75 120.1 . . ?
 C71 C76 H76 119.2 . . ?
 C75 C76 C71 121.5(4) . . ?
 C75 C76 H76 119.2 . . ?

loop_
  _geom_torsion_atom_site_label_1
  _geom_torsion_atom_site_label_2
  _geom_torsion_atom_site_label_3
  _geom_torsion_atom_site_label_4
  _geom_torsion
  _geom_torsion_site_symmetry_1
  _geom_torsion_site_symmetry_2
  _geom_torsion_site_symmetry_3
  _geom_torsion_site_symmetry_4
  _geom_torsion_publ_flag
 C1 C2 C3 C4 2.4(5) . . . . ?
 C1 C2 C3 C31 176.2(3) . . . . ?
 C1 C2 C21 C22 55.1(5) . . . . ?
 C1 C2 C21 C26 -118.9(4) . . . . ?
 C1 C7 C6 C5 -4.6(5) . . . . ?
 C1 C7 C6 C61 -177.5(3) . . . . ?
 C1 C7 C71 C72 -57.7(4) . . . . ?
 C1 C7 C71 C76 116.7(4) . . . . ?
 C2 C1 C11 C12 -152.4(3) . . . . ?
 C2 C1 C11 C16 35.6(5) . . . . ?
 C2 C3 C4 C5 43.9(5) . . . . ?
 C2 C3 C4 C41 -147.5(4) . . . . ?
 C2 C3 C31 C32 44.9(6) . . . . ?
 C2 C3 C31 C36 -133.2(4) . . . . ?
 C3 C2 C1 C7 -74.2(4) . . . . ?
 C3 C2 C1 C11 56.1(5) . . . . ?
 C3 C2 C21 C22 -133.4(4) . . . . ?
 C3 C2 C21 C26 52.6(5) . . . . ?
 C3 C4 C5 C6 -0.8(6) . . . . ?
 C3 C4 C5 C49 171.2(3) . . . . ?
 C3 C4 C41 C42 19.9(7) . . . . ?
 C3 C4 C41 C50 -167.1(3) . . . . ?
 C4 C3 C2 C21 -168.8(3) . . . . ?
 C4 C3 C31 C32 -141.1(4) . . . . ?
 C4 C3 C31 C36 40.8(5) . . . . ?
 C4 C5 C6 C7 -42.2(5) . . . . ?
 C4 C5 C6 C61 131.0(4) . . . . ?
 C4 C5 C49 C48 169.1(4) . . . . ?
 C4 C5 C49 C50 -4.3(4) . . . . ?
 C5 C4 C3 C31 -130.2(4) . . . . ?
 C5 C4 C41 C42 -170.1(4) . . . . ?
 C5 C4 C41 C50 2.9(4) . . . . ?
 C5 C6 C7 C71 167.4(3) . . . . ?
 C5 C6 C61 C62 -39.5(5) . . . . ?
 C5 C6 C61 C66 140.1(4) . . . . ?
 C6 C5 C4 C41 -171.1(3) . . . . ?
 C6 C5 C49 C48 -19.2(7) . . . . ?
 C6 C5 C49 C50 167.5(3) . . . . ?
 C6 C7 C71 C72 130.0(4) . . . . ?
 C6 C7 C71 C76 -55.7(5) . . . . ?
 C7 C1 C2 C21 97.7(3) . . . . ?
 C7 C1 C11 C12 -31.0(5) . . . . ?
 C7 C1 C11 C16 157.0(3) . . . . ?
 C7 C6 C5 C49 147.3(4) . . . . ?
 C7 C6 C61 C62 133.6(4) . . . . ?
 C7 C6 C61 C66 -46.7(5) . . . . ?
 C11 C1 C2 C21 -132.1(3) . . . . ?
 C21 C2 C3 C31 5.1(6) . . . . ?
 C31 C3 C4 C41 38.4(5) . . . . ?
 C41 C4 C5 C49 0.9(4) . . . . ?
 C41 C42 C53 C54 107.5(4) . . . . ?
 C43 C42 C53 C54 -65.1(4) . . . . ?
 C47 C48 C51 C52 63.8(4) . . . . ?
 C49 C5 C6 C61 -39.5(5) . . . . ?
 C49 C48 C51 C52 -108.9(4) . . . . ?
 C61 C6 C7 C71 -5.5(6) . . . . ?

_iucr_refine_instructions_details
;
TITL 19srv195 in P-1
CELL 0.71073 9.5489 9.9871 19.9915 78.6993 88.1067 79.1543
ZERR 2 0.0023 0.0024 0.0049 0.0065 0.0064 0.0066
LATT 1
SFAC C H
UNIT 102 80

L.S. 9 0 0
PLAN  5
SIZE 0.02 0.05 0.25
TEMP -153.15
CONF C3 C2 C1 C7
CONF C3 C2 C1 C11
CONF C7 C1 C2 C21
CONF C11 C1 C2 C21
CONF C1 C2 C3 C4
CONF C4 C3 C2 C21
CONF C1 C2 C3 C31
CONF C21 C2 C3 C31
CONF C2 C3 C4 C5
CONF C5 C4 C3 C31
CONF C2 C3 C4 C41
CONF C31 C3 C4 C41
CONF C3 C4 C5 C6
CONF C6 C5 C4 C41
CONF C3 C4 C5 C49
CONF C41 C4 C5 C49
CONF C4 C5 C6 C7
CONF C7 C6 C5 C49
CONF C4 C5 C6 C61
CONF C49 C5 C6 C61
CONF C1 C7 C6 C5
CONF C1 C7 C6 C61
CONF C5 C6 C7 C71
CONF C61 C6 C7 C71
CONF C2 C1 C11 C12
CONF C7 C1 C11 C12
CONF C2 C1 C11 C16
CONF C7 C1 C11 C16
CONF C1 C7 C71 C72
CONF C6 C7 C71 C72
CONF C1 C7 C71 C76
CONF C6 C7 C71 C76
CONF C1 C2 C21 C22
CONF C3 C2 C21 C22
CONF C1 C2 C21 C26
CONF C3 C2 C21 C26
CONF C2 C3 C31 C32
CONF C4 C3 C31 C32
CONF C2 C3 C31 C36
CONF C4 C3 C31 C36
CONF C3 C4 C41 C42
CONF C5 C4 C41 C42
CONF C3 C4 C41 C50
CONF C5 C4 C41 C50
CONF C4 C5 C49 C48
CONF C4 C5 C49 C50
CONF C6 C5 C49 C48
CONF C6 C5 C49 C50
CONF C41 C42 C53 C54
CONF C43 C42 C53 C54
CONF C47 C48 C51 C52
CONF C49 C48 C51 C52
CONF C5 C6 C61 C62
CONF C7 C6 C61 C62
CONF C5 C6 C61 C66
CONF C7 C6 C61 C66
BOND $h
fmap 2 53
acta 
EXTI 0.027
OMIT -2 52
WGHT 0.052
FVAR 0.23666
REM <olex2.extras>
REM <HklSrc "%.\\19srv195.hkl">
REM </olex2.extras>

C1    1     0.49518  0.60695  0.24002  11.00000  0.02111  0.02444  0.02538 =
 -0.00687 -0.00103 -0.00769 
AFIX 13
H1    2     0.48814  0.71010  0.23070  11.00000 -1.20000 
AFIX 0
C2    1     0.41093  0.57439  0.18379  11.00000  0.01833  0.02770  0.02212 =
 -0.00757  0.00093 -0.00724 
C3    1     0.41002  0.43890  0.17964  11.00000  0.01889  0.03245  0.02308 =
 -0.00760  0.00066 -0.00536 
C4    1     0.48558  0.32583  0.23088  11.00000  0.01886  0.02583  0.01986 =
 -0.00398  0.00047 -0.00757 
C5    1     0.48022  0.32539  0.30029  11.00000  0.02077  0.01945  0.02867 =
 -0.00640  0.00105 -0.00713 
C6    1     0.40059  0.43753  0.33024  11.00000  0.01933  0.02651  0.02834 =
 -0.00708 -0.00303 -0.00571 
C7    1     0.40140  0.57248  0.30134  11.00000  0.01870  0.02102  0.02775 =
 -0.00748 -0.00231 -0.00606 
C11   1     0.65214  0.54480  0.24510  11.00000  0.02037  0.01900  0.02675 =
 -0.00542  0.00050 -0.00975 
C12   1     0.72368  0.51672  0.30712  11.00000  0.02075  0.02988  0.02725 =
 -0.00749  0.00212 -0.00608 
AFIX 43
H12   2     0.67138  0.52770  0.34757  11.00000 -1.20000 
AFIX 0
C13   1     0.87036  0.47289  0.31080  11.00000  0.02849  0.03437  0.02833 =
 -0.00674 -0.00328 -0.00766 
AFIX 43
H13   2     0.91774  0.45392  0.35360  11.00000 -1.20000 
AFIX 0
C14   1     0.94770  0.45675  0.25246  11.00000  0.02725  0.03718  0.04294 =
 -0.00962 -0.00572 -0.01058 
AFIX 43
H14   2     1.04804  0.42545  0.25484  11.00000 -1.20000 
AFIX 0
C15   1     0.87726  0.48673  0.19056  11.00000  0.02586  0.04289  0.03766 =
 -0.01692  0.00368 -0.00965 
AFIX 43
H15   2     0.92970  0.47711  0.15002  11.00000 -1.20000 
AFIX 0
C16   1     0.73161  0.53044  0.18716  11.00000  0.02600  0.03504  0.03016 =
 -0.01235 -0.00334 -0.00688 
AFIX 43
H16   2     0.68495  0.55110  0.14412  11.00000 -1.20000 
AFIX 0
C21   1     0.31687  0.69685  0.14177  11.00000  0.02360  0.02466  0.02478 =
 -0.00844  0.00003 -0.00572 
C22   1     0.37649  0.80998  0.10941  11.00000  0.02857  0.03119  0.03429 =
 -0.00441 -0.00347 -0.00778 
AFIX 43
H22   2     0.47639  0.80574  0.11225  11.00000 -1.20000 
AFIX 0
C23   1     0.29166  0.92837  0.07320  11.00000  0.05125  0.02355  0.04118 =
 -0.00405 -0.01015 -0.00835 
AFIX 43
H23   2     0.33362  1.00406  0.05076  11.00000 -1.20000 
AFIX 0
C24   1     0.14569  0.93618  0.06980  11.00000  0.05772  0.02075  0.04358 =
 -0.00718 -0.02047 -0.00065 
AFIX 43
H24   2     0.08719  1.01707  0.04496  11.00000 -1.20000 
AFIX 0
C25   1     0.08565  0.82589  0.10265  11.00000  0.02894  0.03449  0.03728 =
 -0.01478 -0.01138  0.00396 
AFIX 43
H25   2    -0.01452  0.83112  0.10049  11.00000 -1.20000 
AFIX 0
C26   1     0.17042  0.70769  0.13873  11.00000  0.02633  0.02536  0.03389 =
 -0.00914 -0.00475 -0.00424 
AFIX 43
H26   2     0.12760  0.63302  0.16171  11.00000 -1.20000 
AFIX 0
C31   1     0.32280  0.40126  0.12850  11.00000  0.02151  0.02348  0.02895 =
 -0.01271 -0.00586  0.00156 
C32   1     0.31297  0.46475  0.06010  11.00000  0.03455  0.03230  0.03070 =
 -0.00833 -0.01058 -0.00141 
AFIX 43
H32   2     0.36839  0.53389  0.04358  11.00000 -1.20000 
AFIX 0
C33   1     0.22481  0.43010  0.01547  11.00000  0.05032  0.03455  0.02924 =
 -0.01104 -0.00780 -0.00111 
AFIX 43
H33   2     0.21952  0.47555 -0.03105  11.00000 -1.20000 
AFIX 0
C34   1     0.14411  0.32888  0.03872  11.00000  0.03902  0.03583  0.05296 =
 -0.02520 -0.01570 -0.00009 
AFIX 43
H34   2     0.08366  0.30452  0.00806  11.00000 -1.20000 
AFIX 0
C35   1     0.15138  0.26339  0.10631  11.00000  0.03308  0.03318  0.04908 =
 -0.01921 -0.00988 -0.00826 
AFIX 43
H35   2     0.09485  0.19502  0.12243  11.00000 -1.20000 
AFIX 0
C36   1     0.24141  0.29757  0.15069  11.00000  0.02266  0.02932  0.03570 =
 -0.01479  0.00122 -0.00236 
AFIX 43
H36   2     0.24816  0.25008  0.19687  11.00000 -1.20000 
AFIX 0
C41   1     0.55744  0.18602  0.22014  11.00000  0.01883  0.02146  0.02734 =
 -0.00584 -0.00015 -0.00412 
C42   1     0.60899  0.12867  0.16499  11.00000  0.02271  0.02241  0.02794 =
 -0.00511 -0.00059 -0.00646 
C43   1     0.67050 -0.01390  0.17721  11.00000  0.02493  0.03086  0.03434 =
 -0.01492  0.00095 -0.00514 
AFIX 43
H43   2     0.69747 -0.05659  0.13907  11.00000 -1.20000 
AFIX 0
C44   1     0.69327 -0.09370  0.24104  11.00000  0.02204  0.01993  0.04558 =
 -0.00914 -0.00123 -0.00323 
AFIX 43
H44   2     0.73426 -0.18956  0.24647  11.00000 -1.20000 
AFIX 0
C45   1     0.65589 -0.03367  0.29886  11.00000  0.02314  0.02043  0.03091 =
 -0.00465  0.00218 -0.00599 
C46   1     0.68404 -0.09512  0.36855  11.00000  0.02390  0.02615  0.04157 =
 -0.00431 -0.00044 -0.01197 
AFIX 43
H46   2     0.72286 -0.19136  0.38131  11.00000 -1.20000 
AFIX 0
C47   1     0.65506 -0.01530  0.41674  11.00000  0.02765  0.02729  0.03606 =
 0.00206 -0.00204 -0.00962 
AFIX 43
H47   2     0.67632 -0.05875  0.46287  11.00000 -1.20000 
AFIX 0
C48   1     0.59533  0.12822  0.40305  11.00000  0.01917  0.02817  0.02693 =
 -0.00157  0.00162 -0.00863 
C49   1     0.55048  0.18575  0.33715  11.00000  0.02059  0.02312  0.02862 =
 -0.00485 -0.00045 -0.00731 
C50   1     0.58610  0.10437  0.28607  11.00000  0.02335  0.02120  0.02556 =
 -0.00576  0.00126 -0.00894 
C51   1     0.60062  0.20930  0.45890  11.00000  0.02600  0.03732  0.03224 =
 -0.00864 -0.00382 -0.00408 
AFIX 23
H51a  2     0.55359  0.16635  0.50033  11.00000 -1.20000 
H51b  2     0.54887  0.30585  0.44410  11.00000 -1.20000 
AFIX 0
C52   1     0.75654  0.21015  0.47520  11.00000  0.04060  0.04257  0.05132 =
 -0.01303 -0.01155 -0.00804 
AFIX 137
H52a  2     0.80197  0.25496  0.43440  11.00000 -1.50000 
H52b  2     0.80748  0.11440  0.48963  11.00000 -1.50000 
H52c  2     0.75961  0.26163  0.51196  11.00000 -1.50000 
AFIX 0
C53   1     0.62074  0.20919  0.09337  11.00000  0.03194  0.03486  0.03509 =
 -0.01524  0.00247 -0.00089 
AFIX 23
H53a  2     0.56570  0.30486  0.08960  11.00000 -1.20000 
H53b  2     0.58002  0.16414  0.06063  11.00000 -1.20000 
AFIX 0
C54   1     0.77709  0.21442  0.07587  11.00000  0.05006  0.03685  0.04049 =
 -0.01178  0.00995 -0.00931 
AFIX 137
H54a  2     0.78354  0.26662  0.02930  11.00000 -1.50000 
H54b  2     0.83114  0.11965  0.07920  11.00000 -1.50000 
H54c  2     0.81673  0.26035  0.10791  11.00000 -1.50000 
AFIX 0
C61   1     0.30524  0.39933  0.38896  11.00000  0.02469  0.02428  0.02370 =
 -0.00504  0.00033 -0.00305 
C62   1     0.22641  0.29537  0.38794  11.00000  0.02526  0.02706  0.02657 =
 -0.00271 -0.00266 -0.00396 
AFIX 43
H62   2     0.23712  0.24776  0.35081  11.00000 -1.20000 
AFIX 0
C63   1     0.13306  0.26038  0.43993  11.00000  0.02410  0.03178  0.03765 =
 -0.00078 -0.00306 -0.00680 
AFIX 43
H63   2     0.07865  0.19091  0.43771  11.00000 -1.20000 
AFIX 0
C64   1     0.11877  0.32597  0.49492  11.00000  0.02422  0.03870  0.03561 =
 0.00356  0.00188  0.00118 
AFIX 43
H64   2     0.05491  0.30181  0.53077  11.00000 -1.20000 
AFIX 0
C65   1     0.19774  0.42689  0.49756  11.00000  0.03291  0.03934  0.02915 =
 -0.00657  0.00288 -0.00028 
AFIX 43
H65   2     0.18800  0.47260  0.53536  11.00000 -1.20000 
AFIX 0
C66   1     0.29093  0.46207  0.44570  11.00000  0.03098  0.03329  0.02747 =
 -0.00500 -0.00009 -0.00548 
AFIX 43
H66   2     0.34629  0.53034  0.44881  11.00000 -1.20000 
AFIX 0
C71   1     0.30246  0.69479  0.31945  11.00000  0.02309  0.02449  0.02267 =
 -0.00485 -0.00068 -0.00659 
C72   1     0.35825  0.80535  0.33395  11.00000  0.03384  0.02823  0.04551 =
 -0.01607  0.00331 -0.01138 
AFIX 43
H72   2     0.45876  0.79799  0.33574  11.00000 -1.20000 
AFIX 0
C73   1     0.27150  0.92462  0.34571  11.00000  0.04706  0.03038  0.06038 =
 -0.01917  0.00964 -0.00828 
AFIX 43
H73   2     0.31174  0.99789  0.35648  11.00000 -1.20000 
AFIX 0
C74   1     0.12559  0.93727  0.34178  11.00000  0.05283  0.02972  0.05016 =
 -0.01395  0.00451  0.00653 
AFIX 43
H74   2     0.06486  1.02020  0.34891  11.00000 -1.20000 
AFIX 0
C75   1     0.06760  0.82861  0.32739  11.00000  0.02599  0.04873  0.04551 =
 -0.01489 -0.00135  0.00015 
AFIX 43
H75   2    -0.03291  0.83691  0.32477  11.00000 -1.20000 
AFIX 0
C76   1     0.15556  0.70941  0.31700  11.00000  0.02922  0.03195  0.03819 =
 -0.00958 -0.00179 -0.00500 
AFIX 43
H76   2     0.11483  0.63504  0.30789  11.00000 -1.20000 
AFIX 0
HKLF 4

END
;

_olex2_submission_special_instructions  'No special instructions were received'
