# Supplementary material for: Rupturing aromaticity by periphery overcrowding
Source: Nat Chem. 2023 Mar 6;15(4):516–25. doi: 10.1038/s41557-023-01149-6 (PMC10070187; doi:10.1038/s41557-023-01149-6)
Supplement: Supplementary file 13 — Structure factors for compound 8; CCDC reference 2141790. [file 41557_2023_1149_MOESM13_ESM.hkl]

   1   0   0  301.80   27.97
  -2   0   0  419.71   38.54
  -2   0   0  420.35   38.53
  -2   0   0  417.15   38.58
   2   0   0  416.69   38.48
   2   0   0  408.52   38.54
  -3   0   0   37.99    3.86
  -3   0   0   38.54    3.77
  -3   0   0   31.23    3.78
  -3   0   0   32.28    4.04
   3   0   0   28.43    4.20
   3   0   0   33.96    3.75
   3   0   0   39.31    3.60
  -4   0   0  162.48   14.52
  -4   0   0  148.85   14.48
  -4   0   0  150.48   14.34
  -4   0   0  150.44   14.34
   4   0   0  145.93   14.23
   4   0   0  147.69   14.29
   4   0   0  155.56   14.19
   4   0   0  145.90   14.60
  -5   0   0   54.37    6.13
  -5   0   0   39.13    5.27
  -5   0   0   38.74    4.99
  -5   0   0   41.32    5.53
   5   0   0   42.48    4.82
   5   0   0   44.88    4.80
   5   0   0   42.00    5.92
   5   0   0   40.61    5.38
  -6   0   0    5.71    4.07
  -6   0   0    4.50    3.17
  -6   0   0    2.42    2.50
  -6   0   0   -0.33    3.58
   6   0   0   -2.69    3.01
   6   0   0    1.83    2.30
   6   0   0    4.92    5.56
   6   0   0    1.88    1.73
  -7   0   0   11.70    4.53
  -7   0   0   11.01    4.85
  -7   0   0   11.22    3.05
   7   0   0   13.69    3.77
   7   0   0   14.25    3.44
   7   0   0   10.94    2.97
  -8   0   0    1.32    5.28
  -8   0   0    4.51    5.32
  -8   0   0   17.55    4.25
   8   0   0    4.53    3.56
   8   0   0   -0.54    3.97
   8   0   0   -3.24    3.81
  -9   0   0   -0.83    5.47
  -9   0   0   11.68    6.50
  -9   0   0    2.49    5.31
   9   0   0   -2.40    4.45
   9   0   0    2.64    4.81
   9   0   0    4.43    4.04
 -10   0   0    3.99    6.57
 -10   0   0    6.39    6.73
  10   0   0   12.03    4.85
  10   0   0    2.04    5.22
 -11   0   0   18.34    7.98
  11   0   0   22.36    7.05
  11   0   0   33.77    6.50
 -12   0   0    6.42    8.28
  12   0   0   -2.79    7.02
 -13   0   0    7.78   11.21
  13   0   0   11.91    8.92
  13  -1   0    0.22    8.65
 -13   1   0   13.56   11.34
  12  -1   0   -2.08    7.94
  12  -1   0   -1.37    6.55
 -12   1   0   18.21    9.69
  11  -1   0   10.70    6.07
  11  -1   0    9.31    6.58
 -11   1   0    9.62    8.01
  10  -1   0    1.66    5.60
  10  -1   0    4.95    5.22
 -10   1   0    8.49    6.92
   9  -1   0   23.79    5.62
   9  -1   0    9.91    5.31
  -9   1   0   26.29    5.15
  -9   1   0   22.14    3.85
  -9   1   0   12.71    6.53
   8  -1   0   10.30    4.57
   8  -1   0   20.30    4.87
   8  -1   0   11.18    4.40
  -8   1   0   22.72    4.31
  -8   1   0   11.53    5.59
  -8   1   0    8.17    3.39
   7  -1   0    1.64    3.74
   7  -1   0    0.40    3.76
   7  -1   0    4.44    3.52
  -7   1   0   -0.15    4.30
  -7   1   0    2.19    2.62
   6  -1   0   10.27    3.15
   6  -1   0   13.47    3.28
   6  -1   0   11.17    3.37
  -6   1   0   10.01    2.39
  -6   1   0    5.39    4.32
  -6   1   0    8.47    4.19
  -6   1   0    8.84    2.52
   5  -1   0    7.50    2.15
   5  -1   0   -0.64    4.43
   5  -1   0   -1.69    2.63
  -5   1   0    3.46    1.98
  -5   1   0   -2.43    3.06
  -5   1   0    1.03    1.64
  -5   1   0    1.17    3.29
   4  -1   0    6.26    3.28
   4  -1   0    0.38    1.74
  -4   1   0   -0.25    1.73
  -4   1   0    2.80    2.44
  -4   1   0    3.17    1.26
  -4   1   0    2.55    1.31
   3  -1   0   32.69    3.92
   3  -1   0   31.51    3.91
   3  -1   0   35.09    4.35
  -3   1   0   38.45    4.31
  -3   1   0   38.75    3.68
  -3   1   0   38.84    3.69
  -3   1   0   39.70    4.05
   2  -1   0  189.11   17.21
   2  -1   0  183.83   17.13
   2  -1   0  177.60   17.14
  -2   1   0  177.83   17.00
  -2   1   0  184.87   17.14
  -2   1   0  184.22   17.00
  -2   1   0  190.91   17.23
   1  -1   0   84.17    7.88
   1  -1   0   83.92    7.89
   1  -1   0   85.97    7.91
  -1   1   0   77.98    7.89
  -1   1   0   84.72    7.91
  -1   1   0   87.55    7.88
   0  -1   0  228.10   19.32
   0  -1   0  194.70   19.32
   0  -1   0  219.90   19.31
   0  -1   0  192.70   19.33
  -1  -1   0   39.40    3.53
  -1  -1   0   35.52    3.62
  -1  -1   0   37.86    3.41
  -1  -1   0   38.19    3.51
   1   1   0   38.38    3.50
   1   1   0   31.68    3.41
   1   1   0   36.62    3.50
  -2  -1   0   97.13    8.88
  -2  -1   0   95.25    8.89
  -2  -1   0   90.56    9.00
  -2  -1   0   91.22    8.72
   2   1   0   95.07    8.88
   2   1   0   96.04    8.71
   2   1   0   91.99    8.87
  -3  -1   0  424.00   40.09
  -3  -1   0  440.15   40.03
  -3  -1   0  421.23   40.06
   3   1   0  453.23   40.09
   3   1   0  426.85   40.02
   3   1   0  424.69   39.87
  -4  -1   0   94.67   10.35
  -4  -1   0  111.25   10.41
  -4  -1   0  103.45   10.35
  -4  -1   0  118.18   10.40
   4   1   0  100.45    9.88
   4   1   0  103.82   10.12
   4   1   0  104.72    9.91
   4   1   0  109.24   10.43
  -5  -1   0    6.36    3.32
  -5  -1   0   12.93    2.97
  -5  -1   0   15.29    3.08
  -5  -1   0   11.93    3.34
   5   1   0   13.08    3.86
   5   1   0   13.77    1.87
   5   1   0   10.54    2.87
  -6  -1   0   20.66    4.73
  -6  -1   0   23.94    4.89
  -6  -1   0   28.31    4.95
  -6  -1   0   27.51    3.74
   6   1   0   22.04    4.02
   6   1   0   25.58    3.09
   6   1   0   23.64    5.33
   6   1   0   23.03    2.99
  -7  -1   0    8.16    5.17
  -7  -1   0   17.55    4.22
  -7  -1   0   10.35    4.75
   7   1   0    9.99    2.31
   7   1   0   15.42    4.00
   7   1   0   17.56    2.90
  -8  -1   0    6.90    6.21
  -8  -1   0    3.86    4.96
  -8  -1   0    3.57    5.10
   8   1   0    4.86    3.99
   8   1   0   11.05    3.23
  -9  -1   0   -1.40    6.47
  -9  -1   0    4.23    5.96
  -9  -1   0    6.13    6.16
   9   1   0   -5.27    4.52
   9   1   0   -0.23    3.76
   9   1   0    0.95    3.30
 -10  -1   0   19.41    7.49
 -10  -1   0   14.47    7.32
  10   1   0   22.88    6.12
  10   1   0   22.95    4.88
 -11  -1   0  -13.83    8.11
 -11  -1   0    4.76    6.87
  11   1   0    2.91    5.98
  11   1   0    0.26    4.81
 -12  -1   0   -1.99    9.57
 -12  -1   0   -1.11    8.36
  12   1   0    8.55    7.32
 -13  -1   0    1.07   10.89
  13   1   0   11.00    8.72
  12  -2   0   -0.23    7.98
  12  -2   0   -6.28    6.66
 -12   2   0   -1.71    8.90
  11  -2   0   11.69    6.51
  11  -2   0    2.47    6.40
 -11   2   0   -3.38    7.88
  10  -2   0   16.63    5.97
  10  -2   0    3.99    5.87
 -10   2   0    9.20    7.45
   9  -2   0   -2.36    5.15
   9  -2   0   -0.50    5.08
  -9   2   0   -0.29    2.02
  -9   2   0    2.01    6.01
   8  -2   0    3.85    4.33
   8  -2   0    2.46    4.65
  -8   2   0    2.34    1.80
  -8   2   0   -5.77    3.25
  -8   2   0    3.58    5.64
   7  -2   0   39.30    5.63
   7  -2   0   36.07    5.72
   7  -2   0   31.91    5.36
  -7   2   0   32.58    3.98
  -7   2   0   22.32    6.23
  -7   2   0   36.89    4.09
   6  -2   0    4.39    3.38
   6  -2   0    2.20    3.42
  -6   2   0    2.32    3.94
  -6   2   0   -0.02    1.22
  -6   2   0   -2.33    1.13
   5  -2   0   53.03    7.21
   5  -2   0   61.41    7.57
   5  -2   0   64.69    8.61
  -5   2   0   62.42    8.05
  -5   2   0   75.29    6.41
  -5   2   0   68.51    6.39
  -5   2   0   63.49    7.81
   4  -2   0    4.10    2.51
   4  -2   0    9.16    3.94
   4  -2   0   11.52    2.53
  -4   2   0   13.06    2.82
  -4   2   0    7.78    2.77
   3  -2   0   89.39    8.86
   3  -2   0   97.24    9.25
   3  -2   0   85.83    8.92
  -3   2   0   95.52    8.92
  -3   2   0   90.56    8.88
  -3   2   0   88.17    8.96
   2  -2   0    5.24    1.41
   2  -2   0    6.34    1.79
   2  -2   0    6.92    1.42
  -2   2   0    6.14    1.41
  -2   2   0    4.44    1.43
  -2   2   0    6.19    1.68
   1  -2   0  546.15   53.81
   1  -2   0  576.87   53.87
  -1   2   0  628.42   53.88
  -1   2   0  594.80   53.89
  -1   2   0  569.03   53.90
   0  -2   0    8.51    1.19
   0  -2   0    9.30    1.45
   0  -2   0    7.30    1.19
   0  -2   0   11.49    1.24
   0   2   0    8.66    1.28
   0   2   0   10.07    1.24
  -1  -2   0  372.18   34.46
  -1  -2   0  377.87   34.48
  -1  -2   0  373.79   34.60
  -1  -2   0  365.27   34.44
   1   2   0  368.77   34.45
   1   2   0  378.95   34.49
  -2  -2   0  164.90   15.52
  -2  -2   0  164.45   15.70
  -2  -2   0  168.61   15.37
  -2  -2   0  171.91   15.55
   2   2   0  165.36   15.51
   2   2   0  161.78   15.37
  -3  -2   0  581.24   54.56
  -3  -2   0  560.67   54.41
  -3  -2   0  595.55   54.42
  -3  -2   0  590.98   54.21
   3   2   0  615.53   54.43
   3   2   0  582.82   54.20
   3   2   0  586.53   54.40
  -4  -2   0  105.71   10.10
  -4  -2   0  103.80   10.49
  -4  -2   0   98.15    9.93
   4   2   0   86.04    9.80
   4   2   0  115.46   10.06
   4   2   0  102.85    9.44
  -5  -2   0   10.78    2.75
  -5  -2   0    1.61    3.69
  -5  -2   0   -1.57    2.93
   5   2   0    3.44    3.57
   5   2   0    3.35    0.89
   5   2   0    3.84    2.55
  -6  -2   0    9.25    3.90
  -6  -2   0    9.90    4.25
  -6  -2   0    3.53    3.74
  -6  -2   0    5.26    4.22
   6   2   0    4.85    1.19
   6   2   0   -1.67    3.01
   6   2   0    0.58    4.49
  -7  -2   0    3.78    5.72
  -7  -2   0    1.99    4.44
  -7  -2   0    9.61    4.51
   7   2   0    8.67    1.61
   7   2   0    0.38    1.44
   7   2   0    0.13    3.32
  -8  -2   0    2.04    5.16
  -8  -2   0    4.35    4.83
  -8  -2   0   -0.76    6.87
   8   2   0   13.04    4.48
   8   2   0   11.42    2.60
   8   2   0   10.59    2.04
  -9  -2   0    0.59    5.86
  -9  -2   0   -0.45    6.03
   9   2   0   16.21    2.89
   9   2   0    3.51    1.96
   9   2   0    1.87    4.53
 -10  -2   0    1.47    6.93
 -10  -2   0   -1.46    6.87
  10   2   0    2.74    5.21
  10   2   0   -5.14    1.77
 -11  -2   0   -7.44    7.50
 -11  -2   0   -2.67    8.01
  11   2   0    2.21    5.42
 -12  -2   0    6.46    8.61
 -12  -2   0    0.18    9.16
  12   2   0    3.72    6.99
 -13  -2   0   20.37   11.03
  13   2   0   17.04    8.63
  12  -3   0    0.36    9.22
  12  -3   0   15.56    7.34
 -12   3   0  -13.53    9.98
  11  -3   0   13.77    6.95
  11  -3   0    5.55    6.98
 -11   3   0    2.35    7.80
  10  -3   0    1.74    6.15
   9  -3   0   -0.64    5.43
   9  -3   0   -1.23    5.66
  -9   3   0    4.84    6.79
   8  -3   0   -0.41    4.89
   8  -3   0   -0.92    4.94
  -8   3   0    1.89    5.86
   7  -3   0   26.59    5.26
   7  -3   0   22.93    4.96
  -7   3   0    6.61    5.27
   6  -3   0  111.07   11.71
  -6   3   0  108.35   11.92
   5  -3   0   65.50    7.24
   5  -3   0   55.13    7.22
  -5   3   0   62.11    7.68
  -5   3   0   52.75    7.34
   4  -3   0   75.57    8.90
   4  -3   0   76.68    8.14
   4  -3   0   74.05    8.17
  -4   3   0   76.90    8.36
  -4   3   0   76.41    8.45
   3  -3   0  202.70   18.80
   3  -3   0  201.56   18.98
  -3   3   0  201.54   18.73
  -3   3   0  185.73   18.66
  -3   3   0  198.36   18.72
   2  -3   0  295.75   28.35
   2  -3   0  312.32   28.42
   2  -3   0  307.89   28.47
   2  -3   0  287.24   28.16
   2  -3   0  290.44   28.17
  -2   3   0  308.11   28.42
  -2   3   0  324.44   28.38
  -2   3   0  315.32   28.43
   1  -3   0  225.26   20.23
   1  -3   0  220.25   20.21
   1  -3   0  206.95   20.13
   1  -3   0  209.02   20.15
  -1   3   0  221.45   20.23
  -1   3   0  215.41   20.18
   0  -3   0  104.01    9.97
   0  -3   0   89.35   10.22
   0  -3   0  107.60    9.94
   0  -3   0  111.32    9.93
   0   3   0  106.23   10.01
   0   3   0  108.79    9.91
  -1  -3   0   64.35    6.25
  -1  -3   0   60.35    5.80
  -1  -3   0   58.56    5.71
   1   3   0   56.55    5.74
   1   3   0   58.74    5.74
  -2  -3   0  133.85   12.73
  -2  -3   0  134.45   12.69
  -2  -3   0  136.85   13.04
  -2  -3   0  129.96   12.57
   2   3   0  133.20   12.60
   2   3   0  140.22   12.70
   2   3   0  137.56   12.73
  -3  -3   0    1.10    0.61
  -3  -3   0    0.79    2.64
  -3  -3   0    3.84    1.55
  -3  -3   0   -0.15    1.78
   3   3   0    1.00    1.42
   3   3   0    3.23    0.73
   3   3   0   -1.51    1.59
  -4  -3   0    9.71    1.25
  -4  -3   0   13.14    2.91
  -4  -3   0   11.26    2.39
  -4  -3   0   12.40    3.71
   4   3   0    9.45    2.57
   4   3   0   11.42    2.15
   4   3   0    9.30    1.17
  -5  -3   0   21.64    3.39
  -5  -3   0   31.54    4.28
  -5  -3   0   16.74    4.97
  -5  -3   0   13.67    4.11
   5   3   0   17.58    1.86
   5   3   0   15.50    3.36
   5   3   0    6.40    3.73
  -6  -3   0   85.53   10.84
  -6  -3   0   84.74   11.26
  -6  -3   0  112.01   12.14
  -6  -3   0   86.92   10.94
   6   3   0   98.82    9.49
   6   3   0  100.21   10.46
   6   3   0  117.57    9.53
   6   3   0  106.32   11.39
  -7  -3   0   57.42    8.43
  -7  -3   0   64.08    8.23
   7   3   0   66.62    6.26
   7   3   0   68.20    8.02
   7   3   0   64.07    6.20
  -8  -3   0   16.83    6.17
  -8  -3   0   19.96    5.96
   8   3   0   17.18    4.45
   8   3   0   16.92    2.23
   8   3   0   15.17    2.01
  -9  -3   0   30.71    6.98
  -9  -3   0   19.94    6.80
   9   3   0   22.75    5.28
   9   3   0   23.14    2.96
 -10  -3   0    0.91    6.26
 -10  -3   0   -3.12    6.86
  10   3   0   -1.65    5.13
  10   3   0    1.78    1.53
 -11  -3   0    5.64    8.08
 -11  -3   0   12.09    8.02
  11   3   0   11.41    6.07
 -12  -3   0    5.49    8.71
 -12  -3   0   -2.60    9.25
  12   3   0   -0.81    6.89
 -13  -3   0   18.26   10.25
 -13  -3   0    2.68    9.93
  13   3   0    4.69    7.98
  12  -4   0   -8.55    8.01
  12  -4   0   -2.47    8.98
 -12   4   0   11.37   11.32
  11  -4   0   -1.05    8.01
  11  -4   0   -6.83    6.79
 -11   4   0    7.82    8.62
  10  -4   0   19.03    7.44
  10  -4   0   14.51    7.01
 -10   4   0    2.70    7.04
   9  -4   0   19.63    6.60
   9  -4   0   18.47    6.56
  -9   4   0    9.94    6.57
   8  -4   0   10.32    5.23
   8  -4   0   10.92    5.55
  -8   4   0    7.68    6.28
   7  -4   0   -0.53    4.66
  -7   4   0    1.21    5.28
   6  -4   0   16.44    4.50
  -6   4   0   16.54    4.89
   5  -4   0    2.49    3.70
  -5   4   0    5.35    4.05
   4  -4   0   13.77    3.82
   4  -4   0   17.07    3.79
   4  -4   0   16.72    5.10
  -4   4   0   17.72    4.22
  -4   4   0   17.60    4.28
   3  -4   0  117.02   12.60
   3  -4   0  118.62   12.40
   3  -4   0  127.39   12.34
  -3   4   0  126.58   12.27
  -3   4   0  134.70   12.58
  -3   4   0  126.25   12.41
   2  -4   0  107.21   10.02
   2  -4   0   94.14    9.37
   2  -4   0   82.83    9.94
   2  -4   0   94.23    9.37
  -2   4   0  109.52    9.84
  -2   4   0  101.50    9.85
  -2   4   0  104.20    9.67
   1  -4   0   25.86    3.19
   1  -4   0   26.88    3.48
   1  -4   0   30.71    3.62
   1  -4   0   25.17    3.50
  -1   4   0   28.98    3.41
   0  -4   0   58.22    5.88
   0  -4   0   50.69    6.15
   0  -4   0   62.15    5.87
   0  -4   0   61.40    5.98
   0   4   0   56.17    5.77
   0   4   0   58.78    5.88
  -1  -4   0   41.90    5.38
  -1  -4   0   52.06    5.36
  -1  -4   0   63.18    6.18
  -1  -4   0   57.44    5.51
   1   4   0   53.03    5.44
   1   4   0   58.64    5.43
  -2  -4   0   70.95    7.57
  -2  -4   0   72.01    7.23
  -2  -4   0   80.08    8.38
  -2  -4   0   78.81    7.38
   2   4   0   76.05    7.37
   2   4   0   77.18    7.34
  -3  -4   0  181.59   17.62
  -3  -4   0  183.44   17.22
  -3  -4   0  179.83   17.45
  -3  -4   0  188.69   18.21
   3   4   0  192.06   17.47
   3   4   0  186.25   17.28
  -4  -4   0    3.97    1.95
  -4  -4   0    6.97    3.05
  -4  -4   0   13.57    4.59
  -4  -4   0    9.23    3.57
  -4  -4   0    3.68    0.90
   4   4   0   -4.68    2.38
   4   4   0    1.33    2.34
   4   4   0    4.65    1.05
  -5  -4   0   22.65    2.38
  -5  -4   0   32.87    3.92
  -5  -4   0   28.08    4.85
  -5  -4   0   19.94    5.54
  -5  -4   0   20.01    4.88
   5   4   0   16.62    3.90
   5   4   0   16.65    2.24
   5   4   0   21.52    3.55
  -6  -4   0    2.88    4.91
  -6  -4   0    1.10    4.01
   6   4   0    4.10    4.26
   6   4   0   -1.13    2.93
  -7  -4   0    6.78    5.30
  -7  -4   0    9.47    4.99
   7   4   0    3.00    3.51
  -8  -4   0   54.51    8.39
  -8  -4   0   55.56    8.71
   8   4   0   62.62    8.15
  -9  -4   0   11.33    6.88
  -9  -4   0    6.80    6.24
   9   4   0    4.12    4.51
 -10  -4   0    9.00    7.40
 -10  -4   0   22.79    7.40
  10   4   0   19.94    5.69
 -11  -4   0    1.02    8.64
 -11  -4   0    5.15    7.93
  11   4   0   18.32    6.27
 -12  -4   0   12.49    9.46
 -12  -4   0  -16.70    8.15
  12   4   0   -1.78    6.38
 -13  -4   0   -0.32   10.75
 -13  -4   0    1.22   10.17
  13   4   0    6.21    7.99
  11  -5   0   -2.07    8.51
  11  -5   0   -5.39    8.04
 -11   5   0  -18.17    9.22
  10  -5   0    3.36    7.05
  10  -5   0    9.98    7.66
 -10   5   0   10.33    8.26
   9  -5   0   -1.06    6.51
   9  -5   0   -6.77    9.64
   8  -5   0   10.00    5.59
   8  -5   0    5.48    5.62
  -8   5   0   -2.83    6.28
   7  -5   0   14.25    5.35
  -7   5   0   20.63    6.45
   6  -5   0    0.60    4.76
  -6   5   0   -1.89    5.14
   5  -5   0   20.05    4.35
  -5   5   0    9.09    4.83
   4  -5   0   -2.52    3.40
  -4   5   0   -2.38    3.48
   3  -5   0   15.66    2.01
   3  -5   0   17.46    3.81
   3  -5   0   13.08    3.56
   3  -5   0   13.88    1.93
   3  -5   0   24.23    5.16
  -3   5   0   20.16    4.12
  -3   5   0    7.36    3.69
  -3   5   0   13.73    3.56
   2  -5   0   -7.52    3.55
   2  -5   0    4.09    2.54
   2  -5   0    1.50    1.75
   2  -5   0   -0.75    3.09
  -2   5   0   12.59    2.39
  -2   5   0    2.95    2.74
   1  -5   0    7.81    2.61
   1  -5   0    2.84    2.08
   1  -5   0   -0.61    2.15
   1  -5   0    7.75    2.56
   1  -5   0   -1.22    2.66
   1  -5   0    5.82    2.21
  -1   5   0   -1.97    2.62
  -1   5   0    3.99    1.75
   0  -5   0   11.68    2.91
   0  -5   0    3.66    2.17
   0  -5   0    9.74    2.30
   0  -5   0    7.44    2.38
   0  -5   0    6.97    2.52
   0   5   0    9.83    2.45
   0   5   0   13.07    2.14
  -1  -5   0  204.02   18.00
  -1  -5   0  204.89   17.92
  -1  -5   0  168.64   18.44
  -1  -5   0  182.15   18.01
   1   5   0  184.59   17.94
   1   5   0  194.10   17.97
  -2  -5   0  271.60   26.35
  -2  -5   0  285.91   26.37
  -2  -5   0  289.05   26.32
  -2  -5   0  279.28   26.45
  -2  -5   0  282.39   26.95
   2   5   0  297.11   26.44
   2   5   0  272.86   26.38
  -3  -5   0   33.05    3.97
  -3  -5   0   37.16    4.68
  -3  -5   0   50.09    6.28
  -3  -5   0   28.09    3.59
   3   5   0   29.75    4.15
   3   5   0   33.54    3.84
  -4  -5   0   22.20    4.90
  -4  -5   0   17.40    3.12
  -4  -5   0   16.53    5.68
  -4  -5   0   32.57    4.65
   4   5   0   26.16    3.89
   4   5   0   20.44    2.60
   4   5   0   25.95    3.66
  -5  -5   0   47.64    6.41
  -5  -5   0   54.56    7.57
  -5  -5   0   51.84    4.90
  -5  -5   0   46.08    6.84
   5   5   0   47.46    5.94
   5   5   0   60.32    6.65
   5   5   0   44.04    4.96
  -6  -5   0   20.06    4.83
  -6  -5   0   20.46    5.81
   6   5   0   17.04    4.73
   6   5   0   11.39    3.66
  -7  -5   0   52.22    7.48
  -7  -5   0   45.44    7.92
   7   5   0   54.21    6.77
  -8  -5   0   -7.19    5.73
  -8  -5   0   -0.23    5.69
   8   5   0    2.72    3.95
  -9  -5   0   10.65    6.61
  -9  -5   0    5.54    7.13
   9   5   0   15.29    4.88
 -10  -5   0    1.83    6.94
 -10  -5   0   -0.60    7.44
  10   5   0    1.15    5.13
 -11  -5   0    6.34    8.24
 -11  -5   0    7.21    7.93
  11   5   0   -0.90    5.72
 -12  -5   0   -3.77    9.09
  12   5   0   -0.85    7.12
 -13  -5   0    6.85   11.16
 -13  -5   0    8.58   11.02
  13   5   0    9.76    8.65
  11  -6   0    5.99   10.56
  11  -6   0    0.28    9.41
 -11   6   0    5.24   10.70
  10  -6   0    1.74    8.15
  10  -6   0    7.42    8.29
 -10   6   0   -2.93    8.88
   9  -6   0   -7.06    7.07
   9  -6   0   -1.30    6.94
  -9   6   0   -9.48    7.01
   8  -6   0   -0.84    6.44
   8  -6   0    2.88    6.30
  -8   6   0    0.73    6.51
   7  -6   0   -1.45    5.76
  -7   6   0   -3.50    5.75
   6  -6   0   -1.97    4.65
  -6   6   0    0.88    4.93
   5  -6   0   40.58    6.32
  -5   6   0   33.78    5.98
   4  -6   0    5.71    4.25
  -4   6   0    5.10    4.08
   3  -6   0   -0.59    1.95
   3  -6   0    9.29    2.02
   3  -6   0    5.20    3.61
  -3   6   0    3.69    3.79
  -3   6   0    7.91    3.76
   2  -6   0   32.54    5.87
   2  -6   0   32.84    4.26
   2  -6   0   31.51    4.03
   2  -6   0   32.63    4.50
  -2   6   0   27.69    4.55
  -2   6   0   32.20    4.84
   1  -6   0    9.57    3.69
   1  -6   0   22.07    3.44
   1  -6   0   22.59    3.79
   1  -6   0   18.55    4.16
   1  -6   0   18.37    4.28
   1  -6   0   17.80    3.44
  -1   6   0   21.39    3.16
  -1   6   0   22.01    3.99
   0  -6   0    1.35    2.96
   0  -6   0    3.24    3.10
   0  -6   0    1.53    3.54
   0  -6   0   -2.24    2.82
   0   6   0    2.05    2.90
   0   6   0   -2.66    1.54
  -1  -6   0   37.83    5.09
  -1  -6   0   46.21    6.52
  -1  -6   0   43.06    5.87
  -1  -6   0   34.93    5.17
  -1  -6   0   53.17    5.47
   1   6   0   41.50    5.17
  -2  -6   0   12.07    2.98
  -2  -6   0   19.67    2.90
  -2  -6   0   28.12    5.79
  -2  -6   0   16.91    2.64
  -2  -6   0   18.59    3.81
  -2  -6   0   18.91    4.86
   2   6   0   15.78    3.04
   2   6   0   20.99    3.01
  -3  -6   0   18.96    2.77
  -3  -6   0   24.95    3.57
  -3  -6   0   24.13    6.00
  -3  -6   0   19.54    5.38
  -3  -6   0   11.16    2.53
  -3  -6   0   22.86    4.37
   3   6   0   21.91    3.54
   3   6   0   16.35    2.63
  -4  -6   0    4.56    4.87
  -4  -6   0    5.01    1.67
  -4  -6   0   11.71    2.79
  -4  -6   0   -1.50    4.75
   4   6   0    1.50    1.83
   4   6   0    1.80    2.73
  -5  -6   0    1.15    3.54
  -5  -6   0    0.46    1.45
  -5  -6   0   -1.20    4.81
   5   6   0    1.98    2.99
   5   6   0   -2.53    1.62
   5   6   0   -0.47    4.14
  -6  -6   0    5.09    4.50
  -6  -6   0    0.21    1.40
  -6  -6   0   -1.13    5.44
   6   6   0   -3.13    3.03
   6   6   0    3.26    1.45
  -7  -6   0   36.06    7.68
  -7  -6   0   39.31    6.71
   7   6   0   35.81    5.73
  -8  -6   0   -3.25    6.08
  -8  -6   0    0.87    5.70
   8   6   0   -2.13    4.18
  -9  -6   0   18.84    7.28
  -9  -6   0   21.27    8.00
   9   6   0   20.10    5.67
 -10  -6   0   17.71    8.43
 -10  -6   0   17.00    7.73
  10   6   0   16.39    8.72
 -11  -6   0   14.78    8.80
  11   6   0   12.45    6.38
 -12  -6   0   -2.51    9.60
 -12  -6   0    4.76   10.22
  12   6   0    6.27    7.40
 -13  -6   0   -6.94   11.77
 -13  -6   0   12.74   11.73
  13   6   0    6.54    9.08
  10  -7   0    0.24   10.05
  10  -7   0    0.79    9.53
 -10   7   0    9.36    9.43
   9  -7   0    0.41    7.79
   9  -7   0    1.64    8.05
  -9   7   0  -10.34    7.79
   8  -7   0    6.75    7.09
   8  -7   0    5.01    6.69
  -8   7   0   -9.37    6.44
   7  -7   0   11.24    6.54
  -7   7   0   -0.09    6.13
   6  -7   0    4.73    5.50
  -6   7   0    2.24    5.58
   5  -7   0   24.45    5.59
  -5   7   0   17.00    5.90
   4  -7   0    2.26    4.31
  -4   7   0   11.78    4.83
   3  -7   0    8.27    4.04
   3  -7   0    6.71    2.64
   3  -7   0   -2.95    2.73
  -3   7   0    4.90    4.17
   2  -7   0    3.46    3.46
   2  -7   0   14.16    3.11
   2  -7   0    9.40    3.99
  -2   7   0   12.77    4.20
  -2   7   0    7.45    3.91
   1  -7   0   -3.08    4.44
   1  -7   0    2.95    3.19
   1  -7   0    7.96    5.03
  -1   7   0    1.18    3.57
  -1   7   0    0.90    3.27
   0  -7   0   12.53    5.08
   0  -7   0    5.20    4.32
   0  -7   0    5.86    3.20
   0  -7   0    8.93    4.35
   0  -7   0    1.12    3.81
   0  -7   0   13.35    4.45
   0   7   0   13.30    3.18
   0   7   0    6.14    3.59
  -1  -7   0   -1.31    3.50
  -1  -7   0    4.19    4.42
  -1  -7   0   12.26    5.98
  -1  -7   0    4.88    3.66
  -1  -7   0    9.41    3.70
   1   7   0    0.78    3.35
  -2  -7   0   16.44    3.45
  -2  -7   0   10.03    3.74
  -2  -7   0   15.90    5.08
  -2  -7   0   27.83    6.82
   2   7   0   11.50    3.45
   2   7   0   18.49    3.70
  -3  -7   0    8.60    3.73
  -3  -7   0   15.44    3.04
  -3  -7   0    4.54    4.94
  -3  -7   0   11.01    3.25
   3   7   0   12.27    3.21
   3   7   0    9.15    3.24
  -4  -7   0    1.30    3.38
  -4  -7   0    2.17    5.07
  -4  -7   0    0.84    2.39
  -4  -7   0   -0.04    4.14
   4   7   0    2.39    3.41
  -5  -7   0   15.31    4.53
  -5  -7   0   16.79    2.68
  -5  -7   0   11.65    5.75
   5   7   0   13.54    2.70
   5   7   0   11.54    3.95
  -6  -7   0    2.76    2.00
  -6  -7   0    3.75    6.09
  -6  -7   0   -1.28    4.80
   6   7   0    3.65    1.98
   6   7   0    5.30    3.63
  -7  -7   0    1.86    5.55
  -7  -7   0    1.25    6.42
   7   7   0    3.22    3.82
  -8  -7   0    9.60    7.02
  -8  -7   0   -0.69    6.39
   8   7   0    1.49    4.41
  -9  -7   0    2.40    7.46
  -9  -7   0    2.28    7.37
   9   7   0   -5.11    4.61
 -10  -7   0   17.73   10.52
 -10  -7   0    3.82    8.26
  10   7   0    3.18    5.13
 -11  -7   0    5.15    8.83
 -11  -7   0   13.96    8.93
  11   7   0    0.84    6.00
 -12  -7   0   11.28   10.44
 -12  -7   0  -16.02   10.09
  12   7   0    5.68    7.53
   9  -8   0   -0.63    9.56
   9  -8   0   -3.20    9.55
  -9   8   0    1.21    9.42
   8  -8   0    5.44    8.23
   8  -8   0    0.21    7.71
  -8   8   0   -2.12    7.54
   7  -8   0    4.69   11.43
  -7   8   0    5.23    7.14
   6  -8   0   20.65    6.41
  -6   8   0   15.09    6.76
   5  -8   0    6.85    5.45
  -5   8   0    5.81    5.71
   4  -8   0   -0.11    5.00
  -4   8   0   -3.74    4.79
   3  -8   0   -0.97    3.88
   3  -8   0    3.10    3.38
   3  -8   0    1.27    4.18
  -3   8   0   -3.41    4.46
   2  -8   0   -8.31    5.13
   2  -8   0   -2.06    4.03
  -2   8   0    2.75    4.14
  -2   8   0    4.42    4.63
   1  -8   0   11.32    3.94
   1  -8   0   10.84    6.35
   1  -8   0    8.43    4.96
  -1   8   0    4.89    4.06
  -1   8   0   11.24    4.65
   0  -8   0  126.91   12.50
   0  -8   0  102.32   13.59
   0  -8   0  101.20   12.35
   0  -8   0   90.39   11.05
   0   8   0  112.62   11.79
   0   8   0  105.70   11.25
  -1  -8   0   -8.25    4.81
  -1  -8   0    7.07    5.10
   1   8   0    0.44    3.78
  -2  -8   0    2.86    3.48
  -2  -8   0   12.05    4.23
  -2  -8   0    3.09    4.77
  -2  -8   0   -2.23    5.29
   2   8   0   -1.04    3.66
  -3  -8   0   -2.36    5.15
  -3  -8   0    1.96    3.82
  -3  -8   0   -6.67    4.41
  -3  -8   0   -2.02    3.67
   3   8   0    0.14    3.46
   3   8   0   -2.93    3.70
  -4  -8   0    5.14    5.21
  -4  -8   0    1.77    3.97
  -4  -8   0   -1.32    5.68
  -4  -8   0   -0.33    3.53
   4   8   0    2.38    3.86
   4   8   0    1.10    3.67
  -5  -8   0   -0.03    5.73
  -5  -8   0   -2.67    2.83
  -5  -8   0   -0.88    4.66
   5   8   0    6.52    3.97
  -6  -8   0    6.57    2.85
  -6  -8   0    5.55    5.46
  -6  -8   0    5.81    6.28
   6   8   0    4.41    3.91
  -7  -8   0    1.49    7.04
  -7  -8   0    6.23    6.39
  -7  -8   0   10.38    3.77
   7   8   0    2.37    4.19
  -8  -8   0   -5.40    6.90
  -8  -8   0    5.63    6.96
   8   8   0    4.94    4.55
  -9  -8   0   -3.12    7.97
  -9  -8   0    2.32    9.64
 -10  -8   0    2.02    8.92
 -10  -8   0   12.40    8.95
  10   8   0   -2.07    5.47
 -11  -8   0   -4.68    9.33
  11   8   0    5.40    6.33
 -12  -8   0   12.73   11.42
 -12  -8   0    9.53   11.38
  12   8   0    0.92    8.14
   8  -9   0    2.77    9.39
   8  -9   0  -12.63    8.62
  -8   9   0   20.84    9.35
   7  -9   0   -4.58    7.69
   7  -9   0  -10.66    7.39
  -7   9   0    4.36    7.48
   6  -9   0    3.03    7.90
  -6   9   0    2.51    6.71
   5  -9   0   -5.49    6.23
  -5   9   0    8.66    6.15
   4  -9   0   -7.92    5.22
  -4   9   0   -6.20    5.31
   3  -9   0   11.80    4.25
   3  -9   0    8.59    5.18
  -3   9   0    0.88    5.12
   2  -9   0    6.93    4.89
   2  -9   0   18.53    5.87
   2  -9   0    2.71    7.13
  -2   9   0    6.89    4.84
   1  -9   0    2.44    4.09
   1  -9   0    0.84    8.30
   1  -9   0    5.85    5.95
  -1   9   0   -4.50    4.83
  -1   9   0    2.98    4.48
   0  -9   0    7.61    6.11
   0  -9   0   -2.37    3.82
   0   9   0    4.35    4.56
  -1  -9   0   82.25   10.68
   1   9   0   81.19   10.27
  -2  -9   0   22.58    5.01
  -2  -9   0   25.27    6.97
   2   9   0   18.02    5.02
  -3  -9   0    7.76    6.40
  -3  -9   0    1.25    4.43
   3   9   0    0.70    3.86
   3   9   0   -3.24    4.35
  -4  -9   0    8.84    4.90
  -4  -9   0   10.94    6.96
  -4  -9   0   16.91    5.15
   4   9   0    7.79    4.00
   4   9   0    8.46    4.71
  -5  -9   0   16.75    7.41
  -5  -9   0   29.73    5.26
  -5  -9   0   32.82    6.52
   5   9   0   22.52    5.41
   5   9   0   32.16    5.69
  -6  -9   0    1.70    6.60
  -6  -9   0    8.41    3.86
  -6  -9   0   -2.43    5.97
   6   9   0    1.55    4.66
  -7  -9   0    3.73    7.12
  -7  -9   0    6.06    6.98
   7   9   0    3.32    4.72
  -8  -9   0   -6.69    7.66
   8   9   0    0.10    5.30
  -9  -9   0    2.91    8.40
  -9  -9   0   12.53    9.10
   9   9   0   -2.11    5.29
 -10  -9   0   14.35   10.13
 -10  -9   0    8.27    9.98
  10   9   0   14.85    6.84
 -11  -9   0   24.54   11.40
 -11  -9   0    3.45   11.28
  11   9   0   -5.95    6.71
   7 -10   0    5.75    9.58
   7 -10   0   -6.87    9.50
  -7  10   0    1.26    8.71
   6 -10   0    7.92    8.28
  -6  10   0   -0.95    7.14
   5 -10   0    1.86    7.01
  -5  10   0    6.60    6.72
   4 -10   0    4.62    6.38
  -4  10   0    1.76    5.98
   3 -10   0    3.27    5.51
  -3  10   0   16.34    6.07
   2 -10   0    2.26    7.05
   2 -10   0    2.26    5.37
  -2  10   0    5.52    5.47
   1 -10   0    8.75    7.24
   1 -10   0    1.35    4.78
  -1  10   0    6.97    5.27
   0 -10   0   13.18    4.80
   0 -10   0   17.37    7.45
  -1 -10   0   23.20    7.70
  -1 -10   0   15.15    5.02
   1  10   0   20.99    6.04
  -2 -10   0   24.44    7.82
  -2 -10   0   29.84    6.08
   2  10   0   21.43    6.00
  -3 -10   0    2.31    7.08
  -3 -10   0    4.04    5.38
   3  10   0   11.29    5.42
  -4 -10   0    8.11    7.00
  -4 -10   0    2.49    5.40
   4  10   0   -0.64    4.55
  -5 -10   0   -3.89    6.14
  -5 -10   0    2.12    7.04
   5  10   0   -4.09    4.60
  -6 -10   0    5.43    7.41
  -6 -10   0    9.92    7.02
   6  10   0    8.40    4.86
  -7 -10   0    3.27    8.33
  -7 -10   0    4.00    7.96
   7  10   0    0.08    8.09
  -8 -10   0    5.54    9.03
  -8 -10   0   -0.98    8.03
   8  10   0   -5.99    5.10
  -9 -10   0    2.90   10.16
  -9 -10   0   13.48   10.36
   9  10   0   -2.88    6.27
 -10 -10   0  -10.44   10.72
 -10 -10   0   -3.14   11.06
  10  10   0   -5.31    6.83
 -11 -10   0   -2.84   12.92
 -11 -10   0   -7.01   12.07
  11  10   0   -4.63    7.94
   6 -11   0   -3.15    9.82
   6 -11   0    2.64   10.22
  -6  11   0   -7.85    7.87
   5 -11   0   -7.23    7.99
  -5  11   0    4.01    7.17
   4 -11   0    1.71    7.55
  -4  11   0    1.48    6.52
   3 -11   0    1.12    6.51
  -3  11   0   -7.35    6.09
   2 -11   0   15.16    5.97
   2 -11   0  -11.42    8.37
  -2  11   0   -0.24    5.93
   1 -11   0   -2.19    8.61
   1 -11   0    3.20    5.39
   0 -11   0    3.97    8.58
   0 -11   0    1.47    5.36
  -1 -11   0    2.11    4.91
  -1 -11   0    2.52    7.81
  -2 -11   0   -2.10    6.03
  -2 -11   0   -3.76    7.73
  -3 -11   0   18.80    6.89
  -3 -11   0   20.61    8.69
  -4 -11   0   15.76    6.90
  -4 -11   0   25.48    8.60
  -5 -11   0   -1.46    8.40
  -5 -11   0    0.73    7.21
   5  11   0   -4.75    5.23
  -6 -11   0    1.64    8.05
  -6 -11   0   12.42    8.35
   6  11   0   -0.64    4.97
  -7 -11   0  -10.83    8.78
  -7 -11   0   11.45    9.24
   7  11   0    0.25    5.68
  -8 -11   0   -0.44   10.13
  -8 -11   0    7.37   10.12
   8  11   0   -4.69    5.81
  -9 -11   0    8.20   11.51
  -9 -11   0   -5.27   10.32
   9  11   0    1.52    7.18
 -10 -11   0   -0.39   23.67
 -10 -11   0    0.06   12.32
  10  11   0   -8.52    7.89
   4 -12   0   -2.74    9.33
  -4  12   0  -16.20    7.14
   3 -12   0   -0.21    7.60
  -3  12   0    3.83    7.14
   2 -12   0    2.74    6.72
  -2  12   0    9.71    7.47
   1 -12   0   19.96   10.62
   1 -12   0    7.94    6.47
   0 -12   0    3.98    9.88
   0 -12   0    5.78    5.89
  -1 -12   0    4.12    5.48
  -1 -12   0    1.02    9.70
  -1 -12   0    4.91    7.26
  -2 -12   0    3.09    9.04
  -2 -12   0   -3.48    6.27
  -2 -12   0   -5.36    7.15
  -3 -12   0   -8.99    9.14
  -3 -12   0    3.14    7.31
  -4 -12   0   -6.95    7.57
  -4 -12   0   -8.00    9.47
  -5 -12   0    0.57    8.63
  -5 -12   0   -4.47    8.70
  -6 -12   0   -4.04    9.37
  -6 -12   0   -3.11    9.71
   6  12   0   11.03    6.75
  -7 -12   0   12.68   10.85
  -7 -12   0   11.54   10.71
   7  12   0    5.93    6.51
  -8 -12   0   15.15   11.86
  -8 -12   0    9.63   12.04
   8  12   0    3.71    7.20
  -9 -12   0  -24.78   11.94
   9  12   0    2.98    8.11
   2 -13   0   11.96    8.56
   1 -13   0    6.20    8.34
   0 -13   0   -0.06   12.03
   0 -13   0    1.36    7.54
  -1 -13   0   11.99    7.47
  -1 -13   0    2.71    8.77
  -1 -13   0    4.76   11.58
  -2 -13   0    8.56    8.92
  -2 -13   0   -8.37    6.89
  -3 -13   0    9.73    8.83
  -3 -13   0   -0.55    7.23
  -3 -13   0   -6.44   10.68
  -4 -13   0    9.55    9.36
  -4 -13   0  -15.64   11.02
  -5 -13   0   16.33   10.75
  -5 -13   0   -2.31   11.17
  -6 -13   0   20.79   12.18
  -7 -13   0  -21.81   11.62
   7  13   0  -10.97    8.17
  -2 -14   0   11.72    9.14
  -3 -14   0    7.85    9.54
   7  13  -1  -12.07    8.32
  -7 -13   1   -3.31   13.09
  -6 -13   1    5.73   12.12
  -5 -13   1    8.40   12.11
  -4 -13   1    0.57   10.71
  -3 -13   1   13.43    7.24
  -3 -13   1   -9.40   10.91
  -2 -13   1    3.13   12.27
  -2 -13   1   -3.83    7.04
  -2 -13   1    9.95    8.73
  -1 -13   1   11.70    8.73
  -1 -13   1    3.13   11.80
  -1 -13   1    5.53    7.45
   0 -13   1    5.37    8.91
   0 -13   1   22.56   12.29
   0 -13   1   -1.41    7.88
   1 -13   1   -1.46    8.08
   2 -13   1    6.04    9.18
   8  12  -1  -13.83    7.29
  -8 -12   1   -9.48   11.05
   7  12  -1    4.28    7.07
  -7 -12   1   14.98   10.72
  -7 -12   1    6.75   10.95
   6  12  -1    3.95    6.75
  -6 -12   1   -2.68    9.45
  -6 -12   1  -18.30    9.40
  -5 -12   1    3.90    8.89
  -5 -12   1   -3.97    8.59
  -4 -12   1   -5.32    9.14
  -4 -12   1    1.39    7.99
  -3 -12   1    4.34    7.51
  -3 -12   1   -8.48    9.15
  -2 -12   1    4.73    5.96
  -2 -12   1   -8.28    8.97
  -2 -12   1    4.08    7.57
  -1 -12   1   -5.95    9.46
  -1 -12   1   -3.82    7.21
  -1 -12   1   -9.64    5.28
   0 -12   1   -8.24    9.95
   0 -12   1    1.23    5.90
   1 -12   1    5.77   10.31
   1 -12   1   -3.90    6.38
  -2  12  -1    3.80    7.43
   2 -12   1  -10.11    7.17
  -3  12  -1   12.51    7.52
   3 -12   1   23.63    8.40
  -4  12  -1   -1.24    7.39
   4 -12   1   -1.10    9.18
  10  11  -1  -10.64    8.20
 -10 -11   1  -10.18   11.66
 -10 -11   1   17.03   12.77
   9  11  -1  -17.17    6.98
  -9 -11   1    6.29   12.01
  -9 -11   1   19.74   11.84
   8  11  -1   -5.05    6.13
  -8 -11   1    9.55    9.75
  -8 -11   1    3.36   10.30
   7  11  -1    3.48    5.54
  -7 -11   1    7.70    8.76
  -7 -11   1   -9.68    9.21
   6  11  -1   -5.95    5.11
  -6 -11   1    1.56    8.18
  -6 -11   1    5.65    8.74
  -5 -11   1   -1.69    7.47
  -5 -11   1    2.67   13.57
  -4 -11   1    7.80    7.86
  -4 -11   1   -3.71    6.68
   3  11  -1   -3.92    5.89
  -3 -11   1    4.08    8.09
  -3 -11   1    1.60    6.27
   2  11  -1   -2.97    5.96
  -2 -11   1    0.51    7.71
  -2 -11   1   -0.03    6.18
   1  11  -1    9.76    6.36
  -1 -11   1    5.12    4.82
  -1 -11   1   -3.34    6.08
  -1 -11   1   -2.13    8.04
   0 -11   1   10.64    8.69
   0 -11   1   -5.12    5.16
   1 -11   1   -0.56    5.45
   1 -11   1    2.69    8.74
  -2  11  -1    0.65    6.24
   2 -11   1   -3.10    8.49
  -3  11  -1    9.58    6.62
   3 -11   1   -9.15    5.93
  -4  11  -1   11.64    6.87
   4 -11   1  -10.62    7.17
  -5  11  -1   13.04    7.51
   5 -11   1    3.98    8.53
  -6  11  -1   25.09    8.83
   6 -11   1   30.14   10.88
  11  10  -1    8.08    8.23
 -11 -10   1   11.75   12.89
 -11 -10   1    0.37   12.54
  10  10  -1  -10.87    7.19
 -10 -10   1    1.74   11.38
 -10 -10   1  -12.17   10.81
   9  10  -1   -2.88    6.68
  -9 -10   1    4.74   10.60
  -9 -10   1   -8.91    9.07
   8  10  -1    4.67    5.54
  -8 -10   1   10.67    9.18
  -8 -10   1    7.94    9.11
   7  10  -1    4.75    5.85
  -7 -10   1   -4.02    8.01
  -7 -10   1    2.76    8.12
   6  10  -1   -0.14    4.71
  -6 -10   1   11.61    7.22
  -6 -10   1    4.71    7.85
   5  10  -1   -1.90    5.59
   5  10  -1    5.06    4.97
  -5 -10   1    0.74    6.42
  -5 -10   1   -0.48    7.04
   4  10  -1    0.50    5.29
   4  10  -1    4.28    4.85
  -4 -10   1   -4.47    7.10
  -4 -10   1    1.82    5.71
   3  10  -1    2.75    5.38
  -3 -10   1    7.59    5.30
  -3 -10   1    4.77    6.53
   2  10  -1    2.90    5.25
  -2 -10   1   -1.01    6.76
  -2 -10   1    6.53    5.28
   1  10  -1    3.06    5.45
  -1 -10   1   -7.82    6.88
  -1 -10   1    2.96    4.31
   0  10  -1   -5.04    5.21
   0 -10   1    4.17    4.57
   0 -10   1   -0.74    7.00
  -1  10  -1   -8.05    5.57
  -1  10  -1    0.40    5.31
   1 -10   1   -5.47    4.88
   1 -10   1    6.52    7.30
  -2  10  -1    0.61    5.37
   2 -10   1    0.35    5.08
   2 -10   1    0.44    6.95
  -3  10  -1   -0.46    5.67
   3 -10   1   -4.67    6.72
   3 -10   1    0.26    5.47
  -4  10  -1    7.20    6.31
  -5  10  -1   -3.24    6.75
   5 -10   1    1.58    6.85
  -6  10  -1    6.00    7.18
   6 -10   1    9.49    8.56
  -7  10  -1   -5.94    8.09
   7 -10   1   11.56    9.96
  11   9  -1    0.50    7.36
 -11  -9   1  -12.83   14.28
 -11  -9   1  -11.88   10.32
  10   9  -1    0.12    6.61
 -10  -9   1    3.13    9.77
 -10  -9   1  -12.73   10.03
   9   9  -1   -0.40    5.71
  -9  -9   1   16.14    9.51
  -9  -9   1  -10.72    7.76
  -8  -9   1    5.19    8.07
   7   9  -1    2.75    4.61
  -7  -9   1    1.72    7.00
  -7  -9   1   -3.71    6.77
   6   9  -1   -2.53    4.58
   6   9  -1    3.39    4.27
  -6  -9   1   -0.87    4.18
  -6  -9   1   -4.31    6.48
  -6  -9   1   -1.87    6.22
   5   9  -1    3.37    4.81
   5   9  -1    2.33    4.59
  -5  -9   1    3.32    5.54
  -5  -9   1    6.62    4.62
  -5  -9   1    0.43    6.33
   4   9  -1   12.74    4.54
   4   9  -1   17.86    5.14
  -4  -9   1   23.83    5.36
  -4  -9   1   14.89    6.57
  -4  -9   1   16.51    5.21
  -4  -9   1   12.52    6.48
   3   9  -1    6.19    4.55
   3   9  -1    1.36    3.80
  -3  -9   1    2.73    4.64
  -3  -9   1   28.09    6.24
  -3  -9   1   -0.70    6.35
   2   9  -1    3.27    4.64
  -2  -9   1    3.86    4.39
  -2  -9   1   12.98    6.18
  -2  -9   1    2.85    6.12
   1   9  -1    7.08    4.95
  -1  -9   1   -3.89    6.57
  -1  -9   1   14.41    6.37
   0   9  -1   -1.77    4.35
   0  -9   1    0.89    3.95
   0  -9   1    1.05    5.93
  -1   9  -1   21.53    5.99
  -1   9  -1   29.48    5.64
   1  -9   1   23.00    5.48
   1  -9   1   53.84    9.36
   1  -9   1   31.59    6.87
  -2   9  -1   -1.25    4.76
  -2   9  -1    1.42    4.98
   2  -9   1   -0.41    4.47
   2  -9   1    8.99    5.75
   2  -9   1    6.11    7.41
  -3   9  -1   -0.22    4.93
   3  -9   1   -0.51    4.85
   3  -9   1    5.66    4.03
  -4   9  -1    2.03    5.69
   4  -9   1    8.04    5.79
  -5   9  -1   -1.83    6.09
   5  -9   1    3.94    6.29
  -6   9  -1   -1.02    6.54
   6  -9   1    8.98    7.16
  -7   9  -1    5.66    7.27
   7  -9   1   -0.48    7.88
  -8   9  -1    1.89    8.55
   8  -9   1    0.91    9.18
   8  -9   1  -10.52    9.16
  12   8  -1    4.70    8.13
 -12  -8   1   28.55   12.22
 -12  -8   1    1.70   11.42
  11   8  -1   15.05    7.17
 -11  -8   1   -2.46   10.30
 -11  -8   1  -17.52   10.33
  10   8  -1    0.42    5.90
 -10  -8   1   -1.61    8.20
 -10  -8   1    0.11    9.09
   9   8  -1   -6.30    5.63
  -9  -8   1   15.55    8.39
   8   8  -1    5.64    5.10
  -8  -8   1   14.09    7.41
  -8  -8   1    2.52    7.02
   7   8  -1    7.56    4.93
  -7  -8   1   10.43    6.65
  -7  -8   1   10.59    7.34
  -7  -8   1   16.52    3.17
   6   8  -1   -4.21    4.03
  -6  -8   1   -1.00    5.54
  -6  -8   1    5.75    6.25
  -6  -8   1    2.49    3.16
   5   8  -1    2.47    3.63
   5   8  -1   -2.14    3.66
  -5  -8   1   -0.46    3.52
  -5  -8   1    3.47    6.00
  -5  -8   1    5.47    4.68
  -5  -8   1   18.74    5.80
   4   8  -1    7.21    3.97
   4   8  -1    2.82    3.84
  -4  -8   1    2.96    5.05
  -4  -8   1    5.93    4.15
  -4  -8   1    3.68    5.60
  -4  -8   1   12.39    3.95
   3   8  -1    3.46    3.85
   3   8  -1    4.54    3.67
  -3  -8   1    0.31    3.70
  -3  -8   1   -2.58    5.12
  -3  -8   1    5.17    4.67
  -3  -8   1    0.75    4.08
   2   8  -1    3.53    3.85
  -2  -8   1    1.58    5.01
  -2  -8   1    0.90    3.40
  -2  -8   1    6.49    4.63
   1   8  -1   24.73    4.92
  -1  -8   1   14.77    5.62
  -1  -8   1   27.42    5.77
   0   8  -1   12.93    4.44
   0   8  -1   14.80    4.11
   0  -8   1   10.40    3.94
   0  -8   1   10.92    5.18
   0  -8   1   14.64    6.05
   0  -8   1   11.50    7.27
  -1   8  -1   19.36    4.74
  -1   8  -1   23.00    5.15
   1  -8   1   25.53    5.57
   1  -8   1   18.60    4.43
   1  -8   1   35.78    7.22
  -2   8  -1   17.51    4.92
  -2   8  -1   26.02    5.62
   2  -8   1   19.24    4.76
   2  -8   1   29.83    6.25
  -3   8  -1    9.78    5.00
  -3   8  -1    9.72    4.79
   3  -8   1   10.55    4.35
   3  -8   1    4.99    4.67
   3  -8   1   12.37    3.47
  -4   8  -1    1.78    4.95
   4  -8   1    1.46    5.14
  -5   8  -1    8.99    5.51
   5  -8   1    1.74    5.46
  -6   8  -1    7.01    6.53
   6  -8   1    2.26    6.12
  -7   8  -1   -1.83    6.61
   7  -8   1    8.38    7.23
  -8   8  -1    4.49    7.38
   8  -8   1   13.85    8.30
   8  -8   1    7.16    8.48
  -9   8  -1    1.66    9.30
   9  -8   1  -11.14    9.79
   9  -8   1   11.87   10.18
  12   7  -1    1.13    7.68
 -12  -7   1    7.56   11.31
 -12  -7   1   -7.33   10.21
  11   7  -1   13.54    6.90
 -11  -7   1    5.55    9.24
 -11  -7   1   12.71   10.03
  10   7  -1    1.46    5.56
 -10  -7   1   -0.32    8.20
   9   7  -1    1.77    4.61
  -9  -7   1   -3.48    7.52
  -9  -7   1   13.50    7.49
   8   7  -1   -1.59    4.12
  -8  -7   1    6.84    7.03
  -8  -7   1   11.78    6.69
   7   7  -1    1.38    1.83
   7   7  -1   -2.36    4.19
  -7  -7   1   -0.23    2.61
  -7  -7   1    4.22    5.79
  -7  -7   1    8.60    6.74
   6   7  -1   -1.10    3.79
   6   7  -1    4.93    2.27
  -6  -7   1    0.91    4.96
  -6  -7   1    2.06    2.33
  -6  -7   1   -0.53    5.57
   5   7  -1   -2.13    3.15
   5   7  -1    5.05    1.96
  -5  -7   1    0.87    2.41
  -5  -7   1    4.29    5.41
  -5  -7   1   -3.00    3.97
   4   7  -1    3.89    3.30
   4   7  -1   12.75    2.92
  -4  -7   1    3.15    5.04
  -4  -7   1    3.51    2.68
  -4  -7   1   11.79    3.62
  -4  -7   1    8.22    4.04
   3   7  -1   17.18    3.75
   3   7  -1   17.51    3.81
  -3  -7   1   21.53    3.99
  -3  -7   1   23.77    3.70
  -3  -7   1   18.26    5.57
   2   7  -1   14.48    3.59
   2   7  -1   16.69    3.79
  -2  -7   1   18.42    8.27
  -2  -7   1   25.53    3.86
  -2  -7   1   23.34    3.83
  -2  -7   1   10.68    2.68
  -2  -7   1   23.27    5.42
   1   7  -1    4.62    3.26
  -1  -7   1    7.24    4.68
  -1  -7   1    0.17    3.41
  -1  -7   1   10.49    3.51
  -1  -7   1   17.92    5.85
   0   7  -1   -0.47    3.45
   0   7  -1   10.71    2.72
   0  -7   1    0.87    4.01
   0  -7   1    5.16    3.23
   0  -7   1    4.34    5.31
   0  -7   1    6.99    4.23
  -1   7  -1   34.36    5.29
  -1   7  -1   27.48    4.53
   1  -7   1   35.16    5.82
   1  -7   1   21.12    4.69
   1  -7   1   43.67    6.13
  -2   7  -1   26.28    5.29
  -2   7  -1   27.50    4.94
   2  -7   1   22.64    6.53
   2  -7   1   33.52    5.15
   2  -7   1   33.00    4.35
   2  -7   1   29.37    4.90
  -3   7  -1   23.39    5.12
  -3   7  -1   23.77    5.06
   3  -7   1   30.71    4.10
   3  -7   1   29.47    5.23
   3  -7   1   24.22    3.65
  -4   7  -1   26.36    5.53
  -4   7  -1   30.79    5.81
   4  -7   1   27.46    5.51
  -5   7  -1    8.91    5.48
   5  -7   1    6.34    5.32
  -6   7  -1    6.31    5.84
   6  -7   1   -1.09    5.55
  -7   7  -1    3.30    6.26
   7  -7   1    3.98    6.70
  -8   7  -1   -6.48    7.82
   8  -7   1   -4.96    6.69
  -9   7  -1   -2.20    7.85
   9  -7   1   13.69    8.26
   9  -7   1    9.57    9.52
 -10   7  -1   13.34    9.79
  10  -7   1    4.90   10.03
  10  -7   1   -7.80    9.52
  13   6  -1    8.29    8.76
 -13  -6   1  -10.38   11.62
 -13  -6   1    5.17   11.98
  12   6  -1   10.07    7.85
 -12  -6   1   -7.55    9.39
 -12  -6   1   12.82   10.03
  11   6  -1    6.55    6.64
 -11  -6   1   10.82    8.81
 -10  -6   1   -1.66    7.30
 -10  -6   1    3.61    7.50
   9   6  -1   -0.58    4.82
  -9  -6   1   -6.26    6.56
  -9  -6   1   -2.58    7.26
   8   6  -1   26.93    5.48
  -8  -6   1   30.35    7.28
  -8  -6   1   38.76    7.59
   7   6  -1   22.07    4.83
  -7  -6   1   13.16    6.33
  -7  -6   1   21.70    2.73
  -7  -6   1   26.13    6.06
   6   6  -1   25.01    5.05
   6   6  -1    9.83    3.65
   6   6  -1   11.56    2.20
  -6  -6   1   11.58    5.65
  -6  -6   1   17.99    4.94
   5   6  -1    1.37    1.83
   5   6  -1    2.94    3.29
  -5  -6   1    1.87    4.74
  -5  -6   1    7.59    3.71
  -5  -6   1    6.46    1.77
   4   6  -1   15.73    2.58
   4   6  -1   19.36    3.47
  -4  -6   1   11.57    5.01
  -4  -6   1   17.53    2.47
   3   6  -1   -3.41    2.64
  -3  -6   1   -4.08    2.34
  -3  -6   1    2.55    1.85
  -3  -6   1    6.52    3.77
  -3  -6   1   -2.45    1.81
  -3  -6   1    6.60    5.25
  -3  -6   1    2.05    4.38
   2   6  -1    5.92    2.72
   2   6  -1    6.51    2.54
  -2  -6   1    7.89    2.51
  -2  -6   1    6.10    5.11
  -2  -6   1    9.53    4.30
  -2  -6   1   11.76    2.31
  -2  -6   1   11.68    3.36
  -2  -6   1    8.17    2.10
   1   6  -1    8.85    2.96
  -1  -6   1   -0.38    2.51
  -1  -6   1    6.90    2.36
  -1  -6   1    5.95    4.57
  -1  -6   1    5.86    3.04
  -1  -6   1    5.61    3.61
   0   6  -1   12.77    3.30
   0   6  -1   14.17    2.23
   0  -6   1    3.14    3.97
   0  -6   1    5.05    2.83
   0  -6   1    7.03    3.30
   0  -6   1    7.33    3.29
   0  -6   1   15.86    3.22
  -1   6  -1   11.56    3.39
   1  -6   1    8.69    3.54
   1  -6   1   14.17    3.91
   1  -6   1   16.09    3.01
   1  -6   1   11.94    3.58
   1  -6   1   13.30    3.62
   1  -6   1   10.98    3.25
  -2   6  -1    9.89    3.75
  -2   6  -1    8.72    3.40
   2  -6   1   10.22    3.48
   2  -6   1   13.48    2.74
   2  -6   1   14.97    4.60
   2  -6   1   12.81    3.16
  -3   6  -1    1.47    3.83
  -3   6  -1    6.46    3.84
   3  -6   1    4.32    3.40
   3  -6   1    6.27    1.95
   3  -6   1    3.76    2.24
  -4   6  -1    2.35    3.88
  -4   6  -1    5.07    4.28
   4  -6   1   -3.33    3.74
  -5   6  -1   -1.15    4.74
   5  -6   1   -1.64    4.33
  -6   6  -1   -0.01    5.26
   6  -6   1   -0.48    5.23
  -7   6  -1   -6.05    6.31
   7  -6   1    4.38    5.75
  -8   6  -1    6.19    6.71
   8  -6   1  -11.06    6.38
  -9   6  -1   -8.03    7.28
   9  -6   1   -1.18    7.04
   9  -6   1   -0.34    6.87
 -10   6  -1   15.23    9.78
  10  -6   1   -7.44    8.33
  10  -6   1   -8.41    8.28
 -11   6  -1    7.40   10.98
  11  -6   1  -16.04    9.74
  11  -6   1   16.05    9.97
  13   5  -1   -2.30    8.63
 -13  -5   1    1.51   10.70
 -13  -5   1    9.70   10.74
  12   5  -1    0.27    6.73
 -12  -5   1   -3.12    9.39
 -12  -5   1   -7.03    8.97
  11   5  -1   -2.47    5.77
 -11  -5   1    0.22    8.12
 -11  -5   1    3.78    7.72
  10   5  -1    7.90    5.26
 -10  -5   1    2.85    7.70
 -10  -5   1    4.99    6.89
   9   5  -1   -0.04    4.90
  -9  -5   1   14.21    6.49
  -9  -5   1   -5.56    6.60
   8   5  -1    7.28    4.28
  -8  -5   1   13.78    5.79
  -8  -5   1    4.89    5.85
   7   5  -1   15.76    4.19
  -7  -5   1   14.84    5.37
  -7  -5   1   16.54    6.10
   6   5  -1   -0.67    1.26
   6   5  -1   10.97    4.49
   6   5  -1   -0.20    3.06
  -6  -5   1    5.19    5.21
  -6  -5   1    3.51    4.19
  -6  -5   1    3.63    1.57
   5   5  -1    0.75    1.33
   5   5  -1    1.93    2.89
   5   5  -1    4.97    3.59
  -5  -5   1    5.32    2.38
  -5  -5   1    6.14    3.02
  -5  -5   1    3.03    4.36
   4   5  -1    4.94    2.79
   4   5  -1    0.23    1.42
   4   5  -1   -2.92    2.77
  -4  -5   1    0.20    1.25
  -4  -5   1    3.70    4.16
  -4  -5   1   16.37    5.40
  -4  -5   1    6.22    3.58
  -4  -5   1    3.63    2.01
   3   5  -1   13.66    2.39
   3   5  -1   16.01    3.15
  -3  -5   1   18.25    2.22
  -3  -5   1   18.84    2.58
  -3  -5   1   13.82    5.04
  -3  -5   1   23.16    3.81
  -3  -5   1   13.21    4.23
   2   5  -1    2.80    2.24
   2   5  -1    3.10    1.62
  -2  -5   1    5.27    1.58
  -2  -5   1    7.18    4.22
  -2  -5   1   -1.88    1.47
  -2  -5   1   -1.14    2.49
  -2  -5   1    2.04    1.52
  -2  -5   1    5.58    3.21
   1   5  -1   83.00    8.19
  -1  -5   1   79.92    8.04
  -1  -5   1   92.14    8.47
  -1  -5   1   70.93    9.08
  -1  -5   1   84.56    8.24
  -1  -5   1   81.24    8.51
   0   5  -1   12.04    2.75
   0   5  -1   14.18    2.48
   0  -5   1   23.21    3.00
   0  -5   1   19.24    3.19
   0  -5   1   22.32    3.55
   0  -5   1   14.75    2.98
   0  -5   1   18.93    2.77
  -1   5  -1   35.03    4.99
  -1   5  -1   38.65    4.52
   1  -5   1   38.24    4.90
   1  -5   1   38.78    4.85
   1  -5   1   45.63    5.02
   1  -5   1   37.70    4.79
   1  -5   1   40.87    4.87
   1  -5   1   45.64    5.01
  -2   5  -1   25.00    4.23
   2  -5   1   26.01    3.64
   2  -5   1   28.44    3.42
   2  -5   1   33.21    4.81
   2  -5   1   27.72    4.42
   2  -5   1   26.87    3.95
  -3   5  -1   35.46    4.65
  -3   5  -1   23.27    4.19
  -3   5  -1   20.05    4.01
   3  -5   1   17.62    2.62
   3  -5   1   20.57    3.96
   3  -5   1   21.46    2.81
   3  -5   1   24.99    4.32
   3  -5   1   24.69    5.13
  -4   5  -1    5.22    4.12
  -4   5  -1   11.86    3.68
   4  -5   1    5.41    3.69
  -5   5  -1    1.09    4.62
   5  -5   1    4.53    4.21
  -6   5  -1   11.91    5.02
   6  -5   1   12.71    4.74
  -7   5  -1    1.23    5.66
   7  -5   1    0.56    5.40
  -8   5  -1   14.28    6.54
   8  -5   1    8.20    6.22
   9  -5   1    3.27    6.63
   9  -5   1   15.75   11.56
 -10   5  -1    5.63    7.99
  10  -5   1    3.76    7.51
  10  -5   1   -1.05    7.63
 -11   5  -1   -6.21    9.46
  11  -5   1    4.10    8.56
  11  -5   1   12.94    9.40
  13   4  -1  -10.69    8.28
 -13  -4   1    8.40   10.83
 -13  -4   1   16.93   10.11
  12   4  -1    8.84    7.31
 -12  -4   1   -7.27    8.51
 -12  -4   1   -1.98    8.85
  11   4  -1    6.51    5.63
 -11  -4   1    3.37    7.88
 -11  -4   1   -3.89    8.42
  10   4  -1   10.69    5.65
 -10  -4   1   10.12    6.75
 -10  -4   1    0.77    7.12
   9   4  -1   15.01    5.04
  -9  -4   1   17.63    6.84
  -9  -4   1    9.13    6.07
   8   4  -1   19.62    5.01
  -8  -4   1   19.82    5.94
  -8  -4   1   20.52    6.24
   7   4  -1   18.69    4.20
   7   4  -1   21.55    2.50
  -7  -4   1   19.82    5.75
  -7  -4   1   15.01    5.34
   6   4  -1   -0.79    3.93
   6   4  -1    2.82    1.02
   6   4  -1   -0.72    3.22
  -6  -4   1    3.59    4.47
  -6  -4   1    1.21    1.46
  -6  -4   1   -5.76    3.90
   5   4  -1   10.37    3.24
   5   4  -1    9.18    3.16
   5   4  -1    5.98    1.27
  -5  -4   1    8.08    5.61
  -5  -4   1    5.72    3.78
  -5  -4   1    7.53    1.42
  -5  -4   1   10.35    4.25
  -5  -4   1   13.67    3.44
   4   4  -1    1.47    2.21
   4   4  -1    8.26    2.41
   4   4  -1    0.18    1.01
  -4  -4   1   -4.09    2.84
  -4  -4   1    2.08    3.51
  -4  -4   1   -5.42    4.28
  -4  -4   1    0.26    1.92
  -4  -4   1   -1.35    0.90
   3   4  -1   16.72    2.52
   3   4  -1   14.13    2.45
   3   4  -1   10.94    1.82
  -3  -4   1   13.76    4.11
  -3  -4   1   15.91    2.88
  -3  -4   1   15.66    2.34
  -3  -4   1   16.68    3.41
   2   4  -1   10.39    1.99
   2   4  -1   12.90    1.86
  -2  -4   1    9.85    1.83
  -2  -4   1   10.43    3.35
  -2  -4   1   14.82    2.37
  -2  -4   1   11.63    2.67
  -2  -4   1   14.20    1.80
   1   4  -1    9.50    1.75
   1   4  -1    9.84    1.80
  -1  -4   1   12.86    1.79
  -1  -4   1   13.05    2.60
  -1  -4   1   12.56    1.66
  -1  -4   1    1.53    2.53
  -1  -4   1    9.07    2.01
   0   4  -1   40.26    4.27
   0   4  -1   43.78    4.52
   0  -4   1   33.67    4.77
   0  -4   1   50.00    4.42
   0  -4   1   36.33    4.43
   0  -4   1   39.72    4.57
   0  -4   1   42.05    4.86
  -1   4  -1    1.36    1.62
  -1   4  -1    5.45    2.10
   1  -4   1    7.97    1.93
   1  -4   1    3.46    1.65
   1  -4   1    0.21    1.38
   1  -4   1    5.82    1.81
   1  -4   1    7.64    1.98
  -2   4  -1   34.81    4.63
  -2   4  -1   41.74    5.32
   2  -4   1   50.74    5.39
   2  -4   1   44.89    5.03
   2  -4   1   41.54    4.32
   2  -4   1   47.54    4.77
   2  -4   1   35.95    4.33
  -3   4  -1   13.22    3.26
  -3   4  -1    3.89    2.78
  -3   4  -1   14.01    2.83
   3  -4   1    9.29    2.97
   3  -4   1   -1.84    3.54
   3  -4   1    7.64    2.90
  -4   4  -1   41.87    5.68
  -4   4  -1   38.90    5.82
  -4   4  -1   41.29    5.48
   4  -4   1   48.23    5.69
   4  -4   1   40.51    6.69
   4  -4   1   45.22    5.77
  -5   4  -1    3.24    4.08
   5  -4   1    6.08    3.77
  -6   4  -1    5.87    4.67
   6  -4   1    0.62    3.95
  -7   4  -1   10.86    5.73
   7  -4   1   27.47    5.66
  -8   4  -1    4.36    5.71
   8  -4   1   -3.25    5.35
  -9   4  -1   -0.31    6.50
   9  -4   1   -0.04    5.82
   9  -4   1    8.64    6.20
 -10   4  -1   -9.10    7.35
  10  -4   1   -7.91    6.17
  10  -4   1    2.93    6.94
 -11   4  -1    3.29    8.33
  11  -4   1    3.94    7.30
  11  -4   1    6.07    7.64
 -12   4  -1  -15.66   10.94
  12  -4   1  -12.31    9.55
  12  -4   1   -7.95    8.24
  13   3  -1    8.94    8.76
 -13  -3   1   11.44   10.60
 -13  -3   1    9.70    9.86
  12   3  -1   -6.32    6.55
 -12  -3   1   -7.04    8.99
 -12  -3   1   -6.06    8.55
  11   3  -1   -3.71    5.31
 -11  -3   1   -6.64    7.74
 -11  -3   1    8.20    7.82
  10   3  -1    3.12    5.32
  10   3  -1   -0.35    1.81
 -10  -3   1    0.57    6.35
 -10  -3   1    3.97    6.92
   9   3  -1    4.44    4.48
   9   3  -1    3.76    2.29
   9   3  -1    4.01    1.68
  -9  -3   1    6.50    6.05
  -9  -3   1    1.68    6.32
   8   3  -1    2.47    2.13
   8   3  -1    1.72    3.86
   8   3  -1    0.68    1.35
  -8  -3   1    6.99    5.86
  -8  -3   1   -2.69    4.82
   7   3  -1   29.57    3.44
   7   3  -1   30.90    4.80
   7   3  -1   24.18    3.01
  -7  -3   1   26.66    6.15
  -7  -3   1   26.02    5.32
   6   3  -1   70.40    8.07
   6   3  -1   69.05    8.94
   6   3  -1   70.39    6.69
  -6  -3   1   64.50    9.10
  -6  -3   1   69.90    8.48
  -6  -3   1   76.25    9.40
   5   3  -1   32.61    5.83
   5   3  -1   48.33    4.64
   5   3  -1   44.52    5.93
  -5  -3   1   48.09    6.49
  -5  -3   1   62.06    6.97
  -5  -3   1   50.61    4.82
  -5  -3   1   50.54    6.22
   4   3  -1   30.15    4.49
   4   3  -1   37.34    3.66
   4   3  -1   40.59    4.74
  -4  -3   1   35.61    5.51
  -4  -3   1   35.92    3.71
  -4  -3   1   42.56    5.10
  -4  -3   1   43.52    5.56
  -4  -3   1   35.55    4.48
   3   3  -1    1.49    0.82
   3   3  -1    5.87    1.52
   3   3  -1    2.49    1.52
  -3  -3   1    2.06    0.78
  -3  -3   1    0.42    2.04
  -3  -3   1    4.30    2.20
  -3  -3   1    4.18    1.56
   2   3  -1   32.77    3.38
   2   3  -1   30.77    3.54
  -2  -3   1   36.80    4.43
  -2  -3   1   33.58    3.46
  -2  -3   1   33.53    3.32
  -2  -3   1   32.38    3.75
   1   3  -1  282.36   25.09
   1   3  -1  268.15   25.06
  -1  -3   1  263.90   25.28
  -1  -3   1  264.51   25.07
  -1  -3   1  269.80   25.00
   0   3  -1   42.72    4.39
   0   3  -1   44.17    4.61
   0  -3   1   46.95    4.54
   0  -3   1   44.45    4.43
   0  -3   1   47.09    4.60
   0  -3   1   43.38    4.73
  -1   3  -1  103.75   10.60
  -1   3  -1  107.67   10.53
   1  -3   1  112.53   10.52
   1  -3   1  112.51   10.64
   1  -3   1  107.94   10.58
   1  -3   1  122.28   10.60
  -2   3  -1    7.17    1.96
  -2   3  -1    3.05    1.76
  -2   3  -1    5.16    1.42
   2  -3   1    5.34    1.66
   2  -3   1    2.30    2.06
   2  -3   1    0.22    0.99
   2  -3   1    3.29    1.78
   2  -3   1    6.50    0.97
  -3   3  -1    8.17    2.56
  -3   3  -1    9.15    2.11
  -3   3  -1    3.10    2.16
   3  -3   1   12.21    2.33
   3  -3   1    4.80    2.55
   3  -3   1    7.80    3.16
  -4   3  -1    0.66    2.50
  -4   3  -1    2.59    3.07
   4  -3   1    3.62    4.27
   4  -3   1    6.12    3.10
   4  -3   1    1.04    2.62
  -5   3  -1    1.88    4.11
  -5   3  -1   10.80    4.12
   5  -3   1    5.06    3.35
   5  -3   1    2.23    3.33
  -6   3  -1   22.62    5.22
   6  -3   1   25.91    4.65
  -7   3  -1   -2.14    5.13
   7  -3   1    1.34    4.25
  -8   3  -1   27.22    6.77
   8  -3   1   28.30    6.40
   8  -3   1   37.86    6.09
  -9   3  -1   11.32    6.48
   9  -3   1   13.19    5.61
   9  -3   1    7.37    5.84
  10  -3   1   -5.31    7.67
  10  -3   1    4.65    6.53
 -11   3  -1   10.87    8.37
  11  -3   1   11.13    7.71
  11  -3   1    7.82    7.17
 -12   3  -1    4.52   10.58
  12  -3   1   18.45    8.86
  12  -3   1    7.86    7.39
  13   2  -1    9.62    8.78
 -13  -2   1   12.07   10.47
  12   2  -1    3.80    6.54
 -12  -2   1    5.37    8.43
 -12  -2   1    1.88    9.25
  11   2  -1    8.72    3.89
  11   2  -1    7.50    6.88
 -11  -2   1   -0.61    7.70
 -11  -2   1    2.24    8.02
  10   2  -1   -1.59    5.04
 -10  -2   1    3.77    6.96
 -10  -2   1  -12.93    6.78
   9   2  -1    3.11    1.53
   9   2  -1   -0.12    4.66
  -9  -2   1   -2.75    5.86
  -9  -2   1   -2.62    6.05
   8   2  -1   11.28    4.26
   8   2  -1    7.55    2.00
   8   2  -1    7.01    2.82
  -8  -2   1    9.89    5.41
  -8  -2   1    6.01    5.15
   7   2  -1    2.26    1.60
   7   2  -1    0.96    3.55
   7   2  -1    1.75    1.49
  -7  -2   1    5.24    5.67
  -7  -2   1   -1.00    4.28
  -7  -2   1    3.71    4.46
   6   2  -1    6.83    1.43
   6   2  -1    7.05    4.87
   6   2  -1    9.77    3.19
  -6  -2   1   14.95    4.14
  -6  -2   1    8.01    3.87
  -6  -2   1   11.75    4.45
  -6  -2   1    6.31    3.98
   5   2  -1   88.02    9.20
   5   2  -1   81.21    8.66
   5   2  -1   85.11    8.02
  -5  -2   1   81.90    8.93
  -5  -2   1   87.38    9.34
   4   2  -1   48.18    4.62
   4   2  -1   40.34    5.29
   4   2  -1   46.14    5.53
  -4  -2   1   51.76    5.42
  -4  -2   1   49.42    4.75
  -4  -2   1   46.84    5.55
  -4  -2   1   51.98    5.41
   3   2  -1   20.32    2.52
   3   2  -1   24.43    2.85
   3   2  -1   18.30    1.97
  -3  -2   1   17.71    2.05
  -3  -2   1   22.29    2.68
  -3  -2   1   17.52    2.98
  -3  -2   1   17.57    2.53
   2   2  -1   -0.92    0.84
   2   2  -1   -0.39    0.48
   2   2  -1   -1.09    0.92
  -2  -2   1   -1.27    1.58
  -2  -2   1   -0.55    0.49
  -2  -2   1   -0.10    0.88
  -2  -2   1    1.09    1.17
   1   2  -1  441.29   41.39
   1   2  -1  443.90   41.43
  -1  -2   1  460.27   41.39
  -1  -2   1  445.95   41.37
  -1  -2   1  442.64   41.55
  -1  -2   1  453.80   41.45
   0   2  -1   53.78    5.42
   0   2  -1   53.47    5.31
   0  -2   1   57.30    5.38
   0  -2   1   58.69    5.40
   0  -2   1   50.26    5.48
   0  -2   1   62.19    5.33
  -1   2  -1   29.39    3.15
  -1   2  -1   29.16    3.21
  -1   2  -1   32.32    3.18
   1  -2   1   32.01    3.25
   1  -2   1   32.77    3.22
   1  -2   1   30.20    3.05
   1  -2   1   25.76    3.13
  -2   2  -1  123.50   12.01
  -2   2  -1  129.27   12.02
  -2   2  -1  128.72   12.08
   2  -2   1  134.59   12.05
   2  -2   1  122.07   12.09
   2  -2   1  123.74   12.01
  -3   2  -1   43.34    4.78
  -3   2  -1   36.20    4.73
  -3   2  -1   38.45    4.54
   3  -2   1   46.03    4.75
   3  -2   1   44.70    4.98
   3  -2   1   41.08    4.50
  -4   2  -1   19.39    3.72
  -4   2  -1   22.32    3.61
  -4   2  -1   28.59    3.82
   4  -2   1   25.59    3.64
   4  -2   1   25.97    4.64
   4  -2   1   25.34    3.48
  -5   2  -1    6.24    3.79
  -5   2  -1    6.62    3.56
   5  -2   1   15.45    2.92
   5  -2   1   18.80    5.36
   5  -2   1    5.67    3.06
  -6   2  -1   28.77    5.61
  -6   2  -1   34.11    3.28
  -6   2  -1   28.77    3.43
   6  -2   1   32.66    5.00
   6  -2   1   33.61    5.10
  -7   2  -1   31.23    3.24
  -7   2  -1   21.31    3.32
  -7   2  -1   24.97    5.93
   7  -2   1   23.14    4.86
   7  -2   1   33.83    5.08
  -8   2  -1    1.63    1.77
  -8   2  -1    3.32    1.75
  -8   2  -1   -3.21    5.02
   8  -2   1    6.88    4.43
   8  -2   1   -3.38    4.57
  -9   2  -1   11.91    6.59
   9  -2   1    8.33    5.49
   9  -2   1   -0.62    5.23
 -10   2  -1   -0.75    6.43
  10  -2   1    5.27    5.77
  10  -2   1   -5.50    5.12
 -11   2  -1   -7.96    7.51
  11  -2   1   -2.15    6.78
  11  -2   1    0.69    6.51
 -12   2  -1   -1.14    9.40
  12  -2   1  -10.40    6.85
  12  -2   1   10.18    8.30
  13   1  -1   22.39    8.70
 -13  -1   1   17.55   10.40
  12   1  -1    3.12    6.57
 -12  -1   1   -6.49    8.53
 -12  -1   1    0.65    8.98
  11   1  -1    3.13    6.42
  11   1  -1    4.96    4.88
 -11  -1   1   -3.91    7.16
 -11  -1   1    6.57    8.20
  10   1  -1    0.89    4.22
  10   1  -1    3.83    5.31
 -10  -1   1    8.74    7.08
 -10  -1   1   -7.32    6.46
   9   1  -1   14.90    3.75
   9   1  -1    6.32    4.17
   9   1  -1   10.43    4.66
  -9  -1   1    5.83    6.11
  -9  -1   1    3.41    7.59
  -9  -1   1   11.93    6.23
   8   1  -1    1.37    3.34
   8   1  -1   -0.79    4.09
  -8  -1   1    1.10    5.05
  -8  -1   1    5.22    6.55
  -8  -1   1   -0.95    4.78
   7   1  -1    3.79    1.72
   7   1  -1   -6.14    2.53
   7   1  -1    2.12    3.75
  -7  -1   1    4.25    5.02
  -7  -1   1   -0.97    3.84
  -7  -1   1    6.72    4.64
   6   1  -1   31.29    4.78
   6   1  -1   34.77    4.40
   6   1  -1   30.96    4.03
   6   1  -1   54.38    6.60
  -6  -1   1   32.27    5.59
  -6  -1   1   29.43    5.37
  -6  -1   1   37.14    5.63
   5   1  -1   11.81    2.00
   5   1  -1   13.67    4.14
   5   1  -1   14.83    3.03
  -5  -1   1   17.40    3.53
  -5  -1   1   12.73    2.92
  -5  -1   1    8.10    3.40
  -5  -1   1   24.43    3.33
   4   1  -1  136.96   12.82
   4   1  -1  137.92   13.02
   4   1  -1  143.82   13.39
  -4  -1   1  135.18   13.24
  -4  -1   1  130.12   13.17
  -4  -1   1  137.64   13.20
   3   1  -1  257.12   23.00
   3   1  -1  244.32   22.76
   3   1  -1  250.17   22.93
  -3  -1   1  238.00   23.03
  -3  -1   1  233.52   22.95
  -3  -1   1  247.21   22.93
  -3  -1   1  249.86   22.79
   2   1  -1  974.41   90.26
   2   1  -1  957.08   90.35
   2   1  -1  992.43   90.36
  -2  -1   1  990.71   90.27
  -2  -1   1  976.88   90.37
  -2  -1   1 1000.00   90.37
  -2  -1   1  959.38   90.44
   1   1  -1   53.07    5.16
   1   1  -1   52.37    4.93
   1   1  -1   52.35    4.96
   1   1  -1   53.55    5.01
  -1  -1   1   51.37    5.13
  -1  -1   1   52.76    4.96
  -1  -1   1   54.99    4.93
  -1  -1   1   51.25    4.99
   0   1  -1    0.94    0.41
   0   1  -1   -0.48    0.69
   0  -1   1   -1.04    0.42
   0  -1   1    0.38    0.31
   0  -1   1    0.23    0.36
   0  -1   1    1.28    0.56
  -1   1  -1    1.77    0.70
  -1   1  -1    1.67    0.80
  -1   1  -1    1.14    0.40
  -1   1  -1    0.40    0.67
   1  -1   1    0.02    0.59
   1  -1   1    0.51    0.79
   1  -1   1    0.76    0.35
   1  -1   1    0.18    0.74
  -2   1  -1  313.63   30.10
  -2   1  -1  327.24   30.24
  -2   1  -1  332.39   30.30
  -2   1  -1  338.01   30.25
   2  -1   1  317.77   30.25
   2  -1   1  327.56   30.23
   2  -1   1  312.07   30.12
   2  -1   1  343.09   30.32
  -3   1  -1   42.82    4.53
  -3   1  -1   42.17    4.77
  -3   1  -1   48.44    4.68
  -3   1  -1   42.82    4.26
   3  -1   1   46.95    4.96
   3  -1   1   45.41    4.66
   3  -1   1   41.07    4.54
  -4   1  -1   14.60    2.02
  -4   1  -1    8.82    2.59
  -4   1  -1   13.05    1.88
  -4   1  -1   14.69    2.90
   4  -1   1   22.84    3.98
   4  -1   1   13.39    2.25
  -5   1  -1   22.66    3.68
  -5   1  -1   30.91    4.86
  -5   1  -1   32.95    3.57
  -5   1  -1   25.27    4.59
   5  -1   1   29.11    4.32
   5  -1   1   44.31    4.43
   5  -1   1   33.88    5.91
  -6   1  -1    8.35    2.33
  -6   1  -1    9.24    4.11
  -6   1  -1    5.36    4.53
   6  -1   1   14.37    3.24
   6  -1   1    8.60    3.47
  -7   1  -1   12.70    3.02
  -7   1  -1   14.51    4.87
   7  -1   1   13.44    4.03
   7  -1   1    9.00    3.95
   7  -1   1   14.38    4.17
  -8   1  -1   11.01    3.53
  -8   1  -1   12.12    5.71
   8  -1   1   21.48    4.76
   8  -1   1   17.58    4.77
   8  -1   1   14.39    4.67
  -9   1  -1    0.93    6.16
  -9   1  -1    9.37    3.58
   9  -1   1    8.96    5.11
   9  -1   1   12.02    4.87
 -10   1  -1   22.10    3.82
 -10   1  -1   12.87    7.04
  10  -1   1   10.23    5.74
  10  -1   1   14.75    5.74
 -11   1  -1    0.87    6.95
  11  -1   1    0.83    5.99
  11  -1   1   -1.39    5.89
 -12   1  -1   13.95    9.72
  12  -1   1   31.65    7.53
  12  -1   1   21.33    8.43
 -13   1  -1   11.08   11.80
  13  -1   1    9.48    9.97
  13   0  -1   17.79    9.30
 -13   0   1    5.33   10.56
  12   0  -1    6.55   10.05
  12   0  -1    1.16    7.22
 -12   0   1   12.46    9.16
  11   0  -1    3.46    5.69
  11   0  -1    5.72    5.63
 -11   0   1   -7.67    7.46
  10   0  -1    4.67    5.73
  10   0  -1    5.26    4.94
 -10   0   1    6.66    6.29
 -10   0   1   11.88    6.75
   9   0  -1    0.10    3.98
   9   0  -1   -1.67    4.56
   9   0  -1   -2.23    4.95
  -9   0   1    4.65    5.36
  -9   0   1    2.40    6.50
  -9   0   1    6.70    5.46
   8   0  -1    0.05    4.19
   8   0  -1   -0.71    4.03
   8   0  -1    1.57    3.47
  -8   0   1    1.68    5.03
  -8   0   1   -0.72    5.51
   7   0  -1    2.07    3.78
   7   0  -1    4.74    3.29
   7   0  -1    2.17    2.72
  -7   0   1    8.60    2.52
  -7   0   1   -0.87    4.32
  -7   0   1    0.84    4.20
   6   0  -1    1.86    3.13
   6   0  -1   -2.72    2.45
   6   0  -1    0.97    1.48
   6   0  -1   -0.56    4.79
  -6   0   1    3.82    2.51
  -6   0   1    0.94    3.23
  -6   0   1    1.38    3.64
  -6   0   1    9.44    4.29
   5   0  -1    2.67    1.89
   5   0  -1    0.68    2.33
   5   0  -1    2.54    1.65
   5   0  -1   -9.32    3.51
  -5   0   1    1.17    2.99
  -5   0   1    5.00    3.29
  -5   0   1   -0.93    2.54
  -5   0   1   -2.44    2.01
   4   0  -1   20.47    2.58
   4   0  -1   15.43    3.53
   4   0  -1   21.03    2.77
  -4   0   1   19.10    2.81
  -4   0   1   22.97    3.29
  -4   0   1   22.51    3.07
   3   0  -1   -0.83    1.83
   3   0  -1    1.25    1.25
   3   0  -1    0.79    0.96
  -3   0   1    0.18    1.20
  -3   0   1    1.49    1.39
  -3   0   1    1.59    1.51
   2   0  -1   39.81    4.37
   2   0  -1   43.19    4.68
   2   0  -1   44.86    4.29
   2   0  -1   47.81    4.45
  -2   0   1   44.15    4.48
  -2   0   1   44.90    4.33
  -2   0   1   41.52    4.34
  -2   0   1   47.85    4.39
   1   0  -1   78.12    6.98
   1   0  -1   82.59    7.07
   1   0  -1   73.00    6.94
  -1   0   1   73.31    6.94
  -1   0   1   66.70    6.96
  -1   0  -1   10.62    1.09
  -1   0  -1    7.43    0.97
  -1   0  -1   11.32    1.32
   1   0   1   12.42    1.21
   1   0   1    7.77    1.07
   1   0   1   10.06    1.09
  -2   0  -1   86.72    7.90
  -2   0  -1   81.78    7.70
  -2   0  -1   82.27    7.76
  -2   0  -1   84.62    7.81
   2   0   1   74.48    7.78
   2   0   1   81.14    7.77
   2   0   1   84.47    7.70
  -3   0  -1    3.47    1.22
  -3   0  -1    2.22    1.61
  -3   0  -1    2.04    1.59
   3   0   1    2.34    0.87
   3   0   1   -1.45    1.71
   3   0   1    5.50    1.35
  -4   0  -1    6.71    2.19
  -4   0  -1   10.59    2.15
  -4   0  -1   12.51    2.59
   4   0   1    4.96    1.66
   4   0   1    7.26    1.44
   4   0   1    1.86    2.72
  -5   0  -1   -0.13    3.10
  -5   0  -1    4.22    2.45
  -5   0  -1    5.49    3.10
  -5   0  -1    0.37    2.19
   5   0   1    4.15    1.75
   5   0   1    6.32    4.00
   5   0   1   -0.30    2.39
  -6   0  -1    7.95    2.82
  -6   0  -1   15.80    4.56
  -6   0  -1    4.12    4.06
  -6   0  -1    3.98    3.17
   6   0   1   10.72    2.52
   6   0   1    7.26    2.12
   6   0   1   12.52    3.25
  -7   0  -1    1.87    2.67
  -7   0  -1   -1.66    4.17
  -7   0  -1   10.88    4.31
   7   0   1   -5.87    3.00
   7   0   1   -2.17    3.49
  -8   0  -1    2.71    5.49
  -8   0  -1   -0.55    5.36
   8   0   1    1.24    3.82
   8   0   1   -0.31    3.48
   8   0   1   -3.14    3.70
  -9   0  -1    8.88    5.16
  -9   0  -1   -3.29    5.30
  -9   0  -1    0.54    6.12
   9   0   1    1.48    4.76
   9   0   1    3.57    4.23
   9   0   1   -3.25    4.16
 -10   0  -1    1.46    6.65
 -10   0  -1    9.42    6.74
  10   0   1   -2.45    4.80
  10   0   1   -3.02    4.86
 -11   0  -1    6.23    7.89
 -11   0  -1   -5.95    7.48
  11   0   1   -0.46    5.60
  11   0   1   -0.54    6.19
 -12   0  -1    7.72    9.06
  12   0   1   23.31    7.91
 -13   0  -1    4.43   10.93
  13   0   1   -2.86    8.41
  13  -1  -1    0.78    9.61
 -13   1   1   13.60   10.66
  12  -1  -1    5.67    7.84
  12  -1  -1    5.62    6.73
 -12   1   1   -2.54    8.78
  11  -1  -1    8.65    6.16
  11  -1  -1   -0.46    5.71
 -11   1   1    6.76    7.39
  10  -1  -1    2.33    5.05
  10  -1  -1   -1.32    5.63
 -10   1   1   -7.49    5.95
   9  -1  -1    2.67    5.08
   9  -1  -1    3.92    4.63
  -9   1   1    4.16    5.94
  -9   1   1    7.32    5.03
  -9   1   1   10.29    2.90
   8  -1  -1   -1.77    4.02
   8  -1  -1    3.57    4.05
   8  -1  -1   12.85    4.50
  -8   1   1    0.01    2.82
  -8   1   1    2.31    5.26
   7  -1  -1    1.90    3.53
   7  -1  -1    3.65    3.59
   7  -1  -1    9.64    3.97
  -7   1   1    1.68    4.54
  -7   1   1    2.68    2.70
   6  -1  -1    3.50    3.09
   6  -1  -1    7.01    3.16
   6  -1  -1    5.69    2.96
  -6   1   1    5.57    3.78
  -6   1   1   -0.84    2.48
  -6   1   1   21.41    4.65
  -6   1   1    5.83    2.19
   5  -1  -1    6.17    2.84
   5  -1  -1   12.68    4.62
   5  -1  -1   13.34    2.45
  -5   1   1    7.04    1.95
  -5   1   1    2.88    3.34
  -5   1   1    5.68    3.57
  -5   1   1    5.38    2.16
   4  -1  -1   -1.16    1.44
   4  -1  -1    1.16    1.62
   4  -1  -1    0.09    1.74
   4  -1  -1   -2.47    2.83
  -4   1   1   -1.50    1.65
  -4   1   1   -0.28    1.29
  -4   1   1   -0.41    2.21
   3  -1  -1    0.55    1.26
   3  -1  -1   -0.38    1.89
   3  -1  -1   -1.84    1.19
  -3   1   1   -0.26    1.54
  -3   1   1    1.04    1.70
  -3   1   1   -0.90    0.87
   2  -1  -1  216.89   20.11
   2  -1  -1  209.11   20.02
   2  -1  -1  222.12   20.20
   2  -1  -1  206.69   20.10
  -2   1   1  217.19   20.10
  -2   1   1  223.54   20.00
  -2   1   1  217.95   20.18
   1  -1  -1    1.43    0.75
   1  -1  -1    1.02    0.57
   1  -1  -1    0.96    0.40
  -1   1   1    1.29    0.74
  -1   1   1    2.74    0.63
  -1   1   1    2.25    0.39
   0  -1  -1   19.04    1.98
   0  -1  -1   20.59    1.95
  -1  -1  -1  497.54   45.33
  -1  -1  -1  485.15   45.26
  -1  -1  -1  484.05   45.28
   1   1   1  472.62   45.26
   1   1   1  485.74   45.33
   1   1   1  516.37   45.28
  -2  -1  -1  832.81   72.51
  -2  -1  -1  778.81   72.47
  -2  -1  -1  799.65   72.44
   2   1   1  781.37   72.43
   2   1   1  780.72   72.31
   2   1   1  795.52   72.51
   2   1   1  723.51   72.31
  -3  -1  -1  128.77   12.57
  -3  -1  -1  137.29   12.50
  -3  -1  -1  127.69   12.50
   3   1   1  135.52   12.57
   3   1   1  135.76   12.47
   3   1   1  130.66   12.22
   3   1   1  127.46   12.24
  -4  -1  -1   55.13    5.99
  -4  -1  -1   54.35    6.05
  -4  -1  -1   59.59    6.15
   4   1   1   52.74    5.27
   4   1   1   54.20    5.66
   4   1   1   57.52    6.16
   4   1   1   54.08    5.36
  -5  -1  -1   97.75   10.02
  -5  -1  -1   95.63   10.22
  -5  -1  -1   87.15   10.05
   5   1   1  101.14   10.28
   5   1   1  107.23    9.23
   5   1   1   93.67    9.27
   5   1   1   90.91    9.69
  -6  -1  -1   40.58    5.94
  -6  -1  -1   43.53    6.00
  -6  -1  -1   41.08    5.83
  -6  -1  -1   47.09    5.31
   6   1   1   36.71    4.55
   6   1   1   44.57    6.70
   6   1   1   39.47    5.30
   6   1   1   38.69    4.56
  -7  -1  -1    2.29    5.17
  -7  -1  -1    7.74    4.74
  -7  -1  -1   15.16    4.15
   7   1   1    2.96    3.77
   7   1   1    9.28    2.19
   7   1   1   13.96    2.66
  -8  -1  -1   12.73    5.30
  -8  -1  -1    6.33    4.95
  -8  -1  -1    4.07    6.28
   8   1   1    2.29    3.90
  -9  -1  -1   57.91    9.08
  -9  -1  -1   74.50    9.64
  -9  -1  -1   44.75    8.68
   9   1   1   59.55    7.91
   9   1   1   63.60    8.37
   9   1   1   71.51    7.61
 -10  -1  -1   16.56    7.37
 -10  -1  -1   16.81    7.44
  10   1   1   24.25    4.76
  10   1   1   10.06    5.69
 -11  -1  -1   14.90    8.67
 -11  -1  -1   -3.06    9.54
  11   1   1   15.17    5.27
  11   1   1   25.58    6.16
 -12  -1  -1   15.74   10.42
 -12  -1  -1    4.47    8.44
  12   1   1   14.98    6.92
 -13  -1  -1   11.76   10.25
  13   1   1    8.26    8.51
  12  -2  -1    7.63    6.66
  12  -2  -1   -9.44    8.38
 -12   2   1    3.89    9.75
  11  -2  -1   -2.24    6.81
  11  -2  -1    4.26    6.31
 -11   2   1    2.62    8.09
  10  -2  -1    3.75    5.54
  10  -2  -1    5.73    6.15
 -10   2   1    8.53    6.83
   9  -2  -1    5.49    5.35
   9  -2  -1   -0.70    4.93
  -9   2   1    2.05    2.27
  -9   2   1   -6.38    3.55
  -9   2   1   10.67    6.58
   8  -2  -1   11.65    4.75
   8  -2  -1    4.05    4.35
  -8   2   1    6.12    2.26
  -8   2   1   10.66    6.01
  -8   2   1   16.85    4.24
   7  -2  -1   14.60    4.43
   7  -2  -1   16.96    4.61
   7  -2  -1   13.05    4.50
  -7   2   1   19.17    2.54
  -7   2   1   12.49    5.35
   6  -2  -1    7.09    3.46
   6  -2  -1   11.82    3.60
   6  -2  -1    5.39    3.56
  -6   2   1   -3.15    4.18
  -6   2   1    9.10    1.81
   5  -2  -1    4.17    3.01
   5  -2  -1    1.25    2.81
   5  -2  -1    2.56    4.53
  -5   2   1    2.20    3.69
  -5   2   1    6.46    3.48
  -5   2   1    0.67    1.02
   4  -2  -1   42.17    4.76
   4  -2  -1   48.61    5.95
   4  -2  -1   39.72    5.24
  -4   2   1   42.04    5.17
  -4   2   1   39.86    4.10
  -4   2   1   48.66    5.48
  -4   2   1   43.93    4.21
   3  -2  -1   40.71    4.53
   3  -2  -1   42.90    4.46
   3  -2  -1   38.75    4.95
  -3   2   1   41.06    4.43
  -3   2   1   38.88    4.57
   2  -2  -1   74.95    7.08
   2  -2  -1   70.13    6.96
   2  -2  -1   72.06    7.11
   2  -2  -1   72.39    6.71
  -2   2   1   74.43    6.97
  -2   2   1   70.36    6.72
  -2   2   1   70.73    7.10
   1  -2  -1   83.04    7.47
   1  -2  -1   76.64    7.39
   1  -2  -1   79.96    7.56
  -1   2   1   75.05    7.51
  -1   2   1   81.46    7.54
  -1   2   1   83.91    7.45
  -1   2   1   72.37    7.41
   0  -2  -1   52.56    5.01
   0  -2  -1   53.45    4.99
   0  -2  -1   47.96    5.06
   0  -2  -1   54.13    4.94
   0   2   1   55.97    5.00
   0   2   1   49.11    5.08
   0   2   1   49.52    5.01
  -1  -2  -1  694.94   62.07
  -1  -2  -1  654.17   61.91
  -1  -2  -1  675.59   61.96
  -1  -2  -1  677.24   61.95
   1   2   1  673.37   61.95
   1   2   1  670.56   62.08
   1   2   1  651.78   61.92
  -2  -2  -1    4.82    1.71
  -2  -2  -1    5.62    1.32
  -2  -2  -1    7.12    1.46
   2   2   1    4.01    1.16
   2   2   1    6.39    1.31
   2   2   1    3.90    1.69
   2   2   1    5.89    0.72
  -3  -2  -1    1.97    1.46
  -3  -2  -1    0.33    1.55
  -3  -2  -1   -2.08    1.95
   3   2   1    0.61    1.61
   3   2   1    1.02    1.29
  -4  -2  -1  254.34   25.38
  -4  -2  -1  267.12   25.56
  -4  -2  -1  284.16   25.45
   4   2   1  271.74   25.02
   4   2   1  278.02   25.48
   4   2   1  270.27   25.01
   4   2   1  271.14   25.34
  -5  -2  -1  305.73   29.31
  -5  -2  -1  316.32   29.48
  -5  -2  -1  324.71   29.36
   5   2   1  299.99   28.75
   5   2   1  301.93   29.19
   5   2   1  324.29   29.40
   5   2   1  308.23   28.75
  -6  -2  -1   -0.22    3.74
  -6  -2  -1   15.26    4.34
  -6  -2  -1    1.83    3.53
  -6  -2  -1    4.73    4.09
   6   2   1   17.02    4.46
   6   2   1    0.90    1.05
   6   2   1    1.01    3.10
   6   2   1    0.94    0.89
  -7  -2  -1    9.13    5.54
  -7  -2  -1    6.49    4.75
  -7  -2  -1   13.37    5.05
   7   2   1    4.04    3.64
   7   2   1    3.41    1.48
  -8  -2  -1    9.30    6.36
  -8  -2  -1    7.21    5.59
  -8  -2  -1    9.20    5.35
   8   2   1   15.23    2.34
   8   2   1    6.69    2.05
   8   2   1   13.02    4.49
  -9  -2  -1   40.02    7.74
  -9  -2  -1   22.95    7.49
   9   2   1   43.08    5.65
   9   2   1   48.49    5.03
   9   2   1   45.11    6.89
 -10  -2  -1   12.06    7.22
 -10  -2  -1   -3.51    6.57
  10   2   1   10.48    5.45
  10   2   1    9.35    2.16
 -11  -2  -1   14.00    7.55
 -11  -2  -1   13.21    8.49
  11   2   1   15.94    6.27
 -12  -2  -1   -0.65    8.00
 -12  -2  -1   11.54    9.50
  12   2   1    3.17    6.38
 -13  -2  -1    4.25    9.90
  13   2   1   19.97    8.41
  12  -3  -1    7.87    7.22
  12  -3  -1   -6.40    8.29
 -12   3   1    4.27    9.55
  11  -3  -1    1.52    7.45
  11  -3  -1   12.39    6.54
 -11   3   1   -0.03    8.23
  10  -3  -1    2.48    6.06
  10  -3  -1    2.35    6.16
   9  -3  -1    1.46    5.66
   9  -3  -1    6.28    5.40
  -9   3   1   -2.38    6.00
   8  -3  -1    5.34    4.76
   8  -3  -1    1.13    4.90
  -8   3   1   -3.27    5.61
   7  -3  -1    4.59    4.65
   7  -3  -1    0.46    4.31
  -7   3   1    0.37    4.77
   6  -3  -1   13.82    4.28
   6  -3  -1   17.49    4.37
  -6   3   1   13.75    4.76
   5  -3  -1    5.16    3.11
   5  -3  -1    4.36    3.35
  -5   3   1    2.82    3.81
  -5   3   1    0.71    3.60
   4  -3  -1   -7.03    4.20
   4  -3  -1    6.26    2.97
   4  -3  -1    1.94    2.66
  -4   3   1    0.78    3.03
  -4   3   1   -0.07    2.88
   3  -3  -1    8.51    2.37
   3  -3  -1    5.35    1.83
   3  -3  -1    4.49    3.23
  -3   3   1    8.65    2.43
   2  -3  -1    3.12    1.75
   2  -3  -1    0.95    0.80
   2  -3  -1   -0.43    2.17
   2  -3  -1    3.10    1.42
  -2   3   1    6.13    1.78
  -2   3   1    3.74    1.60
   1  -3  -1   59.93    5.42
   1  -3  -1   58.04    5.40
   1  -3  -1   54.87    5.58
   1  -3  -1   55.87    5.51
  -1   3   1   49.61    5.41
  -1   3   1   53.13    5.51
  -1   3   1   52.17    5.44
   0  -3  -1   57.72    5.21
   0  -3  -1   55.00    5.29
   0  -3  -1   46.42    5.65
   0  -3  -1   52.24    5.27
   0   3   1   55.10    5.27
   0   3   1   52.13    5.29
   0   3   1   53.72    5.47
  -1  -3  -1  257.24   24.71
  -1  -3  -1  269.36   24.72
  -1  -3  -1  272.77   24.74
  -1  -3  -1  270.26   24.92
   1   3   1  255.83   24.91
   1   3   1  258.52   24.72
   1   3   1  280.50   24.74
  -2  -3  -1  125.84   12.23
  -2  -3  -1  131.33   12.21
  -2  -3  -1  132.68   12.05
  -2  -3  -1  130.34   12.55
   2   3   1  124.79   12.19
   2   3   1  132.88   12.22
   2   3   1  128.21   12.07
  -3  -3  -1   14.31    2.28
  -3  -3  -1   18.79    3.24
  -3  -3  -1   12.49    1.49
  -3  -3  -1   19.77    2.52
   3   3   1   13.73    1.59
   3   3   1   13.80    2.10
   3   3   1   17.38    2.42
  -4  -3  -1  108.79   11.05
  -4  -3  -1  113.41   11.79
  -4  -3  -1  111.63   10.90
   4   3   1  105.74   11.14
   4   3   1  122.46   11.14
  -5  -3  -1   48.59    6.31
  -5  -3  -1   56.75    6.91
  -5  -3  -1   49.83    6.73
   5   3   1   50.17    6.08
   5   3   1   47.57    6.35
  -6  -3  -1   53.00    7.06
  -6  -3  -1   38.89    5.71
  -6  -3  -1   35.38    5.97
  -6  -3  -1   35.28    6.10
   6   3   1   44.90    6.14
   6   3   1   35.41    5.21
  -7  -3  -1    1.09    6.43
  -7  -3  -1   11.62    5.26
  -7  -3  -1   10.70    4.98
   7   3   1    2.36    3.34
  -8  -3  -1    2.87    5.88
  -8  -3  -1    7.05    5.10
   8   3   1   -1.94    3.67
  -9  -3  -1    0.43    6.41
  -9  -3  -1    1.87    5.96
   9   3   1    7.21    1.37
   9   3   1    9.68    4.61
 -10  -3  -1    0.51    6.24
 -10  -3  -1    5.94    7.42
  10   3   1    2.09    4.83
 -11  -3  -1    0.78    7.95
 -11  -3  -1    7.43    7.83
  11   3   1    5.65    5.46
 -12  -3  -1    8.93    9.39
 -12  -3  -1    2.25    8.23
  12   3   1    0.44    6.64
 -13  -3  -1   -7.62   10.59
 -13  -3  -1  -18.09   10.01
  13   3   1    0.85    8.43
  12  -4  -1   -4.26   10.18
  12  -4  -1   -1.98    7.96
 -12   4   1   -3.00   11.13
  11  -4  -1    3.64    6.91
  11  -4  -1    0.09    7.67
 -11   4   1   -5.91    8.91
  10  -4  -1    8.14    6.85
  10  -4  -1    3.12    6.13
 -10   4   1   -4.08    7.04
   9  -4  -1   -0.39    6.00
   9  -4  -1    0.20    5.61
  -9   4   1   -0.35    6.76
   8  -4  -1    3.89    5.19
   8  -4  -1    6.40    5.25
  -8   4   1   -1.94    5.44
   7  -4  -1    7.05    4.79
   7  -4  -1   15.97    5.37
  -7   4   1   10.96    5.20
   6  -4  -1    9.97    4.07
  -6   4   1   10.19    5.03
   5  -4  -1    1.54    3.39
  -5   4   1   -2.08    3.88
   4  -4  -1   68.52    8.05
   4  -4  -1   64.98    7.46
   4  -4  -1   66.89    9.01
  -4   4   1   58.98    7.49
  -4   4   1   67.31    7.38
   3  -4  -1   12.71    2.81
   3  -4  -1   18.49    4.13
   3  -4  -1    2.46    3.13
  -3   4   1   11.84    3.07
  -3   4   1    8.22    2.90
   2  -4  -1   18.59    3.35
   2  -4  -1    9.85    1.86
   2  -4  -1   13.24    2.32
   2  -4  -1   15.43    2.78
  -2   4   1   16.79    2.89
  -2   4   1   13.82    2.32
  -2   4   1   13.97    2.70
   1  -4  -1   22.00    2.84
   1  -4  -1   14.55    2.21
   1  -4  -1   11.40    2.42
  -1   4   1   12.74    2.34
   0  -4  -1   50.02    5.60
   0  -4  -1   55.51    5.41
   0  -4  -1   55.24    5.29
   0  -4  -1   49.85    5.32
   0   4   1   48.01    5.41
   0   4   1   51.20    5.30
  -1  -4  -1   58.90    6.35
  -1  -4  -1   53.49    5.56
  -1  -4  -1   56.75    5.61
  -1  -4  -1   57.39    5.61
   1   4   1   51.42    5.66
   1   4   1   57.30    5.55
  -2  -4  -1   43.45    5.13
  -2  -4  -1   55.04    6.00
  -2  -4  -1   49.60    5.01
  -2  -4  -1   45.72    5.03
   2   4   1   47.88    4.90
   2   4   1   50.81    5.02
  -3  -4  -1   11.74    3.89
  -3  -4  -1    6.90    1.85
  -3  -4  -1    8.94    1.17
  -3  -4  -1   12.95    2.57
   3   4   1    1.77    1.59
   3   4   1    6.27    1.29
   3   4   1   11.62    2.39
  -4  -4  -1    8.54    4.24
  -4  -4  -1    9.67    1.14
  -4  -4  -1    9.25    3.05
  -4  -4  -1    9.53    2.19
   4   4   1   11.75    2.61
   4   4   1    8.18    1.20
   4   4   1    9.10    2.87
  -5  -4  -1    5.39    4.06
  -5  -4  -1   12.81    4.86
  -5  -4  -1    7.19    3.01
   5   4   1   -7.39    3.02
   5   4   1    2.15    2.54
  -6  -4  -1   -2.73    4.43
  -6  -4  -1    2.77    4.07
   6   4   1    4.01    4.02
   6   4   1   -0.61    2.91
  -7  -4  -1   72.11    8.85
  -7  -4  -1   61.72    9.16
   7   4   1   68.96    8.27
  -8  -4  -1  106.90   12.64
  -8  -4  -1  110.61   13.48
   8   4   1  107.06   11.95
  -9  -4  -1   11.63    6.63
  -9  -4  -1   12.24    6.71
   9   4   1   11.09    4.84
 -10  -4  -1    0.90    6.89
 -10  -4  -1    8.04    7.18
  10   4   1   -5.15    4.98
 -11  -4  -1    8.74    8.40
 -11  -4  -1   20.53    8.22
  11   4   1   13.66    6.09
 -12  -4  -1    7.73    8.72
 -12  -4  -1   10.15    9.22
  12   4   1    9.64    7.24
 -13  -4  -1    6.71   11.03
 -13  -4  -1  -13.84   12.31
  13   4   1    8.55    8.43
  11  -5  -1   -6.65    9.03
  11  -5  -1    9.61    8.03
 -11   5   1   -6.86    9.49
  10  -5  -1    0.47    7.60
  10  -5  -1   -3.60    6.72
 -10   5   1    2.92    8.21
   9  -5  -1    4.00    6.46
   9  -5  -1    0.36    6.56
   8  -5  -1    6.51    5.85
   8  -5  -1   16.04    6.24
  -8   5   1    6.12    6.44
   7  -5  -1   12.37    5.69
   7  -5  -1   12.95    5.39
  -7   5   1    8.97    5.68
   6  -5  -1   -0.57    4.49
  -6   5   1   -1.19    4.83
   5  -5  -1    1.06    3.71
  -5   5   1   -0.08    4.21
   4  -5  -1   17.60    4.08
  -4   5   1   11.52    4.00
  -4   5   1   17.14    3.92
   3  -5  -1   31.83    3.21
   3  -5  -1   31.51    4.84
   3  -5  -1   24.57    3.31
   3  -5  -1   32.46    5.48
   3  -5  -1   25.74    4.15
  -3   5   1   27.58    4.58
  -3   5   1   29.02    4.42
   2  -5  -1    5.47    3.14
   2  -5  -1   18.23    4.04
   2  -5  -1    9.04    2.86
   2  -5  -1    6.09    2.13
  -2   5   1    9.71    2.70
  -2   5   1   14.29    3.29
   1  -5  -1   74.73    7.87
   1  -5  -1   72.16    7.58
   1  -5  -1   78.93    7.60
   1  -5  -1   80.78    7.60
   1  -5  -1   65.02    7.85
  -1   5   1   77.63    7.83
  -1   5   1   67.79    7.37
   0  -5  -1   18.85    3.54
   0  -5  -1   26.08    3.30
   0  -5  -1   16.56    2.99
   0  -5  -1   20.32    2.91
   0   5   1   21.19    2.88
   0   5   1   23.37    3.11
  -1  -5  -1   53.34    5.27
  -1  -5  -1   56.33    5.24
  -1  -5  -1   54.12    5.24
  -1  -5  -1   53.48    5.98
   1   5   1   35.74    4.92
   1   5   1   40.49    5.08
  -2  -5  -1    8.14    1.62
  -2  -5  -1    9.00    2.10
  -2  -5  -1   -0.25    2.33
  -2  -5  -1    4.50    1.78
  -2  -5  -1    8.85    3.97
   2   5   1   10.44    2.28
   2   5   1    6.15    1.78
  -3  -5  -1   15.02    2.63
  -3  -5  -1   19.09    3.33
  -3  -5  -1   18.01    2.21
  -3  -5  -1   25.43    5.01
   3   5   1   20.42    2.43
   3   5   1   17.81    2.97
  -4  -5  -1   13.65    3.73
  -4  -5  -1   13.62    1.74
  -4  -5  -1   21.92    5.38
   4   5   1   12.27    3.31
   4   5   1   14.22    1.92
   4   5   1   13.51    2.86
  -5  -5  -1    8.52    4.25
  -5  -5  -1    2.22    0.90
  -5  -5  -1    4.51    3.47
   5   5   1    4.04    2.77
   5   5   1    5.39    3.52
  -6  -5  -1    1.91    4.23
  -6  -5  -1   -0.71    5.16
   6   5   1   -9.72    4.25
   6   5   1    0.89    3.03
  -7  -5  -1   23.90    5.82
  -7  -5  -1   28.60    6.93
   7   5   1   22.63    4.49
  -8  -5  -1  -12.53    5.88
  -8  -5  -1    5.97    5.31
   8   5   1    1.97    3.89
  -9  -5  -1    8.99    6.22
  -9  -5  -1   -0.91    7.00
   9   5   1    8.46    4.55
 -10  -5  -1    3.55    7.18
 -10  -5  -1   -2.11    7.24
  10   5   1    3.31    5.28
 -11  -5  -1   -7.19    8.47
 -11  -5  -1    0.48    7.58
  11   5   1    7.02    5.82
 -12  -5  -1  -11.43    8.66
  12   5   1    2.06    6.88
 -13  -5  -1   13.94   11.77
 -13  -5  -1   12.43   10.66
  13   5   1    5.68    7.95
  11  -6  -1   -8.29    9.04
  11  -6  -1   10.42   10.66
 -11   6   1  -11.27   10.23
  10  -6  -1   -1.90    7.86
  10  -6  -1   14.07    8.95
 -10   6   1    8.99    9.08
   9  -6  -1    7.89    6.79
   9  -6  -1    8.14    7.28
  -9   6   1    5.02    7.45
   8  -6  -1    3.02    6.28
   8  -6  -1   -2.11    6.36
  -8   6   1   -0.66    6.53
   7  -6  -1   -2.06    5.57
   7  -6  -1   -3.68    5.54
  -7   6   1    5.93    5.64
   6  -6  -1    2.55    5.17
  -6   6   1   -7.27    5.20
   5  -6  -1    6.33    4.63
  -5   6   1   10.65    5.05
   4  -6  -1    3.73    3.76
  -4   6   1   -5.68    4.06
   3  -6  -1    2.96    3.51
   3  -6  -1   10.60    2.19
   3  -6  -1    3.93    2.01
  -3   6   1    3.76    3.58
   2  -6  -1   22.41    5.30
   2  -6  -1   22.44    3.45
   2  -6  -1   18.30    3.95
   2  -6  -1   24.34    3.53
  -2   6   1   20.92    4.12
  -2   6   1   26.01    4.26
   1  -6  -1    1.23    3.13
   1  -6  -1   11.10    3.09
   1  -6  -1   14.98    4.33
   1  -6  -1   14.14    3.38
   1  -6  -1    8.28    3.77
  -1   6   1   12.92    2.87
  -1   6   1   19.24    3.51
   0  -6  -1   13.38    3.68
   0  -6  -1   16.50    3.49
   0  -6  -1   15.80    3.47
   0  -6  -1   24.41    4.29
   0   6   1   15.40    3.53
  -1  -6  -1   43.43    5.89
  -1  -6  -1   36.50    4.75
  -1  -6  -1   42.73    4.83
  -1  -6  -1   39.07    4.54
   1   6   1   26.69    4.45
  -2  -6  -1    3.95    1.99
  -2  -6  -1    8.17    3.01
  -2  -6  -1    4.56    2.68
  -2  -6  -1    1.54    5.17
   2   6   1    3.06    2.26
  -3  -6  -1    4.14    5.83
  -3  -6  -1    3.62    1.62
  -3  -6  -1    0.78    3.54
  -3  -6  -1    4.72    2.99
   3   6   1   -1.53    2.54
   3   6   1    0.18    1.69
  -4  -6  -1   47.21    5.61
  -4  -6  -1   29.14    4.51
  -4  -6  -1   27.21    3.75
   4   6   1   32.10    4.49
   4   6   1   34.70    3.94
  -5  -6  -1    3.34    4.82
  -5  -6  -1   -1.20    3.50
  -5  -6  -1    0.25    1.26
   5   6   1   -0.74    2.83
   5   6   1    6.13    4.28
  -6  -6  -1   12.31    4.83
  -6  -6  -1    9.50    5.60
   6   6   1   11.77    3.78
  -7  -6  -1   23.38    6.70
  -7  -6  -1   27.13    6.21
   7   6   1   25.17    4.71
  -8  -6  -1   36.18    8.54
  -8  -6  -1   44.94    8.03
   8   6   1   50.46    6.87
  -9  -6  -1   -2.49    6.18
  -9  -6  -1    0.26    7.28
   9   6   1    2.33    4.54
 -10  -6  -1    7.06    7.49
 -10  -6  -1   13.63    8.42
  10   6   1    8.11    5.24
 -11  -6  -1   26.03    8.76
 -11  -6  -1    9.64    9.89
  11   6   1   -4.08    5.86
 -12  -6  -1  -16.41    9.29
 -12  -6  -1    5.65    9.73
  12   6   1    3.90    6.83
 -13  -6  -1   -5.22   11.07
 -13  -6  -1   -2.09   11.95
  13   6   1   13.54    8.95
  10  -7  -1    2.72    9.66
  10  -7  -1    1.47    9.44
 -10   7   1   11.31    9.62
   9  -7  -1   -1.19    8.11
   9  -7  -1   16.27    8.55
  -9   7   1    7.40    8.22
   8  -7  -1   -5.29    6.39
  -8   7   1   -9.57    6.39
   7  -7  -1    5.10    5.90
   7  -7  -1    0.41    6.15
  -7   7   1   -1.66    5.96
   6  -7  -1    0.62    5.73
  -6   7   1    5.05    5.84
   5  -7  -1    1.59    4.99
  -5   7   1    0.09    5.22
   4  -7  -1   24.40    5.33
  -4   7   1   14.68    4.86
   3  -7  -1   23.11    3.59
   3  -7  -1   18.60    4.83
   3  -7  -1   23.89    3.49
  -3   7   1   19.60    4.89
   2  -7  -1   23.47    4.44
   2  -7  -1   27.95    4.01
   2  -7  -1   28.01    4.67
  -2   7   1   18.51    4.63
   1  -7  -1   22.63    4.99
   1  -7  -1    8.80    3.50
   1  -7  -1   25.48    5.59
   1  -7  -1   19.51    3.94
   1  -7  -1   17.24    4.19
  -1   7   1   25.01    4.24
  -1   7   1   16.50    3.85
   0  -7  -1   -1.78    3.54
   0  -7  -1    3.18    4.20
   0  -7  -1   10.16    4.93
   0  -7  -1   -1.11    4.17
   0  -7  -1   -1.60    3.67
   0  -7  -1   -1.09    2.99
   0   7   1   -0.62    3.38
   0   7   1    2.52    2.91
  -1  -7  -1   15.69    3.72
  -1  -7  -1   18.67    6.14
  -1  -7  -1   13.90    4.06
  -1  -7  -1    8.06    3.67
   1   7   1   11.18    3.48
  -2  -7  -1   36.02    5.20
  -2  -7  -1   33.20    4.66
  -2  -7  -1   36.81    5.27
  -2  -7  -1   35.41    6.98
  -2  -7  -1   37.14    4.70
   2   7   1   28.05    4.71
   2   7   1   36.07    4.83
  -3  -7  -1   51.94    6.66
  -3  -7  -1   52.09    7.02
  -3  -7  -1   57.17    6.43
   3   7   1   57.00    6.62
   3   7   1   48.65    6.40
  -4  -7  -1    7.64    4.54
  -4  -7  -1    1.69    5.08
  -4  -7  -1    4.26    2.32
  -4  -7  -1    4.21    3.41
   4   7   1    2.41    1.84
   4   7   1   -2.94    3.20
  -5  -7  -1    0.31    4.08
  -5  -7  -1    2.58    5.75
  -5  -7  -1   -2.83    1.68
   5   7   1    3.62    3.26
  -6  -7  -1   12.90    6.22
  -6  -7  -1    5.16    1.72
  -6  -7  -1    3.72    4.81
   6   7   1    1.39    3.73
  -7  -7  -1   -2.91    5.98
  -7  -7  -1    2.83    5.68
   7   7   1   -1.54    3.98
  -8  -7  -1    4.49    7.14
  -8  -7  -1   12.20    6.51
   8   7   1    9.09    4.56
  -9  -7  -1    2.60    7.30
  -9  -7  -1    3.78    7.12
   9   7   1    6.81    4.76
 -10  -7  -1   23.41    9.09
 -10  -7  -1   22.86    8.69
  10   7   1   19.87    6.12
 -11  -7  -1    4.61   10.74
 -11  -7  -1   -9.05    9.20
  11   7   1    0.46    5.96
 -12  -7  -1   25.69   11.37
 -12  -7  -1   14.28   10.82
  12   7   1   15.15    7.94
   9  -8  -1    7.38    9.82
   9  -8  -1    0.42    9.34
  -9   8   1    1.70    9.11
   8  -8  -1   -1.34    7.78
   8  -8  -1    3.23    8.43
  -8   8   1  -10.33    7.70
   7  -8  -1   10.03    7.33
   7  -8  -1    7.61    7.58
  -7   8   1    0.77    9.87
   6  -8  -1    3.33    6.25
  -6   8   1   -1.30    6.12
   5  -8  -1   -5.99    5.22
  -5   8   1    8.43    5.72
   4  -8  -1   -0.98    5.06
  -4   8   1   -2.16    4.75
   3  -8  -1   20.79    4.44
   3  -8  -1   27.09    4.25
   3  -8  -1   12.02    4.91
  -3   8   1   17.70    5.23
   2  -8  -1   32.72    5.36
   2  -8  -1   20.30    4.76
   2  -8  -1   37.87    6.15
  -2   8   1   39.13    5.49
   1  -8  -1   37.58    6.33
   1  -8  -1   43.64    7.38
   1  -8  -1   33.18    5.25
  -1   8   1   31.47    5.40
   0  -8  -1    2.51    5.19
   0  -8  -1   -0.09    3.35
   0  -8  -1    8.73    6.81
   0   8   1    5.05    3.81
   0   8   1    0.29    4.07
  -1  -8  -1   48.33    6.76
  -1  -8  -1   50.79    7.56
   1   8   1   31.44    5.79
  -2  -8  -1    4.53    5.81
  -2  -8  -1    7.96    3.72
  -2  -8  -1    7.18    4.09
  -2  -8  -1    5.66    4.95
   2   8   1    6.89    4.00
  -3  -8  -1    1.02    3.72
  -3  -8  -1    4.52    5.45
  -3  -8  -1   15.16    4.92
  -3  -8  -1    6.22    3.90
   3   8   1   -0.41    3.45
   3   8   1    1.24    3.68
  -4  -8  -1    8.54    3.49
  -4  -8  -1    9.57    4.10
  -4  -8  -1    4.87    5.62
  -4  -8  -1   -1.18    6.02
   4   8   1    4.13    3.87
  -5  -8  -1   -0.33    4.70
  -5  -8  -1   -9.82    5.98
  -5  -8  -1   -0.72    2.63
   5   8   1   -0.93    3.84
  -6  -8  -1    0.78    2.34
  -6  -8  -1    3.21    5.22
  -6  -8  -1   -0.53    6.10
   6   8   1    2.10    4.05
  -7  -8  -1   29.44    8.23
  -7  -8  -1   19.72    6.78
   7   8   1   30.06    5.52
  -8  -8  -1    1.38    7.02
  -8  -8  -1   -6.42    7.52
   8   8   1    7.80    5.05
  -9  -8  -1   -5.68    7.70
  -9  -8  -1    6.89    7.91
   9   8   1    3.46    5.60
 -10  -8  -1   -6.69    7.89
 -10  -8  -1  -16.40    8.66
  10   8   1   -1.34    5.11
 -11  -8  -1    3.30   10.03
 -11  -8  -1    4.11   10.77
  11   8   1   10.27    6.49
 -12  -8  -1    5.48   11.19
 -12  -8  -1  -23.51   11.42
  12   8   1  -10.14    7.54
   8  -9  -1   -0.02    8.71
   8  -9  -1    5.47    9.70
  -8   9   1   -2.81    8.67
   7  -9  -1   -7.27    7.72
   7  -9  -1   -4.00    7.99
  -7   9   1   -4.68    7.31
   6  -9  -1  -12.99   10.64
  -6   9   1   -1.20    6.18
   5  -9  -1   -3.49    6.15
  -5   9   1   11.39    6.41
   4  -9  -1    2.19    5.73
  -4   9   1   10.06    5.63
   3  -9  -1   -1.67    4.88
   3  -9  -1    3.95    4.21
   3  -9  -1   -2.04    4.84
  -3   9   1    0.90    4.80
   2  -9  -1   13.15    5.63
   2  -9  -1   -0.23    6.92
   2  -9  -1   -3.19    4.29
  -2   9   1    6.83    4.83
   1  -9  -1   19.59    6.36
   1  -9  -1   14.62    4.67
   1  -9  -1   16.79    8.34
  -1   9   1   14.08    4.76
   0  -9  -1    8.31    6.18
   0  -9  -1    8.51    4.18
  -1  -9  -1    3.06    5.99
  -2  -9  -1   -4.59    6.19
  -2  -9  -1   -0.14    4.34
  -3  -9  -1    3.59    4.57
  -3  -9  -1   -0.57    5.87
   3   9   1   -0.47    3.93
  -4  -9  -1   39.93    8.16
  -4  -9  -1   44.65    6.49
  -4  -9  -1   48.21    6.41
   4   9   1   31.82    5.67
  -5  -9  -1    0.39    4.01
  -5  -9  -1    2.87    5.38
  -5  -9  -1   -4.19    6.27
   5   9   1    1.33    4.28
  -6  -9  -1   -1.24    5.83
  -6  -9  -1    3.90    6.70
  -6  -9  -1    5.30    3.50
   6   9   1    0.47    4.66
  -7  -9  -1   -6.31    7.03
  -7  -9  -1    6.78    6.87
  -7  -9  -1    4.60    4.28
   7   9   1    5.12    4.86
  -8  -9  -1    1.86    8.35
  -8  -9  -1    6.38    7.56
   8   9   1    0.29    4.97
  -9  -9  -1    9.73    8.74
  -9  -9  -1   11.01    8.23
   9   9   1   18.22    5.67
 -10  -9  -1   17.41    9.65
 -10  -9  -1    4.21    9.86
  10   9   1    3.37    6.01
 -11  -9  -1   -3.24   10.73
 -11  -9  -1    6.49   11.33
  11   9   1    5.88    7.50
  12   9   1   -4.78    8.10
   7 -10  -1   -0.55    9.32
   7 -10  -1   -7.19    9.52
  -7  10   1   -1.73    8.18
   6 -10  -1    6.90    8.86
   6 -10  -1   -7.30    8.07
  -6  10   1    3.55    7.11
   5 -10  -1   -2.83   11.27
  -5  10   1    9.12    6.81
   4 -10  -1    1.80    6.49
  -4  10   1   -3.53    6.03
   3 -10  -1   -1.08    5.33
  -3  10   1   -2.22    5.70
   2 -10  -1    0.45    6.97
   2 -10  -1    1.31    5.16
  -2  10   1    1.18    5.31
   1 -10  -1   -0.03    7.18
   1 -10  -1   -1.44    4.67
  -1  10   1    3.10    5.19
   0 -10  -1   12.89    7.17
   0 -10  -1    2.22    4.22
  -1 -10  -1   -1.71    4.30
  -1 -10  -1    7.02    7.09
  -2 -10  -1    3.51    5.09
  -2 -10  -1    6.43    6.80
  -3 -10  -1    2.52    6.62
  -3 -10  -1    3.26    5.24
  -4 -10  -1   16.39    5.76
  -4 -10  -1   16.62    7.43
   4  10   1   13.60    4.87
  -5 -10  -1    1.47    7.14
  -5 -10  -1    6.37    6.38
   5  10   1    3.89    4.66
  -6 -10  -1    7.05    6.76
  -6 -10  -1   10.04    7.76
   6  10   1    7.82    4.80
  -7 -10  -1    5.58    3.59
  -7 -10  -1    0.67    7.68
   7  10   1   -6.87    4.59
  -8 -10  -1   -0.50    8.58
  -8 -10  -1    4.48    8.64
   8  10   1    1.33    5.41
  -9 -10  -1    5.97    9.75
  -9 -10  -1   14.71    9.44
   9  10   1   -0.42    6.05
 -10 -10  -1   -0.40   10.11
 -10 -10  -1   10.19   12.04
  10  10   1    2.21    6.92
 -11 -10  -1  -25.62   11.90
 -11 -10  -1   -2.49   12.30
  11  10   1    2.65    8.01
   6 -11  -1    4.19    9.60
   6 -11  -1   12.72   10.12
  -6  11   1    6.08    8.54
   5 -11  -1    6.99    7.96
  -5  11   1    3.94    7.03
   4 -11  -1    8.40    7.38
  -4  11   1   11.93    6.73
  -3  11   1    3.01    6.19
   2 -11  -1    3.38    5.89
   2 -11  -1    9.93    8.65
  -2  11   1    6.77    6.05
   1 -11  -1    6.04    8.53
   1 -11  -1   -2.50    5.35
  -1  11   1    2.16    6.07
   0 -11  -1    3.67    5.36
   0 -11  -1   -3.17    8.42
  -1 -11  -1    4.43    4.84
  -1 -11  -1    5.93    8.03
  -2 -11  -1   -0.09    7.87
  -2 -11  -1    4.41    5.94
  -3 -11  -1   -0.96    7.66
  -3 -11  -1    1.38    6.19
  -4 -11  -1   10.73    8.23
  -4 -11  -1   -3.16    6.33
  -5 -11  -1    2.00    7.30
  -5 -11  -1   -7.52    7.87
   5  11   1    4.33    5.33
  -6 -11  -1    5.92    8.50
  -6 -11  -1    1.67    7.69
  -7 -11  -1    0.14    8.55
  -7 -11  -1   -3.10    8.63
   7  11   1    3.22    5.86
  -8 -11  -1   -8.44    9.78
  -8 -11  -1    2.73    9.59
   8  11   1    3.84    5.92
  -9 -11  -1    8.35   10.85
  -9 -11  -1    7.69   10.98
   9  11   1    4.95    7.43
 -10 -11  -1    3.10   12.79
 -10 -11  -1   11.57   12.44
  10  11   1  -17.35    7.60
   4 -12  -1    1.05    8.89
  -4  12   1    5.36    7.58
   3 -12  -1   12.16    7.93
   2 -12  -1    8.00    7.06
  -2  12   1    8.65    7.23
   1 -12  -1   11.54   10.37
   1 -12  -1  -10.17    6.30
   0 -12  -1    3.19   10.05
  -1 -12  -1    0.05    7.04
  -1 -12  -1    6.49    9.53
  -1 -12  -1   -6.05    6.54
  -2 -12  -1    3.07    8.97
  -2 -12  -1    0.45    7.10
  -2 -12  -1   -0.92    7.05
  -3 -12  -1    1.25    7.38
  -3 -12  -1    4.50    9.31
  -4 -12  -1   10.07   14.35
  -4 -12  -1   -4.96    7.32
  -5 -12  -1    0.90    9.42
  -5 -12  -1   -1.90    8.42
  -6 -12  -1   -0.30    9.09
  -6 -12  -1    5.88    9.85
   6  12   1    1.96    5.89
  -7 -12  -1    9.10   10.93
  -7 -12  -1   -3.77   10.20
   7  12   1    7.17    6.66
  -8 -12  -1    3.23   11.62
  -8 -12  -1    9.99   11.52
   8  12   1    3.32    6.75
  -9 -12  -1    8.89   12.81
   9  12   1   -4.83    8.23
   2 -13  -1   -8.04    8.25
   1 -13  -1   -3.69    7.80
   0 -13  -1    4.31   12.23
   0 -13  -1   -1.96    6.98
  -1 -13  -1    3.20    8.43
  -1 -13  -1   -0.94    7.19
  -1 -13  -1    7.25   11.21
  -2 -13  -1    4.69    8.65
  -2 -13  -1   -6.96    6.71
  -3 -13  -1   22.40   11.00
  -3 -13  -1   12.33    7.50
  -3 -13  -1   22.64    9.00
  -4 -13  -1   -2.32   10.53
  -4 -13  -1   -0.21    8.90
  -5 -13  -1   -6.83   11.29
  -5 -13  -1    2.71   10.03
  -6 -13  -1    1.63   11.94
  -6 -13  -1   16.81   10.90
  -7 -13  -1   15.40   15.38
  -7 -13  -1  -10.52   11.88
   7  13   1   16.72    7.88
  -1 -14  -1    0.19    9.24
  -2 -14  -1    1.63    8.91
  -2 -14  -1  -20.30   12.81
  -3 -14  -1   -9.05   13.13
  -3 -14  -1    5.96    9.24
  -4 -14  -1   -9.46   10.80
  -6 -13   2    7.92   12.38
  -5 -13   2  -10.74   11.27
  -4 -13   2   -5.59   10.72
  -3 -13   2   -1.89   11.32
  -3 -13   2    2.35    7.60
  -2 -13   2   16.17   11.48
  -2 -13   2   -4.35    7.29
  -1 -13   2   -9.03   11.53
  -1 -13   2   12.34    7.80
   0 -13   2    3.37    8.19
   0 -13   2   22.37   12.15
   1 -13   2   -0.40    8.20
   2 -13   2    6.07    8.90
   8  12  -2  -10.10    7.75
  -8 -12   2   -5.88   11.87
   7  12  -2   -6.93    7.24
  -7 -12   2    6.37   11.34
   6  12  -2   20.82    7.19
  -6 -12   2   -4.98   10.52
  -5 -12   2    7.11    9.95
  -5 -12   2   20.20    9.11
  -4 -12   2    6.73    8.47
  -4 -12   2    8.32    9.19
  -3 -12   2   -1.75    7.59
  -3 -12   2   -4.81   10.23
  -2 -12   2    4.84    7.60
  -2 -12   2   -2.23    5.79
  -2 -12   2   -2.51    9.70
  -1 -12   2    6.77    7.67
  -1 -12   2    2.73    5.85
  -1 -12   2   10.29   10.10
   0 -12   2    4.47    6.15
   0 -12   2    0.09   10.24
   1 -12   2    1.31    6.78
   1 -12   2   17.05   10.55
   2 -12   2    8.04    7.32
  -3  12  -2    0.98    7.25
   3 -12   2   -4.26    7.82
  -4  12  -2    4.77    7.28
   4 -12   2   12.75    9.47
  10  11  -2    1.39    8.43
   9  11  -2   -0.82    7.74
  -9 -11   2    5.86   11.64
  -9 -11   2   13.73   12.13
   8  11  -2   -3.49    6.34
  -8 -11   2    7.69   10.48
  -8 -11   2   -2.75   10.75
   7  11  -2    2.48    5.70
  -7 -11   2   10.27    9.71
  -7 -11   2    1.22    9.23
   6  11  -2   -0.72    5.63
  -6 -11   2    4.79    8.66
  -6 -11   2    1.78    8.84
   5  11  -2   -0.13    6.64
   5  11  -2    4.47    5.09
  -5 -11   2   -3.51    7.54
   4  11  -2   -6.36    6.15
  -4 -11   2   -0.79    7.93
  -4 -11   2    0.70    7.09
   3  11  -2   -6.26    5.91
  -3 -11   2    5.26    6.52
  -3 -11   2    4.59    7.88
   2  11  -2   -1.41    6.18
  -2 -11   2   -3.79    8.09
  -2 -11   2    2.41    6.42
   1  11  -2    2.78    5.97
  -1 -11   2   -4.70    6.21
  -1 -11   2   -5.49    8.31
  -1 -11   2   -2.15    5.19
   0  11  -2   -9.78    6.08
   0 -11   2    1.14    8.54
   0 -11   2   -2.71    5.24
  -1  11  -2   13.46    6.68
   1 -11   2   -1.12    8.72
  -2  11  -2   -1.13    6.33
   2 -11   2    5.49    8.39
   2 -11   2   -0.51    5.83
  -3  11  -2   -6.50    6.61
   3 -11   2   -3.98    6.26
  -4  11  -2    9.62    6.99
   4 -11   2    1.25    7.10
  -5  11  -2    2.80    7.18
   5 -11   2   10.04    8.93
  -6  11  -2   13.76    8.52
   6 -11   2   -4.95    9.49
  11  10  -2   -1.29    8.03
  10  10  -2   21.31    8.10
 -10 -10   2   29.00   11.16
 -10 -10   2   -3.27   12.00
   9  10  -2   12.43    7.09
  -9 -10   2    5.39   10.62
  -9 -10   2   -0.17   10.34
   8  10  -2    7.56    5.86
  -8 -10   2   -3.64    9.43
  -8 -10   2   -2.14    8.40
   7  10  -2    7.12    5.60
  -7 -10   2    0.72    7.69
  -7 -10   2   -2.35    8.38
   6  10  -2    1.97    4.73
   6  10  -2    1.13    6.00
  -6 -10   2   11.07    7.46
  -6 -10   2   -0.02    7.94
   5  10  -2    9.65    5.98
   5  10  -2   12.43    5.33
  -5 -10   2   14.18    6.66
  -5 -10   2    4.22    7.56
   4  10  -2    5.58    4.95
   4  10  -2    8.05    5.59
  -4 -10   2    1.70    5.88
  -4 -10   2   -0.03    7.46
   3  10  -2    4.88    5.37
  -3 -10   2   14.97    7.46
  -3 -10   2    3.28    5.43
   2  10  -2   -5.17    5.20
  -2 -10   2    5.22    6.83
  -2 -10   2    3.22    5.29
   1  10  -2   -2.28    5.29
  -1 -10   2   -1.24    4.55
  -1 -10   2   -3.54    6.99
   0  10  -2   -2.37    5.33
   0 -10   2   -1.52    4.55
   0 -10   2    5.14    7.28
  -1  10  -2   -4.63    5.46
  -1  10  -2   -7.05    5.15
   1 -10   2   -4.41    6.87
   1 -10   2    3.78    7.41
  -2  10  -2    4.31    5.55
  -2  10  -2    3.05    5.62
   2 -10   2   -5.81    6.74
   2 -10   2   -1.85    5.22
  -3  10  -2   -5.99    5.64
   3 -10   2   -1.27    5.08
  -4  10  -2    3.86    6.24
   4 -10   2    2.34    6.06
  -5  10  -2   -0.70    6.61
   5 -10   2   -6.05    6.26
  -6  10  -2    5.63    7.24
   6 -10   2    3.39    8.52
  -7  10  -2   -3.13    8.59
   7 -10   2   23.84    9.96
  11   9  -2   10.00    8.08
 -11  -9   2    8.05   11.29
 -11  -9   2   -7.48   17.75
  10   9  -2   -2.74    6.45
 -10  -9   2   -4.50   10.46
 -10  -9   2    6.93    9.55
   9   9  -2    1.96    5.78
  -9  -9   2  -13.84    8.42
  -9  -9   2   -3.38    9.28
   8   9  -2    0.12    4.85
  -8  -9   2   11.99    8.46
  -8  -9   2   -5.75    7.22
   7   9  -2    1.84    5.02
  -7  -9   2   -4.04    7.27
  -7  -9   2    3.90    7.35
   6   9  -2   -0.68    4.99
   6   9  -2    0.88    4.36
  -6  -9   2   -3.08    6.42
  -6  -9   2    0.35    6.75
  -6  -9   2   -1.60    7.78
   5   9  -2   -2.15    4.79
   5   9  -2   -6.14    4.40
  -5  -9   2   -1.88    6.38
  -5  -9   2    4.29    5.58
  -5  -9   2   -3.75    6.79
  -5  -9   2    4.88    5.33
   4   9  -2   -0.27    3.98
   4   9  -2    1.31    4.71
  -4  -9   2   -2.08    4.91
  -4  -9   2    0.86    6.67
  -4  -9   2    5.16    6.16
   3   9  -2    5.13    4.62
  -3  -9   2    0.40    5.91
  -3  -9   2   -4.28    5.77
  -3  -9   2    0.19    4.31
   2   9  -2   -1.10    4.38
  -2  -9   2    6.22    6.45
  -2  -9   2   -4.71    6.08
  -2  -9   2    3.28    4.29
   1   9  -2    5.63    4.93
  -1  -9   2   14.16    6.92
  -1  -9   2   -0.75    5.93
   0   9  -2   -5.78    4.50
   0  -9   2    2.18    4.07
   0  -9   2    1.35    6.07
  -1   9  -2    1.64    4.62
  -1   9  -2   -1.10    4.56
   1  -9   2   -3.51    6.04
   1  -9   2    0.11    4.42
   1  -9   2   13.13    8.71
  -2   9  -2    1.61    5.14
  -2   9  -2    6.40    5.00
   2  -9   2   19.36    7.91
   2  -9   2    6.42    5.28
   2  -9   2   -3.49    5.80
  -3   9  -2    2.75    5.24
  -3   9  -2    1.46    5.62
   3  -9   2    7.33    3.92
   3  -9   2    3.69    5.05
  -4   9  -2   -0.69    5.52
   4  -9   2   -6.63    5.37
  -5   9  -2  -12.64    6.08
   5  -9   2   -6.84    9.52
  -6   9  -2    2.85    6.73
   6  -9   2   -1.06    7.04
  -7   9  -2   -6.43    7.41
   7  -9   2   -2.01    7.77
  -8   9  -2   -7.40    8.76
   8  -9   2    4.18    9.22
  12   8  -2   -5.58    7.71
 -12  -8   2   28.36   13.06
 -12  -8   2  -28.45   10.98
  11   8  -2    3.06    7.06
 -11  -8   2   -4.21    9.46
 -11  -8   2    9.54   10.39
  10   8  -2    0.96    5.79
 -10  -8   2    6.21    9.10
 -10  -8   2    2.51    9.35
   9   8  -2   -1.61    5.35
  -9  -8   2   -2.70    8.61
  -9  -8   2   12.95    8.48
   8   8  -2    2.71    4.60
  -8  -8   2   -9.13    7.42
  -8  -8   2    3.07    7.02
   7   8  -2   -3.53    4.15
   7   8  -2    6.98    2.56
  -7  -8   2    0.94    7.07
  -7  -8   2   11.96    3.41
  -7  -8   2    6.30    6.55
   6   8  -2    1.31    4.28
   6   8  -2    4.04    3.53
  -6  -8   2   -3.31    6.38
  -6  -8   2    2.68    5.63
  -6  -8   2    0.18    3.60
   5   8  -2   -1.87    3.98
   5   8  -2   -0.95    3.93
  -5  -8   2   -0.96    5.69
  -5  -8   2   -0.35    4.71
  -5  -8   2   -6.37    3.87
  -5  -8   2    2.22    5.67
   4   8  -2    0.75    3.94
   4   8  -2   -2.59    3.38
  -4  -8   2   -1.52    5.70
  -4  -8   2    4.79    3.93
  -4  -8   2    3.38    4.70
  -4  -8   2    3.28    4.06
   3   8  -2    0.03    3.63
   3   8  -2    0.79    3.94
  -3  -8   2    9.32    4.33
  -3  -8   2   -1.04    5.13
  -3  -8   2   -1.19    4.35
  -3  -8   2   11.73    3.42
   2   8  -2   22.31    4.81
  -2  -8   2   26.77    6.50
  -2  -8   2   24.00    5.20
   1   8  -2   21.01    4.90
  -1  -8   2   29.24    5.77
  -1  -8   2   29.14    6.38
   0   8  -2    0.69    3.66
   0   8  -2    3.72    3.89
   0  -8   2    3.89    7.37
   0  -8   2    5.87    5.57
   0  -8   2   -4.27    5.03
   0  -8   2   -0.37    3.51
  -1   8  -2    1.71    3.95
  -1   8  -2   -6.49    4.10
   1  -8   2    7.71    6.90
   1  -8   2    2.17    3.83
   1  -8   2   16.84    6.52
   1  -8   2    4.07    4.99
  -2   8  -2    4.55    4.76
  -2   8  -2    1.85    4.29
   2  -8   2    4.57    5.79
   2  -8   2    3.56    4.19
  -3   8  -2   -2.79    4.59
  -3   8  -2    6.13    5.11
   3  -8   2    1.39    4.62
   3  -8   2    0.04    4.54
   3  -8   2    0.81    3.26
  -4   8  -2    2.18    5.49
  -4   8  -2    2.28    5.16
   4  -8   2   -5.75    5.03
  -5   8  -2   -2.12    5.39
   5  -8   2   11.19    5.50
  -6   8  -2    2.13    6.33
   6  -8   2    5.23    6.12
  -7   8  -2    0.38    6.94
   7  -8   2    2.68    7.22
  -8   8  -2   -4.89    7.61
   8  -8   2  -13.26    8.13
  -9   8  -2  -12.20    8.44
   9  -8   2    2.45   10.10
   9  -8   2    7.55   10.20
  12   7  -2   10.39    8.03
 -12  -7   2  -10.92   10.26
 -12  -7   2    5.78   11.37
  11   7  -2   -5.83    5.98
 -11  -7   2   -9.83    8.89
 -11  -7   2    6.07    8.94
  10   7  -2    1.33    5.22
 -10  -7   2   -5.91    9.12
 -10  -7   2   -0.53    8.03
   9   7  -2    2.30    5.23
  -9  -7   2    8.85    7.25
  -9  -7   2   -1.15    7.51
   8   7  -2    8.69    4.88
  -8  -7   2   -6.18    6.78
  -8  -7   2    1.78    6.99
  -8  -7   2   12.00    2.46
   7   7  -2    3.38    4.38
   7   7  -2    5.68    2.31
  -7  -7   2    0.21    2.80
  -7  -7   2    4.38    6.00
  -7  -7   2    4.36    6.53
   6   7  -2   12.08    2.41
   6   7  -2    4.23    3.84
  -6  -7   2    6.83    6.22
  -6  -7   2    8.43    2.94
  -6  -7   2    7.96    5.21
   5   7  -2    5.18    3.54
   5   7  -2   19.80    3.47
  -5  -7   2   11.24    5.85
  -5  -7   2    6.31    4.21
  -5  -7   2    1.53    2.84
   4   7  -2    2.12    2.98
   4   7  -2   -0.83    3.43
  -4  -7   2    5.27    2.83
  -4  -7   2    6.37    3.76
  -4  -7   2    1.91    4.96
   3   7  -2    3.78    3.20
   3   7  -2    0.55    3.13
  -3  -7   2    5.34    3.12
  -3  -7   2    8.90    5.23
  -3  -7   2   -5.81    2.98
  -3  -7   2    2.70    1.91
   2   7  -2    9.19    3.22
   2   7  -2    6.53    3.34
  -2  -7   2   11.02    3.66
  -2  -7   2   11.58    2.34
  -2  -7   2   13.26    5.25
  -2  -7   2    7.14    3.30
   1   7  -2    2.70    3.30
  -1  -7   2    8.07    3.72
  -1  -7   2    1.12    4.53
  -1  -7   2   -2.94    6.16
  -1  -7   2   -0.83    3.39
   0   7  -2    2.61    3.88
   0  -7   2    9.94    4.35
   0  -7   2   15.93    4.21
   0  -7   2    9.00    3.52
   0  -7   2   10.02    5.68
  -1   7  -2    8.56    3.32
  -1   7  -2    3.67    3.84
   1  -7   2   19.34    3.68
   1  -7   2    1.61    4.93
   1  -7   2    3.40    3.40
   1  -7   2    8.84    5.06
  -2   7  -2    1.40    3.77
  -2   7  -2    1.49    3.81
   2  -7   2    4.68    3.75
   2  -7   2    6.89    4.34
   2  -7   2    5.04    2.87
  -3   7  -2   -2.30    4.21
  -3   7  -2   -1.34    4.11
   3  -7   2    2.85    4.21
   3  -7   2   -0.78    2.44
   3  -7   2    1.14    3.28
  -4   7  -2    7.70    4.90
  -4   7  -2   11.48    5.13
   4  -7   2    8.34    4.36
  -5   7  -2   -3.38    5.10
   5  -7   2   -4.84    5.04
  -6   7  -2    3.94    5.93
   6  -7   2    8.05    5.90
  -7   7  -2   -3.76    6.17
   7  -7   2   -1.89    6.36
  -8   7  -2    1.70    9.71
   8  -7   2   -1.37    7.25
  -9   7  -2    7.82    8.28
   9  -7   2   19.64    9.08
   9  -7   2    6.54    8.18
 -10   7  -2   16.20   10.48
  10  -7   2   -2.74    9.84
  10  -7   2   -0.81    9.81
  13   6  -2    5.08    8.93
 -13  -6   2   15.46   12.16
 -13  -6   2   10.58   12.33
  12   6  -2   -8.09    6.67
 -12  -6   2    2.55   10.41
 -12  -6   2    7.33    9.99
  11   6  -2   -6.08    6.05
 -11  -6   2   -0.73    8.93
 -11  -6   2   17.87    8.50
  10   6  -2    2.26    6.03
 -10  -6   2    1.25    7.50
 -10  -6   2   12.36    8.09
   9   6  -2    4.13    4.81
  -9  -6   2   -0.24    6.79
  -9  -6   2   -4.94    6.88
   8   6  -2   -0.50    4.18
  -8  -6   2    0.88    6.18
  -8  -6   2    2.82    6.09
   7   6  -2   11.01    2.24
   7   6  -2   11.81    4.27
  -7  -6   2   10.38    5.80
  -7  -6   2   11.01    6.05
   6   6  -2    1.20    1.96
   6   6  -2   -1.53    3.23
   6   6  -2    0.37    4.72
  -6  -6   2    5.37    5.23
  -6  -6   2    2.42    2.06
  -6  -6   2    1.53    4.52
   5   6  -2   10.52    2.20
   5   6  -2   10.57    3.65
  -5  -6   2    4.80    5.20
  -5  -6   2    7.68    2.26
  -5  -6   2   13.50    3.64
   4   6  -2   18.73    2.53
   4   6  -2   20.17    3.84
  -4  -6   2   15.74    2.63
  -4  -6   2   18.04    2.90
  -4  -6   2   14.21    5.09
   3   6  -2   15.33    2.45
   3   6  -2    7.73    3.00
  -3  -6   2    9.44    2.23
  -3  -6   2    9.51    2.57
  -3  -6   2    7.75    4.18
  -3  -6   2    5.38    4.37
  -3  -6   2   12.11    2.48
  -3  -6   2    6.38    5.42
   2   6  -2   15.94    3.10
   2   6  -2   13.05    3.27
  -2  -6   2   15.01    2.45
  -2  -6   2   17.99    3.90
  -2  -6   2   13.34    4.41
  -2  -6   2   20.68    6.15
  -2  -6   2    9.62    2.62
  -2  -6   2   21.05    3.19
   1   6  -2   10.56    3.11
  -1  -6   2    6.00    5.06
  -1  -6   2    9.43    2.56
  -1  -6   2    8.82    3.74
  -1  -6   2   18.47    3.20
  -1  -6   2   12.47    3.48
   0   6  -2    0.93    2.71
   0   6  -2    3.73    1.82
   0  -6   2   -3.71    2.83
   0  -6   2   -7.12    3.96
   0  -6   2    3.80    3.49
   0  -6   2    2.81    2.73
  -1   6  -2   31.49    4.67
   1  -6   2   33.07    4.80
   1  -6   2   22.25    4.16
   1  -6   2   22.62    4.74
   1  -6   2   28.83    4.61
   1  -6   2   31.26    4.15
   1  -6   2   39.10    4.91
  -2   6  -2    1.63    3.01
  -2   6  -2    3.99    3.67
   2  -6   2    5.49    2.42
   2  -6   2   -0.43    2.99
   2  -6   2    9.81    4.44
   2  -6   2    0.40    3.29
  -3   6  -2    7.34    3.74
  -3   6  -2    2.77    3.63
   3  -6   2    3.33    1.87
   3  -6   2   11.08    5.86
   3  -6   2    4.19    3.58
  -4   6  -2   15.17    4.69
  -4   6  -2   15.90    4.76
   4  -6   2   13.12    4.32
  -5   6  -2   13.39    5.19
  -5   6  -2    9.79    4.97
   5  -6   2    3.84    4.46
  -6   6  -2   -2.98    5.63
   6  -6   2    9.43    5.32
  -7   6  -2   -4.32    6.29
   7  -6   2    2.75    5.60
  -8   6  -2   -3.25    6.61
   8  -6   2    1.09    7.72
  -9   6  -2    2.36    7.82
   9  -6   2   -2.78    6.67
   9  -6   2    4.91    7.48
 -10   6  -2    5.74    9.37
  10  -6   2   -8.77    8.77
  10  -6   2   -9.09    8.72
  13   5  -2  -11.33    7.82
 -13  -5   2  -15.05   10.72
 -13  -5   2   -4.90   10.69
  12   5  -2    2.96    7.48
 -12  -5   2   18.75    9.84
 -12  -5   2    4.42    9.47
  11   5  -2   -3.33    6.06
 -11  -5   2   -0.58    7.83
 -11  -5   2   -8.44    8.31
  10   5  -2   -4.56    5.31
 -10  -5   2    7.82    8.02
 -10  -5   2   -0.72    7.12
   9   5  -2    7.17    5.01
  -9  -5   2    2.30    6.48
  -9  -5   2    3.56    6.44
   8   5  -2   -0.54    4.06
   8   5  -2    0.90    1.43
  -8  -5   2   -1.60    5.60
  -8  -5   2   -0.89    6.17
   7   5  -2   11.61    2.00
   7   5  -2   12.96    4.02
  -7  -5   2    7.75    5.83
  -7  -5   2   10.92    5.29
  -7  -5   2   14.76    2.67
   6   5  -2    4.62    4.59
   6   5  -2    0.50    1.50
   6   5  -2    1.04    3.41
  -6  -5   2    7.68    5.17
  -6  -5   2   -2.82    4.12
  -6  -5   2    1.17    1.92
   5   5  -2    1.63    1.45
   5   5  -2    0.22    2.71
   5   5  -2    2.07    3.48
  -5  -5   2    1.73    4.41
  -5  -5   2   -0.05    1.54
   4   5  -2    1.78    1.50
   4   5  -2    3.26    2.57
   4   5  -2   -0.33    2.65
  -4  -5   2    4.02    2.13
  -4  -5   2    1.24    4.19
  -4  -5   2    4.00    1.47
  -4  -5   2    2.26    3.55
  -4  -5   2    7.72    5.52
   3   5  -2    3.77    2.68
   3   5  -2    6.85    1.69
  -3  -5   2    8.29    3.87
  -3  -5   2   -0.91    3.32
  -3  -5   2    6.02    1.89
  -3  -5   2   -2.69    4.83
  -3  -5   2    5.78    1.52
   2   5  -2   42.54    4.98
   2   5  -2   48.09    5.32
  -2  -5   2   52.95    4.91
  -2  -5   2   47.33    6.32
  -2  -5   2   39.72    4.88
  -2  -5   2   54.47    5.68
  -2  -5   2   48.59    5.12
   1   5  -2    2.17    2.08
   1   5  -2    8.20    2.01
  -1  -5   2    4.97    1.59
  -1  -5   2   -1.39    2.63
  -1  -5   2   -3.45    2.21
  -1  -5   2    1.14    1.95
   0   5  -2   27.33    3.51
   0   5  -2   25.20    3.79
   0  -5   2   28.29    3.54
   0  -5   2   35.63    4.42
   0  -5   2   29.09    4.17
   0  -5   2   28.00    3.94
   0  -5   2   34.21    3.94
  -1   5  -2   -1.24    2.46
  -1   5  -2   -0.22    1.74
   1  -5   2   -1.76    1.96
   1  -5   2    0.43    2.70
   1  -5   2   -1.07    2.38
   1  -5   2   -1.37    2.61
   1  -5   2   -2.38    2.24
   1  -5   2   -0.81    2.26
  -2   5  -2    1.91    2.92
   2  -5   2   -0.08    2.12
   2  -5   2    5.57    1.94
   2  -5   2    3.39    3.32
   2  -5   2   -0.31    3.21
   2  -5   2    1.88    2.63
  -3   5  -2   -0.19    3.07
  -3   5  -2    0.61    3.15
   3  -5   2   -1.20    3.12
   3  -5   2   -3.91    4.56
   3  -5   2    4.91    1.75
   3  -5   2    0.71    1.25
  -4   5  -2   -0.06    3.55
  -4   5  -2   -2.61    3.93
   4  -5   2    1.57    3.50
  -5   5  -2    2.28    4.07
  -5   5  -2    1.69    4.28
   5  -5   2   -0.98    3.80
  -6   5  -2   -1.99    5.07
   6  -5   2    1.84    4.79
  -7   5  -2    5.10    5.34
   7  -5   2    3.16    4.95
  -8   5  -2    6.04    6.01
   8  -5   2    6.74    6.01
   9  -5   2   -4.57    6.60
   9  -5   2   -4.72    6.04
 -10   5  -2   10.15    8.34
  10  -5   2   -0.49    7.81
  10  -5   2    1.58    7.32
 -11   5  -2  -19.62    9.40
  11  -5   2   -3.59   14.94
  11  -5   2   10.11    8.59
  13   4  -2   -0.39    7.91
 -13  -4   2  -12.12    9.98
 -13  -4   2    9.91   10.34
  12   4  -2   -2.21    6.47
 -12  -4   2   -3.77    8.23
 -12  -4   2   -1.34    9.00
  11   4  -2   -2.01    5.86
 -11  -4   2   -0.26    8.12
 -11  -4   2   -0.35    8.01
  10   4  -2   -3.94    5.28
  10   4  -2   -1.70    1.43
 -10  -4   2    2.23    6.87
 -10  -4   2   -0.91    6.81
   9   4  -2    4.44    4.39
   9   4  -2    0.06    1.48
  -9  -4   2    3.61    6.23
  -9  -4   2    3.87    6.07
   8   4  -2    0.90    1.41
   8   4  -2    3.71    4.19
  -8  -4   2    0.94    5.18
  -8  -4   2   -0.37    5.89
   7   4  -2   40.16    4.14
   7   4  -2   37.54    5.71
  -7  -4   2   31.82    6.75
  -7  -4   2   40.68    6.58
   6   4  -2    2.68    4.27
   6   4  -2    4.04    3.13
   6   4  -2    4.56    1.34
  -6  -4   2    9.17    4.71
  -6  -4   2    8.31    2.80
  -6  -4   2    6.94    4.16
   5   4  -2    3.50    3.05
   5   4  -2    6.44    2.70
   5   4  -2    1.66    1.15
  -5  -4   2   12.89    5.27
  -5  -4   2   10.90    3.79
  -5  -4   2    4.08    4.30
  -5  -4   2   -4.41    1.95
   4   4  -2    0.41    2.21
   4   4  -2   -0.69    2.33
   4   4  -2    1.13    1.12
  -4  -4   2   -0.75    1.91
  -4  -4   2   -1.73    1.02
  -4  -4   2   -3.00    2.99
  -4  -4   2    2.77    3.72
   3   4  -2    1.26    1.74
   3   4  -2    3.11    1.95
   3   4  -2    1.64    1.26
  -3  -4   2    2.11    2.86
  -3  -4   2    0.31    2.58
  -3  -4   2    0.58    1.44
  -3  -4   2    0.48    1.11
   2   4  -2    5.68    1.46
  -2  -4   2    3.08    1.25
  -2  -4   2   -2.59    1.89
  -2  -4   2    7.81    1.37
  -2  -4   2    5.73    1.31
  -2  -4   2    2.21    2.21
   1   4  -2   23.19    3.45
   1   4  -2   29.55    3.58
  -1  -4   2   31.59    3.53
  -1  -4   2   33.89    4.29
  -1  -4   2   37.86    3.93
   0   4  -2   18.67    2.43
   0   4  -2   13.65    2.35
   0  -4   2   19.10    2.69
   0  -4   2   20.50    2.41
   0  -4   2   17.76    2.83
   0  -4   2   19.76    2.67
  -1   4  -2   15.69    2.63
  -1   4  -2   14.50    2.26
   1  -4   2   13.38    2.57
   1  -4   2   15.70    2.69
   1  -4   2   15.32    2.35
   1  -4   2   11.53    2.49
  -2   4  -2   11.26    2.45
  -2   4  -2   15.48    3.06
   2  -4   2   20.54    3.15
   2  -4   2   12.31    2.20
   2  -4   2   14.36    2.75
   2  -4   2   14.75    2.03
   2  -4   2   16.83    2.95
  -3   4  -2   -5.65    2.76
  -3   4  -2    1.54    2.87
  -3   4  -2   10.43    2.40
   3  -4   2   -0.83    2.61
   3  -4   2  -11.84    3.51
   3  -4   2    1.26    0.86
   3  -4   2    0.06    1.08
   3  -4   2    1.27    2.68
  -4   4  -2    8.71    3.87
  -4   4  -2    3.61    3.14
  -4   4  -2    4.43    3.65
   4  -4   2    1.73    4.84
   4  -4   2    2.34    3.10
   4  -4   2   11.29    3.60
  -5   4  -2    8.07    4.01
  -5   4  -2    6.89    4.45
   5  -4   2    8.10    3.76
  -6   4  -2    4.61    5.09
   6  -4   2    0.70    4.34
  -7   4  -2    5.22    5.75
   7  -4   2    8.57    4.69
  -8   4  -2    6.45    6.22
   8  -4   2    0.62    5.12
  -9   4  -2    7.04    7.20
   9  -4   2    6.14    6.55
   9  -4   2    6.13    6.22
 -10   4  -2   21.84    8.41
  10  -4   2   16.32    7.42
  10  -4   2   14.62    7.44
 -11   4  -2    3.78    8.55
  11  -4   2    3.73    8.47
  11  -4   2   10.62    7.77
 -12   4  -2  -20.03   10.91
  12  -4   2   -3.86    8.45
  12  -4   2    3.69   10.20
  13   3  -2    4.50    8.05
 -13  -3   2    3.27    9.61
 -13  -3   2   -8.28   10.56
  12   3  -2    3.20    6.95
 -12  -3   2   -2.76    8.53
 -12  -3   2   -0.78    8.89
  11   3  -2    6.90    5.66
 -11  -3   2    7.87    7.78
 -11  -3   2   -0.07    7.95
  10   3  -2   10.07    5.53
  10   3  -2    9.98    2.21
 -10  -3   2    5.81    7.34
 -10  -3   2    2.28    7.07
   9   3  -2   31.11    3.73
   9   3  -2   30.61    4.02
   9   3  -2   18.30    5.48
  -9  -3   2   18.61    6.98
  -9  -3   2   23.86    6.76
   8   3  -2   -3.31    3.99
   8   3  -2   -2.27    1.49
   8   3  -2    0.15    2.46
  -8  -3   2    6.98    5.67
  -8  -3   2   -1.78    4.97
   7   3  -2   23.55    2.91
   7   3  -2   19.05    4.68
  -7  -3   2   23.29    5.85
  -7  -3   2   22.98    5.30
   6   3  -2   25.55    4.87
   6   3  -2   14.32    3.71
   6   3  -2   11.30    1.74
  -6  -3   2   16.28    4.91
  -6  -3   2   17.31    6.01
  -6  -3   2   13.17    4.16
   5   3  -2   75.64    8.17
   5   3  -2   67.68    7.89
   5   3  -2   78.90    7.03
  -5  -3   2   68.61    7.16
  -5  -3   2   67.86    8.85
  -5  -3   2   77.13    8.26
   4   3  -2    2.51    2.02
   4   3  -2    3.98    2.32
   4   3  -2    1.04    0.91
  -4  -3   2   -1.02    1.97
  -4  -3   2    8.15    2.96
  -4  -3   2    1.19    1.04
  -4  -3   2    8.38    2.86
   3   3  -2    4.00    1.48
   3   3  -2    5.62    1.63
   3   3  -2    5.78    1.09
  -3  -3   2    5.29    1.63
  -3  -3   2    5.79    1.05
  -3  -3   2    0.47    2.16
  -3  -3   2    6.74    2.21
   2   3  -2    2.17    0.97
   2   3  -2    4.76    1.43
   2   3  -2    2.17    1.02
  -2  -3   2    1.95    2.05
  -2  -3   2    3.62    1.66
  -2  -3   2    3.23    1.06
   1   3  -2   23.86    2.83
   1   3  -2   23.46    2.85
  -1  -3   2   23.40    2.91
  -1  -3   2   24.20    3.33
  -1  -3   2   30.81    2.87
  -1  -3   2   25.26    2.58
   0   3  -2    3.77    1.25
   0   3  -2    3.07    0.96
   0  -3   2    3.00    1.42
   0  -3   2    5.15    1.11
   0  -3   2    3.30    1.48
   0  -3   2    3.56    1.22
  -1   3  -2   39.83    4.56
  -1   3  -2   45.95    4.41
   1  -3   2   48.33    4.56
   1  -3   2   39.21    4.40
   1  -3   2   39.89    4.40
   1  -3   2   43.41    4.46
  -2   3  -2    5.12    2.07
  -2   3  -2    7.56    1.86
   2  -3   2    4.53    2.21
   2  -3   2    4.92    1.85
   2  -3   2    4.05    1.08
   2  -3   2    3.51    1.50
  -3   3  -2    7.06    2.05
  -3   3  -2    4.64    2.38
  -3   3  -2    0.56    2.55
   3  -3   2    3.95    2.20
   3  -3   2   -6.51    2.80
   3  -3   2    5.40    2.26
  -4   3  -2   92.47   10.09
  -4   3  -2   94.65   10.02
  -4   3  -2  105.42    9.97
   4  -3   2   97.82   10.84
   4  -3   2   87.38    9.78
   4  -3   2   95.06    9.72
  -5   3  -2   24.21    5.22
  -5   3  -2   28.53    4.67
   5  -3   2   35.54    4.69
   5  -3   2   30.16    4.81
  -6   3  -2    2.65    4.30
   6  -3   2    1.60    3.81
  -7   3  -2   -1.54    5.21
   7  -3   2    1.15    4.51
  -8   3  -2   -6.91    5.81
   8  -3   2   -0.85    4.78
  -9   3  -2    6.02    6.71
   9  -3   2    1.71    5.93
   9  -3   2   -4.91    5.52
 -10   3  -2   -8.29   11.67
  10  -3   2   -0.32    6.31
  10  -3   2    5.56    6.65
 -11   3  -2    7.09    8.58
  11  -3   2    0.75    7.29
  11  -3   2   11.23    7.30
 -12   3  -2    8.66   10.60
  12  -3   2    1.40    7.37
  12  -3   2   18.34    9.19
  13   2  -2    3.45    8.40
 -13  -2   2  -13.45    9.54
  12   2  -2    8.64    7.48
 -12  -2   2    7.01    9.07
 -12  -2   2   12.64    8.46
  11   2  -2   12.45    7.07
  11   2  -2   13.03    4.46
 -11  -2   2    5.16    7.69
 -11  -2   2    2.71    7.96
  10   2  -2   18.17    3.60
  10   2  -2    7.23    5.36
 -10  -2   2    3.04    7.04
 -10  -2   2    7.21    7.23
   9   2  -2    1.01    4.75
   9   2  -2    4.03    3.57
  -9  -2   2    3.01    6.22
  -9  -2   2   -5.25    5.56
   8   2  -2    4.15    4.02
   8   2  -2   11.88    2.01
  -8  -2   2    6.43    5.10
  -8  -2   2    9.84    5.47
   7   2  -2    2.90    1.58
   7   2  -2    3.08    3.58
  -7  -2   2   -0.35    4.32
  -7  -2   2   15.02    5.97
  -7  -2   2    3.61    4.81
   6   2  -2   63.01    6.91
   6   2  -2   37.92    4.50
   6   2  -2   45.26    5.61
  -6  -2   2   38.15    5.84
  -6  -2   2   56.60    6.88
  -6  -2   2   36.36    5.90
  -6  -2   2   50.21    6.29
   5   2  -2   56.20    5.72
   5   2  -2   62.51    6.76
   5   2  -2   66.60    7.26
  -5  -2   2   55.63    7.17
  -5  -2   2   57.66    6.75
   4   2  -2  108.80   10.32
   4   2  -2  114.20   10.88
  -4  -2   2  110.43   10.78
  -4  -2   2  107.10   10.98
  -4  -2   2  111.67   10.94
  -4  -2   2  109.31   10.39
   3   2  -2   18.39    2.47
   3   2  -2   16.50    1.98
   3   2  -2   19.26    2.46
  -3  -2   2   20.46    2.49
  -3  -2   2   20.71    2.60
  -3  -2   2   15.65    2.05
  -3  -2   2   17.53    2.87
   2   2  -2    2.93    0.89
   2   2  -2    0.96    2.04
   2   2  -2    0.75    0.61
   2   2  -2    0.21    1.08
  -2  -2   2   -0.44    1.13
  -2  -2   2    1.04    0.63
  -2  -2   2    0.85    0.92
  -2  -2   2   -1.07    1.53
   1   2  -2   84.45    7.76
   1   2  -2   77.02    7.38
   1   2  -2   78.24    7.33
  -1  -2   2   77.05    7.24
  -1  -2   2   74.20    7.63
  -1  -2   2   75.93    7.31
  -1  -2   2   77.83    7.37
   0   2  -2   57.82    5.90
   0   2  -2   61.74    5.78
   0   2  -2   61.48    6.09
   0  -2   2   57.08    6.00
   0  -2   2   61.87    5.94
   0  -2   2   66.96    5.92
   0  -2   2   62.75    5.80
  -1   2  -2  229.94   21.99
  -1   2  -2  226.44   21.94
  -1   2  -2  251.22   21.99
  -1   2  -2  225.23   21.94
   1  -2   2  243.92   21.97
   1  -2   2  237.10   21.99
   1  -2   2  242.39   21.99
   1  -2   2  234.46   21.92
  -2   2  -2   36.29    3.85
  -2   2  -2   35.67    3.98
  -2   2  -2   37.19    3.97
  -2   2  -2   33.77    3.54
   2  -2   2   36.93    3.83
   2  -2   2   34.99    3.46
   2  -2   2   31.95    4.08
   2  -2   2   41.70    3.85
  -3   2  -2    9.88    2.37
  -3   2  -2    4.12    1.72
  -3   2  -2    4.80    2.15
   3  -2   2   11.21    2.66
   3  -2   2    7.69    1.89
   3  -2   2    5.38    1.75
   3  -2   2    6.35    0.96
  -4   2  -2   26.27    3.45
  -4   2  -2   27.11    4.11
  -4   2  -2   27.65    3.93
   4  -2   2   25.19    4.66
   4  -2   2   28.88    3.64
   4  -2   2   23.00    3.71
  -5   2  -2    4.48    1.20
  -5   2  -2    8.96    3.78
  -5   2  -2    0.82    3.54
  -5   2  -2    3.34    2.60
   5  -2   2    9.25    2.73
   5  -2   2    4.77    2.91
   5  -2   2   12.39    5.52
  -6   2  -2    9.36    1.84
  -6   2  -2   12.77    1.65
  -6   2  -2    7.44    4.51
   6  -2   2   17.88    3.87
   6  -2   2   10.36    3.82
  -7   2  -2   10.62    1.81
  -7   2  -2    0.73    4.81
  -7   2  -2    8.82    1.97
   7  -2   2   11.13    3.99
   7  -2   2    9.42    4.05
  -8   2  -2    3.60    5.54
   8  -2   2    9.15    4.42
  -9   2  -2   -5.16    5.76
   9  -2   2   13.34    5.57
   9  -2   2    4.34    5.01
 -10   2  -2   20.99    7.33
  10  -2   2    1.22    6.33
  10  -2   2    6.28    6.09
 -11   2  -2    1.81    8.22
  11  -2   2  -10.18    6.01
  11  -2   2   -3.84    6.60
 -12   2  -2    5.96   10.19
  12  -2   2   -8.47    8.40
  12  -2   2  -13.25    6.92
  13   1  -2   14.03    9.03
 -13  -1   2   17.11   11.09
  12   1  -2   -1.50    7.08
 -12  -1   2    3.48    8.97
 -12  -1   2  -16.94    7.51
  11   1  -2   -6.07    4.72
  11   1  -2    2.15    6.55
 -11  -1   2   -0.22    7.42
 -11  -1   2    5.97    8.04
  10   1  -2   13.64    4.34
  10   1  -2    6.29    5.44
 -10  -1   2    6.69    6.65
 -10  -1   2    8.02    7.08
   9   1  -2   11.96    4.47
   9   1  -2    7.22    3.67
   9   1  -2    5.35    4.63
  -9  -1   2   12.14    5.98
  -9  -1   2    7.46    6.16
   8   1  -2    7.11    2.90
   8   1  -2   10.17    3.86
   8   1  -2    8.05    4.16
  -8  -1   2    5.66    6.53
  -8  -1   2    7.35    5.49
  -8  -1   2    8.93    5.27
   7   1  -2    1.69    3.43
   7   1  -2    3.33    1.59
   7   1  -2    1.64    2.95
  -7  -1   2   -5.76    5.29
  -7  -1   2    1.04    4.45
  -7  -1   2    7.59    4.22
   6   1  -2    9.28    4.95
   6   1  -2    1.61    3.02
   6   1  -2    4.37    1.71
  -6  -1   2    6.23    3.66
  -6  -1   2    8.87    4.35
  -6  -1   2    5.86    3.89
   5   1  -2    4.75    3.91
   5   1  -2    5.15    2.72
   5   1  -2    2.26    1.43
  -5  -1   2    5.62    2.46
  -5  -1   2   10.59    3.20
  -5  -1   2    9.93    2.77
   4   1  -2   -2.98    2.53
   4   1  -2    2.32    1.10
   4   1  -2    4.58    1.63
  -4  -1   2   -0.17    2.21
  -4  -1   2    5.26    2.19
  -4  -1   2    6.38    1.58
  -4  -1   2    4.18    2.13
   3   1  -2   34.05    4.08
   3   1  -2   37.57    3.50
   3   1  -2   33.14    4.28
   3   1  -2   32.63    3.81
  -3  -1   2   30.38    3.97
  -3  -1   2   34.31    3.82
  -3  -1   2   34.18    3.87
  -3  -1   2   38.52    3.59
   2   1  -2   65.43    6.39
   2   1  -2   70.29    6.55
   2   1  -2   59.94    6.91
   2   1  -2   64.84    6.54
  -2  -1   2   73.67    6.54
  -2  -1   2   72.38    6.42
  -2  -1   2   66.30    6.69
   1   1  -2    3.12    1.18
   1   1  -2    2.14    0.59
   1   1  -2    3.23    0.59
   1   1  -2    3.40    0.83
  -1  -1   2    2.23    1.12
  -1  -1   2    4.82    0.62
  -1  -1   2    2.37    0.61
  -1  -1   2    4.19    0.80
   0   1  -2   71.58    6.80
   0   1  -2   74.44    6.89
   0  -1   2   66.77    6.72
   0  -1   2   73.11    6.81
   0  -1   2   74.53    6.86
   0  -1   2   75.82    6.80
  -1   1  -2    3.58    1.00
  -1   1  -2    5.10    0.93
  -1   1  -2    5.35    1.00
  -1   1  -2    6.34    0.87
   1  -1   2    5.95    0.82
   1  -1   2    5.32    1.04
   1  -1   2    5.21    0.93
   1  -1   2    4.47    1.04
  -2   1  -2  206.30   19.50
  -2   1  -2  215.81   19.31
  -2   1  -2  216.49   19.45
  -2   1  -2  219.00   19.44
   2  -1   2  200.12   19.32
   2  -1   2  202.51   19.44
   2  -1   2  223.01   19.53
   2  -1   2  184.33   19.54
  -3   1  -2   44.03    4.20
  -3   1  -2   41.41    4.64
  -3   1  -2   42.27    4.47
  -3   1  -2   39.31    4.82
   3  -1   2   40.60    4.29
   3  -1   2   39.80    4.50
   3  -1   2   48.19    5.15
   3  -1   2   50.04    4.48
  -4   1  -2    8.81    1.49
  -4   1  -2   10.68    1.90
  -4   1  -2    2.67    2.05
  -4   1  -2    6.04    2.64
   4  -1   2   16.25    3.77
   4  -1   2   13.93    2.27
   4  -1   2    9.44    2.01
  -5   1  -2   10.70    3.68
  -5   1  -2   10.10    1.97
  -5   1  -2   11.11    3.59
   5  -1   2   20.33    2.67
   5  -1   2   11.37    4.67
   5  -1   2   13.74    3.13
  -6   1  -2    0.62    4.19
  -6   1  -2    4.37    2.30
   6  -1   2    7.25    3.46
   6  -1   2    9.63    2.94
  -7   1  -2    2.39    4.77
  -7   1  -2   -1.08    2.56
   7  -1   2    6.55    3.75
   7  -1   2    0.62    3.62
  -8   1  -2   22.60    4.14
  -8   1  -2   31.66    4.57
  -8   1  -2   18.91    5.98
   8  -1   2   32.58    5.23
   8  -1   2   24.83    5.28
   8  -1   2   22.16    5.10
  -9   1  -2   11.34    5.96
  -9   1  -2    8.86    3.70
  -9   1  -2    7.55    3.99
   9  -1   2   12.95    5.30
   9  -1   2   10.56    4.81
 -10   1  -2    7.60    6.95
 -10   1  -2    5.43    3.62
  10  -1   2   -2.52    5.42
  10  -1   2    3.81    5.52
 -11   1  -2    8.62    7.88
  11  -1   2    1.93    6.15
  11  -1   2    2.97    6.60
 -12   1  -2    1.68    8.64
  12  -1   2   -7.07    7.10
  12  -1   2   -6.90    7.72
 -13   1  -2    9.10   11.76
  13  -1   2  -17.66    9.69
  13   0  -2    9.12    8.84
 -13   0   2    4.17   11.43
  12   0  -2    3.06    6.56
  12   0  -2    4.60    6.78
 -12   0   2   -4.83    8.61
  11   0  -2    2.74    5.47
  11   0  -2   -3.81    6.06
 -11   0   2    1.18    7.84
  10   0  -2    3.30    4.76
  10   0  -2    3.37    5.53
 -10   0   2    6.28    6.37
 -10   0   2    4.66    6.28
   9   0  -2    8.78    5.20
   9   0  -2    8.47    4.63
   9   0  -2    1.94    4.13
  -9   0   2    9.99    6.63
  -9   0   2   -4.31    5.30
  -9   0   2   -0.08    5.48
   8   0  -2   -0.82    3.37
   8   0  -2    3.59    4.41
   8   0  -2    2.07    4.04
  -8   0   2    5.60    4.43
  -8   0   2   10.68    5.87
  -8   0   2   -4.12    4.63
   7   0  -2    4.94    3.53
   7   0  -2    7.17    2.92
   7   0  -2    4.65    3.48
  -7   0   2    4.11    4.76
  -7   0   2    4.28    4.74
   6   0  -2    2.11    5.04
   6   0  -2    3.38    3.21
   6   0  -2    5.18    2.79
  -6   0   2    6.77    3.67
  -6   0   2    7.13    2.62
  -6   0   2    5.09    4.01
  -6   0   2    3.07    3.73
   5   0  -2    4.15    1.69
   5   0  -2    4.09    2.64
   5   0  -2    8.90    3.87
  -5   0   2    3.95    2.92
  -5   0   2    3.54    2.25
  -5   0   2    4.50    3.33
   4   0  -2    2.98    1.41
   4   0  -2    2.18    2.86
   4   0  -2    5.41    1.70
  -4   0   2    1.64    2.08
  -4   0   2    2.48    2.24
  -4   0   2    3.10    1.87
   3   0  -2    1.47    1.27
   3   0  -2    2.80    1.10
   3   0  -2    2.69    1.98
  -3   0   2    4.11    1.46
  -3   0   2   -0.37    1.55
  -3   0   2    3.74    1.50
  -3   0   2    6.51    1.32
   2   0  -2  339.02   31.40
   2   0  -2  342.94   31.35
   2   0  -2  337.77   31.33
  -2   0   2  337.92   31.38
  -2   0   2  336.15   31.35
  -2   0   2  340.79   31.34
  -2   0   2  334.41   31.39
   1   0  -2  410.81   39.03
   1   0  -2  422.37   39.05
   1   0  -2  433.90   39.09
   1   0  -2  420.69   39.04
  -1   0   2  434.21   39.08
  -1   0   2  416.25   39.04
  -1   0   2  414.08   39.03
  -1   0   2  429.40   39.04
  -1   0  -2  181.02   17.27
  -1   0  -2  191.75   17.28
  -1   0  -2  187.71   17.25
  -1   0  -2  184.21   17.30
   1   0   2  181.53   17.27
   1   0   2  191.01   17.25
   1   0   2  190.35   17.30
   1   0   2  183.82   17.28
  -2   0  -2  122.51   11.57
  -2   0  -2  120.32   11.73
  -2   0  -2  120.14   11.66
  -2   0  -2  131.87   11.53
   2   0   2  126.95   11.52
   2   0   2  121.58   11.62
   2   0   2  119.63   11.59
   2   0   2  125.08   11.66
  -3   0  -2   75.48    7.35
  -3   0  -2   68.85    7.07
  -3   0  -2   72.47    6.98
  -3   0  -2   73.10    7.19
   3   0   2   80.45    7.43
   3   0   2   78.89    6.95
   3   0   2   66.73    7.09
   3   0   2   70.10    7.10
  -4   0  -2    1.37    1.17
  -4   0  -2    3.01    1.87
  -4   0  -2    3.73    1.79
  -4   0  -2   -3.65    2.28
   4   0   2    1.29    1.21
   4   0   2    3.99    1.72
   4   0   2   -1.27    2.65
  -5   0  -2   50.20    6.77
  -5   0  -2   61.36    6.28
  -5   0  -2   48.60    6.69
   5   0   2   58.36    6.19
   5   0   2   57.54    7.70
   5   0   2   52.80    5.79
  -6   0  -2    4.05    4.02
  -6   0  -2   -1.27    3.68
   6   0   2    1.97    3.13
   6   0   2    1.69    2.18
  -7   0  -2    9.25    3.16
  -7   0  -2    2.75    4.43
  -7   0  -2   14.23    4.43
   7   0   2    4.27    3.04
   7   0   2   14.78    2.87
   7   0   2    9.32    3.83
  -8   0  -2   -3.70    5.26
  -8   0  -2    1.79    5.15
   8   0   2    5.84    3.98
   8   0   2    0.88    3.63
   8   0   2   -4.08    3.59
  -9   0  -2   19.97    6.24
  -9   0  -2   16.22    5.42
  -9   0  -2    1.30    6.19
   9   0   2    6.36    4.59
   9   0   2    8.20    4.79
   9   0   2    9.51    4.49
 -10   0  -2    8.15    6.71
 -10   0  -2    0.20    6.27
  10   0   2    3.81    5.06
  10   0   2   -1.96    5.20
 -11   0  -2    4.44    7.73
 -11   0  -2   13.90    8.03
  11   0   2   15.70    6.10
  11   0   2   12.27    6.36
 -12   0  -2    4.84    9.08
  12   0   2    2.23    7.12
 -13   0  -2  -10.82    9.69
  13   0   2  -12.43    8.72
  13  -1  -2   10.09    8.77
 -13   1   2   -6.31   11.30
  12  -1  -2    4.13    7.93
  12  -1  -2   -2.87    6.37
 -12   1   2    8.86    9.69
  11  -1  -2    4.88    5.75
  11  -1  -2    2.36    6.47
 -11   1   2    4.61    8.06
  10  -1  -2    6.73    5.04
  10  -1  -2   -1.89    5.81
 -10   1   2    7.03    6.96
   9  -1  -2   14.47    4.75
   9  -1  -2   17.75    5.36
  -9   1   2    2.10    5.40
  -9   1   2    3.50    5.81
   8  -1  -2   12.88    4.73
   8  -1  -2   15.22    4.45
   8  -1  -2   17.06    4.95
  -8   1   2    8.51    5.51
  -8   1   2   19.10    3.43
   7  -1  -2    5.42    4.15
   7  -1  -2    1.71    3.42
   7  -1  -2    2.18    3.80
  -7   1   2    3.00    2.61
  -7   1   2    2.84    4.69
   6  -1  -2   31.38    4.52
   6  -1  -2   28.13    4.65
   6  -1  -2   34.32    4.80
  -6   1   2   30.05    3.98
  -6   1   2   34.47    4.55
  -6   1   2   42.64    5.63
  -6   1   2   28.34    5.20
   5  -1  -2   12.88    3.09
   5  -1  -2    4.81    4.72
  -5   1   2   12.83    3.73
  -5   1   2   11.80    3.48
  -5   1   2   11.45    2.20
   4  -1  -2    1.28    1.59
   4  -1  -2    2.48    1.68
   4  -1  -2   -0.43    3.05
  -4   1   2    2.79    2.46
  -4   1   2    1.02    1.39
  -4   1   2   -3.79    1.64
   3  -1  -2    9.79    1.84
   3  -1  -2   12.33    2.66
   3  -1  -2   13.28    1.79
   3  -1  -2   12.26    1.89
  -3   1   2   10.74    1.61
  -3   1   2   12.05    1.99
  -3   1   2   14.20    2.36
   2  -1  -2  281.39   25.03
   2  -1  -2  257.55   24.94
   2  -1  -2  276.25   24.92
   2  -1  -2  250.37   24.98
  -2   1   2  278.07   24.89
  -2   1   2  273.39   24.95
  -2   1   2  263.74   25.01
   1  -1  -2    0.97    0.59
   1  -1  -2    0.88    0.53
   1  -1  -2   -1.88    0.80
   1  -1  -2    1.16    0.78
  -1   1   2   -0.61    0.52
  -1   1   2    0.11    0.84
  -1   1   2    1.43    0.78
  -1   1   2    1.62    0.56
   0  -1  -2   32.57    3.33
   0  -1  -2   37.24    3.37
   0  -1  -2   34.03    3.22
   0  -1  -2   32.97    3.33
   0   1   2   35.33    3.37
   0   1   2   32.94    3.35
   0   1   2   37.58    3.34
  -1  -1  -2  102.55    9.87
  -1  -1  -2  105.02    9.78
  -1  -1  -2  112.27    9.84
  -1  -1  -2  110.01    9.93
   1   1   2  101.44    9.83
   1   1   2  103.16    9.94
   1   1   2  104.51    9.79
   1   1   2  106.46    9.87
  -2  -1  -2   72.00    7.06
  -2  -1  -2   70.79    6.73
  -2  -1  -2   67.46    6.96
  -2  -1  -2   73.37    6.91
   2   1   2   74.43    7.08
   2   1   2   75.15    6.72
   2   1   2   70.74    6.92
   2   1   2   75.13    7.01
  -3  -1  -2  163.32   14.30
  -3  -1  -2  141.60   14.30
  -3  -1  -2  148.64   14.35
  -3  -1  -2  143.64   14.03
   3   1   2  155.81   14.23
   3   1   2  149.36   14.34
   3   1   2  154.52   14.32
   3   1   2  153.98   14.02
  -4  -1  -2    3.66    1.89
  -4  -1  -2    3.36    2.25
  -4  -1  -2   -2.29    2.10
   4   1   2    1.24    1.99
   4   1   2   -0.76    0.70
   4   1   2   -5.09    2.38
   4   1   2    1.52    1.38
  -5  -1  -2   10.85    3.20
  -5  -1  -2    7.97    3.34
  -5  -1  -2    8.06    3.44
   5   1   2    6.05    2.65
   5   1   2   11.94    1.59
   5   1   2   13.43    3.80
  -6  -1  -2    0.98    3.74
  -6  -1  -2   10.00    4.40
  -6  -1  -2   -0.71    3.78
   6   1   2    0.19    2.99
   6   1   2    2.70    1.64
   6   1   2    5.14    4.32
   6   1   2    3.44    1.48
  -7  -1  -2   -1.83    4.79
  -7  -1  -2    2.38    4.20
  -7  -1  -2    3.66    3.73
   7   1   2   -1.68    3.28
   7   1   2   -0.81    1.94
  -8  -1  -2    1.33    6.37
  -8  -1  -2   -3.20    5.04
  -8  -1  -2    6.56    5.25
   8   1   2    1.28    1.77
   8   1   2    2.90    3.74
  -9  -1  -2   12.13    6.71
  -9  -1  -2    2.11    5.90
  -9  -1  -2   -6.90    5.46
   9   1   2    3.37    3.57
   9   1   2   15.53    3.29
   9   1   2    2.96    4.50
 -10  -1  -2    4.47    7.18
 -10  -1  -2    1.07    6.27
  10   1   2    4.33    4.99
  10   1   2   10.15    4.30
 -11  -1  -2   -8.41    9.71
 -11  -1  -2    9.99    8.38
  11   1   2    3.65    5.91
  11   1   2    1.44    4.99
 -12  -1  -2   -7.29   15.87
 -12  -1  -2    4.77    8.45
  12   1   2    0.43    6.97
 -13  -1  -2    3.92   10.55
  13   1   2   11.86    8.17
  12  -2  -2    5.41    8.59
  12  -2  -2   -3.64    6.61
 -12   2   2   -4.97    9.42
  11  -2  -2   -3.56    6.65
  11  -2  -2    1.17    6.08
 -11   2   2   -0.54    7.23
  10  -2  -2   -2.24    5.18
  10  -2  -2   11.38    6.30
 -10   2   2   -5.49    6.96
   9  -2  -2    7.37    5.38
   9  -2  -2    4.28    4.94
  -9   2   2    1.77    2.63
  -9   2   2   -0.15    4.15
  -9   2   2   -7.24    6.18
   8  -2  -2   30.42    5.76
   8  -2  -2   34.60    5.57
  -8   2   2   24.61    3.82
  -8   2   2   37.51    4.73
  -8   2   2   30.49    6.82
   7  -2  -2    3.14    3.83
   7  -2  -2    0.11    3.92
   7  -2  -2   -9.35    4.78
  -7   2   2    0.02    4.50
  -7   2   2    0.78    1.93
   6  -2  -2   27.79    4.45
   6  -2  -2   18.51    4.07
   6  -2  -2   16.76    4.11
  -6   2   2   15.52    4.93
  -6   2   2   21.66    2.99
  -6   2   2   23.23    5.50
   5  -2  -2    6.88    3.00
   5  -2  -2   13.67    4.88
   5  -2  -2    3.28    2.75
  -5   2   2    6.61    3.86
  -5   2   2    6.48    1.44
  -5   2   2    9.50    3.77
   4  -2  -2   22.12    3.32
   4  -2  -2   20.65    2.95
   4  -2  -2   23.17    4.39
  -4   2   2   15.51    3.29
  -4   2   2   17.59    2.25
  -4   2   2   17.88    3.37
   3  -2  -2   -4.42    2.14
   3  -2  -2    2.97    1.90
   3  -2  -2    2.62    1.59
   3  -2  -2    2.27    1.54
   3  -2  -2   -0.07    0.98
  -3   2   2    1.52    1.72
  -3   2   2    2.45    1.76
  -3   2   2    1.34    0.79
   2  -2  -2   48.32    4.89
   2  -2  -2   47.88    4.71
   2  -2  -2   49.31    5.15
   2  -2  -2   52.47    5.06
  -2   2   2   48.59    5.12
  -2   2   2   51.05    4.89
  -2   2   2   49.10    4.72
   1  -2  -2  194.09   17.92
   1  -2  -2  190.38   17.91
   1  -2  -2  195.77   18.02
  -1   2   2  185.48   17.92
  -1   2   2  204.25   17.92
  -1   2   2  187.94   18.00
   0  -2  -2  227.68   20.94
   0  -2  -2  224.08   20.84
   0  -2  -2  227.84   20.99
   0   2   2  209.67   20.95
   0   2   2  237.24   20.93
  -1  -2  -2   61.01    6.06
  -1  -2  -2   60.93    5.82
  -1  -2  -2   63.02    5.82
   1   2   2   59.96    6.07
   1   2   2   61.51    5.81
  -2  -2  -2  181.38   16.93
  -2  -2  -2  186.83   17.11
  -2  -2  -2  180.12   16.72
  -2  -2  -2  167.70   16.71
   2   2   2  178.41   17.08
   2   2   2  194.56   16.94
   2   2   2  180.92   16.87
  -3  -2  -2   85.32    8.34
  -3  -2  -2   78.45    7.96
  -3  -2  -2   77.59    7.93
   3   2   2   79.73    8.18
   3   2   2   81.84    7.92
   3   2   2   87.61    8.01
  -4  -2  -2   64.26    7.16
  -4  -2  -2   70.96    6.87
  -4  -2  -2   63.19    6.79
   4   2   2   64.81    6.98
   4   2   2   59.09    6.57
   4   2   2   72.51    7.16
  -5  -2  -2   12.15    3.88
  -5  -2  -2    6.88    3.13
  -5  -2  -2    3.52    3.21
   5   2   2    5.13    2.54
   5   2   2   -1.92    3.24
   5   2   2    6.72    0.92
   5   2   2    4.37    0.93
  -6  -2  -2    7.54    4.41
  -6  -2  -2   -5.25    3.96
  -6  -2  -2    3.71    3.95
   6   2   2   -2.13    0.98
   6   2   2    1.82    2.96
   6   2   2   -0.48    4.27
  -7  -2  -2   -2.18    4.75
  -7  -2  -2   -6.31    4.44
  -7  -2  -2   -2.79    5.57
   7   2   2   -4.19    1.17
   7   2   2    2.75    3.83
   7   2   2    0.77    1.39
  -8  -2  -2    0.43    5.61
  -8  -2  -2    2.16    5.25
  -8  -2  -2   15.61    6.30
   8   2   2    2.70    4.10
   8   2   2    0.95    1.72
  -9  -2  -2    2.82    6.33
  -9  -2  -2   -1.75    5.86
   9   2   2    1.86    4.64
   9   2   2   -0.15    2.01
   9   2   2    4.28    2.36
 -10  -2  -2   -0.32    6.99
 -10  -2  -2   -0.72    6.15
  10   2   2    0.20    2.13
  10   2   2   -2.75    4.76
 -11  -2  -2   17.80    7.92
 -11  -2  -2   -0.92    8.31
  11   2   2    6.57    5.85
 -12  -2  -2   -3.09    8.66
 -12  -2  -2    6.79    9.64
  12   2   2   -1.18    6.70
 -13  -2  -2   25.11   11.07
  13   2   2   14.56    8.90
  12  -3  -2    3.18    6.89
  12  -3  -2    3.43    9.17
 -12   3   2    4.86   10.05
  11  -3  -2   -0.31    7.10
  11  -3  -2   11.49    6.47
 -11   3   2   -0.80    8.17
  10  -3  -2    5.79    6.16
  10  -3  -2   10.37    6.08
   9  -3  -2   11.24    5.39
   9  -3  -2   -0.13    5.61
  -9   3   2   -0.25    6.45
   8  -3  -2    6.95    5.01
   8  -3  -2    3.56    4.93
  -8   3   2    0.76    5.18
   7  -3  -2    3.67    4.33
   7  -3  -2    0.28    4.24
  -7   3   2    3.17    4.83
   6  -3  -2    0.40    3.64
   6  -3  -2    2.50    3.62
  -6   3   2    3.57    4.33
   5  -3  -2   10.95    3.60
   5  -3  -2   11.18    3.96
   5  -3  -2   15.26    3.49
  -5   3   2   19.49    4.05
  -5   3   2   13.09    4.26
   4  -3  -2   61.89    7.29
   4  -3  -2   82.61    8.34
   4  -3  -2   59.75    7.06
  -4   3   2   68.69    7.21
  -4   3   2   57.28    7.22
   3  -3  -2    9.14    1.22
   3  -3  -2    6.56    1.91
   3  -3  -2    8.98    2.50
   3  -3  -2    5.78    3.22
  -3   3   2    8.70    2.39
  -3   3   2    7.32    1.26
   2  -3  -2   11.94    1.54
   2  -3  -2   17.99    2.83
   2  -3  -2   11.38    2.22
   2  -3  -2   11.38    1.96
  -2   3   2   11.93    2.04
  -2   3   2    9.95    1.65
  -2   3   2   14.13    2.28
   1  -3  -2  103.38    9.73
   1  -3  -2  103.52    9.89
   1  -3  -2  104.83    9.92
   1  -3  -2  102.47    9.74
  -1   3   2  108.73    9.86
  -1   3   2   95.41    9.77
   0  -3  -2   11.08    1.38
   0  -3  -2    7.87    1.57
   0  -3  -2   14.13    1.77
   0   3   2    9.22    1.65
   0   3   2    7.79    1.78
  -1  -3  -2   15.62    2.39
  -1  -3  -2   10.63    1.64
  -1  -3  -2   15.74    1.94
   1   3   2   13.85    2.34
   1   3   2   14.11    1.78
  -2  -3  -2    1.34    2.08
  -2  -3  -2    1.76    1.31
  -2  -3  -2    5.43    1.40
  -2  -3  -2    1.87    0.70
   2   3   2    0.77    1.08
   2   3   2    1.88    1.87
  -3  -3  -2    1.54    1.53
  -3  -3  -2    0.65    1.61
  -3  -3  -2    0.92    0.38
  -3  -3  -2    5.87    2.73
   3   3   2   -0.79    1.28
   3   3   2    0.80    2.23
   3   3   2    3.04    1.93
  -4  -3  -2    6.10    3.54
  -4  -3  -2    8.70    2.19
  -4  -3  -2   12.70    2.77
   4   3   2   10.17    2.97
  -5  -3  -2    5.63    3.40
  -5  -3  -2    3.04    3.12
  -5  -3  -2    1.60    4.46
   5   3   2   14.25    3.64
   5   3   2    0.80    2.60
  -6  -3  -2  128.31   13.38
  -6  -3  -2  136.52   13.57
  -6  -3  -2  128.05   13.71
   6   3   2  130.40   12.78
   6   3   2  119.66   13.25
  -7  -3  -2   62.17    8.17
  -7  -3  -2   57.30    8.38
   7   3   2   60.47    7.29
  -8  -3  -2   -1.44    4.85
  -8  -3  -2   -0.04    5.98
   8   3   2   -0.26    3.77
  -9  -3  -2   -9.21    6.18
  -9  -3  -2    0.54    5.86
   9   3   2    3.05    4.65
 -10  -3  -2   19.75    7.15
 -10  -3  -2    2.68    7.45
  10   3   2    0.74    5.04
 -11  -3  -2   -1.28    6.95
 -11  -3  -2   -5.09    7.74
  11   3   2    1.07    5.62
 -12  -3  -2   -5.72    8.92
 -12  -3  -2   10.27    9.53
  12   3   2    3.11    6.47
 -13  -3  -2   -5.36   10.18
  13   3   2    8.56    8.43
  12  -4  -2    1.21    9.47
  12  -4  -2   -1.94    7.81
 -12   4   2    9.90   11.12
  11  -4  -2    7.43    6.78
  11  -4  -2   14.49    8.42
 -11   4   2    1.44    9.26
  10  -4  -2    4.65    6.43
  10  -4  -2   -4.76    6.26
 -10   4   2    9.20    7.79
   9  -4  -2    0.23    5.56
   9  -4  -2   -1.66    6.02
  -9   4   2    5.21    6.29
   8  -4  -2    0.68    5.14
   8  -4  -2   -9.36    4.88
  -8   4   2    3.86    6.14
   7  -4  -2   27.83    5.80
   7  -4  -2   29.84    5.85
  -7   4   2   22.90    6.03
   6  -4  -2    4.64    4.20
   6  -4  -2    4.68    4.44
  -6   4   2    0.49    4.76
   5  -4  -2    4.26    3.71
  -5   4   2    3.90    3.89
  -5   4   2   -2.32    4.02
   4  -4  -2    9.62    3.88
   4  -4  -2    8.98    4.47
   4  -4  -2    3.54    3.17
  -4   4   2   10.03    3.68
   3  -4  -2    6.99    2.19
   3  -4  -2   -0.01    0.97
   3  -4  -2   -8.70    3.73
   3  -4  -2   -1.49    2.93
  -3   4   2    5.36    2.67
  -3   4   2    1.07    2.72
   2  -4  -2   16.22    1.94
   2  -4  -2   14.69    2.85
   2  -4  -2   10.49    2.14
   2  -4  -2   19.07    3.39
  -2   4   2    8.45    2.06
  -2   4   2   17.86    2.66
   1  -4  -2   51.10    5.16
   1  -4  -2   48.16    5.13
   1  -4  -2   43.00    4.62
   1  -4  -2   39.47    4.68
  -1   4   2   45.40    4.85
  -1   4   2   40.03    4.73
   0  -4  -2   -0.13    1.46
   0  -4  -2   -2.03    1.81
   0  -4  -2   -4.55    1.22
   0   4   2    0.73    1.41
   0   4   2   -1.06    1.66
  -1  -4  -2   36.68    3.96
  -1  -4  -2   28.44    3.06
  -1  -4  -2   19.42    3.00
  -1  -4  -2   30.57    3.26
   1   4   2   23.96    2.98
   1   4   2   23.62    3.53
  -2  -4  -2    4.96    1.06
  -2  -4  -2    0.85    1.50
  -2  -4  -2    4.70    1.72
  -2  -4  -2    4.95    2.86
   2   4   2   -0.92    1.21
   2   4   2    2.33    2.16
  -3  -4  -2    0.75    0.77
  -3  -4  -2    7.24    2.27
  -3  -4  -2   -1.11    1.60
  -3  -4  -2    3.05    3.58
   3   4   2   -0.02    2.17
   3   4   2    1.34    1.27
  -4  -4  -2    2.19    2.82
  -4  -4  -2   -1.62    4.04
   4   4   2    4.68    2.96
   4   4   2    0.27    1.91
  -5  -4  -2   64.36    7.13
  -5  -4  -2   50.66    6.87
  -5  -4  -2   57.67    7.74
   5   4   2   51.85    6.52
   5   4   2   58.41    7.30
  -6  -4  -2   -0.55    3.86
   6   4   2    4.30    3.25
   6   4   2   -6.23    4.47
  -7  -4  -2   -1.67    4.54
   7   4   2    0.40    3.68
  -8  -4  -2   23.58    6.38
  -8  -4  -2    7.92    6.13
   8   4   2   14.08    4.77
  -9  -4  -2   -2.39    6.15
  -9  -4  -2    1.94    6.61
   9   4   2    9.33    4.86
 -10  -4  -2   16.95    7.57
 -10  -4  -2    7.90    7.17
  10   4   2   11.66    5.75
 -11  -4  -2   12.48    8.47
 -11  -4  -2   -0.23    7.50
  11   4   2    3.84    5.84
 -12  -4  -2   -5.53    9.30
 -12  -4  -2  -12.33    8.45
  12   4   2   -8.09    6.57
 -13  -4  -2    0.37   10.82
  13   4   2    1.52    8.48
  11  -5  -2    7.05    8.79
  11  -5  -2   17.88    7.82
 -11   5   2    0.27    9.98
  10  -5  -2   16.27    7.36
  10  -5  -2   -3.08    6.97
 -10   5   2   -4.49    7.87
   9  -5  -2   -0.24    6.04
   9  -5  -2   -2.74    6.12
   8  -5  -2    9.97    6.06
   8  -5  -2    4.10    5.78
  -8   5   2    2.52    6.13
   7  -5  -2   -2.88    4.92
   7  -5  -2   -1.60    5.20
  -7   5   2   -1.44    5.67
   6  -5  -2   -0.18    4.57
   6  -5  -2    2.66    4.69
  -6   5   2   -2.47    4.96
   5  -5  -2    7.40    4.10
  -5   5   2    6.17    4.39
   4  -5  -2   -1.06    3.23
  -4   5   2    3.08    3.65
  -4   5   2   -1.36    3.44
   3  -5  -2    0.55    2.87
   3  -5  -2    2.34    1.47
   3  -5  -2    9.82    4.32
   3  -5  -2    1.82    3.30
  -3   5   2    0.56    3.32
  -3   5   2   11.16    2.83
   2  -5  -2    3.87    2.33
   2  -5  -2   -4.81    2.82
   2  -5  -2   -0.88    1.67
   2  -5  -2    0.72    3.83
  -2   5   2    3.71    2.56
   1  -5  -2    2.72    2.88
   1  -5  -2    5.39    2.74
   1  -5  -2    4.03    2.13
   1  -5  -2   -2.50    1.78
   0  -5  -2   10.94    2.11
   0  -5  -2    5.36    2.24
   0  -5  -2    5.87    2.59
   0  -5  -2    3.23    2.69
   0   5   2   10.36    2.01
   0   5   2    6.62    2.57
  -1  -5  -2   30.41    3.77
  -1  -5  -2   27.32    3.69
  -1  -5  -2   37.28    4.72
  -1  -5  -2   29.95    3.59
   1   5   2   30.60    4.19
   1   5   2   29.85    3.50
   1   5   2   27.69    3.52
  -2  -5  -2  121.84   11.56
  -2  -5  -2  134.11   12.62
  -2  -5  -2  115.09   11.56
  -2  -5  -2  121.04   11.48
  -2  -5  -2  123.19   11.35
   2   5   2  108.59   11.41
  -3  -5  -2   -0.28    1.10
  -3  -5  -2   -1.49    4.25
  -3  -5  -2    0.10    1.47
  -3  -5  -2    4.62    2.52
   3   5   2    2.25    2.00
  -4  -5  -2   28.98    3.17
  -4  -5  -2   34.05    4.66
  -4  -5  -2   29.64    4.21
  -4  -5  -2   31.43    6.41
   4   5   2   24.24    3.91
   4   5   2   45.96    4.70
  -5  -5  -2   16.36    4.38
  -5  -5  -2    6.98    3.53
   5   5   2   15.24    4.00
   5   5   2   11.83    3.10
  -6  -5  -2   -3.13    3.91
   6   5   2   -1.38    3.08
  -7  -5  -2   -0.73    4.73
  -7  -5  -2    5.56    5.34
   7   5   2    4.51    3.53
  -8  -5  -2    0.78    6.16
  -8  -5  -2    3.29    5.68
   8   5   2    0.63    4.19
  -9  -5  -2    8.42    6.09
  -9  -5  -2    9.01    7.23
   9   5   2   14.65    5.20
 -10  -5  -2    4.94    7.29
 -10  -5  -2   -0.12    7.12
  10   5   2    0.71    4.98
 -11  -5  -2   -3.69    8.28
 -11  -5  -2    6.48    7.35
  11   5   2    2.97    5.82
 -12  -5  -2   10.83   16.23
 -12  -5  -2    5.89    8.44
  12   5   2    2.74    6.41
 -13  -5  -2    5.11   10.35
 -13  -5  -2    5.81   10.70
  13   5   2    2.64    8.31
  11  -6  -2    5.82   10.21
  11  -6  -2    8.85    9.02
 -11   6   2   -5.56   10.41
  10  -6  -2  -11.51    7.88
  10  -6  -2    4.45    8.12
 -10   6   2    5.80    8.92
   9  -6  -2    4.10    6.90
   9  -6  -2    3.00    6.66
  -9   6   2   -5.28    7.33
   8  -6  -2   -1.97    5.92
   8  -6  -2    5.03    6.38
  -8   6   2    6.89    6.75
   7  -6  -2   -1.70    5.14
   7  -6  -2    4.86    5.86
  -7   6   2    3.76    6.05
   6  -6  -2    8.96    5.50
   6  -6  -2    3.45    5.33
  -6   6   2    0.44    5.20
   5  -6  -2    8.58    4.44
  -5   6   2    3.44    4.39
   4  -6  -2    6.83    3.97
  -4   6   2    3.72    4.21
   3  -6  -2    4.03    3.50
   3  -6  -2    4.00    2.17
  -3   6   2    4.13    3.76
   2  -6  -2    1.60    2.49
   2  -6  -2    5.23    3.07
   2  -6  -2    3.36    4.55
  -2   6   2    1.80    2.98
   1  -6  -2   20.28    3.56
   1  -6  -2   29.17    4.93
   1  -6  -2   15.30    3.69
   1  -6  -2   20.62    3.61
   1  -6  -2   27.12    4.16
  -1   6   2   19.10    3.59
   0  -6  -2   12.62    3.67
   0  -6  -2   20.65    4.08
   0  -6  -2   21.45    3.23
   0  -6  -2    5.66    3.31
   0   6   2   13.96    2.83
  -1  -6  -2   18.52    3.47
  -1  -6  -2   20.38    3.01
  -1  -6  -2   10.52    3.05
  -1  -6  -2   20.46    4.87
  -2  -6  -2   32.17    3.78
  -2  -6  -2   17.14    3.79
  -2  -6  -2   21.61    2.96
  -2  -6  -2   20.79    5.75
  -2  -6  -2   18.22    3.68
   2   6   2   20.34    3.28
  -3  -6  -2    7.27    3.39
  -3  -6  -2    9.99    5.45
  -3  -6  -2    7.00    2.76
  -3  -6  -2   10.98    3.52
  -3  -6  -2    5.96    1.79
   3   6   2    7.56    2.84
  -4  -6  -2    3.28    3.93
  -4  -6  -2    7.29    3.01
  -4  -6  -2    4.63    1.56
   4   6   2    5.12    3.00
  -5  -6  -2    0.59    3.74
  -5  -6  -2    0.28    1.10
   5   6   2    1.00    3.00
  -6  -6  -2   -0.85    4.26
   6   6   2    5.06    3.58
  -7  -6  -2   14.08    5.49
  -7  -6  -2    8.71    6.47
   7   6   2   17.26    4.41
  -8  -6  -2    2.39    5.98
  -8  -6  -2   -2.80    6.81
   8   6   2   -4.61    3.81
  -9  -6  -2   16.76    7.02
  -9  -6  -2   16.67    8.08
   9   6   2   18.99    5.55
 -10  -6  -2   19.36    8.53
 -10  -6  -2   15.15    7.65
  10   6   2   23.07    6.00
 -11  -6  -2  -10.60    8.58
 -11  -6  -2  -10.55    8.91
  11   6   2   -4.30    5.83
 -12  -6  -2    2.94    9.46
 -12  -6  -2    7.39    9.69
  12   6   2    9.29    7.40
 -13  -6  -2    2.83   11.72
 -13  -6  -2   -5.72   11.72
  13   6   2    7.47    8.12
  10  -7  -2    0.40    9.99
  10  -7  -2   -8.68    8.70
 -10   7   2   -1.64    9.31
   9  -7  -2   -1.75    7.75
   9  -7  -2    6.50    8.31
  -9   7   2   -0.14    8.06
   8  -7  -2    1.70    7.02
   8  -7  -2    8.36    7.02
  -8   7   2   -0.21    6.36
   7  -7  -2    4.74    6.05
   7  -7  -2    3.43    6.39
  -7   7   2    3.92    5.83
   6  -7  -2    1.78    5.53
   6  -7  -2    2.26    5.87
  -6   7   2   -0.40    5.77
   5  -7  -2    3.88    4.69
  -5   7   2    5.99    5.01
   4  -7  -2   10.21    4.47
  -4   7   2   10.09    4.62
   3  -7  -2    3.50    2.81
   3  -7  -2    5.40    3.91
   3  -7  -2    4.39    2.73
  -3   7   2    2.60    4.20
   2  -7  -2   13.74    3.78
   2  -7  -2    2.33    3.03
   2  -7  -2    3.76    3.56
  -2   7   2    6.51    3.92
   1  -7  -2    7.00    4.46
   1  -7  -2    9.03    5.14
   1  -7  -2    8.06    3.34
   1  -7  -2   11.40    3.89
  -1   7   2    9.75    3.51
   0  -7  -2   -0.08    3.57
   0  -7  -2   -0.41    4.37
   0  -7  -2   -0.96    2.86
   0  -7  -2    4.41    3.53
   0  -7  -2   -1.94    4.78
   0   7   2    1.95    2.96
  -1  -7  -2   -0.87    3.26
  -1  -7  -2    4.73    3.56
  -1  -7  -2    1.72    3.81
  -1  -7  -2   -6.41    5.48
  -2  -7  -2   20.29    4.39
  -2  -7  -2   27.67    4.02
  -2  -7  -2   34.07    4.74
  -2  -7  -2   22.21    4.11
  -2  -7  -2   40.74    7.14
   2   7   2   20.88    3.90
  -3  -7  -2    7.20    2.63
  -3  -7  -2    7.33    4.09
  -3  -7  -2    5.87    3.41
  -3  -7  -2   10.94    4.25
   3   7   2    6.70    3.24
  -4  -7  -2    8.90    4.60
  -4  -7  -2   -0.19    2.16
  -4  -7  -2    3.98    3.41
   4   7   2    2.92    2.91
  -5  -7  -2    8.52    4.42
  -5  -7  -2    9.64    1.95
   5   7   2    7.35    3.66
  -6  -7  -2    4.32    4.71
  -6  -7  -2    8.31    5.92
   6   7   2    9.77    3.88
  -7  -7  -2    3.43    6.43
  -7  -7  -2    0.75    5.41
   7   7   2    3.97    3.68
  -8  -7  -2   -4.56    7.21
  -8  -7  -2   -1.29    6.23
   8   7   2   -3.60    4.44
  -9  -7  -2   -4.04    6.92
  -9  -7  -2    8.98    7.19
   9   7   2    6.99    5.11
 -10  -7  -2   12.07    8.49
 -10  -7  -2    8.45    7.71
  10   7   2    8.56    5.56
 -11  -7  -2   -4.31    8.71
  11   7   2   14.08    6.78
 -12  -7  -2    0.50   11.15
 -12  -7  -2   14.47   10.27
  12   7   2   -2.48    7.56
   9  -8  -2    9.41    9.55
   9  -8  -2    9.79    9.78
  -9   8   2   -6.28    8.67
   8  -8  -2   -3.16    8.07
   8  -8  -2    4.49    8.11
  -8   8   2   -5.26    7.54
   7  -8  -2    1.82    7.14
   7  -8  -2  -10.68    6.67
   6  -8  -2    5.36    6.23
  -6   8   2   -2.77    5.96
   5  -8  -2    3.11    5.59
  -5   8   2    4.34    5.53
   4  -8  -2    7.08    4.96
  -4   8   2   -0.49    4.74
   3  -8  -2   -1.72    3.89
   3  -8  -2    0.94    3.52
   3  -8  -2   -4.06    4.43
  -3   8   2   -2.83    4.39
   2  -8  -2    2.43    5.00
   2  -8  -2   -6.84    3.95
  -2   8   2    4.02    4.22
   1  -8  -2    1.49    3.72
   1  -8  -2    9.28    5.98
   1  -8  -2    2.51    5.08
  -1   8   2    0.88    3.94
   0  -8  -2    4.30    3.42
   0  -8  -2    7.17    5.31
   0  -8  -2    0.34    6.71
   0   8   2    2.85    3.75
  -2  -8  -2   22.07    5.39
  -2  -8  -2   18.53    4.16
  -2  -8  -2   16.87    4.44
  -3  -8  -2   14.10    3.84
  -3  -8  -2    0.91    5.26
  -3  -8  -2   14.60    4.20
   3   8   2   13.77    3.79
  -4  -8  -2    0.47    3.15
  -4  -8  -2    0.96    4.03
   4   8   2   -0.36    3.59
  -5  -8  -2   -5.20    5.69
  -5  -8  -2    4.49    4.84
  -5  -8  -2   -0.51    2.55
   5   8   2   -0.46    3.82
  -6  -8  -2   -3.47    5.10
  -6  -8  -2   -0.97    2.86
  -6  -8  -2   -2.54    2.43
  -6  -8  -2   -9.22    6.24
   6   8   2    2.14    4.04
  -7  -8  -2   -0.36    5.77
  -7  -8  -2   -1.59    7.24
   7   8   2    3.39    4.46
  -8  -8  -2   10.90    7.01
  -8  -8  -2   -4.63    7.54
   8   8   2   15.16    5.06
  -9  -8  -2   -2.76    7.33
  -9  -8  -2   -1.60    7.42
   9   8   2    5.39    4.97
 -10  -8  -2   -0.39    8.94
 -10  -8  -2    7.76    8.83
  10   8   2    6.93    5.68
 -11  -8  -2   -7.46    9.58
 -11  -8  -2    8.63   10.42
  11   8   2   11.75    6.64
 -12  -8  -2  -10.10   11.89
 -12  -8  -2    0.74   11.08
  12   8   2    6.88    7.58
   8  -9  -2    8.36    9.56
   8  -9  -2    4.47    8.61
  -8   9   2   -0.76    8.33
   7  -9  -2    7.38    8.07
   7  -9  -2   -0.53    8.00
  -7   9   2    9.97    7.33
   6  -9  -2  -14.05    6.89
   6  -9  -2    3.17    6.93
  -6   9   2    0.42    6.67
   5  -9  -2    6.15    6.03
  -5   9   2    0.90    5.94
   4  -9  -2    6.28    5.91
  -4   9   2    3.25    5.76
   3  -9  -2   -0.14    5.06
   3  -9  -2    0.41    4.84
   3  -9  -2    2.17    4.13
  -3   9   2    5.09    5.09
   2  -9  -2    7.13    5.62
   2  -9  -2    6.93    6.72
   2  -9  -2   -0.86    4.37
  -2   9   2   -0.41    4.52
   1  -9  -2    1.78    6.07
   1  -9  -2    6.97    7.86
   1  -9  -2   -2.04    3.98
  -1   9   2   -3.40    4.18
   0  -9  -2   -0.39    6.24
   0  -9  -2   -0.72    3.75
   0   9   2    0.85    4.49
  -1  -9  -2   13.74    6.84
  -2  -9  -2   26.47    7.27
  -2  -9  -2   24.64    5.21
  -3  -9  -2    5.07    4.52
  -3  -9  -2   11.33    4.81
  -3  -9  -2    7.37    6.77
   3   9   2    0.38    3.59
  -4  -9  -2   -1.11    4.72
  -4  -9  -2   -7.54    4.43
  -4  -9  -2    0.36    6.30
   4   9   2    1.30    3.81
  -5  -9  -2    7.36    4.01
  -5  -9  -2   -2.68    5.01
  -5  -9  -2   -1.15    7.05
   5   9   2    2.43    4.23
  -6  -9  -2    5.18    5.75
  -6  -9  -2    3.07    3.01
  -6  -9  -2    0.78    6.88
  -6  -9  -2    2.09    3.14
   6   9   2    1.86    4.58
  -7  -9  -2   -7.66    7.51
  -7  -9  -2    1.71    6.50
   7   9   2   -1.60    4.62
  -8  -9  -2   -7.25    7.26
  -8  -9  -2   -9.17    7.26
   8   9   2   -1.03    4.85
  -9  -9  -2   -7.09    8.14
  -9  -9  -2   -2.29    8.33
   9   9   2    8.62    5.44
 -10  -9  -2   -5.14    9.65
 -10  -9  -2   16.09    9.48
  10   9   2    6.97    5.93
 -11  -9  -2    8.43   10.96
 -11  -9  -2  -18.69   10.22
  11   9   2  -14.85    6.74
 -12  -9  -2   -0.65   12.84
  12   9   2   -8.94    7.47
   7 -10  -2   -3.95    9.21
   7 -10  -2  -11.31    8.89
  -7  10   2   14.37    8.87
   6 -10  -2  -10.87    7.87
   6 -10  -2    6.13    8.72
  -6  10   2    8.54    7.50
   5 -10  -2   10.58    6.96
   5 -10  -2    2.85    7.57
  -5  10   2    2.27    6.45
   4 -10  -2   -4.04    6.49
  -4  10   2   -5.33    5.63
   3 -10  -2   -3.37    5.41
  -3  10   2    4.32    5.55
   2 -10  -2    1.01    5.00
   2 -10  -2    0.00    7.06
  -2  10   2    2.00    5.22
   1 -10  -2   -9.01    6.89
   1 -10  -2   -3.64    4.53
  -1  10   2    2.99    5.13
   0 -10  -2    1.63    7.17
   0 -10  -2   -0.50    4.46
  -1 -10  -2    1.21    7.11
  -1 -10  -2    0.76    4.19
  -2 -10  -2   10.60    7.08
  -2 -10  -2    2.43    4.92
  -3 -10  -2    7.26    7.41
  -3 -10  -2   -3.09    5.26
  -4 -10  -2    6.63    8.27
  -4 -10  -2    1.46    5.42
   4  10   2   -1.44    4.61
  -5 -10  -2    0.48    7.32
  -5 -10  -2    8.32    6.15
   5  10   2    0.20    4.21
  -6 -10  -2    3.21    7.45
  -6 -10  -2    1.70    6.50
  -6 -10  -2   10.53    5.24
   6  10   2    8.69    5.05
  -7 -10  -2    3.40    7.19
   7  10   2   -4.98    4.91
  -8 -10  -2   10.61    8.61
  -8 -10  -2   -8.23    8.30
   8  10   2   -7.08    5.04
  -9 -10  -2   15.48    9.37
  -9 -10  -2    3.41    9.51
   9  10   2   -2.15    5.86
 -10 -10  -2    0.60    9.94
 -10 -10  -2  -21.61   18.80
  10  10   2   -7.04    6.64
 -11 -10  -2  -18.97   11.74
 -11 -10  -2   -4.26   11.86
  11  10   2    6.54    8.16
   6 -11  -2   -6.50    9.09
   6 -11  -2    5.85    9.68
  -6  11   2  -10.61    7.82
   5 -11  -2  -10.62    7.71
   5 -11  -2    3.19    8.95
  -5  11   2  -11.32    6.88
   4 -11  -2   -3.34    7.09
  -4  11   2   -6.30   10.23
   3 -11  -2   -4.83    6.07
  -3  11   2    2.93    6.29
   2 -11  -2   -6.43    6.01
   2 -11  -2    7.91    8.54
  -2  11   2   -1.54    5.84
   1 -11  -2   -0.50    8.58
   1 -11  -2    9.12    5.55
  -1  11   2    1.83    6.14
   0 -11  -2   -7.82    8.23
   0 -11  -2   -0.27    5.07
  -1 -11  -2    5.70    8.08
  -1 -11  -2   -1.35    4.85
  -2 -11  -2   -3.71    5.67
  -2 -11  -2    4.56    7.87
  -3 -11  -2   14.25    7.86
  -3 -11  -2   10.80    6.34
  -4 -11  -2    4.87    6.27
  -4 -11  -2    3.77    8.15
  -5 -11  -2    2.86    6.89
  -5 -11  -2   -0.15    7.87
   5  11   2    0.84    5.02
  -6 -11  -2   11.83    9.35
  -6 -11  -2   -4.61    7.64
  -6 -11  -2   10.27    6.63
   6  11   2    2.62    5.44
  -7 -11  -2    2.67    9.27
  -7 -11  -2    2.60    8.59
   7  11   2    3.99    6.03
  -8 -11  -2    0.25    9.27
  -8 -11  -2   -7.62    9.42
   8  11   2    0.57    6.03
  -9 -11  -2   -3.37   11.26
  -9 -11  -2   -4.64   10.61
   9  11   2    1.25    7.31
 -10 -11  -2   15.37   12.29
 -10 -11  -2  -11.84   12.18
  10  11   2   10.24    8.17
   5 -12  -2    6.74   10.05
   5 -12  -2    9.36   11.02
  -5  12   2    6.71    8.56
   4 -12  -2    9.33   10.19
   4 -12  -2    0.09    8.60
  -4  12   2   -7.49    7.22
   3 -12  -2   -0.12    7.56
  -3  12   2   -0.72    7.13
   2 -12  -2    7.14    6.85
  -2  12   2    0.33    6.91
   1 -12  -2    8.63   10.16
   0 -12  -2   -7.51    9.84
   0 -12  -2    0.68    6.08
  -1 -12  -2    0.29    9.54
  -1 -12  -2   -1.07    6.80
  -1 -12  -2    6.43    5.91
  -2 -12  -2    3.46    6.93
  -2 -12  -2    5.17    5.97
  -2 -12  -2   16.12    9.53
  -3 -12  -2    1.81    7.08
  -3 -12  -2    9.05    9.45
  -4 -12  -2   -4.64    7.22
  -5 -12  -2   -4.98    8.96
  -5 -12  -2   -2.80    7.86
  -5 -12  -2    8.00    8.15
  -6 -12  -2   -0.66    8.89
  -6 -12  -2    3.24    9.52
   6  12   2   -3.50    6.13
  -7 -12  -2  -20.63    9.62
  -7 -12  -2    5.68    9.71
   7  12   2   -2.12    6.37
  -8 -12  -2  -14.61   10.77
  -8 -12  -2   12.69   11.12
   8  12   2    1.16    7.18
  -9 -12  -2    4.72   12.65
  -9 -12  -2    8.01   12.35
   9  12   2   -4.72    8.09
   3 -13  -2   -7.27   10.53
   3 -13  -2   -1.59    9.42
  -3  13   2    8.54    8.51
   2 -13  -2    0.48    8.31
   2 -13  -2    5.25   10.26
   1 -13  -2    2.33    7.87
   0 -13  -2   10.43   11.96
   0 -13  -2   -3.55    7.30
  -1 -13  -2    1.14    8.03
  -1 -13  -2   -1.08    7.03
  -1 -13  -2    1.28   11.33
  -2 -13  -2   -4.46    6.55
  -2 -13  -2    3.01   17.67
  -2 -13  -2    0.82    8.27
  -3 -13  -2    3.92   10.13
  -3 -13  -2    3.14    8.86
  -3 -13  -2    4.18    6.97
  -4 -13  -2    8.87    8.73
  -4 -13  -2   -9.32    9.11
  -4 -13  -2   -4.87   10.24
  -5 -13  -2   14.56   10.14
  -5 -13  -2   22.33    9.74
  -5 -13  -2   15.04   11.39
  -6 -13  -2    8.64   10.50
  -6 -13  -2  -12.60   10.66
  -7 -13  -2    3.13   12.77
  -7 -13  -2    8.42   11.39
   7  13   2   -8.21    7.79
  -1 -14  -2    5.91    9.76
  -1 -14  -2    0.10   11.15
  -1 -14  -2   12.50   13.24
  -1 -14  -2    2.08    8.70
  -2 -14  -2  -13.35   12.93
  -2 -14  -2  -11.23   10.71
  -2 -14  -2   19.66    9.18
  -3 -14  -2   14.15    9.77
  -3 -14  -2   -6.60    8.95
  -3 -14  -2  -18.55   12.96
  -3 -14  -2    5.70   10.74
  -4 -14  -2    6.61   11.49
  -4 -14  -2   14.19   10.63
  -4 -14  -2    5.56   13.91
  -6 -13   3   13.02   12.66
  -5 -13   3   -1.62   12.34
  -4 -13   3   -2.45   11.81
  -3 -13   3   -7.38    7.54
  -3 -13   3    1.08   11.07
  -2 -13   3   13.85   11.64
  -2 -13   3   -2.63    7.72
  -1 -13   3   24.96   13.39
  -1 -13   3    3.08    8.05
   0 -13   3    4.78   12.26
   0 -13   3    5.68    8.46
   1 -13   3    4.03    8.62
   8  12  -3    9.21    8.35
  -8 -12   3    2.01   12.41
   7  12  -3   -5.29    7.63
  -7 -12   3  -16.47   10.33
   6  12  -3   -1.76    6.58
  -6 -12   3   -0.19    9.95
   5  12  -3   -8.78    7.32
  -5 -12   3    5.86    9.90
   4  12  -3    3.61    7.21
  -4 -12   3  -11.96    8.96
   3  12  -3   -3.61    6.79
  -3 -12   3    4.33    9.54
  -2 -12   3   15.02    7.89
  -2 -12   3   -2.51    6.05
  -2 -12   3   -3.01    9.61
   1  12  -3   -5.85    6.88
  -1 -12   3    0.41   10.10
  -1 -12   3    4.70    7.64
  -1 -12   3    5.95    6.31
   0  12  -3   -1.84    7.32
   0 -12   3    4.28    6.33
   0 -12   3   -2.02   10.39
   1 -12   3    3.16    7.82
   1 -12   3    5.91   10.08
   2 -12   3    5.98    7.30
  -3  12  -3  -23.80    7.23
   3 -12   3    5.63    8.55
  -4  12  -3  -12.13    8.23
   4 -12   3   -0.30    9.23
   9  11  -3   -3.08    8.12
  -9 -11   3    1.18   11.02
   8  11  -3    0.22    6.62
  -8 -11   3   -1.87    9.94
   7  11  -3   -1.44    5.87
  -7 -11   3   13.12    9.64
  -7 -11   3   -8.07    9.46
   6  11  -3    0.65    7.14
   6  11  -3    6.44    6.03
  -6 -11   3    4.52    8.80
  -6 -11   3    0.85    8.46
   5  11  -3    2.37    5.57
   5  11  -3    9.41    6.82
  -5 -11   3   11.32    8.15
  -5 -11   3    1.54    7.75
   4  11  -3    7.99    6.61
  -4 -11   3   -1.23    7.09
  -4 -11   3   -1.78    7.90
   3  11  -3    1.11    6.36
  -3 -11   3    4.09    6.32
  -3 -11   3  -10.05    7.17
   2  11  -3    9.80    6.44
  -2 -11   3    3.28    6.42
  -2 -11   3    5.25    7.97
   1  11  -3    1.96    6.22
  -1 -11   3   -2.30    6.39
  -1 -11   3   -5.89    8.28
  -1 -11   3   -5.96    8.70
   0 -11   3    1.67    8.77
  -1  11  -3   13.16    6.95
   1 -11   3    6.63    5.64
   1 -11   3    8.15    8.80
  -2  11  -3   -3.97    6.65
  -2  11  -3    9.09    7.41
   2 -11   3   14.59    8.19
   2 -11   3   -6.27    5.66
  -3  11  -3    1.75    6.88
   3 -11   3    3.55    6.20
  -4  11  -3    1.79    7.12
   4 -11   3    1.71    7.75
  -5  11  -3   -3.99    7.31
   5 -11   3    3.58    8.29
  10  10  -3    3.01    7.71
 -10 -10   3   12.62   11.72
 -10 -10   3   33.22   11.79
   9  10  -3    7.34    6.93
  -9 -10   3   -0.36   10.90
  -9 -10   3   12.48   10.00
   8  10  -3   13.39    6.33
  -8 -10   3    5.35   10.02
  -8 -10   3   -2.43    9.03
   7  10  -3    2.97    5.76
   7  10  -3   -1.74    6.52
  -7 -10   3   -0.81    7.80
  -7 -10   3    1.90    8.37
   6  10  -3    6.27    6.35
  -6 -10   3   11.88    7.70
  -6 -10   3    0.41   10.15
   5  10  -3    9.34    5.37
   5  10  -3    5.64    5.98
  -5 -10   3   14.14    7.89
  -5 -10   3   10.33    6.66
   4  10  -3    4.65    5.58
  -4 -10   3    4.66    7.43
  -4 -10   3    4.32    6.00
   3  10  -3   -0.77    5.39
  -3 -10   3   -3.05    5.16
  -3 -10   3   -0.94    7.02
   2  10  -3  -10.90    5.10
  -2 -10   3    4.22    5.37
  -2 -10   3   -5.08    7.01
   1  10  -3   -4.14    5.34
  -1 -10   3    4.36    5.31
  -1 -10   3    3.43    4.92
  -1 -10   3   -2.66    6.83
   0  10  -3   -2.85    5.54
   0 -10   3   -4.14    4.41
   0 -10   3   -5.85    7.24
  -1  10  -3    5.61    5.87
  -1  10  -3    7.59    6.01
   1 -10   3   -1.59    4.98
   1 -10   3    2.22    7.58
  -2  10  -3   -8.95    8.04
  -2  10  -3    2.63    5.60
   2 -10   3    1.49    5.53
   2 -10   3   -1.31    7.03
  -3  10  -3   -1.96    5.84
  -3  10  -3    1.24    5.91
  -4  10  -3    9.43    6.58
   4 -10   3    1.84    6.17
  -5  10  -3   -2.65    6.68
   5 -10   3    0.41    7.35
  -6  10  -3    7.44    7.35
   6 -10   3    3.90    8.14
  -7  10  -3   16.13    9.09
   7 -10   3    6.83    9.70
  11   9  -3   -3.33    7.87
 -11  -9   3   -4.18   11.57
 -11  -9   3   -0.29   11.95
  10   9  -3   -3.28    6.42
 -10  -9   3    3.50   10.52
 -10  -9   3    4.54   10.39
   9   9  -3    3.05    5.58
  -9  -9   3   -7.03    8.25
  -9  -9   3    5.40    9.39
   8   9  -3    5.35    5.65
  -8  -9   3    4.95    8.70
  -8  -9   3   13.99    8.59
   7   9  -3    5.34    5.29
   7   9  -3    5.97    5.19
  -7  -9   3    4.86    7.58
  -7  -9   3   -8.32    7.45
   6   9  -3    4.31    5.29
   6   9  -3    5.85    4.91
  -6  -9   3    4.82    6.90
  -6  -9   3    1.94    6.61
   5   9  -3   -0.68    4.30
   5   9  -3    3.61    5.07
  -5  -9   3    1.05    6.13
  -5  -9   3    3.61    5.53
  -5  -9   3   -0.95    6.99
   4   9  -3    5.57    4.93
   4   9  -3    2.27    4.16
  -4  -9   3   10.92    5.97
  -4  -9   3    1.46    4.99
  -4  -9   3   -2.79    6.13
   3   9  -3   -3.04    4.61
  -3  -9   3    5.35    4.20
  -3  -9   3    1.95    6.35
  -3  -9   3    7.80    5.79
   2   9  -3    5.14    4.70
  -2  -9   3    7.60    6.16
  -2  -9   3    7.77    4.29
  -2  -9   3    3.16    6.36
   1   9  -3   19.98    5.44
  -1  -9   3    9.99    6.41
  -1  -9   3   21.32    6.86
   0   9  -3   -3.49    4.86
   0  -9   3   23.32    7.35
   0  -9   3    1.28    6.26
   0  -9   3   -0.45    4.30
  -1   9  -3   -0.63    4.66
  -1   9  -3    2.06    5.25
   1  -9   3    0.07    6.27
   1  -9   3   -0.03    4.59
   1  -9   3    7.18    8.73
  -2   9  -3   -0.02    4.96
  -2   9  -3    2.45    5.01
   2  -9   3    0.38    4.57
   2  -9   3   -3.74    5.64
   2  -9   3    0.63    8.09
  -3   9  -3   -0.15    5.16
  -3   9  -3   -2.32    5.69
   3  -9   3    1.63    5.20
   3  -9   3    3.22    3.65
  -4   9  -3   -4.97    5.66
   4  -9   3    5.58    5.21
  -5   9  -3    0.33    6.37
   5  -9   3   -3.39    5.76
  -6   9  -3   -3.99    6.80
   6  -9   3   -5.68    6.91
  -7   9  -3   -5.57    7.00
   7  -9   3   -3.29    7.94
  -8   9  -3    3.71    8.60
   8  -9   3    9.11    9.77
  12   8  -3   -1.07    9.02
 -12  -8   3    2.92   12.67
 -12  -8   3   -0.01   12.12
  11   8  -3   -7.04    6.84
 -11  -8   3  -11.48   10.29
 -11  -8   3   -2.43   10.49
  10   8  -3   -6.18    6.22
 -10  -8   3    3.96    9.54
 -10  -8   3   -3.30    8.45
   9   8  -3    1.40    5.16
  -9  -8   3   -9.15    8.42
  -9  -8   3   10.22    7.63
   8   8  -3    7.96    5.18
   8   8  -3   -2.03    2.74
  -8  -8   3    9.12    7.58
  -8  -8   3    1.18    7.64
   7   8  -3    0.67    4.62
  -7  -8   3    5.51    6.77
  -7  -8   3   -0.61    4.13
  -7  -8   3   -1.46    7.11
   6   8  -3    0.40    4.38
   6   8  -3   -1.53    4.06
  -6  -8   3   11.83    6.80
  -6  -8   3    0.88    5.76
  -6  -8   3    2.36    4.19
   5   8  -3    0.20    3.83
   5   8  -3   -0.65    3.96
  -5  -8   3    1.74    4.78
  -5  -8   3    6.32    6.02
  -5  -8   3   -4.57    4.33
  -5  -8   3    5.25    5.44
   4   8  -3   -3.17    3.96
   4   8  -3   -0.33    3.53
  -4  -8   3    2.20    5.77
  -4  -8   3   -8.17    4.28
  -4  -8   3    2.42    4.19
   3   8  -3    2.59    4.00
   3   8  -3    6.72    3.85
  -3  -8   3    2.03    4.05
  -3  -8   3    1.81    5.36
  -3  -8   3   -4.73    2.38
   2   8  -3    2.26    3.95
  -2  -8   3    8.81    5.81
  -2  -8   3    1.26    2.54
  -2  -8   3    7.31    4.30
   1   8  -3    7.18    4.38
  -1  -8   3    6.57    5.37
  -1  -8   3    9.33    4.81
   0   8  -3    2.11    3.95
   0   8  -3    3.10    3.53
   0  -8   3    0.04    5.28
   0  -8   3   -0.97    3.45
   0  -8   3    9.99    5.56
   0  -8   3   18.79    7.84
  -1   8  -3    3.70    4.00
  -1   8  -3   -0.80    4.45
   1  -8   3    5.09    5.20
   1  -8   3   12.37    6.44
   1  -8   3    0.50    7.25
   1  -8   3    3.85    3.96
  -2   8  -3   -0.67    4.38
  -2   8  -3    0.96    4.24
   2  -8   3    3.23    3.83
   2  -8   3    4.23    6.32
  -3   8  -3    3.53    4.87
  -3   8  -3    4.49    4.94
   3  -8   3    7.09    4.66
   3  -8   3    2.60    3.33
   3  -8   3    6.00    5.14
  -4   8  -3    9.26    5.28
  -4   8  -3    0.86    5.07
   4  -8   3    2.16    4.77
  -5   8  -3    1.18    5.39
  -5   8  -3   -3.10    5.69
   5  -8   3   -2.34    5.48
  -6   8  -3   -5.91    6.26
  -7   8  -3    0.69    6.94
   7  -8   3   -6.01    7.14
  -8   8  -3   -4.67    7.50
   8  -8   3    5.20    8.46
  -9   8  -3    8.78    9.61
   9  -8   3   -4.41    9.98
  12   7  -3    2.87    7.34
 -12  -7   3    7.26   11.20
 -12  -7   3    1.44   10.57
  11   7  -3   -4.21    6.74
 -11  -7   3    0.48   10.03
 -11  -7   3    3.87    9.47
  10   7  -3   -4.91    5.57
 -10  -7   3    5.83    7.82
 -10  -7   3    7.33    8.51
   9   7  -3    5.97    5.02
  -9  -7   3    3.40    7.48
  -9  -7   3    0.08    7.24
   8   7  -3    7.40    2.39
   8   7  -3   -7.54    4.25
  -8  -7   3   -3.28    3.19
  -8  -7   3    5.56    6.86
  -8  -7   3   -0.88    6.68
   7   7  -3    6.56    2.31
   7   7  -3   -3.10    3.92
  -7  -7   3    4.24    6.21
  -7  -7   3    0.71    3.36
  -7  -7   3   -9.65    6.04
   6   7  -3    2.05    3.70
  -6  -7   3   -0.82    3.22
  -6  -7   3    1.89    5.10
  -6  -7   3    3.58    5.60
   5   7  -3   10.60    3.53
   5   7  -3   14.47    4.33
  -5  -7   3   15.01    3.55
  -5  -7   3    6.59    5.72
  -5  -7   3   15.65    4.27
   4   7  -3    5.83    3.36
   4   7  -3    2.54    3.40
  -4  -7   3    2.58    3.01
  -4  -7   3   -0.25    5.02
  -4  -7   3    2.11    3.38
  -4  -7   3    2.25    2.23
   3   7  -3    1.33    3.26
   3   7  -3   -3.02    3.14
  -3  -7   3   -0.75    2.05
  -3  -7   3   -1.39    5.03
  -3  -7   3   -2.63    2.91
  -3  -7   3   -0.47    3.33
   2   7  -3   -3.06    3.14
   2   7  -3   -3.56    2.94
  -2  -7   3    2.46    2.08
  -2  -7   3    2.09    2.94
  -2  -7   3   -4.91    3.46
  -2  -7   3   -0.37    4.54
   1   7  -3    7.62    3.72
  -1  -7   3   11.56    6.74
  -1  -7   3    3.54    4.79
  -1  -7   3    6.24    3.37
   0   7  -3   43.91    4.79
   0   7  -3   35.76    5.66
   0  -7   3   50.07    5.85
   0  -7   3   34.83    5.33
   0  -7   3   47.84    7.76
   0  -7   3   37.19    6.40
  -1   7  -3    3.72    3.71
  -1   7  -3    2.81    2.88
   1  -7   3    2.43    3.87
   1  -7   3    6.18    5.29
   1  -7   3   -2.07    3.10
   1  -7   3   -0.22    4.62
  -2   7  -3    9.61    4.00
  -2   7  -3    5.35    4.28
   2  -7   3   10.19    4.04
   2  -7   3    9.71    6.24
   2  -7   3   12.18    2.94
   2  -7   3   11.10    4.98
  -3   7  -3    8.11    4.56
  -3   7  -3   14.90    4.98
   3  -7   3   10.40    4.27
   3  -7   3   10.98    4.02
   3  -7   3   18.02    3.10
  -4   7  -3   -1.79    4.34
  -4   7  -3    2.89    4.68
   4  -7   3    2.99    4.25
  -5   7  -3   -3.41    5.25
  -5   7  -3    4.20    5.20
   5  -7   3   -3.86    5.06
  -6   7  -3   21.52    6.45
   6  -7   3    4.30    5.81
  -7   7  -3   -4.58    6.23
   8  -7   3    6.06    7.45
  -9   7  -3   13.07    8.89
   9  -7   3   10.88    9.05
 -10   7  -3   15.39   10.47
  10  -7   3    6.52    9.93
  10  -7   3   -8.12    9.95
  13   6  -3    5.74    9.06
 -13  -6   3    2.70   12.44
  12   6  -3   -5.07    7.66
 -12  -6   3   10.72   10.36
 -12  -6   3   14.76   10.08
  11   6  -3    5.55    6.40
 -11  -6   3   -5.18    8.79
 -11  -6   3    8.67    8.41
  10   6  -3    4.59    5.79
 -10  -6   3   -2.94    7.68
 -10  -6   3    0.48    8.09
   9   6  -3    8.09    5.11
  -9  -6   3   -3.39    6.74
  -9  -6   3    5.36    6.98
   8   6  -3    1.77    1.96
   8   6  -3    3.18    4.40
  -8  -6   3   14.32    6.59
  -8  -6   3    5.85    3.80
  -8  -6   3    3.36    6.36
   7   6  -3    7.68    2.28
   7   6  -3    8.21    4.25
  -7  -6   3    7.81    5.67
  -7  -6   3   15.90    6.42
  -7  -6   3    9.98    3.09
   6   6  -3    8.58    3.83
   6   6  -3    7.52    2.24
   6   6  -3   19.02    5.02
  -6  -6   3   17.40    4.94
  -6  -6   3   12.76    2.81
  -6  -6   3   13.02    5.90
   5   6  -3   -1.69    1.44
   5   6  -3   -1.28    3.36
  -5  -6   3   -0.36    2.32
  -5  -6   3    1.53    5.19
   4   6  -3    2.01    3.37
   4   6  -3   11.54    2.17
  -4  -6   3   -3.57    4.40
  -4  -6   3    4.72    2.35
  -4  -6   3    3.57    2.45
   3   6  -3    0.10    2.48
   3   6  -3    0.08    3.03
  -3  -6   3   -0.76    4.46
  -3  -6   3    3.90    2.37
  -3  -6   3    1.71    1.93
  -3  -6   3    3.71    2.19
   2   6  -3   19.48    3.54
   2   6  -3   16.98    3.41
  -2  -6   3    9.13    4.26
  -2  -6   3   18.27    2.80
  -2  -6   3   21.18    3.38
  -2  -6   3   15.64    4.60
  -2  -6   3   19.25    2.66
   1   6  -3    5.51    3.04
  -1  -6   3    0.62    2.18
  -1  -6   3   -0.15    3.12
  -1  -6   3    6.54    3.53
  -1  -6   3    5.15    4.10
   0   6  -3    4.35    1.94
   0   6  -3    2.94    2.92
   0  -6   3    4.72    3.47
   0  -6   3   10.98    4.56
   0  -6   3    2.75    2.71
   0  -6   3    6.22    3.63
   0  -6   3   16.45    3.48
  -1   6  -3    7.66    2.04
  -1   6  -3    5.53    3.33
   1  -6   3    4.21    2.41
   1  -6   3    6.29    3.95
   1  -6   3   10.58    3.56
   1  -6   3    2.47    2.81
  -2   6  -3   18.18    4.22
  -2   6  -3   12.62    3.51
   2  -6   3   22.96    5.10
   2  -6   3   13.52    3.84
   2  -6   3   19.50    3.00
   2  -6   3   12.46    3.68
  -3   6  -3   11.98    4.00
  -3   6  -3   13.93    4.04
   3  -6   3    6.73    2.16
   3  -6   3   18.99    5.99
   3  -6   3    9.12    2.96
   3  -6   3    6.74    3.94
  -4   6  -3   -4.10    3.71
  -4   6  -3    3.73    4.26
   4  -6   3    1.39    3.95
  -5   6  -3   -8.11    4.59
  -5   6  -3   -0.55    4.81
   5  -6   3    1.48    4.29
  -6   6  -3   -2.96    5.78
   6  -6   3   -6.68    4.77
  -7   6  -3   -7.60    6.36
   7  -6   3    7.82    5.73
  -8   6  -3    0.01    6.91
   8  -6   3   -5.20    7.05
  -9   6  -3   -1.63    7.85
   9  -6   3   -7.74    6.90
 -10   6  -3   -1.85    9.07
  10  -6   3    2.32    9.26
  10  -6   3    2.55    9.20
  13   5  -3   15.04    9.45
 -13  -5   3   13.99   11.39
 -13  -5   3   12.91   11.13
  12   5  -3   -6.22    6.69
 -12  -5   3   -0.94    9.10
 -12  -5   3   -1.22    9.11
  11   5  -3   -5.05    5.59
 -11  -5   3   13.46    8.50
 -11  -5   3   -6.65    8.46
  10   5  -3    8.41    5.69
 -10  -5   3    0.24    7.87
 -10  -5   3    1.38    7.12
   9   5  -3    0.09    4.92
   9   5  -3    1.76    1.75
  -9  -5   3   -0.36    6.46
  -9  -5   3    6.36    6.61
   8   5  -3    1.78    1.80
   8   5  -3    0.17    4.05
  -8  -5   3    1.38    3.15
  -8  -5   3    5.88    5.76
  -8  -5   3    3.78    6.21
   7   5  -3   -0.47    1.74
   7   5  -3    1.57    3.66
  -7  -5   3    7.89    5.14
  -7  -5   3    0.05    2.53
  -7  -5   3    6.23    5.44
   6   5  -3    5.28    1.75
   6   5  -3    2.77    3.49
   6   5  -3   -3.91    4.28
  -6  -5   3    0.43    2.09
  -6  -5   3    0.17    5.15
  -6  -5   3    5.93    4.38
   5   5  -3    5.43    1.61
   5   5  -3    2.95    3.42
   5   5  -3    3.13    3.02
  -5  -5   3    3.15    4.84
  -5  -5   3   -0.56    1.86
   4   5  -3   -0.32    1.48
   4   5  -3    1.60    2.47
   4   5  -3   -0.13    2.59
  -4  -5   3    0.93    4.12
  -4  -5   3   -0.39    2.07
  -4  -5   3    6.03    1.63
  -4  -5   3    1.63    3.76
   3   5  -3    1.15    2.47
   3   5  -3    5.95    1.45
  -3  -5   3    2.48    3.18
  -3  -5   3    1.99    1.67
  -3  -5   3    3.97    4.03
  -3  -5   3    1.92    1.47
   2   5  -3    1.70    2.19
   2   5  -3    4.90    2.21
  -2  -5   3   -5.77    1.77
  -2  -5   3    0.41    3.53
  -2  -5   3    0.45    2.89
  -2  -5   3   -1.19    1.38
  -2  -5   3    1.74    1.31
   1   5  -3   15.56    2.90
  -1  -5   3   24.42    3.18
  -1  -5   3   17.43    3.39
  -1  -5   3   21.05    3.91
  -1  -5   3   18.08    2.47
   0   5  -3    1.46    2.53
   0   5  -3    1.07    1.51
   0  -5   3    6.88    2.34
   0  -5   3    1.92    2.61
   0  -5   3    6.13    1.86
   0  -5   3    9.29    2.89
  -1   5  -3    3.71    1.90
  -1   5  -3    2.39    2.58
   1  -5   3    6.12    2.25
   1  -5   3    0.23    3.14
   1  -5   3    5.32    2.82
   1  -5   3    0.09    2.14
   1  -5   3    3.35    2.57
  -2   5  -3   -2.38    1.65
  -2   5  -3    0.53    2.77
   2  -5   3   -0.29    2.88
   2  -5   3    3.20    1.87
   2  -5   3   -2.50    3.49
   2  -5   3   -1.39    2.29
   2  -5   3    4.16    3.22
  -3   5  -3   -0.94    3.03
  -3   5  -3    1.24    3.44
   3  -5   3   -3.95    4.43
   3  -5   3    1.58    1.47
   3  -5   3    0.34    3.19
   3  -5   3   -0.17    1.98
  -4   5  -3    2.25    3.51
  -4   5  -3   -1.09    3.83
   4  -5   3   -0.68    3.66
  -5   5  -3    6.42    4.81
  -5   5  -3    0.89    3.92
   5  -5   3    3.29    3.96
  -6   5  -3    5.77    5.38
  -6   5  -3    2.07    4.84
   6  -5   3    0.94    4.48
  -7   5  -3   12.39    6.04
   7  -5   3    6.23    5.34
  -8   5  -3   -2.36    6.19
   8  -5   3    2.47    5.64
   9  -5   3   -7.73    6.35
 -10   5  -3    3.62    8.20
  10  -5   3   -0.19    7.78
  10  -5   3  -15.32    7.49
 -11   5  -3   20.81   10.64
  11  -5   3   13.32   10.15
  11  -5   3    6.45    8.82
  13   4  -3   -2.52    8.89
 -13  -4   3   -4.31    9.87
 -13  -4   3   10.85   10.67
  12   4  -3   13.64    7.41
 -12  -4   3    8.32    8.61
 -12  -4   3   -6.15    8.61
  11   4  -3    0.81    6.04
 -11  -4   3    0.14    7.70
 -11  -4   3    1.14    8.14
  10   4  -3   -1.55    5.26
  10   4  -3   -2.26    1.87
 -10  -4   3    3.80    7.25
 -10  -4   3    2.17    6.97
   9   4  -3   11.14    2.11
   9   4  -3    8.93    2.84
   9   4  -3    3.83    4.69
  -9  -4   3    8.22    6.83
  -9  -4   3   10.46    6.52
   8   4  -3   13.13    4.32
   8   4  -3    9.22    1.96
  -8  -4   3    9.40    5.83
  -8  -4   3    7.43    5.49
   7   4  -3   26.55    4.89
   7   4  -3   33.50    3.58
  -7  -4   3   19.67    5.57
  -7  -4   3   32.24    3.97
  -7  -4   3   19.65    6.20
   6   4  -3   20.06    2.49
   6   4  -3   15.51    4.13
   6   4  -3   27.82    5.09
  -6  -4   3   24.60    4.71
  -6  -4   3   17.78    2.86
  -6  -4   3   19.50    5.32
   5   4  -3   11.25    3.05
   5   4  -3    7.69    3.32
   5   4  -3    8.93    1.70
  -5  -4   3   11.69    4.52
  -5  -4   3   12.41    4.21
  -5  -4   3   10.37    1.93
  -5  -4   3   12.65    2.62
   4   4  -3   10.77    2.67
   4   4  -3    8.35    1.65
   4   4  -3    7.69    2.55
  -4  -4   3   10.89    1.69
  -4  -4   3   11.36    4.21
  -4  -4   3    3.76    3.32
  -4  -4   3    9.86    2.36
   3   4  -3    2.50    1.60
   3   4  -3    2.70    1.37
   3   4  -3    1.26    2.04
  -3  -4   3    4.73    2.86
  -3  -4   3    2.91    3.11
  -3  -4   3    4.68    1.60
  -3  -4   3    3.50    1.33
   2   4  -3   74.35    7.22
   2   4  -3   68.42    7.08
  -2  -4   3   71.13    6.92
  -2  -4   3   73.29    7.52
  -2  -4   3   66.91    6.88
  -2  -4   3   79.81    7.04
   1   4  -3  113.07   10.63
  -1  -4   3  106.30   10.59
  -1  -4   3  112.79   10.42
  -1  -4   3  108.91   10.91
  -1  -4   3  112.10   10.81
   0   4  -3   86.42    7.78
   0  -4   3   80.99    8.26
   0  -4   3   80.09    7.91
   0  -4   3   76.93    8.08
   0  -4   3   78.64    8.16
  -1   4  -3    2.85    2.21
  -1   4  -3    3.39    1.62
   1  -4   3    5.73    2.14
   1  -4   3    4.16    2.07
   1  -4   3    5.36    1.85
   1  -4   3    2.29    1.82
  -2   4  -3    2.67    2.01
  -2   4  -3    0.23    2.39
   2  -4   3    3.95    2.37
   2  -4   3    4.13    2.49
   2  -4   3   -0.05    1.36
   2  -4   3    4.06    2.72
  -3   4  -3    7.88    3.61
  -3   4  -3    6.50    3.02
  -3   4  -3    3.80    2.87
   3  -4   3    4.16    3.76
   3  -4   3    6.18    1.29
   3  -4   3    7.22    3.04
   3  -4   3    0.72    2.73
  -4   4  -3    5.85    3.77
  -4   4  -3    1.71    3.14
   4  -4   3    2.22    3.30
   4  -4   3    5.55    3.26
   4  -4   3   -2.03    5.24
  -5   4  -3    1.59    3.49
  -5   4  -3    3.58    4.43
   5  -4   3   -2.16    3.66
  -6   4  -3    2.37    4.33
  -6   4  -3    2.33    4.62
   6  -4   3    4.74    4.15
  -7   4  -3    1.57    5.09
   7  -4   3    3.57    5.00
  -8   4  -3    3.79    6.55
   8  -4   3    3.59    5.71
  -9   4  -3   -2.63    7.00
   9  -4   3    1.45    5.93
 -10   4  -3   -4.69    7.89
  10  -4   3    2.10    7.16
  10  -4   3    0.12    7.19
 -11   4  -3    3.01    8.60
  11  -4   3    7.83    7.67
  11  -4   3    3.28    8.95
  12  -4   3   14.76   10.85
  13   3  -3    2.00    8.70
 -13  -3   3   -8.54   10.51
 -13  -3   3  -29.42    9.85
  12   3  -3   -7.56    7.17
 -12  -3   3    0.77    8.56
 -12  -3   3    4.05    8.87
  11   3  -3    4.77    6.16
 -11  -3   3   -6.28    7.41
 -11  -3   3    5.61    8.23
  10   3  -3   23.52    6.05
 -10  -3   3   16.93    7.38
 -10  -3   3   12.89    7.74
   9   3  -3   16.56    5.32
   9   3  -3   16.55    2.33
  -9  -3   3   13.33    6.31
  -9  -3   3   15.58    7.09
   8   3  -3    8.16    4.32
   8   3  -3    4.95    1.71
  -8  -3   3   -2.62    5.01
  -8  -3   3   -1.22    5.12
   7   3  -3   10.24    1.76
   7   3  -3    4.35    3.69
  -7  -3   3    2.87    2.85
  -7  -3   3   10.73    5.27
  -7  -3   3    8.15    4.82
   6   3  -3   17.93    2.19
   6   3  -3   10.09    4.53
   6   3  -3   11.47    3.55
  -6  -3   3   17.02    4.84
  -6  -3   3   20.38    2.77
  -6  -3   3   16.67    4.20
   5   3  -3    9.87    3.41
   5   3  -3    7.50    1.39
   5   3  -3    3.88    2.71
  -5  -3   3   10.10    4.08
  -5  -3   3    6.13    2.25
  -5  -3   3    7.82    1.69
  -5  -3   3    1.12    3.44
   4   3  -3    8.98    1.51
   4   3  -3    8.69    2.56
   4   3  -3   10.17    2.53
  -4  -3   3   13.71    3.16
  -4  -3   3    9.42    3.30
  -4  -3   3   11.46    2.38
  -4  -3   3   10.74    1.60
   3   3  -3   -0.25    1.01
   3   3  -3    0.89    1.37
  -3  -3   3    1.37    0.99
  -3  -3   3    1.87    1.43
  -3  -3   3   -2.50    1.94
   2   3  -3   17.32    3.68
   2   3  -3   14.85    1.90
   2   3  -3   16.62    2.18
   2   3  -3   12.80    1.94
  -2  -3   3   18.75    2.56
  -2  -3   3   18.06    2.08
  -2  -3   3   15.77    2.81
  -2  -3   3   15.46    1.91
   1   3  -3   33.65    3.67
   1   3  -3   40.99    4.68
   1   3  -3   30.03    3.61
  -1  -3   3   33.31    3.30
  -1  -3   3   37.15    3.30
  -1  -3   3   32.98    3.80
  -1  -3   3   28.07    3.59
  -1  -3   3   35.34    4.07
   0   3  -3    6.18    1.52
   0   3  -3    8.69    2.37
   0  -3   3    7.51    1.53
   0  -3   3    9.78    1.29
   0  -3   3    2.95    1.82
   0  -3   3    7.28    1.76
  -1   3  -3  109.38   10.24
  -1   3  -3  102.99   10.09
   1  -3   3  107.10   10.19
   1  -3   3  105.87   10.15
   1  -3   3  103.20   10.13
   1  -3   3  110.62   10.22
  -2   3  -3   -1.58    1.74
  -2   3  -3    4.99    1.78
  -2   3  -3    5.05    1.44
  -2   3  -3   -7.12    1.97
   2  -3   3    0.60    1.06
   2  -3   3    8.77    2.06
   2  -3   3    1.32    2.05
  -3   3  -3   31.11    3.98
  -3   3  -3   32.08    4.63
  -3   3  -3   39.32    5.02
  -3   3  -3   46.37    5.13
   3  -3   3   52.88    5.44
   3  -3   3   39.59    3.85
   3  -3   3   43.07    4.99
   3  -3   3   42.06    5.22
  -4   3  -3   28.74    4.67
  -4   3  -3   33.64    4.52
  -4   3  -3   24.39    4.49
   4  -3   3   31.69    5.77
   4  -3   3   33.66    4.52
   4  -3   3   30.97    4.50
  -5   3  -3   -0.26    3.19
  -5   3  -3   -0.20    3.97
   5  -3   3   -0.04    3.41
   5  -3   3    0.52    3.47
  -6   3  -3    2.07    3.90
  -6   3  -3   -3.99    4.62
   6  -3   3    2.55    3.86
  -7   3  -3    5.37    5.08
   7  -3   3   -0.60    4.11
  -8   3  -3   -0.14    5.55
   8  -3   3   13.70    5.20
  -9   3  -3   -3.49    6.74
   9  -3   3    2.62    5.33
 -10   3  -3    4.11    7.94
  10  -3   3    7.77    6.07
  10  -3   3    2.11    6.84
 -11   3  -3    9.33    8.89
  11  -3   3    7.43    7.09
  11  -3   3    2.60    7.38
 -12   3  -3   15.89   10.79
  12  -3   3    1.92    7.63
  12  -3   3   10.16    9.43
  13   2  -3    6.29    8.56
 -13  -2   3    4.82   10.70
  12   2  -3   -1.67    7.11
 -12  -2   3    6.69    8.64
 -12  -2   3   -2.03    7.96
  11   2  -3    2.05    5.77
  11   2  -3    3.36    4.39
 -11  -2   3    2.91    7.98
 -11  -2   3    5.85    7.69
  10   2  -3    5.14    3.74
  10   2  -3   -4.38    5.10
 -10  -2   3    4.65    7.00
 -10  -2   3    1.14    6.28
   9   2  -3    2.30    4.92
   9   2  -3    3.15    2.74
   9   2  -3    8.32    4.14
  -9  -2   3    2.75    5.99
  -9  -2   3   -1.50    6.02
   8   2  -3   15.57    4.74
  -8  -2   3    9.44    5.38
  -8  -2   3   11.79    5.54
   7   2  -3    0.53    1.42
   7   2  -3   -1.26    3.40
  -7  -2   3    5.08    4.62
  -7  -2   3   -3.42    4.51
  -7  -2   3    4.15    5.85
   6   2  -3   28.51    5.56
   6   2  -3   20.46    4.18
   6   2  -3   22.14    3.07
  -6  -2   3   22.30    4.70
  -6  -2   3   22.21    4.99
  -6  -2   3   30.49    3.53
  -6  -2   3   23.45    4.90
   5   2  -3   55.70    5.34
   5   2  -3   55.28    6.13
   5   2  -3   49.95    6.72
  -5  -2   3   64.66    6.62
  -5  -2   3   38.50    5.80
  -5  -2   3   57.61    5.57
  -5  -2   3   54.87    6.89
   4   2  -3   11.25    1.63
   4   2  -3   16.96    2.69
   4   2  -3   10.28    2.86
  -4  -2   3    8.09    2.49
  -4  -2   3   12.10    2.50
  -4  -2   3   16.51    3.04
  -4  -2   3   13.88    1.84
   3   2  -3   16.84    2.41
   3   2  -3   16.24    2.13
   3   2  -3   19.75    2.54
   3   2  -3   15.78    3.63
  -3  -2   3   21.26    2.23
  -3  -2   3   16.63    3.04
  -3  -2   3   18.81    2.76
  -3  -2   3   20.60    2.49
   2   2  -3    3.23    2.40
   2   2  -3    7.10    1.25
   2   2  -3    9.12    1.61
   2   2  -3    8.98    1.35
  -2  -2   3   13.14    1.49
  -2  -2   3   14.90    1.88
  -2  -2   3   12.26    1.48
  -2  -2   3    9.12    2.20
   1   2  -3  103.61    9.62
   1   2  -3  113.31    9.96
   1   2  -3  107.48    9.66
  -1  -2   3   99.68    9.48
  -1  -2   3  105.78    9.86
  -1  -2   3   83.14    9.70
  -1  -2   3  104.71    9.65
   0   2  -3   17.18    1.75
   0   2  -3   15.45    2.12
   0  -2   3   13.34    2.01
   0  -2   3   17.56    2.10
   0  -2   3   19.42    2.32
   0  -2   3   17.95    1.82
  -1   2  -3   12.82    1.90
  -1   2  -3   12.41    1.81
  -1   2  -3   17.59    2.15
   1  -2   3   13.39    1.88
   1  -2   3   13.61    2.00
   1  -2   3   14.70    1.89
   1  -2   3   16.43    1.85
  -2   2  -3   26.45    2.90
  -2   2  -3   28.65    3.42
  -2   2  -3   23.59    3.16
  -2   2  -3   21.30    3.12
   2  -2   3   25.51    3.12
   2  -2   3   24.50    3.54
   2  -2   3   34.87    3.24
   2  -2   3   28.96    2.82
  -3   2  -3    3.70    0.96
  -3   2  -3   -0.84    1.82
  -3   2  -3    1.43    1.40
   3  -2   3   -0.16    0.98
   3  -2   3   -0.50    1.69
   3  -2   3    6.83    2.73
  -4   2  -3   24.93    3.47
  -4   2  -3   21.74    3.19
  -4   2  -3   15.16    2.00
  -4   2  -3   18.75    3.61
   4  -2   3   29.20    3.19
   4  -2   3   17.84    3.24
   4  -2   3   25.95    4.63
   4  -2   3   15.54    2.35
  -5   2  -3    1.58    2.75
  -5   2  -3    2.99    3.74
  -5   2  -3    0.57    3.67
   5  -2   3    0.80    2.88
   5  -2   3    6.89    4.91
  -6   2  -3   -0.62    4.38
  -6   2  -3    3.30    3.31
   6  -2   3    4.08    3.69
   6  -2   3    5.86    3.49
  -7   2  -3    8.24    2.05
  -7   2  -3    7.18    4.82
   7  -2   3   -0.89    3.83
   7  -2   3   15.26    4.35
  -8   2  -3    5.95    1.99
  -8   2  -3    7.22    5.75
   8  -2   3   -3.58    4.49
  -9   2  -3   -1.67    6.33
   9  -2   3   10.08    5.69
   9  -2   3    0.89    5.32
 -10   2  -3    8.64    7.29
  10  -2   3   -6.60    6.01
 -11   2  -3  -18.08    7.89
  11  -2   3    5.37    7.03
  11  -2   3    0.74    6.53
 -12   2  -3  -16.78    9.70
  12  -2   3  -20.38    7.17
  12  -2   3   -8.36    8.46
  13   1  -3    5.69    8.63
 -13  -1   3   -1.62   10.63
  12   1  -3   -0.61    7.13
 -12  -1   3   -8.99    9.05
 -12  -1   3   -5.06    8.30
  11   1  -3    1.25    7.13
  11   1  -3    2.67    4.91
 -11  -1   3    7.85    7.75
 -11  -1   3    7.05    7.66
  10   1  -3    2.85    5.51
  10   1  -3   -8.51    4.03
 -10  -1   3    9.27    7.01
 -10  -1   3   -1.53    6.71
   9   1  -3    6.44    4.74
   9   1  -3   -1.89    3.44
   9   1  -3   -2.90    4.61
  -9  -1   3    2.17    5.64
  -9  -1   3    9.93    6.08
   8   1  -3    0.80    4.04
   8   1  -3    0.04    2.92
   8   1  -3   -0.15    4.16
  -8  -1   3   18.75    6.74
  -8  -1   3   -1.80    5.05
  -8  -1   3    8.53    5.28
   7   1  -3    5.23    3.59
   7   1  -3    6.87    2.35
  -7  -1   3    0.70    4.38
  -7  -1   3    0.80    5.47
  -7  -1   3   -4.56    4.48
   6   1  -3   14.44    5.16
   6   1  -3   16.25    2.63
   6   1  -3   17.23    3.94
  -6  -1   3   33.57    5.06
  -6  -1   3   28.16    4.31
  -6  -1   3   23.77    4.77
   5   1  -3    5.22    1.65
   5   1  -3   11.08    4.09
   5   1  -3   10.87    2.92
  -5  -1   3   10.63    3.10
  -5  -1   3    7.05    2.06
  -5  -1   3   10.09    2.44
  -5  -1   3    9.59    3.23
   4   1  -3   30.22    4.89
   4   1  -3   34.59    3.70
   4   1  -3   43.99    4.66
   4   1  -3   31.16    3.98
  -4  -1   3   35.63    4.33
  -4  -1   3   35.16    3.85
  -4  -1   3   30.87    4.25
  -4  -1   3   35.04    4.30
   3   1  -3   14.48    2.11
   3   1  -3   15.69    2.30
   3   1  -3   20.56    2.67
   3   1  -3   19.40    3.08
  -3  -1   3   19.69    2.57
  -3  -1   3   17.47    2.27
  -3  -1   3   19.06    2.72
  -3  -1   3   16.57    2.44
   2   1  -3    8.18    1.34
   2   1  -3    7.62    1.08
   2   1  -3    8.79    1.94
   2   1  -3    6.42    1.33
  -2  -1   3    5.65    1.77
  -2  -1   3    6.15    1.08
  -2  -1   3    8.07    1.39
  -2  -1   3    7.58    1.32
   1   1  -3    6.94    1.03
   1   1  -3    7.20    0.93
   1   1  -3   11.27    1.74
   1   1  -3    6.78    1.14
  -1  -1   3    7.97    1.56
  -1  -1   3    9.36    1.07
  -1  -1   3    6.36    0.94
  -1  -1   3    7.90    1.12
   0   1  -3  297.74   32.01
   0   1  -3  356.98   32.16
   0   1  -3  348.76   32.09
   0  -1   3  382.46   32.16
   0  -1   3  344.28   32.08
   0  -1   3  358.68   32.08
   0  -1   3  342.66   32.01
  -1   1  -3   57.84    5.76
  -1   1  -3   55.34    5.74
  -1   1  -3   61.83    5.76
  -1   1  -3   62.07    5.80
   1  -1   3   61.36    5.76
   1  -1   3   60.68    5.80
   1  -1   3   57.43    5.76
   1  -1   3   63.79    5.73
  -2   1  -3  257.14   24.74
  -2   1  -3  267.40   24.61
  -2   1  -3  262.47   24.69
  -2   1  -3  255.84   24.70
   2  -1   3  257.23   24.61
   2  -1   3  282.69   24.78
   2  -1   3  263.81   24.72
   2  -1   3  279.59   24.68
  -3   1  -3   47.02    5.25
  -3   1  -3   50.41    5.42
  -3   1  -3   49.62    4.86
  -3   1  -3   48.85    5.13
   3  -1   3   52.23    5.13
   3  -1   3   49.61    5.62
   3  -1   3   54.64    5.13
   3  -1   3   46.96    4.97
  -4   1  -3    1.07    1.51
  -4   1  -3   -1.98    1.16
  -4   1  -3    2.69    2.81
   4  -1   3    0.62    2.11
   4  -1   3   -0.32    1.36
   4  -1   3   -0.97    3.13
   4  -1   3   -1.69    1.61
  -5   1  -3   -0.80    3.39
  -5   1  -3    0.12    3.69
   5  -1   3    2.09    2.82
   5  -1   3    6.19    2.21
   5  -1   3   -4.41    4.57
  -6   1  -3    0.06    1.95
  -6   1  -3    5.70    4.39
   6  -1   3    6.05    2.95
   6  -1   3    6.96    3.26
  -7   1  -3    5.71    2.94
  -7   1  -3    9.16    4.78
   7  -1   3    4.99    3.76
   7  -1   3    4.22    3.84
  -8   1  -3    8.70    5.59
  -8   1  -3   10.33    3.59
  -8   1  -3    8.48    3.27
   8  -1   3   -2.40    4.01
   8  -1   3    0.08    4.26
  -9   1  -3    6.21    3.61
  -9   1  -3   -3.90    3.64
  -9   1  -3    5.06    6.30
   9  -1   3    1.75    4.93
   9  -1   3   -2.59    5.17
 -10   1  -3    2.67    6.26
 -10   1  -3    4.67    3.74
  10  -1   3    2.18    5.89
  10  -1   3   -1.55    4.99
 -11   1  -3    4.89    7.87
  11  -1   3    5.57    6.04
  11  -1   3    5.19    6.53
 -12   1  -3   -7.15    9.02
  12  -1   3   -4.22    8.91
  12  -1   3    4.84    7.65
 -13   1  -3  -12.74   11.37
  13  -1   3   -4.72   10.12
  13   0  -3   17.80    9.07
 -13   0   3    1.09   10.12
  12   0  -3   16.06    7.76
  12   0  -3    1.19    6.07
 -12   0   3   14.58    9.09
  11   0  -3    0.72    6.33
  11   0  -3    2.01    5.48
 -11   0   3    2.51    7.62
  10   0  -3    1.34    4.65
  10   0  -3   -4.70    5.37
 -10   0   3    0.67    6.25
 -10   0   3   -7.84    6.51
   9   0  -3  -12.44    4.42
   9   0  -3   -0.26    4.09
   9   0  -3   -2.35    4.43
  -9   0   3   -3.34    5.29
  -9   0   3    2.16    5.78
  -9   0   3    5.78    6.66
   8   0  -3   -1.64    4.36
   8   0  -3    1.90    3.49
   8   0  -3    5.67    4.66
  -8   0   3   -0.33    5.20
  -8   0   3    5.28    6.28
  -8   0   3    0.19    4.60
   7   0  -3    6.02    3.79
   7   0  -3    4.01    3.14
   7   0  -3   11.39    3.96
  -7   0   3    8.24    5.10
  -7   0   3    5.26    4.73
  -7   0   3   15.58    3.52
   6   0  -3   41.56    4.53
   6   0  -3   30.73    4.86
   6   0  -3   27.37    6.12
  -6   0   3   32.68    4.56
  -6   0   3   45.96    5.88
  -6   0   3   31.50    5.46
   5   0  -3   53.45    6.06
   5   0  -3   53.77    6.79
   5   0  -3   48.45    5.31
  -5   0   3   52.41    5.84
  -5   0   3   51.72    6.10
  -5   0   3   43.91    6.24
   4   0  -3  129.34   11.75
   4   0  -3  120.47   11.50
   4   0  -3  115.19   11.38
   4   0  -3  118.94   11.96
  -4   0   3  116.94   11.63
  -4   0   3  119.90   11.57
  -4   0   3  116.03   11.56
   3   0  -3    2.00    1.40
   3   0  -3    0.73    1.71
   3   0  -3    2.17    1.85
   3   0  -3    0.61    1.09
  -3   0   3    1.16    1.36
  -3   0   3    0.60    1.57
  -3   0   3    6.45    1.41
  -3   0   3    1.45    1.47
   2   0  -3   69.43    6.54
   2   0  -3   67.76    6.66
   2   0  -3   67.08    6.53
  -2   0   3   66.12    6.54
  -2   0   3   67.46    6.59
  -2   0   3   66.35    6.55
  -2   0   3   74.55    6.67
   1   0  -3  418.36   39.77
   1   0  -3  418.59   39.80
   1   0  -3  451.30   39.88
   1   0  -3  421.03   39.79
  -1   0   3  453.22   39.87
  -1   0   3  424.49   39.81
  -1   0   3  435.50   39.78
  -1   0   3  424.11   39.79
   0   0  -3    4.17    0.90
   0   0  -3    4.79    0.73
   0   0   3    6.71    0.95
   0   0   3    4.05    0.70
  -1   0  -3  348.02   31.89
  -1   0  -3  335.99   31.87
  -1   0  -3  362.63   31.92
  -1   0  -3  331.22   31.91
   1   0   3  346.24   31.89
   1   0   3  352.94   31.87
   1   0   3  333.30   31.90
   1   0   3  348.71   31.91
  -2   0  -3   29.57    2.93
  -2   0  -3   30.32    3.29
  -2   0  -3   27.45    3.03
  -2   0  -3   25.24    3.27
   2   0   3   29.74    2.91
   2   0   3   32.23    3.27
   2   0   3   29.12    3.06
   2   0   3   28.03    3.10
  -3   0  -3   16.86    2.18
  -3   0  -3   17.53    2.61
  -3   0  -3   16.86    2.14
  -3   0  -3   14.27    2.40
   3   0   3   14.28    2.25
   3   0   3   16.81    2.27
   3   0   3   15.90    1.93
   3   0   3   24.23    2.95
  -4   0  -3   87.55    8.33
  -4   0  -3   92.96    8.86
  -4   0  -3   83.63    8.51
  -4   0  -3   84.56    8.67
   4   0   3   88.20    8.54
   4   0   3   77.44    8.92
   4   0   3   87.86    8.31
  -5   0  -3    4.06    3.15
  -5   0  -3   -0.81    3.31
  -5   0  -3    2.87    2.41
  -5   0  -3    1.63    1.51
   5   0   3   -0.54    1.66
   5   0   3    2.54    2.12
   5   0   3   -1.75    2.54
   5   0   3   -1.80    3.87
  -6   0  -3   46.00    6.42
  -6   0  -3   55.57    6.96
  -6   0  -3   39.60    6.68
   6   0   3   48.41    6.30
   6   0   3   63.69    5.96
  -7   0  -3   -2.26    4.20
  -7   0  -3    6.38    3.09
  -7   0  -3    4.89    4.18
   7   0   3    4.65    3.80
   7   0   3    3.72    3.01
  -8   0  -3    7.82    5.23
  -8   0  -3    3.68    5.02
   8   0   3    3.26    4.34
   8   0   3    4.08    3.92
   8   0   3   12.95    4.03
  -9   0  -3   -8.51    5.83
  -9   0  -3   15.13    5.80
  -9   0  -3    2.56    5.09
   9   0   3    0.61    4.61
   9   0   3    3.78    4.27
   9   0   3   -1.88    4.45
 -10   0  -3    5.54    7.25
 -10   0  -3   12.42    6.91
  10   0   3   15.47    5.55
  10   0   3    8.16    5.28
 -11   0  -3   12.39    8.23
 -11   0  -3    1.89    7.78
  11   0   3    3.68    5.99
  11   0   3    1.62    5.55
 -12   0  -3   -1.61    8.37
  12   0   3    7.70    7.69
 -13   0  -3    7.16   10.78
  13   0   3   13.78    9.36
  13  -1  -3   -0.16    9.29
 -13   1   3    2.29   10.86
  12  -1  -3    0.13    7.48
  12  -1  -3   -9.29    6.06
 -12   1   3   -4.28    8.43
  11  -1  -3   13.04    5.90
  11  -1  -3   17.93    6.84
 -11   1   3    4.06    7.68
  10  -1  -3   -5.71    4.88
  10  -1  -3   -8.28    5.85
 -10   1   3    6.24    7.17
 -10   1   3    1.95    5.41
   9  -1  -3    0.83    4.80
   9  -1  -3   -4.19    4.30
  -9   1   3   -0.71    6.05
  -9   1   3    5.46    5.73
   8  -1  -3    5.08    4.11
   8  -1  -3    9.02    4.58
  -8   1   3    5.96    5.11
  -8   1   3   11.22    5.33
   7  -1  -3    0.19    3.96
   7  -1  -3    3.13    4.32
   7  -1  -3    1.28    3.34
  -7   1   3   -0.07    4.25
  -7   1   3    6.99    2.73
  -7   1   3    0.14    4.69
   6  -1  -3    4.22    2.90
   6  -1  -3    5.03    3.48
   6  -1  -3   10.52    3.39
  -6   1   3    5.71    2.41
  -6   1   3   -0.39    3.76
  -6   1   3    4.74    4.13
   5  -1  -3    7.06    2.12
   5  -1  -3    3.07    2.66
   5  -1  -3   10.69    4.22
  -5   1   3    1.24    1.93
  -5   1   3    7.38    3.19
  -5   1   3    2.09    3.41
   4  -1  -3   42.54    5.11
   4  -1  -3   42.12    4.31
   4  -1  -3   38.04    4.39
   4  -1  -3   41.54    4.36
  -4   1   3   39.71    4.82
  -4   1   3   29.42    4.41
  -4   1   3   34.52    4.18
   3  -1  -3   11.09    1.82
   3  -1  -3    8.84    1.78
   3  -1  -3    5.52    2.48
   3  -1  -3    6.74    1.80
  -3   1   3    9.80    2.25
  -3   1   3   14.52    2.03
  -3   1   3    9.68    1.60
   2  -1  -3   30.64    3.55
   2  -1  -3   37.90    3.75
   2  -1  -3   35.01    3.63
   2  -1  -3   40.77    3.92
  -2   1   3   34.65    3.55
  -2   1   3   34.23    3.74
  -2   1   3   36.03    3.55
  -2   1   3   33.20    3.78
   1  -1  -3   72.04    6.92
   1  -1  -3   68.99    7.06
   1  -1  -3   77.21    7.06
   1  -1  -3   79.01    7.03
  -1   1   3   73.02    7.05
  -1   1   3   76.58    7.01
  -1   1   3   71.51    7.05
  -1   1   3   73.66    6.92
   0  -1  -3   12.34    1.66
   0  -1  -3   17.83    1.71
   0   1   3   16.02    1.75
   0   1   3   15.04    1.74
   0   1   3   14.35    1.64
  -1  -1  -3  129.68   12.15
  -1  -1  -3  133.57   12.18
  -1  -1  -3  125.31   12.23
  -1  -1  -3  136.34   12.28
   1   1   3  129.00   12.29
   1   1   3  128.80   12.18
   1   1   3  137.66   12.25
   1   1   3  128.60   12.16
  -2  -1  -3  161.08   14.83
  -2  -1  -3  152.49   15.02
  -2  -1  -3  167.51   14.97
   2   1   3  156.54   15.04
   2   1   3  164.09   14.82
   2   1   3  161.36   15.01
   2   1   3  156.81   14.95
  -3  -1  -3    3.20    1.72
  -3  -1  -3    3.36    0.82
  -3  -1  -3    2.70    1.71
  -3  -1  -3    6.15    1.88
   3   1   3    3.62    1.70
   3   1   3    5.58    0.77
   3   1   3    3.49    1.49
   3   1   3    8.84    2.03
  -4  -1  -3   83.17    8.44
  -4  -1  -3  100.60    9.12
  -4  -1  -3   82.33    8.91
  -4  -1  -3  102.64    9.11
   4   1   3   88.97    8.41
   4   1   3   84.31    8.67
   4   1   3   89.54    8.98
   4   1   3   92.09    9.22
  -5  -1  -3   55.67    6.49
  -5  -1  -3   46.55    6.28
  -5  -1  -3   49.39    6.87
   5   1   3   56.45    6.07
   5   1   3   53.07    7.10
   5   1   3   52.00    5.92
   5   1   3   52.04    5.22
  -6  -1  -3    4.41    4.07
  -6  -1  -3    2.20    3.99
  -6  -1  -3    8.07    4.53
   6   1   3    2.73    1.49
   6   1   3    3.57    2.89
  -7  -1  -3    2.12    5.06
  -7  -1  -3   -1.36    4.24
   7   1   3   -2.93    3.19
   7   1   3    0.97    2.06
  -8  -1  -3   11.96    5.62
  -8  -1  -3    6.68    5.42
  -8  -1  -3    7.45    6.39
   8   1   3    9.68    4.16
   8   1   3   13.08    2.40
  -9  -1  -3    6.63    6.22
  -9  -1  -3    1.31    6.50
  -9  -1  -3    5.13    5.57
   9   1   3    3.84    3.48
   9   1   3   15.58    3.30
   9   1   3   -2.25    4.57
 -10  -1  -3    2.10    7.28
 -10  -1  -3    2.71    6.76
  10   1   3    5.59    5.48
  10   1   3    9.37    4.43
 -11  -1  -3   10.68    8.65
  11   1   3    5.89    5.24
  11   1   3    3.10    5.67
 -12  -1  -3    9.42    9.17
  12   1   3    0.59    7.12
 -13  -1  -3    8.19   10.89
  13   1   3   18.96    8.88
  12  -2  -3   -4.53    7.58
  12  -2  -3    3.93    6.66
 -12   2   3   -5.49    9.06
  11  -2  -3    2.36    5.90
  11  -2  -3   -2.75    6.76
 -11   2   3    7.26    8.07
  10  -2  -3    2.09    5.91
  10  -2  -3   -0.36    5.26
 -10   2   3    4.65    6.87
 -10   2   3    2.77    4.24
   9  -2  -3    7.40    4.83
   9  -2  -3    3.03    5.42
  -9   2   3   -0.53    6.14
  -9   2   3    3.63    2.96
   8  -2  -3    2.24    4.28
   8  -2  -3    7.94    4.84
  -8   2   3    9.71    4.08
  -8   2   3    9.76    5.74
  -8   2   3    6.06    2.71
   7  -2  -3    3.09    4.09
   7  -2  -3    3.60    3.85
  -7   2   3    6.52    4.70
  -7   2   3    5.70    3.30
  -7   2   3    5.74    2.34
   6  -2  -3    1.59    3.41
   6  -2  -3   -1.72    3.34
   6  -2  -3   -1.99    3.61
  -6   2   3    2.47    1.78
  -6   2   3    4.90    4.36
  -6   2   3   -0.09    4.28
   5  -2  -3   11.98    3.28
   5  -2  -3    8.64    4.49
   5  -2  -3   22.86    3.46
   5  -2  -3    8.06    3.13
  -5   2   3    7.96    1.83
  -5   2   3    8.70    3.88
  -5   2   3   16.73    3.71
   4  -2  -3    9.25    2.87
   4  -2  -3    8.23    1.80
   4  -2  -3    8.48    2.48
   4  -2  -3    9.77    4.09
  -4   2   3    7.60    1.50
  -4   2   3    5.41    2.81
  -4   2   3    5.98    2.54
   3  -2  -3    4.82    2.64
   3  -2  -3   12.75    1.74
   3  -2  -3    8.48    1.99
   3  -2  -3   11.16    2.02
  -3   2   3   14.00    2.18
  -3   2   3   10.65    2.24
  -3   2   3   11.64    1.55
   2  -2  -3  214.02   18.76
   2  -2  -3  203.67   18.96
   2  -2  -3  197.92   18.79
   2  -2  -3  202.87   18.95
  -2   2   3  205.92   18.92
  -2   2   3  186.68   18.84
  -2   2   3  200.66   18.74
   1  -2  -3   67.63    6.66
   1  -2  -3   68.04    6.80
   1  -2  -3   70.88    6.60
   1  -2  -3   74.06    6.84
  -1   2   3   79.05    6.59
  -1   2   3   65.15    6.73
  -1   2   3   63.59    6.66
   0  -2  -3  311.19   29.03
   0  -2  -3  299.15   29.04
   0  -2  -3  330.63   29.06
   0  -2  -3  309.58   28.93
   0   2   3  300.59   29.05
   0   2   3  313.92   29.05
   0   2   3  327.79   29.08
  -1  -2  -3   83.30    8.20
  -1  -2  -3   84.96    8.11
  -1  -2  -3   92.27    8.10
  -1  -2  -3   91.70    8.33
   1   2   3   83.89    8.32
   1   2   3   84.82    8.13
   1   2   3   83.81    8.08
  -2  -2  -3    1.36    1.06
  -2  -2  -3    0.12    0.42
  -2  -2  -3   -0.55    1.13
  -2  -2  -3    0.56    1.64
   2   2   3   -0.60    1.28
   2   2   3   -0.01    0.95
   2   2   3   -0.32    1.51
   2   2   3    1.58    0.52
  -3  -2  -3   30.93    3.64
  -3  -2  -3   28.84    3.54
  -3  -2  -3   32.59    4.05
   3   2   3   27.68    3.45
   3   2   3   30.10    3.86
   3   2   3   31.28    3.79
  -4  -2  -3   84.92    8.45
  -4  -2  -3   78.93    8.23
  -4  -2  -3   85.17    8.88
   4   2   3   75.90    8.02
   4   2   3   84.16    8.43
   4   2   3   87.30    8.63
  -5  -2  -3    6.01    3.06
  -5  -2  -3   21.76    4.20
  -5  -2  -3    4.01    3.60
   5   2   3    6.26    2.62
   5   2   3    9.28    3.86
   5   2   3    7.13    1.18
  -6  -2  -3    1.07    3.72
  -6  -2  -3   -8.49    4.16
  -6  -2  -3    6.85    4.43
   6   2   3    2.90    0.78
   6   2   3    2.67    3.19
   6   2   3   -5.37    4.93
   6   2   3    1.64    1.15
  -7  -2  -3    9.43    5.82
  -7  -2  -3    1.07    4.55
   7   2   3    4.71    3.57
   7   2   3    6.05    1.32
   7   2   3    6.94    1.61
  -8  -2  -3    5.60    5.70
  -8  -2  -3    1.93    5.36
  -8  -2  -3   15.87    6.41
   8   2   3    1.47    1.75
   8   2   3    4.57    4.26
  -9  -2  -3    3.42    6.47
  -9  -2  -3    0.46    5.87
   9   2   3    0.41    2.08
   9   2   3    5.92    2.20
   9   2   3   -6.90    4.09
 -10  -2  -3   -4.12    7.09
 -10  -2  -3   -5.63    6.46
  10   2   3    4.69    5.39
  10   2   3   -0.37    2.18
 -11  -2  -3    5.32    8.27
 -11  -2  -3    3.04    8.20
  11   2   3    2.21    5.59
 -12  -2  -3    7.49    8.64
 -12  -2  -3   -6.71    9.50
  12   2   3   -2.90    6.69
 -13  -2  -3   -4.50   10.97
  13   2   3    8.85    8.44
  12  -3  -3   12.93    7.09
  12  -3  -3    2.92    9.06
 -12   3   3   30.26   10.88
  11  -3  -3    0.59    6.52
  11  -3  -3    6.25    6.38
 -11   3   3    6.50    8.13
  10  -3  -3    0.81    6.07
  10  -3  -3    2.90    5.90
 -10   3   3   -4.41   12.50
   9  -3  -3    1.55    5.53
   9  -3  -3    1.77    5.24
  -9   3   3    3.22    6.31
   8  -3  -3   11.84    4.86
   8  -3  -3   13.05    5.05
  -8   3   3   19.36    5.83
   7  -3  -3    4.05    4.23
   7  -3  -3   -5.36    3.85
  -7   3   3    0.07    4.62
  -7   3   3    2.11    1.75
  -7   3   3   -0.30    1.45
   6  -3  -3   -1.24    3.35
   6  -3  -3   -3.86    3.65
  -6   3   3    0.07    4.43
  -6   3   3    0.28    1.31
   5  -3  -3    4.68    3.96
   5  -3  -3    0.59    3.10
   5  -3  -3    0.93    3.45
  -5   3   3    3.46    3.26
  -5   3   3    1.98    3.52
  -5   3   3    1.95    1.22
   4  -3  -3   31.17    4.28
   4  -3  -3   30.94    3.77
   4  -3  -3   30.98    5.23
   4  -3  -3   23.67    3.13
   4  -3  -3   25.75    4.31
  -4   3   3   22.29    4.19
  -4   3   3   22.34    2.86
  -4   3   3   36.51    4.01
   3  -3  -3   84.89    8.74
   3  -3  -3   86.38    8.24
   3  -3  -3   74.55    8.32
   3  -3  -3   79.31    7.57
   3  -3  -3   80.06    7.85
  -3   3   3   79.58    7.56
  -3   3   3   70.80    8.54
  -3   3   3   77.24    7.92
   2  -3  -3   -0.12    1.28
   2  -3  -3    1.27    2.15
   2  -3  -3    0.56    1.03
   2  -3  -3    0.97    1.80
   2  -3  -3    1.47    1.41
  -2   3   3   -0.13    1.37
  -2   3   3    0.23    1.54
  -2   3   3    0.65    1.21
   1  -3  -3   24.93    3.42
   1  -3  -3   28.70    3.32
   1  -3  -3   23.27    2.88
   1  -3  -3   25.77    3.21
   1  -3  -3   33.40    3.05
  -1   3   3   24.37    3.10
  -1   3   3   26.44    3.14
   0  -3  -3   12.92    2.06
   0  -3  -3   11.29    1.85
   0  -3  -3   11.22    1.55
   0  -3  -3   11.32    1.88
   0   3   3   12.67    2.04
   0   3   3   13.93    1.89
  -1  -3  -3  140.92   13.08
  -1  -3  -3  142.76   13.06
  -1  -3  -3  126.16   13.11
  -1  -3  -3  148.16   13.41
  -1  -3  -3  140.48   13.16
   1   3   3  137.75   13.34
   1   3   3  143.54   13.05
  -2  -3  -3   19.11    2.48
  -2  -3  -3   19.52    2.51
  -2  -3  -3   17.15    2.13
  -2  -3  -3   21.17    2.19
  -2  -3  -3   23.87    3.17
   2   3   3   18.87    2.98
   2   3   3   19.43    2.37
  -3  -3  -3   39.02    4.36
  -3  -3  -3   46.92    5.21
  -3  -3  -3   36.64    3.61
  -3  -3  -3   46.15    4.43
   3   3   3   39.04    4.15
   3   3   3   32.14    4.54
   3   3   3   34.85    4.89
  -4  -3  -3    0.64    3.58
  -4  -3  -3    0.25    2.50
   4   3   3   -0.30    2.61
  -5  -3  -3   63.58    8.57
  -5  -3  -3   55.10    7.13
  -5  -3  -3   66.21    7.66
   5   3   3   58.96    7.60
   5   3   3   67.28    6.83
   5   3   3   68.34    8.11
  -6  -3  -3   43.96    6.58
  -6  -3  -3   49.21    7.57
  -6  -3  -3   62.66    7.16
   6   3   3   50.80    6.46
  -7  -3  -3   13.80    4.89
  -7  -3  -3    5.90    5.86
   7   3   3   16.52    3.88
  -8  -3  -3    8.75    5.19
   8   3   3    5.01    3.95
  -9  -3  -3    1.16    6.19
  -9  -3  -3   -0.21    6.98
   9   3   3    0.53    4.50
 -10  -3  -3   15.60    7.60
 -10  -3  -3    8.02    7.09
  10   3   3   10.51    5.39
 -11  -3  -3   -3.81    7.57
 -11  -3  -3   -1.32    8.02
  11   3   3    0.49    5.37
 -12  -3  -3   -5.12    7.99
 -12  -3  -3    4.93    9.41
  12   3   3   -2.66    6.73
 -13  -3  -3  -19.54   10.34
 -13  -3  -3    1.46   11.32
  13   3   3    3.33    7.94
  12  -4  -3   -3.81    7.73
  12  -4  -3    6.54    9.96
 -12   4   3  -10.81    9.83
  11  -4  -3    1.81    8.09
  11  -4  -3    3.78    6.72
 -11   4   3    6.56    8.77
  10  -4  -3    5.82    6.22
  10  -4  -3   -2.23    9.60
 -10   4   3   -6.41    6.72
   9  -4  -3   -2.55    5.59
   9  -4  -3    0.26    5.91
  -9   4   3   -2.76    6.71
   8  -4  -3    2.51    4.91
   8  -4  -3    1.57    5.19
  -8   4   3   -0.93    5.97
   7  -4  -3   10.31    4.85
   7  -4  -3    9.92    4.95
  -7   4   3    2.71    5.50
   6  -4  -3    7.17    4.13
   6  -4  -3    7.39    4.51
  -6   4   3    2.96    4.93
   5  -4  -3    9.88    3.81
   5  -4  -3    6.71    4.07
  -5   4   3   11.44    4.55
  -5   4   3   16.73    4.38
   4  -4  -3   -0.38    2.95
   4  -4  -3   -0.10    1.25
   4  -4  -3   -1.98    3.43
   4  -4  -3   -0.43    3.35
  -4   4   3   -0.66    2.84
  -4   4   3    0.53    3.47
  -4   4   3    1.67    1.18
   3  -4  -3   39.03    4.60
   3  -4  -3   25.59    5.34
   3  -4  -3   27.97    3.19
  -3   4   3   25.22    3.31
  -3   4   3   30.65    4.30
   2  -4  -3    0.93    1.49
   2  -4  -3    1.16    1.60
   2  -4  -3    0.20    3.01
   2  -4  -3    4.10    2.48
  -2   4   3    5.75    2.01
  -2   4   3   -1.43    1.56
   1  -4  -3   75.14    7.74
   1  -4  -3   81.16    7.95
   1  -4  -3   81.00    7.62
   1  -4  -3   78.86    8.11
  -1   4   3   78.94    7.81
  -1   4   3   76.63    7.85
   0  -4  -3   25.16    2.92
   0  -4  -3   20.02    2.59
   0  -4  -3   23.19    3.02
   0  -4  -3   26.57    3.22
   0   4   3   17.30    3.05
   0   4   3   20.51    2.81
  -1  -4  -3   59.55    5.62
  -1  -4  -3   46.20    5.72
  -1  -4  -3   59.77    6.36
  -1  -4  -3   59.04    5.53
   1   4   3   55.40    6.19
   1   4   3   55.36    5.49
  -2  -4  -3   34.12    3.18
  -2  -4  -3   22.72    3.53
  -2  -4  -3   33.94    4.44
  -2  -4  -3   35.65    3.53
   2   4   3   26.91    3.34
   2   4   3   21.44    3.81
  -3  -4  -3    0.39    0.82
  -3  -4  -3    7.05    2.11
  -3  -4  -3    1.75    1.63
  -3  -4  -3    3.94    3.48
  -3  -4  -3    1.80    0.99
   3   4   3    3.76    2.93
   3   4   3    2.61    1.35
   3   4   3    1.76    2.40
  -4  -4  -3    5.32    3.01
  -4  -4  -3    4.23    4.25
  -4  -4  -3    5.97    2.35
   4   4   3    4.60    3.07
   4   4   3    4.12    1.98
   4   4   3    4.68    3.86
  -5  -4  -3   -4.56    4.74
  -5  -4  -3   -0.41    3.11
  -5  -4  -3   -4.71    3.77
   5   4   3    1.04    2.51
  -6  -4  -3   10.51    4.53
   6   4   3   13.15    3.49
  -7  -4  -3   25.12    5.77
   7   4   3   38.83    5.42
  -8  -4  -3    4.72    5.67
   8   4   3    3.62    3.90
  -9  -4  -3   13.59    6.78
  -9  -4  -3   14.74    7.61
   9   4   3   15.78    5.05
 -10  -4  -3   15.44    6.92
 -10  -4  -3   11.80    7.87
  10   4   3   10.11    5.28
 -11  -4  -3   -4.74    7.51
 -11  -4  -3    6.62    8.21
  11   4   3   -0.74    5.38
 -12  -4  -3   -4.33    9.30
 -12  -4  -3  -12.59    8.25
  12   4   3    0.08    6.45
 -13  -4  -3  -11.34   10.28
  13   4   3   13.81    8.46
  11  -5  -3   14.82    8.12
  11  -5  -3   -2.54    8.76
 -11   5   3   -2.68    9.74
  10  -5  -3   10.40    6.81
  10  -5  -3   -1.51    6.78
 -10   5   3    3.12    7.78
   9  -5  -3    4.02    6.27
   9  -5  -3   -5.70    6.17
   8  -5  -3    4.04    5.99
   8  -5  -3    7.71    5.78
  -8   5   3   -8.82    6.31
   7  -5  -3   -3.86    4.69
   7  -5  -3    1.00    5.32
  -7   5   3    1.26    5.39
   6  -5  -3   -1.45    4.41
   6  -5  -3    6.18    4.93
  -6   5   3   -1.73    4.83
   5  -5  -3   10.14    4.36
   5  -5  -3    7.65    4.33
  -5   5   3   10.77    4.68
   4  -5  -3    1.45    3.50
  -4   5   3   -0.47    3.61
  -4   5   3    1.62    3.51
   3  -5  -3    0.85    4.59
   3  -5  -3    7.52    3.76
   3  -5  -3    1.48    2.79
   3  -5  -3   -0.74    1.58
  -3   5   3    2.43    1.81
  -3   5   3   -0.08    3.30
  -3   5   3   -6.01    2.96
   2  -5  -3   -0.11    1.71
   2  -5  -3   -2.53    3.81
   2  -5  -3   -0.48    3.03
  -2   5   3    2.01    2.03
  -2   5   3    0.79    2.53
   1  -5  -3   12.09    2.58
   1  -5  -3   12.54    3.51
   1  -5  -3   11.96    2.24
   1  -5  -3   12.08    2.19
   1  -5  -3   18.61    3.09
  -1   5   3   16.14    2.49
  -1   5   3    9.89    2.66
   0  -5  -3   62.03    5.61
   0  -5  -3   35.94    5.91
   0  -5  -3   48.38    5.64
   0  -5  -3   49.95    5.16
   0   5   3   43.43    5.16
   0   5   3   53.41    5.78
  -1  -5  -3  214.84   19.92
  -1  -5  -3  215.83   20.44
  -1  -5  -3  202.42   19.96
  -1  -5  -3  212.26   20.07
   1   5   3  218.67   20.30
  -2  -5  -3   35.57    4.06
  -2  -5  -3   26.27    3.99
  -2  -5  -3   46.29    4.43
  -2  -5  -3   49.73    5.96
  -2  -5  -3   47.10    4.67
   2   5   3   33.65    4.95
   2   5   3   33.95    4.06
  -3  -5  -3    5.85    4.65
  -3  -5  -3   17.48    3.08
   3   5   3   12.39    2.28
   3   5   3   12.09    4.35
  -4  -5  -3    5.98    3.52
  -4  -5  -3   10.60    1.46
  -4  -5  -3   11.95    1.63
  -4  -5  -3   13.81    5.63
  -4  -5  -3    9.35    2.99
   4   5   3   13.30    2.85
   4   5   3   12.16    3.70
  -5  -5  -3   -1.31    3.43
  -5  -5  -3    0.71    4.01
   5   5   3    1.28    2.81
   5   5   3    6.77    3.90
  -6  -5  -3    5.31    4.19
   6   5   3    8.55    3.39
  -7  -5  -3   10.04    5.16
   7   5   3   10.22    3.92
  -8  -5  -3   17.47    6.14
   8   5   3   20.28    5.05
  -9  -5  -3    0.01    6.27
  -9  -5  -3    7.67    7.38
   9   5   3    5.00    4.45
 -10  -5  -3    9.14    7.14
 -10  -5  -3   -2.24    7.55
  10   5   3    0.16    5.18
 -11  -5  -3   -0.65    8.31
 -11  -5  -3   -3.36    8.38
  11   5   3   -3.78    5.31
 -12  -5  -3    1.63   14.78
 -12  -5  -3    5.91    9.40
  12   5   3   16.32    7.35
 -13  -5  -3   -7.61   11.07
 -13  -5  -3  -14.99   10.54
  13   5   3    4.80    8.39
  11  -6  -3    6.38   10.11
  11  -6  -3   11.05    8.82
 -11   6   3   -3.72   10.43
  10  -6  -3   10.59    8.67
  10  -6  -3    4.32    8.18
 -10   6   3    6.90    8.49
   9  -6  -3  -14.55    6.72
  -9   6   3  -10.08    6.99
   8  -6  -3   -1.04    6.12
   8  -6  -3    2.64    5.97
  -8   6   3    0.26    5.91
   7  -6  -3   14.34    6.12
   7  -6  -3   10.35    5.74
  -7   6   3    1.40    5.85
   6  -6  -3   13.30    5.34
   6  -6  -3    9.92    5.53
  -6   6   3    1.01    5.16
   5  -6  -3   -0.20    4.50
   5  -6  -3    8.93    4.67
  -5   6   3    5.09    4.86
   4  -6  -3    2.60    1.39
   4  -6  -3   -3.86    3.65
  -4   6   3    0.66    4.09
   3  -6  -3   -1.03    2.09
   3  -6  -3   -3.36    3.35
  -3   6   3   -6.51    3.53
   2  -6  -3    3.47    4.63
   2  -6  -3    1.68    2.55
   2  -6  -3    2.35    2.94
  -2   6   3    1.48    3.31
   1  -6  -3   12.15    3.77
   1  -6  -3    4.12    2.64
   1  -6  -3    5.95    4.03
   1  -6  -3    2.35    2.33
   1  -6  -3    2.91    2.87
  -1   6   3    1.86    2.90
  -1   6   3    4.58    2.69
   0  -6  -3   -2.25    2.70
   0  -6  -3    9.15    3.64
   0  -6  -3   -5.27    2.24
   0  -6  -3   11.12    3.81
   0   6   3    1.15    2.53
  -1  -6  -3   -1.14    2.23
  -1  -6  -3   -1.90    3.03
  -1  -6  -3  -11.09    4.15
   1   6   3    3.21    3.59
  -2  -6  -3    7.20    3.27
  -2  -6  -3   17.70    2.98
  -2  -6  -3    3.55    4.80
  -2  -6  -3    7.81    2.57
  -2  -6  -3    7.40    2.05
   2   6   3   10.67    4.48
   2   6   3    8.27    2.34
  -3  -6  -3   12.73    5.41
  -3  -6  -3    0.31    2.61
  -3  -6  -3    8.34    3.45
  -3  -6  -3    7.01    1.77
  -3  -6  -3    2.70    3.43
   3   6   3    5.84    2.55
  -4  -6  -3   -1.17    2.90
  -4  -6  -3    4.82    3.94
  -4  -6  -3    0.34    1.44
  -4  -6  -3    3.28    1.67
   4   6   3    0.26    2.71
  -5  -6  -3    5.29    1.40
  -5  -6  -3    6.36    4.00
  -5  -6  -3    8.18    1.24
   5   6   3    5.92    3.18
  -6  -6  -3   -0.65    4.06
   6   6   3   -4.62    3.21
  -7  -6  -3   41.39    7.08
   7   6   3   46.10    6.40
  -8  -6  -3   -0.58    5.99
  -8  -6  -3   14.85    7.15
   8   6   3    6.96    4.54
  -9  -6  -3    0.30    6.26
  -9  -6  -3   -6.80    7.37
   9   6   3    6.11    4.51
 -10  -6  -3    8.55    7.42
 -10  -6  -3    3.11    7.71
  10   6   3   -3.47    4.99
 -11  -6  -3    5.07    8.94
  11   6   3    3.41    5.54
 -12  -6  -3    1.60    9.09
 -12  -6  -3   -5.29    9.96
  12   6   3   -3.84    7.03
 -13  -6  -3   18.52   11.83
 -13  -6  -3    9.06   11.72
  13   6   3   -3.62    7.71
  10  -7  -3   -5.17    9.54
  10  -7  -3    6.18    8.87
 -10   7   3   -1.75    9.09
   9  -7  -3    3.59    7.85
   9  -7  -3   -9.00    8.06
  -9   7   3   -4.60    7.68
   8  -7  -3    0.79    6.61
   8  -7  -3    0.40    6.86
  -8   7   3    1.62    6.78
   7  -7  -3   -8.10    6.04
   7  -7  -3   -0.10    5.73
  -7   7   3   -0.75    6.03
   6  -7  -3    5.52    5.76
   6  -7  -3   17.32    6.21
  -6   7   3    1.88    5.63
   5  -7  -3    8.24    5.22
   5  -7  -3   -1.17    4.78
  -5   7   3    2.90    4.86
   4  -7  -3    2.93    4.35
  -4   7   3    8.43    4.75
   3  -7  -3   18.80    4.43
   3  -7  -3   14.06    3.46
   3  -7  -3   21.89    3.70
  -3   7   3   15.82    4.56
   2  -7  -3   30.44    4.90
   2  -7  -3   26.55    4.88
   2  -7  -3   37.71    5.09
  -2   7   3   27.68    5.07
   1  -7  -3    5.86    4.35
   1  -7  -3   -0.51    3.06
   1  -7  -3    1.52    3.61
  -1   7   3   -0.43    3.26
   0  -7  -3    3.46    3.96
   0  -7  -3    5.76    4.19
   0  -7  -3   -2.65    3.20
   0  -7  -3  -11.54    4.66
   0  -7  -3    0.06    2.78
   0   7   3    2.56    3.21
  -1  -7  -3    1.23    3.19
  -1  -7  -3   -3.23    3.41
  -1  -7  -3    4.98    4.09
  -1  -7  -3   -0.35    5.45
  -2  -7  -3   19.96    4.23
  -2  -7  -3   15.91    4.19
  -2  -7  -3   13.84    3.46
  -2  -7  -3   22.62    6.43
  -2  -7  -3   21.15    3.88
   2   7   3   20.72    3.53
  -3  -7  -3    1.53    3.20
  -3  -7  -3    3.94    2.46
  -3  -7  -3    4.75    4.27
  -3  -7  -3   11.64    4.13
   3   7   3    0.39    2.95
  -4  -7  -3    1.47    5.01
  -4  -7  -3    7.78    2.21
  -4  -7  -3    5.23    3.73
   4   7   3    6.14    3.23
  -5  -7  -3    1.26    4.18
  -5  -7  -3   -1.23    1.81
  -5  -7  -3    0.27    2.66
   5   7   3    3.43    3.34
  -6  -7  -3    9.70    4.70
   6   7   3    6.17    3.80
  -7  -7  -3    6.79    5.52
   7   7   3    8.90    4.20
  -8  -7  -3    7.48    6.52
  -8  -7  -3   23.51    8.08
   8   7   3   14.08    4.64
  -9  -7  -3   11.63    8.42
  -9  -7  -3    4.74    7.11
   9   7   3    2.07    4.46
 -10  -7  -3   -7.16    8.01
 -10  -7  -3    1.92    8.36
  10   7   3   -3.22    5.79
 -11  -7  -3    4.94    8.97
 -11  -7  -3    2.44    9.20
  11   7   3    0.91    6.41
 -12  -7  -3  -16.89    9.59
 -12  -7  -3   -1.15   10.42
  12   7   3   -5.00    7.33
   9  -8  -3   -5.83    9.01
   9  -8  -3    8.96    9.33
  -9   8   3   -3.96    8.23
   8  -8  -3   -0.67    7.91
   8  -8  -3    1.72    7.86
  -8   8   3   -4.79    7.62
   7  -8  -3    2.81    6.50
   7  -8  -3    0.74    6.91
  -7   8   3   -3.42    8.77
   6  -8  -3   -5.78    6.34
  -6   8   3    1.78    6.07
   5  -8  -3    4.43    5.63
   5  -8  -3    0.07    5.75
  -5   8   3    3.28    5.62
   4  -8  -3    1.30    2.70
   4  -8  -3   -3.53    5.01
   4  -8  -3   -1.37    2.42
  -4   8   3    1.27    4.63
   3  -8  -3    6.27    4.53
   3  -8  -3   10.08    3.82
   3  -8  -3    1.29    4.11
  -3   8   3    6.04    4.56
   2  -8  -3    2.69    4.14
   2  -8  -3    5.04    4.96
  -2   8   3    3.19    4.19
   1  -8  -3    8.30    5.97
   1  -8  -3    4.77    3.74
  -1   8   3    1.42    3.88
   0  -8  -3   14.98    3.73
   0  -8  -3   14.98    6.91
   0   8   3   12.08    4.16
  -2  -8  -3    7.12    3.81
  -2  -8  -3    3.15    3.98
  -3  -8  -3    6.75    3.59
  -3  -8  -3    5.43    3.88
   3   8   3   -0.08    3.09
  -4  -8  -3    3.34    3.13
  -4  -8  -3    1.28    3.99
   4   8   3    4.69    3.70
  -5  -8  -3    0.77    2.53
  -5  -8  -3    2.15    4.59
  -5  -8  -3    1.63    2.52
   5   8   3   -0.76    3.63
  -6  -8  -3    3.91    2.07
  -6  -8  -3    2.48    2.08
  -6  -8  -3    4.19    5.23
   6   8   3    4.38    3.94
  -7  -8  -3    5.58    5.69
  -7  -8  -3    3.78    7.16
   7   8   3    2.56    4.25
  -8  -8  -3   -0.17    6.66
  -8  -8  -3    3.72    7.37
   8   8   3    7.37    4.64
  -9  -8  -3   -2.96    7.36
  -9  -8  -3    3.46    8.46
   9   8   3   -1.49    4.48
 -10  -8  -3   -3.27    8.65
 -10  -8  -3    2.23    8.66
  10   8   3   -9.10    5.45
 -11  -8  -3    5.60    9.76
 -11  -8  -3    5.31   10.09
  11   8   3    0.01    6.74
 -12  -8  -3   -8.74   11.60
 -12  -8  -3   -2.20   12.05
  12   8   3    3.85    7.32
   8  -9  -3   11.35    9.75
   8  -9  -3    1.85    8.75
  -8   9   3   -1.80    8.41
   7  -9  -3    2.32    7.74
   7  -9  -3    9.71    8.29
  -7   9   3   -2.28    7.12
   6  -9  -3   -7.76    6.36
   6  -9  -3   10.13    7.45
   5  -9  -3   -3.63    6.37
   5  -9  -3   -1.75    6.36
  -5   9   3    0.66    5.78
   4  -9  -3   -0.49    5.45
   4  -9  -3   11.04    3.29
  -4   9   3    2.23    5.63
   3  -9  -3    0.10    5.06
   3  -9  -3    7.61    4.08
   3  -9  -3   -1.82    4.79
  -3   9   3   -0.38    4.93
   2  -9  -3    3.70    4.49
   2  -9  -3    9.28    6.84
   2  -9  -3    0.90    5.89
  -2   9   3    6.58    4.97
   1  -9  -3   23.92    7.97
   1  -9  -3    3.39    6.41
   1  -9  -3    3.97    4.15
  -1   9   3    3.91    4.57
   0  -9  -3    5.85    3.87
   0   9   3   -0.13    4.43
  -2  -9  -3    0.56    4.14
  -3  -9  -3    0.64    4.37
  -3  -9  -3    9.39    4.75
   3   9   3   -1.27    3.84
  -4  -9  -3    2.68    4.45
  -4  -9  -3   -0.85    4.41
   4   9   3    0.42    3.86
  -5  -9  -3    5.17    4.10
  -5  -9  -3    0.56    5.08
  -5  -9  -3   -1.24    3.81
   5   9   3   -1.11    4.21
  -6  -9  -3   -6.12    6.62
  -6  -9  -3   -0.46    5.50
  -6  -9  -3    6.65    2.95
  -6  -9  -3    1.57    2.96
   6   9   3   -4.74    4.47
  -7  -9  -3   -0.11    6.26
  -7  -9  -3   12.48    8.30
   7   9   3    6.02    4.87
  -8  -9  -3   -0.70    7.22
  -8  -9  -3   -9.52    8.16
   8   9   3    4.08    4.83
  -9  -9  -3   -4.08    8.08
  -9  -9  -3    0.58    8.45
   9   9   3    6.71    5.47
 -10  -9  -3   -6.67    9.36
 -10  -9  -3   -4.19    9.29
  10   9   3    3.76    5.68
 -11  -9  -3   -7.51   10.35
 -11  -9  -3   -3.70   10.53
  11   9   3    1.97    7.09
 -12  -9  -3   24.76   12.94
  12   9   3    9.20    7.82
   7 -10  -3   -3.53    9.52
   7 -10  -3    0.95    9.18
  -7  10   3   -4.82    8.47
   6 -10  -3    4.50    8.01
   6 -10  -3   16.29    8.60
  -6  10   3   -6.88    6.80
   5 -10  -3   -0.63    7.09
   5 -10  -3    0.20    7.55
   4 -10  -3   -2.91    6.65
   4 -10  -3    1.47    6.23
  -4  10   3    7.59    6.25
   3 -10  -3   -2.03    5.65
  -3  10   3    3.83    5.77
   2 -10  -3    1.84    7.05
   2 -10  -3   -1.99    5.03
  -2  10   3   -2.37    5.12
   1 -10  -3    4.91    4.82
   1 -10  -3   -4.01    7.29
  -1  10   3    0.38    4.93
   0 -10  -3   -1.90    7.49
   0 -10  -3    0.82    4.26
  -1 -10  -3    6.00    4.33
  -1 -10  -3    3.24    7.46
  -2 -10  -3    2.29    7.38
  -2 -10  -3   -1.26    4.87
  -3 -10  -3    1.29    7.32
  -3 -10  -3    0.75    5.12
  -4 -10  -3   13.21    5.56
  -4 -10  -3   26.32    8.79
   4  10   3   11.77    4.80
  -5 -10  -3   24.88    8.59
  -5 -10  -3   15.83    6.22
  -5 -10  -3   18.62    5.78
   5  10   3   14.01    5.03
  -6 -10  -3   16.87    4.71
  -6 -10  -3    7.49    6.70
  -6 -10  -3    4.41    8.28
   6  10   3   10.59    5.29
  -7 -10  -3    0.81    7.02
   7  10   3    2.30    5.19
  -8 -10  -3   -0.61    8.81
  -8 -10  -3    1.63    8.22
   8  10   3   -0.71    6.72
  -9 -10  -3   28.95   10.55
  -9 -10  -3    0.58    9.18
   9  10   3   -4.37    5.88
 -10 -10  -3   10.53   10.12
 -10 -10  -3   -9.89   10.35
  10  10   3    0.46    6.77
 -11 -10  -3    0.07   12.32
 -11 -10  -3  -18.66   11.04
  11  10   3    1.34    7.85
   6 -11  -3   -2.29    9.16
   6 -11  -3   -3.30    9.49
  -6  11   3   -7.67    8.55
   5 -11  -3    3.74    8.39
   5 -11  -3   -3.07    8.25
  -5  11   3    3.56    7.10
   4 -11  -3   11.29    7.89
   3 -11  -3   -3.88    6.14
   3 -11  -3    4.90    7.50
  -3  11   3    7.18    6.48
   2 -11  -3    0.57    6.05
   2 -11  -3    1.78    8.74
  -2  11   3   10.86    6.09
   1 -11  -3    9.67    8.65
   1 -11  -3   14.39    5.94
  -1  11   3   10.91    6.40
   0 -11  -3   12.38    8.66
   0 -11  -3    0.11    5.37
  -1 -11  -3    2.36    8.07
  -1 -11  -3    5.64    5.25
  -2 -11  -3   -1.67    8.35
  -2 -11  -3   -2.57    5.52
  -3 -11  -3    3.22    8.15
  -3 -11  -3   -7.42    5.91
  -4 -11  -3   10.42    8.52
  -4 -11  -3    8.96    6.37
  -4 -11  -3   12.40    6.64
  -5 -11  -3   -3.36    8.06
  -5 -11  -3    2.76    6.50
  -5 -11  -3    6.48    6.59
   5  11   3   -3.64    5.24
  -6 -11  -3    0.42    8.51
  -6 -11  -3   -4.82    6.04
  -6 -11  -3   -2.43    7.26
   6  11   3   -7.31    4.87
  -7 -11  -3    1.53    8.26
  -7 -11  -3   -1.75    8.60
   7  11   3   -2.76    5.53
  -8 -11  -3    4.48   10.44
  -8 -11  -3    0.67    9.16
   8  11   3   -5.86    5.96
  -9 -11  -3   -3.81   10.55
   9  11   3   12.38    7.36
 -10 -11  -3   -2.51   11.56
 -10 -11  -3  -10.21   11.86
  10  11   3   12.69    7.97
   5 -12  -3    2.27   10.64
   5 -12  -3    0.36   10.09
  -5  12   3   13.23    8.70
   4 -12  -3    5.48   10.11
   4 -12  -3   12.80    9.06
  -4  12   3   -7.48    7.07
   3 -12  -3    3.08    8.41
   3 -12  -3   -1.91    7.75
  -3  12   3    3.44    6.74
   2 -12  -3    2.05    8.14
  -2  12   3   -1.72    6.69
   1 -12  -3    7.19   10.27
   1 -12  -3   -1.19    6.37
   0 -12  -3   -0.47    9.60
   0 -12  -3    1.09    6.00
  -1 -12  -3   12.07    5.82
  -1 -12  -3    0.06    6.61
  -1 -12  -3   14.02    9.69
  -2 -12  -3    4.73    9.46
  -2 -12  -3    1.93    5.98
  -2 -12  -3    7.62    6.83
  -3 -12  -3    6.96    7.12
  -3 -12  -3    7.58    7.67
  -3 -12  -3   13.51    9.69
  -4 -12  -3    4.41    7.76
  -4 -12  -3    4.80    7.37
  -5 -12  -3   -0.75    7.88
  -5 -12  -3    3.87    7.76
  -5 -12  -3  -10.77    8.80
  -6 -12  -3   -0.57    8.78
  -6 -12  -3   -2.29    9.99
   6  12   3    8.36    5.98
  -7 -12  -3    9.43   11.24
  -7 -12  -3    4.94    9.52
   7  12   3    9.26    6.22
  -8 -12  -3    2.77   13.13
  -8 -12  -3   16.25   11.62
   8  12   3   14.65    7.68
  -9 -12  -3   12.63   12.64
  -9 -12  -3    1.55   11.88
   9  12   3    7.81    7.90
   3 -13  -3    0.65   10.52
   3 -13  -3   12.54    9.67
  -3  13   3   -3.39    8.39
   2 -13  -3  -10.90    9.97
   2 -13  -3   -2.72    8.13
   1 -13  -3   -1.70    7.53
   1 -13  -3    9.53    9.29
   0 -13  -3   -0.97   12.05
   0 -13  -3   -3.72    9.09
   0 -13  -3   -4.64    6.89
  -1 -13  -3   -5.64    6.68
  -1 -13  -3   -4.45   11.37
  -1 -13  -3    7.12    8.08
  -1 -13  -3   -6.53    8.38
  -2 -13  -3    7.88    6.75
  -2 -13  -3  -10.03    8.42
  -2 -13  -3    3.47   12.48
  -2 -13  -3    1.87    8.06
  -3 -13  -3   -6.43    8.61
  -3 -13  -3   -2.61    6.80
  -3 -13  -3    8.34   10.18
  -3 -13  -3   -5.01    8.26
  -4 -13  -3    2.80    8.51
  -4 -13  -3    0.16   11.04
  -4 -13  -3   14.06    9.25
  -5 -13  -3   -5.75    9.14
  -5 -13  -3   14.19   11.31
  -5 -13  -3    8.11    9.40
  -6 -13  -3   -5.89   10.02
  -6 -13  -3   -7.72   11.56
  -7 -13  -3    5.60   12.26
   7  13   3   -0.70    7.52
   0 -14  -3   11.88    9.06
  -1 -14  -3   32.12   13.88
  -1 -14  -3    4.75    9.62
  -1 -14  -3   15.72   11.42
  -1 -14  -3    5.89    8.88
  -2 -14  -3    1.05   10.34
  -2 -14  -3   -5.60   13.08
  -2 -14  -3   -3.13    8.47
  -2 -14  -3   -1.31    9.75
  -3 -14  -3    3.24   12.93
  -3 -14  -3   -6.11   10.24
  -3 -14  -3   -5.63   14.97
  -3 -14  -3    2.71    8.92
  -4 -14  -3    7.03   10.24
  -4 -14  -3    1.21   15.87
  -4 -14  -3    8.61   13.12
  -5 -13   4   14.13   12.72
   4  13  -4   -1.74    7.93
  -4 -13   4   -2.09   11.99
   3  13  -4    3.24    8.31
  -3 -13   4   -0.92   11.48
  -3 -13   4   -2.28    7.82
   2  13  -4   -5.43    8.44
  -2 -13   4    4.89    7.64
  -2 -13   4   -4.97   11.64
   1  13  -4    1.02    9.21
  -1 -13   4    1.81    8.07
   0 -13   4   -0.45    8.31
   1 -13   4  -11.51    8.53
   8  12  -4    8.93    8.74
  -8 -12   4    4.63   12.16
   7  12  -4   -4.27    7.85
  -7 -12   4   -7.02   11.78
  -6 -12   4   -0.11   11.02
   5  12  -4   10.31    7.74
  -5 -12   4   -2.33    9.29
   4  12  -4   18.07    7.60
  -4 -12   4  -10.99    9.21
   3  12  -4   -3.29    7.99
  -3 -12   4   -8.55    9.68
   2  12  -4   16.89    7.36
  -2 -12   4    6.06   10.00
  -2 -12   4    4.53    6.70
   1  12  -4   -3.43    6.93
  -1 -12   4    7.83    6.30
  -1 -12   4   -7.29    9.95
   0  12  -4   -5.38    7.69
   0 -12   4   -0.98    6.26
   0 -12   4    8.18   10.10
  -1  12  -4   -1.37    8.16
   1 -12   4   17.38   10.76
   1 -12   4    7.96    7.37
   2 -12   4    0.41    7.56
   3 -12   4   -2.47    8.10
   9  11  -4  -16.75    7.98
  -9 -11   4   -8.34   11.93
   8  11  -4   10.94    7.02
  -8 -11   4    3.18   11.54
   7  11  -4    5.75    6.40
  -7 -11   4    2.43    9.18
   6  11  -4   10.11    6.47
   6  11  -4  -14.88    7.01
  -6 -11   4  -11.48    8.59
   5  11  -4    3.30    6.89
  -5 -11   4   12.89    8.29
  -5 -11   4    9.71    7.85
   4  11  -4   16.28    6.90
  -4 -11   4   -1.46    8.25
  -4 -11   4    9.02    7.03
   3  11  -4   -6.06    6.30
  -3 -11   4    3.27    8.09
  -3 -11   4   -0.67    6.40
   2  11  -4   -6.57    6.30
  -2 -11   4    2.17    8.08
  -2 -11   4  -13.89    5.32
  -2 -11   4    0.62    6.16
   1  11  -4   11.36    6.70
  -1 -11   4    7.20    5.47
  -1 -11   4    7.14    6.47
  -1 -11   4    7.75    8.70
   0  11  -4   -4.96    5.97
   0 -11   4   -0.25    5.64
   0 -11   4   -0.36    8.84
  -1  11  -4    8.68    7.02
   1 -11   4    3.10    5.77
   1 -11   4    2.24    8.76
  -2  11  -4    3.39    6.97
  -2  11  -4   10.03    7.65
   2 -11   4   -8.54    5.61
   2 -11   4   11.47    8.24
  -3  11  -4   17.60    7.22
  -3  11  -4   11.99    8.19
   3 -11   4    7.32    6.97
  -4  11  -4   -0.34    7.21
   4 -11   4    4.22    7.76
   5 -11   4   -2.80    8.80
  10  10  -4    7.70    7.86
 -10 -10   4   -4.20   11.93
   9  10  -4    9.12    6.78
  -9 -10   4  -11.81    9.73
  -9 -10   4    9.60   10.58
   8  10  -4    3.98    6.46
  -8 -10   4   -0.36    9.75
  -8 -10   4   -3.73    8.68
   7  10  -4    0.84    6.83
   7  10  -4    5.38    5.78
  -7 -10   4    6.53    8.84
  -7 -10   4    8.46    8.85
   6  10  -4    3.06    6.45
   6  10  -4    6.27    5.21
  -6 -10   4    8.81    7.71
   5  10  -4   -0.33    5.17
   5  10  -4    4.08    6.03
  -5 -10   4   11.49    6.81
  -5 -10   4   14.89    7.64
   4  10  -4    8.78    5.86
  -4 -10   4    7.85    7.55
  -4 -10   4   14.24    5.97
   3  10  -4    4.47    5.83
  -3 -10   4   13.08    5.38
  -3 -10   4    9.49    7.01
   2  10  -4   -2.90    5.61
  -2 -10   4    3.90    5.21
  -2 -10   4   -2.02    6.79
   1  10  -4    1.53    5.50
  -1 -10   4    3.23    5.25
  -1 -10   4    2.22    7.21
  -1 -10   4    3.49    4.60
   0  10  -4   -4.64    5.68
   0 -10   4   -2.35    7.43
   0 -10   4    3.16    4.58
  -1  10  -4    3.23    6.02
  -1  10  -4    0.48    6.02
   1 -10   4   -7.30    7.02
   1 -10   4    5.03    5.22
  -2  10  -4   -5.32    5.84
  -2  10  -4    7.34    6.90
   2 -10   4    2.44    6.08
   2 -10   4    3.95    7.06
  -3  10  -4    8.94    6.41
  -3  10  -4    1.00    6.08
   3 -10   4   38.13    9.25
   3 -10   4    9.49    6.24
  -4  10  -4   11.24    7.61
  -4  10  -4    6.56    6.65
   4 -10   4    2.84    6.24
  -5  10  -4   -6.48    6.85
   5 -10   4   -4.42    7.08
  -6  10  -4    1.56    7.30
   6 -10   4   -1.81    8.53
  -7  10  -4   -2.95    8.67
   7 -10   4    3.81   10.23
  11   9  -4   -3.55    7.72
 -11  -9   4   -5.47   11.85
 -11  -9   4   21.79   12.07
  10   9  -4    3.81    7.44
 -10  -9   4   15.52   10.27
 -10  -9   4    0.47   10.85
   9   9  -4   10.90    6.50
  -9  -9   4   -3.78    9.25
  -9  -9   4   -4.68    9.26
   8   9  -4    1.68    5.30
  -8  -9   4    6.60    8.75
  -8  -9   4   -4.53    7.56
   7   9  -4  -12.77    7.62
   7   9  -4   -1.77    5.68
  -7  -9   4    2.61    7.83
  -7  -9   4   10.42    7.43
   6   9  -4    2.25    5.01
   6   9  -4    2.14    5.29
  -6  -9   4    2.04    6.97
  -6  -9   4    3.62    6.61
   5   9  -4   10.98    4.68
   5   9  -4   14.79    5.38
  -5  -9   4   16.25    7.49
  -5  -9   4   16.61    5.94
   4   9  -4   -3.22    4.11
   4   9  -4   -3.21    4.66
  -4  -9   4   18.10    5.52
  -4  -9   4    0.55    6.30
   3   9  -4    1.03    4.60
  -3  -9   4    4.70    5.41
  -3  -9   4   -3.30    6.28
   2   9  -4   12.31    5.13
  -2  -9   4   34.49    6.34
  -2  -9   4   18.55    6.05
  -2  -9   4    6.34    6.45
   1   9  -4    3.73    4.69
  -1  -9   4   10.44    4.21
  -1  -9   4   15.97    6.47
  -1  -9   4    2.56    4.06
  -1  -9   4    2.13    6.14
   0   9  -4   28.80    5.91
   0  -9   4   34.44    7.40
   0  -9   4   36.38    8.00
   0  -9   4   26.07    5.56
  -1   9  -4    6.89    5.12
  -1   9  -4   -2.02    4.70
   1  -9   4    4.12    6.37
   1  -9   4    5.61    4.86
  -2   9  -4    4.74    5.17
  -2   9  -4   -3.45    5.47
   2  -9   4    8.43    5.96
   2  -9   4    2.97    4.49
  -3   9  -4    9.10    5.89
  -3   9  -4    2.56    5.36
   3  -9   4    4.71    5.47
  -4   9  -4   -2.05    5.55
  -4   9  -4   -0.69    5.87
   4  -9   4    4.49    5.77
  -5   9  -4   -0.26    6.31
  -5   9  -4    0.18    6.24
   5  -9   4    1.12    6.60
  -6   9  -4    1.19    6.98
   6  -9   4    0.37    6.96
  -7   9  -4    9.89    7.48
   7  -9   4   -3.27    8.67
  -8   9  -4    0.55    9.06
   8  -9   4    3.35   10.64
  12   8  -4   13.17    8.86
 -12  -8   4  -13.94   12.08
 -12  -8   4    6.97   12.43
  11   8  -4    0.21    7.80
 -11  -8   4    6.06   11.31
 -11  -8   4  -10.60   10.67
  10   8  -4    5.91    6.14
 -10  -8   4  -10.30    9.34
 -10  -8   4   16.71    9.86
   9   8  -4    2.15    5.68
  -9  -8   4   10.12    7.78
  -9  -8   4   -4.79    8.42
   8   8  -4    1.52    4.86
  -8  -8   4    2.30    7.68
  -8  -8   4   11.52    8.08
   7   8  -4   -2.87    4.47
   7   8  -4   10.05    4.61
  -7  -8   4   -4.11    7.30
  -7  -8   4   10.07    7.06
   6   8  -4    0.73    4.34
   6   8  -4    2.94    4.65
  -6  -8   4    3.38    5.76
  -6  -8   4   11.46    6.66
  -6  -8   4   -0.58    4.80
  -6  -8   4    1.18    6.30
   5   8  -4    4.53    4.32
   5   8  -4    0.16    4.17
  -5  -8   4    0.52    5.00
  -5  -8   4   -1.90    6.38
  -5  -8   4    3.67    4.86
   4   8  -4   -0.21    4.00
   4   8  -4    1.22    4.13
  -4  -8   4    1.76    5.71
  -4  -8   4    0.16    2.87
  -4  -8   4   -2.93    5.00
  -4  -8   4    8.40    4.24
   3   8  -4    3.94    3.98
   3   8  -4   -1.38    3.88
  -3  -8   4   -1.06    5.58
  -3  -8   4   -2.78    3.82
  -3  -8   4   -2.31    2.61
   2   8  -4    7.21    4.38
  -2  -8   4   12.05    2.85
  -2  -8   4   13.89    5.98
  -2  -8   4    2.78    4.13
   1   8  -4    1.07    4.10
  -1  -8   4   -5.66    4.32
  -1  -8   4    2.33    5.55
   0   8  -4    7.11    4.34
   0  -8   4   -2.00    5.13
   0  -8   4    9.30    5.57
   0  -8   4   -2.48    3.81
  -1   8  -4    8.00    4.62
  -1   8  -4    7.51    3.93
   1  -8   4    1.97    6.46
   1  -8   4   -2.65    3.82
   1  -8   4   -7.86    7.77
   1  -8   4   -0.83    5.30
  -2   8  -4    3.46    4.34
  -2   8  -4    1.62    4.83
   2  -8   4    6.20    4.14
   2  -8   4    1.30    7.18
   2  -8   4    7.50    4.90
  -3   8  -4   -1.70    4.99
  -3   8  -4    2.97    5.27
   3  -8   4   -2.12    4.58
   3  -8   4    4.09    3.33
   3  -8   4   13.75    5.58
  -4   8  -4    4.26    5.49
  -4   8  -4    8.55    5.51
   4  -8   4   -0.17    5.09
  -5   8  -4   -2.05    5.67
  -5   8  -4   -3.80    5.63
   5  -8   4   -4.76    5.65
  -6   8  -4    2.10    6.72
   6  -8   4   -3.99    6.26
  -7   8  -4    0.37    6.85
   7  -8   4   -4.43    7.12
  -8   8  -4    9.50    7.93
   8  -8   4   -1.78    8.22
  -9   8  -4   -2.58    9.12
   9  -8   4    3.14    9.86
  12   7  -4    5.47    8.51
 -12  -7   4    7.33   11.50
 -12  -7   4    5.43   10.97
  11   7  -4    0.56    6.44
 -11  -7   4   -6.50    9.67
 -11  -7   4   -4.69    9.97
  10   7  -4    0.72    5.44
 -10  -7   4    6.79    8.76
 -10  -7   4   20.16    9.13
  -9  -7   4    1.21    7.72
  -9  -7   4   -0.65    7.55
   8   7  -4    9.61    2.50
   8   7  -4    2.93    4.81
  -8  -7   4    5.63    7.07
  -8  -7   4    8.91    6.90
   7   7  -4    2.38    4.14
  -7  -7   4    6.57    6.20
  -7  -7   4    0.66    4.01
  -7  -7   4    0.42    6.39
   6   7  -4   28.99    5.48
   6   7  -4   26.27    4.56
  -6  -7   4   19.94    6.84
  -6  -7   4   35.58    6.29
  -6  -7   4   34.48    4.93
   5   7  -4    1.57    3.76
   5   7  -4    2.35    3.41
  -5  -7   4   -1.30    3.61
  -5  -7   4   -0.95    5.28
   4   7  -4   -1.25    3.69
   4   7  -4    1.69    3.38
  -4  -7   4    0.98    5.13
  -4  -7   4    1.94    2.61
  -4  -7   4   -1.22    3.66
  -4  -7   4    2.19    3.20
   3   7  -4   -0.61    3.39
   3   7  -4    5.47    3.35
  -3  -7   4    1.54    3.49
  -3  -7   4    2.35    2.73
  -3  -7   4    1.68    2.34
  -3  -7   4    5.48    5.30
   2   7  -4    0.53    3.51
  -2  -7   4   -0.58    5.10
  -2  -7   4   -2.11    2.68
  -2  -7   4    0.69    3.67
  -2  -7   4    4.22    2.10
   1   7  -4    9.93    3.83
  -1  -7   4    9.96    5.03
  -1  -7   4   11.75    6.81
  -1  -7   4   15.44    3.48
   0   7  -4    4.46    2.23
   0   7  -4    4.88    3.58
   0  -7   4    0.35    3.06
   0  -7   4    3.08    4.60
   0  -7   4    1.18    3.67
   0  -7   4    3.05    6.32
  -1   7  -4   21.57    4.54
  -1   7  -4   15.93    3.55
   1  -7   4   22.46    4.30
   1  -7   4    8.63    6.31
   1  -7   4   21.17    5.28
   1  -7   4   23.51    4.97
  -2   7  -4    0.98    3.76
  -2   7  -4    3.89    4.28
   2  -7   4   -2.62    2.51
   2  -7   4    0.36    3.54
   2  -7   4    0.88    6.03
   2  -7   4    6.99    5.09
  -3   7  -4    2.82    4.19
  -3   7  -4    1.95    4.25
   3  -7   4    2.52    2.81
   3  -7   4   -6.91    4.08
   3  -7   4    2.06    4.23
  -4   7  -4    0.20    4.70
  -4   7  -4    2.72    4.85
   4  -7   4    0.38    4.65
  -5   7  -4   -0.95    5.37
  -5   7  -4    4.16    5.04
   5  -7   4    6.59    5.09
  -6   7  -4    6.39    6.18
  -6   7  -4    1.96    6.25
   6  -7   4    3.66    5.43
  -7   7  -4    0.45    6.87
   7  -7   4    3.06    6.70
  -8   7  -4   -3.79    9.74
   8  -7   4    6.58    7.34
  -9   7  -4    5.41    8.56
   9  -7   4    9.36    9.14
  10  -7   4   11.62   10.80
  12   6  -4    5.11    7.22
 -12  -6   4    7.75   10.44
 -12  -6   4  -15.20   10.10
  11   6  -4    2.21    6.79
 -11  -6   4   14.37    9.31
 -11  -6   4   -6.27    9.03
  10   6  -4    5.91    5.47
 -10  -6   4    0.87    7.46
 -10  -6   4    3.57    8.07
   9   6  -4    3.22    5.09
   9   6  -4    2.67    2.28
  -9  -6   4    1.25    6.93
  -9  -6   4    9.70    7.09
   8   6  -4    1.24    2.21
   8   6  -4    1.80    4.57
  -8  -6   4    9.09    6.78
  -8  -6   4    5.34    3.92
  -8  -6   4   -4.13    6.03
   7   6  -4   32.08    3.81
   7   6  -4   24.06    5.28
  -7  -6   4   22.84    6.36
  -7  -6   4   18.28    6.70
  -7  -6   4   26.76    4.51
   6   6  -4   -1.99    3.42
   6   6  -4    6.43    4.68
  -6  -6   4   -1.40    5.27
  -6  -6   4    1.57    4.64
  -6  -6   4    0.22    2.91
   5   6  -4   21.29    4.32
   5   6  -4   20.51    3.30
  -5  -6   4   19.66    6.06
  -5  -6   4   20.36    3.46
  -5  -6   4   22.04    3.55
   4   6  -4   -0.46    3.33
   4   6  -4    7.02    2.70
  -4  -6   4    4.12    5.07
  -4  -6   4    5.56    2.75
  -4  -6   4    6.86    2.49
   3   6  -4   -3.74    2.48
   3   6  -4    0.26    2.90
  -3  -6   4   -0.50    2.52
  -3  -6   4   -0.34    1.88
  -3  -6   4    1.87    1.95
  -3  -6   4    3.05    4.43
   2   6  -4    8.98    3.09
   2   6  -4    7.60    3.11
  -2  -6   4    9.86    4.41
  -2  -6   4    9.35    1.96
  -2  -6   4   12.00    2.25
  -2  -6   4   10.51    3.18
   1   6  -4    4.95    2.92
  -1  -6   4    3.89    3.46
  -1  -6   4    8.66    4.24
  -1  -6   4    7.66    2.29
   0   6  -4    1.41    1.73
   0   6  -4    2.24    3.12
   0  -6   4   -2.49    3.52
   0  -6   4    0.98    3.37
   0  -6   4   -0.61    2.69
   0  -6   4    1.45    2.61
  -1   6  -4    4.67    3.52
  -1   6  -4    9.96    2.27
   1  -6   4    8.95    3.58
   1  -6   4    3.13    2.95
  -2   6  -4    4.77    3.47
  -2   6  -4   12.50    2.84
   2  -6   4    0.97    3.11
   2  -6   4    0.60    3.82
   2  -6   4    3.31    2.36
   2  -6   4   -1.29    4.47
  -3   6  -4    6.41    3.95
  -3   6  -4    3.61    3.91
   3  -6   4    7.29    3.72
   3  -6   4    9.74    3.25
   3  -6   4    7.53    2.35
   3  -6   4   23.30    6.20
  -4   6  -4   -3.18    3.93
  -4   6  -4    3.09    4.33
   4  -6   4    3.48    4.09
  -5   6  -4    6.55    4.70
  -5   6  -4   -5.97    4.85
   5  -6   4    1.33    4.51
  -6   6  -4   10.56    5.28
  -6   6  -4   -2.93    5.78
   6  -6   4    2.38    5.32
  -7   6  -4    2.03    6.58
   7  -6   4    0.26    5.57
  -8   6  -4   15.66    7.49
   8  -6   4    9.98    6.64
  -9   6  -4   -8.83    7.83
   9  -6   4   11.06    7.43
 -10   6  -4    2.50    9.58
  10  -6   4   -7.21    9.35
  10  -6   4    8.66    9.26
  13   5  -4    3.65    8.90
 -13  -5   4   11.04   11.98
 -13  -5   4    3.57   11.15
  12   5  -4   -5.25    7.51
 -12  -5   4    2.12    9.30
 -12  -5   4   -6.33    9.44
  11   5  -4    3.33    6.33
 -11  -5   4    2.50    8.54
 -11  -5   4   -8.25    8.08
  10   5  -4   -4.25    6.14
 -10  -5   4   -4.55    7.31
 -10  -5   4  -10.65    7.37
   9   5  -4    1.07    2.10
   9   5  -4    2.32    4.91
  -9  -5   4    5.22    6.63
  -9  -5   4   -1.21    6.56
   8   5  -4   -1.06    4.21
   8   5  -4    1.77    2.02
  -8  -5   4    4.99    3.83
  -8  -5   4   -5.66    5.68
  -8  -5   4    4.57    5.80
   7   5  -4   14.23    2.37
   7   5  -4   16.50    4.40
  -7  -5   4    9.64    3.41
  -7  -5   4    9.38    6.13
  -7  -5   4   12.30    5.34
   6   5  -4    0.57    3.28
   6   5  -4    2.52    1.61
   6   5  -4    3.57    4.21
  -6  -5   4    1.01    2.51
  -6  -5   4    2.53    4.16
  -6  -5   4   -1.68    4.96
   5   5  -4   30.38    4.75
   5   5  -4   27.66    3.54
   5   5  -4   25.89    4.58
  -5  -5   4   32.80    4.18
  -5  -5   4   31.11    3.82
  -5  -5   4   29.48    6.20
   4   5  -4   16.17    3.78
   4   5  -4   22.03    3.21
  -4  -5   4   21.13    2.93
  -4  -5   4   15.35    5.35
  -4  -5   4   23.32    3.21
   3   5  -4   17.00    2.59
   3   5  -4   15.75    3.22
  -3  -5   4   15.57    3.75
  -3  -5   4   14.73    2.37
  -3  -5   4   15.93    2.65
  -3  -5   4   13.51    4.41
   2   5  -4   20.11    3.20
   2   5  -4   15.93    2.76
  -2  -5   4   16.18    2.13
  -2  -5   4   10.89    2.65
  -2  -5   4   14.73    4.11
  -2  -5   4   18.86    3.62
   1   5  -4    1.95    2.25
  -1  -5   4   -2.85    2.28
  -1  -5   4   -4.50    2.93
  -1  -5   4    1.56    2.91
   0   5  -4   -3.17    2.60
   0   5  -4    1.92    1.43
   0  -5   4    0.90    3.12
   0  -5   4   -1.45    2.47
   0  -5   4   -5.40    1.88
   0  -5   4    2.56    1.75
  -1   5  -4    0.92    1.76
  -1   5  -4    2.61    2.71
   1  -5   4   -2.26    3.03
   1  -5   4   -0.54    2.20
   1  -5   4   -0.09    2.63
   1  -5   4    0.82    3.04
   1  -5   4   -0.75    2.14
  -2   5  -4   -0.01    3.08
  -2   5  -4    3.37    1.85
   2  -5   4    0.77    3.19
   2  -5   4    6.51    2.93
   2  -5   4    0.22    1.90
   2  -5   4    9.96    3.53
  -3   5  -4   31.15    4.89
  -3   5  -4   30.50    4.71
   3  -5   4   25.67    3.65
   3  -5   4   29.57    4.61
   3  -5   4   37.32    5.88
  -4   5  -4    4.35    4.24
  -4   5  -4   -0.98    3.83
   4  -5   4    3.27    3.51
  -5   5  -4    1.09    4.14
  -5   5  -4    3.74    4.75
   5  -5   4    3.76    4.00
  -6   5  -4    9.26    5.35
  -6   5  -4   17.38    5.41
   6  -5   4   10.47    4.94
  -7   5  -4   -9.00    5.81
   7  -5   4    5.84    5.50
  -8   5  -4   -2.49    6.32
   8  -5   4    0.22    5.59
   9  -5   4    1.73    6.72
 -10   5  -4    2.20    8.68
  10  -5   4    7.85    8.10
  10  -5   4    2.71    7.82
 -11   5  -4   14.09   10.67
  11  -5   4   -0.30    8.75
  11  -5   4   -3.65    9.93
  13   4  -4   -6.07    8.48
 -13  -4   4   -4.92    9.62
 -13  -4   4    1.23   11.12
  12   4  -4    9.49    7.72
 -12  -4   4   15.78    9.23
  11   4  -4    2.76    6.03
 -11  -4   4    2.11    8.59
 -11  -4   4    0.28    8.13
  10   4  -4    6.01    5.50
  10   4  -4    3.83    1.90
 -10  -4   4   13.43    7.62
 -10  -4   4    5.53    7.31
   9   4  -4    6.38    1.79
   9   4  -4   -5.08    4.44
  -9  -4   4    2.88    6.44
  -9  -4   4   -2.49    6.79
   8   4  -4   34.17    4.16
   8   4  -4   36.81    5.69
  -8  -4   4   35.18    6.91
  -8  -4   4   36.81    7.58
  -8  -4   4   34.96    5.39
   7   4  -4    0.12    3.56
   7   4  -4    1.49    1.55
  -7  -4   4    8.56    3.03
  -7  -4   4   -7.56    4.54
  -7  -4   4    0.63    5.47
   6   4  -4   10.93    4.59
   6   4  -4    2.95    3.15
   6   4  -4    4.16    1.55
  -6  -4   4    9.10    3.84
  -6  -4   4    2.30    2.38
  -6  -4   4   -0.25    4.56
   5   4  -4    3.63    5.49
   5   4  -4    2.14    1.41
   5   4  -4    1.38    2.95
  -5  -4   4    4.03    2.34
  -5  -4   4   -0.26    4.36
  -5  -4   4    0.72    1.82
   4   4  -4   14.74    2.24
   4   4  -4   16.56    3.40
   4   4  -4   11.29    2.70
  -4  -4   4   18.50    2.83
  -4  -4   4   20.57    2.33
  -4  -4   4   13.81    3.85
  -4  -4   4   15.57    4.32
   3   4  -4   38.53    3.94
   3   4  -4   34.55    3.84
   3   4  -4   36.51    4.45
  -3  -4   4   38.26    4.65
  -3  -4   4   40.03    4.02
  -3  -4   4   34.77    5.27
  -3  -4   4   26.93    3.90
   2   4  -4    8.11    2.30
   2   4  -4    3.66    1.37
   2   4  -4    4.68    4.64
  -2  -4   4    7.59    1.65
  -2  -4   4    3.73    1.12
  -2  -4   4    8.81    2.65
  -2  -4   4   11.98    2.95
  -2  -4   4    5.45    1.27
   1   4  -4    9.40    2.13
   1   4  -4   10.34    4.08
  -1  -4   4    7.73    1.43
  -1  -4   4   12.73    2.55
  -1  -4   4   12.35    2.53
  -1  -4   4   11.68    2.17
   0   4  -4   10.93    3.69
   0   4  -4    6.37    1.48
   0   4  -4    8.30    2.18
   0  -4   4   11.62    2.54
   0  -4   4   12.89    1.73
   0  -4   4   10.18    2.26
   0  -4   4    9.65    2.41
  -1   4  -4    1.14    2.98
  -1   4  -4    3.45    2.22
  -1   4  -4    0.64    1.43
   1  -4   4   -0.22    2.36
   1  -4   4    1.51    1.72
   1  -4   4    0.95    2.10
   1  -4   4    0.60    1.74
  -2   4  -4   45.97    5.02
  -2   4  -4   47.67    5.53
  -2   4  -4   43.47    5.49
   2  -4   4   44.67    5.76
   2  -4   4   42.34    4.70
   2  -4   4   41.34    5.47
   2  -4   4   42.55    5.31
  -3   4  -4   65.26    7.85
  -3   4  -4   70.68    7.79
   3  -4   4   62.86    6.62
   3  -4   4   75.70    7.66
   3  -4   4   65.17    7.41
   3  -4   4   76.01    8.28
  -4   4  -4   -0.77    3.48
  -4   4  -4    3.76    3.86
   4  -4   4    1.97    3.41
   4  -4   4    0.85    5.39
  -5   4  -4    0.08    3.90
  -5   4  -4    2.21    4.25
   5  -4   4   -5.14    3.70
  -6   4  -4   48.40    6.70
  -6   4  -4   37.77    7.16
   6  -4   4   45.13    6.55
  -7   4  -4   -6.80    5.50
   7  -4   4   -3.72    4.86
  -8   4  -4    1.31    6.51
   8  -4   4    0.02    5.66
  -9   4  -4    2.01    7.06
 -10   4  -4  -11.33    7.70
  10  -4   4    4.21    7.10
  10  -4   4    7.06    7.34
 -11   4  -4    1.22    9.14
  11  -4   4    0.92    7.87
  11  -4   4    0.88    9.03
  13   3  -4    3.62    8.65
 -13  -3   4   -2.50   11.01
  12   3  -4    8.75    7.18
 -12  -3   4  -14.66    8.79
 -12  -3   4   -7.65    8.62
  11   3  -4   -4.79    6.01
 -11  -3   4    8.08    8.39
 -11  -3   4   -4.05    7.01
  10   3  -4    6.09    5.50
  10   3  -4    3.09    3.11
 -10  -3   4   -0.16    6.93
 -10  -3   4   -1.46    7.26
   9   3  -4    5.01    5.02
  -9  -3   4   -3.42    6.32
  -9  -3   4   11.62    6.32
   8   3  -4   23.09    4.96
  -8  -3   4   20.31    6.06
  -8  -3   4   28.37    6.76
   7   3  -4   15.18    2.13
   7   3  -4   10.80    4.24
  -7  -3   4   16.19    5.73
  -7  -3   4   12.91    3.61
  -7  -3   4   12.25    4.99
   6   3  -4   35.34    5.57
   6   3  -4   27.99    4.47
   6   3  -4   25.11    3.40
  -6  -3   4   28.96    5.52
  -6  -3   4   30.58    3.85
  -6  -3   4   33.87    5.09
   5   3  -4   18.03    3.69
   5   3  -4   16.23    3.23
   5   3  -4   10.76    1.85
  -5  -3   4   23.25    4.05
  -5  -3   4   10.24    4.37
  -5  -3   4    7.87    2.18
  -5  -3   4   16.69    2.74
   4   3  -4   -1.68    2.15
   4   3  -4    0.71    1.13
   4   3  -4    1.29    2.34
  -4  -3   4   -1.89    1.85
  -4  -3   4    1.20    3.16
  -4  -3   4   -2.11    1.26
  -4  -3   4    7.27    2.93
   3   3  -4    2.60    1.39
   3   3  -4    0.54    1.15
   3   3  -4    5.45    1.79
   3   3  -4    4.84    4.48
  -3  -3   4    1.87    1.24
  -3  -3   4    1.85    1.48
  -3  -3   4    1.31    2.22
  -3  -3   4    8.47    2.81
   2   3  -4   74.80    7.92
   2   3  -4   61.50    6.32
   2   3  -4   60.94    6.35
  -2  -3   4   68.20    6.33
  -2  -3   4   64.82    6.17
  -2  -3   4   61.64    6.78
  -2  -3   4   64.97    6.63
   1   3  -4   10.36    1.81
   1   3  -4   12.04    3.04
   1   3  -4   12.86    1.94
  -1  -3   4   12.32    1.36
  -1  -3   4   10.23    2.06
  -1  -3   4   11.68    1.76
  -1  -3   4   14.12    2.49
  -1  -3   4   11.62    1.32
   0   3  -4   -1.37    2.21
   0   3  -4   -1.36    1.16
   0   3  -4    1.26    0.82
   0  -3   4   -0.06    0.97
   0  -3   4    1.63    1.56
   0  -3   4    1.23    1.68
   0  -3   4    2.93    1.51
  -1   3  -4   -2.66    1.01
  -1   3  -4    2.00    2.10
  -1   3  -4   -0.06    1.26
   1  -3   4   -2.74    1.30
   1  -3   4   -1.20    1.20
   1  -3   4   -1.43    1.36
   1  -3   4    2.09    1.72
  -2   3  -4  159.47   15.64
  -2   3  -4  166.59   15.70
  -2   3  -4  156.93   15.55
   2  -3   4  159.62   15.58
   2  -3   4  165.08   15.62
   2  -3   4  165.26   15.38
   2  -3   4  175.91   15.67
  -3   3  -4   22.87    3.76
  -3   3  -4   31.33    4.16
  -3   3  -4   20.29    3.16
  -3   3  -4   32.63    3.85
   3  -3   4   40.04    4.52
   3  -3   4   35.02    3.99
   3  -3   4   26.27    3.85
   3  -3   4   25.79    3.05
  -4   3  -4   34.80    5.18
  -4   3  -4   33.31    5.07
  -4   3  -4   33.15    4.90
   4  -3   4   50.89    5.17
   4  -3   4   33.21    4.53
   4  -3   4   31.30    4.77
   4  -3   4   38.88    6.37
  -5   3  -4    5.39    3.46
  -5   3  -4    0.78    4.11
   5  -3   4    7.56    3.76
   5  -3   4    5.25    3.37
  -6   3  -4    5.37    4.85
  -6   3  -4    9.66    4.10
   6  -3   4    9.17    4.06
  -7   3  -4   40.37    7.33
   7  -3   4   44.71    6.67
  -8   3  -4   -0.44    5.86
   8  -3   4    5.06    5.21
  -9   3  -4   -6.55    6.76
   9  -3   4   -3.32    5.17
 -10   3  -4   -3.69    6.86
  10  -3   4    0.45    6.78
  10  -3   4    0.66    5.93
 -11   3  -4    3.56    8.94
  11  -3   4    7.53    7.56
  11  -3   4    1.55    7.26
 -12   3  -4   13.85   11.07
  12  -3   4   -0.08    9.34
  12  -3   4   -1.34    7.95
  13   2  -4   15.27    9.27
 -13  -2   4    4.19   11.29
  12   2  -4   -0.99    7.05
 -12  -2   4   -3.34    8.72
 -12  -2   4    0.54    8.27
  11   2  -4   -1.43    4.47
  11   2  -4    6.00    5.87
 -11  -2   4   -1.52    7.42
 -11  -2   4   -8.31    7.50
  10   2  -4    0.98    5.51
  10   2  -4    7.52    3.98
 -10  -2   4   -1.53    6.84
 -10  -2   4   -2.22    6.78
   9   2  -4    0.27    4.48
   9   2  -4    4.80    3.23
   9   2  -4    4.09    4.64
  -9  -2   4    3.83    6.13
  -9  -2   4    6.67    5.78
   8   2  -4   20.96    5.09
   8   2  -4   30.07    3.80
  -8  -2   4   17.27    5.84
  -8  -2   4   33.14    6.56
   7   2  -4    0.20    3.45
  -7  -2   4    0.69    3.54
  -7  -2   4   -5.63    4.55
  -7  -2   4    2.23    4.65
   6   2  -4    1.31    1.37
   6   2  -4   -0.05    3.28
   6   2  -4    4.71    4.68
  -6  -2   4   -1.47    2.39
  -6  -2   4    5.24    4.37
  -6  -2   4    7.01    3.85
  -6  -2   4    1.71    3.79
   5   2  -4    9.53    2.99
   5   2  -4   -6.15    3.36
   5   2  -4    8.27    1.47
  -5  -2   4    8.60    1.93
  -5  -2   4    2.00    3.53
  -5  -2   4    3.49    2.26
  -5  -2   4    5.33    3.73
   4   2  -4    1.51    2.43
   4   2  -4   -0.48    1.08
   4   2  -4    7.52    2.11
   4   2  -4   -0.22    3.95
  -4  -2   4    3.23    2.73
  -4  -2   4    3.27    1.94
  -4  -2   4    3.78    1.45
   3   2  -4   20.43    2.69
   3   2  -4   16.52    2.41
   3   2  -4   21.76    2.71
   3   2  -4   19.24    3.91
  -3  -2   4   25.92    3.12
  -3  -2   4   20.68    2.61
  -3  -2   4   19.47    2.57
  -3  -2   4   22.56    3.22
   2   2  -4    0.82    1.24
   2   2  -4    5.51    2.48
   2   2  -4   -0.08    0.80
   2   2  -4    1.14    0.88
  -2  -2   4    0.68    0.91
  -2  -2   4    1.37    1.94
  -2  -2   4    1.88    1.45
  -2  -2   4    0.41    0.92
   1   2  -4    7.15    1.48
   1   2  -4   11.34    2.34
   1   2  -4    8.98    1.33
  -1  -2   4    8.85    1.61
  -1  -2   4   10.62    1.45
  -1  -2   4    8.26    1.97
   0   2  -4    0.92    1.70
   0   2  -4    0.60    0.53
   0   2  -4    0.71    0.96
   0  -2   4    0.02    1.18
   0  -2   4    0.90    0.95
   0  -2   4    1.79    1.45
  -1   2  -4   -3.36    0.97
  -1   2  -4    0.19    1.13
   1  -2   4    2.04    1.12
   1  -2   4   -2.89    1.15
   1  -2   4   -0.72    1.11
   1  -2   4    0.96    1.20
  -2   2  -4  138.31   13.77
  -2   2  -4  145.14   13.79
  -2   2  -4  146.52   13.81
  -2   2  -4  148.52   13.69
   2  -2   4  151.62   13.77
   2  -2   4  144.47   13.83
   2  -2   4  142.98   13.62
   2  -2   4  146.38   13.79
  -3   2  -4   22.07    2.83
  -3   2  -4   28.12    3.52
  -3   2  -4   23.18    3.53
   3  -2   4   29.49    3.47
   3  -2   4   31.09    3.92
   3  -2   4   26.53    3.29
   3  -2   4   20.53    2.83
  -4   2  -4   22.06    3.54
  -4   2  -4   21.05    3.76
  -4   2  -4   26.04    2.70
  -4   2  -4   26.28    4.06
   4  -2   4   28.25    3.58
   4  -2   4   19.37    3.00
   4  -2   4   23.87    3.70
   4  -2   4   22.22    5.00
  -5   2  -4   24.21    5.04
  -5   2  -4   25.64    4.49
  -5   2  -4   28.72    5.24
  -5   2  -4   36.67    3.41
   5  -2   4   28.23    3.81
   5  -2   4   46.65    6.69
   5  -2   4   26.08    4.63
   5  -2   4   43.77    5.01
  -6   2  -4    0.97    4.60
  -6   2  -4    3.55    3.52
   6  -2   4   -4.11    3.56
   6  -2   4    7.85    3.77
  -7   2  -4    8.81    5.45
  -7   2  -4    9.31    2.36
  -7   2  -4    9.07    1.99
   7  -2   4   16.96    4.55
  -8   2  -4    0.23    1.76
  -8   2  -4   -3.32    5.44
  -8   2  -4    0.84    2.12
   8  -2   4    4.01    4.46
  -9   2  -4   -0.99    6.11
   9  -2   4    6.72    5.33
 -10   2  -4    9.54    7.25
  10  -2   4   11.14    6.63
  10  -2   4    4.20    6.40
 -11   2  -4    4.28    8.43
  11  -2   4   -3.21    7.26
  11  -2   4   -0.62    6.77
 -12   2  -4   -8.98    9.79
  12  -2   4  -21.68    7.40
  12  -2   4   -5.44    8.12
  13   1  -4   13.83    9.04
 -13  -1   4   -3.10   10.22
  12   1  -4   10.95    7.37
 -12  -1   4   -7.76    8.42
 -12  -1   4    5.94    8.66
  11   1  -4   -2.17    6.42
  11   1  -4    3.15    4.80
 -11  -1   4   -8.72    7.51
 -11  -1   4    4.94    7.93
  10   1  -4    1.73    5.64
  10   1  -4    4.18    4.27
 -10  -1   4    6.98    6.55
 -10  -1   4    4.37    6.95
   9   1  -4   -0.50    3.57
   9   1  -4    6.48    4.99
   9   1  -4    5.83    5.06
  -9  -1   4    2.99    6.07
  -9  -1   4    2.44    5.81
   8   1  -4   -0.27    2.96
   8   1  -4    0.13    3.96
  -8  -1   4   -0.20    5.25
  -8  -1   4    1.68    4.73
  -8  -1   4    6.47    7.21
   7   1  -4    1.86    3.52
   7   1  -4    4.86    2.43
  -7  -1   4    0.71    4.59
  -7  -1   4    0.85    4.55
   6   1  -4   -7.64    4.68
   6   1  -4   -2.11    3.19
  -6  -1   4    5.25    4.14
  -6  -1   4   -0.64    3.77
  -6  -1   4    5.53    3.60
  -6  -1   4   -1.12    2.76
   5   1  -4   21.47    4.97
   5   1  -4   32.06    3.72
   5   1  -4   33.71    4.42
  -5  -1   4   32.63    3.88
  -5  -1   4   23.97    5.79
  -5  -1   4   46.28    5.04
   4   1  -4   48.68    5.87
   4   1  -4   42.23    5.32
   4   1  -4   36.35    4.07
  -4  -1   4   37.19    4.28
  -4  -1   4   36.85    4.60
  -4  -1   4   33.83    4.56
  -4  -1   4   40.07    4.71
   3   1  -4   51.80    5.54
   3   1  -4   58.00    5.73
   3   1  -4   57.63    5.93
   3   1  -4   60.76    6.47
  -3  -1   4   59.84    5.73
  -3  -1   4   53.56    5.65
  -3  -1   4   56.10    6.00
  -3  -1   4   60.71    5.85
   2   1  -4   10.14    1.37
   2   1  -4    9.13    2.13
   2   1  -4    7.27    1.15
   2   1  -4    5.58    1.31
  -2  -1   4    8.51    1.87
  -2  -1   4    8.47    1.33
  -2  -1   4    6.03    1.51
   1   1  -4    0.36    0.86
   1   1  -4   -1.64    0.48
   1   1  -4   -0.59    0.67
   1   1  -4   -1.46    1.52
  -1  -1   4    0.19    1.29
  -1  -1   4    0.56    0.77
  -1  -1   4    0.42    0.46
  -1  -1   4   -0.24    0.79
   0   1  -4  535.19   51.59
   0  -1   4  544.27   51.58
   0  -1   4  592.34   51.75
   0  -1   4  566.48   51.66
  -1   1  -4   62.24    5.85
  -1   1  -4   61.63    5.79
  -1   1  -4   56.13    5.78
  -1   1  -4   60.36    5.80
   1  -1   4   63.67    5.77
   1  -1   4   59.34    5.81
   1  -1   4   57.92    5.79
   1  -1   4   59.32    5.76
  -2   1  -4    5.79    1.64
  -2   1  -4    7.87    1.33
  -2   1  -4    6.06    1.60
  -2   1  -4    5.13    1.32
   2  -1   4    9.46    1.43
   2  -1   4    6.72    1.52
   2  -1   4   12.28    1.90
   2  -1   4    7.68    1.31
  -3   1  -4   22.53    3.27
  -3   1  -4   31.19    2.91
  -3   1  -4   24.08    3.39
  -3   1  -4   27.16    3.20
   3  -1   4   21.74    3.63
   3  -1   4   23.44    3.01
   3  -1   4   24.48    3.04
   3  -1   4   23.02    3.16
  -4   1  -4    1.14    2.64
  -4   1  -4    2.81    1.58
   4  -1   4    3.81    3.26
   4  -1   4    1.41    1.84
   4  -1   4   -1.22    1.50
   4  -1   4   -0.06    2.17
  -5   1  -4    1.28    3.92
  -5   1  -4    7.84    1.84
  -5   1  -4    1.17    3.33
   5  -1   4    5.78    2.42
   5  -1   4    4.29    2.79
   5  -1   4    8.58    4.85
   5  -1   4   -0.24    1.91
  -6   1  -4   10.12    4.56
  -6   1  -4   12.66    3.31
   6  -1   4   14.40    3.26
   6  -1   4    9.15    3.60
  -7   1  -4    3.20    4.66
   7  -1   4    2.07    3.82
   7  -1   4    7.92    4.00
  -8   1  -4   18.49    6.30
  -8   1  -4   22.82    4.02
   8  -1   4   12.13    4.98
   8  -1   4   13.78    4.72
  -9   1  -4    8.90    6.20
  -9   1  -4  -11.54    3.69
  -9   1  -4    5.23    3.64
   9  -1   4    5.52    5.30
   9  -1   4   -0.91    4.57
 -10   1  -4   14.52    4.09
 -10   1  -4   10.25    7.24
  10  -1   4    5.11    5.65
  10  -1   4    3.45    6.07
 -11   1  -4    8.60    7.75
  11  -1   4    2.14    6.00
  11  -1   4    6.41    6.93
 -12   1  -4   13.09    9.76
  12  -1   4   -5.51    7.28
 -13   1  -4   -8.61   12.00
  13  -1   4   16.96   10.36
  13   0  -4   13.17    9.34
 -13   0   4   -1.46   13.46
  12   0  -4    6.53    7.77
  12   0  -4    1.29    6.00
 -12   0   4   -6.93    9.01
  11   0  -4    3.45    6.46
  11   0  -4   -1.21    5.24
 -11   0   4    3.20    7.59
  10   0  -4    2.61    4.63
  10   0  -4   -3.60    5.30
 -10   0   4   -1.37    6.36
 -10   0   4    4.14    6.50
   9   0  -4    6.75    4.12
   9   0  -4   -2.34    4.85
  -9   0   4   -7.12    6.09
  -9   0   4   22.72    6.84
  -9   0   4   -0.62    5.60
   8   0  -4    7.87    3.67
   8   0  -4    2.43    4.13
   8   0  -4    6.25    4.97
  -8   0   4    5.19    5.16
  -8   0   4    6.11    4.88
  -8   0   4    3.69    6.60
   7   0  -4   -0.55    3.48
   7   0  -4   -1.24    3.01
  -7   0   4    5.64    3.73
  -7   0   4    7.00    4.65
   6   0  -4   -2.18    3.24
   6   0  -4   -3.68    4.47
   6   0  -4    2.55    2.33
  -6   0   4   -2.98    4.25
  -6   0   4    1.23    3.91
   5   0  -4   10.75    3.79
   5   0  -4    9.79    2.11
   5   0  -4   18.11    3.11
   5   0  -4    2.61    4.48
  -5   0   4   22.75    3.58
  -5   0   4   17.12    2.90
  -5   0   4   18.09    3.03
  -5   0   4   17.71    3.54
   4   0  -4  116.03   11.21
   4   0  -4  125.30   11.48
   4   0  -4  109.65   11.12
   4   0  -4  114.03   11.68
  -4   0   4  112.17   11.31
  -4   0   4  121.99   11.40
  -4   0   4  115.39   11.35
  -4   0   4  116.97   11.28
   3   0  -4   12.92    2.00
   3   0  -4   13.85    2.59
   3   0  -4   22.28    2.81
   3   0  -4   15.96    2.16
  -3   0   4   12.58    2.36
  -3   0   4   15.35    2.22
  -3   0   4   17.65    2.32
  -3   0   4   12.50    2.25
   2   0  -4   58.91    5.92
   2   0  -4   55.88    5.80
   2   0  -4   60.94    5.69
   2   0  -4   58.12    5.68
  -2   0   4   61.06    5.89
  -2   0   4   57.92    5.70
  -2   0   4   58.28    5.88
  -2   0   4   59.53    5.74
   1   0  -4  164.08   15.03
   1   0  -4  143.80   15.22
   1   0  -4  160.43   14.97
   1   0  -4  160.69   15.01
  -1   0   4  164.73   15.05
  -1   0   4  163.81   14.98
  -1   0   4  155.65   14.99
  -1   0   4  176.89   15.13
   0   0  -4   91.52    8.63
   0   0  -4   87.38    8.70
   0   0  -4   89.54    8.58
   0   0   4   92.16    8.57
   0   0   4   91.87    8.62
   0   0   4  100.10    8.74
  -1   0  -4  144.57   13.31
  -1   0  -4  143.51   13.36
  -1   0  -4  144.71   13.31
  -1   0  -4  132.08   13.33
   1   0   4  135.89   13.35
   1   0   4  145.11   13.31
   1   0   4  142.04   13.33
   1   0   4  154.97   13.31
  -2   0  -4  109.06   10.13
  -2   0  -4  112.86   10.21
  -2   0  -4  104.40   10.20
  -2   0  -4  105.22   10.29
   2   0   4  110.78   10.26
   2   0   4  108.67   10.12
   2   0   4  108.97   10.22
   2   0   4  103.66   10.20
  -3   0  -4  220.38   19.80
  -3   0  -4  210.01   19.72
  -3   0  -4  209.11   19.94
  -3   0  -4  214.52   19.85
   3   0   4  225.21   19.98
   3   0   4  207.06   19.73
   3   0   4  202.44   19.82
   3   0   4  206.03   19.83
  -4   0  -4    6.62    1.53
  -4   0  -4   -1.10    2.68
  -4   0  -4    5.48    2.04
  -4   0  -4    1.22    1.99
   4   0   4    7.66    2.23
   4   0   4    6.56    1.99
   4   0   4    8.60    1.61
   4   0   4   13.75    3.14
  -5   0  -4   24.62    4.26
  -5   0  -4   18.21    4.32
  -5   0  -4   15.74    2.50
  -5   0  -4   15.39    3.11
   5   0   4   17.37    3.04
   5   0   4   12.37    3.20
   5   0   4   27.57    4.84
   5   0   4   20.49    2.63
  -6   0  -4    2.92    1.60
  -6   0  -4   -2.57    3.04
  -6   0  -4    0.01    4.11
   6   0   4    3.00    3.02
   6   0   4    4.01    2.27
  -7   0  -4    0.35    4.43
  -7   0  -4    8.72    4.20
   7   0   4    2.80    3.86
   7   0   4   11.27    3.14
  -8   0  -4    2.48    5.13
  -8   0  -4   -6.71    4.84
   8   0   4    0.97    4.11
   8   0   4    4.00    3.78
  -9   0  -4   -1.52    5.94
  -9   0  -4    6.08    5.43
  -9   0  -4   11.19    5.56
   9   0   4    4.26    4.83
   9   0   4    5.27    4.84
   9   0   4   -0.04    4.25
 -10   0  -4    8.01    6.85
 -10   0  -4    2.75    6.88
  10   0   4   -0.15    5.19
  10   0   4    7.62    5.64
 -11   0  -4    5.63    7.15
 -11   0  -4   12.09    8.66
  11   0   4    1.61    6.09
  11   0   4   -5.71    6.17
 -12   0  -4    6.83    8.64
  12   0   4   12.50    8.09
 -13   0  -4   11.56   11.19
  13   0   4   17.31    9.67
  13  -1  -4   -3.03    9.62
 -13   1   4   -6.30   11.39
  12  -1  -4    1.14    6.17
  12  -1  -4   -3.28    7.06
 -12   1   4    2.10    9.60
  11  -1  -4   -1.65    5.53
  11  -1  -4    1.32    6.31
 -11   1   4   -2.93    7.09
  10  -1  -4    1.83    5.93
  10  -1  -4    6.25    5.02
 -10   1   4    5.48    5.76
 -10   1   4    3.26    7.16
   9  -1  -4    1.55    4.43
   9  -1  -4   -2.05    5.26
  -9   1   4    1.24    5.99
  -9   1   4    3.92    4.83
  -9   1   4   -0.65    6.24
   8  -1  -4    0.46    4.62
   8  -1  -4    4.34    3.98
  -8   1   4    5.28    5.71
  -8   1   4   18.14    3.58
  -8   1   4    8.25    5.95
   7  -1  -4   15.46    4.42
   7  -1  -4   19.75    4.91
   7  -1  -4    8.03    3.74
  -7   1   4    8.15    4.76
  -7   1   4   18.72    2.96
   6  -1  -4   20.42    3.75
   6  -1  -4   20.68    4.08
  -6   1   4   19.88    3.15
  -6   1   4   14.85    4.54
  -6   1   4   16.36    4.57
   5  -1  -4   27.16    5.21
   5  -1  -4   31.28    3.71
   5  -1  -4   22.05    3.84
   5  -1  -4   22.18    3.68
  -5   1   4   22.33    4.19
  -5   1   4   20.32    3.17
  -5   1   4   22.71    4.26
   4  -1  -4    2.49    1.73
   4  -1  -4    8.67    2.21
   4  -1  -4    2.41    1.55
   4  -1  -4    1.56    3.13
  -4   1   4    1.89    1.69
  -4   1   4    2.33    2.21
   3  -1  -4  166.40   15.53
   3  -1  -4  166.85   15.46
   3  -1  -4  170.12   15.70
   3  -1  -4  161.17   15.51
  -3   1   4  162.76   15.47
  -3   1   4  167.41   15.61
  -3   1   4  168.35   15.64
  -3   1   4  154.33   15.45
   2  -1  -4   22.82    2.74
   2  -1  -4   19.52    2.52
   2  -1  -4   24.21    2.93
  -2   1   4   28.69    2.57
  -2   1   4   23.92    3.03
  -2   1   4   22.22    2.71
  -2   1   4   21.35    2.84
   1  -1  -4  170.34   15.97
   1  -1  -4  177.60   16.12
   1  -1  -4  153.04   16.15
   1  -1  -4  188.18   16.12
  -1   1   4  183.41   16.10
  -1   1   4  162.32   15.97
  -1   1   4  173.87   16.09
  -1   1   4  171.94   16.14
   0  -1  -4    7.03    1.19
   0  -1  -4   10.68    1.47
   0  -1  -4    7.31    1.19
   0   1   4    9.19    1.37
   0   1   4   10.52    1.30
   0   1   4    7.21    1.18
  -1  -1  -4  190.13   17.56
  -1  -1  -4  192.78   17.48
  -1  -1  -4  184.84   17.48
   1   1   4  186.14   17.60
   1   1   4  188.94   17.48
   1   1   4  188.27   17.49
  -2  -1  -4   16.10    2.34
  -2  -1  -4   21.41    2.32
  -2  -1  -4   21.64    2.51
  -2  -1  -4   18.61    1.95
   2   1   4   16.75    2.19
   2   1   4   19.10    1.95
   2   1   4   18.74    2.61
   2   1   4   16.69    2.37
  -3  -1  -4    2.06    1.82
  -3  -1  -4    1.04    0.74
  -3  -1  -4    3.42    1.72
  -3  -1  -4    0.18    1.57
   3   1   4   -0.08    1.79
   3   1   4    0.55    0.61
   3   1   4    1.33    1.30
   3   1   4    0.45    1.55
  -4  -1  -4   50.26    4.85
  -4  -1  -4   52.86    5.65
  -4  -1  -4   37.86    5.26
  -4  -1  -4   49.34    5.68
   4   1   4   40.52    5.16
   4   1   4   52.05    5.82
   4   1   4   54.23    5.65
   4   1   4   53.61    4.78
  -5  -1  -4   17.64    3.77
  -5  -1  -4   15.78    3.90
  -5  -1  -4   15.48    2.18
  -5  -1  -4   20.26    4.03
   5   1   4   20.96    3.33
   5   1   4   18.92    4.50
   5   1   4   17.72    2.30
   5   1   4   13.19    3.11
  -6  -1  -4   -5.13    3.93
  -6  -1  -4    2.66    4.53
  -6  -1  -4    3.93    4.14
   6   1   4   -2.42    3.03
   6   1   4    2.69    1.51
  -7  -1  -4    7.67    4.74
  -7  -1  -4   17.51    5.43
   7   1   4   16.99    3.92
  -8  -1  -4    5.44    6.29
  -8  -1  -4    7.36    5.07
   8   1   4    6.52    4.29
   8   1   4    6.82    2.20
   8   1   4    9.91    2.74
  -9  -1  -4    1.06    6.63
  -9  -1  -4    0.37    6.12
  -9  -1  -4    9.31    6.71
   9   1   4   12.44    3.49
   9   1   4    2.58    3.25
   9   1   4   -1.96    4.46
 -10  -1  -4    7.97    6.53
 -10  -1  -4    9.05    7.54
  10   1   4   -1.31    4.80
  10   1   4   15.93    4.60
 -11  -1  -4    2.30    8.70
 -11  -1  -4   13.07    8.75
  11   1   4    8.26    6.47
  11   1   4   12.51    5.38
 -12  -1  -4  -11.23    8.76
  12   1   4   -3.12    6.55
 -13  -1  -4   22.28   11.31
  13   1   4    3.55    8.67
  12  -2  -4   -0.66    8.01
  12  -2  -4    6.33    6.62
 -12   2   4   -9.65    9.51
  11  -2  -4   -8.22    5.76
  11  -2  -4  -11.92    6.46
 -11   2   4   -0.63    7.75
  10  -2  -4   -4.48    5.20
  10  -2  -4    7.21    6.42
 -10   2   4    5.79    3.13
 -10   2   4    2.27    6.42
   9  -2  -4    3.73    5.20
   9  -2  -4   -4.28    4.63
  -9   2   4   -4.75    5.88
   8  -2  -4   -2.36    4.15
   8  -2  -4   -0.41    4.52
  -8   2   4   -3.18    2.65
  -8   2   4    2.55    5.53
   7  -2  -4   36.10    5.65
   7  -2  -4   36.99    5.19
  -7   2   4   26.07    6.13
  -7   2   4   29.14    4.07
   6  -2  -4    3.17    4.20
   6  -2  -4   -0.84    3.46
   6  -2  -4    2.82    3.19
  -6   2   4    1.65    1.99
  -6   2   4   -0.49    3.93
  -6   2   4    8.06    4.30
   5  -2  -4    6.24    3.06
   5  -2  -4    3.57    3.05
   5  -2  -4   17.23    4.88
   5  -2  -4    9.41    2.53
  -5   2   4    6.93    3.75
  -5   2   4    7.38    1.90
   4  -2  -4    2.24    1.54
   4  -2  -4   -1.71    1.65
   4  -2  -4   -9.49    3.40
   4  -2  -4    0.89    2.19
  -4   2   4    3.91    2.75
  -4   2   4    2.51    1.43
  -4   2   4    4.97    2.47
   3  -2  -4    1.72    1.57
   3  -2  -4    1.94    1.46
   3  -2  -4    2.48    1.51
   3  -2  -4    2.03    2.51
  -3   2   4    1.21    1.20
  -3   2   4    0.45    1.64
  -3   2   4    0.84    1.62
   2  -2  -4   36.82    4.07
   2  -2  -4   37.89    3.76
   2  -2  -4   33.82    3.68
   2  -2  -4   34.16    4.14
  -2   2   4   34.90    4.38
  -2   2   4   34.28    3.69
  -2   2   4   35.79    3.65
  -2   2   4   38.85    4.06
   1  -2  -4  109.43   10.77
   1  -2  -4  106.72   10.54
   1  -2  -4  112.94   10.75
   1  -2  -4  109.88   10.69
  -1   2   4  115.17   10.81
  -1   2   4  112.83   10.68
  -1   2   4  117.47   10.74
  -1   2   4  121.02   10.53
   0  -2  -4  422.33   38.14
   0  -2  -4  430.89   38.24
   0  -2  -4  389.32   37.98
   0  -2  -4  399.42   38.13
   0   2   4  415.85   38.17
   0   2   4  417.63   38.15
   0   2   4  408.47   38.14
  -1  -2  -4   16.81    2.10
  -1  -2  -4   15.45    1.86
  -1  -2  -4   12.91    1.67
  -1  -2  -4    9.95    1.55
   1   2   4   15.22    1.65
   1   2   4   14.52    2.06
   1   2   4   11.79    1.50
  -2  -2  -4    7.59    1.64
  -2  -2  -4    9.20    1.42
  -2  -2  -4    6.97    1.99
  -2  -2  -4    6.55    0.93
   2   2   4    8.65    1.02
   2   2   4    7.83    1.31
   2   2   4    5.88    1.83
   2   2   4    3.28    1.64
  -3  -2  -4    4.35    1.71
  -3  -2  -4    5.76    0.78
  -3  -2  -4    3.09    2.49
  -3  -2  -4    3.79    1.72
   3   2   4    3.64    2.20
   3   2   4    4.69    1.48
   3   2   4    5.28    0.78
   3   2   4   10.21    2.17
  -4  -2  -4  100.19   10.11
  -4  -2  -4  101.49    9.23
  -4  -2  -4   99.93    9.79
   4   2   4   99.83    9.19
   4   2   4   87.92    9.58
   4   2   4   99.76   10.03
   4   2   4  101.87   10.10
  -5  -2  -4   12.32    3.69
  -5  -2  -4   17.26    3.88
  -5  -2  -4   19.84    4.03
   5   2   4   16.67    3.18
   5   2   4   16.36    4.15
   5   2   4   10.33    1.36
  -6  -2  -4   -4.49    4.32
  -6  -2  -4   -0.12    3.70
  -6  -2  -4    5.49    4.59
   6   2   4    1.15    1.32
   6   2   4    3.10    0.79
   6   2   4    0.61    4.04
   6   2   4   -0.24    2.78
  -7  -2  -4    2.38    5.72
  -7  -2  -4    0.42    4.67
   7   2   4    1.87    1.64
   7   2   4    2.42    3.33
   7   2   4    2.07    1.18
  -8  -2  -4    9.00    6.33
  -8  -2  -4    6.72    4.99
   8   2   4    2.07    1.84
   8   2   4   -3.93    4.01
   8   2   4   -1.26    1.65
  -9  -2  -4    6.95    7.06
  -9  -2  -4    5.89    5.65
   9   2   4    5.91    2.24
   9   2   4    7.75    2.25
   9   2   4    7.81    4.94
 -10  -2  -4    7.41    6.52
 -10  -2  -4    4.11    7.66
  10   2   4    4.88    4.97
  10   2   4    8.44    2.47
 -11  -2  -4    1.59    8.41
  11   2   4    3.55    5.43
 -12  -2  -4   -5.51    9.78
 -12  -2  -4   -4.97    8.32
  12   2   4   -2.58    6.35
 -13  -2  -4    8.78   10.88
  13   2   4   13.94    8.44
  12  -3  -4   -5.73    8.95
  12  -3  -4    2.17    6.90
 -12   3   4   13.45    9.49
  11  -3  -4    0.63    5.98
  11  -3  -4   -2.61    6.88
 -11   3   4    7.43    8.59
  10  -3  -4   17.02    6.22
  10  -3  -4    4.62    6.24
 -10   3   4    0.04   10.06
   9  -3  -4   -2.88    5.14
   9  -3  -4   -4.43    5.26
  -9   3   4   -1.60    5.79
   8  -3  -4    5.54    4.91
   8  -3  -4    7.56    5.07
  -8   3   4    7.12    5.43
  -8   3   4    6.22    2.22
   7  -3  -4    0.33    3.92
   7  -3  -4   -1.48    4.26
  -7   3   4    2.41    4.66
  -7   3   4   -0.65    1.93
   6  -3  -4    6.95    3.95
   6  -3  -4    7.14    3.76
  -6   3   4    8.50    4.18
  -6   3   4    4.50    1.89
   5  -3  -4    0.02    3.69
   5  -3  -4    4.27    3.08
   5  -3  -4    2.48    2.25
   5  -3  -4   -1.50    3.22
  -5   3   4   -3.03    1.39
  -5   3   4    6.90    3.40
  -5   3   4    5.58    3.83
   4  -3  -4   46.36    4.82
   4  -3  -4   48.84    6.16
   4  -3  -4   49.88    5.54
   4  -3  -4   44.39    5.55
   4  -3  -4   39.92    5.43
  -4   3   4   38.51    5.22
  -4   3   4   40.18    5.70
  -4   3   4   41.12    4.52
   3  -3  -4   78.44    7.96
   3  -3  -4   82.55    8.93
   3  -3  -4   82.43    8.53
   3  -3  -4   79.29    7.82
  -3   3   4   83.70    8.03
  -3   3   4   84.48    7.82
  -3   3   4   75.20    8.21
   2  -3  -4  219.47   20.73
   2  -3  -4  202.38   20.90
   2  -3  -4  231.51   21.00
  -2   3   4  225.46   20.92
  -2   3   4  216.25   20.74
  -2   3   4  238.50   20.73
   1  -3  -4   13.93    2.22
   1  -3  -4   16.34    2.35
   1  -3  -4   13.17    1.64
   1  -3  -4   10.88    1.89
  -1   3   4   10.24    2.01
  -1   3   4   14.29    2.01
   0  -3  -4   -0.14    1.17
   0  -3  -4    3.58    1.55
   0  -3  -4    3.75    1.45
   0   3   4    0.61    1.37
   0   3   4    0.73    1.20
  -1  -3  -4   41.49    4.35
  -1  -3  -4   37.17    4.23
  -1  -3  -4   42.08    4.09
  -1  -3  -4   45.58    4.70
   1   3   4   40.66    4.62
   1   3   4   43.09    4.07
  -2  -3  -4    2.38    0.85
  -2  -3  -4    3.13    1.54
  -2  -3  -4    0.77    2.30
  -2  -3  -4   -1.25    1.15
   2   3   4    2.51    1.07
   2   3   4    1.83    1.90
  -3  -3  -4   33.71    4.17
  -3  -3  -4   40.92    4.09
  -3  -3  -4   45.06    5.49
  -3  -3  -4   35.40    3.46
   3   3   4   31.29    4.55
   3   3   4   36.88    3.99
   3   3   4   33.08    4.53
  -4  -3  -4   -0.08    2.24
  -4  -3  -4    4.44    2.44
  -4  -3  -4    1.94    3.54
   4   3   4    0.59    2.83
  -5  -3  -4    5.09    3.43
  -5  -3  -4    7.37    3.75
  -5  -3  -4   13.80    4.63
   5   3   4   13.54    4.25
   5   3   4    7.49    2.69
   5   3   4   13.58    3.93
  -6  -3  -4   11.71    5.79
  -6  -3  -4    5.78    3.93
  -6  -3  -4   19.83    4.83
   6   3   4   10.78    4.97
   6   3   4    8.18    3.19
  -7  -3  -4    2.82    4.42
   7   3   4   -3.47    3.19
  -8  -3  -4    5.39    5.32
   8   3   4    2.49    4.01
  -9  -3  -4   25.65    7.55
  -9  -3  -4   14.06    6.60
   9   3   4   21.75    5.10
 -10  -3  -4    9.70    6.40
 -10  -3  -4   -4.62    7.70
  10   3   4   -5.50    4.91
 -11  -3  -4    2.64    8.24
 -11  -3  -4    3.11   11.13
  11   3   4    0.16    5.58
 -12  -3  -4    7.63    9.02
 -12  -3  -4    7.33    9.91
  12   3   4   13.17    7.08
 -13  -3  -4   -1.64   10.90
 -13  -3  -4  -22.59   11.01
  13   3   4   20.43    8.12
  12  -4  -4  -17.26    7.46
  12  -4  -4    4.73   10.67
 -12   4   4  -17.39   10.90
  11  -4  -4   -3.21    7.69
  11  -4  -4    1.03    6.49
 -11   4   4    8.84    9.21
  10  -4  -4    5.76    6.35
 -10   4   4   -2.71    7.47
   9  -4  -4    2.46    5.72
   9  -4  -4   -0.30    5.51
  -9   4   4    1.08    6.24
   8  -4  -4   -0.15    5.24
   8  -4  -4    6.69    5.35
  -8   4   4    5.64    5.75
   7  -4  -4   34.95    6.00
   7  -4  -4   37.97    6.27
  -7   4   4   23.61    6.50
   6  -4  -4   38.52    5.83
   6  -4  -4   39.09    5.75
  -6   4   4   30.51    6.31
   5  -4  -4   13.96    3.91
   5  -4  -4    9.20    3.85
   5  -4  -4   13.12    2.18
  -5   4   4   11.04    4.30
  -5   4   4    9.01    1.89
  -5   4   4    8.85    4.09
   4  -4  -4    8.76    2.03
   4  -4  -4   12.48    3.11
   4  -4  -4    9.84    3.53
   4  -4  -4   22.44    4.31
  -4   4   4   10.13    3.60
  -4   4   4    9.18    1.95
  -4   4   4   15.16    3.31
   3  -4  -4   28.45    4.53
   3  -4  -4   40.07    4.87
   3  -4  -4   31.36    3.85
   3  -4  -4   38.80    5.26
   3  -4  -4   25.09    3.70
  -3   4   4   28.58    3.71
  -3   4   4   34.80    4.30
  -3   4   4   27.05    4.27
   2  -4  -4   49.27    6.04
   2  -4  -4   47.85    5.26
   2  -4  -4   53.99    6.26
   2  -4  -4   50.70    5.98
   2  -4  -4   51.53    5.25
  -2   4   4   54.58    5.43
  -2   4   4   45.54    5.43
  -2   4   4   53.24    5.53
   1  -4  -4    2.86    1.78
   1  -4  -4    2.55    1.36
   1  -4  -4    0.57    2.45
   1  -4  -4    2.32    2.26
  -1   4   4    2.40    1.87
  -1   4   4    4.39    1.46
   0  -4  -4    5.69    2.19
   0  -4  -4    1.61    2.00
   0  -4  -4    1.49    1.66
   0  -4  -4   -1.77    0.98
   0  -4  -4    1.39    1.63
   0   4   4    2.44    1.49
   0   4   4    3.84    2.12
  -1  -4  -4    3.97    1.55
  -1  -4  -4    5.39    1.97
  -1  -4  -4    5.52    1.45
  -1  -4  -4    2.58    1.18
  -1  -4  -4   -6.15    2.21
   1   4   4    3.34    1.18
   1   4   4    3.74    2.17
  -2  -4  -4   42.50    4.87
  -2  -4  -4   46.65    4.97
  -2  -4  -4   51.32    6.03
  -2  -4  -4   50.94    4.84
  -2  -4  -4   47.54    5.02
   2   4   4   46.12    4.89
   2   4   4   54.90    5.69
  -3  -4  -4    8.47    3.69
  -3  -4  -4    2.36    0.94
  -3  -4  -4    1.05    0.94
  -3  -4  -4    8.95    2.12
  -3  -4  -4   -2.82    1.51
   3   4   4   10.29    2.76
   3   4   4    3.16    1.51
  -4  -4  -4    8.21    2.88
  -4  -4  -4    8.44    4.59
  -4  -4  -4   11.54    3.20
   4   4   4   10.99    4.00
   4   4   4    1.70    3.26
   4   4   4   12.72    2.35
  -5  -4  -4   -1.93    3.69
  -5  -4  -4    0.86    3.32
  -5  -4  -4    4.20    5.06
   5   4   4    0.48    4.12
   5   4   4    0.55    3.64
   5   4   4   -2.76    2.66
  -6  -4  -4   35.36    5.70
   6   4   4   29.92    4.61
  -7  -4  -4    1.12    4.61
   7   4   4    3.68    3.64
  -8  -4  -4    9.36    5.28
   8   4   4    5.55    3.97
  -9  -4  -4    7.34    6.08
  -9  -4  -4   11.47    7.31
   9   4   4    7.37    4.55
 -10  -4  -4   -1.74    7.84
 -10  -4  -4    4.58    7.20
  10   4   4    0.39    5.09
 -11  -4  -4   -0.99    8.63
 -11  -4  -4    6.16   12.28
  11   4   4    4.29    5.84
 -12  -4  -4   -9.57    9.04
 -12  -4  -4   -4.51    8.82
  12   4   4    9.36    6.89
 -13  -4  -4   -7.04   11.08
  13   4   4   -5.83    7.85
  11  -5  -4    3.73    9.44
  11  -5  -4   -4.47    7.40
 -11   5   4    8.74    9.51
  10  -5  -4   -3.14    6.74
  10  -5  -4    5.86    7.10
 -10   5   4  -10.08    7.75
   9  -5  -4  -11.33    5.91
   9  -5  -4   -3.07    6.20
  -9   5   4   -4.08    7.42
   8  -5  -4    4.42    5.62
   8  -5  -4   -5.32    5.52
  -8   5   4    5.33    6.08
   7  -5  -4   10.26    5.28
   7  -5  -4    2.97    5.37
  -7   5   4    6.79    5.37
   6  -5  -4    6.80    4.65
   6  -5  -4    2.32    4.37
  -6   5   4    2.35    4.96
   5  -5  -4    1.32    4.26
   5  -5  -4    2.33    4.06
  -5   5   4   -0.22    4.34
   4  -5  -4   18.38    4.65
   4  -5  -4   16.09    4.05
   4  -5  -4   22.62    2.58
  -4   5   4   11.79    4.16
  -4   5   4   14.24    2.54
  -4   5   4   23.08    4.36
   3  -5  -4  106.32   10.63
   3  -5  -4   98.84   10.18
   3  -5  -4  114.11   11.45
   3  -5  -4  103.61   11.08
  -3   5   4  110.65   10.29
  -3   5   4  103.30   11.00
  -3   5   4  103.05   10.78
   2  -5  -4   49.96    6.87
   2  -5  -4   64.12    7.63
   2  -5  -4   50.72    5.68
   2  -5  -4   59.02    6.71
   2  -5  -4   57.73    5.89
  -2   5   4   56.82    6.03
  -2   5   4   49.65    6.47
   1  -5  -4    5.68    1.69
   1  -5  -4    6.71    2.84
   1  -5  -4   -2.23    2.96
   1  -5  -4    1.36    2.10
   1  -5  -4    0.77    1.57
  -1   5   4    4.54    2.34
  -1   5   4    2.69    2.15
   0  -5  -4    2.40    2.53
   0  -5  -4   -1.64    1.43
   0  -5  -4    6.49    2.73
   0  -5  -4   -2.39    2.17
   0   5   4    3.51    2.36
  -1  -5  -4    3.92    1.70
  -1  -5  -4   -0.15    1.81
  -1  -5  -4    5.14    2.52
  -1  -5  -4   -7.37    3.30
  -1  -5  -4    5.70    1.60
   1   5   4    0.12    2.29
   1   5   4    1.93    1.47
  -2  -5  -4    5.38    1.84
  -2  -5  -4    6.84    1.67
  -2  -5  -4    3.15    2.03
  -2  -5  -4    2.73    2.54
  -2  -5  -4   11.35    4.15
   2   5   4    9.07    1.79
   2   5   4    9.17    3.31
  -3  -5  -4   21.07    5.24
  -3  -5  -4   15.67    3.03
  -3  -5  -4   20.77    3.11
  -3  -5  -4   14.11    2.17
   3   5   4   13.62    4.37
  -4  -5  -4    0.65    3.37
  -4  -5  -4   13.95    1.67
  -4  -5  -4   14.38    5.41
  -4  -5  -4   13.59    1.72
  -4  -5  -4   14.57    3.46
   4   5   4   16.34    2.96
   4   5   4   15.46    3.83
   4   5   4   13.63    4.62
  -5  -5  -4    2.71    3.47
  -5  -5  -4    8.20    4.45
   5   5   4    3.74    2.94
   5   5   4    7.85    4.74
   5   5   4    4.38    3.92
  -6  -5  -4    9.93    4.19
   6   5   4    7.83    3.25
  -7  -5  -4   11.77    4.92
   7   5   4   11.87    4.28
  -8  -5  -4   13.64    5.70
   8   5   4   19.79    4.67
  -9  -5  -4    2.67    6.51
  -9  -5  -4   14.52    7.62
   9   5   4    6.49    4.97
 -10  -5  -4    8.63    7.47
 -10  -5  -4    2.55    8.51
  10   5   4    1.06    5.24
 -11  -5  -4   -3.66    9.24
  11   5   4   -5.31    5.73
 -12  -5  -4    4.23   16.09
 -12  -5  -4    3.78    8.59
  12   5   4    7.53    7.09
 -13  -5  -4    0.86   10.33
 -13  -5  -4   -7.47   10.52
  13   5   4    0.83    8.40
  11  -6  -4   13.62   10.78
  11  -6  -4    6.99    9.14
 -11   6   4   18.05   11.09
  10  -6  -4    5.98    7.55
  10  -6  -4    0.08    8.44
 -10   6   4    7.89    8.36
   9  -6  -4   10.93   10.65
   9  -6  -4   -3.99    6.29
  -9   6   4   -0.88    6.65
   8  -6  -4   -6.46    5.94
   8  -6  -4   -2.63    5.46
  -8   6   4   -0.77    6.42
   7  -6  -4    3.82    5.60
   7  -6  -4   12.73    5.88
  -7   6   4   -0.16    5.71
   6  -6  -4   15.59    5.26
   6  -6  -4   14.79    5.57
  -6   6   4    5.14    5.21
   5  -6  -4    3.33    4.51
   5  -6  -4    9.01    5.01
  -5   6   4   -1.57    4.40
   4  -6  -4    2.56    4.41
   4  -6  -4    0.89    3.96
   4  -6  -4    6.73    2.08
  -4   6   4    4.87    4.34
  -4   6   4    9.18    4.25
   3  -6  -4   10.52    2.65
   3  -6  -4   13.86    4.32
   3  -6  -4    7.23    3.55
  -3   6   4    9.19    2.81
  -3   6   4    8.09    3.73
   2  -6  -4    3.52    2.73
   2  -6  -4    1.47    2.68
  -2   6   4   -0.40    3.01
  -2   6   4   -0.54    2.58
   1  -6  -4    5.03    4.08
   1  -6  -4    2.64    2.99
   1  -6  -4    7.47    2.09
   1  -6  -4    3.16    3.39
   1  -6  -4   -6.99    2.14
  -1   6   4   11.39    2.74
  -1   6   4   -1.12    2.81
   0  -6  -4    2.88    2.09
   0  -6  -4    0.84    3.01
   0  -6  -4    5.59    3.83
   0  -6  -4    0.91    3.59
   0   6   4    4.50    2.78
  -1  -6  -4   -8.38    2.26
  -1  -6  -4  -13.34    4.23
  -1  -6  -4    1.49    3.25
  -1  -6  -4    7.51    2.17
   1   6   4    4.10    3.70
  -2  -6  -4    1.69    2.72
  -2  -6  -4    2.70    1.77
  -2  -6  -4    2.19    1.83
  -2  -6  -4   -1.54    3.16
  -2  -6  -4   -1.98    2.44
  -2  -6  -4    1.21    4.80
   2   6   4   10.21    1.95
   2   6   4    4.35    4.36
  -3  -6  -4   40.72    5.16
  -3  -6  -4   40.54    4.49
  -3  -6  -4   33.78    4.60
  -3  -6  -4   34.71    4.97
  -3  -6  -4   54.34    7.35
  -3  -6  -4   41.96    5.64
   3   6   4   36.12    6.39
   3   6   4   39.63    4.85
  -4  -6  -4    4.95    3.34
  -4  -6  -4    4.09    3.74
  -4  -6  -4    4.27    1.59
   4   6   4    5.29    2.79
   4   6   4    5.88    4.86
  -5  -6  -4   18.37    4.30
  -5  -6  -4   14.08    5.69
   5   6   4   20.46    3.81
  -6  -6  -4    1.54    4.26
   6   6   4    1.10    3.36
  -7  -6  -4   23.72    5.86
   7   6   4   15.81    4.23
  -8  -6  -4   -0.86    5.89
   8   6   4    1.45    3.97
  -9  -6  -4    0.72    7.23
  -9  -6  -4    1.77    6.70
   9   6   4   -3.11    4.64
 -10  -6  -4   -3.32    7.79
 -10  -6  -4    1.51    8.74
  10   6   4    5.77    4.97
 -11  -6  -4   -1.45    8.94
 -11  -6  -4    5.35    9.49
  11   6   4    6.46    5.54
 -12  -6  -4   -1.14    9.54
 -12  -6  -4    5.73   10.05
  12   6   4    6.11    7.00
 -13  -6  -4   17.51   11.61
 -13  -6  -4    0.72   11.55
  13   6   4   -1.51    7.72
  10  -7  -4   12.74    9.06
  10  -7  -4    2.92    9.88
 -10   7   4    1.68    9.30
   9  -7  -4    4.54    7.64
   9  -7  -4  -10.57    8.06
  -9   7   4   -0.52    7.54
   8  -7  -4    3.88    7.02
   8  -7  -4   -4.56    6.59
  -8   7   4    8.39    7.22
   7  -7  -4   -5.56    6.18
   7  -7  -4   12.99    6.49
  -7   7   4    3.60    6.56
   6  -7  -4   -2.15    5.45
   6  -7  -4    3.37    5.44
  -6   7   4    2.06    5.46
   5  -7  -4    6.78    5.10
   5  -7  -4    7.10    5.19
  -5   7   4    4.30    5.32
   4  -7  -4   -1.06    4.35
   4  -7  -4    3.83    4.67
   4  -7  -4    6.86    2.90
  -4   7   4   -0.82    4.47
   3  -7  -4   -0.41    3.18
   3  -7  -4    1.95    4.22
   3  -7  -4    5.31    4.00
  -3   7   4    1.76    4.06
   2  -7  -4   -1.44    3.78
   2  -7  -4    6.25    3.96
   2  -7  -4    4.76    3.55
  -2   7   4    5.44    3.67
   1  -7  -4   28.08    4.25
   1  -7  -4   16.40    3.74
   1  -7  -4   20.93    5.06
  -1   7   4   34.39    5.15
  -1   7   4   14.43    4.17
   0  -7  -4   -3.59    2.98
   0  -7  -4    3.31    2.73
   0  -7  -4   -1.98    3.74
   0  -7  -4   -3.37    4.76
   0   7   4   -0.79    4.11
   0   7   4    2.67    3.28
  -1  -7  -4    4.55    5.61
  -1  -7  -4    1.40    3.51
  -1  -7  -4    6.03    3.20
  -1  -7  -4    9.13    4.27
   1   7   4    3.72    4.79
  -2  -7  -4   11.48    3.62
  -2  -7  -4   23.11    4.03
  -2  -7  -4   18.84    4.33
  -2  -7  -4   17.17    3.66
  -2  -7  -4   11.16    6.34
   2   7   4   15.18    5.34
   2   7   4   17.33    3.28
  -3  -7  -4    2.97    3.39
  -3  -7  -4    0.65    4.11
  -3  -7  -4    6.66    4.03
  -3  -7  -4   -2.52    2.31
   3   7   4    3.21    2.88
  -4  -7  -4    3.94    4.47
  -4  -7  -4    6.91    3.58
  -4  -7  -4    4.27    2.05
  -4  -7  -4   -1.12    2.00
   4   7   4    3.06    3.16
  -5  -7  -4   26.17    3.00
  -5  -7  -4   13.63    4.84
   5   7   4   25.34    4.35
  -6  -7  -4    2.65    4.59
   6   7   4    2.44    3.40
  -7  -7  -4   25.06    6.20
   7   7   4   15.24    4.56
  -8  -7  -4    0.24    5.83
   8   7   4    0.87    4.47
  -9  -7  -4   -4.82    7.68
  -9  -7  -4    5.94    7.15
   9   7   4    1.81    4.92
 -10  -7  -4  -16.97    7.83
 -10  -7  -4    6.81    7.50
 -11  -7  -4    7.58    9.95
 -11  -7  -4    5.49    8.52
  11   7   4    3.05    6.31
 -12  -7  -4    6.23   10.62
 -12  -7  -4   11.94   11.01
  12   7   4   -2.98    7.15
   9  -8  -4    2.81    9.24
   9  -8  -4   12.76    8.85
  -9   8   4  -20.56    7.79
   8  -8  -4    1.23    7.56
   8  -8  -4   -1.00    7.31
  -8   8   4    6.38    7.72
   7  -8  -4    7.60    7.13
   7  -8  -4    8.49    7.09
  -7   8   4   -2.57    6.59
   6  -8  -4    0.31    6.82
  -6   8   4   10.35    6.27
   5  -8  -4   -0.90    5.70
   5  -8  -4  -11.03    5.16
  -5   8   4   -3.07    5.27
   4  -8  -4   10.77    5.36
   4  -8  -4    4.33    5.30
   4  -8  -4    5.12    3.20
  -4   8   4    7.48    4.72
   3  -8  -4    3.36    4.38
   3  -8  -4    2.93    4.29
   3  -8  -4    5.77    4.92
  -3   8   4    4.37    4.31
   2  -8  -4    2.84    5.15
   2  -8  -4    1.37    4.03
  -2   8   4   -1.55    4.18
   1  -8  -4   12.98    3.91
   1  -8  -4   12.58    6.21
  -1   8   4    7.68    4.04
   0  -8  -4    4.18    3.52
   0  -8  -4   11.38    6.70
   0  -8  -4   19.89    4.38
   0   8   4    6.70    4.20
  -1  -8  -4   38.81    5.66
  -1  -8  -4   30.68    6.55
  -2  -8  -4    2.84    3.60
  -2  -8  -4   -3.44    3.85
  -2  -8  -4    0.12    4.22
  -3  -8  -4    5.87    4.00
  -3  -8  -4   -0.56    3.42
   3   8   4    5.08    3.38
  -4  -8  -4   16.80    3.22
  -4  -8  -4    0.10    2.96
  -4  -8  -4    2.16    4.17
   4   8   4   -0.74    3.55
  -5  -8  -4    1.79    4.35
  -5  -8  -4    3.67    2.53
  -5  -8  -4    3.73    2.47
   5   8   4   -1.41    3.51
  -6  -8  -4   21.18    5.69
  -6  -8  -4   17.74    2.53
   6   8   4   17.00    4.27
  -7  -8  -4    3.19    5.55
   7   8   4    1.64    4.02
  -8  -8  -4    9.59    7.82
  -8  -8  -4    1.45    6.58
   8   8   4   -2.01    4.19
  -9  -8  -4   10.70    7.78
  -9  -8  -4    5.12    8.12
   9   8   4    1.81    4.74
 -10  -8  -4    9.84    8.34
 -10  -8  -4    9.55    8.80
  10   8   4   -0.49    5.67
 -11  -8  -4  -11.87    9.26
 -11  -8  -4    6.54   10.13
  11   8   4   -9.30    6.70
 -12  -8  -4    6.19   11.87
 -12  -8  -4   18.53   11.81
  12   8   4    1.95    7.27
   8  -9  -4    2.40    9.11
   8  -9  -4    2.28    8.88
  -8   9   4    6.94    9.06
   7  -9  -4    7.33    7.96
  -7   9   4    4.94    7.34
   6  -9  -4   -0.46    7.44
   6  -9  -4   -5.52    6.82
  -6   9   4  -12.26    8.08
   5  -9  -4    2.07    6.42
   5  -9  -4    1.68    6.52
  -5   9   4   -1.30    5.54
   4  -9  -4   -1.41    5.75
   4  -9  -4    6.17    6.56
   4  -9  -4    0.63    5.95
  -4   9   4    4.10    5.15
   3  -9  -4   12.46    5.44
   3  -9  -4   10.78    5.36
   3  -9  -4   11.84    5.99
  -3   9   4    4.99    4.93
   2  -9  -4    5.06    4.95
   2  -9  -4   19.01    7.22
   2  -9  -4   12.83    6.72
  -2   9   4   15.79    4.98
   1  -9  -4   32.32    7.75
   1  -9  -4   -1.20    4.07
  -1   9   4    0.11    4.28
   0  -9  -4    9.47    3.94
   0   9   4    5.62    4.46
  -2  -9  -4   20.96    5.11
  -3  -9  -4    7.81    4.82
  -3  -9  -4   -2.49    4.22
  -3  -9  -4   -2.55    4.46
   3   9   4    0.64    3.60
  -4  -9  -4    1.32    4.49
  -4  -9  -4   -2.31    4.36
  -4  -9  -4    4.67    4.34
   4   9   4   -0.04    3.76
  -5  -9  -4   -1.91    3.69
  -5  -9  -4    5.09    3.61
  -5  -9  -4    0.72    4.70
   5   9   4   -2.66    4.06
  -6  -9  -4    3.57    2.75
  -6  -9  -4    3.14    5.84
  -6  -9  -4    7.70    2.48
   6   9   4   -3.14    4.31
  -7  -9  -4    0.95    7.17
  -7  -9  -4    1.45    6.33
   7   9   4   -1.01    4.71
  -8  -9  -4   -4.61    7.85
  -8  -9  -4    0.38    6.88
   8   9   4    0.66    4.82
  -9  -9  -4   -7.31    8.68
  -9  -9  -4   -7.33    7.74
   9   9   4   -2.19    6.51
 -10  -9  -4    0.96    9.36
  10   9   4    8.69    5.67
 -11  -9  -4    0.25   11.00
 -11  -9  -4   11.90   10.74
  11   9   4   -2.39    6.88
 -12  -9  -4  -19.85   12.81
  12   9   4  -18.83    7.12
   7 -10  -4   18.38    9.58
   7 -10  -4   -2.59    9.34
  -7  10   4    4.70    8.29
   6 -10  -4   -4.88    7.62
   6 -10  -4    2.45    9.46
  -6  10   4   -5.90    7.13
   5 -10  -4    0.95    7.29
   5 -10  -4    2.57    7.00
   4 -10  -4  -10.60    6.19
   4 -10  -4    4.07    6.67
  -4  10   4    4.20    5.95
   3 -10  -4   -6.14    5.51
   3 -10  -4   12.00    7.02
  -3  10   4    1.91    5.42
   2 -10  -4   18.50    6.64
   2 -10  -4   10.12    5.57
   2 -10  -4   14.28    7.80
  -2  10   4   11.94    5.61
   1 -10  -4    7.92    7.95
   1 -10  -4   -3.19    4.80
  -1  10   4    2.11    5.08
   0 -10  -4   28.50    8.44
   0 -10  -4   19.43    5.29
  -1 -10  -4    3.01    4.48
  -2 -10  -4    8.41    5.05
  -3 -10  -4    6.82    5.17
  -3 -10  -4    3.92    5.43
  -4 -10  -4   -6.29    5.06
  -4 -10  -4    1.73    5.33
  -4 -10  -4   -7.77    5.49
   4  10   4   -6.39    4.36
  -5 -10  -4   13.66    5.96
  -5 -10  -4    9.68    5.29
   5  10   4   14.49    5.09
  -6 -10  -4    8.31    8.30
  -6 -10  -4    3.16    6.44
   6  10   4    0.78    4.92
  -7 -10  -4    3.01    7.12
   7  10   4    3.01    5.34
  -8 -10  -4  -11.89    8.35
  -8 -10  -4    8.71    7.87
  -9 -10  -4    4.44    9.24
  -9 -10  -4    5.67    8.93
   9  10   4    5.03    6.01
 -10 -10  -4    2.81    9.95
 -10 -10  -4   -4.25   11.21
  10  10   4   -3.18    6.78
 -11 -10  -4  -14.78   11.32
 -11 -10  -4   -0.45   12.30
  11  10   4    2.23    7.68
   6 -11  -4   -6.09    9.49
   6 -11  -4   -7.83    8.89
  -6  11   4   -3.66    8.01
   5 -11  -4   -7.18    8.24
   5 -11  -4   -0.38    8.12
  -5  11   4   -7.44    7.21
   4 -11  -4   11.12    7.57
   4 -11  -4   14.25    8.31
  -4  11   4   -2.50    6.57
   3 -11  -4    5.83    6.98
   3 -11  -4   -2.55    7.07
  -3  11   4   -4.06    5.99
   2 -11  -4   13.09    6.29
   2 -11  -4   13.96    8.94
   2 -11  -4   -6.89    6.88
  -2  11   4    3.76    6.12
   1 -11  -4    0.83    5.65
   1 -11  -4   -6.46    6.33
   1 -11  -4    7.68    9.07
  -1  11   4   -9.39    5.95
   0 -11  -4    4.35    9.02
   0 -11  -4   -4.46    6.14
   0 -11  -4   -1.33    5.23
  -1 -11  -4   -1.44    4.94
  -1 -11  -4   -0.18    6.24
  -1 -11  -4    8.08    8.72
  -2 -11  -4    2.92    5.60
  -2 -11  -4   -1.76    8.08
  -2 -11  -4   -1.17    5.95
  -3 -11  -4    4.28    5.96
  -3 -11  -4   -6.38    8.17
  -3 -11  -4    5.33    6.40
  -4 -11  -4   -1.45    5.81
  -4 -11  -4   -1.02    6.26
  -4 -11  -4   -1.90    7.97
  -5 -11  -4   17.24    6.92
  -5 -11  -4   14.42    6.57
  -5 -11  -4    7.59    9.37
   5  11   4   15.12    5.54
  -6 -11  -4    8.34    7.41
  -6 -11  -4   -2.56    9.13
  -6 -11  -4    9.81    5.64
   6  11   4    5.02    5.23
  -7 -11  -4   -5.40    9.26
  -7 -11  -4    1.99    7.77
  -8 -11  -4   -9.63    8.83
  -8 -11  -4    7.64   10.10
   8  11   4   -1.15    6.14
  -9 -11  -4   -8.34    9.84
  -9 -11  -4    8.56   10.92
   9  11   4   -2.27    6.59
 -10 -11  -4    5.97   11.62
 -10 -11  -4  -12.37   11.40
  10  11   4   -0.68    7.54
   5 -12  -4    5.08   10.66
   5 -12  -4   -6.74   10.23
  -5  12   4   -0.40    9.02
   4 -12  -4  -12.06    9.58
   4 -12  -4  -10.46    8.59
  -4  12   4  -12.37    7.46
   3 -12  -4   10.08    9.03
   3 -12  -4    8.29    8.17
  -3  12   4   -1.49    6.66
   2 -12  -4   -6.73    7.69
   2 -12  -4   -3.81    6.91
  -2  12   4    1.18    8.49
   1 -12  -4    0.07   10.13
   1 -12  -4    4.88    7.70
   1 -12  -4  -11.98    6.50
   0 -12  -4   -9.35    7.30
   0 -12  -4    1.14    9.93
   0 -12  -4   -1.53    6.04
  -1 -12  -4   -1.31    5.68
  -1 -12  -4   23.05   10.24
  -1 -12  -4   -3.32    7.00
  -2 -12  -4   -0.01    7.31
  -2 -12  -4   -5.41    5.73
  -2 -12  -4   -0.92    9.42
  -2 -12  -4   -2.65    6.60
  -3 -12  -4    3.56    9.73
  -3 -12  -4   -0.45    7.33
  -3 -12  -4   -5.81    6.73
  -4 -12  -4    3.59    6.97
  -4 -12  -4    4.59    7.52
  -5 -12  -4   -5.86    9.70
  -5 -12  -4   -2.34    7.33
  -5 -12  -4   -3.20    7.49
  -6 -12  -4   -3.61    9.87
  -6 -12  -4   -3.91    8.25
   6  12   4   16.03    6.33
  -7 -12  -4   20.26   11.05
  -7 -12  -4   12.00    9.21
   7  12   4    1.03    6.32
  -8 -12  -4   17.02   12.61
  -8 -12  -4    1.29   11.44
   8  12   4    8.43    7.00
  -9 -12  -4   -5.61   11.76
  -9 -12  -4  -23.57   11.21
   9  12   4   -9.63    7.28
   3 -13  -4    0.26    9.74
   3 -13  -4   19.17   10.36
  -3  13   4   -0.25    8.44
   2 -13  -4    4.33    8.40
   2 -13  -4    7.46    9.67
   1 -13  -4    5.96    9.30
   1 -13  -4    8.59    7.89
   0 -13  -4   -4.13   11.92
   0 -13  -4    8.88    9.03
   0 -13  -4   10.56    7.46
  -1 -13  -4   -5.21   11.25
  -1 -13  -4    5.41    8.31
  -1 -13  -4   -3.18    7.13
  -1 -13  -4    2.01    7.88
  -2 -13  -4  -18.69   16.93
  -2 -13  -4   12.18    7.13
  -2 -13  -4    5.39    7.88
  -2 -13  -4   -7.89   10.08
  -3 -13  -4   -3.16    8.54
  -3 -13  -4    7.53    7.94
  -3 -13  -4   -1.28    6.90
  -3 -13  -4    4.87   10.66
  -4 -13  -4   10.27    8.49
  -4 -13  -4   -6.66    8.71
  -4 -13  -4   11.45   10.91
  -5 -13  -4    2.35   11.25
  -5 -13  -4    8.40   12.68
  -5 -13  -4   -2.81    8.65
  -6 -13  -4   -1.24   11.44
  -7 -13  -4    1.52   11.83
  -7 -13  -4  -10.60   10.57
   7  13   4   -3.93    7.68
   0 -14  -4   -0.55   10.81
   0 -14  -4    7.18    9.40
   0 -14  -4  -12.86    9.11
  -1 -14  -4   -9.13    8.58
  -1 -14  -4   20.62   13.48
  -1 -14  -4    0.89   10.34
  -1 -14  -4   -6.93    9.13
  -2 -14  -4   -8.29   10.16
  -2 -14  -4  -11.07   12.75
  -2 -14  -4    3.88    8.32
  -2 -14  -4    6.75    9.38
  -3 -14  -4   -4.47    8.38
  -3 -14  -4    1.85    9.84
  -3 -14  -4    2.33    9.90
  -3 -14  -4    7.81   12.75
  -4 -14  -4   -4.60   13.43
  -4 -14  -4    4.68    9.88
  -5 -14  -4   -9.02   10.59
  -5 -13   5    8.78   12.75
   4  13  -5   -2.49    8.16
  -4 -13   5    3.24   12.17
   3  13  -5    6.49    8.89
  -3 -13   5    0.00   11.76
  -3 -13   5  -13.79    7.85
   2  13  -5    1.04    8.81
  -2 -13   5  -20.13   11.57
  -2 -13   5    0.95    7.79
   1  13  -5    8.39    9.37
  -1 -13   5    9.36   11.60
  -1 -13   5   -4.13    7.56
   0  13  -5    2.23    9.66
   0 -13   5    5.70    8.39
   7  12  -5  -11.83    8.13
  -7 -12   5    8.16   11.42
  -6 -12   5   -2.16   10.40
   5  12  -5   -2.01    7.51
  -5 -12   5   11.78   10.86
   4  12  -5    1.79    7.46
  -4 -12   5    7.05   10.17
   3  12  -5   -1.34    7.15
  -3 -12   5    6.89    9.89
   2  12  -5    6.28    7.49
  -2 -12   5  -13.47   10.86
  -2 -12   5   -4.04    6.54
   1  12  -5   -8.12    7.44
  -1 -12   5    2.36   10.19
  -1 -12   5    9.75    6.72
   0  12  -5   -1.48    8.19
   0 -12   5   -4.10    6.94
   0 -12   5    4.52   10.61
  -1  12  -5    0.31    8.21
   1 -12   5   10.45    7.57
  -2  12  -5    3.10    8.91
   2 -12   5   -5.51    7.75
   3 -12   5    5.06    8.25
   9  11  -5   -4.17    8.21
  -9 -11   5   -5.81   12.11
   8  11  -5    6.88    7.28
  -8 -11   5    4.33   10.72
   7  11  -5   -2.51    6.63
  -7 -11   5   10.13   10.80
   6  11  -5  -10.01    7.18
   6  11  -5   -8.87    6.05
  -6 -11   5    0.31    9.92
   5  11  -5    5.14    7.01
  -5 -11   5    4.37    8.70
   4  11  -5   15.18    6.84
   3  11  -5   -9.46    6.34
  -3 -11   5    4.79    8.36
   2  11  -5   -0.16    6.40
  -2 -11   5    7.01    8.81
  -2 -11   5   18.67    6.08
  -2 -11   5   -7.61    5.12
  -1 -11   5   18.72    9.22
  -1 -11   5    8.81    6.46
  -1 -11   5    3.64    5.79
   0  11  -5    6.60    6.29
   0 -11   5   -6.77    5.50
   0 -11   5    5.30    8.61
  -1  11  -5    5.05    7.03
   1 -11   5   10.01    9.33
   1 -11   5   -7.49    5.87
  -2  11  -5    2.06    7.46
  -2  11  -5    9.48    7.56
   2 -11   5    9.91    6.26
  -3  11  -5   15.86    7.98
  -3  11  -5   -7.70    7.20
   3 -11   5    4.81    7.09
  -4  11  -5    2.17    7.50
   4 -11   5   -4.35    7.17
   5 -11   5    0.83    8.95
  10  10  -5    4.75    8.84
 -10 -10   5   -1.07   11.49
   9  10  -5    8.53    7.88
  -9 -10   5   15.96   11.21
   8  10  -5   -6.40    6.08
  -8 -10   5   11.94    9.84
   7  10  -5   -4.33    5.32
   7  10  -5    1.40    7.02
  -7 -10   5    1.70    8.29
  -7 -10   5   13.39    8.61
   6  10  -5    7.97    6.76
   6  10  -5    9.91    5.73
  -6 -10   5   16.30    7.84
  -6 -10   5    6.70    8.02
   5  10  -5    3.45    6.08
  -5 -10   5   -3.94    7.41
   4  10  -5  -10.19    5.58
  -4 -10   5   -1.71    7.10
   3  10  -5   -0.17    5.63
  -3 -10   5  -14.83    7.02
   2  10  -5   -0.66    5.49
  -2 -10   5   38.45    8.24
  -2 -10   5   -1.98    7.49
   1  10  -5    0.90    5.93
  -1 -10   5    4.51    5.14
  -1 -10   5    3.09    7.60
  -1 -10   5   10.19    5.18
   0  10  -5   -7.94    5.70
   0 -10   5   -1.47    7.56
   0 -10   5    2.78    5.10
  -1  10  -5    9.30    6.26
   1 -10   5    3.26    7.71
   1 -10   5    6.22    5.56
  -2  10  -5   13.03    6.56
  -2  10  -5   -8.88    6.01
   2 -10   5   -2.70    6.11
   2 -10   5    4.03    7.30
  -3  10  -5    6.54    6.64
  -3  10  -5    3.92    6.57
   3 -10   5   10.69    6.15
  -4  10  -5   12.29    7.58
  -4  10  -5   -0.06    6.69
   4 -10   5    3.09    6.22
  -5  10  -5    1.78    7.25
   5 -10   5   -0.56    7.90
  -6  10  -5   -3.51    7.86
   6 -10   5   -6.69    8.32
  11   9  -5   -0.52    8.74
 -11  -9   5    4.06   11.55
  10   9  -5   -7.03    6.71
 -10  -9   5  -13.90   10.44
 -10  -9   5   28.63   11.06
   9   9  -5   -9.78    5.88
  -9  -9   5   -0.75    8.97
  -9  -9   5    3.99    9.76
   8   9  -5   -0.89    5.87
  -8  -9   5    4.48    8.67
  -8  -9   5   -8.78    7.74
   7   9  -5    0.94    5.85
   7   9  -5    0.67    6.04
  -7  -9   5    3.87    7.67
   6   9  -5    3.90    4.75
   6   9  -5   -3.01    5.35
  -6  -9   5    2.61    6.64
  -6  -9   5   -3.00    7.18
   5   9  -5    0.49    4.66
   5   9  -5   17.91    5.31
  -5  -9   5    6.23    6.80
   4   9  -5   11.20    5.06
   4   9  -5    8.08    4.52
  -4  -9   5    6.13    5.50
  -4  -9   5   -4.07    7.18
  -4  -9   5    8.99    3.76
   3   9  -5   -1.06    4.75
  -3  -9   5   -1.82    6.54
  -3  -9   5    5.12    3.43
  -3  -9   5   10.38    4.89
   2   9  -5    3.06    4.86
  -2  -9   5   -0.98    6.38
  -2  -9   5    5.80    5.18
  -2  -9   5    8.50    3.15
   1   9  -5   33.07    6.06
  -1  -9   5   15.73    5.29
  -1  -9   5   23.80    7.35
  -1  -9   5   37.75    6.51
   0   9  -5    3.78    5.26
   0  -9   5    0.77    4.04
   0  -9   5    9.24    6.72
   0  -9   5    2.00    6.47
  -1   9  -5   -1.77    4.88
  -1   9  -5    4.70    4.92
   1  -9   5   -6.47   10.13
   1  -9   5    5.80    6.34
   1  -9   5   -1.43    4.58
  -2   9  -5   -9.51    5.36
  -2   9  -5    3.32    5.29
   2  -9   5   -4.28    4.46
   2  -9   5    2.18    5.99
  -3   9  -5   -2.83    5.79
  -3   9  -5    4.11    5.58
   3  -9   5   10.41    5.55
  -4   9  -5    3.80    6.16
  -4   9  -5   -1.28    6.09
   4  -9   5    2.09    9.88
  -5   9  -5    5.03    6.89
  -5   9  -5    7.02    6.82
   5  -9   5    4.79    6.16
  -6   9  -5    6.01    7.07
   6  -9   5   -6.08    7.52
  -7   9  -5   -1.83    7.58
   7  -9   5    8.43    8.65
   8  -9   5    4.78   10.32
  11   8  -5    5.63    7.34
 -11  -8   5    8.48   10.57
 -11  -8   5   -4.72   11.50
  10   8  -5    2.56    6.81
 -10  -8   5  -13.92    8.69
 -10  -8   5   -7.69    9.75
   9   8  -5   -3.68    5.58
  -9  -8   5    8.48    8.73
  -9  -8   5    3.47    8.54
   8   8  -5    6.04    5.04
  -8  -8   5   -1.42    7.56
   7   8  -5   10.66    5.19
   7   8  -5    2.14    5.20
  -7  -8   5   15.96    7.81
  -7  -8   5   17.52    7.03
   6   8  -5   14.97    5.15
   6   8  -5   12.45    5.18
  -6  -8   5   18.99    7.22
  -6  -8   5   25.58    6.44
  -6  -8   5   18.44    6.24
  -6  -8   5   23.17    5.74
   5   8  -5    1.18    4.42
   5   8  -5    0.70    4.48
  -5  -8   5    4.58    4.66
  -5  -8   5   -0.31    6.06
   4   8  -5   23.64    5.40
   4   8  -5   27.06    5.14
  -4  -8   5   32.08    7.31
  -4  -8   5   28.71    4.81
  -4  -8   5   27.83    4.53
   3   8  -5    3.10    4.17
   3   8  -5    1.27    4.13
  -3  -8   5   12.17    3.19
  -3  -8   5    4.49    3.62
  -3  -8   5    8.56    6.26
   2   8  -5   11.80    4.50
  -2  -8   5   18.60    4.04
  -2  -8   5   10.17    3.00
  -2  -8   5    5.92    6.10
   1   8  -5   13.83    4.96
  -1  -8   5   34.77    5.27
  -1  -8   5   29.59    3.95
  -1  -8   5   29.54    6.81
   0   8  -5    7.38    4.58
   0  -8   5    3.18    5.48
   0  -8   5   11.04    5.09
   0  -8   5    3.55    3.71
  -1   8  -5    4.49    4.74
  -1   8  -5    9.02    3.88
   1  -8   5    8.97    5.32
   1  -8   5    3.29    4.01
   1  -8   5    9.53    6.51
   1  -8   5   24.66    8.63
  -2   8  -5   16.68    4.75
  -2   8  -5   14.77    5.33
   2  -8   5    9.20    5.25
   2  -8   5   14.23    4.56
   2  -8   5   19.10    8.05
   2  -8   5   -1.11    7.57
  -3   8  -5   -5.36    4.91
  -3   8  -5   -0.71    5.26
   3  -8   5   11.21    6.07
   3  -8   5   -1.74    4.77
   3  -8   5    0.90    3.29
  -4   8  -5   21.65    6.20
  -4   8  -5    3.54    5.58
   4  -8   5    7.26    5.16
   4  -8   5   11.90    3.08
  -5   8  -5   -5.81    5.92
   5  -8   5    0.09    5.39
  -6   8  -5    4.89    6.71
  -6   8  -5    8.10    6.92
   6  -8   5   -4.84    6.31
  -7   8  -5    1.03    7.05
   7  -8   5   -0.38    7.26
  -8   8  -5   -3.99    7.68
   8  -8   5  -18.55    8.82
   9  -8   5   -7.81   10.00
  12   7  -5   -0.39    7.79
 -12  -7   5    0.89   10.92
 -12  -7   5   10.60   11.98
  11   7  -5    1.12    7.05
 -11  -7   5    9.99   10.25
 -11  -7   5   -8.86   10.39
  10   7  -5   -0.99    6.20
 -10  -7   5  -11.20    7.80
 -10  -7   5    7.34    9.26
   9   7  -5   -3.77    6.14
  -9  -7   5   -2.42    9.17
  -9  -7   5    5.60    7.97
   8   7  -5    5.78    5.01
   8   7  -5    6.04    3.61
  -8  -7   5    9.90    7.20
  -8  -7   5    0.80    7.07
   7   7  -5   10.06    4.82
   7   7  -5  -10.66    5.05
   7   7  -5    5.06    3.83
  -7  -7   5    3.26    6.13
  -7  -7   5    3.96    6.52
  -7  -7   5    8.42    4.78
   6   7  -5    5.73    3.66
   6   7  -5   -4.25    4.28
  -6  -7   5   -2.69    6.23
  -6  -7   5    8.67    4.52
  -6  -7   5    4.42    5.03
   5   7  -5   -2.07    3.41
   5   7  -5    0.61    3.71
  -5  -7   5   -0.35    3.98
  -5  -7   5   -2.76    5.24
  -5  -7   5    5.14    3.22
  -5  -7   5    0.72    4.17
   4   7  -5   -0.98    3.48
   4   7  -5    3.53    3.79
  -4  -7   5    0.63    4.12
  -4  -7   5    9.21    2.91
  -4  -7   5    2.21    2.85
  -4  -7   5    1.40    5.61
   3   7  -5    9.77    3.93
   3   7  -5    6.50    3.56
  -3  -7   5    5.20    2.43
  -3  -7   5    3.88    5.36
  -3  -7   5    8.79    2.67
  -3  -7   5   11.23    3.79
   2   7  -5    1.56    3.63
  -2  -7   5    3.90    2.04
  -2  -7   5    7.14    5.33
  -2  -7   5    1.27    2.57
   1   7  -5   38.61    5.74
  -1  -7   5   33.91    6.87
  -1  -7   5   48.09    5.23
   0   7  -5   62.30    6.13
   0   7  -5   53.10    6.93
   0  -7   5   55.32    7.07
   0  -7   5   43.35    6.52
   0  -7   5   54.70    7.47
  -1   7  -5   -3.00    3.92
   1  -7   5    3.36    4.23
   1  -7   5   10.43    4.72
   1  -7   5    4.05    6.45
   1  -7   5   -2.15    3.57
  -2   7  -5   -2.04    3.73
  -2   7  -5    3.10    3.98
   2  -7   5   -5.23    5.73
   2  -7   5    0.48    3.60
   2  -7   5   19.35    4.18
   2  -7   5   -3.68    6.13
  -3   7  -5   16.93    5.27
  -3   7  -5    8.63    4.59
   3  -7   5   11.84    4.70
   3  -7   5   14.69    3.39
   3  -7   5   12.97    5.19
  -4   7  -5   -3.14    4.55
  -4   7  -5    4.68    5.03
   4  -7   5    3.28    2.45
   4  -7   5    5.94    4.53
  -5   7  -5    9.75    5.84
  -5   7  -5    9.24    5.48
   5  -7   5   -1.04    5.31
  -6   7  -5   -8.33    5.88
  -6   7  -5   -5.16    5.92
   6  -7   5   -1.84    5.69
  -7   7  -5  -12.11    6.52
   7  -7   5   -0.24    6.07
  -8   7  -5    1.22    8.76
   8  -7   5    1.72    7.26
  -9   7  -5   -2.48    8.49
   9  -7   5    4.77    8.55
  12   6  -5   -0.82    7.76
 -12  -6   5   10.78   11.20
 -12  -6   5   13.94   10.45
  11   6  -5    3.79    6.20
 -11  -6   5   -9.58    8.30
 -11  -6   5   -1.21    9.32
  10   6  -5    1.16    5.15
 -10  -6   5  -25.67   12.74
 -10  -6   5   -5.03    8.35
   9   6  -5    1.31    2.06
   9   6  -5    5.53    5.16
  -9  -6   5   -0.87    6.83
  -9  -6   5   -1.76    7.22
   8   6  -5   29.17    5.73
  -8  -6   5   11.67    7.51
  -8  -6   5   15.72    6.84
  -8  -6   5   22.01    5.16
   7   6  -5    4.44    5.01
   7   6  -5    7.64    2.89
   7   6  -5    4.66    4.33
  -7  -6   5   -1.48    4.17
  -7  -6   5   -1.21    5.40
  -7  -6   5    1.34    5.97
   6   6  -5   28.42    4.28
   6   6  -5   34.14    5.61
   6   6  -5   19.53    4.84
  -6  -6   5   38.13    5.59
  -6  -6   5   28.82    6.97
  -6  -6   5   32.47    4.73
   5   6  -5   53.71    7.66
   5   6  -5   63.96    7.26
  -5  -6   5   62.01    7.01
  -5  -6   5   66.54    7.45
  -5  -6   5   53.29    8.49
   4   6  -5   10.18    3.48
   4   6  -5   10.87    3.79
  -4  -6   5   22.21    3.21
  -4  -6   5   24.82    3.26
  -4  -6   5   14.57    5.65
  -4  -6   5   23.66    3.77
   3   6  -5    0.50    2.87
   3   6  -5    4.66    2.88
  -3  -6   5    1.70    4.87
  -3  -6   5    2.16    1.88
  -3  -6   5    4.23    2.81
  -3  -6   5   -0.49    1.79
   2   6  -5   -0.24    2.70
   2   6  -5   -0.46    2.98
  -2  -6   5   -0.57    2.55
  -2  -6   5    3.77    3.00
  -2  -6   5    1.80    1.51
  -2  -6   5   -3.91    4.46
   1   6  -5    1.97    2.98
  -1  -6   5    0.06    3.48
  -1  -6   5    0.47    1.99
  -1  -6   5    8.05    4.49
   0   6  -5    0.73    1.75
   0   6  -5    1.58    3.42
   0  -6   5   -1.36    2.43
   0  -6   5    1.03    3.79
   0  -6   5    5.49    2.94
  -1   6  -5    6.60    3.61
  -1   6  -5    6.99    2.31
   1  -6   5   17.51    3.33
   1  -6   5    3.63    3.24
   1  -6   5    5.01    3.52
  -2   6  -5    0.21    3.64
  -2   6  -5    7.24    3.10
   2  -6   5   -2.92    3.23
   2  -6   5    3.10    4.58
   2  -6   5    1.89    2.22
  -3   6  -5    5.59    3.94
  -3   6  -5   -1.23    4.14
   3  -6   5   -1.98    6.22
   3  -6   5   -2.52    3.64
   3  -6   5    1.72    2.36
   3  -6   5    5.17    3.93
  -4   6  -5   -2.54    4.36
  -4   6  -5    7.11    4.52
   4  -6   5    3.60    2.06
   4  -6   5   -2.31    2.71
   4  -6   5   -1.23    3.79
  -5   6  -5   25.20    6.06
  -5   6  -5   24.32    6.05
   5  -6   5   28.01    5.93
  -6   6  -5    1.19    5.61
  -6   6  -5   -5.80    5.79
   6  -6   5    2.99    5.44
  -7   6  -5   -0.75    6.51
  -7   6  -5   19.05    6.42
   7  -6   5    2.72    5.69
  -8   6  -5   11.45    7.42
   8  -6   5   -9.61    6.32
  -9   6  -5    3.77    7.80
   9  -6   5    4.93    7.77
 -10   6  -5    5.46    9.91
  10  -6   5    1.07    9.45
  13   5  -5    2.19    8.96
 -13  -5   5   -7.40   10.83
 -13  -5   5   -1.52   11.74
  12   5  -5   13.18    8.22
 -12  -5   5    1.09    9.40
 -12  -5   5   16.89    9.83
  11   5  -5    8.04    6.62
 -11  -5   5    3.13    8.46
 -10  -5   5   -7.01    7.45
 -10  -5   5   -1.42    7.45
   9   5  -5    0.02    4.99
  -9  -5   5   12.44    6.95
  -9  -5   5   -0.97    6.62
   8   5  -5   10.19    4.37
  -8  -5   5    8.94    6.08
  -8  -5   5    9.08    4.67
  -8  -5   5    4.36    6.24
   7   5  -5   69.56    9.93
   7   5  -5   73.67    9.03
  -7  -5   5   80.44   10.43
  -7  -5   5   69.84    9.00
  -7  -5   5   83.04   10.00
   6   5  -5    5.19    4.26
   6   5  -5    1.40    3.54
  -6  -5   5   -1.37    2.93
  -6  -5   5    0.08    5.06
  -6  -5   5   10.36    4.00
   5   5  -5    9.16    3.39
   5   5  -5   12.74    2.45
   5   5  -5   16.29    3.60
  -5  -5   5   13.56    3.02
  -5  -5   5   13.10    3.05
  -5  -5   5    8.01    5.45
   4   5  -5   10.67    2.55
   4   5  -5   11.95    3.43
  -4  -5   5   14.47    2.71
  -4  -5   5    9.31    4.61
  -4  -5   5   13.66    2.84
   3   5  -5   12.39    3.34
   3   5  -5   16.07    2.95
  -3  -5   5   23.87    3.17
  -3  -5   5   18.86    2.54
  -3  -5   5   16.86    4.65
  -3  -5   5   15.19    3.80
   2   5  -5    2.35    2.68
   2   5  -5    3.70    2.44
  -2  -5   5    4.00    3.80
  -2  -5   5    2.09    1.31
  -2  -5   5    4.93    3.29
  -2  -5   5    5.32    1.38
  -2  -5   5    5.93    2.23
   1   5  -5   -8.22    5.20
   1   5  -5    5.59    2.63
  -1  -5   5    7.92    1.62
  -1  -5   5    5.12    3.58
  -1  -5   5    2.32    3.05
  -1  -5   5    8.60    2.89
   0   5  -5    0.78    1.36
   0   5  -5   -2.95    2.35
   0   5  -5    9.92    5.14
   0  -5   5   -0.14    1.73
   0  -5   5   -0.11    3.30
   0  -5   5   -1.53    3.07
   0  -5   5   10.44    3.33
  -1   5  -5   19.36    3.62
  -1   5  -5   21.46    5.16
  -1   5  -5   18.34    2.73
   1  -5   5   17.99    3.51
   1  -5   5   25.16    3.86
   1  -5   5   18.20    3.83
   1  -5   5   17.72    3.07
  -2   5  -5   30.80    4.13
  -2   5  -5   28.94    4.76
   2  -5   5   43.00    5.03
   2  -5   5   35.02    4.22
   2  -5   5   19.33    4.29
  -3   5  -5    6.68    3.42
  -3   5  -5    3.47    3.28
   3  -5   5    3.28    4.95
   3  -5   5    5.26    3.54
   3  -5   5    4.75    2.03
  -4   5  -5    5.31    3.75
  -4   5  -5    6.09    4.14
   4  -5   5   10.64    8.39
   4  -5   5    2.55    3.67
   4  -5   5    2.17    1.80
  -5   5  -5   11.43    4.83
  -5   5  -5   10.95    5.00
   5  -5   5   12.80    4.40
  -6   5  -5    1.76    5.27
  -6   5  -5    1.34    4.54
   6  -5   5   -3.78    4.62
  -7   5  -5    2.47    6.19
  -7   5  -5    5.16    5.80
   7  -5   5    2.54    5.21
  -8   5  -5    2.80    6.43
   8  -5   5   -1.20    6.31
   9  -5   5   -1.47    6.63
 -10   5  -5   15.41    9.29
  10  -5   5   -4.20    8.29
 -11   5  -5   19.86   10.45
  11  -5   5   -4.33    9.95
  11  -5   5   -3.06    9.18
  13   4  -5   -6.32    8.86
 -13  -4   5   -8.03   11.58
 -13  -4   5    7.78    9.93
  12   4  -5    7.84    7.80
 -12  -4   5   11.21    8.94
 -12  -4   5    3.25    9.18
  11   4  -5    1.34    5.84
 -11  -4   5    5.27    8.47
 -11  -4   5    1.18    7.83
  10   4  -5    5.57    2.96
  10   4  -5   -0.30    5.54
 -10  -4   5  -10.93    7.27
 -10  -4   5    2.48    7.23
   9   4  -5   13.72    5.21
   9   4  -5   21.17    3.08
  -9  -4   5    9.20    6.72
  -9  -4   5    1.18    7.17
   8   4  -5   -1.24    4.45
  -8  -4   5   13.24    4.72
  -8  -4   5   -2.06    5.64
  -8  -4   5   10.80    6.42
   7   4  -5    2.93    3.95
   7   4  -5    3.06    5.00
  -7  -4   5    8.94    3.64
  -7  -4   5    9.81    4.97
  -7  -4   5   -0.33    5.26
   6   4  -5    2.96    3.20
   6   4  -5   -5.71    4.37
   6   4  -5   -1.62    1.26
  -6  -4   5    3.35    4.81
  -6  -4   5    5.69    2.91
  -6  -4   5    8.07    3.74
   5   4  -5    5.29    3.22
   5   4  -5    7.41    1.56
   5   4  -5    8.83    3.22
  -5  -4   5    6.34    2.28
  -5  -4   5   10.05    2.65
  -5  -4   5   12.38    4.85
   4   4  -5    4.96    1.97
   4   4  -5    2.38    2.70
   4   4  -5    0.59    1.23
  -4  -4   5    1.93    3.98
  -4  -4   5   -0.92    3.68
  -4  -4   5   -0.62    1.67
  -4  -4   5    1.68    2.00
   3   4  -5   -1.50    5.48
   3   4  -5    1.50    2.35
  -3  -4   5    2.39    3.49
  -3  -4   5   -1.16    1.61
  -3  -4   5    0.95    1.54
  -3  -4   5   -0.92    3.04
   2   4  -5    8.58    2.50
   2   4  -5   16.49    5.11
   2   4  -5   11.46    2.44
  -2  -4   5   12.55    3.46
  -2  -4   5    7.90    2.92
  -2  -4   5    6.63    1.11
  -2  -4   5    8.71    1.34
  -2  -4   5    1.42    1.71
   1   4  -5    1.88    1.82
   1   4  -5   -1.76    4.28
  -1  -4   5   -4.37    1.64
  -1  -4   5   -1.73    2.35
  -1  -4   5   -1.71    0.89
  -1  -4   5    1.51    0.81
   0   4  -5    2.22    2.14
   0   4  -5   14.74    3.61
   0   4  -5    3.52    1.12
   0  -4   5    5.28    2.16
   0  -4   5    1.33    2.60
   0  -4   5    4.03    1.37
   0  -4   5   -0.71    2.28
  -1   4  -5   -1.20    2.32
  -1   4  -5   -0.65    1.46
  -1   4  -5    1.17    3.23
   1  -4   5    3.95    1.76
   1  -4   5    1.91    2.39
   1  -4   5   -0.27    1.86
   1  -4   5   -1.02    2.27
  -2   4  -5   20.76    3.62
  -2   4  -5   15.79    3.51
  -2   4  -5   17.90    2.96
   2  -4   5   21.60    3.35
   2  -4   5   19.16    3.45
   2  -4   5   25.68    3.68
   2  -4   5   21.40    2.82
  -3   4  -5   29.87    4.79
  -3   4  -5   19.90    3.51
  -3   4  -5   28.48    4.29
   3  -4   5   31.35    4.29
   3  -4   5   40.07    4.66
   3  -4   5   24.28    3.18
   3  -4   5   40.61    5.23
  -4   4  -5   50.70    4.75
  -4   4  -5   35.14    5.88
  -4   4  -5   40.11    5.67
   4  -4   5   37.90    5.82
   4  -4   5   38.02    4.50
   4  -4   5   47.28    7.31
  -5   4  -5    8.28    4.22
  -5   4  -5    7.12    4.91
   5  -4   5    7.27    4.10
  -6   4  -5   13.62    5.66
  -6   4  -5   20.36    5.10
   6  -4   5   15.02    4.96
  -7   4  -5    4.00    6.06
  -7   4  -5   12.37    5.31
   7  -4   5    4.16    5.11
  -8   4  -5    3.06    6.66
   8  -4   5    5.40    5.69
  -9   4  -5   10.87    7.59
   9  -4   5    7.32    5.95
 -10   4  -5    6.91    8.10
  10  -4   5    9.58    7.58
 -11   4  -5    0.96    9.88
  11  -4   5   11.93    9.40
  11  -4   5  -11.59    7.97
  13   3  -5    1.98    8.24
 -13  -3   5    7.69    9.62
 -13  -3   5    3.60   11.20
  12   3  -5   -4.45    7.04
 -12  -3   5   13.28    8.47
 -12  -3   5    3.03    8.57
  11   3  -5    2.31    5.64
  11   3  -5   -3.40    6.23
 -11  -3   5    2.48    8.05
 -11  -3   5    0.49    7.84
  10   3  -5    7.54    5.71
  10   3  -5    8.25    3.70
 -10  -3   5    6.83    6.80
 -10  -3   5   -6.72    7.22
   9   3  -5   -3.62    4.85
   9   3  -5    5.57    3.08
  -9  -3   5    3.33    6.00
  -9  -3   5    0.70    6.16
   8   3  -5    9.99    2.60
   8   3  -5    3.34    4.47
  -8  -3   5    2.64    4.87
  -8  -3   5    2.55    5.59
  -8  -3   5    7.93    5.65
   7   3  -5   32.49    5.13
  -7  -3   5   26.64    5.70
  -7  -3   5   30.20    6.49
  -7  -3   5   23.73    4.69
   6   3  -5    5.22    3.23
   6   3  -5    8.66    4.66
   6   3  -5    4.44    1.33
  -6  -3   5    2.88    2.79
  -6  -3   5   -0.73    4.65
  -6  -3   5    6.61    3.79
   5   3  -5    0.17    2.71
   5   3  -5   -2.49    3.19
   5   3  -5   -1.91    1.14
  -5  -3   5   -5.75    1.79
  -5  -3   5    1.26    2.14
  -5  -3   5   -3.59    3.78
  -5  -3   5    5.41    3.76
   4   3  -5    3.56    2.24
   4   3  -5    2.88    1.28
   4   3  -5    3.31    5.93
   4   3  -5    3.38    2.36
  -4  -3   5    2.29    3.05
  -4  -3   5    3.91    1.94
  -4  -3   5    5.39    3.55
  -4  -3   5    5.80    1.62
   3   3  -5   57.13    6.58
   3   3  -5   67.22    6.79
   3   3  -5   85.08    9.13
  -3  -3   5   64.25    7.02
  -3  -3   5   69.78    7.07
  -3  -3   5   67.95    7.71
  -3  -3   5   68.22    6.52
   2   3  -5    3.40    1.32
   2   3  -5    7.65    3.67
  -2  -3   5    6.58    2.19
  -2  -3   5    0.35    0.88
  -2  -3   5   -0.10    1.40
  -2  -3   5   -4.08    1.82
   1   3  -5   11.99    3.42
   1   3  -5   11.95    1.95
   1   3  -5   11.60    1.82
  -1  -3   5   10.71    1.96
  -1  -3   5   15.43    2.43
  -1  -3   5   12.75    2.70
   0   3  -5   20.76    2.10
   0   3  -5   11.51    2.37
   0   3  -5   16.63    3.37
   0  -3   5   26.20    2.90
   0  -3   5   22.43    2.71
   0  -3   5   18.50    2.23
   0  -3   5   19.01    2.87
  -1   3  -5   36.39    4.57
  -1   3  -5   28.17    3.52
  -1   3  -5   30.92    3.80
   1  -3   5   35.25    3.94
   1  -3   5   35.08    4.15
   1  -3   5   30.85    4.04
   1  -3   5   29.85    3.82
  -2   3  -5    0.20    1.80
  -2   3  -5    1.68    2.12
  -2   3  -5   -6.75    2.04
  -2   3  -5    2.54    2.60
   2  -3   5   -1.81    2.03
   2  -3   5    2.41    1.45
   2  -3   5   -2.49    2.09
   2  -3   5   -1.55    2.10
  -3   3  -5    3.18    2.55
  -3   3  -5    6.87    3.24
  -3   3  -5    7.45    2.25
   3  -3   5    5.47    1.55
   3  -3   5    7.05    2.75
   3  -3   5   -1.76    2.68
   3  -3   5   15.70    3.58
  -4   3  -5   45.95    6.30
  -4   3  -5   50.94    6.45
  -4   3  -5   34.90    4.85
  -4   3  -5   56.34    6.46
   4  -3   5   49.19    4.94
   4  -3   5   45.22    6.21
   4  -3   5   67.46    6.61
   4  -3   5   66.14    7.91
  -5   3  -5   -3.04    4.06
  -5   3  -5    0.29    3.56
   5  -3   5    2.14    3.33
   5  -3   5    0.14    3.32
   5  -3   5    1.06    1.66
  -6   3  -5   78.64   10.23
  -6   3  -5   92.73    9.94
   6  -3   5   77.08    9.38
  -7   3  -5    1.13    5.48
  -7   3  -5    3.85    4.40
   7  -3   5   -0.69    4.53
  -8   3  -5    9.68    6.41
   8  -3   5   11.70    5.47
  -9   3  -5   -5.70    6.57
   9  -3   5    7.40    5.66
 -10   3  -5   11.66    7.16
  10  -3   5   -3.65    5.90
 -11   3  -5    7.67    9.06
  11  -3   5    5.47    7.40
  11  -3   5   11.09    7.91
 -12   3  -5   -1.38   10.62
  12  -3   5   -2.82    9.40
  12  -3   5   -1.15    8.24
  13   2  -5   -1.19    9.27
 -13  -2   5   -7.30   11.36
  12   2  -5   -0.04    6.91
 -12  -2   5    2.92    9.08
 -12  -2   5   11.03    8.96
  11   2  -5    6.06    4.67
  11   2  -5    0.76    5.91
 -11  -2   5    4.53    7.23
 -11  -2   5   -2.48    7.38
  10   2  -5    2.76    4.02
  10   2  -5   -2.31    5.62
 -10  -2   5    7.69    7.08
 -10  -2   5   -5.76    6.24
   9   2  -5   -0.46    4.89
   9   2  -5    1.54    3.39
  -9  -2   5    1.92    5.65
  -9  -2   5   -1.12    6.36
   8   2  -5   15.09    3.21
   8   2  -5   13.33    4.79
  -8  -2   5    7.89    5.22
  -8  -2   5    2.92    5.71
   7   2  -5    8.25    4.07
   7   2  -5   10.55    2.50
  -7  -2   5    8.91    4.91
  -7  -2   5    4.15    4.15
  -7  -2   5    7.77    5.14
   6   2  -5    5.75    4.82
   6   2  -5   -1.53    3.19
  -6  -2   5   -1.03    2.81
  -6  -2   5    4.57    3.76
  -6  -2   5    6.01    4.49
   5   2  -5    4.16    1.31
   5   2  -5   -3.89    5.78
   5   2  -5    3.23    2.79
   5   2  -5    4.81    3.60
  -5  -2   5    2.83    3.73
  -5  -2   5    3.19    2.11
  -5  -2   5    6.27    3.59
   4   2  -5    4.58    2.41
   4   2  -5    4.58    1.35
   4   2  -5    8.12    2.62
   4   2  -5    4.49    4.40
  -4  -2   5    4.60    2.05
  -4  -2   5    6.85    1.80
  -4  -2   5    3.65    2.87
  -4  -2   5    9.02    3.00
   3   2  -5   38.71    4.44
   3   2  -5   37.80    5.67
   3   2  -5   43.46    4.31
   3   2  -5   39.37    4.22
  -3  -2   5   38.16    4.30
  -3  -2   5   46.03    4.72
  -3  -2   5   40.87    4.36
  -3  -2   5   41.73    4.95
   2   2  -5    7.23    3.04
   2   2  -5    5.80    1.54
   2   2  -5    8.82    1.39
   2   2  -5    5.17    1.12
  -2  -2   5    7.00    1.84
  -2  -2   5    6.58    2.25
  -2  -2   5    8.72    1.49
  -2  -2   5    7.03    1.15
   1   2  -5   16.42    2.00
   1   2  -5   15.24    3.01
   1   2  -5   11.48    1.82
  -1  -2   5   16.21    1.96
  -1  -2   5   11.62    2.39
  -1  -2   5   15.47    2.10
   0   2  -5  133.12   13.23
   0   2  -5  131.58   12.75
   0   2  -5  137.62   12.95
   0  -2   5  131.57   12.75
   0  -2   5  145.76   12.97
   0  -2   5  142.32   12.99
   0  -2   5  144.26   13.12
  -1   2  -5  111.48   10.74
  -1   2  -5  110.80   10.88
  -1   2  -5  107.34   10.68
   1  -2   5  110.14   10.78
   1  -2   5  113.43   10.67
   1  -2   5  120.58   10.79
   1  -2   5  118.55   10.81
  -2   2  -5   12.05    1.99
  -2   2  -5   12.94    2.26
  -2   2  -5   14.51    2.16
  -2   2  -5   14.19    2.46
   2  -2   5   19.90    2.44
   2  -2   5   12.09    2.22
   2  -2   5   13.43    1.91
   2  -2   5    7.92    2.01
  -3   2  -5  142.39   13.38
  -3   2  -5  139.57   13.49
  -3   2  -5  130.21   13.43
   3  -2   5  131.72   13.42
   3  -2   5  150.80   13.48
   3  -2   5  153.68   13.64
   3  -2   5  132.70   13.14
  -4   2  -5    8.41    2.66
  -4   2  -5    2.49    3.54
  -4   2  -5    0.12    1.78
  -4   2  -5    6.58    2.96
   4  -2   5    4.86    2.89
   4  -2   5    7.55    2.64
   4  -2   5    7.89    1.79
   4  -2   5    4.06    3.83
  -5   2  -5   -0.36    3.94
  -5   2  -5   -0.73    2.85
   5  -2   5    2.46    5.02
   5  -2   5   -3.66    3.12
   5  -2   5    2.12    1.89
  -6   2  -5    3.97    4.45
  -6   2  -5    2.14    3.67
   6  -2   5    5.93    3.68
   6  -2   5   -1.59    3.59
  -7   2  -5   13.48    4.42
  -7   2  -5    8.52    5.25
   7  -2   5   17.76    4.73
  -8   2  -5    2.02    2.42
  -8   2  -5   -0.42    5.42
   8  -2   5   -0.48    4.40
  -9   2  -5    8.57    6.09
   9  -2   5    0.62    5.03
 -10   2  -5   -3.54    7.62
  10  -2   5    5.52    5.68
  10  -2   5   -7.96    6.37
 -11   2  -5   -8.39    8.39
  11  -2   5   -8.08    7.44
  11  -2   5    0.12    7.12
 -12   2  -5   -2.30   10.09
  12  -2   5   13.83    8.57
  12  -2   5   23.75    8.96
  13   1  -5   20.49    9.43
 -13  -1   5   -0.39   10.53
  12   1  -5    6.50    7.30
 -12  -1   5  -10.60    8.56
 -12  -1   5    1.77    8.92
  11   1  -5    6.15    6.78
  11   1  -5    0.88    4.90
 -11  -1   5    2.49    7.73
 -11  -1   5   -2.58    7.48
  10   1  -5   -6.21    5.45
  10   1  -5    1.30    4.24
 -10  -1   5   -1.41    6.65
 -10  -1   5   -0.30    6.42
   9   1  -5   14.33    5.03
   9   1  -5   -0.20    3.49
   9   1  -5    1.53    4.56
  -9  -1   5    5.85    6.12
  -9  -1   5    1.55    5.83
   8   1  -5    1.87    3.11
   8   1  -5    2.16    4.29
  -8  -1   5    2.13    5.21
  -8  -1   5    1.81    5.01
   7   1  -5   12.06    3.02
   7   1  -5   11.00    3.93
  -7  -1   5   10.90    5.04
  -7  -1   5   12.16    4.73
   6   1  -5   18.07    5.84
   6   1  -5   30.59    3.64
   6   1  -5   26.32    4.47
  -6  -1   5   32.91    5.34
  -6  -1   5   30.44    5.11
  -6  -1   5   27.04    4.59
  -6  -1   5   31.44    5.28
   5   1  -5   22.93    4.18
   5   1  -5    5.86    3.02
   5   1  -5    6.92    1.57
   5   1  -5   15.29    4.79
  -5  -1   5   18.37    4.66
  -5  -1   5   10.51    3.36
  -5  -1   5    3.30    2.32
  -5  -1   5    9.27    3.40
   4   1  -5   75.23    8.23
   4   1  -5   71.29    8.58
   4   1  -5   82.20    7.61
  -4  -1   5   85.67    8.15
  -4  -1   5   76.65    7.92
  -4  -1   5   67.51    8.01
  -4  -1   5   84.21    7.91
   3   1  -5   30.58    3.30
   3   1  -5   26.17    4.31
   3   1  -5   27.08    3.48
   3   1  -5   32.16    3.82
  -3  -1   5   34.12    3.96
  -3  -1   5   27.89    3.50
  -3  -1   5   28.62    3.34
  -3  -1   5   30.95    3.78
   2   1  -5   20.26    3.20
   2   1  -5   17.07    2.33
   2   1  -5   23.13    2.37
   2   1  -5   18.29    2.27
  -2  -1   5   15.28    2.21
  -2  -1   5   16.83    2.71
  -2  -1   5   24.92    2.52
  -2  -1   5   18.90    2.36
   1   1  -5  176.29   15.86
   1   1  -5  168.29   15.96
   1   1  -5  175.73   16.22
   1   1  -5  176.24   15.98
  -1  -1   5  157.92   15.84
  -1  -1   5  180.62   15.99
  -1  -1   5  178.04   16.15
  -1  -1   5  159.01   16.00
   0   1  -5  108.18   10.42
   0   1  -5  110.64   10.54
   0   1  -5  107.66   10.69
   0  -1   5  115.66   10.59
   0  -1   5  116.35   10.67
   0  -1   5  114.73   10.54
  -1   1  -5  240.96   23.29
  -1   1  -5  251.48   23.37
  -1   1  -5  242.69   23.31
  -1   1  -5  263.35   23.34
   1  -1   5  267.73   23.31
   1  -1   5  244.83   23.27
   1  -1   5  238.76   23.30
   1  -1   5  256.83   23.35
  -2   1  -5   -0.55    1.13
  -2   1  -5   -0.44    1.54
  -2   1  -5    1.22    1.28
  -2   1  -5   -3.27    1.38
   2  -1   5   -1.57    1.23
   2  -1   5    0.45    1.23
   2  -1   5   -4.65    1.36
   2  -1   5   -1.10    1.11
  -3   1  -5   23.26    3.01
  -3   1  -5   23.68    3.32
  -3   1  -5   24.67    2.96
  -3   1  -5   23.80    3.37
   3  -1   5   25.38    3.01
   3  -1   5   24.89    2.96
   3  -1   5   17.19    2.86
  -4   1  -5    0.23    1.47
  -4   1  -5    4.10    2.90
  -4   1  -5    1.91    1.83
   4  -1   5    6.90    1.89
   4  -1   5    5.62    1.94
   4  -1   5    3.42    2.36
   4  -1   5   13.17    3.86
  -5   1  -5    0.72    3.51
  -5   1  -5   -2.33    2.06
  -5   1  -5   -2.74    3.88
  -5   1  -5    0.87    2.34
   5  -1   5    0.42    4.95
   5  -1   5    4.05    3.02
   5  -1   5    0.33    2.06
   5  -1   5    0.64    2.50
  -6   1  -5   19.86    2.83
  -6   1  -5    2.65    3.24
  -6   1  -5    9.70    4.47
   6  -1   5    6.80    2.80
   6  -1   5    9.83    3.85
   6  -1   5    1.97    3.28
  -7   1  -5   -2.87    4.81
  -7   1  -5    2.09    3.69
   7  -1   5    3.96    3.66
   7  -1   5    1.83    3.93
  -8   1  -5    3.83    3.77
  -8   1  -5    1.96    5.65
   8  -1   5    7.65    4.33
   8  -1   5    3.69    4.29
  -9   1  -5    6.91    3.62
  -9   1  -5   -1.43    5.94
   9  -1   5    0.06    4.73
 -10   1  -5    8.10    7.34
 -10   1  -5    8.74    4.08
  10  -1   5    2.42    6.32
  10  -1   5    3.36    8.55
 -11   1  -5    2.63    7.50
  11  -1   5   -6.25    6.11
  11  -1   5    1.65    7.13
 -12   1  -5   15.80    9.70
  12  -1   5   -0.23    7.59
  13   0  -5   10.71    9.45
 -13   0   5    3.79   10.88
  12   0  -5   -0.68    7.53
  12   0  -5    0.12    5.87
 -12   0   5    6.44    9.35
  11   0  -5    0.24    6.38
  11   0  -5    0.26    5.15
 -11   0   5   -1.34    7.59
  10   0  -5    3.03    4.59
  10   0  -5    0.66    5.64
 -10   0   5   -2.65    6.62
 -10   0   5    7.97    7.09
   9   0  -5    6.20    4.24
   9   0  -5   11.16    5.15
  -9   0   5    6.89    6.06
  -9   0   5    7.35    5.72
   8   0  -5    5.81    4.42
   8   0  -5    0.13    3.56
  -8   0   5   -0.05    5.26
  -8   0   5    3.32    5.03
   7   0  -5    4.30    3.17
   7   0  -5    5.60    3.92
  -7   0   5    3.70    4.25
  -7   0   5   -0.30    4.80
   6   0  -5   44.38    7.76
   6   0  -5   40.17    7.44
   6   0  -5   62.08    6.64
   6   0  -5   52.34    6.99
  -6   0   5   63.61    6.83
  -6   0   5   54.62    7.62
  -6   0   5   66.49    7.31
   5   0  -5   14.71    4.49
   5   0  -5    2.40    2.68
   5   0  -5    8.75    3.76
   5   0  -5    5.28    1.84
  -5   0   5    8.08    2.12
  -5   0   5   -2.84    2.71
  -5   0   5    5.64    3.05
   4   0  -5   45.34    5.12
   4   0  -5   41.41    5.01
   4   0  -5   63.26    6.20
   4   0  -5   48.68    6.16
  -4   0   5   55.85    5.56
  -4   0   5   44.51    5.48
  -4   0   5   47.67    5.57
  -4   0   5   48.86    5.41
   3   0  -5    1.03    1.33
   3   0  -5    2.50    2.21
   3   0  -5    1.44    1.24
   3   0  -5   -0.67    2.10
  -3   0   5   -1.00    1.55
  -3   0   5    1.34    1.60
  -3   0   5   -1.18    1.57
  -3   0   5   -1.01    1.56
   2   0  -5   51.36    4.90
   2   0  -5   47.28    5.27
   2   0  -5   50.15    4.99
   2   0  -5   46.70    5.09
  -2   0   5   49.13    5.20
  -2   0   5   50.07    4.98
  -2   0   5   48.64    5.10
  -2   0   5   57.36    5.14
   1   0  -5  274.74   24.68
   1   0  -5  256.45   24.81
   1   0  -5  258.20   24.64
   1   0  -5  263.30   24.70
  -1   0   5  273.40   24.73
  -1   0   5  266.54   24.65
  -1   0   5  259.39   24.66
  -1   0   5  278.36   24.82
   0   0  -5  281.19   27.04
   0   0  -5  292.19   26.93
   0   0  -5  289.01   26.97
   0   0   5  308.49   27.06
   0   0   5  284.25   26.91
  -1   0  -5   33.68    3.64
  -1   0  -5   35.39    3.76
  -1   0  -5   34.28    3.61
  -1   0  -5   35.48    3.59
   1   0   5   35.29    3.59
   1   0   5   39.74    3.66
   1   0   5   38.61    3.81
  -2   0  -5   29.93    3.63
  -2   0  -5   33.31    3.35
  -2   0  -5   34.34    3.51
  -2   0  -5   36.31    3.51
   2   0   5   29.58    3.51
   2   0   5   32.02    3.60
   2   0   5   28.45    3.36
   2   0   5   33.20    3.31
  -3   0  -5   19.46    2.80
  -3   0  -5   14.83    2.17
  -3   0  -5   20.73    2.64
  -3   0  -5   19.67    2.89
   3   0   5   18.24    2.59
   3   0   5   17.25    3.02
   3   0   5   20.38    2.24
   3   0   5   16.43    2.52
  -4   0  -5   26.27    3.27
  -4   0  -5   30.42    4.06
  -4   0  -5   29.94    3.56
   4   0   5   27.60    3.11
   4   0   5   23.21    3.46
   4   0   5   21.21    3.41
   4   0   5   31.08    4.28
  -5   0  -5    5.48    3.74
  -5   0  -5    1.69    2.64
  -5   0  -5    4.85    3.61
  -5   0  -5    6.65    1.75
   5   0   5    8.62    2.52
   5   0   5    1.91    2.66
   5   0   5   10.54    4.63
   5   0   5    6.66    2.01
  -6   0  -5   30.57    4.43
  -6   0  -5   21.72    5.29
   6   0   5   21.40    4.19
   6   0   5   26.22    4.04
   6   0   5   27.96    3.68
  -7   0  -5    4.36    4.28
  -7   0  -5    7.24    4.96
   7   0   5    0.61    3.00
   7   0   5   -2.66    3.39
  -8   0  -5   11.08    5.59
  -8   0  -5    4.35    5.14
   8   0   5   -0.98    3.76
   8   0   5    2.31    4.02
  -9   0  -5    5.05    5.91
  -9   0  -5    3.92    6.09
  -9   0  -5    1.83    5.40
   9   0   5    3.44    4.14
   9   0   5    1.03    4.87
   9   0   5   -1.10    4.74
 -10   0  -5    9.86    7.11
 -10   0  -5   -2.62    6.51
  10   0   5   -7.08    5.29
  10   0   5    6.47    5.89
 -11   0  -5    4.38    7.42
 -11   0  -5   15.80   11.13
  11   0   5    7.70    6.63
  11   0   5    8.97    6.66
 -12   0  -5   -6.90    8.76
  12   0   5    4.88    7.65
 -13   0  -5   -7.23   10.96
  13   0   5  -11.62    9.21
  13  -1  -5   -0.17    9.85
 -13   1   5   16.73   11.06
  12  -1  -5    3.86    7.56
  12  -1  -5   14.47    6.18
 -12   1   5    5.25    9.52
  11  -1  -5   -0.16    5.64
  11  -1  -5   -2.15    6.20
 -11   1   5    9.54    7.84
 -11   1   5   -1.46    8.53
  10  -1  -5    3.43    5.02
  10  -1  -5    7.08    5.83
 -10   1   5    4.35    7.25
 -10   1   5    0.37    6.09
   9  -1  -5   -0.01    4.88
   9  -1  -5    2.99    4.44
  -9   1   5    3.26    5.04
  -9   1   5   -1.21    6.25
  -9   1   5   10.15    6.67
   8  -1  -5   -3.15    3.82
   8  -1  -5    0.24    4.54
  -8   1   5    7.40    4.20
  -8   1   5   -2.24    5.18
   7  -1  -5    1.56    3.38
   7  -1  -5    1.16    4.01
  -7   1   5   -5.25    4.72
  -7   1   5    5.05    3.16
   6  -1  -5   38.37    4.94
   6  -1  -5   31.29    6.07
   6  -1  -5   45.32    5.55
  -6   1   5   35.63    5.68
  -6   1   5   33.00    4.67
  -6   1   5   43.66    5.76
   5  -1  -5    7.19    4.29
   5  -1  -5    1.02    2.50
   5  -1  -5   -1.90    2.51
  -5   1   5   -1.71    1.97
  -5   1   5    2.20    3.45
  -5   1   5    6.96    2.99
   4  -1  -5    9.88    2.72
   4  -1  -5   12.55    2.13
   4  -1  -5   11.43    2.45
   4  -1  -5   10.68    3.79
  -4   1   5    9.98    2.23
  -4   1   5   14.95    2.94
  -4   1   5    8.28    2.56
   3  -1  -5   13.83    2.30
   3  -1  -5   21.93    3.14
   3  -1  -5   17.18    2.67
   3  -1  -5   16.46    2.31
  -3   1   5   16.70    2.38
  -3   1   5   15.22    2.59
  -3   1   5   16.00    2.35
  -3   1   5   15.20    2.68
   2  -1  -5   24.85    3.14
   2  -1  -5   22.74    2.53
   2  -1  -5   23.51    3.02
   2  -1  -5   24.58    2.80
  -2   1   5   24.86    3.11
  -2   1   5   20.24    2.86
  -2   1   5   23.85    2.87
  -2   1   5   21.15    2.51
   1  -1  -5   55.36    5.07
   1  -1  -5   56.42    5.33
   1  -1  -5   49.30    5.36
   1  -1  -5   55.24    5.33
  -1   1   5   56.61    5.34
  -1   1   5   56.18    5.33
  -1   1   5   49.68    5.07
  -1   1   5   53.45    5.28
   0  -1  -5  326.37   29.69
   0  -1  -5  312.56   29.62
   0   1   5  305.30   29.50
   0   1   5  325.54   29.50
   0   1   5  316.85   29.64
   0   1   5  332.32   29.68
  -1  -1  -5  272.00   24.85
  -1  -1  -5  285.43   25.02
  -1  -1  -5  266.78   24.87
  -1  -1  -5  262.71   24.94
   1   1   5  270.96   24.88
   1   1   5  268.54   24.99
   1   1   5  264.22   24.93
   1   1   5  258.17   24.85
  -2  -1  -5   52.81    5.40
  -2  -1  -5   52.76    5.07
  -2  -1  -5   53.02    5.37
   2   1   5   49.32    5.37
   2   1   5   57.92    5.08
   2   1   5   50.38    5.39
   2   1   5   51.89    5.19
  -3  -1  -5    2.80    0.94
  -3  -1  -5    3.71    1.83
  -3  -1  -5    4.44    1.86
  -3  -1  -5    1.62    1.84
   3   1   5    3.69    1.98
   3   1   5    3.89    1.49
   3   1   5    2.42    1.76
   3   1   5    4.28    0.92
  -4  -1  -5    4.12    2.68
  -4  -1  -5    0.86    2.53
  -4  -1  -5    3.93    1.17
   4   1   5    2.49    1.37
   4   1   5    5.64    3.12
   4   1   5    4.61    2.39
  -5  -1  -5    7.72    3.26
  -5  -1  -5    5.61    3.72
  -5  -1  -5   -0.06    3.14
  -5  -1  -5    0.50    1.34
   5   1   5    2.08    1.27
   5   1   5   10.59    5.77
   5   1   5    4.41    2.29
   5   1   5    2.44    2.64
  -6  -1  -5   11.12    4.48
  -6  -1  -5    4.86    4.47
  -6  -1  -5   20.02    5.40
  -6  -1  -5   12.75    2.16
   6   1   5   13.75    2.13
   6   1   5    3.87    3.46
  -7  -1  -5    1.60    5.29
  -7  -1  -5   -5.97    4.56
   7   1   5   -0.57    3.28
  -8  -1  -5   -0.86    6.08
  -8  -1  -5    4.25    5.50
   8   1   5    4.54    4.04
  -9  -1  -5   29.02    6.60
  -9  -1  -5   14.03    6.11
  -9  -1  -5    7.84    6.93
   9   1   5    8.81    5.13
   9   1   5   11.65    3.51
   9   1   5    5.28    3.87
 -10  -1  -5    0.93    7.78
 -10  -1  -5   -9.29    6.78
  10   1   5    1.75    4.75
  10   1   5   -8.35    4.65
 -11  -1  -5    8.39    7.33
 -11  -1  -5    6.98    8.96
  11   1   5    6.58    6.34
  11   1   5    9.94    5.58
 -12  -1  -5    7.70    9.13
  12   1   5    3.41    6.98
 -13  -1  -5    5.30   11.30
  13   1   5   -0.28    8.92
  12  -2  -5    8.15    6.44
  12  -2  -5   -6.71    8.36
 -12   2   5    1.57    9.83
  11  -2  -5   -8.34    6.53
  11  -2  -5   -0.91    5.98
 -11   2   5    0.76    7.30
  10  -2  -5   -4.40    5.26
  10  -2  -5    8.49    6.33
 -10   2   5   -1.39    6.49
   9  -2  -5    3.54    4.82
   9  -2  -5    6.04    5.63
  -9   2   5    2.73    6.15
   8  -2  -5    8.45    4.66
   8  -2  -5    3.94    4.24
  -8   2   5    5.90    5.50
  -8   2   5    5.07    5.15
  -8   2   5   16.38    2.72
   7  -2  -5    2.64    3.72
   7  -2  -5   11.27    4.43
  -7   2   5   -1.57    4.51
  -7   2   5    5.04    2.57
   6  -2  -5    1.53    4.00
   6  -2  -5    8.22    3.63
   6  -2  -5    3.22    3.35
  -6   2   5   17.89    4.25
  -6   2   5    5.76    4.32
  -6   2   5    4.14    2.31
   5  -2  -5   13.15    2.85
   5  -2  -5    2.10    2.75
   5  -2  -5    1.23    4.68
   5  -2  -5    1.29    2.78
  -5   2   5    3.28    1.96
  -5   2   5   -1.50    3.09
  -5   2   5    4.97    3.79
   4  -2  -5    6.15    2.16
   4  -2  -5    2.84    1.67
   4  -2  -5    1.10    2.44
   4  -2  -5   -4.63    3.27
  -4   2   5    0.21    1.56
  -4   2   5   -0.09    2.58
  -4   2   5    6.22    2.38
   3  -2  -5   21.08    2.64
   3  -2  -5   19.09    2.72
   3  -2  -5   19.55    3.60
  -3   2   5   17.76    2.84
  -3   2   5   18.03    3.54
  -3   2   5   18.56    2.54
  -3   2   5   26.20    2.81
   2  -2  -5    6.93    2.16
   2  -2  -5    4.61    1.19
   2  -2  -5    6.72    1.62
   2  -2  -5    4.47    1.48
  -2   2   5    3.46    1.64
  -2   2   5    6.05    1.15
  -2   2   5    4.50    1.40
  -2   2   5    4.03    2.01
   1  -2  -5  271.14   26.55
   1  -2  -5  295.96   26.73
   1  -2  -5  293.74   26.77
   1  -2  -5  280.21   26.76
  -1   2   5  291.05   26.74
  -1   2   5  286.87   26.78
  -1   2   5  278.70   26.70
  -1   2   5  300.79   26.54
   0  -2  -5   94.15    8.57
   0  -2  -5   97.02    8.66
   0  -2  -5   85.88    8.54
   0   2   5   88.82    8.62
   0   2   5   84.51    8.51
   0   2   5   86.71    8.54
  -1  -2  -5  176.43   15.86
  -1  -2  -5  184.83   16.11
  -1  -2  -5  170.33   15.91
  -1  -2  -5  166.28   15.98
   1   2   5  167.53   16.09
   1   2   5  167.15   15.93
   1   2   5  164.41   15.84
  -2  -2  -5    3.63    1.88
  -2  -2  -5    4.41    1.43
  -2  -2  -5    4.13    0.81
  -2  -2  -5   -0.98    1.09
   2   2   5    2.50    1.77
   2   2   5    4.36    1.13
   2   2   5    3.00    0.85
   2   2   5    4.93    1.61
  -3  -2  -5   15.57    2.98
  -3  -2  -5   19.47    2.51
  -3  -2  -5   15.91    1.69
  -3  -2  -5   12.66    2.35
   3   2   5   17.17    2.16
   3   2   5   14.09    2.67
   3   2   5   11.40    1.69
   3   2   5   13.04    2.77
  -4  -2  -5   46.09    5.95
  -4  -2  -5   46.15    5.34
  -4  -2  -5   44.14    4.46
  -4  -2  -5   46.39    5.86
   4   2   5   32.47    4.85
   4   2   5   57.42    5.94
   4   2   5   50.60    5.55
   4   2   5   49.24    4.40
  -5  -2  -5    2.18    1.16
  -5  -2  -5    6.20    3.51
  -5  -2  -5    4.49    3.68
  -5  -2  -5    9.22    3.91
   5   2   5    2.85    3.56
   5   2   5   18.84    4.04
   5   2   5    3.45    2.51
  -6  -2  -5   33.27    4.93
  -6  -2  -5   17.22    4.94
  -6  -2  -5    7.22    4.04
   6   2   5   12.44    1.59
   6   2   5   15.81    4.79
   6   2   5    9.06    3.34
  -7  -2  -5   11.33    5.20
  -7  -2  -5    3.75    6.01
   7   2   5   -3.12    3.64
  -8  -2  -5    9.56    5.50
   8   2   5   -3.62    1.61
   8   2   5    3.30    3.83
   8   2   5   -1.30    2.01
  -9  -2  -5    3.30    6.18
   9   2   5    0.11    2.24
   9   2   5   -1.07    1.93
   9   2   5   -3.66    4.53
 -10  -2  -5   -6.53    6.79
 -10  -2  -5    2.87    8.09
  10   2   5   -6.14    5.18
  10   2   5    3.87    2.40
 -11  -2  -5    3.10    8.67
 -11  -2  -5    0.26    8.38
  11   2   5    4.64    5.73
 -12  -2  -5    2.22    9.95
 -12  -2  -5  -10.56    8.64
  12   2   5   -0.83    6.38
 -13  -2  -5   13.48   10.76
  13   2   5    3.87    8.40
  12  -3  -5    6.86    6.90
  12  -3  -5   -0.35    8.86
 -12   3   5    2.40   10.74
  11  -3  -5   -3.58    7.04
  11  -3  -5   -9.01    5.96
 -11   3   5    4.66    8.56
  10  -3  -5   12.13    6.26
  10  -3  -5   -3.44    5.57
 -10   3   5   -6.20    8.07
   9  -3  -5    8.30    5.63
   9  -3  -5   -0.22    5.25
  -9   3   5   -2.50    2.57
  -9   3   5   -4.33    5.80
   8  -3  -5   -1.74    4.74
   8  -3  -5   -1.40    4.59
  -8   3   5   12.08    3.78
  -8   3   5    3.91    2.59
  -8   3   5    3.09    5.35
   7  -3  -5   23.20    4.80
   7  -3  -5   12.30    4.41
  -7   3   5    7.54    5.18
  -7   3   5   13.39    2.78
   6  -3  -5    2.51    3.80
   6  -3  -5    4.45    3.89
   6  -3  -5    4.82    3.38
  -6   3   5    7.92    4.26
  -6   3   5   -2.06    1.98
  -6   3   5    3.11    4.45
   5  -3  -5    3.23    3.07
   5  -3  -5    6.87    2.62
   5  -3  -5   12.05    3.97
   5  -3  -5    7.35    3.57
  -5   3   5   17.61    3.82
  -5   3   5    1.69    1.82
  -5   3   5    3.90    4.06
   4  -3  -5   26.13    4.98
   4  -3  -5   23.31    3.22
   4  -3  -5   27.28    4.18
  -4   3   5   19.44    4.07
  -4   3   5   24.47    3.14
  -4   3   5   25.36    3.72
   3  -3  -5   62.06    7.11
   3  -3  -5   66.02    6.58
   3  -3  -5   64.92    6.60
   3  -3  -5   74.45    7.56
  -3   3   5   68.96    6.65
  -3   3   5   62.23    6.97
  -3   3   5   62.90    6.54
   2  -3  -5    3.13    2.67
   2  -3  -5    1.89    1.55
   2  -3  -5    2.21    1.29
   2  -3  -5    7.83    2.23
  -2   3   5    6.22    1.62
  -2   3   5    4.87    1.59
   1  -3  -5   86.18    8.11
   1  -3  -5   93.03    8.41
   1  -3  -5   85.43    8.51
   1  -3  -5   83.84    8.40
  -1   3   5   82.05    8.35
  -1   3   5   85.65    8.36
   0  -3  -5  135.53   12.33
   0  -3  -5  135.55   12.60
   0  -3  -5  128.88   12.60
   0  -3  -5  132.94   12.64
   0   3   5  131.62   12.66
   0   3   5  132.57   12.64
   0   3   5  131.51   12.58
  -1  -3  -5    3.50    1.94
  -1  -3  -5    0.07    0.81
  -1  -3  -5    0.15    1.49
  -1  -3  -5   -0.77    1.03
   1   3   5    0.42    0.71
   1   3   5    1.64    1.86
   1   3   5    1.39    1.38
  -2  -3  -5   -1.70    1.30
  -2  -3  -5    3.56    1.56
  -2  -3  -5    4.42    2.58
  -2  -3  -5    4.02    0.98
   2   3   5    3.42    1.17
   2   3   5    4.75    1.17
   2   3   5    3.41    2.13
  -3  -3  -5   12.56    2.25
  -3  -3  -5   11.39    3.43
  -3  -3  -5   14.84    2.36
  -3  -3  -5   11.15    1.65
   3   3   5   16.57    2.24
   3   3   5   14.74    2.72
   3   3   5   16.44    3.05
   3   3   5   17.67    1.93
  -4  -3  -5   20.32    4.41
  -4  -3  -5   15.68    3.11
  -4  -3  -5   15.44    1.84
  -4  -3  -5   17.13    3.15
   4   3   5   27.85    4.02
   4   3   5   18.85    3.73
   4   3   5   18.55    1.93
  -5  -3  -5    3.21    3.19
  -5  -3  -5    4.40    4.72
  -5  -3  -5   -5.57    3.52
   5   3   5    3.35    2.70
   5   3   5    3.61    3.69
   5   3   5    2.92    4.00
  -6  -3  -5    7.38    4.00
  -6  -3  -5   12.60    5.83
  -6  -3  -5   13.87    4.59
   6   3   5   12.92    4.95
   6   3   5    9.28    3.28
  -7  -3  -5   12.79    4.96
   7   3   5    8.70    3.69
  -8  -3  -5   -7.06    5.38
   8   3   5   -1.65    4.00
  -9  -3  -5    6.66    6.26
   9   3   5    9.91    4.88
 -10  -3  -5    2.96    7.11
 -10  -3  -5   -2.79    8.03
  10   3   5   -1.72    4.70
 -11  -3  -5   -7.00    8.64
  11   3   5    7.73    5.87
 -12  -3  -5    4.40    9.68
 -12  -3  -5    4.91    9.26
  12   3   5   10.95    6.77
 -13  -3  -5    5.96   10.73
 -13  -3  -5  -27.70   17.58
  13   3   5    1.95    7.90
  12  -4  -5   -8.04   10.31
  12  -4  -5    4.78    7.98
 -12   4   5   -3.80   10.59
  11  -4  -5    6.56    6.78
  11  -4  -5    9.14    7.91
 -11   4   5    2.33    9.54
  10  -4  -5   -6.51   10.65
  10  -4  -5   -4.26    5.79
 -10   4   5   -0.05    7.13
   9  -4  -5    6.85    6.20
   9  -4  -5    2.54    5.51
  -9   4   5   -6.09    6.52
   8  -4  -5    0.40    4.91
   8  -4  -5    8.92    5.32
  -8   4   5   -3.15    5.44
   7  -4  -5   -0.77    4.22
   7  -4  -5    1.29    4.41
  -7   4   5   -0.47    5.45
  -7   4   5    1.24    1.80
   6  -4  -5   92.64   10.63
   6  -4  -5  100.74   11.12
  -6   4   5   97.84    9.37
  -6   4   5   90.39   10.89
   5  -4  -5    1.00    3.34
   5  -4  -5   -1.66    3.47
  -5   4   5   -1.36    3.80
  -5   4   5    1.89    3.90
  -5   4   5    2.75    1.83
   4  -4  -5   31.51    4.32
   4  -4  -5   26.78    4.09
   4  -4  -5   42.21    5.46
   4  -4  -5   32.74    5.09
  -4   4   5   32.27    5.10
  -4   4   5   38.90    4.63
  -4   4   5   29.94    3.91
   3  -4  -5    0.20    1.71
   3  -4  -5    3.36    4.15
   3  -4  -5   -0.90    2.97
   3  -4  -5   -0.02    1.65
   3  -4  -5    0.45    3.21
  -3   4   5   -0.32    1.71
  -3   4   5    1.22    2.16
  -3   4   5   -0.49    3.02
   2  -4  -5    0.93    2.50
   2  -4  -5   -0.61    1.69
   2  -4  -5   -3.95    3.07
   2  -4  -5    1.22    1.49
  -2   4   5    1.60    2.26
  -2   4   5    1.11    1.78
  -2   4   5   -1.35    1.62
   1  -4  -5   23.48    3.10
   1  -4  -5   27.22    3.43
   1  -4  -5   14.95    2.80
   1  -4  -5   19.88    2.44
  -1   4   5   19.56    2.89
  -1   4   5   10.93    2.64
   0  -4  -5   15.00    1.75
   0  -4  -5   10.96    2.15
   0  -4  -5    6.67    2.51
   0  -4  -5    4.73    2.57
   0   4   5   15.41    2.23
   0   4   5   16.13    2.71
  -1  -4  -5   19.52    2.71
  -1  -4  -5   21.39    3.08
   1   4   5   23.58    3.31
   1   4   5   21.59    2.50
  -2  -4  -5   -7.98    2.91
  -2  -4  -5    4.75    1.55
  -2  -4  -5    3.01    1.27
  -2  -4  -5    4.81    1.66
   2   4   5   -2.36    1.97
   2   4   5    5.23    1.37
  -3  -4  -5   71.78    7.02
  -3  -4  -5   70.72    7.43
  -3  -4  -5   71.88    7.82
  -3  -4  -5   87.00    8.64
   3   4   5   75.59    8.14
   3   4   5   72.47    7.24
  -4  -4  -5    2.92    0.78
  -4  -4  -5    3.53    2.71
  -4  -4  -5   -3.73    2.45
  -4  -4  -5    6.28    4.29
   4   4   5    8.77    2.02
   4   4   5    5.87    3.96
   4   4   5   -3.42    3.04
  -5  -4  -5    8.79    3.83
  -5  -4  -5   17.84    5.42
  -5  -4  -5    7.67    3.50
   5   4   5   10.80    3.13
   5   4   5   11.41    4.30
   5   4   5   12.50    4.80
  -6  -4  -5   -0.84    3.77
  -6  -4  -5   -4.62    4.99
   6   4   5   -1.93    2.88
   6   4   5    4.80    4.94
  -7  -4  -5   63.82    8.04
   7   4   5   51.33    7.03
  -8  -4  -5    3.75    5.54
   8   4   5   13.21    4.62
  -9  -4  -5   27.12    7.54
   9   4   5   27.12    5.70
 -10  -4  -5    4.04    8.21
 -10  -4  -5    6.50    6.86
  10   4   5   17.47    5.73
 -11  -4  -5    4.34    9.10
 -11  -4  -5   -0.90   13.30
  11   4   5   -3.02    5.61
 -12  -4  -5  -17.73    9.39
 -12  -4  -5    7.63    9.51
  12   4   5  -15.68    6.46
 -13  -4  -5  -10.52   11.14
  13   4   5   -3.26    7.72
  11  -5  -5   -1.85    9.48
  11  -5  -5    4.30    7.58
 -11   5   5    9.84    9.79
  10  -5  -5    5.26    7.31
  10  -5  -5   -5.25    6.34
 -10   5   5    3.91    8.07
   9  -5  -5    4.75    5.74
   9  -5  -5   -5.08    6.34
  -9   5   5    0.37    6.98
   8  -5  -5   -3.03    5.52
   8  -5  -5   -4.21    5.66
  -8   5   5   -2.81    5.89
   7  -5  -5    5.92    5.07
   7  -5  -5    6.35    5.24
  -7   5   5    8.17    5.86
   6  -5  -5   11.26    4.94
   6  -5  -5    0.00    4.33
  -6   5   5   -6.95    4.47
   5  -5  -5   -3.39    3.87
   5  -5  -5    1.61    4.23
   5  -5  -5    0.95    2.29
  -5   5   5    9.62    4.48
  -5   5   5   -1.96    2.01
  -5   5   5   -2.66    4.26
   4  -5  -5   10.96    3.53
   4  -5  -5    8.02    4.20
   4  -5  -5   11.09    2.64
  -4   5   5   10.78    2.56
  -4   5   5   14.00    3.90
  -4   5   5    7.48    3.99
   3  -5  -5   31.98    5.10
   3  -5  -5   24.92    5.06
   3  -5  -5   34.63    4.30
   3  -5  -5   33.88    4.32
  -3   5   5   30.05    4.90
  -3   5   5   40.07    4.57
  -3   5   5   27.71    3.97
   2  -5  -5   13.79    4.04
   2  -5  -5   10.26    3.72
   2  -5  -5   15.45    2.32
   2  -5  -5   17.99    4.35
   2  -5  -5    9.53    2.55
  -2   5   5   13.63    3.39
  -2   5   5   15.12    2.89
   1  -5  -5   -0.16    1.52
   1  -5  -5   -4.39    1.33
   1  -5  -5    2.97    2.99
   1  -5  -5   -3.64    2.78
   1  -5  -5   -3.23    2.20
   1  -5  -5    3.99    3.28
  -1   5   5    0.73    2.29
  -1   5   5    0.37    2.41
   0  -5  -5    2.35    1.34
   0  -5  -5    0.19    2.82
   0  -5  -5    5.59    3.06
   0  -5  -5    4.15    2.44
   0  -5  -5   -5.78    2.35
   0   5   5    6.75    2.45
   0   5   5    5.06    2.08
  -1  -5  -5    6.83    1.88
  -1  -5  -5    5.50    2.16
  -1  -5  -5    5.24    1.59
  -1  -5  -5   18.55    3.86
  -1  -5  -5    2.19    2.75
   1   5   5    6.18    1.57
  -2  -5  -5   -3.33    3.87
  -2  -5  -5   -2.50    1.50
  -2  -5  -5   -1.68    1.44
  -2  -5  -5    4.25    2.27
  -2  -5  -5   -3.49    2.56
  -2  -5  -5    4.24    1.79
   2   5   5    1.10    1.42
   2   5   5    4.25    3.17
  -3  -5  -5    1.31    1.34
  -3  -5  -5   -1.73    4.52
  -3  -5  -5    2.89    2.60
  -3  -5  -5   -5.16    2.16
  -3  -5  -5    4.96    1.39
   3   5   5    4.51    3.66
   3   5   5   -0.93    1.33
  -4  -5  -5   -0.35    1.05
  -4  -5  -5    1.40    1.03
  -4  -5  -5   -0.87    3.14
  -4  -5  -5    3.84    5.08
  -4  -5  -5   -0.05    2.73
   4   5   5   -2.23    2.32
   4   5   5    4.73    4.37
  -5  -5  -5   32.66    5.28
  -5  -5  -5   35.69    5.61
   5   5   5   32.80    4.58
   5   5   5   26.58    6.13
  -6  -5  -5   29.86    5.46
   6   5   5   29.40    6.36
   6   5   5   25.93    4.42
  -7  -5  -5   11.20    5.18
   7   5   5    9.24    4.07
  -8  -5  -5    7.26    5.83
   8   5   5   -2.27    4.34
  -9  -5  -5    0.12    5.99
   9   5   5    2.74    4.52
 -10  -5  -5    0.20    7.27
 -10  -5  -5   11.83    8.83
  10   5   5    5.75    5.11
 -11  -5  -5  -12.37    9.02
 -11  -5  -5   -0.57    9.07
  11   5   5    0.80    5.96
 -12  -5  -5   -4.50    9.16
  12   5   5    6.69    7.20
 -13  -5  -5   -2.28   10.70
 -13  -5  -5    1.10   11.03
  13   5   5   -6.70    8.46
  11  -6  -5   -9.24   10.80
  11  -6  -5   -5.37    9.24
 -11   6   5   15.47   10.66
  10  -6  -5   -1.07    8.46
  10  -6  -5   -0.51    7.82
 -10   6   5   -7.10    8.70
   9  -6  -5    3.85    6.96
   9  -6  -5   -1.91    7.45
  -9   6   5    4.30    7.47
   8  -6  -5    5.77    6.51
   8  -6  -5    1.56    6.03
  -8   6   5   -4.49    6.24
   7  -6  -5   -3.59    5.24
   7  -6  -5    6.06    5.80
  -7   6   5   -0.22    5.53
   6  -6  -5   18.87    5.73
   6  -6  -5   17.28    5.44
  -6   6   5   14.29    5.86
   5  -6  -5   10.50    4.76
   5  -6  -5    6.97    4.72
  -5   6   5    0.73    4.66
   4  -6  -5   -1.22    3.98
   4  -6  -5   -3.27    3.85
   4  -6  -5    1.72    2.43
  -4   6   5   -0.99    4.02
  -4   6   5    2.75    4.30
  -4   6   5   -1.38    2.41
   3  -6  -5   -0.46    3.23
   3  -6  -5    2.11    2.72
   3  -6  -5   -1.70    3.99
  -3   6   5    1.76    3.71
  -3   6   5    3.20    2.67
   2  -6  -5   23.71    3.54
   2  -6  -5   17.50    4.64
   2  -6  -5   21.90    3.89
  -2   6   5   20.99    4.25
  -2   6   5   24.65    3.78
   1  -6  -5   18.97    3.79
   1  -6  -5   13.58    2.65
   1  -6  -5   20.25    4.47
   1  -6  -5   18.77    4.45
   1  -6  -5   11.69    3.71
  -1   6   5   14.99    3.03
  -1   6   5   14.34    3.60
   0  -6  -5   -3.21    1.60
   0  -6  -5    4.61    3.77
   0  -6  -5   -2.04    3.15
   0  -6  -5    5.90    3.21
   0  -6  -5    6.63    3.78
   0  -6  -5    2.63    1.56
   0   6   5    0.77    2.81
   0   6   5   12.44    3.14
  -1  -6  -5    5.43    4.28
  -1  -6  -5    1.40    2.74
  -1  -6  -5    2.40    3.52
  -1  -6  -5    1.63    1.83
  -1  -6  -5  -10.00    2.60
   1   6   5    3.32    3.88
  -2  -6  -5   -2.88    1.67
  -2  -6  -5    1.66    1.90
  -2  -6  -5    4.00    2.31
  -2  -6  -5    7.47    3.69
  -2  -6  -5    2.29    4.90
  -2  -6  -5    5.02    2.93
   2   6   5    6.47    4.17
  -3  -6  -5   34.11    4.62
  -3  -6  -5   36.24    3.91
  -3  -6  -5   29.62    5.19
  -3  -6  -5   27.84    3.57
  -3  -6  -5   26.74    4.59
  -3  -6  -5   33.04    6.47
   3   6   5   30.17    3.94
   3   6   5   22.11    5.53
  -4  -6  -5   -0.42    3.96
  -4  -6  -5   -0.55    3.37
  -4  -6  -5    5.31    1.56
   4   6   5    1.86    4.71
   4   6   5    5.50    2.75
  -5  -6  -5    6.47    4.69
  -5  -6  -5    4.76    4.08
   5   6   5   -0.55    5.19
   5   6   5    3.69    3.06
  -6  -6  -5   32.98    5.98
   6   6   5   33.01    5.19
  -7  -6  -5   37.74    6.78
   7   6   5   38.04    5.92
  -8  -6  -5   23.20    6.41
   8   6   5   26.43    5.41
  -9  -6  -5   -0.71    6.55
   9   6   5    5.67    4.90
 -10  -6  -5    3.78    7.03
 -10  -6  -5  -12.16    8.13
  10   6   5    3.63    5.06
 -11  -6  -5   10.08    9.59
 -11  -6  -5    1.31    8.56
  11   6   5   12.48    6.21
 -12  -6  -5   -2.60    9.86
 -12  -6  -5   -2.63    9.93
  12   6   5   11.14    7.07
 -13  -6  -5   15.46   11.89
 -13  -6  -5   22.88   12.31
  13   6   5    6.67    8.04
  10  -7  -5   10.47    9.97
  10  -7  -5   17.67    9.22
 -10   7   5    4.61    9.59
   9  -7  -5   15.85    8.47
   9  -7  -5   10.83    8.48
  -9   7   5    3.52    8.39
   8  -7  -5   -4.78    6.37
   8  -7  -5   11.24    7.16
  -8   7   5   -3.65    6.75
   7  -7  -5    5.36    6.30
   7  -7  -5   10.36    6.50
  -7   7   5    3.45    6.09
   6  -7  -5    5.73    5.56
   6  -7  -5    4.17    5.80
  -6   7   5    5.09    5.78
   5  -7  -5   16.07    5.49
   5  -7  -5   12.31    5.41
  -5   7   5    8.35    5.04
   4  -7  -5    2.30    2.96
   4  -7  -5    5.94    4.70
   4  -7  -5   -1.37    4.52
  -4   7   5    5.45    4.61
   3  -7  -5   -3.67    4.49
   3  -7  -5    0.35    3.59
   3  -7  -5    2.35    4.06
  -3   7   5    3.93    4.25
  -3   7   5    3.27    3.25
   2  -7  -5    4.62    4.32
   2  -7  -5    2.75    3.74
   2  -7  -5    4.06    3.42
   2  -7  -5    2.81    4.10
  -2   7   5    0.45    2.67
  -2   7   5    4.65    3.71
   1  -7  -5    1.92    2.92
   1  -7  -5   -1.20    4.32
   1  -7  -5   -1.32    3.08
   1  -7  -5   -0.64    3.69
  -1   7   5    2.92    3.31
  -1   7   5    1.36    3.94
   0  -7  -5    3.02    4.90
   0  -7  -5    3.19    2.60
   0  -7  -5   -1.65    2.77
   0  -7  -5    2.29    3.66
   0  -7  -5    0.88    3.88
   0   7   5    3.97    4.50
   0   7   5    3.48    3.13
  -1  -7  -5   23.92    6.11
  -1  -7  -5    2.64    3.49
  -1  -7  -5    1.67    3.47
  -1  -7  -5   -1.53    2.83
   1   7   5    3.76    4.93
  -2  -7  -5    4.38    3.40
  -2  -7  -5   -4.92    3.13
  -2  -7  -5   -0.77    3.00
  -2  -7  -5    1.97    3.11
   2   7   5    5.14    2.68
   2   7   5    3.69    4.74
  -3  -7  -5    1.04    2.60
  -3  -7  -5   -1.04    3.91
  -3  -7  -5    3.25    3.57
   3   7   5    0.26    2.72
   3   7   5   -4.02    5.12
  -4  -7  -5   10.25    4.52
  -4  -7  -5    0.97    1.89
  -4  -7  -5    1.34    2.06
  -4  -7  -5    5.13    3.58
   4   7   5    2.46    3.06
   4   7   5   -3.55    5.06
  -5  -7  -5   29.14    3.89
  -5  -7  -5   29.89    3.75
  -5  -7  -5   25.46    5.31
   5   7   5   36.60    4.99
  -6  -7  -5   54.78    7.70
   6   7   5   54.31    6.82
  -7  -7  -5    0.57    5.05
   7   7   5    3.88    3.92
  -8  -7  -5   11.27    6.60
   8   7   5   11.43    4.90
  -9  -7  -5   -8.10    6.59
   9   7   5    0.09    5.11
 -10  -7  -5    1.27    8.17
 -10  -7  -5  -13.81    8.87
 -11  -7  -5   -2.68    8.79
 -11  -7  -5  -15.69    8.77
  11   7   5   -4.68    6.05
 -12  -7  -5   -2.32   11.09
 -12  -7  -5    3.24   10.20
  12   7   5   -2.86    7.24
   9  -8  -5    4.24    9.37
   9  -8  -5   18.42    8.66
  -9   8   5   -5.54    8.54
   8  -8  -5    1.12    7.73
  -8   8   5   -4.03    7.59
   7  -8  -5    7.63    6.46
   7  -8  -5    3.29    7.33
  -7   8   5   10.77    6.69
   6  -8  -5   -5.74    6.42
  -6   8   5   -2.17    6.06
   5  -8  -5   -2.91    5.80
   5  -8  -5   -1.19    5.88
  -5   8   5    5.74    5.27
   4  -8  -5    7.90    3.74
   4  -8  -5    2.01    5.15
   4  -8  -5   -3.87    4.98
  -4   8   5    3.42    5.00
   3  -8  -5    9.68    4.89
   3  -8  -5   13.41    5.52
   3  -8  -5   10.70    4.84
  -3   8   5    7.17    4.61
   2  -8  -5   -3.28    3.91
   2  -8  -5    6.44    5.38
   2  -8  -5   -2.63    4.66
  -2   8   5   -5.00    4.19
   1  -8  -5   11.82    4.51
   1  -8  -5    2.12    3.60
   1  -8  -5   -3.07    4.61
   1  -8  -5    8.81    6.07
  -1   8   5   -2.99    3.79
   0  -8  -5   75.57    8.56
   0  -8  -5   81.11    9.25
   0  -8  -5   66.93    9.07
   0  -8  -5   99.42   11.89
   0   8   5   77.24   10.40
   0   8   5   77.64    8.84
  -1  -8  -5   27.23    5.00
  -1  -8  -5   27.43    6.39
  -1  -8  -5   24.29    5.10
   1   8   5   30.89    6.43
  -2  -8  -5    8.71    4.49
  -2  -8  -5   -3.90    3.90
  -2  -8  -5    0.81    3.77
  -2  -8  -5   -3.61    4.21
   2   8   5    1.38    5.79
  -3  -8  -5    5.01    5.38
  -3  -8  -5   -1.19    3.50
  -3  -8  -5    6.82    3.76
  -3  -8  -5    1.05    3.99
   3   8   5    4.32    3.20
  -4  -8  -5    9.28    4.42
  -4  -8  -5   19.80    3.21
  -4  -8  -5    5.74    3.17
   4   8   5    4.39    3.71
  -5  -8  -5    4.50    2.37
  -5  -8  -5    1.71    2.43
  -5  -8  -5    2.03    4.20
   5   8   5    1.93    3.62
  -6  -8  -5   -4.21    5.08
   6   8   5    5.53    3.90
  -7  -8  -5   -2.44    5.52
   7   8   5   -1.09    3.91
  -8  -8  -5    1.03    6.29
   8   8   5   -2.09    4.28
  -9  -8  -5   13.38    8.84
  -9  -8  -5   -2.32    6.76
   9   8   5    1.31    4.93
 -10  -8  -5    5.94    9.11
 -10  -8  -5    7.85    9.64
  10   8   5    3.95    5.86
 -11  -8  -5    3.00   10.59
 -11  -8  -5   -1.53   10.09
  11   8   5  -12.68    6.59
 -12  -8  -5    0.48   11.83
 -12  -8  -5    0.43   11.56
  12   8   5   -9.69    7.42
   8  -9  -5   11.41    9.16
   8  -9  -5    4.67    9.11
  -8   9   5   -5.55    8.76
   7  -9  -5   -3.17    8.79
   7  -9  -5    3.34    7.45
  -7   9   5    2.81    7.30
   6  -9  -5   -3.16    7.34
   6  -9  -5    7.47    6.91
  -6   9   5   -4.69    6.37
   5  -9  -5    5.90    6.03
   5  -9  -5    0.31    6.62
  -5   9   5    9.55    5.72
   4  -9  -5   14.86    5.97
   4  -9  -5    4.15    4.46
   4  -9  -5    0.30    5.88
  -4   9   5    8.43    5.24
   3  -9  -5    8.37    5.82
   3  -9  -5    4.31    5.89
   3  -9  -5    0.40    5.31
  -3   9   5   -2.45    4.61
   2  -9  -5    8.24    4.78
   2  -9  -5    2.31    7.24
   2  -9  -5    3.80    5.68
  -2   9   5    3.12    4.67
   1  -9  -5    8.21    5.22
   1  -9  -5    7.45    4.46
   1  -9  -5   19.45    7.54
  -1   9   5    3.85    4.62
   0  -9  -5    2.06    3.85
   0  -9  -5    3.21    5.01
  -1  -9  -5    6.51    4.72
  -2  -9  -5   16.89    5.21
  -2  -9  -5   20.09    4.96
  -3  -9  -5   15.24    4.96
  -3  -9  -5   10.14    4.73
  -3  -9  -5   14.48    4.74
   3   9   5    3.38    3.85
  -4  -9  -5   15.96    5.43
  -4  -9  -5   30.78    5.18
  -4  -9  -5   24.22    5.17
   4   9   5   27.10    4.94
  -5  -9  -5   17.74    3.90
  -5  -9  -5   -1.48    3.59
  -5  -9  -5    3.69    4.85
   5   9   5    0.60    4.07
  -6  -9  -5   17.34    3.26
  -6  -9  -5    6.88    5.76
  -6  -9  -5   29.07    3.50
   6   9   5   14.31    4.93
  -7  -9  -5    5.68    5.96
   7   9   5    3.78    4.81
  -8  -9  -5   -8.72    7.05
   8   9   5    4.43    5.06
  -9  -9  -5    5.45    8.77
  -9  -9  -5   -5.63    7.94
 -10  -9  -5    6.73    8.81
 -10  -9  -5  -11.39    9.24
  10   9   5    2.35    5.56
 -11  -9  -5   16.25   11.65
 -11  -9  -5    5.28   10.36
  11   9   5    2.65    6.83
 -12  -9  -5   14.37   12.77
  12   9   5    8.81    8.13
   7 -10  -5    9.49    9.49
   7 -10  -5  -13.88    9.25
  -7  10   5    1.26    8.42
   6 -10  -5   -6.20    9.33
   6 -10  -5   -4.22    8.13
  -6  10   5   -2.40    7.54
   5 -10  -5   10.39    7.59
   5 -10  -5    1.65    7.60
  -5  10   5    2.82    6.08
   4 -10  -5   -4.37    6.55
   4 -10  -5   -4.91    6.69
  -4  10   5   -1.52    5.52
   3 -10  -5    5.67    6.62
   3 -10  -5    0.09    6.12
   3 -10  -5   16.51    7.45
  -3  10   5    0.66    5.70
   2 -10  -5    0.48    6.09
   2 -10  -5   -6.07    7.99
   2 -10  -5   -6.67    5.12
  -2  10   5    3.07    5.28
   1 -10  -5    6.27    4.96
   1 -10  -5   -5.03    5.94
  -1  10   5    7.29    5.37
   0 -10  -5    2.64    4.68
   0 -10  -5   -2.51    5.47
  -1 -10  -5   48.37    7.23
  -1 -10  -5   31.84    5.98
  -2 -10  -5    3.34    5.39
  -2 -10  -5   -0.83    4.89
  -3 -10  -5    6.09    4.93
  -3 -10  -5    1.64    5.24
  -4 -10  -5    3.59    5.38
  -4 -10  -5   -2.78    5.07
  -4 -10  -5   -1.82    5.30
   4  10   5   -2.29    4.33
  -5 -10  -5    2.08    5.32
  -5 -10  -5    6.63    4.87
   5  10   5    2.23    4.51
  -6 -10  -5   -7.85    3.59
  -6 -10  -5    4.73    6.38
   6  10   5    2.35    4.72
  -7 -10  -5   -2.71    6.56
   7  10   5   -4.68    5.11
  -8 -10  -5   -9.98    8.86
  -8 -10  -5   -2.11    7.75
   8  10   5   -8.18    5.05
  -9 -10  -5    4.42   10.28
  -9 -10  -5   -3.26    9.52
   9  10   5   -5.01    5.72
 -10 -10  -5   -0.02   11.10
 -10 -10  -5   -7.86    9.83
  10  10   5    2.95    6.72
 -11 -10  -5    7.32   12.41
 -11 -10  -5    5.41   12.03
  11  10   5    7.44    7.72
   6 -11  -5  -21.77    9.97
   6 -11  -5    2.27    9.22
  -6  11   5   -6.54    8.60
   5 -11  -5  -10.99    8.27
  -5  11   5   18.79    7.59
   4 -11  -5    8.03    8.31
   4 -11  -5    1.26    7.84
  -4  11   5    4.82    6.55
   3 -11  -5    6.40    7.53
   3 -11  -5    2.78    7.12
  -3  11   5    3.76    6.39
   2 -11  -5    3.91    6.90
   2 -11  -5   15.44    9.44
   2 -11  -5   -1.01    6.03
  -2  11   5   -0.64    5.94
   1 -11  -5   -1.00    6.68
   1 -11  -5    4.64    5.91
   1 -11  -5   14.71    9.62
  -1  11   5    1.71    6.19
   0 -11  -5    0.19    6.36
   0 -11  -5    1.55    5.26
   0 -11  -5   -0.82    9.06
  -1 -11  -5    0.66    5.06
  -1 -11  -5    1.88    6.35
  -2 -11  -5   -3.31    5.21
  -2 -11  -5    0.69    6.21
  -3 -11  -5    2.50    6.29
  -3 -11  -5    7.63    5.76
  -4 -11  -5    8.03    5.89
  -4 -11  -5    3.00    6.18
  -5 -11  -5    3.47    6.21
  -5 -11  -5   -2.91    5.91
   5  11   5   -1.23    4.95
  -6 -11  -5    4.88    7.06
  -6 -11  -5   15.73    5.34
  -6 -11  -5    5.00    8.53
   6  11   5    1.23    5.33
  -7 -11  -5   -2.64    7.73
  -7 -11  -5    7.80    9.59
   7  11   5   10.14    6.34
  -8 -11  -5   -5.45    8.47
  -8 -11  -5    4.39   10.08
   8  11   5   -2.05    5.76
  -9 -11  -5   -0.57   11.06
  -9 -11  -5   -3.47    9.91
   9  11   5   10.24    6.80
 -10 -11  -5   -3.40   11.33
 -10 -11  -5    7.35   12.17
  10  11   5    2.87    7.11
   5 -12  -5   -9.50    9.89
   5 -12  -5   10.52   10.70
  -5  12   5  -13.54    8.41
   4 -12  -5    6.22    8.93
   4 -12  -5   13.58    9.60
  -4  12   5    4.59    7.88
   3 -12  -5   -4.59    9.07
   3 -12  -5   10.11    9.23
  -3  12   5   -4.13    6.82
   2 -12  -5   -7.86    8.01
   2 -12  -5   12.43   15.85
   2 -12  -5    6.88    7.41
  -2  12   5   13.34   11.91
   1 -12  -5   -1.05    6.80
   1 -12  -5    2.82   10.44
   1 -12  -5   -3.66    7.01
   0 -12  -5    4.85    6.37
   0 -12  -5   -4.84    9.43
   0 -12  -5    2.17   10.33
  -1 -12  -5    1.56    7.03
  -1 -12  -5    2.23    5.88
  -1 -12  -5    4.63   10.48
  -2 -12  -5    8.33    5.98
  -2 -12  -5    4.03    7.12
  -2 -12  -5   -4.36    9.48
  -2 -12  -5   -4.37    6.33
  -3 -12  -5   -2.52    6.74
  -3 -12  -5   -2.03    9.92
  -3 -12  -5   -9.72    7.06
  -4 -12  -5   -3.56    6.54
  -4 -12  -5    8.88    7.36
  -5 -12  -5   -5.45    9.23
  -5 -12  -5    1.33    7.13
  -5 -12  -5   -6.72    6.99
  -6 -12  -5  -12.31    8.03
  -6 -12  -5   -6.49    9.61
   6  12   5    1.98    5.94
  -7 -12  -5   14.70   10.93
  -7 -12  -5  -11.76    9.16
   7  12   5    6.14    6.00
  -8 -12  -5    4.69    9.99
  -8 -12  -5    2.34   12.23
   8  12   5    3.08    7.30
  -9 -12  -5   -4.70   12.19
  -9 -12  -5    2.97   11.67
   9  12   5   -3.96    7.83
   3 -13  -5   25.19   10.36
   3 -13  -5  -14.29    9.53
  -3  13   5    1.83    8.61
   2 -13  -5    9.11    9.56
   2 -13  -5   10.56    8.62
   1 -13  -5    2.06    7.73
   1 -13  -5  -11.80    9.25
   0 -13  -5   -3.87   11.98
   0 -13  -5    1.41    8.75
  -1 -13  -5   11.46   11.46
  -1 -13  -5   -3.07    8.34
  -1 -13  -5    0.61    9.21
  -2 -13  -5   -2.72    7.37
  -2 -13  -5   -4.31   11.90
  -3 -13  -5    0.16    7.78
  -3 -13  -5   -2.37    8.27
  -3 -13  -5   -2.41   11.09
  -4 -13  -5   10.71   11.01
  -4 -13  -5   -3.17    8.60
  -4 -13  -5   -4.63    8.16
  -5 -13  -5   -2.27   11.66
  -5 -13  -5    2.68   14.49
  -6 -13  -5    7.55    9.49
  -6 -13  -5   -1.16   11.31
  -7 -13  -5    6.51   12.68
  -7 -13  -5  -14.40   10.01
   7  13   5   10.28    7.54
   0 -14  -5   14.11   10.87
   0 -14  -5    3.13    9.42
  -1 -14  -5    1.23   13.24
  -1 -14  -5  -10.31    8.78
  -1 -14  -5    1.00   10.51
  -1 -14  -5   -2.27    8.70
  -2 -14  -5   -9.23    9.10
  -2 -14  -5    9.90    9.96
  -2 -14  -5   -0.73    8.29
  -2 -14  -5  -15.97   12.64
  -3 -14  -5   -5.20    8.23
  -3 -14  -5   -1.08    9.39
  -3 -14  -5   -4.84    9.81
  -3 -14  -5   15.31   13.70
  -4 -14  -5    2.48   12.91
  -4 -14  -5   -0.41    9.50
  -5 -14  -5    5.33   13.56
  -5 -14  -5  -10.30   10.24
   4  13  -6   13.72    8.98
   3  13  -6    4.28    9.01
  -3 -13   6    0.83    8.92
  -3 -13   6    8.54   12.43
   2  13  -6   -4.26    9.40
  -2 -13   6    5.81    8.15
  -2 -13   6    3.23   11.46
   1  13  -6   -1.47    9.74
  -1 -13   6   -1.09   12.28
  -1 -13   6    9.49    9.03
   7  12  -6   -3.25    8.67
  -7 -12   6   -4.06   12.72
  -6 -12   6   -8.03   11.24
   5  12  -6   -0.96    7.71
  -5 -12   6   19.82   11.43
   4  12  -6   -6.26    7.50
  -4 -12   6   17.29   11.03
   3  12  -6   -0.03    7.46
  -3 -12   6   -6.89    6.64
  -3 -12   6    6.33    9.98
   2  12  -6   -2.01    7.68
  -2 -12   6  -12.71   15.57
  -2 -12   6    2.44    7.03
   1  12  -6    3.07    8.29
  -1 -12   6    0.97    7.25
  -1 -12   6   -2.95    9.90
   0  12  -6    3.32    8.49
   0 -12   6   -2.17   10.89
   0 -12   6   -7.54    7.18
  -1  12  -6    3.75    9.20
   1 -12   6   11.27    7.72
  -2  12  -6  -12.65    9.32
   2 -12   6   -1.56    8.00
  -3  12  -6   -7.17   10.66
   3 -12   6    3.08    8.40
   9  11  -6    3.02    7.98
   8  11  -6    0.05    7.95
  -8 -11   6   -7.56   11.50
   7  11  -6    8.81    7.39
  -7 -11   6   -4.30   10.01
   6  11  -6    1.42    7.40
   6  11  -6   -4.06    6.13
  -6 -11   6    2.07    9.25
   5  11  -6   10.16    7.20
  -5 -11   6    3.39    9.20
   4  11  -6    4.25    6.83
  -4 -11   6   10.47    8.99
   3  11  -6    8.39    6.73
  -3 -11   6    4.29    8.50
   2  11  -6  -11.76    6.23
  -2 -11   6    5.89    8.95
  -2 -11   6   -8.09    5.65
   1  11  -6    6.22    6.81
  -1 -11   6    7.08    5.70
  -1 -11   6    3.05    8.83
   0  11  -6   -0.26    6.72
   0 -11   6   -2.82    5.77
   0 -11   6    5.81    9.19
  -1  11  -6    3.25    6.80
   1 -11   6   15.02    6.47
   1 -11   6   -6.98    8.91
  -2  11  -6   -0.90    7.64
   2 -11   6    4.67    6.47
  -3  11  -6  -10.47    8.44
   3 -11   6    5.71    7.42
  -4  11  -6  -11.57    8.55
   4 -11   6    2.04    7.86
   5 -11   6   10.02    8.91
  10  10  -6    8.80    8.94
 -10 -10   6   -2.93   12.20
   9  10  -6    2.12    7.74
  -9 -10   6   17.56   10.97
   8  10  -6   -3.35    6.86
  -8 -10   6   15.37    9.72
   7  10  -6   12.10    6.13
   7  10  -6   -1.99    6.95
  -7 -10   6   -1.24    8.90
   6  10  -6    8.27    6.51
   6  10  -6    6.87    5.82
  -6 -10   6   -0.99    8.46
   5  10  -6    0.30    5.88
   5  10  -6   -8.64    5.16
  -5 -10   6    4.75    6.91
  -5 -10   6    2.49    8.73
   4  10  -6   -5.96    5.58
  -4 -10   6    7.70    4.50
  -4 -10   6    3.91    7.25
   3  10  -6   -0.65    5.66
  -3 -10   6    6.69    4.11
  -3 -10   6    6.98    7.92
   2  10  -6    5.29    5.73
  -2 -10   6    9.66    7.82
  -2 -10   6   15.84    4.04
   1  10  -6    4.47    6.10
  -1 -10   6   -2.68    4.60
  -1 -10   6    6.06    7.60
   0  10  -6    0.47    6.01
   0 -10   6    9.33    7.72
   0 -10   6    2.67    5.20
   1 -10   6    9.98    7.78
   1 -10   6   16.35    6.93
  -2  10  -6   -5.09    5.88
  -2  10  -6    1.88    6.38
   2 -10   6    8.04    6.07
   2 -10   6    1.44    7.37
  -3  10  -6   -2.92    6.95
  -3  10  -6    3.08    6.76
   3 -10   6   -1.06    5.92
  -4  10  -6   -2.74    7.45
  -4  10  -6    0.44    6.89
   4 -10   6   -5.85    6.51
  -5  10  -6   17.17    7.76
  -5  10  -6   18.56    8.93
   5 -10   6    8.82    8.01
  -6  10  -6  -10.10    9.85
   6 -10   6   -3.59    9.13
  11   9  -6  -10.49    7.99
  10   9  -6   11.69    8.16
 -10  -9   6    3.71   11.11
   9   9  -6   -8.99    6.91
  -9  -9   6    4.57   10.18
  -9  -9   6   10.35   10.16
   8   9  -6    2.71    5.93
  -8  -9   6   -2.91    8.77
  -8  -9   6    7.80    8.56
   7   9  -6    4.21    5.31
   7   9  -6   13.13    6.25
  -7  -9   6    4.23    7.71
  -7  -9   6    2.80    7.31
   6   9  -6   -0.18    5.30
   6   9  -6   -5.22    5.41
  -6  -9   6   -3.37    7.68
   5   9  -6   -1.21    5.03
   5   9  -6    4.07    5.17
  -5  -9   6    6.91    4.44
  -5  -9   6   -2.19    6.91
   4   9  -6    7.57    5.07
   4   9  -6   10.85    5.31
  -4  -9   6   11.34    4.16
  -4  -9   6    7.68    7.43
   3   9  -6   13.18    5.30
  -3  -9   6   11.05    6.59
  -3  -9   6    7.90    4.26
  -3  -9   6   11.34    3.71
   2   9  -6    8.47    5.17
  -2  -9   6   -3.69    6.41
  -2  -9   6    5.89    3.21
  -2  -9   6    9.71    4.36
   1   9  -6    0.18    4.92
  -1  -9   6   -4.45    4.42
  -1  -9   6    1.52    3.13
  -1  -9   6   -1.01    6.64
  -1  -9   6   -0.71    5.04
   0   9  -6    1.59    5.20
   0  -9   6   -5.71    6.23
   0  -9   6    5.78    4.52
  -1   9  -6   -3.51    4.96
  -1   9  -6   13.65    5.04
   1  -9   6    0.44    6.69
   1  -9   6    1.36    4.48
  -2   9  -6   -3.94    5.38
  -2   9  -6    5.81    5.76
   2  -9   6    7.47    4.79
   2  -9   6   -2.99    6.04
  -3   9  -6    8.44    7.37
  -3   9  -6    2.38    5.77
   3  -9   6    3.91    5.55
   3  -9   6   11.05    5.81
  -4   9  -6   -2.53    6.52
  -4   9  -6    3.26    6.38
   4  -9   6    0.32    5.43
  -5   9  -6   14.59    7.17
  -5   9  -6   -2.16    7.36
   5  -9   6   -0.30    6.71
  -6   9  -6    2.97    7.30
  -6   9  -6    2.72    8.48
   6  -9   6   14.94    7.83
  -7   9  -6    2.09    7.72
   7  -9   6    5.59    9.25
  11   8  -6    1.10    8.21
 -11  -8   6   14.79   11.66
 -11  -8   6   22.36   11.47
  10   8  -6   -5.36    6.43
 -10  -8   6    5.67   10.18
 -10  -8   6   -6.77    9.96
   9   8  -6   -4.62    5.58
  -9  -8   6    6.80    9.01
  -9  -8   6   -2.62    8.04
   8   8  -6    1.65    5.36
   8   8  -6   -2.63    5.39
  -8  -8   6   -3.66    7.34
  -8  -8   6    2.75    7.78
   7   8  -6   -1.08    5.12
   7   8  -6    0.62    5.01
  -7  -8   6   -5.56    6.83
  -7  -8   6    7.92    6.70
   6   8  -6   -6.65    4.25
   6   8  -6    8.97    4.76
  -6  -8   6    7.47    6.79
   5   8  -6    1.60    4.21
   5   8  -6   -2.62    4.39
  -5  -8   6    5.19    3.99
  -5  -8   6   10.75    6.57
  -5  -8   6    0.82    4.00
   4   8  -6   -2.01    4.28
   4   8  -6   -1.58    4.28
  -4  -8   6    1.04    3.41
  -4  -8   6    1.87    3.34
  -4  -8   6   -0.94    6.35
   3   8  -6    9.94    4.62
  -3  -8   6   13.42    6.14
  -3  -8   6   17.97    3.57
  -3  -8   6   16.48    3.28
   2   8  -6    9.56    4.53
  -2  -8   6    7.86    5.95
  -2  -8   6    4.62    3.39
  -2  -8   6    6.90    2.63
   1   8  -6   -1.17    4.28
  -1  -8   6    1.87    5.80
  -1  -8   6   -1.83    3.88
  -1  -8   6   -1.48    2.67
   0   8  -6   -4.10    4.34
   0  -8   6   -2.85    5.58
   0  -8   6    2.23    4.09
   0  -8   6    1.67    4.90
  -1   8  -6   -3.74    4.17
   1  -8   6   24.44   10.59
   1  -8   6    4.07    6.38
   1  -8   6   -0.21    4.14
   1  -8   6    1.99    5.61
  -2   8  -6   -5.03    4.59
  -2   8  -6    4.35    4.56
   2  -8   6    7.70    7.83
   2  -8   6   -0.17    5.17
   2  -8   6    4.61    4.28
   2  -8   6    3.34    8.55
  -3   8  -6   -2.94    5.17
  -3   8  -6    5.72    5.22
   3  -8   6    2.01    5.00
  -4   8  -6   -6.61    5.72
  -4   8  -6    0.57    5.52
   4  -8   6    4.04    3.37
   4  -8   6    1.64    5.29
  -5   8  -6    3.52    6.24
  -5   8  -6    7.53    6.01
  -6   8  -6  -12.07    6.86
  -6   8  -6   -1.63    6.71
   6  -8   6   -5.95    6.29
  -7   8  -6   -0.02    7.19
   7  -8   6    3.63    7.86
  -8   8  -6    4.22    8.19
   8  -8   6    3.93    9.43
  12   7  -6   11.69    9.61
 -12  -7   6    8.63   11.96
 -12  -7   6   20.42   12.17
  11   7  -6    2.98    7.65
 -11  -7   6   12.41   10.90
 -11  -7   6   12.42   10.38
  10   7  -6   12.82    6.81
 -10  -7   6    6.92    9.14
 -10  -7   6    9.65    9.52
   9   7  -6    4.67    5.42
   9   7  -6   -0.92    4.97
  -9  -7   6    3.03    8.33
  -9  -7   6    0.67    8.27
   8   7  -6   33.60    7.06
   8   7  -6   43.82    6.20
  -8  -7   6   47.21    8.49
  -8  -7   6   41.30    8.84
   7   7  -6    4.62    4.31
   7   7  -6    2.59    4.80
  -7  -7   6   30.00    5.75
  -7  -7   6    9.02    6.85
  -7  -7   6   11.78    6.23
   6   7  -6    4.01    4.21
   6   7  -6    2.50    3.93
  -6  -7   6    2.95    6.53
  -6  -7   6    3.90    5.24
   5   7  -6    7.62    4.42
   5   7  -6    5.50    3.96
  -5  -7   6   11.63    6.36
  -5  -7   6   24.92    4.91
  -5  -7   6   17.54    3.79
  -5  -7   6   10.04    3.88
   4   7  -6    6.29    3.67
   4   7  -6    3.61    3.65
  -4  -7   6    4.81    5.45
  -4  -7   6    8.87    2.98
  -4  -7   6    1.67    2.68
  -4  -7   6    2.65    4.26
   3   7  -6    2.32    3.51
   3   7  -6   -1.15    3.35
  -3  -7   6   -7.08    3.44
  -3  -7   6    0.50    2.23
  -3  -7   6    4.63    5.67
   2   7  -6    7.95    3.79
  -2  -7   6    7.29    5.48
  -2  -7   6    6.93    2.11
   1   7  -6   30.49    5.26
  -1  -7   6   26.82    6.16
  -1  -7   6   28.04    3.95
  -1  -7   6   34.22    4.12
   0   7  -6   51.29    7.17
   0  -7   6   64.63    8.05
   0  -7   6   60.29    7.24
   0  -7   6   52.80    7.40
  -1   7  -6    0.76    3.76
  -1   7  -6    6.16    2.23
   1  -7   6    1.58    4.69
   1  -7   6    6.39    4.65
   1  -7   6   -4.06    3.35
  -2   7  -6   -0.69    4.28
  -2   7  -6    1.39    3.67
   2  -7   6    5.26    4.14
   2  -7   6   -1.49    6.24
   2  -7   6   -3.78    3.52
  -3   7  -6    0.36    4.53
  -3   7  -6   -0.74    4.44
   3  -7   6    4.99    4.15
   3  -7   6    7.81    2.99
   3  -7   6   -3.40    5.68
  -4   7  -6    6.41    4.92
  -4   7  -6   -3.58    4.96
   4  -7   6    6.52    3.05
   4  -7   6   -0.58    4.58
   4  -7   6   17.09    4.34
  -5   7  -6    0.18    5.79
  -5   7  -6   -4.58    5.50
   5  -7   6   -1.07    4.96
  -6   7  -6   -8.15    7.96
  -6   7  -6    5.29    6.53
   6  -7   6   -5.51    8.10
  -7   7  -6   -5.21    6.85
  -7   7  -6   -0.69    6.92
   7  -7   6    7.42    6.81
  -8   7  -6   -6.49    7.91
   8  -7   6   -3.69    8.32
  -9   7  -6    5.13    9.03
   9  -7   6    8.61    9.41
  12   6  -6    4.02    8.49
 -12  -6   6   -4.87   10.66
 -12  -6   6    2.35   10.78
  11   6  -6    7.54    6.53
 -11  -6   6  -12.61    9.37
 -11  -6   6   -6.07    9.42
  10   6  -6    6.20    5.53
 -10  -6   6  -15.32    8.80
 -10  -6   6   -5.35    8.45
   9   6  -6    1.11    3.82
   9   6  -6    8.89    5.39
  -9  -6   6   -1.49    7.41
  -9  -6   6    6.70    7.69
   8   6  -6    2.14    3.74
   8   6  -6    3.99    4.99
  -8  -6   6    3.96    6.57
  -8  -6   6   -0.24    5.26
  -8  -6   6    2.08    7.00
   7   6  -6   -2.44    3.36
   7   6  -6    1.78    4.22
   7   6  -6    9.20    5.03
  -7  -6   6    4.18    5.51
  -7  -6   6   -5.53    4.85
  -7  -6   6   -6.62    5.80
   6   6  -6    6.83    4.00
   6   6  -6    2.99    4.27
   6   6  -6   10.58    3.46
  -6  -6   6    8.86    4.27
  -6  -6   6    6.27    5.89
   5   6  -6   14.13    4.30
   5   6  -6   12.76    3.50
  -5  -6   6   17.24    5.93
  -5  -6   6   14.14    3.40
  -5  -6   6   11.46    3.99
   4   6  -6   -1.52    3.21
   4   6  -6    4.14    2.98
  -4  -6   6    5.52    3.53
  -4  -6   6   -4.02    4.67
  -4  -6   6   -1.77    2.09
  -4  -6   6   -0.38    2.34
   3   6  -6   -2.77    2.81
   3   6  -6    1.00    3.12
  -3  -6   6    3.84    5.14
  -3  -6   6    0.68    1.63
  -3  -6   6   -0.79    1.82
  -3  -6   6   -5.74    3.26
   2   6  -6    5.03    3.08
   2   6  -6    2.63    3.03
  -2  -6   6    5.54    4.88
  -2  -6   6    4.97    1.64
  -2  -6   6    3.26    1.56
  -2  -6   6    3.35    3.41
   1   6  -6    0.25    2.82
  -1  -6   6    1.27    4.11
  -1  -6   6   -0.54    1.48
  -1  -6   6    3.18    2.05
   0   6  -6    1.86    1.73
   0   6  -6    0.63    3.16
   0  -6   6   -2.18    2.40
   0  -6   6    0.01    3.91
   0  -6   6    5.93    3.28
  -1   6  -6    7.38    3.92
  -1   6  -6   13.74    2.75
   1  -6   6   27.03    3.98
   1  -6   6   16.88    4.30
   1  -6   6   10.03    3.53
  -2   6  -6    0.81    3.52
   2  -6   6   -1.02    3.23
   2  -6   6   -4.22    4.81
  -3   6  -6    4.11    3.94
  -3   6  -6   -2.13    3.76
   3  -6   6   -3.28    6.56
   3  -6   6   -1.06    3.90
   3  -6   6    2.26    2.64
  -4   6  -6    1.16    4.34
  -4   6  -6   -1.87    4.52
   4  -6   6   -3.15    4.09
   4  -6   6   -1.31    2.38
   4  -6   6   -0.16    3.58
  -5   6  -6   21.60    6.32
  -5   6  -6   36.23    6.25
   5  -6   6   28.79    5.84
  -6   6  -6   -0.15    5.99
  -6   6  -6   -0.40    5.68
   6  -6   6   -4.14    4.85
  -7   6  -6   -2.98    6.29
  -7   6  -6    8.41    6.64
   7  -6   6    6.72    9.37
  -8   6  -6   14.04    7.33
   8  -6   6   -1.48    6.88
  -9   6  -6   21.80    8.74
   9  -6   6    8.19    8.76
 -10   6  -6   -6.83    9.44
  10  -6   6   10.69    9.18
  12   5  -6   12.34    8.18
 -12  -5   6   17.42   10.38
 -12  -5   6   -1.46   10.02
  11   5  -6    4.47    6.85
 -11  -5   6    3.95    8.74
 -11  -5   6    2.84    8.53
  10   5  -6   10.69    4.34
  10   5  -6   -1.19    5.32
 -10  -5   6    0.45    7.75
 -10  -5   6    8.33    8.24
   9   5  -6    7.68    5.32
   9   5  -6    2.81    3.54
  -9  -5   6   10.15    7.04
  -9  -5   6   -0.88    7.20
   8   5  -6   10.61    3.38
   8   5  -6   10.11    4.70
  -8  -5   6    9.76    5.48
  -8  -5   6    6.53    6.41
  -8  -5   6    3.84    6.31
   7   5  -6   15.62    5.15
   7   5  -6    6.92    2.98
   7   5  -6   -3.22    3.71
  -7  -5   6    2.98    4.40
  -7  -5   6    4.54    5.22
  -7  -5   6    0.49    5.68
   6   5  -6   15.06    4.62
   6   5  -6   15.22    4.40
   6   5  -6   12.18    3.31
  -6  -5   6   19.87    4.11
  -6  -5   6   34.23    4.96
  -6  -5   6   18.62    6.28
   5   5  -6   -0.55    3.19
   5   5  -6    5.60    2.71
   5   5  -6   13.82    3.14
  -5  -5   6    9.60    3.28
  -5  -5   6   -0.84    4.64
  -5  -5   6    4.11    2.67
   4   5  -6   12.43    3.43
   4   5  -6   13.39    2.92
  -4  -5   6   12.52    3.07
  -4  -5   6   12.43    4.88
  -4  -5   6   13.70    2.56
   3   5  -6    3.13    2.51
   3   5  -6   -0.34    2.78
  -3  -5   6    4.25    4.28
  -3  -5   6    0.99    1.28
  -3  -5   6    3.73    1.62
  -3  -5   6   -3.18    2.57
   2   5  -6   12.79    2.92
   2   5  -6   19.56    7.21
   2   5  -6   14.65    3.17
  -2  -5   6    7.29    3.65
  -2  -5   6   17.07    4.73
  -2  -5   6   17.33    3.20
   1   5  -6    2.10    2.65
   1   5  -6    3.47    5.52
  -1  -5   6    7.51    1.43
  -1  -5   6    2.06    2.96
  -1  -5   6    4.74    3.62
  -1  -5   6    4.23    1.16
  -1  -5   6    2.88    3.10
   0   5  -6   17.86    3.49
   0   5  -6   22.61    6.17
   0   5  -6   22.60    2.73
   0  -5   6   24.94    3.62
   0  -5   6   20.93    4.08
   0  -5   6   24.82    4.17
   0  -5   6   16.67    4.01
  -1   5  -6   21.27    2.95
  -1   5  -6   31.76    6.01
  -1   5  -6   21.00    3.88
   1  -5   6   32.90    3.71
   1  -5   6   16.03    3.65
   1  -5   6   16.79    4.04
  -2   5  -6    8.98    4.59
  -2   5  -6   -1.36    3.32
  -2   5  -6    4.64    2.16
   2  -5   6    2.32    3.73
   2  -5   6    4.15    2.15
   2  -5   6    0.05    2.91
  -3   5  -6    6.89    3.48
  -3   5  -6    2.35    3.61
   3  -5   6    3.99    5.29
   3  -5   6    3.35    3.42
   3  -5   6    8.07    2.31
  -4   5  -6    3.23    3.75
  -4   5  -6    4.79    4.36
   4  -5   6   -1.01    2.05
   4  -5   6    7.71    7.71
   4  -5   6    1.55    3.93
  -5   5  -6   53.72    6.93
  -5   5  -6   44.24    7.24
   5  -5   6   50.20    6.99
  -6   5  -6    6.27    5.53
  -6   5  -6    3.21    5.22
   6  -5   6   15.47    5.46
  -7   5  -6    3.83    6.18
  -7   5  -6    8.38    5.60
   7  -5   6    2.23    5.22
  -8   5  -6    3.54    6.72
   8  -5   6  -14.11   10.02
  -9   5  -6   -5.96    9.95
   9  -5   6    5.85    6.90
 -10   5  -6   10.03    8.77
  10  -5   6   -8.98    8.48
 -11   5  -6   17.59   11.02
  11  -5   6   -4.60    9.45
  11  -5   6   12.50   10.03
  13   4  -6  -10.97    9.53
 -13  -4   6    7.00   11.92
 -13  -4   6   -6.16    9.98
  12   4  -6    5.99    7.41
 -12  -4   6   20.69    9.10
 -12  -4   6    3.71    9.81
  11   4  -6    3.07    6.08
 -11  -4   6    5.93    8.39
 -11  -4   6    1.04    8.27
  10   4  -6    1.79    3.68
  10   4  -6    0.84    5.82
 -10  -4   6   11.95    8.01
 -10  -4   6   -9.83    7.09
   9   4  -6   10.40    3.42
   9   4  -6    5.03    5.10
  -9  -4   6   10.33    6.53
  -9  -4   6    3.89    6.47
  -9  -4   6    6.24    7.24
   8   4  -6   -5.77    4.27
   8   4  -6    2.84    2.76
  -8  -4   6   -1.70    5.70
  -8  -4   6   -6.95    5.19
  -8  -4   6    5.08    5.81
   7   4  -6   -5.26    3.59
   7   4  -6    1.13    2.41
   7   4  -6    8.05    5.36
  -7  -4   6   -3.97    4.03
  -7  -4   6    9.22    6.02
  -7  -4   6    6.99    5.12
   6   4  -6   32.23    5.13
   6   4  -6   34.40    5.82
   6   4  -6   26.18    3.90
  -6  -4   6   33.88    4.82
  -6  -4   6   53.11    6.06
  -6  -4   6   33.44    6.35
   5   4  -6    2.44    3.06
   5   4  -6    8.25    3.07
   5   4  -6    5.40    2.05
  -5  -4   6    3.40    4.72
  -5  -4   6    1.60    2.62
  -5  -4   6    5.83    2.54
   4   4  -6    3.00    1.86
   4   4  -6    1.97    2.70
   4   4  -6    8.37    2.08
  -4  -4   6    6.48    2.44
  -4  -4   6    6.27    2.06
  -4  -4   6    8.25    4.17
  -4  -4   6    6.10    3.79
   3   4  -6    6.10    2.84
   3   4  -6   15.41    6.56
   3   4  -6    4.40    2.02
  -3  -4   6    5.15    1.50
  -3  -4   6   -0.71    2.08
  -3  -4   6   11.78    3.49
  -3  -4   6    3.56    4.11
   2   4  -6   33.92    4.31
   2   4  -6   28.05    6.78
   2   4  -6   37.50    4.54
  -2  -4   6   37.54    5.31
  -2  -4   6   39.88    4.71
  -2  -4   6   37.41    4.77
   1   4  -6   10.00    2.45
   1   4  -6   14.79    4.98
  -1  -4   6    7.70    2.88
  -1  -4   6   14.12    2.47
  -1  -4   6   12.23    3.30
   0   4  -6   11.97    3.77
   0   4  -6   -0.17    0.93
   0   4  -6   -1.70    2.32
   0  -4   6    0.42    2.56
   0  -4   6   -1.50    1.28
   0  -4   6    1.29    2.30
  -1   4  -6    3.87    3.68
  -1   4  -6    4.08    1.59
  -1   4  -6    1.60    2.45
   1  -4   6    5.66    2.90
   1  -4   6    4.65    2.82
   1  -4   6    6.32    2.00
   1  -4   6    2.35    2.02
   1  -4   6    1.55    2.33
  -2   4  -6    1.66    2.62
  -2   4  -6    5.78    3.28
  -2   4  -6    1.76    2.05
   2  -4   6    3.78    1.94
   2  -4   6    0.11    2.69
   2  -4   6    0.27    2.59
   2  -4   6    3.40    3.08
  -3   4  -6    5.43    2.86
  -3   4  -6   -2.96    3.11
   3  -4   6    5.72    4.17
   3  -4   6    0.53    2.93
   3  -4   6   -1.52    1.74
   3  -4   6   -6.41    4.05
  -4   4  -6    2.71    3.34
  -4   4  -6    4.94    4.14
  -4   4  -6   -0.48    2.33
   4  -4   6    1.79    1.89
   4  -4   6    5.23    3.64
   4  -4   6    2.22    5.72
  -5   4  -6    9.67    4.41
  -5   4  -6   11.06    4.98
  -5   4  -6    7.58    2.18
   5  -4   6   10.16    2.20
   5  -4   6   15.86    4.47
  -6   4  -6    3.73    5.15
  -6   4  -6    1.18    4.59
   6  -4   6   -0.77    4.16
  -7   4  -6    3.24    6.18
  -7   4  -6    5.32    5.05
   7  -4   6    6.77    5.33
  -8   4  -6   -2.07    6.79
   8  -4   6    0.51    5.65
  -9   4  -6   -4.98    7.33
   9  -4   6    0.82    5.76
 -10   4  -6    6.32    7.72
  10  -4   6  -10.57    7.31
 -11   4  -6    1.00    9.90
  11  -4   6   14.47    9.35
  11  -4   6    4.59    8.54
  13   3  -6  -24.09    8.43
 -13  -3   6   -0.04   11.78
 -13  -3   6    1.67    9.64
  12   3  -6    1.79    6.96
 -12  -3   6    8.39    9.35
 -12  -3   6    7.24    8.96
  11   3  -6    1.48    6.37
  11   3  -6   -1.97    4.74
 -11  -3   6    3.08    7.66
 -11  -3   6   -0.40    7.90
  10   3  -6   -0.13    5.69
  10   3  -6    1.43    3.83
 -10  -3   6    2.96    7.15
 -10  -3   6    8.43    6.95
   9   3  -6    5.45    4.82
   9   3  -6   -1.33    3.27
  -9  -3   6    5.09    6.14
  -9  -3   6    1.94    6.04
   8   3  -6    4.92    2.86
   8   3  -6    5.36    4.22
  -8  -3   6   -9.55    5.50
  -8  -3   6    5.74    5.37
  -8  -3   6   -0.67    5.87
   7   3  -6    8.05    2.49
   7   3  -6    5.47    3.83
  -7  -3   6    3.73    4.83
  -7  -3   6    7.93    4.23
  -7  -3   6    2.72    5.05
   6   3  -6    3.93    1.96
   6   3  -6   -2.11    4.61
   6   3  -6   -2.12    3.08
  -6  -3   6   -2.68    3.60
  -6  -3   6    1.08    4.50
  -6  -3   6    1.49    3.17
   5   3  -6    2.10    3.42
   5   3  -6   -3.59    7.73
   5   3  -6    6.51    1.89
   5   3  -6    0.30    2.94
  -5  -3   6   15.77    4.19
  -5  -3   6   -1.01    2.39
  -5  -3   6    2.17    4.13
  -5  -3   6    4.15    2.36
   4   3  -6   -1.76    5.57
   4   3  -6    1.10    2.65
   4   3  -6   -0.93    2.13
  -4  -3   6    2.19    1.86
  -4  -3   6   -3.81    3.74
  -4  -3   6    1.25    1.82
  -4  -3   6   -7.02    3.24
   3   3  -6   19.89    2.49
   3   3  -6   14.68    5.16
   3   3  -6   12.68    2.40
   3   3  -6   25.68    3.28
  -3  -3   6   25.42    3.71
  -3  -3   6   19.27    2.63
  -3  -3   6   33.39    3.23
  -3  -3   6   23.33    4.08
   2   3  -6   28.51    5.08
   2   3  -6   23.88    3.03
  -2  -3   6   16.53    2.80
  -2  -3   6   20.05    3.30
  -2  -3   6   20.21    3.57
   1   3  -6    1.81    3.64
  -1  -3   6   -0.13    1.60
  -1  -3   6   -2.64    1.92
  -1  -3   6    0.09    1.87
   0   3  -6    5.41    0.98
   0   3  -6    4.92    3.15
   0   3  -6    4.17    1.80
   0  -3   6    5.50    2.12
   0  -3   6   -0.16    1.89
   0  -3   6    7.86    1.08
   0  -3   6    5.07    2.13
  -1   3  -6   30.31    4.02
  -1   3  -6   30.00    4.40
  -1   3  -6   32.92    3.58
   1  -3   6   35.75    4.37
   1  -3   6   29.63    3.98
   1  -3   6   30.28    4.06
  -2   3  -6    0.74    2.59
  -2   3  -6    0.45    1.84
  -2   3  -6    0.10    2.12
   2  -3   6   -0.43    1.61
   2  -3   6   -0.23    2.01
   2  -3   6    3.21    2.36
   2  -3   6    0.97    2.26
  -3   3  -6    7.41    3.61
  -3   3  -6   -6.44    2.18
  -3   3  -6    4.77    2.09
  -3   3  -6    2.86    2.79
   3  -3   6    4.74    3.33
   3  -3   6   -0.73    1.59
   3  -3   6   -8.29    2.58
   3  -3   6   -0.99    2.80
  -4   3  -6   35.22    4.67
  -4   3  -6   31.25    5.05
  -4   3  -6   35.02    4.14
   4  -3   6   33.01    6.07
   4  -3   6   36.22    4.85
   4  -3   6   25.20    3.91
   4  -3   6   39.95    4.76
  -5   3  -6    2.66    3.02
  -5   3  -6    1.57    4.10
  -5   3  -6   -1.57    3.48
   5  -3   6   -0.27    2.07
   5  -3   6    2.57    3.48
  -6   3  -6   -1.71    1.74
  -6   3  -6   -7.76    3.85
  -6   3  -6    2.74    4.73
   6  -3   6    0.94    2.13
   6  -3   6   -3.69    3.83
  -7   3  -6    4.74    5.24
  -7   3  -6    2.10    4.54
   7  -3   6    1.40    4.66
  -8   3  -6   10.63    5.66
  -8   3  -6    4.89    6.44
   8  -3   6    5.69    5.33
  -9   3  -6    2.26    6.89
   9  -3   6   -4.29    5.81
 -10   3  -6    2.30    7.41
  10  -3   6   -0.77    6.18
 -11   3  -6   -8.09    8.39
  11  -3   6   -2.71    8.03
  11  -3   6  -12.86    7.31
 -12   3  -6   -7.05   10.78
  12  -3   6   -0.39    9.38
  12  -3   6   -3.07    8.33
  13   2  -6   10.67    8.77
 -13  -2   6   11.94   15.62
 -13  -2   6    2.31   11.55
  12   2  -6   -4.66    6.73
 -12  -2   6    7.05    9.55
 -12  -2   6   -9.57    8.43
  11   2  -6   -1.76    4.71
  11   2  -6    2.11    6.22
 -11  -2   6    2.41    8.15
 -11  -2   6    5.15    7.98
  10   2  -6    4.71    4.11
  10   2  -6   -5.29    5.52
 -10  -2   6    3.81    6.80
 -10  -2   6   -3.47    7.03
   9   2  -6   -1.10    3.49
   9   2  -6    1.46    4.99
  -9  -2   6    6.36    5.82
  -9  -2   6    4.67    6.42
   8   2  -6    8.99    4.69
   8   2  -6    6.64    3.14
  -8  -2   6   18.32    6.24
  -8  -2   6    4.08    5.56
  -8  -2   6    1.14    5.73
   7   2  -6   -1.89    2.48
   7   2  -6   -4.50    3.74
  -7  -2   6    3.72    5.13
  -7  -2   6    3.21    4.50
  -7  -2   6    0.56    4.65
   6   2  -6   25.74    4.51
   6   2  -6   26.62    3.62
   6   2  -6   32.44    6.04
   6   2  -6   23.52    7.80
  -6  -2   6   31.22    5.79
  -6  -2   6   31.24    5.08
  -6  -2   6   34.21    4.61
   5   2  -6   22.26    6.83
   5   2  -6   20.11    3.65
   5   2  -6   28.43    4.52
  -5  -2   6   19.62    4.89
  -5  -2   6   26.10    3.30
  -5  -2   6   25.18    4.75
  -5  -2   6   15.17    3.28
   4   2  -6    3.84    1.20
   4   2  -6    3.92    2.60
   4   2  -6   -0.01    2.37
   4   2  -6   16.67    5.08
  -4  -2   6    5.44    1.94
  -4  -2   6    5.52    3.42
  -4  -2   6    0.74    1.92
  -4  -2   6    0.91    3.00
   3   2  -6   13.33    2.08
   3   2  -6    8.56    1.66
   3   2  -6   14.73    4.06
   3   2  -6    3.81    2.02
  -3  -2   6   12.43    2.08
  -3  -2   6   12.81    2.62
  -3  -2   6   17.50    3.08
  -3  -2   6    9.94    1.80
   2   2  -6   90.98    8.80
   2   2  -6   96.26    8.55
   2   2  -6   78.22    9.50
  -2  -2   6   88.87    9.03
  -2  -2   6   87.53    8.51
  -2  -2   6   91.93    8.84
  -2  -2   6   96.04    8.80
   1   2  -6   20.72    2.77
   1   2  -6   21.18    2.88
   1   2  -6   26.06    3.82
  -1  -2   6   24.60    3.28
  -1  -2   6   23.15    2.88
  -1  -2   6   24.63    2.91
   0   2  -6    6.99    0.95
   0   2  -6    6.77    1.45
   0   2  -6   -1.32    2.52
   0  -2   6    6.74    1.75
   0  -2   6    3.63    0.81
   0  -2   6    5.62    1.82
   0  -2   6    7.80    1.50
  -1   2  -6   57.79    6.02
  -1   2  -6   57.52    5.94
  -1   2  -6   66.91    6.44
   1  -2   6   60.02    6.10
   1  -2   6   61.15    6.16
   1  -2   6   64.08    5.90
   1  -2   6   55.83    6.04
  -2   2  -6    5.33    1.90
  -2   2  -6    2.38    2.04
  -2   2  -6    7.75    1.79
  -2   2  -6    4.25    2.52
   2  -2   6    4.59    2.05
   2  -2   6    5.58    1.66
   2  -2   6    7.72    2.06
  -3   2  -6   55.14    6.12
  -3   2  -6   44.38    5.26
  -3   2  -6   48.60    5.58
  -3   2  -6   51.25    5.47
   3  -2   6   50.72    5.54
   3  -2   6   39.69    5.93
   3  -2   6   58.18    5.58
   3  -2   6   45.53    5.08
  -4   2  -6    8.48    3.15
  -4   2  -6   -1.77    2.68
  -4   2  -6    0.92    3.41
  -4   2  -6    2.39    1.77
   4  -2   6    3.86    4.26
   4  -2   6    2.02    1.81
   4  -2   6    7.88    2.55
   4  -2   6    0.96    2.75
  -5   2  -6    3.78    3.10
  -5   2  -6    6.89    4.33
   5  -2   6    2.56    3.25
   5  -2   6    6.66    2.26
   5  -2   6    6.48    3.16
   5  -2   6   19.50    5.45
  -6   2  -6   -1.62    2.05
  -6   2  -6    7.48    4.98
  -6   2  -6    2.86    3.68
   6  -2   6    1.98    3.61
   6  -2   6    3.37    2.53
   6  -2   6    7.89    3.65
  -7   2  -6    7.07    5.67
  -7   2  -6    6.35    2.62
  -7   2  -6    1.57    4.38
   7  -2   6    5.71    4.22
  -8   2  -6    9.19    3.22
  -8   2  -6   15.25    6.30
  -8   2  -6   14.09    4.04
   8  -2   6    7.82    5.02
  -9   2  -6   -5.71    2.32
  -9   2  -6   -1.92    6.07
   9  -2   6   -3.87    4.89
  10  -2   6    6.84    5.87
 -11   2  -6    0.23    8.82
  11  -2   6   -5.87    7.10
  11  -2   6    6.05    7.71
 -12   2  -6    3.46    9.89
  12  -2   6   -0.62    8.87
  12  -2   6   18.29   11.64
  13   1  -6    5.01    9.56
 -13  -1   6  -14.39   10.88
  12   1  -6    1.83    7.41
 -12  -1   6   -8.68    8.27
 -12  -1   6   -5.44    8.57
  11   1  -6    6.97    5.03
  11   1  -6    2.60    5.95
 -11  -1   6   -0.44    7.58
 -11  -1   6    6.38    7.38
  10   1  -6   12.14    5.70
  10   1  -6    9.14    4.55
 -10  -1   6   10.71    7.30
 -10  -1   6   14.85    7.52
   9   1  -6    3.32    3.75
   9   1  -6    6.83    5.31
  -9  -1   6    3.03    6.02
  -9  -1   6    4.99    5.91
   8   1  -6    3.01    3.19
   8   1  -6    4.86    4.66
  -8  -1   6   -0.81    5.03
  -8  -1   6    2.98    5.41
   7   1  -6    6.53    3.92
   7   1  -6    3.37    2.74
  -7  -1   6    4.32    4.90
  -7  -1   6    3.14    4.39
  -7  -1   6   -2.50    4.95
   6   1  -6    0.93    2.23
   6   1  -6    9.51    5.06
   6   1  -6   -4.81    6.60
   6   1  -6   -0.75    3.41
  -6  -1   6   11.76    4.41
  -6  -1   6   -4.95    3.56
  -6  -1   6    2.44    4.05
  -6  -1   6    4.99    4.10
   5   1  -6   49.01    6.90
   5   1  -6   62.35    5.97
   5   1  -6   51.24    7.57
   5   1  -6   57.33    6.62
  -5  -1   6   64.59    6.68
  -5  -1   6   56.08    6.99
  -5  -1   6   50.03    7.08
  -5  -1   6   51.64    6.94
   4   1  -6   51.81    5.98
   4   1  -6   45.91    6.29
   4   1  -6   45.07    4.80
  -4  -1   6   51.68    5.81
  -4  -1   6   45.80    5.28
  -4  -1   6   43.50    5.47
  -4  -1   6   48.26    5.44
   3   1  -6   14.44    2.45
   3   1  -6   12.12    2.13
[truncated: 801,271 more chars]
