# Supplementary material for: Rupturing aromaticity by periphery overcrowding
Source: Nat Chem. 2023 Mar 6;15(4):516–25. doi: 10.1038/s41557-023-01149-6 (PMC10070187; doi:10.1038/s41557-023-01149-6)
Supplement: Supplementary file 14 — Crystallographic data for compound 9; CCDC reference 2141791. [file 41557_2023_1149_MOESM14_ESM.cif]

data_9_18srv345


_audit_creation_date               2018-08-21
_audit_creation_method
;
Olex2 1.2-beta
(compiled 2018.05.29 svn.r3508 for OlexSys, GUI svn.r5506)
;
_shelx_SHELXL_version_number       '2017/1'
loop_
  _audit_author_name
  _audit_author_email
  _audit_author_address
 'Yufit, D.' d.s.yufit@durham.ac.uk
;

Durham University
Chemistry
South Rd.
Durham
DH1 3LE
UK
;


_publ_requested_journal           'Nature'
_publ_section_title
;
Rupturing Aromaticity by Periphery Overcrowding
;
_publ_contact_author_name         'Dmitry Yufit'
_publ_contact_author_address
;
Department of Chemistry
Durham University
South Rd.
Durham
DH1 3LE
UK
;
_publ_contact_author_email        'd.s.yufit@durham.ac.uk'


_publ_contact_letter
;
The CIF file contains data for the structure 9 from
the paper 

"Rupturing Aromaticity by Periphery Overcrowding"

by P.Saha, A.Mallick, A.T.Turley, A.N. Bismillah, A.Danos, A.P.Monkman, 
A-J Avestro, D.S.Yufit and P.R.McGonigal

The paper will be submitted to Nature shortly. 
;
loop_
_publ_author_name
_publ_author_address

'Saha, Promeet'
;
Department of Chemistry
Durham University
South Rd.
Durham
DH1 3LE
UK
;

'Mallick, Abhijit'
;
Department of Chemistry
Durham University
South Rd.
Durham
DH1 3LE
UK
;

'Turley, Andrew T.'
;
Department of Chemistry
Durham University
South Rd.
Durham
DH1 3LE
UK
;

'Bismillah, Aisha N.'
;
Department of Chemistry
Durham University
South Rd.
Durham
DH1 3LE
UK
;

'Danos, Andrew'
;
Department of Physics
Durham University
South Rd.
Durham
DH1 3LE
UK
;

'Monkman, Andrew P.'
;
Department of Physics
Durham University
South Rd.
Durham
DH1 3LE
UK
;

'Avestro, Alyssa-Jennifer'
;
Department of Chemistry
University of York
Heslington
York
YO10 5DD
UK
;

'Yufit, Dmitry S.'
;
Department of Chemistry
Durham University
South Rd.
Durham
DH1 3LE
UK
;

'McGonigal, Paul R.'
;
Department of Chemistry
Durham University
South Rd.
Durham
DH1 3LE
UK
;


_publ_section_references
;
Dolomanov, O. V., Bourhis, L. J., Gildea, R. J., Howard, J. A. K. & Puschmann,
H. (2009). <i>J. Appl. Cryst.</i> <b>42</b>, 339--341.

Sheldrick, G. M. (2008). <i>Acta Cryst.</i> A<b>64</b>, 112--122.

Sheldrick, G. M. (2015). <i>Acta Cryst.</i> C<b>71</b>, 3--8.
;
_chemical_name_common              ?
_chemical_name_systematic          ?
_chemical_formula_moiety           'C41 H26 O'
_chemical_formula_sum              'C41 H26 O'
_chemical_formula_weight           534.62
_chemical_melting_point            ?
loop_
  _atom_type_symbol
  _atom_type_description
  _atom_type_scat_dispersion_real
  _atom_type_scat_dispersion_imag
  _atom_type_scat_source
 'C' 'C' 0.0033 0.0016 'International Tables Vol C Tables 4.2.6.8 and 6.1.1.4'
 'H' 'H' 0.0000 0.0000 'International Tables Vol C Tables 4.2.6.8 and 6.1.1.4'
 'O' 'O' 0.0106 0.0060 'International Tables Vol C Tables 4.2.6.8 and 6.1.1.4'

_shelx_space_group_comment
;
The symmetry employed for this shelxl refinement is uniquely defined
by the following loop, which should always be used as a source of
symmetry information in preference to the above space-group names.
They are only intended as comments.
;
_space_group_crystal_system        triclinic
_space_group_IT_number             2
_space_group_name_H-M_alt          'P -1'
_space_group_name_Hall             '-P 1'
loop_
  _space_group_symop_operation_xyz
 'x, y, z'
 '-x, -y, -z'

_cell_length_a                     10.3889(6)
_cell_length_b                     11.1459(7)
_cell_length_c                     14.2952(9)
_cell_angle_alpha                  103.530(2)
_cell_angle_beta                   103.151(2)
_cell_angle_gamma                  112.377(2)
_cell_volume                       1392.85(15)
_cell_formula_units_Z              2
_cell_measurement_reflns_used      5402
_cell_measurement_temperature      120.0
_cell_measurement_theta_max        25.11
_cell_measurement_theta_min        2.25
_shelx_estimated_absorpt_T_max     0.994
_shelx_estimated_absorpt_T_min     0.977
_exptl_absorpt_coefficient_mu      0.075
_exptl_absorpt_correction_T_max    1.0000
_exptl_absorpt_correction_T_min    0.9259
_exptl_absorpt_correction_type     multi-scan
_exptl_absorpt_process_details
;    
SADABS-2016/2 (Bruker,2016/2) was used for absorption correction. 
wR2(int) was 0.0988 before and 0.0416 after correction. 
The Ratio of minimum to maximum transmission is 0.9259. 
The \l/2 correction factor is Not present.
;
_exptl_absorpt_special_details     ?
_exptl_crystal_colour              'clear yellow'
_exptl_crystal_colour_lustre       clear
_exptl_crystal_colour_primary      yellow
_exptl_crystal_density_diffrn      1.275
_exptl_crystal_density_meas        ?
_exptl_crystal_density_method      ?
_exptl_crystal_description         irregular
_exptl_crystal_F_000               560
_exptl_crystal_size_max            0.31
_exptl_crystal_size_mid            0.13
_exptl_crystal_size_min            0.08
_exptl_transmission_factor_max     ?
_exptl_transmission_factor_min     ?
_diffrn_reflns_av_R_equivalents    0.0557
_diffrn_reflns_av_unetI/netI       0.0678
_diffrn_reflns_Laue_measured_fraction_full  0.999
_diffrn_reflns_Laue_measured_fraction_max  0.999
_diffrn_reflns_limit_h_max         14
_diffrn_reflns_limit_h_min         -14
_diffrn_reflns_limit_k_max         15
_diffrn_reflns_limit_k_min         -15
_diffrn_reflns_limit_l_max         19
_diffrn_reflns_limit_l_min         -19
_diffrn_reflns_number              29172
_diffrn_reflns_point_group_measured_fraction_full  0.999
_diffrn_reflns_point_group_measured_fraction_max  0.999
_diffrn_reflns_theta_full          25.242
_diffrn_reflns_theta_max           29.000
_diffrn_reflns_theta_min           2.115
_diffrn_ambient_temperature        120.0
_diffrn_detector                   'Bruker PHOTON 100 CMOS'
_diffrn_detector_area_resol_mean   10.4
_diffrn_detector_type              'CMOS sensor'
_diffrn_measured_fraction_theta_full  0.999
_diffrn_measured_fraction_theta_max  0.999
_diffrn_measurement_device         '3-circle diffractometer'
_diffrn_measurement_device_type    'Bruker D8 Venture'
_diffrn_measurement_method         '\f and \w scans'
_diffrn_radiation_monochromator    'focusing mirrors'
_diffrn_radiation_probe            x-ray
_diffrn_radiation_type             MoK\a
_diffrn_radiation_wavelength       0.71073
_diffrn_source                     'microfocus sealed X-ray tube'
_diffrn_source_type                'Incoatec I\mS microsource'
_diffrn_standards_number           0
_reflns_Friedel_coverage           0.000
_reflns_Friedel_fraction_full      .
_reflns_Friedel_fraction_max       .
_reflns_number_gt                  4724
_reflns_number_total               7415
_reflns_special_details
;
 Reflections were merged by SHELXL according to the crystal
 class for the calculation of statistics and refinement.
 
 _reflns_Friedel_fraction is defined as the number of unique
 Friedel pairs measured divided by the number that would be
 possible theoretically, ignoring centric projections and
 systematic absences.
;
_reflns_threshold_expression       'I > 2\s(I)'
_computing.bruker_data_scaling     'SADABS V2012/1 (Bruker AXS Inc.)'
_computing_cell_refinement         'SAINT V8.38A (Bruker AXS, 2016)'
_computing_data_collection         'APEX3 v.2017.3_0 (Bruker AXS, 2017)'
_computing_data_reduction          'SAINT v8.38A (Bruker AXS, 2016)'
_computing_molecular_graphics      'Olex2 (Dolomanov et al., 2009)'
_computing_publication_material    'Olex2 (Dolomanov et al., 2009)'
_computing_structure_refinement    'ShelXL (Sheldrick, 2015)'
_computing_structure_solution      'XS (Sheldrick, 2008)'
_refine_diff_density_max           0.276
_refine_diff_density_min           -0.277
_refine_diff_density_rms           0.052
_refine_ls_extinction_coef         .
_refine_ls_extinction_method       none
_refine_ls_goodness_of_fit_ref     1.030
_refine_ls_hydrogen_treatment      constr
_refine_ls_matrix_type             full
_refine_ls_number_parameters       379
_refine_ls_number_reflns           7415
_refine_ls_number_restraints       0
_refine_ls_R_factor_all            0.1002
_refine_ls_R_factor_gt             0.0523
_refine_ls_restrained_S_all        1.030
_refine_ls_shift/su_max            0.000
_refine_ls_shift/su_mean           0.000
_refine_ls_structure_factor_coef   Fsqd
_refine_ls_weighting_details      
 'w=1/[\s^2^(Fo^2^)+(0.0540P)^2^+0.1800P] where P=(Fo^2^+2Fc^2^)/3'
_refine_ls_weighting_scheme        calc
_refine_ls_wR_factor_gt            0.1043
_refine_ls_wR_factor_ref           0.1190
_refine_special_details            ?
_olex2_refinement_description
;
1. Fixed Uiso
 At 1.2 times of:
  All C(H) groups
2.a Aromatic/amide H refined with riding coordinates:
 C22(H22), C23(H23), C24(H24), C25(H25), C26(H26), C32(H32), C33(H33),
 C34(H34), C35(H35), C36(H36), C42(H42), C43(H43), C44(H44), C46(H46), C47(H47),
  C48(H48), C62(H62), C63(H63), C64(H64), C65(H65), C66(H66), C72(H72),
 C73(H73), C74(H74), C75(H75), C76(H76)
;
_atom_sites_solution_hydrogens     geom
_atom_sites_solution_primary       direct
_atom_sites_solution_secondary     ?
loop_
  _atom_site_label
  _atom_site_type_symbol
  _atom_site_fract_x
  _atom_site_fract_y
  _atom_site_fract_z
  _atom_site_U_iso_or_equiv
  _atom_site_adp_type
  _atom_site_occupancy
  _atom_site_site_symmetry_order
  _atom_site_calc_flag
  _atom_site_refinement_flags_posn
  _atom_site_refinement_flags_adp
  _atom_site_refinement_flags_occupancy
  _atom_site_disorder_assembly
  _atom_site_disorder_group
 O1 O 0.93432(11) 0.06461(11) 0.39507(8) 0.0224(2) Uani 1 1 d . . . . .
 C1 C 0.85708(15) 0.07972(15) 0.32580(11) 0.0175(3) Uani 1 1 d . . . . .
 C2 C 0.74139(15) -0.03784(15) 0.23048(11) 0.0173(3) Uani 1 1 d . . . . .
 C3 C 0.59707(16) -0.07782(15) 0.22155(11) 0.0170(3) Uani 1 1 d . . . . .
 C4 C 0.55919(15) 0.00217(15) 0.29703(11) 0.0168(3) Uani 1 1 d . . . . .
 C5 C 0.62890(15) 0.14635(15) 0.34401(11) 0.0171(3) Uani 1 1 d . . . . .
 C6 C 0.75694(15) 0.24574(15) 0.33112(10) 0.0173(3) Uani 1 1 d . . . . .
 C7 C 0.87053(15) 0.21699(15) 0.32134(10) 0.0170(3) Uani 1 1 d . . . . .
 C21 C 0.79886(16) -0.08998(15) 0.15225(11) 0.0191(3) Uani 1 1 d . . . . .
 C22 C 0.92320(16) -0.11224(16) 0.18150(12) 0.0254(4) Uani 1 1 d . . . . .
 H22 H 0.968172 -0.098901 0.251341 0.030 Uiso 1 1 calc R . . . .
 C23 C 0.98119(18) -0.15368(17) 0.10913(14) 0.0339(4) Uani 1 1 d . . . . .
 H23 H 1.065331 -0.169251 0.129537 0.041 Uiso 1 1 calc R . . . .
 C24 C 0.91760(19) -0.17245(18) 0.00770(14) 0.0339(4) Uani 1 1 d . . . . .
 H24 H 0.958225 -0.200359 -0.041512 0.041 Uiso 1 1 calc R . . . .
 C25 C 0.79454(19) -0.15062(17) -0.02237(13) 0.0310(4) Uani 1 1 d . . . . .
 H25 H 0.750295 -0.164194 -0.092377 0.037 Uiso 1 1 calc R . . . .
 C26 C 0.73573(17) -0.10904(16) 0.04934(12) 0.0253(4) Uani 1 1 d . . . . .
 H26 H 0.651794 -0.093365 0.028345 0.030 Uiso 1 1 calc R . . . .
 C31 C 0.47045(16) -0.20184(15) 0.13627(11) 0.0182(3) Uani 1 1 d . . . . .
 C32 C 0.47254(16) -0.32913(15) 0.10535(11) 0.0208(3) Uani 1 1 d . . . . .
 H32 H 0.559136 -0.336388 0.136287 0.025 Uiso 1 1 calc R . . . .
 C33 C 0.35025(17) -0.44522(16) 0.03020(12) 0.0251(4) Uani 1 1 d . . . . .
 H33 H 0.353351 -0.531292 0.010258 0.030 Uiso 1 1 calc R . . . .
 C34 C 0.22408(18) -0.43610(18) -0.01570(12) 0.0290(4) Uani 1 1 d . . . . .
 H34 H 0.139764 -0.515826 -0.066757 0.035 Uiso 1 1 calc R . . . .
 C35 C 0.22117(18) -0.31025(18) 0.01309(12) 0.0302(4) Uani 1 1 d . . . . .
 H35 H 0.134801 -0.303407 -0.019004 0.036 Uiso 1 1 calc R . . . .
 C36 C 0.34301(17) -0.19382(17) 0.08834(11) 0.0237(3) Uani 1 1 d . . . . .
 H36 H 0.339509 -0.107846 0.107354 0.028 Uiso 1 1 calc R . . . .
 C41 C 0.43005(15) -0.05601(15) 0.32896(10) 0.0175(3) Uani 1 1 d . . . . .
 C42 C 0.32652(16) -0.18711(16) 0.31329(11) 0.0225(3) Uani 1 1 d . . . . .
 H42 H 0.327546 -0.266557 0.271610 0.027 Uiso 1 1 calc R . . . .
 C43 C 0.21817(17) -0.20177(17) 0.36039(12) 0.0250(4) Uani 1 1 d . . . . .
 H43 H 0.145759 -0.292490 0.348934 0.030 Uiso 1 1 calc R . . . .
 C44 C 0.21391(17) -0.08942(16) 0.42215(11) 0.0239(3) Uani 1 1 d . . . . .
 H44 H 0.138486 -0.103258 0.451543 0.029 Uiso 1 1 calc R . . . .
 C45 C 0.32191(16) 0.04670(16) 0.44185(11) 0.0197(3) Uani 1 1 d . . . . .
 C46 C 0.33754(17) 0.17343(16) 0.50602(11) 0.0226(3) Uani 1 1 d . . . . .
 H46 H 0.268801 0.172579 0.540085 0.027 Uiso 1 1 calc R . . . .
 C47 C 0.45172(17) 0.29697(16) 0.51885(11) 0.0234(3) Uani 1 1 d . . . . .
 H47 H 0.460371 0.380481 0.562460 0.028 Uiso 1 1 calc R . . . .
 C48 C 0.55760(16) 0.30561(16) 0.46983(11) 0.0217(3) Uani 1 1 d . . . . .
 H48 H 0.636205 0.392889 0.480915 0.026 Uiso 1 1 calc R . . . .
 C49 C 0.54361(15) 0.18394(15) 0.40555(11) 0.0178(3) Uani 1 1 d . . . . .
 C50 C 0.42620(15) 0.05823(15) 0.39357(10) 0.0174(3) Uani 1 1 d . . . . .
 C61 C 0.74874(15) 0.37426(15) 0.32334(11) 0.0174(3) Uani 1 1 d . . . . .
 C62 C 0.85070(16) 0.50710(16) 0.39155(12) 0.0228(3) Uani 1 1 d . . . . .
 H62 H 0.930897 0.519289 0.446918 0.027 Uiso 1 1 calc R . . . .
 C63 C 0.83707(16) 0.62260(16) 0.37993(12) 0.0229(3) Uani 1 1 d . . . . .
 H63 H 0.906518 0.712921 0.427831 0.027 Uiso 1 1 calc R . . . .
 C64 C 0.72225(17) 0.60554(16) 0.29853(12) 0.0244(3) Uani 1 1 d . . . . .
 H64 H 0.713499 0.684246 0.289528 0.029 Uiso 1 1 calc R . . . .
 C65 C 0.62010(17) 0.47379(16) 0.23020(12) 0.0246(3) Uani 1 1 d . . . . .
 H65 H 0.541304 0.462010 0.173989 0.030 Uiso 1 1 calc R . . . .
 C66 C 0.63208(16) 0.35927(16) 0.24325(11) 0.0212(3) Uani 1 1 d . . . . .
 H66 H 0.559670 0.268961 0.196925 0.025 Uiso 1 1 calc R . . . .
 C71 C 1.00071(15) 0.29873(15) 0.29683(10) 0.0173(3) Uani 1 1 d . . . . .
 C72 C 0.99247(16) 0.37759(15) 0.23488(11) 0.0201(3) Uani 1 1 d . . . . .
 H72 H 0.902912 0.383412 0.210001 0.024 Uiso 1 1 calc R . . . .
 C73 C 1.11342(16) 0.44725(16) 0.20944(11) 0.0225(3) Uani 1 1 d . . . . .
 H73 H 1.106349 0.500904 0.167550 0.027 Uiso 1 1 calc R . . . .
 C74 C 1.24474(17) 0.43960(16) 0.24439(12) 0.0245(3) Uani 1 1 d . . . . .
 H74 H 1.327728 0.488061 0.227005 0.029 Uiso 1 1 calc R . . . .
 C75 C 1.25383(17) 0.36086(16) 0.30473(12) 0.0257(4) Uani 1 1 d . . . . .
 H75 H 1.343334 0.354497 0.328416 0.031 Uiso 1 1 calc R . . . .
 C76 C 1.13401(16) 0.29122(16) 0.33101(11) 0.0224(3) Uani 1 1 d . . . . .
 H76 H 1.142048 0.237592 0.372747 0.027 Uiso 1 1 calc R . . . .

loop_
  _atom_site_aniso_label
  _atom_site_aniso_U_11
  _atom_site_aniso_U_22
  _atom_site_aniso_U_33
  _atom_site_aniso_U_23
  _atom_site_aniso_U_13
  _atom_site_aniso_U_12
 O1 0.0221(5) 0.0275(6) 0.0219(6) 0.0101(5) 0.0076(5) 0.0148(5)
 C1 0.0163(7) 0.0237(8) 0.0191(7) 0.0081(6) 0.0114(6) 0.0125(6)
 C2 0.0195(7) 0.0186(8) 0.0185(7) 0.0077(6) 0.0083(6) 0.0116(6)
 C3 0.0198(7) 0.0184(7) 0.0171(7) 0.0081(6) 0.0082(6) 0.0109(6)
 C4 0.0173(7) 0.0208(8) 0.0161(7) 0.0070(6) 0.0076(6) 0.0113(6)
 C5 0.0165(7) 0.0210(8) 0.0176(7) 0.0076(6) 0.0072(6) 0.0112(6)
 C6 0.0172(7) 0.0202(8) 0.0152(7) 0.0058(6) 0.0057(6) 0.0097(6)
 C7 0.0169(7) 0.0184(8) 0.0148(7) 0.0044(6) 0.0050(6) 0.0082(6)
 C21 0.0174(7) 0.0161(7) 0.0242(8) 0.0054(6) 0.0109(6) 0.0071(6)
 C22 0.0205(8) 0.0263(9) 0.0290(9) 0.0048(7) 0.0089(7) 0.0132(7)
 C23 0.0249(9) 0.0330(10) 0.0425(11) 0.0023(8) 0.0150(8) 0.0169(8)
 C24 0.0333(9) 0.0311(10) 0.0362(10) 0.0021(8) 0.0233(8) 0.0131(8)
 C25 0.0346(9) 0.0308(10) 0.0250(9) 0.0052(7) 0.0157(8) 0.0122(8)
 C26 0.0256(8) 0.0268(9) 0.0265(8) 0.0084(7) 0.0131(7) 0.0132(7)
 C31 0.0186(7) 0.0228(8) 0.0157(7) 0.0066(6) 0.0093(6) 0.0102(6)
 C32 0.0207(8) 0.0235(8) 0.0209(8) 0.0088(7) 0.0083(6) 0.0117(7)
 C33 0.0287(9) 0.0228(9) 0.0233(8) 0.0059(7) 0.0108(7) 0.0116(7)
 C34 0.0233(8) 0.0322(10) 0.0199(8) 0.0005(7) 0.0046(7) 0.0082(7)
 C35 0.0244(8) 0.0429(11) 0.0203(8) 0.0026(7) 0.0030(7) 0.0204(8)
 C36 0.0256(8) 0.0292(9) 0.0207(8) 0.0058(7) 0.0085(7) 0.0184(7)
 C41 0.0187(7) 0.0223(8) 0.0151(7) 0.0068(6) 0.0077(6) 0.0118(7)
 C42 0.0235(8) 0.0223(8) 0.0218(8) 0.0059(7) 0.0100(7) 0.0107(7)
 C43 0.0234(8) 0.0233(8) 0.0277(8) 0.0095(7) 0.0129(7) 0.0078(7)
 C44 0.0221(8) 0.0305(9) 0.0220(8) 0.0096(7) 0.0133(7) 0.0115(7)
 C45 0.0187(7) 0.0258(8) 0.0170(7) 0.0076(6) 0.0064(6) 0.0124(7)
 C46 0.0228(8) 0.0310(9) 0.0195(8) 0.0070(7) 0.0103(6) 0.0172(7)
 C47 0.0255(8) 0.0257(9) 0.0210(8) 0.0032(7) 0.0088(7) 0.0164(7)
 C48 0.0207(8) 0.0210(8) 0.0237(8) 0.0055(6) 0.0080(6) 0.0111(7)
 C49 0.0174(7) 0.0231(8) 0.0171(7) 0.0075(6) 0.0065(6) 0.0129(6)
 C50 0.0173(7) 0.0221(8) 0.0160(7) 0.0070(6) 0.0065(6) 0.0118(6)
 C61 0.0166(7) 0.0199(8) 0.0199(7) 0.0077(6) 0.0105(6) 0.0100(6)
 C62 0.0200(8) 0.0242(8) 0.0215(8) 0.0048(7) 0.0037(6) 0.0112(7)
 C63 0.0219(8) 0.0186(8) 0.0251(8) 0.0035(6) 0.0090(7) 0.0083(7)
 C64 0.0324(9) 0.0229(8) 0.0270(8) 0.0121(7) 0.0150(7) 0.0171(7)
 C65 0.0252(8) 0.0277(9) 0.0227(8) 0.0094(7) 0.0053(7) 0.0154(7)
 C66 0.0194(8) 0.0195(8) 0.0216(8) 0.0050(6) 0.0063(6) 0.0079(7)
 C71 0.0173(7) 0.0163(7) 0.0159(7) 0.0020(6) 0.0061(6) 0.0073(6)
 C72 0.0181(7) 0.0215(8) 0.0197(7) 0.0052(6) 0.0066(6) 0.0095(7)
 C73 0.0252(8) 0.0215(8) 0.0210(8) 0.0069(6) 0.0105(7) 0.0099(7)
 C74 0.0182(8) 0.0255(9) 0.0248(8) 0.0052(7) 0.0098(7) 0.0061(7)
 C75 0.0165(7) 0.0299(9) 0.0292(9) 0.0085(7) 0.0074(7) 0.0107(7)
 C76 0.0192(7) 0.0243(8) 0.0238(8) 0.0085(7) 0.0064(6) 0.0106(7)

_geom_special_details
;
 All esds (except the esd in the dihedral angle between two l.s. planes)
 are estimated using the full covariance matrix.  The cell esds are taken
 into account individually in the estimation of esds in distances, angles
 and torsion angles; correlations between esds in cell parameters are only
 used when they are defined by crystal symmetry.  An approximate (isotropic)
 treatment of cell esds is used for estimating esds involving l.s. planes.
;
loop_
  _geom_bond_atom_site_label_1
  _geom_bond_atom_site_label_2
  _geom_bond_distance
  _geom_bond_site_symmetry_2
  _geom_bond_publ_flag
 O1 C1 1.2133(16) . ?
 C1 C2 1.496(2) . ?
 C1 C7 1.501(2) . ?
 C2 C3 1.3566(19) . ?
 C2 C21 1.486(2) . ?
 C3 C4 1.4575(19) . ?
 C3 C31 1.492(2) . ?
 C4 C5 1.395(2) . ?
 C4 C41 1.4777(19) . ?
 C5 C6 1.455(2) . ?
 C5 C49 1.4829(19) . ?
 C6 C7 1.3626(19) . ?
 C6 C61 1.495(2) . ?
 C7 C71 1.486(2) . ?
 C21 C22 1.3971(19) . ?
 C21 C26 1.396(2) . ?
 C22 H22 0.9500 . ?
 C22 C23 1.385(2) . ?
 C23 H23 0.9500 . ?
 C23 C24 1.378(2) . ?
 C24 H24 0.9500 . ?
 C24 C25 1.384(2) . ?
 C25 H25 0.9500 . ?
 C25 C26 1.385(2) . ?
 C26 H26 0.9500 . ?
 C31 C32 1.394(2) . ?
 C31 C36 1.3915(19) . ?
 C32 H32 0.9500 . ?
 C32 C33 1.385(2) . ?
 C33 H33 0.9500 . ?
 C33 C34 1.379(2) . ?
 C34 H34 0.9500 . ?
 C34 C35 1.380(2) . ?
 C35 H35 0.9500 . ?
 C35 C36 1.386(2) . ?
 C36 H36 0.9500 . ?
 C41 C42 1.372(2) . ?
 C41 C50 1.4076(19) . ?
 C42 H42 0.9500 . ?
 C42 C43 1.415(2) . ?
 C43 H43 0.9500 . ?
 C43 C44 1.375(2) . ?
 C44 H44 0.9500 . ?
 C44 C45 1.414(2) . ?
 C45 C46 1.419(2) . ?
 C45 C50 1.3938(19) . ?
 C46 H46 0.9500 . ?
 C46 C47 1.370(2) . ?
 C47 H47 0.9500 . ?
 C47 C48 1.418(2) . ?
 C48 H48 0.9500 . ?
 C48 C49 1.382(2) . ?
 C49 C50 1.404(2) . ?
 C61 C62 1.388(2) . ?
 C61 C66 1.390(2) . ?
 C62 H62 0.9500 . ?
 C62 C63 1.390(2) . ?
 C63 H63 0.9500 . ?
 C63 C64 1.380(2) . ?
 C64 H64 0.9500 . ?
 C64 C65 1.381(2) . ?
 C65 H65 0.9500 . ?
 C65 C66 1.379(2) . ?
 C66 H66 0.9500 . ?
 C71 C72 1.397(2) . ?
 C71 C76 1.4011(19) . ?
 C72 H72 0.9500 . ?
 C72 C73 1.383(2) . ?
 C73 H73 0.9500 . ?
 C73 C74 1.384(2) . ?
 C74 H74 0.9500 . ?
 C74 C75 1.380(2) . ?
 C75 H75 0.9500 . ?
 C75 C76 1.381(2) . ?
 C76 H76 0.9500 . ?

loop_
  _geom_angle_atom_site_label_1
  _geom_angle_atom_site_label_2
  _geom_angle_atom_site_label_3
  _geom_angle
  _geom_angle_site_symmetry_1
  _geom_angle_site_symmetry_3
  _geom_angle_publ_flag
 O1 C1 C2 123.44(13) . . ?
 O1 C1 C7 124.99(13) . . ?
 C2 C1 C7 111.48(12) . . ?
 C3 C2 C1 117.18(12) . . ?
 C3 C2 C21 127.30(13) . . ?
 C21 C2 C1 115.32(12) . . ?
 C2 C3 C4 120.14(13) . . ?
 C2 C3 C31 123.25(13) . . ?
 C4 C3 C31 116.61(12) . . ?
 C3 C4 C41 125.13(13) . . ?
 C5 C4 C3 126.31(13) . . ?
 C5 C4 C41 108.31(12) . . ?
 C4 C5 C6 127.06(13) . . ?
 C4 C5 C49 108.10(12) . . ?
 C6 C5 C49 124.72(13) . . ?
 C5 C6 C61 115.18(12) . . ?
 C7 C6 C5 120.96(13) . . ?
 C7 C6 C61 123.77(13) . . ?
 C6 C7 C1 116.74(13) . . ?
 C6 C7 C71 128.09(13) . . ?
 C71 C7 C1 114.90(12) . . ?
 C22 C21 C2 120.50(14) . . ?
 C26 C21 C2 120.66(13) . . ?
 C26 C21 C22 118.72(14) . . ?
 C21 C22 H22 119.9 . . ?
 C23 C22 C21 120.29(15) . . ?
 C23 C22 H22 119.9 . . ?
 C22 C23 H23 119.8 . . ?
 C24 C23 C22 120.42(15) . . ?
 C24 C23 H23 119.8 . . ?
 C23 C24 H24 120.0 . . ?
 C23 C24 C25 119.94(15) . . ?
 C25 C24 H24 120.0 . . ?
 C24 C25 H25 119.9 . . ?
 C24 C25 C26 120.14(16) . . ?
 C26 C25 H25 119.9 . . ?
 C21 C26 H26 119.8 . . ?
 C25 C26 C21 120.49(15) . . ?
 C25 C26 H26 119.8 . . ?
 C32 C31 C3 121.89(13) . . ?
 C36 C31 C3 119.85(13) . . ?
 C36 C31 C32 118.20(13) . . ?
 C31 C32 H32 119.5 . . ?
 C33 C32 C31 121.00(14) . . ?
 C33 C32 H32 119.5 . . ?
 C32 C33 H33 119.9 . . ?
 C34 C33 C32 120.15(15) . . ?
 C34 C33 H33 119.9 . . ?
 C33 C34 H34 120.3 . . ?
 C33 C34 C35 119.50(15) . . ?
 C35 C34 H34 120.3 . . ?
 C34 C35 H35 119.7 . . ?
 C34 C35 C36 120.64(14) . . ?
 C36 C35 H35 119.7 . . ?
 C31 C36 H36 119.7 . . ?
 C35 C36 C31 120.51(14) . . ?
 C35 C36 H36 119.7 . . ?
 C42 C41 C4 135.33(13) . . ?
 C42 C41 C50 118.41(13) . . ?
 C50 C41 C4 106.20(12) . . ?
 C41 C42 H42 120.6 . . ?
 C41 C42 C43 118.76(13) . . ?
 C43 C42 H42 120.6 . . ?
 C42 C43 H43 118.8 . . ?
 C44 C43 C42 122.39(14) . . ?
 C44 C43 H43 118.8 . . ?
 C43 C44 H44 120.0 . . ?
 C43 C44 C45 119.95(14) . . ?
 C45 C44 H44 120.0 . . ?
 C44 C45 C46 127.55(14) . . ?
 C50 C45 C44 116.47(13) . . ?
 C50 C45 C46 115.97(14) . . ?
 C45 C46 H46 120.0 . . ?
 C47 C46 C45 120.02(14) . . ?
 C47 C46 H46 120.0 . . ?
 C46 C47 H47 118.6 . . ?
 C46 C47 C48 122.85(14) . . ?
 C48 C47 H47 118.6 . . ?
 C47 C48 H48 120.8 . . ?
 C49 C48 C47 118.38(14) . . ?
 C49 C48 H48 120.8 . . ?
 C48 C49 C5 135.78(14) . . ?
 C48 C49 C50 117.99(13) . . ?
 C50 C49 C5 106.17(12) . . ?
 C45 C50 C41 123.98(13) . . ?
 C45 C50 C49 124.78(13) . . ?
 C49 C50 C41 111.20(12) . . ?
 C62 C61 C6 123.67(13) . . ?
 C62 C61 C66 118.40(13) . . ?
 C66 C61 C6 117.92(13) . . ?
 C61 C62 H62 119.6 . . ?
 C61 C62 C63 120.88(14) . . ?
 C63 C62 H62 119.6 . . ?
 C62 C63 H63 120.1 . . ?
 C64 C63 C62 119.75(14) . . ?
 C64 C63 H63 120.1 . . ?
 C63 C64 H64 120.1 . . ?
 C63 C64 C65 119.84(14) . . ?
 C65 C64 H64 120.1 . . ?
 C64 C65 H65 119.9 . . ?
 C66 C65 C64 120.24(14) . . ?
 C66 C65 H65 119.9 . . ?
 C61 C66 H66 119.6 . . ?
 C65 C66 C61 120.85(14) . . ?
 C65 C66 H66 119.6 . . ?
 C72 C71 C7 121.96(13) . . ?
 C72 C71 C76 118.05(14) . . ?
 C76 C71 C7 119.88(13) . . ?
 C71 C72 H72 119.7 . . ?
 C73 C72 C71 120.62(14) . . ?
 C73 C72 H72 119.7 . . ?
 C72 C73 H73 119.7 . . ?
 C72 C73 C74 120.66(15) . . ?
 C74 C73 H73 119.7 . . ?
 C73 C74 H74 120.3 . . ?
 C75 C74 C73 119.30(14) . . ?
 C75 C74 H74 120.3 . . ?
 C74 C75 H75 119.7 . . ?
 C74 C75 C76 120.60(14) . . ?
 C76 C75 H75 119.7 . . ?
 C71 C76 H76 119.6 . . ?
 C75 C76 C71 120.77(14) . . ?
 C75 C76 H76 119.6 . . ?

loop_
  _geom_torsion_atom_site_label_1
  _geom_torsion_atom_site_label_2
  _geom_torsion_atom_site_label_3
  _geom_torsion_atom_site_label_4
  _geom_torsion
  _geom_torsion_site_symmetry_1
  _geom_torsion_site_symmetry_2
  _geom_torsion_site_symmetry_3
  _geom_torsion_site_symmetry_4
  _geom_torsion_publ_flag
 C1 C2 C3 C4 6.7(2) . . . . ?
 C1 C2 C3 C31 -173.75(13) . . . . ?
 C1 C2 C21 C22 44.75(19) . . . . ?
 C1 C2 C21 C26 -131.08(15) . . . . ?
 C1 C7 C6 C5 -0.7(2) . . . . ?
 C1 C7 C6 C61 -176.90(13) . . . . ?
 C1 C7 C71 C72 142.66(14) . . . . ?
 C1 C7 C71 C76 -33.40(18) . . . . ?
 C2 C1 C7 C6 72.16(16) . . . . ?
 C2 C1 C7 C71 -102.33(14) . . . . ?
 C2 C3 C4 C5 37.8(2) . . . . ?
 C2 C3 C4 C41 -148.59(14) . . . . ?
 C2 C3 C31 C32 45.8(2) . . . . ?
 C2 C3 C31 C36 -137.10(15) . . . . ?
 C3 C2 C1 O1 106.20(16) . . . . ?
 C3 C2 C1 C7 -77.12(16) . . . . ?
 C3 C2 C21 C22 -140.53(16) . . . . ?
 C3 C2 C21 C26 43.6(2) . . . . ?
 C3 C4 C5 C6 -3.0(2) . . . . ?
 C3 C4 C5 C49 173.31(13) . . . . ?
 C3 C4 C41 C42 9.6(3) . . . . ?
 C3 C4 C41 C50 -173.54(13) . . . . ?
 C4 C3 C2 C21 -167.93(14) . . . . ?
 C4 C3 C31 C32 -134.66(14) . . . . ?
 C4 C3 C31 C36 42.46(19) . . . . ?
 C4 C5 C6 C7 -37.5(2) . . . . ?
 C4 C5 C6 C61 138.99(15) . . . . ?
 C4 C5 C49 C48 177.94(16) . . . . ?
 C4 C5 C49 C50 0.90(15) . . . . ?
 C5 C4 C3 C31 -141.78(14) . . . . ?
 C5 C4 C41 C42 -175.80(16) . . . . ?
 C5 C4 C41 C50 1.05(15) . . . . ?
 C5 C6 C7 C71 172.96(13) . . . . ?
 C5 C6 C61 C62 119.89(15) . . . . ?
 C5 C6 C61 C66 -60.00(17) . . . . ?
 C6 C5 C4 C41 -177.46(13) . . . . ?
 C6 C5 C49 C48 -5.7(3) . . . . ?
 C6 C5 C49 C50 177.27(13) . . . . ?
 C6 C7 C1 O1 -111.22(16) . . . . ?
 C6 C7 C71 C72 -31.1(2) . . . . ?
 C6 C7 C71 C76 152.85(15) . . . . ?
 C7 C1 C2 C21 98.16(14) . . . . ?
 C7 C6 C5 C49 146.79(14) . . . . ?
 C7 C6 C61 C62 -63.7(2) . . . . ?
 C7 C6 C61 C66 116.41(16) . . . . ?
 C21 C2 C1 O1 -78.52(18) . . . . ?
 C21 C2 C3 C31 11.6(2) . . . . ?
 C31 C3 C4 C41 31.8(2) . . . . ?
 C41 C4 C5 C49 -1.19(15) . . . . ?
 C49 C5 C6 C61 -36.69(19) . . . . ?
 C61 C6 C7 C71 -3.3(2) . . . . ?
 C71 C7 C1 O1 74.29(18) . . . . ?

_olex2_submission_special_instructions  'No special instructions were received'
_iucr_refine_instructions_details
;
TITL 18srv345 in P-1 #2
REM reset to P-1 #2
CELL 0.71073 10.3889 11.1459 14.2952 103.5303 103.1513 112.3766
ZERR 2 0.0006 0.0007 0.0009 0.0024 0.0024 0.0023
LATT 1
SFAC C H O
UNIT 82 52 2

L.S. 9
PLAN  5
SIZE 0.08 0.13 0.31
TEMP -153.15
CONF C3 C2 C1 O1
CONF C3 C2 C1 C7
CONF C21 C2 C1 O1
CONF C7 C1 C2 C21
CONF C1 C2 C3 C4
CONF C4 C3 C2 C21
CONF C1 C2 C3 C31
CONF C21 C2 C3 C31
CONF C2 C3 C4 C5
CONF C5 C4 C3 C31
CONF C2 C3 C4 C41
CONF C31 C3 C4 C41
CONF C3 C4 C5 C6
CONF C6 C5 C4 C41
CONF C3 C4 C5 C49
CONF C41 C4 C5 C49
CONF C4 C5 C6 C7
CONF C7 C6 C5 C49
CONF C4 C5 C6 C61
CONF C49 C5 C6 C61
CONF C1 C7 C6 C5
CONF C1 C7 C6 C61
CONF C5 C6 C7 C71
CONF C61 C6 C7 C71
CONF C6 C7 C1 O1
CONF C2 C1 C7 C6
CONF C71 C7 C1 O1
CONF C2 C1 C7 C71
CONF C1 C2 C21 C22
CONF C3 C2 C21 C22
CONF C1 C2 C21 C26
CONF C3 C2 C21 C26
CONF C2 C3 C31 C32
CONF C4 C3 C31 C32
CONF C2 C3 C31 C36
CONF C4 C3 C31 C36
CONF C3 C4 C41 C42
CONF C5 C4 C41 C42
CONF C3 C4 C41 C50
CONF C5 C4 C41 C50
CONF C4 C5 C49 C48
CONF C4 C5 C49 C50
CONF C6 C5 C49 C48
CONF C6 C5 C49 C50
CONF C5 C6 C61 C62
CONF C7 C6 C61 C62
CONF C5 C6 C61 C66
CONF C7 C6 C61 C66
CONF C1 C7 C71 C72
CONF C6 C7 C71 C72
CONF C1 C7 C71 C76
CONF C6 C7 C71 C76
BOND $h
fmap 2 53
acta 
OMIT -2 58
OMIT -3 -6 3
OMIT 0 -6 6
OMIT 0 -3 6
WGHT 0.054 0.18
FVAR 0.2366
REM <olex2.extras>
REM <HklSrc "%.\\18srv345.hkl">
REM </olex2.extras>

O1    3     0.93432  0.06461  0.39507  11.00000  0.02207  0.02750  0.02189 =
 0.01014  0.00763  0.01481 
C1    1     0.85708  0.07972  0.32580  11.00000  0.01629  0.02373  0.01913 =
 0.00806  0.01137  0.01251 
C2    1     0.74139 -0.03784  0.23048  11.00000  0.01949  0.01858  0.01848 =
 0.00775  0.00832  0.01158 
C3    1     0.59707 -0.07782  0.22155  11.00000  0.01977  0.01837  0.01709 =
 0.00811  0.00823  0.01088 
C4    1     0.55919  0.00217  0.29703  11.00000  0.01725  0.02076  0.01615 =
 0.00697  0.00755  0.01131 
C5    1     0.62889  0.14635  0.34401  11.00000  0.01652  0.02099  0.01756 =
 0.00761  0.00725  0.01123 
C6    1     0.75694  0.24574  0.33112  11.00000  0.01724  0.02019  0.01519 =
 0.00580  0.00570  0.00972 
C7    1     0.87053  0.21699  0.32134  11.00000  0.01686  0.01837  0.01481 =
 0.00440  0.00498  0.00823 
C21   1     0.79886 -0.08998  0.15225  11.00000  0.01741  0.01610  0.02418 =
 0.00537  0.01088  0.00710 
C22   1     0.92320 -0.11224  0.18150  11.00000  0.02047  0.02629  0.02903 =
 0.00482  0.00887  0.01323 
AFIX 43
H22   2     0.96817 -0.09890  0.25134  11.00000 -1.20000 
AFIX 0
C23   1     0.98119 -0.15368  0.10913  11.00000  0.02492  0.03303  0.04251 =
 0.00227  0.01495  0.01690 
AFIX 43
H23   2     1.06533 -0.16925  0.12954  11.00000 -1.20000 
AFIX 0
C24   1     0.91760 -0.17245  0.00770  11.00000  0.03330  0.03106  0.03623 =
 0.00210  0.02325  0.01313 
AFIX 43
H24   2     0.95822 -0.20036 -0.04151  11.00000 -1.20000 
AFIX 0
C25   1     0.79454 -0.15063 -0.02237  11.00000  0.03464  0.03078  0.02498 =
 0.00517  0.01568  0.01219 
AFIX 43
H25   2     0.75030 -0.16419 -0.09238  11.00000 -1.20000 
AFIX 0
C26   1     0.73573 -0.10904  0.04934  11.00000  0.02563  0.02678  0.02646 =
 0.00844  0.01311  0.01318 
AFIX 43
H26   2     0.65179 -0.09337  0.02834  11.00000 -1.20000 
AFIX 0
C31   1     0.47045 -0.20184  0.13627  11.00000  0.01862  0.02282  0.01569 =
 0.00664  0.00932  0.01018 
C32   1     0.47254 -0.32913  0.10535  11.00000  0.02068  0.02346  0.02091 =
 0.00884  0.00829  0.01173 
AFIX 43
H32   2     0.55914 -0.33639  0.13629  11.00000 -1.20000 
AFIX 0
C33   1     0.35025 -0.44522  0.03020  11.00000  0.02867  0.02278  0.02332 =
 0.00591  0.01078  0.01164 
AFIX 43
H33   2     0.35335 -0.53129  0.01026  11.00000 -1.20000 
AFIX 0
C34   1     0.22408 -0.43610 -0.01570  11.00000  0.02333  0.03224  0.01992 =
 0.00050  0.00459  0.00819 
AFIX 43
H34   2     0.13976 -0.51583 -0.06676  11.00000 -1.20000 
AFIX 0
C35   1     0.22117 -0.31025  0.01309  11.00000  0.02443  0.04290  0.02033 =
 0.00258  0.00304  0.02041 
AFIX 43
H35   2     0.13480 -0.30341 -0.01900  11.00000 -1.20000 
AFIX 0
C36   1     0.34301 -0.19381  0.08834  11.00000  0.02558  0.02917  0.02073 =
 0.00578  0.00845  0.01841 
AFIX 43
H36   2     0.33951 -0.10785  0.10735  11.00000 -1.20000 
AFIX 0
C41   1     0.43005 -0.05601  0.32897  11.00000  0.01874  0.02234  0.01507 =
 0.00684  0.00770  0.01182 
C42   1     0.32652 -0.18711  0.31329  11.00000  0.02350  0.02233  0.02183 =
 0.00591  0.01003  0.01074 
AFIX 43
H42   2     0.32755 -0.26656  0.27161  11.00000 -1.20000 
AFIX 0
C43   1     0.21817 -0.20177  0.36039  11.00000  0.02343  0.02333  0.02771 =
 0.00949  0.01285  0.00778 
AFIX 43
H43   2     0.14576 -0.29249  0.34893  11.00000 -1.20000 
AFIX 0
C44   1     0.21391 -0.08942  0.42215  11.00000  0.02205  0.03048  0.02197 =
 0.00958  0.01333  0.01149 
AFIX 43
H44   2     0.13849 -0.10326  0.45154  11.00000 -1.20000 
AFIX 0
C45   1     0.32191  0.04670  0.44185  11.00000  0.01871  0.02576  0.01700 =
 0.00759  0.00641  0.01236 
C46   1     0.33754  0.17344  0.50602  11.00000  0.02279  0.03096  0.01950 =
 0.00703  0.01031  0.01719 
AFIX 43
H46   2     0.26880  0.17258  0.54009  11.00000 -1.20000 
AFIX 0
C47   1     0.45172  0.29697  0.51885  11.00000  0.02551  0.02565  0.02103 =
 0.00324  0.00878  0.01636 
AFIX 43
H47   2     0.46037  0.38048  0.56246  11.00000 -1.20000 
AFIX 0
C48   1     0.55760  0.30561  0.46983  11.00000  0.02071  0.02099  0.02370 =
 0.00553  0.00802  0.01108 
AFIX 43
H48   2     0.63621  0.39289  0.48091  11.00000 -1.20000 
AFIX 0
C49   1     0.54361  0.18394  0.40555  11.00000  0.01739  0.02308  0.01707 =
 0.00750  0.00647  0.01292 
C50   1     0.42619  0.05823  0.39357  11.00000  0.01734  0.02214  0.01598 =
 0.00696  0.00651  0.01180 
C61   1     0.74874  0.37426  0.32334  11.00000  0.01660  0.01989  0.01994 =
 0.00768  0.01050  0.00995 
C62   1     0.85071  0.50710  0.39154  11.00000  0.01996  0.02416  0.02149 =
 0.00485  0.00373  0.01120 
AFIX 43
H62   2     0.93090  0.51929  0.44692  11.00000 -1.20000 
AFIX 0
C63   1     0.83707  0.62260  0.37993  11.00000  0.02187  0.01861  0.02510 =
 0.00354  0.00903  0.00831 
AFIX 43
H63   2     0.90652  0.71292  0.42783  11.00000 -1.20000 
AFIX 0
C64   1     0.72225  0.60554  0.29853  11.00000  0.03241  0.02290  0.02702 =
 0.01213  0.01505  0.01713 
AFIX 43
H64   2     0.71350  0.68425  0.28953  11.00000 -1.20000 
AFIX 0
C65   1     0.62010  0.47379  0.23020  11.00000  0.02525  0.02774  0.02266 =
 0.00943  0.00528  0.01539 
AFIX 43
H65   2     0.54130  0.46201  0.17399  11.00000 -1.20000 
AFIX 0
C66   1     0.63208  0.35927  0.24325  11.00000  0.01941  0.01952  0.02165 =
 0.00500  0.00630  0.00788 
AFIX 43
H66   2     0.55967  0.26896  0.19692  11.00000 -1.20000 
AFIX 0
C71   1     1.00071  0.29873  0.29683  11.00000  0.01727  0.01630  0.01592 =
 0.00199  0.00608  0.00728 
C72   1     0.99247  0.37759  0.23488  11.00000  0.01811  0.02154  0.01965 =
 0.00520  0.00657  0.00953 
AFIX 43
H72   2     0.90291  0.38341  0.21000  11.00000 -1.20000 
AFIX 0
C73   1     1.11342  0.44725  0.20944  11.00000  0.02522  0.02147  0.02103 =
 0.00688  0.01045  0.00993 
AFIX 43
H73   2     1.10635  0.50090  0.16755  11.00000 -1.20000 
AFIX 0
C74   1     1.24474  0.43960  0.24439  11.00000  0.01822  0.02548  0.02481 =
 0.00517  0.00982  0.00615 
AFIX 43
H74   2     1.32773  0.48806  0.22701  11.00000 -1.20000 
AFIX 0
C75   1     1.25383  0.36086  0.30473  11.00000  0.01652  0.02992  0.02919 =
 0.00846  0.00743  0.01067 
AFIX 43
H75   2     1.34333  0.35450  0.32842  11.00000 -1.20000 
AFIX 0
C76   1     1.13401  0.29122  0.33101  11.00000  0.01916  0.02428  0.02376 =
 0.00853  0.00638  0.01055 
AFIX 43
H76   2     1.14205  0.23759  0.37275  11.00000 -1.20000 
AFIX 0
HKLF 4

END
;
