# Supplementary material for: Rupturing aromaticity by periphery overcrowding
Source: Nat Chem. 2023 Mar 6;15(4):516–25. doi: 10.1038/s41557-023-01149-6 (PMC10070187; doi:10.1038/s41557-023-01149-6)
Supplement: Supplementary file 15 — Structure factors for compound 9; CCDC reference 2141791. [file 41557_2023_1149_MOESM15_ESM.hkl]

  -1   0   0   26.47    0.97
   1   0   0   24.47    0.96
   1   0   0   26.68    0.98
  -2   0   0   77.98    2.86
  -2   0   0   76.68    2.85
  -2   0   0   77.13    2.85
  -2   0   0   75.15    2.84
   2   0   0   76.90    2.84
   2   0   0   76.22    2.85
   2   0   0   75.74    2.84
   2   0   0   75.64    2.85
  -3   0   0    4.21    0.28
  -3   0   0    3.61    0.23
  -3   0   0    3.53    0.21
  -3   0   0    3.24    0.26
   3   0   0    3.36    0.22
   3   0   0    3.63    0.21
   3   0   0    3.98    0.26
   3   0   0    3.37    0.25
  -4   0   0    5.06    0.34
  -4   0   0    5.00    0.32
  -4   0   0    5.18    0.30
  -4   0   0    5.48    0.43
   4   0   0    4.95    0.34
   4   0   0    6.12    0.36
   4   0   0    5.41    0.32
  -5   0   0   10.96    0.57
  -5   0   0   11.49    0.64
  -5   0   0   11.63    0.63
   5   0   0   11.08    0.65
   5   0   0   10.56    0.63
   5   0   0   11.82    0.56
   5   0   0   10.07    0.57
  -6   0   0   11.61    0.67
  -6   0   0   10.55    0.64
  -6   0   0   11.44    0.61
   6   0   0   11.92    0.63
   6   0   0   12.62    0.67
   6   0   0   10.83    0.75
   6   0   0    9.90    0.65
  -7   0   0    0.13    0.44
  -7   0   0    0.18    0.59
   7   0   0    0.41    0.45
   7   0   0   -0.28    0.45
   7   0   0    0.30    0.46
  -8   0   0    7.57    0.66
  -8   0   0    6.62    0.69
  -8   0   0    9.27    0.85
   8   0   0    8.48    0.71
   8   0   0    8.82    0.74
   8   0   0    7.75    0.73
  -9   0   0   30.89    1.53
  -9   0   0   29.79    1.58
   9   0   0   28.91    1.70
   9   0   0   31.63    1.55
   9   0   0   31.88    1.56
 -10   0   0   18.16    1.21
 -10   0   0   21.24    1.24
  10   0   0   20.17    1.26
  10   0   0   20.58    1.21
 -11   0   0   -1.50    1.09
 -11   0   0   -0.92    0.92
  11   0   0    0.53    0.99
  11   0   0    1.75    1.03
 -12   0   0    0.45    1.19
  12   0   0    0.78    1.18
  12   0   0    0.18    1.21
 -13   0   0    2.14    1.40
  13   0   0    2.84    1.53
  13  -1   0   -0.32    1.40
 -13   1   0   -1.67    1.26
  12  -1   0    2.94    1.21
  12  -1   0    2.34    1.09
 -12   1   0    2.12    1.07
  11  -1   0    3.71    0.95
  11  -1   0    6.66    1.14
 -11   1   0    4.36    0.89
 -11   1   0    2.98    1.02
  10  -1   0   -0.24    0.75
  10  -1   0    0.37    0.76
 -10   1   0    0.52    0.75
 -10   1   0    1.28    0.83
   9  -1   0    4.84    0.72
   9  -1   0    5.83    0.89
   9  -1   0    5.45    0.68
  -9   1   0    3.70    0.63
  -9   1   0    5.44    0.71
   8  -1   0    4.22    0.67
   8  -1   0    4.49    0.56
   8  -1   0    5.45    0.63
  -8   1   0    4.48    0.75
  -8   1   0    5.19    0.56
  -8   1   0    4.90    0.58
   7  -1   0    3.66    0.51
   7  -1   0    4.63    0.51
   7  -1   0    4.57    0.45
  -7   1   0    3.50    0.49
  -7   1   0    4.51    0.59
  -7   1   0    4.21    0.44
   6  -1   0   18.53    0.96
   6  -1   0   21.85    0.90
   6  -1   0   20.07    0.92
   6  -1   0   21.46    1.09
  -6   1   0   20.84    0.90
  -6   1   0   22.71    1.11
  -6   1   0   20.93    0.97
  -6   1   0   21.15    1.01
   5  -1   0    0.04    0.24
   5  -1   0    0.45    0.25
   5  -1   0    0.52    0.23
   5  -1   0    0.74    0.37
  -5   1   0    0.08    0.31
  -5   1   0    0.05    0.37
  -5   1   0    0.33    0.26
  -5   1   0    0.48    0.21
   4  -1   0   20.25    0.90
   4  -1   0   21.25    0.88
   4  -1   0   21.31    0.87
   4  -1   0   23.10    0.87
  -4   1   0   22.74    0.90
  -4   1   0   20.90    0.89
  -4   1   0   21.67    0.86
  -4   1   0   21.08    0.88
   3  -1   0    0.20    0.12
   3  -1   0    0.25    0.12
   3  -1   0    0.11    0.13
   3  -1   0    0.19    0.15
  -3   1   0    0.34    0.17
  -3   1   0   -0.01    0.14
  -3   1   0    0.02    0.13
  -3   1   0    0.01    0.15
   2  -1   0  213.31    7.91
   2  -1   0  218.98    7.91
   2  -1   0  213.46    7.91
   2  -1   0  209.29    7.91
  -2   1   0  209.65    7.91
  -2   1   0  215.25    7.91
  -2   1   0  219.18    7.91
  -2   1   0  211.62    7.91
   1  -1   0   53.83    2.27
   1  -1   0   65.10    2.27
  -1   1   0   64.59    2.27
   0   1   0   59.81    2.18
   0   1   0   59.92    2.19
   0   1   0   56.56    2.18
   0   1   0   59.29    2.19
  -1  -1   0    0.99    0.09
  -1  -1   0    1.09    0.10
  -1  -1   0    1.09    0.09
   1   1   0    1.34    0.10
   1   1   0    1.24    0.11
   1   1   0    0.88    0.09
   1   1   0    0.97    0.12
  -2  -1   0    9.48    0.39
  -2  -1   0    8.73    0.41
  -2  -1   0    9.61    0.41
   2   1   0    9.18    0.41
   2   1   0    9.66    0.43
   2   1   0    9.02    0.41
   2   1   0    9.71    0.39
  -3  -1   0    8.12    0.41
  -3  -1   0    7.39    0.39
  -3  -1   0    7.68    0.37
   3   1   0    6.71    0.42
   3   1   0    7.66    0.40
   3   1   0    8.50    0.37
   3   1   0    7.69    0.45
  -4  -1   0   21.91    0.92
  -4  -1   0   21.94    0.92
  -4  -1   0   20.88    0.89
   4   1   0   22.66    0.98
   4   1   0   21.58    0.95
   4   1   0   22.01    0.91
  -5  -1   0   -0.08    0.30
  -5  -1   0    0.11    0.25
  -5  -1   0    0.85    0.36
   5   1   0    0.44    0.26
   5   1   0   -0.19    0.28
   5   1   0    0.74    0.46
   5   1   0   -0.16    0.37
  -6  -1   0    2.83    0.45
  -6  -1   0    2.86    0.35
  -6  -1   0    4.02    0.51
   6   1   0    3.17    0.39
   6   1   0    2.67    0.50
  -7  -1   0   -0.37    0.35
  -7  -1   0    1.01    0.61
  -7  -1   0   -0.74    0.48
   7   1   0   -0.23    0.54
   7   1   0    0.46    0.50
   7   1   0    0.13    0.47
  -8  -1   0   88.89    3.70
  -8  -1   0   93.75    3.66
  -8  -1   0   95.26    3.70
   8   1   0   98.27    3.68
   8   1   0   97.20    3.70
   8   1   0   94.65    3.72
  -9  -1   0   12.39    0.93
  -9  -1   0   12.08    0.94
   9   1   0   13.23    0.99
   9   1   0   13.79    0.98
 -10  -1   0    1.85    0.88
 -10  -1   0    2.17    0.91
  10   1   0    2.75    0.93
 -11  -1   0   -1.90    1.01
  11   1   0    1.44    1.07
  11   1   0   -0.77    1.09
 -12  -1   0    1.32    1.21
  12   1   0    0.57    1.32
  14  -2   0    0.27    1.57
  13  -2   0    1.22    1.20
  13  -2   0   -2.54    1.31
 -13   2   0   -1.31    1.24
  12  -2   0    5.75    1.16
  12  -2   0    5.66    1.05
 -12   2   0    6.89    1.23
 -12   2   0    7.28    1.09
  11  -2   0   -0.78    0.89
  11  -2   0    0.49    0.84
 -11   2   0   -0.53    0.92
 -11   2   0    0.35    0.85
  10  -2   0    0.59    0.72
  10  -2   0    0.28    0.68
 -10   2   0   -0.43    0.75
 -10   2   0    0.49    0.73
   9  -2   0   27.70    1.59
   9  -2   0   24.60    1.33
   9  -2   0   26.20    1.34
  -9   2   0   27.80    1.39
  -9   2   0   26.16    1.37
   8  -2   0    6.49    0.57
   8  -2   0    7.14    0.69
   8  -2   0    5.83    0.60
  -8   2   0    7.42    0.63
  -8   2   0    6.77    0.77
  -8   2   0    7.14    0.61
   7  -2   0    0.18    0.36
   7  -2   0    0.81    0.46
   7  -2   0    0.61    0.59
   7  -2   0   -0.60    0.41
  -7   2   0   -0.04    0.40
  -7   2   0   -0.35    0.60
  -7   2   0   -0.19    0.39
  -7   2   0   -0.42    0.54
   6  -2   0    2.62    0.47
   6  -2   0    2.13    0.27
   6  -2   0    2.62    0.34
   6  -2   0    2.18    0.37
  -6   2   0    1.93    0.47
  -6   2   0    1.93    0.35
  -6   2   0    2.28    0.43
   5  -2   0   32.22    1.31
   5  -2   0   32.72    1.31
   5  -2   0   34.46    1.34
   5  -2   0   34.01    1.36
  -5   2   0   33.10    1.34
  -5   2   0   36.52    1.36
  -5   2   0   32.09    1.32
  -5   2   0   32.22    1.31
   4  -2   0   15.85    0.70
   4  -2   0   16.34    0.68
   4  -2   0   16.29    0.70
   4  -2   0   16.05    0.67
  -4   2   0   15.81    0.70
  -4   2   0   16.89    0.69
  -4   2   0   16.32    0.69
  -4   2   0   15.46    0.68
   3  -2   0    0.36    0.15
   3  -2   0    0.52    0.12
   3  -2   0    0.61    0.13
   3  -2   0    0.70    0.16
  -3   2   0    0.61    0.15
  -3   2   0    0.78    0.16
  -3   2   0    0.70    0.15
  -3   2   0    0.65    0.14
   2  -2   0  107.20    4.03
   2  -2   0  106.86    4.04
   2  -2   0  113.23    4.05
   2  -2   0  107.72    4.03
  -2   2   0  110.01    4.03
  -2   2   0  107.40    4.03
  -2   2   0  108.91    4.05
   1  -2   0    2.98    0.16
   1  -2   0    3.13    0.14
   1  -2   0    3.16    0.16
   1  -2   0    2.72    0.18
  -1   2   0    3.07    0.16
  -1   2   0    2.99    0.15
  -1   2   0    3.03    0.17
  -1   2   0    2.97    0.18
   0  -2   0    0.15    0.11
   0  -2   0    0.21    0.07
   0  -2   0    0.30    0.08
   0   2   0    0.21    0.08
   0   2   0    0.35    0.08
   0   2   0    0.36    0.11
   0   2   0    0.35    0.11
  -1  -2   0    1.94    0.16
  -1  -2   0    1.99    0.16
   1   2   0    2.25    0.16
   1   2   0    2.01    0.16
   1   2   0    2.30    0.17
   1   2   0    2.67    0.20
  -2  -2   0    0.65    0.15
  -2  -2   0    0.67    0.17
  -2  -2   0    0.22    0.16
   2   2   0    0.52    0.18
   2   2   0    0.87    0.24
   2   2   0    1.09    0.15
   2   2   0    0.59    0.16
  -3  -2   0    7.37    0.42
  -3  -2   0    7.56    0.45
   3   2   0    7.94    0.46
   3   2   0    8.18    0.41
   3   2   0    8.71    0.55
   3   2   0    7.49    0.43
  -4  -2   0   28.11    1.13
  -4  -2   0   28.68    1.16
  -4  -2   0   28.57    1.15
   4   2   0   28.23    1.21
   4   2   0   28.40    1.15
   4   2   0   25.64    1.26
   4   2   0   26.76    1.24
   4   2   0   28.80    1.12
  -5  -2   0    1.59    0.39
  -5  -2   0    1.86    0.29
  -5  -2   0    2.06    0.41
   5   2   0    1.34    0.45
   5   2   0    1.17    0.33
   5   2   0    2.21    0.31
  -6  -2   0   60.95    2.40
  -6  -2   0   60.12    2.34
  -6  -2   0   59.99    2.40
   6   2   0   59.80    2.39
   6   2   0   60.78    2.34
   6   2   0   59.60    2.43
  -7  -2   0    2.23    0.67
  -7  -2   0    1.27    0.56
  -7  -2   0    2.13    0.39
   7   2   0    1.90    0.61
   7   2   0    1.71    0.63
   7   2   0    1.05    0.51
  -8  -2   0    1.17    0.58
  -8  -2   0    0.27    0.61
   8   2   0   -0.07    0.68
   8   2   0    0.26    0.74
   8   2   0    0.64    0.70
  -9  -2   0   -0.57    0.72
  -9  -2   0    0.38    0.73
   9   2   0    0.99    0.84
   9   2   0    1.40    0.90
 -10  -2   0   -1.37    0.86
  10   2   0    0.77    0.94
  10   2   0   -0.98    1.03
 -11  -2   0    3.66    1.18
  11   2   0    1.03    1.22
 -12  -2   0   -0.59    1.36
  12   2   0   -0.98    1.48
  14  -3   0   -0.92    1.49
 -14   3   0    3.62    1.37
  13  -3   0    5.54    1.19
  13  -3   0    8.38    1.28
 -13   3   0    9.55    1.23
  12  -3   0    2.89    0.96
 -12   3   0    1.83    0.91
 -12   3   0    3.73    1.11
  11  -3   0    1.37    0.80
  11  -3   0    0.27    0.77
 -11   3   0    0.27    0.87
 -11   3   0   -0.59    0.73
  10  -3   0    0.57    0.73
  10  -3   0    0.13    0.63
 -10   3   0   -0.36    0.66
 -10   3   0    1.08    0.72
   9  -3   0   -0.06    0.55
   9  -3   0    0.51    0.58
  -9   3   0    1.67    0.61
  -9   3   0   -0.04    0.54
   8  -3   0   -0.38    0.45
   8  -3   0   -0.34    0.44
   8  -3   0    0.67    0.63
  -8   3   0   -0.84    0.69
  -8   3   0    0.53    0.49
  -8   3   0    0.06    0.48
   7  -3   0   34.50    1.47
   7  -3   0   36.32    1.55
   7  -3   0   37.31    1.60
   7  -3   0   36.37    1.51
  -7   3   0   34.85    1.52
  -7   3   0   35.39    1.52
  -7   3   0   37.08    1.59
  -7   3   0   36.06    1.58
   6  -3   0   64.69    2.56
   6  -3   0   66.42    2.57
   6  -3   0   65.85    2.54
  -6   3   0   66.07    2.55
  -6   3   0   66.71    2.56
  -6   3   0   67.96    2.58
   5  -3   0   55.10    2.12
   5  -3   0   54.59    2.08
   5  -3   0   53.02    2.08
   5  -3   0   54.93    2.10
  -5   3   0   54.08    2.09
  -5   3   0   56.32    2.12
  -5   3   0   52.70    2.10
  -5   3   0   56.07    2.09
   4  -3   0   46.04    1.78
   4  -3   0   48.30    1.79
   4  -3   0   46.54    1.81
   4  -3   0   48.73    1.79
  -4   3   0   45.05    1.80
  -4   3   0   45.48    1.78
  -4   3   0   47.56    1.78
  -4   3   0   47.16    1.80
   3  -3   0  124.58    4.66
   3  -3   0  129.34    4.69
   3  -3   0  125.02    4.66
   3  -3   0  123.98    4.66
  -3   3   0  124.62    4.68
  -3   3   0  125.46    4.66
  -3   3   0  122.04    4.67
  -3   3   0  128.49    4.67
   2  -3   0   13.74    0.53
   2  -3   0   12.96    0.59
   2  -3   0   13.43    0.55
   2  -3   0   13.61    0.55
  -2   3   0   14.02    0.55
  -2   3   0   12.93    0.53
  -2   3   0   12.83    0.58
  -2   3   0   14.00    0.54
   1  -3   0   36.04    1.37
   1  -3   0   36.84    1.37
  -1   3   0   35.57    1.35
  -1   3   0   36.49    1.37
  -1   3   0   35.28    1.39
  -1   3   0   35.41    1.35
  -1   3   0   37.14    1.37
   0  -3   0   13.00    0.53
   0  -3   0   13.18    0.56
   0  -3   0   13.25    0.53
   0   3   0   13.61    0.53
   0   3   0   13.42    0.56
   0   3   0   13.53    0.57
   0   3   0   11.80    0.54
  -1  -3   0  171.95    6.40
  -1  -3   0  167.32    6.38
  -1  -3   0  170.31    6.39
   1   3   0  174.37    6.39
   1   3   0  171.08    6.38
   1   3   0  174.59    6.39
   1   3   0  172.80    6.39
   1   3   0  173.28    6.40
  -2  -3   0   19.31    0.80
  -2  -3   0   19.21    0.80
   2   3   0   19.56    0.84
   2   3   0   19.84    0.88
   2   3   0   18.91    0.80
  -3  -3   0    6.37    0.37
  -3  -3   0    5.26    0.40
   3   3   0    6.56    0.40
   3   3   0    4.97    0.54
   3   3   0    5.87    0.36
   3   3   0    6.21    0.47
   3   3   0    6.73    0.48
  -4  -3   0   39.33    1.51
  -4  -3   0   38.48    1.55
   4   3   0   37.04    1.52
   4   3   0   37.27    1.63
   4   3   0   34.87    1.60
   4   3   0   42.63    1.74
   4   3   0   38.06    1.51
  -5  -3   0    3.33    0.45
  -5  -3   0    2.04    0.35
  -5  -3   0    2.61    0.49
   5   3   0    3.03    0.39
   5   3   0    2.47    0.45
   5   3   0    3.04    0.53
  -6  -3   0    0.38    0.58
  -6  -3   0    0.30    0.38
  -6  -3   0    0.16    0.46
   6   3   0    0.67    0.46
   6   3   0    0.43    0.58
   6   3   0    0.17    0.55
  -7  -3   0   27.42    1.28
  -7  -3   0   28.91    1.40
   7   3   0   27.27    1.48
   7   3   0   27.89    1.37
   7   3   0   27.09    1.52
  -8  -3   0   -0.22    0.65
  -8  -3   0    0.72    0.70
   8   3   0    0.17    0.84
   8   3   0   -0.40    0.77
  -9  -3   0    0.02    0.84
   9   3   0    1.87    1.04
   9   3   0   -0.12    0.89
 -10  -3   0   -0.51    1.02
  10   3   0    0.96    1.22
  10   3   0    0.46    1.07
 -11  -3   0    1.17    1.27
  11   3   0    1.95    1.35
  14  -4   0    1.28    1.26
  14  -4   0    3.72    1.48
 -14   4   0    1.43    1.39
  13  -4   0   -0.01    1.05
  13  -4   0    0.56    1.14
 -13   4   0    0.38    1.06
 -13   4   0   -0.90    1.20
  12  -4   0    2.07    1.01
  12  -4   0    0.48    0.89
 -12   4   0    0.27    0.99
 -12   4   0    1.16    0.84
  11  -4   0    4.45    0.88
  11  -4   0    4.41    0.77
 -11   4   0    3.11    0.85
 -11   4   0    4.76    0.81
  10  -4   0    0.60    0.64
  10  -4   0    0.96    0.62
 -10   4   0    0.81    0.60
 -10   4   0    1.05    0.68
   9  -4   0   12.38    0.80
   9  -4   0   14.20    0.87
  -9   4   0   13.86    0.86
  -9   4   0   13.05    0.82
   8  -4   0    6.36    0.55
   8  -4   0    5.72    0.76
   8  -4   0    7.12    0.58
  -8   4   0    5.35    0.60
  -8   4   0    5.98    0.55
   7  -4   0   14.93    0.86
   7  -4   0   14.70    0.80
   7  -4   0   14.19    0.77
   7  -4   0   15.93    0.99
  -7   4   0   14.86    0.84
  -7   4   0   14.88    0.87
  -7   4   0   15.47    0.96
  -7   4   0   14.70    0.79
   6  -4   0    0.16    0.30
   6  -4   0    0.43    0.38
   6  -4   0    0.11    0.44
  -6   4   0    1.01    0.41
  -6   4   0    0.74    0.34
  -6   4   0    0.11    0.23
  -6   4   0    0.73    0.37
   5  -4   0   43.57    1.69
   5  -4   0   44.72    1.73
   5  -4   0   41.63    1.66
  -5   4   0   43.51    1.67
  -5   4   0   44.12    1.72
  -5   4   0   41.85    1.66
  -5   4   0   41.69    1.70
   4  -4   0   54.26    2.04
   4  -4   0   51.59    2.04
   4  -4   0   54.17    2.04
   4  -4   0   53.57    2.09
  -4   4   0   53.88    2.03
  -4   4   0   56.18    2.06
  -4   4   0   52.11    2.03
   3  -4   0   45.70    1.68
   3  -4   0   42.52    1.62
   3  -4   0   42.56    1.64
   3  -4   0   42.80    1.64
  -3   4   0   40.77    1.62
  -3   4   0   42.27    1.63
  -3   4   0   43.21    1.65
  -3   4   0   44.66    1.67
   2  -4   0   60.15    2.28
   2  -4   0   61.26    2.27
  -2   4   0   58.20    2.30
  -2   4   0   59.00    2.26
  -2   4   0   62.32    2.28
  -2   4   0   61.37    2.27
   1  -4   0    0.45    0.14
   1  -4   0    0.36    0.19
  -1   4   0    0.46    0.16
  -1   4   0    0.20    0.12
  -1   4   0   -0.03    0.21
  -1   4   0    0.20    0.19
  -1   4   0    0.60    0.19
   0  -4   0   51.74    1.97
   0  -4   0   51.25    1.93
   0   4   0   50.90    1.93
   0   4   0   50.64    1.93
   0   4   0   49.72    1.96
   0   4   0   52.35    1.96
  -1  -4   0   49.66    1.90
  -1  -4   0   47.77    1.90
  -1  -4   0   48.77    1.88
   1   4   0   49.03    1.87
   1   4   0   48.45    1.89
   1   4   0   50.69    1.89
   1   4   0   48.32    1.93
   1   4   0   51.13    1.90
  -2  -4   0  128.94    4.67
  -2  -4   0  119.42    4.66
   2   4   0  125.29    4.68
   2   4   0  129.09    4.72
   2   4   0  120.76    4.67
   2   4   0  122.67    4.66
   2   4   0  126.21    4.65
  -3  -4   0    5.56    0.40
  -3  -4   0    5.91    0.45
   3   4   0    4.71    0.42
   3   4   0    5.60    0.57
   3   4   0    6.22    0.43
   3   4   0    6.71    0.63
  -4  -4   0    2.78    0.44
  -4  -4   0    2.60    0.36
   4   4   0    2.40    0.53
   4   4   0    2.41    0.42
   4   4   0    2.16    0.45
  -5  -4   0   -0.15    0.47
  -5  -4   0   -0.25    0.36
   5   4   0   -0.34    0.53
   5   4   0    0.28    0.57
   5   4   0    0.62    0.45
  -6  -4   0    0.18    0.61
  -6  -4   0    0.39    0.37
   6   4   0    1.20    0.56
   6   4   0    0.39    0.68
   6   4   0   -0.25    0.67
  -7  -4   0    2.39    0.74
   7   4   0    3.22    0.81
   7   4   0    1.33    0.85
   7   4   0    2.82    0.68
   8   4   0    0.72    1.00
  -9  -4   0    1.55    0.95
   9   4   0    1.25    1.19
   9   4   0   -0.10    1.03
 -10  -4   0    0.07    1.19
  10   4   0    0.33    1.35
 -11  -4   0    0.95    1.47
  11   4   0    2.28    1.58
  14  -5   0    6.90    1.28
  14  -5   0    6.24    1.48
 -14   5   0    5.34    1.42
  13  -5   0   -2.11    1.03
  13  -5   0   -1.37    1.04
 -13   5   0   -0.02    1.00
 -13   5   0    0.73    1.21
  12  -5   0    3.44    0.89
  12  -5   0    4.81    1.02
 -12   5   0    3.14    0.98
 -12   5   0    2.73    0.93
  11  -5   0    8.42    0.86
  11  -5   0    8.17    0.93
 -11   5   0    7.68    0.92
 -11   5   0    7.44    0.83
  10  -5   0    2.83    0.66
  10  -5   0    3.48    0.64
 -10   5   0    2.27    0.79
 -10   5   0    2.97    0.65
   9  -5   0    7.82    0.66
   9  -5   0    5.98    0.62
  -9   5   0    7.24    0.64
  -9   5   0    7.00    0.75
   8  -5   0    0.41    0.45
   8  -5   0    0.47    0.67
   8  -5   0    0.74    0.49
  -8   5   0    0.67    0.50
  -8   5   0    0.71    0.45
  -8   5   0   -0.12    0.68
   7  -5   0    5.69    0.63
   7  -5   0    5.60    0.46
   7  -5   0    5.18    0.48
   7  -5   0    4.86    0.72
  -7   5   0    5.41    0.47
  -7   5   0    5.98    0.55
  -7   5   0    6.57    0.56
  -7   5   0    5.30    0.63
   6  -5   0    2.09    0.42
   6  -5   0    1.45    0.32
   6  -5   0    2.89    0.59
  -6   5   0    2.18    0.39
  -6   5   0    2.11    0.29
  -6   5   0    2.38    0.41
  -6   5   0    1.66    0.51
   5  -5   0   41.84    1.64
   5  -5   0   40.46    1.63
   5  -5   0   44.22    1.72
   5  -5   0   39.67    1.64
  -5   5   0   44.12    1.68
  -5   5   0   42.05    1.62
  -5   5   0   43.43    1.64
  -5   5   0   40.89    1.70
   4  -5   0    5.47    0.35
   4  -5   0    5.91    0.36
   4  -5   0    6.78    0.52
   4  -5   0    5.93    0.37
  -4   5   0    6.22    0.40
  -4   5   0    5.62    0.45
  -4   5   0    7.22    0.43
  -4   5   0    6.43    0.37
   3  -5   0   38.17    1.43
   3  -5   0   38.16    1.47
   3  -5   0   35.99    1.48
  -3   5   0   38.54    1.50
  -3   5   0   38.72    1.46
  -3   5   0   37.52    1.48
  -3   5   0   37.14    1.44
   2  -5   0   99.13    3.85
   2  -5   0  103.71    3.86
  -2   5   0  106.40    3.86
  -2   5   0  103.65    3.86
  -2   5   0  102.18    3.84
   1  -5   0   27.82    1.15
   1  -5   0   27.43    1.11
  -1   5   0   28.80    1.15
  -1   5   0   28.43    1.12
  -1   5   0   27.34    1.14
  -1   5   0   28.78    1.09
  -1   5   0   27.97    1.17
   0  -5   0    1.86    0.27
   0  -5   0    2.05    0.23
   0   5   0    1.64    0.27
   0   5   0    2.11    0.38
   0   5   0    2.49    0.25
   0   5   0    2.74    0.36
  -1  -5   0    2.50    0.28
  -1  -5   0    3.02    0.42
   1   5   0    2.56    0.31
   1   5   0    2.94    0.49
   1   5   0    4.13    0.39
   1   5   0    2.85    0.33
  -2  -5   0    1.79    0.34
   2   5   0    1.66    0.33
   2   5   0    1.78    0.59
   2   5   0    2.62    0.47
   2   5   0    2.90    0.39
   2   5   0    2.09    0.40
  -3  -5   0    6.34    0.44
  -3  -5   0    6.50    0.51
   3   5   0    5.20    0.49
   3   5   0    5.89    0.52
   3   5   0    5.72    0.56
  -4  -5   0    4.52    0.44
  -4  -5   0    5.83    0.56
   4   5   0    5.12    0.66
   4   5   0    6.06    0.59
   4   5   0    6.14    0.58
   4   5   0    5.95    0.62
  -5  -5   0    1.60    0.58
   5   5   0    0.54    0.64
   5   5   0    1.28    0.59
   5   5   0    1.95    0.69
  -6  -5   0    5.11    0.73
  -6  -5   0    5.82    0.71
   6   5   0    3.97    0.86
   6   5   0    4.28    0.79
   6   5   0    5.80    0.76
  -7  -5   0   -0.34    0.75
  -7  -5   0   -0.05    0.75
   7   5   0   -0.25    0.82
   7   5   0   -0.51    0.97
  -8  -5   0   -0.22    0.85
   8   5   0   -0.73    1.01
   8   5   0    1.96    1.16
  -9  -5   0    1.24    1.09
   9   5   0   -0.04    1.20
   9   5   0    1.34    1.39
 -10  -5   0    1.32    1.31
  10   5   0    0.26    1.41
  14  -6   0    1.10    1.29
  14  -6   0    1.85    1.90
 -14   6   0   -0.77    1.16
 -14   6   0    0.73    1.45
  13  -6   0    3.20    1.00
 -13   6   0    3.49    1.23
  12  -6   0    1.39    0.87
  12  -6   0    0.07    0.94
 -12   6   0    0.01    0.95
 -12   6   0   -1.35    0.86
  11  -6   0    5.82    0.79
  11  -6   0    6.74    0.87
 -11   6   0    4.45    0.81
 -11   6   0    7.08    1.00
  10  -6   0    8.30    0.75
  10  -6   0    7.72    0.79
 -10   6   0    8.05    0.77
 -10   6   0    6.30    0.82
   9  -6   0    1.22    0.50
   9  -6   0   -0.88    0.57
  -9   6   0    0.55    0.61
  -9   6   0   -0.33    0.52
   8  -6   0    4.62    0.51
   8  -6   0    5.53    0.77
   8  -6   0    5.04    0.58
  -8   6   0    4.83    0.71
  -8   6   0    4.20    0.62
  -8   6   0    4.99    0.56
   7  -6   0    1.88    0.43
   7  -6   0    2.09    0.51
   7  -6   0    1.44    0.41
  -7   6   0    1.82    0.53
  -7   6   0    1.64    0.51
  -7   6   0    0.96    0.37
   6  -6   0   59.58    2.26
   6  -6   0   55.20    2.41
   6  -6   0   58.93    2.27
  -6   6   0   59.75    2.24
  -6   6   0   56.39    2.33
  -6   6   0   59.01    2.27
   5  -6   0   13.53    0.67
   5  -6   0   13.40    0.70
   5  -6   0   13.65    0.87
   5  -6   0   14.62    0.67
  -5   6   0   14.35    0.70
  -5   6   0   15.62    0.66
  -5   6   0   13.42    0.81
  -5   6   0   13.47    0.74
   4  -6   0    2.35    0.30
   4  -6   0    2.00    0.30
   4  -6   0    2.57    0.23
  -4   6   0    2.91    0.29
  -4   6   0    2.41    0.39
  -4   6   0    2.61    0.25
  -4   6   0    2.54    0.42
   3  -6   0    4.74    0.34
   3  -6   0    3.76    0.35
  -3   6   0    5.76    0.36
  -3   6   0    4.30    0.46
  -3   6   0    5.81    0.41
  -3   6   0    4.67    0.29
   2  -6   0    0.48    0.28
   2  -6   0    0.35    0.24
  -2   6   0    0.93    0.20
  -2   6   0    0.92    0.32
  -2   6   0    0.46    0.30
  -2   6   0    0.34    0.41
  -2   6   0    0.71    0.18
  -2   6   0    0.48    0.33
   1  -6   0   37.11    1.50
   1  -6   0   32.27    1.57
  -1   6   0   38.16    1.53
  -1   6   0   41.21    1.58
  -1   6   0   38.09    1.55
  -1   6   0   37.97    1.57
  -1   6   0   41.31    1.48
   0  -6   0    1.49    0.31
   0  -6   0    1.31    0.44
   0   6   0    1.73    0.48
   0   6   0    1.10    0.36
   0   6   0    1.02    0.51
   0   6   0    1.22    0.33
  -1  -6   0    2.96    0.37
   1   6   0    3.10    0.61
   1   6   0    3.10    0.42
   1   6   0    3.03    0.48
   1   6   0    2.65    0.41
   1   6   0    3.38    0.52
  -2  -6   0   52.04    2.11
   2   6   0   50.89    2.12
   2   6   0   60.63    2.27
   2   6   0   53.72    2.17
   2   6   0   52.70    2.19
  -3  -6   0   16.15    0.96
   3   6   0   14.10    0.88
   3   6   0   14.59    0.90
  -4  -6   0    0.70    0.58
   4   6   0    0.36    0.64
   4   6   0   -0.06    0.70
   4   6   0    0.15    0.67
  -5  -6   0    0.72    0.65
   5   6   0    1.21    0.78
   5   6   0   -0.14    0.74
   5   6   0    0.17    0.77
  -6  -6   0    2.63    0.76
   6   6   0    2.13    0.98
   6   6   0    1.39    0.84
  -7  -6   0    0.39    0.88
   7   6   0   -0.92    1.14
   7   6   0   -0.67    0.95
  -8  -6   0    2.28    1.11
   8   6   0    4.02    1.26
   8   6   0    2.65    1.39
  -9  -6   0    4.43    1.32
   9   6   0    4.18    1.50
  14  -7   0    0.38    1.24
  14  -7   0   -1.29    1.18
 -14   7   0    0.47    1.34
 -14   7   0    0.78    1.25
  13  -7   0    1.12    0.97
  13  -7   0    5.48    1.08
 -13   7   0    4.05    1.01
 -13   7   0    3.66    1.47
  12  -7   0    0.85    0.97
  12  -7   0    1.89    0.84
 -12   7   0    2.91    1.02
 -12   7   0    1.86    0.88
  11  -7   0    2.45    0.68
  11  -7   0    1.24    0.77
 -11   7   0    1.24    0.76
 -11   7   0    1.64    0.84
  10  -7   0   19.87    1.28
  10  -7   0   19.22    1.12
 -10   7   0   19.89    1.23
 -10   7   0   18.91    1.09
   9  -7   0   14.08    0.87
   9  -7   0   14.23    1.05
   9  -7   0   13.41    0.84
  -9   7   0   16.02    0.98
  -9   7   0   14.15    0.85
   8  -7   0    2.70    0.67
   8  -7   0    3.21    0.52
   8  -7   0    3.43    0.55
  -8   7   0    3.32    0.52
  -8   7   0    3.19    0.67
  -8   7   0    3.26    0.66
   7  -7   0    9.74    0.62
   7  -7   0    9.15    0.67
   7  -7   0    9.98    0.64
  -7   7   0   10.75    0.75
  -7   7   0   10.06    0.70
   6  -7   0   -0.33    0.34
   6  -7   0    0.28    0.38
   6  -7   0   -0.17    0.36
  -6   7   0    0.25    0.29
  -6   7   0   -0.20    0.46
  -6   7   0   -0.10    0.41
   5  -7   0    1.14    0.30
   5  -7   0    1.28    0.35
   5  -7   0    1.78    0.27
  -5   7   0    1.36    0.39
  -5   7   0    1.48    0.28
  -5   7   0    2.07    0.39
   4  -7   0   29.67    1.21
   4  -7   0   29.69    1.23
  -4   7   0   29.03    1.18
  -4   7   0   31.09    1.26
  -4   7   0   28.53    1.34
   3  -7   0    1.03    0.31
  -3   7   0    0.72    0.24
  -3   7   0    1.05    0.43
  -3   7   0    0.60    0.40
  -3   7   0    1.11    0.22
   2  -7   0   21.03    0.98
   2  -7   0   21.34    0.95
  -2   7   0   22.06    0.89
  -2   7   0   21.34    1.17
  -2   7   0   20.16    1.05
  -2   7   0   21.66    1.06
  -2   7   0   21.26    0.89
  -2   7   0   19.53    0.97
   1  -7   0   -0.17    0.43
  -1   7   0    0.18    0.44
  -1   7   0    0.32    0.59
  -1   7   0   -0.22    0.32
  -1   7   0   -0.18    0.55
  -1   7   0   -0.29    0.43
   0  -7   0   15.93    0.94
   0   7   0   16.59    1.08
   0   7   0   17.83    1.12
   0   7   0   17.66    0.91
   0   7   0   15.04    0.95
  -1  -7   0    2.46    0.44
   1   7   0    1.29    0.57
   1   7   0    1.27    0.68
   1   7   0    1.32    0.46
  -2  -7   0    1.58    0.48
   2   7   0    2.14    0.56
   2   7   0    1.71    0.75
  -3  -7   0    7.30    0.64
   3   7   0    7.21    0.81
   3   7   0    5.33    0.88
  -4  -7   0    0.26    0.67
   4   7   0   -1.20    0.78
   4   7   0    0.80    0.77
   4   7   0   -0.70    0.91
  -5  -7   0   -0.19    0.74
   5   7   0    0.59    0.88
   5   7   0    0.68    0.93
  -6  -7   0    0.71    0.85
   6   7   0   -0.28    1.15
   6   7   0   -0.81    0.96
  -7  -7   0    4.13    1.13
   7   7   0    2.26    1.37
   7   7   0    2.28    1.26
  -8  -7   0    2.24    1.34
   8   7   0    1.38    1.36
  14  -8   0    1.97    1.30
  14  -8   0    2.82    1.22
 -14   8   0    0.48    1.54
 -14   8   0   -1.24    1.24
  13  -8   0   -0.67    1.18
 -13   8   0    0.12    1.19
 -13   8   0    0.20    1.06
  12  -8   0   -0.17    0.81
  12  -8   0   -1.46    0.97
 -12   8   0   -0.01    0.91
 -12   8   0   -0.24    1.04
  11  -8   0   12.06    1.05
  11  -8   0   13.84    0.96
 -11   8   0   12.95    1.15
 -11   8   0   15.30    1.02
  10  -8   0    0.50    0.68
  10  -8   0    0.70    0.75
 -10   8   0    1.36    0.80
 -10   8   0    1.75    0.71
   9  -8   0    7.80    0.77
   9  -8   0    8.94    0.70
   9  -8   0    7.24    0.88
  -9   8   0    9.28    0.89
  -9   8   0    8.16    0.72
   8  -8   0   10.08    0.69
   8  -8   0    8.97    0.74
   8  -8   0    8.83    0.71
  -8   8   0    7.43    0.82
  -8   8   0    9.24    0.65
  -8   8   0    9.83    0.85
   7  -8   0   13.63    0.85
   7  -8   0   12.92    0.80
   7  -8   0   13.70    0.83
  -7   8   0   13.25    0.72
  -7   8   0   13.47    0.84
  -7   8   0   13.07    0.88
   6  -8   0    2.22    0.43
   6  -8   0    0.69    0.47
   6  -8   0    1.68    0.29
  -6   8   0    1.69    0.34
  -6   8   0    1.96    0.50
  -6   8   0    1.94    0.59
   5  -8   0    0.06    0.38
   5  -8   0    0.00    0.44
  -5   8   0    0.10    0.54
  -5   8   0    0.58    0.43
  -5   8   0    0.79    0.30
   4  -8   0    1.75    0.46
   4  -8   0    2.21    0.41
  -4   8   0    2.26    0.29
  -4   8   0    1.74    0.31
  -4   8   0    2.52    0.56
  -4   8   0    2.61    0.50
   3  -8   0    0.71    0.38
   3  -8   0    0.73    0.45
  -3   8   0    0.30    0.27
  -3   8   0   -0.21    0.51
  -3   8   0    0.33    0.51
  -3   8   0    0.73    0.29
   2  -8   0    5.37    0.59
   2  -8   0    5.26    0.51
  -2   8   0    5.40    0.89
  -2   8   0    4.54    0.70
  -2   8   0    6.41    0.61
  -2   8   0    5.68    0.44
   1  -8   0   46.22    1.89
  -1   8   0   42.50    2.01
  -1   8   0   42.19    1.89
  -1   8   0   48.04    1.84
   0  -8   0   37.98    1.63
   0   8   0   34.16    1.62
   0   8   0   35.60    1.62
   0   8   0   33.60    1.74
  -1  -8   0    0.75    0.52
   1   8   0    0.27    0.91
   1   8   0    0.60    0.56
   1   8   0   -0.35    0.58
  -2  -8   0    5.26    0.63
   2   8   0    4.45    0.72
   2   8   0    7.48    1.07
   2   8   0    5.41    0.73
  -3  -8   0    0.25    0.69
   3   8   0    0.35    1.09
   3   8   0   -0.11    0.74
   3   8   0    0.78    0.84
   3   8   0   -0.28    0.75
  -4  -8   0   -0.27    0.79
   4   8   0    0.38    0.88
   4   8   0    0.06    0.81
   4   8   0   -0.95    0.95
   5   8   0    2.28    1.14
   5   8   0    1.24    0.98
   5   8   0    1.58    0.93
  -6  -8   0    0.66    1.01
   6   8   0    0.15    1.12
   6   8   0   -0.41    1.37
  -7  -8   0   -1.59    1.23
   7   8   0    0.07    1.37
   7   8   0   -1.79    1.63
  -8  -8   0    3.09    1.56
   8   8   0    5.32    1.68
  14  -9   0    5.74    1.41
  14  -9   0    4.39    1.28
 -14   9   0    2.87    1.68
  13  -9   0    1.37    1.01
  13  -9   0    1.74    1.25
 -13   9   0   -1.22    1.09
 -13   9   0   -0.18    1.36
  12  -9   0   13.86    1.15
  12  -9   0   14.98    1.30
 -12   9   0   14.81    1.30
 -12   9   0   15.17    1.17
  11  -9   0    1.95    0.75
  11  -9   0    1.19    0.92
 -11   9   0    0.51    0.82
 -11   9   0    1.31    0.93
  10  -9   0    8.69    0.93
  10  -9   0    8.75    0.79
 -10   9   0    8.51    0.84
 -10   9   0    7.08    0.96
   9  -9   0    2.16    0.62
   9  -9   0    0.90    0.74
   9  -9   0    2.70    0.73
  -9   9   0    1.53    0.61
  -9   9   0    1.68    0.79
   8  -9   0    0.23    0.53
   8  -9   0   -0.09    0.65
   8  -9   0    0.08    0.56
  -8   9   0    0.67    0.48
  -8   9   0   -0.14    0.70
   7  -9   0   -0.45    0.39
   7  -9   0   -0.47    0.48
   7  -9   0   -0.25    0.58
  -7   9   0    0.41    0.38
  -7   9   0    0.73    0.69
  -7   9   0    0.75    0.66
   6  -9   0   14.89    0.88
   6  -9   0   15.02    0.83
  -6   9   0   15.37    0.80
  -6   9   0   15.47    0.92
  -6   9   0   12.56    0.93
   5  -9   0   -0.12    0.57
   5  -9   0    0.78    0.43
  -5   9   0    0.24    0.61
  -5   9   0   -0.39    0.59
  -5   9   0   -0.11    0.33
  -5   9   0   -0.19    0.34
   4  -9   0   -0.26    0.57
   4  -9   0    0.00    0.41
  -4   9   0    0.45    0.35
  -4   9   0   -0.13    0.59
  -4   9   0   -0.65    0.62
  -4   9   0   -0.55    0.32
   3  -9   0   17.56    1.09
   3  -9   0   17.55    0.94
  -3   9   0   16.25    1.09
  -3   9   0   17.39    0.89
   2  -9   0    1.42    0.68
  -2   9   0    1.69    0.60
  -2   9   0    1.51    0.50
  -2   9   0    1.88    0.46
   1  -9   0    0.57    0.68
  -1   9   0    0.31    0.65
  -1   9   0    0.82    0.64
   0   9   0    5.96    0.72
   0   9   0    5.69    0.78
   1   9   0    4.78    0.72
   1   9   0    4.76    0.79
  -2  -9   0    7.88    0.84
   2   9   0    9.84    0.97
   2   9   0    8.86    0.91
  -3  -9   0    0.65    0.83
   3   9   0    0.53    0.91
   3   9   0    1.08    0.90
   3   9   0    0.91    0.90
  -4  -9   0    2.48    0.87
   4   9   0    0.42    1.00
   4   9   0    3.16    1.05
   4   9   0    1.27    1.20
  -5  -9   0    2.82    1.08
   5   9   0    1.23    1.12
   5   9   0    2.84    1.36
  -6  -9   0    0.47    1.31
   6   9   0   -1.32    1.63
   6   9   0    1.67    1.34
  -7  -9   0   15.12    1.70
   7   9   0   14.90    1.83
  14 -10   0    8.21    1.51
  14 -10   0    9.88    1.42
 -14  10   0    4.98    1.63
  13 -10   0    1.99    1.27
  13 -10   0    2.18    1.04
 -13  10   0    3.35    1.50
 -13  10   0    2.66    1.17
  12 -10   0    4.14    1.15
  12 -10   0    2.68    0.91
 -12  10   0    3.09    1.02
 -12  10   0    4.00    1.19
  11 -10   0    1.58    0.98
  11 -10   0    1.66    0.77
 -11  10   0   -0.46    0.85
 -11  10   0    0.72    1.06
  10 -10   0    2.24    0.72
  10 -10   0    1.05    0.89
 -10  10   0    2.02    0.96
 -10  10   0    1.20    0.74
   9 -10   0    4.14    0.87
   9 -10   0    7.12    0.79
  -9  10   0    5.33    0.96
  -9  10   0    6.95    0.70
   8 -10   0    3.43    0.78
   8 -10   0    3.45    0.52
   8 -10   0    4.38    0.63
  -8  10   0    3.27    0.83
   7 -10   0    3.21    0.74
   7 -10   0    2.93    0.61
  -7  10   0    3.74    0.81
  -7  10   0    2.91    0.45
   6 -10   0    9.49    0.81
   6 -10   0    6.99    0.68
  -6  10   0    9.62    0.56
  -6  10   0    7.92    0.56
  -6  10   0    7.59    0.82
   5 -10   0    0.36    0.66
   5 -10   0    0.72    0.51
  -5  10   0    0.13    0.70
  -5  10   0    0.06    0.40
  -5  10   0    0.78    0.42
   4 -10   0   11.60    0.91
   4 -10   0   12.16    0.78
  -4  10   0   12.28    0.68
  -4  10   0   12.15    0.94
   3 -10   0   14.04    0.86
   3 -10   0   13.62    0.95
  -3  10   0   16.36    0.83
  -3  10   0   14.45    0.82
  -3  10   0   13.05    0.97
   2 -10   0   -0.32    0.77
  -2  10   0    0.52    0.69
  -2  10   0   -0.04    0.57
  -2  10   0    0.34    0.66
   1 -10   0    0.49    0.82
  -1  10   0   -0.17    0.60
  -1  10   0    0.21    0.70
   0  10   0    2.77    0.85
   0  10   0    1.62    0.74
   1  10   0    1.25    0.91
   1  10   0    0.11    0.79
   2  10   0    2.82    1.00
   2  10   0    4.00    1.01
   3  10   0    3.87    1.20
   3  10   0    2.67    1.12
   3  10   0    2.55    1.13
  -4 -10   0   -1.48    1.01
   4  10   0    1.61    1.38
   4  10   0    1.16    1.19
  -5 -10   0    0.22    1.39
   5  10   0    3.17    1.36
   5  10   0    4.09    1.67
  -6 -10   0   -2.45    1.59
   6  10   0    3.22    2.43
  14 -11   0    1.37    1.40
 -14  11   0   -0.12    1.65
  13 -11   0    4.80    1.34
  13 -11   0    4.08    1.25
 -13  11   0    4.72    1.50
  12 -11   0   -0.58    0.97
  12 -11   0    1.04    1.22
 -12  11   0    1.25    1.30
  11 -11   0    0.45    0.91
  11 -11   0    2.21    1.10
 -11  11   0    1.54    0.88
 -11  11   0    2.09    1.11
  10 -11   0   17.33    1.27
  10 -11   0   17.66    1.21
 -10  11   0   13.72    1.29
 -10  11   0   16.18    1.02
   9 -11   0    7.41    0.85
   9 -11   0    6.08    0.99
  -9  11   0    5.61    0.70
   8 -11   0    2.15    0.88
   8 -11   0    3.01    0.69
  -8  11   0    1.82    0.89
  -8  11   0    1.78    0.81
   7 -11   0    5.17    0.88
   7 -11   0    7.37    0.70
  -7  11   0    4.60    0.90
  -7  11   0    5.07    0.55
   6 -11   0    0.75    0.60
   6 -11   0    0.47    0.84
  -6  11   0    1.50    0.79
  -6  11   0    0.43    0.46
  -6  11   0    0.86    0.48
   5 -11   0    0.76    0.60
   5 -11   0    1.04    0.82
  -5  11   0   -0.18    0.52
  -5  11   0   -0.43    0.77
   4 -11   0   -0.44    0.82
   4 -11   0    0.71    0.60
  -4  11   0    0.48    0.89
  -4  11   0   -0.54    0.61
  -4  11   0    0.55    0.62
   3 -11   0   -0.02    0.86
  -3  11   0    0.14    0.78
  -3  11   0    0.04    0.74
  -3  11   0   -0.13    0.68
   2 -11   0   -0.37    0.89
  -2  11   0    0.40    0.79
  -2  11   0    0.58    0.71
  -1  11   0    0.38    0.75
  -1  11   0    0.38    0.75
  -1  11   0   -0.05    0.92
   0  11   0    7.66    1.04
   0  11   0    5.12    0.92
   1  11   0    0.45    1.03
   1  11   0   -0.28    1.04
   2  11   0    4.67    1.20
   2  11   0    6.39    1.17
   2  11   0    7.19    1.23
   3  11   0    0.19    2.37
   3  11   0    2.58    1.69
   3  11   0    2.31    1.35
   4  11   0    1.34    1.60
   4  11   0    2.19    1.52
  13 -12   0    1.01    1.25
 -13  12   0   -0.46    1.68
  12 -12   0    5.09    1.11
  12 -12   0    0.01    1.55
 -12  12   0    2.43    1.38
  11 -12   0    5.99    1.24
  11 -12   0    7.11    1.04
 -11  12   0    5.39    1.25
  10 -12   0   -0.11    1.11
  10 -12   0   -0.22    0.91
 -10  12   0    1.39    1.15
   9 -12   0    0.76    1.07
   9 -12   0    2.12    0.78
  -9  12   0    1.83    1.01
   8 -12   0    3.24    1.30
   8 -12   0    2.16    1.03
  -8  12   0    2.29    0.99
  -8  12   0    2.34    0.55
   7 -12   0   24.52    1.46
   7 -12   0   25.14    1.41
  -7  12   0   26.07    1.28
  -7  12   0   24.58    1.69
   6 -12   0    0.96    0.73
   6 -12   0   -0.64    0.92
  -6  12   0    0.53    0.91
   5 -12   0    4.36    0.77
   5 -12   0    6.10    1.03
  -5  12   0    6.52    0.99
  -5  12   0    4.98    0.74
   4 -12   0   -1.18    0.99
  -4  12   0    0.56    0.96
  -4  12   0    1.04    0.78
   3 -12   0    1.11    0.92
  -3  12   0   -1.41    0.87
  -3  12   0    0.19    0.86
  -2  12   0    5.75    1.00
  -2  12   0    3.56    0.94
  -1  12   0   -0.14    1.06
  -1  12   0   -0.91    0.88
  -1  12   0    0.03    0.91
   0  12   0    4.72    1.15
   0  12   0    3.71    1.28
   0  12   0    3.95    1.04
   1  12   0    0.19    1.14
   1  12   0    2.76    1.23
   2  12   0   -0.62    1.48
   2  12   0    2.74    1.45
   2  12   0    2.36    1.46
   3  12   0    1.94    1.70
   3  12   0    1.03    1.72
  13 -13   0    1.27    1.34
 -13  13   0    1.26    1.74
  12 -13   0   -1.78    1.25
 -12  13   0   -0.49    1.50
  11 -13   0    0.34    1.05
 -11  13   0   -0.44    1.39
  10 -13   0    0.61    0.97
  10 -13   0    0.30    1.28
 -10  13   0   -0.53    1.24
   9 -13   0    0.57    1.19
   9 -13   0    1.15    0.91
  -9  13   0    0.32    1.14
   8 -13   0    0.25    1.17
   8 -13   0   -0.50    0.83
  -8  13   0    0.62    1.11
   7 -13   0    4.87    0.94
   7 -13   0    4.39    1.16
  -7  13   0    3.91    1.09
   6 -13   0    1.84    1.13
   6 -13   0    0.62    0.84
  -6  13   0    1.84    1.04
   5 -13   0    6.40    1.18
  -5  13   0    7.66    0.95
  -5  13   0    6.30    1.12
   4 -13   0    1.51    1.12
  -4  13   0    2.11    0.99
  -4  13   0    3.32    1.19
   3 -13   0    1.13    1.15
  -3  13   0    0.73    1.06
  -2  13   0    0.35    1.88
  -2  13   0    0.78    1.08
  -2  13   0    0.29    1.11
  -1  13   0    1.75    1.17
  -1  13   0    0.61    1.83
  -1  13   0    1.51    1.09
   0  13   0    4.23    1.28
   0  13   0    0.93    1.57
   0  13   0    3.27    1.38
   1  13   0    1.91    1.61
   1  13   0    0.63    1.34
   1  13   0   -2.67    1.73
   1  13   0   -0.11    1.51
   2  13   0   -3.32    1.53
   2  13   0   -1.43    1.84
   2  13   0    1.29    1.67
  12 -14   0    3.32    1.38
 -12  14   0    3.37    1.72
  11 -14   0   -1.93    1.20
 -11  14   0    1.66    1.67
  10 -14   0    1.68    1.16
 -10  14   0   -1.56    1.42
   9 -14   0   -0.45    1.06
  -9  14   0    0.70    1.41
   8 -14   0   -0.90    0.96
   8 -14   0    1.48    1.33
  -8  14   0   -2.51    1.28
   7 -14   0    7.76    1.36
   7 -14   0    7.07    1.07
  -7  14   0    7.46    1.43
   6 -14   0   -1.59    1.29
  -6  14   0   -1.12    1.29
   5 -14   0    5.03    1.33
  -5  14   0    5.61    1.24
   4 -14   0    6.61    1.39
  -4  14   0    5.98    1.31
  -3  14   0    0.62    1.28
  -2  14   0    2.75    1.49
  -2  14   0    1.26    1.34
  -1  14   0   -1.55    1.57
  -1  14   0   -0.01    1.38
   0  14   0   -2.53    1.66
   0  14   0    1.97    1.72
   0  14   0   -0.09    1.72
  10 -15   0    3.56    1.44
 -10  15   0    3.85    1.77
   9 -15   0    2.16    1.37
  -9  15   0    2.75    1.72
   8 -15   0    9.10    1.35
  -8  15   0    7.62    1.60
  -7  15   0    1.30    1.47
   6 -15   0    0.44    1.50
  -6  15   0   -0.24    1.45
   5 -15   0    2.32    1.65
  -5  15   0   -0.17    1.61
  -4  15   0    6.52    1.73
  -3  15   0   -1.28    1.46
  -3  15   0    2.25    1.67
  -2  15   0    3.03    1.83
  -2  15   0    0.48    1.58
  -5  16  -1    2.87    1.90
  -6  16  -1   -1.75    1.82
  -7  16  -1    2.97    1.89
  -8  16  -1   -0.83    1.86
  -2  15  -1    0.49    1.51
  -2  15  -1   -0.62    1.71
  -3  15  -1    2.62    1.49
  -3  15  -1    0.57    1.47
  -4  15  -1    2.59    1.61
   4 -15   1    4.18    1.53
  -5  15  -1   14.36    1.75
  -6  15  -1   16.86    1.65
   6 -15   1   12.82    1.61
  -7  15  -1   -0.77    1.37
   7 -15   1   -0.42    1.47
  -8  15  -1    0.82    1.58
   8 -15   1    0.99    1.19
   8 -15   1    5.92    2.77
  -9  15  -1    1.82    1.61
   9 -15   1    5.27    1.28
 -10  15  -1    1.35    1.61
  10 -15   1    1.01    1.33
 -11  15  -1    6.76    1.80
  11 -15   1    3.85    1.46
   0  14  -1    1.11    1.62
   0  14  -1    1.42    1.64
  -1  14  -1   -2.26    1.32
  -1  14  -1   -0.58    1.40
  -2  14  -1    3.40    1.27
  -2  14  -1   -0.97    1.18
  -3  14  -1   13.63    1.52
   3 -14   1   16.50    2.42
  -4  14  -1    0.70    1.29
   4 -14   1    1.90    1.33
  -5  14  -1    8.44    1.29
   5 -14   1    9.39    1.38
  -6  14  -1    1.73    1.16
   6 -14   1    3.09    1.33
  -7  14  -1    6.04    1.26
   7 -14   1    6.17    1.36
   7 -14   1    5.33    1.08
  -8  14  -1    2.76    1.38
   8 -14   1    1.18    1.02
   8 -14   1    0.45    1.32
  -9  14  -1    7.92    1.48
   9 -14   1    7.66    1.43
   9 -14   1    6.04    1.12
 -10  14  -1    1.44    1.51
  10 -14   1   -0.97    1.97
  10 -14   1   -1.35    1.07
 -11  14  -1    2.92    1.67
  11 -14   1    2.06    1.25
 -12  14  -1   -2.51    1.65
  12 -14   1   -0.76    1.29
   2  13  -1   -0.99    1.66
   2  13  -1    1.22    1.74
   1  13  -1   10.74    1.62
   1  13  -1    8.74    1.39
   1  13  -1   10.11    1.57
   0  13  -1   10.12    1.39
   0  13  -1   11.34    1.44
   0  13  -1   12.76    1.31
  -1  13  -1    3.52    1.07
  -1  13  -1    3.43    1.15
  -1  13  -1    2.68    1.11
  -2  13  -1    2.83    1.20
  -2  13  -1    0.63    0.99
  -2  13  -1    1.31    1.03
   2 -13   1    1.48    1.15
  -3  13  -1   -0.04    0.95
  -3  13  -1    0.16    1.11
   3 -13   1   -0.09    1.07
  -4  13  -1    3.92    1.15
  -4  13  -1    1.69    0.84
   4 -13   1    2.46    1.12
  -5  13  -1    1.98    1.72
   5 -13   1    3.16    1.15
  -6  13  -1    1.46    1.00
   6 -13   1    1.24    1.09
   6 -13   1    1.63    0.82
  -7  13  -1   -0.51    1.03
   7 -13   1   -0.90    0.83
   7 -13   1    0.45    1.09
  -8  13  -1    6.41    1.17
   8 -13   1    4.54    1.22
   8 -13   1    4.93    0.93
  -9  13  -1    0.41    1.17
   9 -13   1    0.90    0.88
   9 -13   1    1.94    1.23
 -10  13  -1   10.20    1.41
  10 -13   1    9.19    1.38
  10 -13   1    9.04    1.12
 -11  13  -1    3.89    1.47
  11 -13   1    0.74    1.19
  11 -13   1    2.59    1.39
 -12  13  -1    0.28    1.63
  12 -13   1   -1.09    1.28
 -13  13  -1   -1.19    1.73
  13 -13   1   -0.96    1.33
   3  12  -1    4.84    1.69
   3  12  -1    4.82    1.54
   2  12  -1    2.01    1.29
   2  12  -1    1.72    1.35
   1  12  -1    1.69    1.21
   1  12  -1    0.88    1.12
   0  12  -1   -0.27    0.92
   0  12  -1   -1.03    1.04
   0  12  -1    0.31    0.99
  -1  12  -1    1.17    0.94
  -1  12  -1   -0.43    1.02
  -1  12  -1   -0.99    0.86
  -2  12  -1   -0.09    0.82
  -2  12  -1    0.05    0.90
   2 -12   1    1.37    0.98
  -3  12  -1    1.79    0.74
  -3  12  -1    2.50    0.97
   3 -12   1    2.48    1.03
  -4  12  -1    1.63    0.85
   4 -12   1    1.05    0.93
  -5  12  -1    0.50    0.50
  -5  12  -1    1.25    0.93
   5 -12   1    0.16    0.67
   5 -12   1    1.58    0.94
  -6  12  -1   13.51    1.19
  -6  12  -1   13.28    0.82
   6 -12   1   13.72    1.20
   6 -12   1   13.35    1.01
  -7  12  -1    9.48    0.65
  -7  12  -1    8.33    1.04
   7 -12   1    8.96    1.09
   7 -12   1    9.14    0.85
  -8  12  -1    0.45    0.92
   8 -12   1   -0.12    0.99
   8 -12   1   -0.91    0.78
  -9  12  -1    3.83    1.07
   9 -12   1    0.95    0.93
   9 -12   1    2.00    1.05
 -10  12  -1    8.21    1.19
  10 -12   1    6.72    0.98
  10 -12   1    4.85    1.18
 -11  12  -1    1.38    1.27
  11 -12   1    2.43    1.26
  11 -12   1    1.23    0.95
 -12  12  -1    2.01    1.40
  12 -12   1    1.94    1.30
  12 -12   1    2.49    1.07
 -13  12  -1   -0.66    1.58
  13 -12   1   -0.75    1.21
   5  11  -1   -1.18    1.61
   5  11  -1    2.25    1.87
  -5 -11   1   -1.99    1.47
   4  11  -1   -0.55    1.58
   4  11  -1   -2.62    1.35
   3  11  -1   -1.53    1.49
   3  11  -1    1.89    1.21
   2  11  -1   20.60    1.51
   2  11  -1   24.96    1.49
   1  11  -1   -0.84    0.96
   1  11  -1    1.02    0.98
   0  11  -1    0.70    0.88
   0  11  -1    0.91    0.88
  -1  11  -1    0.75    0.81
  -1  11  -1    1.89    0.81
  -1  11  -1    1.31    0.69
   1 -11   1    5.35    0.94
  -2  11  -1   -0.44    0.63
  -2  11  -1   -1.32    0.78
  -2  11  -1   -0.77    0.75
   2 -11   1   -0.22    0.82
  -3  11  -1    9.39    0.93
  -3  11  -1    9.78    0.71
  -3  11  -1    8.53    0.75
   3 -11   1    8.15    0.93
  -4  11  -1   25.32    1.47
  -4  11  -1   23.66    1.17
  -4  11  -1   24.07    1.15
   4 -11   1   26.26    1.55
   4 -11   1   22.66    1.28
  -5  11  -1    8.35    0.53
  -5  11  -1    8.66    0.92
  -5  11  -1    9.00    0.57
   5 -11   1    8.98    0.76
   5 -11   1    8.86    0.95
  -6  11  -1    2.07    0.39
  -6  11  -1    2.06    0.37
  -6  11  -1    2.83    0.82
   6 -11   1    2.94    0.87
   6 -11   1    1.43    0.61
  -7  11  -1   12.22    1.08
  -7  11  -1   12.38    0.74
   7 -11   1   16.11    0.95
   7 -11   1   12.89    1.05
  -8  11  -1   -0.10    0.40
  -8  11  -1    1.33    0.88
   8 -11   1    0.28    0.64
   8 -11   1    0.93    0.87
  -9  11  -1    1.36    0.44
   9 -11   1    0.63    0.76
   9 -11   1    0.34    0.92
 -10  11  -1    8.02    0.72
 -10  11  -1    8.04    1.07
  10 -11   1    8.93    0.88
  10 -11   1    7.53    1.08
 -11  11  -1   -0.59    1.16
  11 -11   1    1.06    1.12
  11 -11   1    0.03    0.87
 -12  11  -1    0.86    1.39
  12 -11   1    0.24    0.95
  12 -11   1    1.51    1.23
 -13  11  -1    2.15    1.48
  13 -11   1    1.15    1.18
  13 -11   1    2.65    1.48
 -14  11  -1    2.47    1.79
  14 -11   1    1.91    1.35
   6  10  -1    3.78    1.83
   6  10  -1    5.42    1.57
  -6 -10   1    5.25    1.53
   5  10  -1    1.87    1.30
  -5 -10   1   -0.45    1.24
   4  10  -1    0.69    1.17
   4  10  -1    0.01    1.26
  -4 -10   1    1.09    0.97
   3  10  -1   -0.41    1.00
   3  10  -1   -0.55    0.97
   3  10  -1   -0.31    1.08
  -3 -10   1   -0.37    0.89
   2  10  -1    2.90    0.98
   2  10  -1    3.66    0.92
  -2 -10   1    2.98    0.85
   1  10  -1    1.40    0.84
   1  10  -1    0.17    0.83
   0  10  -1    6.85    0.86
   0  10  -1    5.77    0.79
   0 -10   1    6.24    0.91
  -1  10  -1    0.41    0.72
  -1  10  -1   -0.85    0.53
  -1  10  -1    0.33    0.77
   1 -10   1   -0.13    0.75
  -2  10  -1    3.48    0.77
  -2  10  -1    2.94    0.62
  -2  10  -1    3.78    0.54
   2 -10   1    3.12    0.75
  -3  10  -1    5.11    0.50
  -3  10  -1    5.09    0.76
  -3  10  -1    4.73    0.43
   3 -10   1    2.88    0.73
  -4  10  -1   12.55    0.69
  -4  10  -1   10.71    0.62
  -4  10  -1   12.20    0.89
   4 -10   1   11.59    0.74
   4 -10   1   12.05    0.93
  -5  10  -1    1.34    0.36
  -5  10  -1    0.09    0.65
  -5  10  -1    0.40    0.30
   5 -10   1    0.61    0.51
   5 -10   1    0.35    0.71
  -6  10  -1   21.55    0.96
  -6  10  -1   21.09    0.91
  -6  10  -1   19.36    1.21
   6 -10   1   22.19    1.13
   6 -10   1   21.56    1.29
  -7  10  -1    3.16    0.39
  -7  10  -1    2.98    0.73
   7 -10   1    2.39    0.75
   7 -10   1    2.40    0.60
  -8  10  -1    1.40    0.81
  -8  10  -1    1.77    0.41
   8 -10   1    1.81    0.79
   8 -10   1    0.86    0.41
   8 -10   1    2.48    0.60
  -9  10  -1    5.92    0.98
  -9  10  -1    6.22    0.71
   9 -10   1    6.31    0.91
   9 -10   1    6.49    0.73
 -10  10  -1    8.20    1.07
 -10  10  -1    7.82    0.76
  10 -10   1   10.57    0.86
  10 -10   1    8.14    1.02
 -11  10  -1   28.31    1.81
 -11  10  -1   23.86    1.33
  11 -10   1   26.90    1.54
  11 -10   1   26.41    1.51
 -12  10  -1   20.49    1.32
 -12  10  -1   22.51    1.60
  12 -10   1   24.84    1.40
  12 -10   1   18.25    1.50
 -13  10  -1    5.60    1.46
  13 -10   1    7.13    1.41
  13 -10   1    6.93    1.15
 -14  10  -1    0.66    1.59
  14 -10   1    2.97    1.31
  14 -10   1    3.75    1.50
   7   9  -1    5.36    1.90
   7   9  -1    4.01    1.63
  -7  -9   1    4.48    1.45
   6   9  -1   -0.02    1.55
   6   9  -1    0.44    1.32
  -6  -9   1   -0.22    1.25
   5   9  -1    1.09    1.31
   5   9  -1    1.89    1.12
  -5  -9   1    1.11    1.04
   4   9  -1   -0.18    0.89
   4   9  -1   -1.32    1.07
  -4  -9   1   -0.06    0.83
   3   9  -1    0.82    0.82
   3   9  -1    1.67    0.88
  -3  -9   1    0.47    0.71
   2   9  -1    1.37    1.12
   2   9  -1    0.67    0.74
   2   9  -1    0.82    0.75
  -2  -9   1   -0.53    0.65
   1   9  -1   12.07    0.88
   1   9  -1   11.63    0.89
  -1  -9   1   11.21    0.80
   0   9  -1   73.77    2.98
   0   9  -1   72.87    3.00
   0   9  -1   76.03    2.97
   0  -9   1   74.63    3.02
  -1   9  -1   56.54    2.26
  -1   9  -1   55.27    2.29
   1  -9   1   54.82    2.37
  -2   9  -1   28.58    1.22
  -2   9  -1   26.83    1.36
   2  -9   1   26.04    1.36
  -3   9  -1   11.64    0.82
  -3   9  -1   11.27    0.65
  -3   9  -1   11.70    0.65
   3  -9   1   11.48    0.71
   3  -9   1   11.77    0.83
  -4   9  -1    0.97    0.30
  -4   9  -1    0.64    0.67
  -4   9  -1    2.73    0.57
  -4   9  -1    0.63    0.26
   4  -9   1    1.36    0.42
   4  -9   1    1.18    0.60
  -5   9  -1    0.16    0.28
  -5   9  -1   -1.07    0.64
  -5   9  -1   -0.06    0.24
  -5   9  -1   -0.03    0.61
   5  -9   1    0.67    0.56
   5  -9   1    0.09    0.43
  -6   9  -1    0.21    0.62
  -6   9  -1    0.61    0.29
  -6   9  -1    0.15    0.69
   6  -9   1    1.02    0.46
   6  -9   1    0.60    0.59
  -7   9  -1   14.66    1.00
  -7   9  -1   15.52    0.80
   7  -9   1   16.25    0.93
   7  -9   1   16.01    0.80
   7  -9   1   15.12    0.94
  -8   9  -1    3.05    0.39
  -8   9  -1    2.72    0.75
   8  -9   1    3.11    0.70
   8  -9   1    2.82    0.55
   8  -9   1    2.38    0.52
  -9   9  -1   -0.02    0.54
  -9   9  -1    0.56    0.78
   9  -9   1   -0.89    0.75
   9  -9   1   -0.12    0.65
   9  -9   1    0.45    0.56
 -10   9  -1    0.45    0.67
 -10   9  -1   -0.24    0.89
  10  -9   1    2.00    0.83
  10  -9   1   -0.12    0.64
 -11   9  -1    0.79    0.80
 -11   9  -1    0.46    0.98
  11  -9   1    0.25    0.80
  11  -9   1   -0.63    0.95
 -12   9  -1    2.29    0.92
 -12   9  -1    2.09    1.19
  12  -9   1    2.31    1.06
  12  -9   1    1.14    0.90
 -13   9  -1    0.72    1.10
 -13   9  -1   -0.63    1.29
  13  -9   1    2.55    1.05
  13  -9   1    1.64    1.38
 -14   9  -1    5.55    1.59
  14  -9   1    2.94    1.27
  14  -9   1    1.34    1.50
   8   8  -1    7.01    1.66
  -8  -8   1    5.65    1.47
   7   8  -1   -1.47    1.31
   7   8  -1    2.05    1.54
  -7  -8   1   -0.06    1.16
   6   8  -1    0.05    1.33
   6   8  -1   -0.88    1.07
  -6  -8   1    0.05    1.02
   5   8  -1    0.24    0.76
   5   8  -1    1.14    1.04
  -5  -8   1    0.19    0.80
   4   8  -1   -1.09    0.93
   4   8  -1    0.58    0.86
   4   8  -1    0.18    0.73
  -4  -8   1    0.69    0.68
   3   8  -1    1.19    0.67
   3   8  -1   -0.50    0.94
   3   8  -1    1.27    0.79
  -3  -8   1    1.51    0.60
   2   8  -1   30.05    1.54
   2   8  -1   25.41    1.65
   2   8  -1   30.24    1.48
  -2  -8   1   30.20    1.37
   1   8  -1   17.85    1.10
   1   8  -1   15.79    1.06
   1   8  -1   15.08    0.94
  -1  -8   1   17.38    0.98
  -1  -8   1   18.60    1.07
   0   8  -1   -0.42    0.51
   0   8  -1   -0.03    0.53
   0   8  -1    0.43    0.68
   0  -8   1    0.29    0.59
  -1   8  -1    3.26    0.70
  -1   8  -1    3.58    0.53
  -1   8  -1    3.72    0.44
   1  -8   1    3.45    0.62
  -2   8  -1    6.48    0.77
  -2   8  -1    6.58    0.67
  -2   8  -1    6.72    0.41
  -2   8  -1    6.00    0.58
  -2   8  -1    6.77    0.39
   2  -8   1    5.28    0.59
   2  -8   1    6.42    0.51
  -3   8  -1    4.00    0.58
  -3   8  -1    4.51    0.33
  -3   8  -1    4.52    0.30
  -3   8  -1    5.27    0.57
   3  -8   1    4.60    0.45
   3  -8   1    4.56    0.54
  -4   8  -1    0.11    0.23
  -4   8  -1    0.10    0.51
  -4   8  -1    0.38    0.51
   4  -8   1   -0.13    0.38
   4  -8   1    0.50    0.44
  -5   8  -1    6.86    0.58
  -5   8  -1    6.09    0.65
  -5   8  -1    7.44    0.45
   5  -8   1    6.70    0.59
   5  -8   1    7.09    0.53
  -6   8  -1    0.00    0.26
  -6   8  -1    0.14    0.54
  -6   8  -1    0.11    0.57
   6  -8   1   -0.15    0.52
   6  -8   1    0.30    0.39
   6  -8   1    0.18    0.27
  -7   8  -1    0.72    0.31
  -7   8  -1    0.60    0.60
  -7   8  -1    0.91    0.68
   7  -8   1    1.37    0.46
   7  -8   1    0.68    0.41
   7  -8   1    0.36    0.55
  -8   8  -1   62.52    2.42
  -8   8  -1   60.96    2.58
   8  -8   1   61.97    2.50
   8  -8   1   60.63    2.53
   8  -8   1   62.43    2.46
  -9   8  -1   31.08    1.63
  -9   8  -1   32.02    1.42
   9  -8   1   30.57    1.58
   9  -8   1   27.29    1.64
   9  -8   1   32.90    1.50
 -10   8  -1    1.95    0.86
 -10   8  -1    2.14    0.67
  10  -8   1    1.29    0.66
  10  -8   1    1.44    0.81
 -11   8  -1    0.62    0.78
 -11   8  -1    0.28    0.91
  11  -8   1    0.51    0.69
  11  -8   1    0.09    0.89
 -12   8  -1    2.13    1.88
 -12   8  -1    3.19    0.92
  12  -8   1   -0.17    0.79
  12  -8   1    0.35    0.96
 -13   8  -1    4.08    1.26
 -13   8  -1    2.18    1.05
  13  -8   1    4.74    1.06
 -14   8  -1   10.13    1.60
 -14   8  -1   10.57    1.40
  14  -8   1   10.80    1.59
  14  -8   1   11.67    1.32
   9   7  -1    3.06    1.58
  -9  -7   1    0.07    1.53
   8   7  -1    0.70    1.57
   8   7  -1   -1.14    1.26
  -8  -7   1   -0.42    1.18
   7   7  -1    3.48    1.13
   7   7  -1    4.29    1.32
  -7  -7   1    6.30    1.04
   6   7  -1    0.85    1.02
   6   7  -1    0.50    1.10
   6   7  -1    0.44    0.83
  -6  -7   1    1.17    0.87
   5   7  -1    3.20    0.86
   5   7  -1    3.49    0.65
   5   7  -1    4.83    0.98
  -5  -7   1    3.67    0.75
   4   7  -1    1.13    0.76
   4   7  -1    0.03    0.77
   4   7  -1   -0.84    0.74
   4   7  -1    1.06    0.57
  -4  -7   1    0.59    0.64
   3   7  -1    5.51    0.74
   3   7  -1    5.88    0.71
   3   7  -1    5.19    0.58
  -3  -7   1    5.62    0.65
   2   7  -1    0.17    0.60
   2   7  -1    0.11    0.46
   2   7  -1   -0.49    0.52
  -2  -7   1   -0.37    0.46
   1   7  -1   95.08    3.75
   1   7  -1   96.66    3.74
   1   7  -1   97.83    3.72
   1   7  -1   97.27    3.76
  -1  -7   1   99.01    3.77
  -1  -7   1   98.30    3.70
   0   7  -1   20.42    1.07
   0   7  -1   21.37    1.16
   0   7  -1   21.78    1.19
   0   7  -1   22.40    1.02
   0  -7   1   22.70    1.10
   0  -7   1   21.62    0.95
  -1   7  -1    1.35    0.44
  -1   7  -1    1.90    0.28
  -1   7  -1    1.76    0.42
  -1   7  -1    1.50    0.56
  -1   7  -1    2.47    0.54
   1  -7   1    1.53    0.46
  -2   7  -1   39.66    1.66
  -2   7  -1   40.96    1.66
  -2   7  -1   40.83    1.55
  -2   7  -1   37.94    1.62
  -2   7  -1   40.95    1.54
   2  -7   1   40.26    1.64
   2  -7   1   40.26    1.61
  -3   7  -1    0.07    0.41
  -3   7  -1    0.54    0.19
  -3   7  -1   -0.66    0.39
  -3   7  -1    0.10    0.37
   3  -7   1   -0.12    0.30
   3  -7   1    0.02    0.33
  -4   7  -1   14.62    0.64
  -4   7  -1   14.88    0.82
  -4   7  -1   13.07    0.86
   4  -7   1   14.74    0.78
   4  -7   1   14.87    0.73
  -5   7  -1   54.84    2.04
  -5   7  -1   53.17    2.18
  -5   7  -1   57.64    2.14
   5  -7   1   53.10    2.10
   5  -7   1   50.20    2.09
   5  -7   1   53.97    2.13
  -6   7  -1   16.21    0.76
  -6   7  -1   18.08    1.00
  -6   7  -1   17.04    0.91
   6  -7   1   16.77    0.90
   6  -7   1   16.74    0.77
   6  -7   1   16.95    0.88
  -7   7  -1    1.90    0.31
  -7   7  -1    1.15    0.63
  -7   7  -1    1.97    0.46
   7  -7   1    2.96    0.49
   7  -7   1    1.94    0.47
   7  -7   1    2.36    0.43
  -8   7  -1    5.21    0.51
  -8   7  -1    4.77    0.68
   8  -7   1    3.87    0.59
   8  -7   1    2.73    0.69
   8  -7   1    5.13    0.51
  -9   7  -1   22.53    1.19
  -9   7  -1   23.92    1.34
   9  -7   1   23.48    1.17
   9  -7   1   24.72    1.31
   9  -7   1   20.88    1.30
 -10   7  -1   -0.32    0.76
 -10   7  -1    2.03    0.66
  10  -7   1    1.03    0.62
  10  -7   1    0.54    0.76
 -11   7  -1    2.70    0.76
 -11   7  -1    2.25    0.90
  11  -7   1    1.91    0.68
  11  -7   1    1.83    0.89
 -12   7  -1    4.93    1.08
 -12   7  -1    4.66    0.98
  12  -7   1    5.81    0.93
  12  -7   1    3.86    1.08
 -13   7  -1   -0.56    0.97
 -13   7  -1    1.88    1.30
  13  -7   1   -0.01    1.08
  13  -7   1   -0.80    1.02
 -14   7  -1   19.78    1.55
 -14   7  -1   22.31    1.86
  14  -7   1   16.87    1.62
  14  -7   1   17.51    1.54
   9   6  -1    1.24    1.38
   9   6  -1    3.79    1.60
  -9  -6   1    2.86    1.25
   8   6  -1   -0.97    1.31
   8   6  -1   -2.00    1.11
  -8  -6   1    0.46    0.96
   7   6  -1    0.35    1.11
   7   6  -1    0.59    0.98
  -7  -6   1    2.46    1.00
   6   6  -1    1.64    0.84
   6   6  -1    2.85    0.92
  -6  -6   1    3.60    0.74
   5   6  -1    0.20    0.79
   5   6  -1   -0.68    0.59
   5   6  -1    1.57    0.73
  -5  -6   1    1.15    0.60
   4   6  -1    9.45    0.67
   4   6  -1    7.24    0.81
  -4  -6   1    7.45    0.66
   3   6  -1    4.24    0.61
   3   6  -1    5.06    0.54
  -3  -6   1    3.87    0.50
   2   6  -1   10.12    0.62
   2   6  -1    8.09    0.67
   2   6  -1    7.98    0.60
   2   6  -1    9.18    0.66
  -2  -6   1    9.02    0.55
   1   6  -1   54.93    2.09
   1   6  -1   52.66    2.08
   1   6  -1   51.82    2.05
   1   6  -1   52.32    2.04
   1   6  -1   53.20    2.07
   1   6  -1   50.53    2.18
  -1  -6   1   53.39    2.04
  -1  -6   1   50.88    2.12
   0   6  -1    0.08    0.26
   0   6  -1    0.26    0.32
   0   6  -1    0.65    0.48
   0   6  -1    0.20    0.35
   0  -6   1   -0.05    0.37
   0  -6   1    0.70    0.21
  -1   6  -1   15.46    0.77
  -1   6  -1   14.92    0.74
  -1   6  -1   15.74    0.81
  -1   6  -1   14.94    0.65
  -1   6  -1   15.40    0.84
   1  -6   1   15.36    0.75
  -2   6  -1    7.34    0.46
  -2   6  -1    6.89    0.37
  -2   6  -1    7.49    0.37
  -2   6  -1    8.03    0.49
  -2   6  -1    9.62    0.51
   2  -6   1    6.83    0.46
   2  -6   1    7.10    0.46
  -3   6  -1    9.13    0.45
  -3   6  -1   10.59    0.60
  -3   6  -1   10.69    0.59
  -3   6  -1   10.41    0.42
  -3   6  -1    8.62    0.58
   3  -6   1   10.06    0.53
   3  -6   1    9.70    0.53
   3  -6   1   10.82    0.68
  -4   6  -1    1.40    0.38
  -4   6  -1    0.46    0.36
  -4   6  -1    1.44    0.30
  -4   6  -1    1.45    0.18
   4  -6   1    1.01    0.27
   4  -6   1    1.68    0.51
   4  -6   1    1.19    0.15
   4  -6   1    1.28    0.27
  -5   6  -1   -0.03    0.20
  -5   6  -1    0.06    0.39
  -5   6  -1   -0.03    0.35
  -5   6  -1    0.17    0.38
   5  -6   1    0.83    0.58
   5  -6   1   -0.15    0.21
   5  -6   1    0.27    0.28
  -6   6  -1    4.06    0.31
  -6   6  -1    3.69    0.51
  -6   6  -1    3.95    0.56
  -6   6  -1    3.94    0.48
   6  -6   1    3.79    0.43
   6  -6   1    3.25    0.66
   6  -6   1    2.76    0.37
   6  -6   1    3.57    0.39
  -7   6  -1   12.77    0.79
  -7   6  -1   12.35    0.78
   7  -6   1   11.35    0.71
   7  -6   1   11.81    0.74
   7  -6   1   12.81    0.82
  -8   6  -1    7.07    0.71
  -8   6  -1    5.01    0.52
   8  -6   1    6.33    0.55
   8  -6   1    6.26    0.77
   8  -6   1    6.23    0.64
  -9   6  -1    0.54    0.55
  -9   6  -1    1.56    0.65
   9  -6   1    0.37    0.56
   9  -6   1    0.86    0.52
 -10   6  -1    3.26    0.67
 -10   6  -1    2.97    0.79
  10  -6   1    3.22    0.59
  10  -6   1    3.54    0.72
 -11   6  -1    0.04    0.76
 -11   6  -1   -0.29    0.87
  11  -6   1    0.77    0.79
  11  -6   1    0.74    0.67
 -12   6  -1    3.64    0.84
 -12   6  -1    2.29    1.09
  12  -6   1    3.06    1.02
  12  -6   1    0.86    0.85
 -13   6  -1    4.22    1.23
  13  -6   1    3.55    1.13
  13  -6   1    5.53    1.21
 -14   6  -1   14.10    1.60
 -14   6  -1   12.57    1.47
  14  -6   1   14.42    1.66
  14  -6   1   11.44    1.37
  10   5  -1   -0.05    1.48
 -10  -5   1   -0.48    1.26
   9   5  -1    0.51    1.33
   9   5  -1    0.90    1.21
  -9  -5   1    0.00    1.03
   8   5  -1    4.69    1.04
   8   5  -1    5.16    1.17
  -8  -5   1    5.60    0.90
   7   5  -1    1.68    0.95
   7   5  -1    0.40    0.85
  -7  -5   1    1.31    0.74
   6   5  -1   12.75    0.99
   6   5  -1   12.94    0.73
   6   5  -1   12.49    0.98
  -6  -5   1   11.54    0.88
   5   5  -1   11.65    0.84
   5   5  -1   10.68    0.64
   5   5  -1   10.67    0.87
  -5  -5   1    9.36    0.76
   4   5  -1    1.65    0.58
   4   5  -1    3.09    0.42
  -4  -5   1    2.39    0.46
   3   5  -1    3.13    0.61
   3   5  -1    2.99    0.50
   3   5  -1    3.38    0.39
  -3  -5   1    2.91    0.41
   2   5  -1    8.63    0.52
   2   5  -1    8.45    0.49
   2   5  -1    8.63    0.58
   2   5  -1    7.12    0.52
   2   5  -1    9.24    0.67
  -2  -5   1    8.33    0.48
   1   5  -1   62.17    2.43
   1   5  -1   64.06    2.41
   1   5  -1   63.16    2.42
   1   5  -1   61.52    2.48
   1   5  -1   64.23    2.41
   1   5  -1   63.70    2.41
  -1  -5   1   64.63    2.40
  -1  -5   1   62.41    2.46
   0   5  -1    6.39    0.46
   0   5  -1    6.91    0.39
   0   5  -1    6.36    0.41
   0   5  -1    7.47    0.48
   0   5  -1    6.42    0.38
   0  -5   1    6.59    0.36
   0  -5   1    6.76    0.42
  -1   5  -1    8.74    0.46
  -1   5  -1    8.39    0.41
  -1   5  -1    8.52    0.47
  -1   5  -1    8.94    0.52
   1  -5   1    8.45    0.49
   1  -5   1    8.88    0.43
  -2   5  -1  146.73    5.49
  -2   5  -1  149.83    5.53
  -2   5  -1  154.31    5.53
  -2   5  -1  148.34    5.50
  -2   5  -1  145.52    5.55
   2  -5   1  145.15    5.52
   2  -5   1  148.01    5.54
   2  -5   1  149.26    5.56
  -3   5  -1   37.29    1.55
  -3   5  -1   38.31    1.47
  -3   5  -1   39.72    1.53
  -3   5  -1   40.25    1.52
   3  -5   1   38.00    1.52
   3  -5   1   40.31    1.59
   3  -5   1   39.42    1.47
   3  -5   1   39.73    1.50
  -4   5  -1   31.02    1.33
  -4   5  -1   33.09    1.30
  -4   5  -1   32.14    1.23
  -4   5  -1   33.95    1.28
   4  -5   1   31.23    1.27
   4  -5   1   32.09    1.37
   4  -5   1   31.34    1.23
  -5   5  -1    8.55    0.54
  -5   5  -1    7.22    0.54
  -5   5  -1    8.11    0.44
  -5   5  -1    8.06    0.48
   5  -5   1    7.99    0.50
   5  -5   1    7.86    0.47
   5  -5   1    7.17    0.61
   5  -5   1    8.69    0.47
  -6   5  -1   17.66    0.90
  -6   5  -1   16.86    0.90
  -6   5  -1   17.01    0.92
  -6   5  -1   18.64    0.78
   6  -5   1   17.77    0.87
   6  -5   1   17.20    0.86
   6  -5   1   17.72    1.05
   6  -5   1   16.88    0.80
  -7   5  -1    0.86    0.57
  -7   5  -1   -0.29    0.45
  -7   5  -1    0.79    0.57
  -7   5  -1    0.57    0.35
   7  -5   1    1.48    0.65
   7  -5   1    0.30    0.52
   7  -5   1    0.70    0.40
   7  -5   1    0.26    0.34
  -8   5  -1   -0.44    0.40
  -8   5  -1    0.63    0.53
   8  -5   1    0.35    0.52
   8  -5   1    0.36    0.42
   8  -5   1   -0.16    0.66
  -9   5  -1   10.32    0.84
  -9   5  -1   10.59    0.76
   9  -5   1   10.73    0.83
   9  -5   1   11.62    0.73
 -10   5  -1    1.04    0.80
 -10   5  -1    0.82    0.60
  10  -5   1    1.22    0.72
  10  -5   1    1.13    0.62
 -11   5  -1    6.17    0.92
 -11   5  -1    6.31    0.86
  11  -5   1    6.38    0.78
  11  -5   1    5.68    0.89
 -12   5  -1    0.08    1.03
 -12   5  -1    1.19    0.94
  12  -5   1    0.92    0.88
  12  -5   1   -0.55    0.92
 -13   5  -1    2.14    1.31
 -13   5  -1    0.27    1.11
  13  -5   1    0.57    1.14
  13  -5   1    1.21    1.02
 -14   5  -1   -0.79    1.37
 -14   5  -1    2.30    1.55
  14  -5   1    0.36    1.41
  11   4  -1    3.40    1.56
 -11  -4   1    4.46    1.41
  10   4  -1    2.92    1.43
  10   4  -1    1.91    1.24
 -10  -4   1    2.99    1.20
   9   4  -1   -0.95    1.11
   9   4  -1    0.94    0.98
  -9  -4   1   -0.07    0.89
   8   4  -1    1.00    0.83
   8   4  -1   -0.06    0.97
  -8  -4   1    0.79    0.74
  -8  -4   1   -0.16    0.47
   7   4  -1   -0.21    0.47
   7   4  -1   -0.29    0.73
   7   4  -1   -0.44    0.78
  -7  -4   1    0.39    0.63
  -7  -4   1   -0.08    0.41
   6   4  -1   14.94    0.83
   6   4  -1   14.93    0.95
   6   4  -1   16.70    0.98
  -6  -4   1   15.08    0.90
  -6  -4   1   14.96    0.81
   5   4  -1    1.40    0.57
   5   4  -1    2.62    0.59
   5   4  -1    1.95    0.35
  -5  -4   1    2.13    0.34
  -5  -4   1    1.84    0.48
   4   4  -1   -0.02    0.28
   4   4  -1    0.25    0.44
   4   4  -1   -0.46    0.37
  -4  -4   1    0.29    0.38
  -4  -4   1    0.10    0.26
   3   4  -1   45.53    1.86
   3   4  -1   46.82    1.80
   3   4  -1   46.31    1.92
  -3  -4   1   45.77    1.82
  -3  -4   1   45.40    1.77
   2   4  -1    5.32    0.50
   2   4  -1    3.72    0.32
   2   4  -1    4.73    0.37
  -2  -4   1    4.81    0.42
   1   4  -1    8.00    0.42
   1   4  -1    8.58    0.43
   1   4  -1    8.11    0.44
   1   4  -1    8.59    0.49
   1   4  -1    7.64    0.43
  -1  -4   1    7.43    0.41
  -1  -4   1    7.69    0.47
   0   4  -1   29.10    1.13
   0   4  -1   29.82    1.18
   0   4  -1   29.12    1.15
   0   4  -1   29.65    1.12
   0   4  -1   29.22    1.14
   0  -4   1   29.04    1.12
   0  -4   1   28.46    1.18
  -1   4  -1    1.56    0.21
  -1   4  -1    1.74    0.18
  -1   4  -1    1.24    0.20
  -1   4  -1    1.58    0.12
   1  -4   1    1.44    0.17
   1  -4   1    1.12    0.21
  -2   4  -1    8.54    0.42
  -2   4  -1    7.85    0.34
  -2   4  -1    8.61    0.40
  -2   4  -1    8.27    0.43
   2  -4   1    8.18    0.39
   2  -4   1    8.55    0.48
   2  -4   1    8.64    0.43
  -3   4  -1   13.45    0.57
  -3   4  -1   11.97    0.59
  -3   4  -1   12.98    0.52
  -3   4  -1   13.24    0.57
   3  -4   1   12.78    0.58
   3  -4   1   13.00    0.52
   3  -4   1   12.87    0.60
   3  -4   1   12.32    0.55
  -4   4  -1   12.53    0.55
  -4   4  -1   11.73    0.51
  -4   4  -1   11.41    0.56
   4  -4   1   11.01    0.54
   4  -4   1   12.52    0.65
   4  -4   1   11.25    0.52
  -5   4  -1    2.58    0.25
  -5   4  -1    2.40    0.35
  -5   4  -1    3.51    0.32
  -5   4  -1    2.58    0.36
   5  -4   1    2.10    0.22
   5  -4   1    2.64    0.32
   5  -4   1    2.88    0.27
   5  -4   1    2.93    0.44
  -6   4  -1   61.38    2.35
  -6   4  -1   62.84    2.35
  -6   4  -1   55.63    2.35
  -6   4  -1   57.34    2.32
   6  -4   1   61.79    2.40
   6  -4   1   63.83    2.36
   6  -4   1   59.47    2.30
  -7   4  -1    2.50    0.41
  -7   4  -1    1.77    0.45
  -7   4  -1    1.88    0.62
  -7   4  -1    2.26    0.53
   7  -4   1    1.84    0.45
   7  -4   1    2.72    0.54
   7  -4   1    0.61    0.59
   7  -4   1    2.18    0.38
  -8   4  -1    0.66    0.52
  -8   4  -1    0.74    0.44
  -8   4  -1    0.85    0.67
   8  -4   1    1.04    0.43
   8  -4   1    0.96    0.52
  -9   4  -1    0.39    0.54
  -9   4  -1   -0.67    0.58
   9  -4   1    0.60    0.50
   9  -4   1    0.51    0.61
 -10   4  -1    0.62    0.66
 -10   4  -1    0.57    0.74
  10  -4   1    1.09    0.62
  10  -4   1    0.79    0.67
 -11   4  -1   13.34    1.14
 -11   4  -1   11.75    1.01
  11  -4   1   11.88    0.93
  11  -4   1   12.87    1.04
 -12   4  -1    1.18    1.07
 -12   4  -1    1.56    1.38
  12  -4   1    1.31    0.89
 -13   4  -1   -1.20    1.14
 -13   4  -1   -0.07    1.31
  13  -4   1    0.78    1.07
  13  -4   1    1.46    1.19
 -14   4  -1   -1.59    1.44
  14  -4   1   -0.41    1.60
  11   3  -1    2.38    1.29
  11   3  -1    2.27    1.46
 -11  -3   1    0.75    1.27
  10   3  -1    1.42    1.07
  10   3  -1   -0.85    1.21
 -10  -3   1    0.61    0.96
   9   3  -1    0.22    0.98
   9   3  -1    1.58    0.99
  -9  -3   1    0.24    0.94
   8   3  -1   12.71    1.00
   8   3  -1   11.32    0.70
   8   3  -1   10.60    0.99
  -8  -3   1   10.67    0.66
  -8  -3   1   11.56    0.91
   7   3  -1    6.14    0.78
   7   3  -1    5.91    0.51
   7   3  -1    5.52    0.77
  -7  -3   1    6.12    0.48
  -7  -3   1    6.20    0.67
   6   3  -1    3.22    0.61
   6   3  -1    2.41    0.36
   6   3  -1    2.64    0.60
  -6  -3   1    2.44    0.50
  -6  -3   1    2.75    0.36
  -6  -3   1    1.84    0.63
   5   3  -1   15.47    0.90
   5   3  -1   16.77    0.98
  -5  -3   1   17.64    0.97
  -5  -3   1   16.05    0.89
  -5  -3   1   17.57    0.77
   4   3  -1    5.79    0.61
   4   3  -1    5.90    0.34
   4   3  -1    6.71    0.58
   4   3  -1    4.69    0.52
  -4  -3   1    4.65    0.44
  -4  -3   1    6.73    0.49
  -4  -3   1    6.44    0.41
   3   3  -1    8.36    0.52
   3   3  -1    8.13    0.46
   3   3  -1    7.96    0.41
   3   3  -1    8.77    0.58
  -3  -3   1    8.00    0.46
  -3  -3   1    7.64    0.42
  -3  -3   1    8.23    0.51
   2   3  -1   13.58    0.57
   2   3  -1   12.96    0.68
   2   3  -1   12.93    0.64
   2   3  -1   13.56    0.61
  -2  -3   1   13.89    0.64
  -2  -3   1   13.24    0.59
  -2  -3   1   14.06    0.57
   1   3  -1   70.68    2.55
   1   3  -1   65.45    2.53
   1   3  -1   66.78    2.52
   1   3  -1   67.20    2.52
  -1  -3   1   68.21    2.55
  -1  -3   1   65.30    2.52
   0   3  -1  132.73    4.96
   0   3  -1  132.87    4.95
   0   3  -1  138.42    4.97
   0   3  -1  134.67    4.94
   0  -3   1  132.57    4.94
   0  -3   1  129.26    4.97
  -1   3  -1    8.75    0.42
  -1   3  -1    9.64    0.38
  -1   3  -1    8.60    0.43
  -1   3  -1    9.35    0.35
   1  -3   1    9.08    0.39
   1  -3   1    9.43    0.41
   1  -3   1    7.81    0.44
  -2   3  -1    0.46    0.12
  -2   3  -1    0.57    0.14
  -2   3  -1    0.32    0.07
  -2   3  -1    0.37    0.16
   2  -3   1    0.34    0.07
   2  -3   1    0.26    0.14
   2  -3   1    0.60    0.11
   2  -3   1    0.53    0.18
  -3   3  -1    2.39    0.21
  -3   3  -1    2.02    0.15
  -3   3  -1    2.50    0.20
  -3   3  -1    2.55    0.23
   3  -3   1    2.24    0.17
   3  -3   1    2.51    0.17
   3  -3   1    2.08    0.26
   3  -3   1    2.71    0.20
  -4   3  -1   -0.33    0.15
  -4   3  -1    0.04    0.20
  -4   3  -1    0.16    0.22
  -4   3  -1    0.16    0.19
   4  -3   1    0.11    0.20
   4  -3   1   -0.07    0.27
   4  -3   1   -0.16    0.15
   4  -3   1    0.03    0.20
  -5   3  -1    5.95    0.43
  -5   3  -1    7.28    0.43
  -5   3  -1    7.61    0.44
  -5   3  -1    8.17    0.48
   5  -3   1    7.23    0.40
   5  -3   1    7.33    0.39
   5  -3   1    6.24    0.48
   5  -3   1    7.37    0.44
  -6   3  -1   22.37    1.02
  -6   3  -1   22.61    1.04
  -6   3  -1   21.24    0.94
  -6   3  -1   22.11    0.99
   6  -3   1   22.37    1.06
   6  -3   1   21.80    0.90
   6  -3   1   20.54    0.97
   6  -3   1   19.82    1.04
  -7   3  -1   13.86    0.77
  -7   3  -1   12.01    0.78
  -7   3  -1   12.51    0.74
   7  -3   1   14.17    0.70
   7  -3   1   11.61    0.80
   7  -3   1   13.84    0.80
   7  -3   1   10.67    0.70
  -8   3  -1    1.00    0.56
  -8   3  -1    0.44    0.69
  -8   3  -1    1.46    0.47
   8  -3   1    1.81    0.71
   8  -3   1    0.61    0.42
   8  -3   1    0.22    0.54
  -9   3  -1   -0.04    0.67
  -9   3  -1    0.56    0.55
   9  -3   1    0.28    0.53
   9  -3   1    0.24    0.64
 -10   3  -1    2.97    0.80
 -10   3  -1    2.66    0.67
  10  -3   1    2.63    0.67
  10  -3   1    1.29    0.74
 -11   3  -1    2.95    0.95
 -11   3  -1    2.98    0.85
  11  -3   1    2.33    0.79
  11  -3   1    3.49    0.87
 -12   3  -1    1.03    1.15
 -12   3  -1   -0.85    0.96
  12  -3   1   -0.43    0.92
  12  -3   1   -0.62    1.05
 -13   3  -1    0.41    1.14
  13  -3   1    0.03    1.22
 -14   3  -1    2.37    1.50
  14  -3   1    4.53    1.58
  12   2  -1    1.66    1.39
 -12  -2   1    2.23    1.33
  11   2  -1    0.66    1.21
  11   2  -1   -0.10    1.23
 -11  -2   1    2.70    1.07
  10   2  -1    1.00    1.04
  10   2  -1   -1.12    0.91
 -10  -2   1    0.05    0.85
   9   2  -1    2.03    0.82
   9   2  -1    2.54    0.91
  -9  -2   1    2.60    0.49
  -9  -2   1    2.77    0.75
   8   2  -1    0.16    0.75
   8   2  -1    0.64    0.67
   8   2  -1   -0.46    0.52
  -8  -2   1    0.20    0.43
  -8  -2   1    0.19    0.63
   7   2  -1   -0.04    0.39
   7   2  -1    0.43    0.58
   7   2  -1    0.41    0.60
  -7  -2   1    1.20    0.66
  -7  -2   1   -0.39    0.35
  -7  -2   1    0.14    0.51
   6   2  -1    1.32    0.51
   6   2  -1    1.53    0.30
   6   2  -1    1.15    0.49
  -6  -2   1    1.96    0.45
  -6  -2   1    1.37    0.58
  -6  -2   1    0.89    0.30
   5   2  -1   31.56    1.40
   5   2  -1   32.51    1.26
   5   2  -1   30.54    1.46
   5   2  -1   32.83    1.47
  -5  -2   1   33.28    1.27
  -5  -2   1   30.45    1.35
  -5  -2   1   34.06    1.39
   4   2  -1    1.00    0.26
   4   2  -1    1.87    0.39
   4   2  -1    0.26    0.40
   4   2  -1    0.56    0.17
   4   2  -1    0.43    0.35
  -4  -2   1    0.72    0.18
  -4  -2   1    0.89    0.27
  -4  -2   1    0.96    0.30
   3   2  -1   31.70    1.27
   3   2  -1   30.93    1.24
   3   2  -1   30.93    1.19
   3   2  -1   31.76    1.28
  -3  -2   1   31.04    1.20
  -3  -2   1   32.04    1.24
  -3  -2   1   31.85    1.24
   2   2  -1   91.77    3.48
   2   2  -1   91.59    3.47
   2   2  -1   93.41    3.47
   2   2  -1   91.92    3.44
  -2  -2   1   93.40    3.46
  -2  -2   1   93.57    3.44
  -2  -2   1   92.89    3.46
   1   2  -1  663.65   24.45
   1   2  -1  667.31   24.45
   1   2  -1  652.48   24.44
   1   2  -1  654.16   24.43
  -1  -2   1  656.08   24.45
  -1  -2   1  676.61   24.44
   0   2  -1  260.88    9.61
   0   2  -1  261.38    9.63
   0   2  -1  263.21    9.62
   0   2  -1  254.06    9.62
   0  -2   1  252.68    9.61
   0  -2   1  265.30    9.62
   0  -2   1  263.95    9.63
  -1   2  -1  194.40    7.51
  -1   2  -1  206.71    7.50
  -1   2  -1  204.06    7.50
   1  -2   1  197.63    7.50
   1  -2   1  204.11    7.50
   1  -2   1  209.40    7.51
  -2   2  -1   89.08    3.24
  -2   2  -1   87.39    3.23
  -2   2  -1   84.54    3.25
  -2   2  -1   84.53    3.22
   2  -2   1   89.05    3.25
   2  -2   1   87.60    3.24
   2  -2   1   85.98    3.23
   2  -2   1   87.75    3.23
  -3   2  -1   35.77    1.34
  -3   2  -1   33.04    1.36
  -3   2  -1   36.37    1.35
   3  -2   1   34.62    1.35
   3  -2   1   36.75    1.37
   3  -2   1   35.72    1.34
   3  -2   1   34.73    1.35
  -4   2  -1   99.93    3.71
  -4   2  -1   93.49    3.70
  -4   2  -1  103.43    3.72
  -4   2  -1   95.58    3.72
   4  -2   1  102.97    3.73
   4  -2   1   97.18    3.72
   4  -2   1  103.73    3.72
   4  -2   1   97.60    3.70
  -5   2  -1   -0.01    0.27
  -5   2  -1    0.00    0.33
  -5   2  -1    0.18    0.21
  -5   2  -1    0.12    0.19
   5  -2   1    0.14    0.30
   5  -2   1   -0.16    0.23
   5  -2   1   -0.13    0.18
   5  -2   1    0.41    0.34
  -6   2  -1   35.67    1.59
  -6   2  -1   37.06    1.50
  -6   2  -1   38.00    1.54
  -6   2  -1   36.87    1.51
   6  -2   1   38.68    1.56
   6  -2   1   38.60    1.57
   6  -2   1   37.41    1.46
   6  -2   1   35.72    1.52
  -7   2  -1   10.08    0.63
  -7   2  -1   10.92    0.70
  -7   2  -1   12.23    0.73
   7  -2   1   10.84    0.68
   7  -2   1    9.85    0.62
   7  -2   1   11.14    0.74
  -8   2  -1    1.85    0.60
  -8   2  -1    3.27    0.70
  -8   2  -1    3.16    0.52
   8  -2   1    3.37    0.48
   8  -2   1    3.45    0.60
   8  -2   1    2.26    0.78
  -9   2  -1   -0.53    0.68
  -9   2  -1   -0.64    0.54
  -9   2  -1    1.91    0.90
   9  -2   1   -0.80    0.55
   9  -2   1   -0.05    0.66
 -10   2  -1   21.61    1.24
 -10   2  -1   20.20    1.17
  10  -2   1   21.17    1.25
  10  -2   1   18.86    1.21
 -11   2  -1    3.59    0.86
 -11   2  -1    2.81    1.06
  11  -2   1    4.05    0.92
  11  -2   1    3.32    0.86
 -12   2  -1   22.33    1.60
 -12   2  -1   23.48    1.52
  12  -2   1   24.79    1.56
  12  -2   1   24.97    1.42
 -13   2  -1    3.29    1.25
  13  -2   1    3.56    1.36
  13   1  -1    0.59    1.55
 -13  -1   1    2.11    1.60
  12   1  -1   -2.28    1.24
  12   1  -1   -1.11    1.33
 -12  -1   1   -0.71    1.19
  11   1  -1    4.06    1.14
  11   1  -1    3.50    1.08
 -11  -1   1    4.85    1.04
  10   1  -1    1.92    0.92
  10   1  -1    0.63    0.86
 -10  -1   1    1.46    0.73
   9   1  -1    1.43    0.78
   9   1  -1    0.81    0.68
   9   1  -1    0.79    0.72
  -9  -1   1    1.41    0.66
   8   1  -1   36.31    1.70
   8   1  -1   34.26    1.65
   8   1  -1   35.57    1.56
  -8  -1   1   36.12    1.49
  -8  -1   1   36.33    1.62
   7   1  -1   69.96    2.75
   7   1  -1   67.97    2.76
   7   1  -1   72.33    2.67
  -7  -1   1   68.45    2.73
  -7  -1   1   68.74    2.80
  -7  -1   1   68.16    2.66
   6   1  -1    5.90    0.51
   6   1  -1    6.50    0.40
   6   1  -1    5.55    0.54
  -6  -1   1    6.03    0.57
  -6  -1   1    6.10    0.39
  -6  -1   1    5.48    0.52
   5   1  -1   31.96    1.27
   5   1  -1   31.19    1.33
   5   1  -1   32.00    1.41
   5   1  -1   31.21    1.36
  -5  -1   1   34.64    1.37
  -5  -1   1   33.46    1.27
  -5  -1   1   33.04    1.35
   4   1  -1    0.40    0.25
   4   1  -1    0.63    0.33
   4   1  -1    0.27    0.15
  -4  -1   1    0.49    0.18
  -4  -1   1    0.27    0.28
  -4  -1   1    0.39    0.16
   3   1  -1   12.25    0.57
   3   1  -1   12.41    0.49
   3   1  -1   11.75    0.58
   3   1  -1   12.60    0.58
   3   1  -1   12.12    0.55
  -3  -1   1   12.00    0.55
  -3  -1   1   12.06    0.50
  -3  -1   1   13.43    0.58
   2   1  -1  178.11    6.70
   2   1  -1  183.58    6.70
   2   1  -1  187.24    6.70
   2   1  -1  175.97    6.67
  -2  -1   1  176.51    6.67
  -2  -1   1  182.45    6.70
   1   1  -1   59.03    2.22
   1   1  -1   59.14    2.22
   1   1  -1   61.51    2.22
  -1  -1   1   58.01    2.22
  -1  -1   1   59.09    2.22
  -1  -1   1   60.26    2.22
   0   1  -1    2.27    0.10
  -1   1  -1  344.11   12.80
  -1   1  -1  339.16   12.80
   1  -1   1  367.90   12.80
   1  -1   1  334.77   12.80
  -2   1  -1  191.15    7.24
  -2   1  -1  195.20    7.24
  -2   1  -1  199.53    7.26
  -2   1  -1  193.38    7.25
   2  -1   1  203.33    7.25
   2  -1   1  198.94    7.25
   2  -1   1  199.09    7.24
   2  -1   1  185.30    7.24
  -3   1  -1    0.20    0.12
  -3   1  -1    0.42    0.16
  -3   1  -1    0.11    0.13
  -3   1  -1    0.19    0.17
   3  -1   1    0.01    0.15
   3  -1   1    0.17    0.16
   3  -1   1    0.18    0.11
   3  -1   1    0.21    0.15
  -4   1  -1    7.78    0.43
  -4   1  -1    8.92    0.50
  -4   1  -1    7.33    0.42
  -4   1  -1    7.57    0.41
   4  -1   1    8.64    0.51
   4  -1   1    7.90    0.46
   4  -1   1    8.52    0.39
   4  -1   1    6.24    0.42
  -5   1  -1   84.29    3.18
  -5   1  -1   87.04    3.22
  -5   1  -1   82.84    3.18
  -5   1  -1   85.16    3.18
   5  -1   1   84.63    3.18
   5  -1   1   80.89    3.19
   5  -1   1   85.42    3.22
   5  -1   1   82.09    3.15
  -6   1  -1    0.47    0.32
  -6   1  -1    0.21    0.38
  -6   1  -1    0.49    0.57
  -6   1  -1    0.08    0.34
   6  -1   1    0.60    0.50
   6  -1   1    0.06    0.25
   6  -1   1    0.32    0.38
   6  -1   1    0.12    0.38
  -7   1  -1   -0.62    0.51
  -7   1  -1    0.62    0.42
  -7   1  -1    0.02    0.46
   7  -1   1    0.45    0.55
   7  -1   1    0.59    0.47
  -8   1  -1   43.36    1.97
  -8   1  -1   44.18    1.90
  -8   1  -1   45.30    1.91
   8  -1   1   42.17    1.99
   8  -1   1   44.77    1.82
   8  -1   1   44.91    1.90
  -9   1  -1    4.25    0.78
  -9   1  -1    4.51    0.67
  -9   1  -1    3.78    0.82
   9  -1   1    5.36    0.98
   9  -1   1    4.68    0.66
   9  -1   1    4.28    0.73
 -10   1  -1    3.32    0.78
 -10   1  -1    3.68    0.91
  10  -1   1    2.51    0.82
  10  -1   1    3.61    0.76
 -11   1  -1    1.91    1.09
 -11   1  -1    2.43    0.95
  11  -1   1    2.62    0.90
  11  -1   1    2.96    0.97
 -12   1  -1    0.34    1.10
  12  -1   1    0.77    1.27
 -13   1  -1   -0.63    1.43
  13  -1   1   -0.66    1.44
  13   0  -1    0.79    1.44
 -13   0   1   -2.12    1.32
  12   0  -1   -0.74    1.13
  12   0  -1    1.32    1.19
 -12   0   1    1.35    1.09
  11   0  -1    3.20    1.01
  11   0  -1    0.08    1.04
 -11   0   1    1.75    1.20
 -11   0   1    2.42    0.87
  10   0  -1   41.50    2.03
  10   0  -1   41.55    2.02
 -10   0   1   41.66    1.93
 -10   0   1   39.47    1.94
   9   0  -1    6.53    0.78
   9   0  -1    6.86    0.77
   9   0  -1    6.31    0.76
  -9   0   1    6.67    0.65
  -9   0   1    5.81    0.72
   8   0  -1    2.85    0.62
   8   0  -1    3.19    0.56
   8   0  -1    3.02    0.60
  -8   0   1    2.33    0.56
   7   0  -1   10.77    0.73
   7   0  -1   11.80    0.72
   7   0  -1   11.66    0.73
  -7   0   1   13.96    0.84
  -7   0   1   10.80    0.65
  -7   0   1   12.29    0.72
   6   0  -1    5.95    0.52
   6   0  -1    6.79    0.40
   6   0  -1    6.54    0.51
   6   0  -1    5.75    0.65
  -6   0   1    5.65    0.49
  -6   0   1    6.81    0.57
  -6   0   1    7.11    0.40
   5   0  -1    0.85    0.21
   5   0  -1    0.97    0.43
   5   0  -1    0.57    0.27
   5   0  -1    0.69    0.28
  -5   0   1    0.59    0.30
  -5   0   1    1.12    0.32
  -5   0   1    0.80    0.20
   4   0  -1   27.01    1.07
   4   0  -1   24.77    1.04
   4   0  -1   25.78    1.04
   4   0  -1   26.04    1.00
  -4   0   1   25.24    1.05
  -4   0   1   25.35    1.00
  -4   0   1   25.29    1.03
   3   0  -1    7.10    0.37
   3   0  -1    7.82    0.41
   3   0  -1    7.98    0.39
   3   0  -1    7.79    0.33
  -3   0   1    7.54    0.41
  -3   0   1    8.00    0.39
  -3   0   1    7.41    0.33
   2   0  -1   15.20    0.63
   2   0  -1   15.97    0.61
   2   0  -1   16.38    0.64
   2   0  -1   16.14    0.64
  -2   0   1   15.87    0.64
  -2   0   1   16.37    0.61
  -2   0   1   16.25    0.64
   1   0  -1   11.39    0.45
  -1   0   1   11.44    0.45
  -1   0  -1  226.42    8.23
  -1   0  -1  216.42    8.22
  -1   0  -1  228.37    8.22
  -1   0  -1  219.06    8.21
   1   0   1  221.55    8.22
   1   0   1  225.45    8.22
   1   0   1  219.15    8.22
  -2   0  -1    1.01    0.13
  -2   0  -1    0.99    0.14
  -2   0  -1    0.71    0.16
  -2   0  -1    0.87    0.10
   2   0   1    0.87    0.09
   2   0   1    0.80    0.13
   2   0   1    0.67    0.13
   2   0   1    0.57    0.14
  -3   0  -1   73.67    2.76
  -3   0  -1   72.62    2.77
  -3   0  -1   71.27    2.77
  -3   0  -1   76.56    2.79
   3   0   1   72.85    2.75
   3   0   1   75.38    2.78
   3   0   1   74.19    2.78
  -4   0  -1   14.63    0.65
  -4   0  -1   12.94    0.69
  -4   0  -1   15.34    0.77
  -4   0  -1   15.45    0.65
   4   0   1   14.00    0.63
   4   0   1   15.00    0.72
   4   0   1   15.54    0.67
  -5   0  -1    5.42    0.40
  -5   0  -1    4.94    0.41
  -5   0  -1    6.37    0.60
  -5   0  -1    5.92    0.39
   5   0   1    5.69    0.36
   5   0   1    5.92    0.41
   5   0   1    5.22    0.50
   5   0   1    5.40    0.46
  -6   0  -1    6.26    0.51
  -6   0  -1    7.14    0.52
  -6   0  -1    6.65    0.54
   6   0   1    5.97    0.43
   6   0   1    7.13    0.53
   6   0   1    6.73    0.54
  -7   0  -1   51.50    2.13
  -7   0  -1   48.36    2.11
  -7   0  -1   52.17    2.14
   7   0   1   55.04    2.14
   7   0   1   53.89    2.14
  -8   0  -1   32.84    1.62
  -8   0  -1   32.26    1.68
  -8   0  -1   36.50    1.59
   8   0   1   37.95    1.57
   8   0   1   35.21    1.62
   8   0   1   33.50    1.72
  -9   0  -1    0.43    0.64
  -9   0  -1    1.33    0.79
   9   0   1    1.42    0.98
   9   0   1   -0.09    0.67
   9   0   1    1.39    0.73
 -10   0  -1    0.65    0.87
 -10   0  -1    0.11    0.96
  10   0   1    0.50    0.86
  10   0   1   -0.89    0.80
 -11   0  -1    1.13    0.96
 -11   0  -1   -0.20    1.20
  11   0   1    1.81    0.97
  11   0   1   -0.43    1.00
 -12   0  -1   -0.80    1.25
  12   0   1    1.37    1.27
  13  -1  -1    4.29    1.31
  13  -1  -1    1.98    1.33
 -13   1   1    3.63    1.29
  12  -1  -1    1.81    1.05
  12  -1  -1    1.30    1.10
 -12   1   1    2.91    1.04
  11  -1  -1    3.99    0.93
  11  -1  -1    3.50    0.89
 -11   1   1    3.95    0.92
  10  -1  -1    2.47    0.77
  10  -1  -1    4.67    0.83
  10  -1  -1    1.20    0.96
 -10   1   1    3.75    0.78
 -10   1   1    5.25    0.75
   9  -1  -1   33.14    1.58
   9  -1  -1   30.04    1.56
   9  -1  -1   30.75    1.62
  -9   1   1   32.29    1.50
  -9   1   1   31.32    1.51
   8  -1  -1    4.59    0.57
   8  -1  -1    4.44    0.57
   8  -1  -1    5.07    0.60
  -8   1   1    4.43    0.58
  -8   1   1    4.58    0.51
  -8   1   1    5.14    0.77
   7  -1  -1   -0.02    0.43
   7  -1  -1   -0.15    0.39
   7  -1  -1    0.30    0.40
  -7   1   1   -0.26    0.44
  -7   1   1    0.75    0.58
  -7   1   1    0.10    0.26
   6  -1  -1   22.55    1.12
   6  -1  -1   22.03    1.02
   6  -1  -1   23.74    0.97
  -6   1   1   23.62    1.09
  -6   1   1   21.96    0.94
  -6   1   1   21.61    1.02
   5  -1  -1    2.48    0.39
   5  -1  -1    2.39    0.27
   5  -1  -1    2.19    0.25
   5  -1  -1    2.15    0.26
  -5   1   1    2.68    0.39
  -5   1   1    2.69    0.30
  -5   1   1    2.97    0.25
  -5   1   1    2.86    0.38
   4  -1  -1    7.87    0.46
   4  -1  -1    8.02    0.41
   4  -1  -1    7.89    0.39
  -4   1   1    8.54    0.46
  -4   1   1    6.88    0.38
  -4   1   1    7.60    0.45
  -4   1   1    7.76    0.42
   3  -1  -1   25.89    0.99
   3  -1  -1   24.96    0.98
   3  -1  -1   25.43    1.00
   3  -1  -1   25.47    0.98
  -3   1   1   25.33    0.98
  -3   1   1   24.80    0.99
  -3   1   1   25.51    0.98
  -3   1   1   25.25    0.99
   2  -1  -1    8.22    0.37
   2  -1  -1    8.67    0.36
   2  -1  -1    8.70    0.37
   2  -1  -1    8.65    0.34
  -2   1   1    8.34    0.37
  -2   1   1    8.61    0.34
  -2   1   1    8.60    0.36
  -2   1   1    8.56    0.37
   1  -1  -1    1.29    0.09
   1  -1  -1    1.27    0.11
   1  -1  -1    1.42    0.09
  -1   1   1    1.32    0.09
  -1   1   1    1.57    0.10
  -1   1   1    1.40    0.10
   0  -1  -1  101.67    3.79
   0  -1  -1  101.60    3.77
   0   1   1  102.04    3.78
   0   1   1  103.95    3.79
   0   1   1  100.65    3.77
   0   1   1  102.42    3.78
  -1  -1  -1    0.74    0.11
  -1  -1  -1    0.86    0.13
   1   1   1    0.96    0.08
   1   1   1    0.81    0.13
   1   1   1    1.11    0.11
   1   1   1    0.87    0.13
  -2  -1  -1   -0.10    0.09
  -2  -1  -1    0.09    0.15
  -2  -1  -1    0.35    0.14
   2   1   1    0.13    0.16
   2   1   1    0.05    0.15
   2   1   1    0.03    0.11
   2   1   1   -0.01    0.17
  -3  -1  -1    2.62    0.23
  -3  -1  -1    2.85    0.25
  -3  -1  -1    2.31    0.23
   3   1   1    2.97    0.24
   3   1   1    2.43    0.29
   3   1   1    2.77    0.27
   3   1   1    2.93    0.22
  -4  -1  -1   25.14    1.04
  -4  -1  -1   23.65    1.02
  -4  -1  -1   25.33    1.01
   4   1   1   23.38    1.07
   4   1   1   25.36    1.10
   4   1   1   24.86    1.00
   4   1   1   25.00    1.02
  -5  -1  -1    3.85    0.41
  -5  -1  -1    3.87    0.38
  -5  -1  -1    3.28    0.35
   5   1   1    3.63    0.38
   5   1   1    3.49    0.46
   5   1   1    3.86    0.34
   5   1   1    4.34    0.55
  -6  -1  -1    1.28    0.63
  -6  -1  -1    0.39    0.44
  -6  -1  -1    1.11    0.43
   6   1   1    1.00    0.33
   6   1   1    1.27    0.49
   6   1   1    0.92    0.45
  -7  -1  -1    0.36    0.57
  -7  -1  -1   -0.41    0.49
  -7  -1  -1    0.01    0.53
   7   1   1   -0.32    0.61
   7   1   1   -0.81    0.55
   7   1   1    1.02    0.48
  -8  -1  -1   21.13    1.33
  -8  -1  -1   20.70    1.14
  -8  -1  -1   21.20    1.23
   8   1   1   23.22    1.25
   8   1   1   20.73    1.26
   8   1   1   22.78    1.46
  -9  -1  -1    1.38    0.86
  -9  -1  -1    0.64    0.70
   9   1   1    1.06    0.74
   9   1   1    1.82    0.78
 -10  -1  -1    0.17    1.02
 -10  -1  -1    3.09    0.86
  10   1   1    0.99    0.92
  10   1   1    0.96    0.92
 -11  -1  -1   -0.34    1.07
  11   1   1   -0.61    1.10
 -12  -1  -1    0.35    1.35
  12   1   1   -0.60    1.36
  14  -2  -1   -2.21    1.62
 -14   2   1   -1.66    1.37
  13  -2  -1    2.68    1.23
  13  -2  -1    1.54    1.22
 -13   2   1    1.21    1.23
  12  -2  -1    2.62    0.98
  12  -2  -1    2.54    1.17
 -12   2   1    1.89    0.91
 -12   2   1    3.29    1.12
  11  -2  -1    7.17    0.91
  11  -2  -1    9.94    0.96
 -11   2   1    8.28    0.98
 -11   2   1    6.67    0.89
  10  -2  -1   -0.38    0.71
  10  -2  -1    0.22    0.68
  10  -2  -1    0.36    1.00
 -10   2   1    0.24    0.69
 -10   2   1    1.08    0.70
   9  -2  -1   21.70    1.22
   9  -2  -1   22.33    1.21
   9  -2  -1   21.18    1.22
  -9   2   1   22.39    1.20
  -9   2   1   19.94    1.21
   8  -2  -1   11.10    0.72
   8  -2  -1   12.48    0.73
   8  -2  -1   10.90    0.77
  -8   2   1    9.95    0.96
  -8   2   1    9.86    0.71
  -8   2   1   11.85    0.69
   7  -2  -1    9.46    0.62
   7  -2  -1    9.63    0.78
   7  -2  -1    9.86    0.60
   7  -2  -1   10.60    0.65
  -7   2   1   10.20    0.62
  -7   2   1   10.69    0.76
  -7   2   1   10.17    0.64
  -7   2   1   11.86    0.77
   6  -2  -1    0.41    0.44
   6  -2  -1   -0.41    0.31
   6  -2  -1    0.17    0.26
   6  -2  -1    0.63    0.32
  -6   2   1   -0.19    0.30
  -6   2   1   -0.78    0.42
  -6   2   1   -0.01    0.39
  -6   2   1    0.01    0.21
   5  -2  -1  161.81    5.90
   5  -2  -1  156.78    5.88
   5  -2  -1  156.24    5.88
   5  -2  -1  152.03    5.88
  -5   2   1  159.18    5.88
  -5   2   1  161.32    5.90
  -5   2   1  160.46    5.89
  -5   2   1  155.13    5.89
   4  -2  -1    4.06    0.25
   4  -2  -1    4.22    0.30
   4  -2  -1    3.76    0.28
   4  -2  -1    4.11    0.28
  -4   2   1    3.85    0.27
  -4   2   1    3.66    0.30
  -4   2   1    3.96    0.26
  -4   2   1    4.16    0.27
   3  -2  -1   28.49    1.11
   3  -2  -1   27.95    1.07
   3  -2  -1   26.90    1.09
  -3   2   1   28.80    1.10
  -3   2   1   28.94    1.08
  -3   2   1   29.08    1.10
  -3   2   1   27.95    1.09
   2  -2  -1   28.36    1.06
   2  -2  -1   27.34    1.06
   2  -2  -1   28.16    1.04
  -2   2   1   27.69    1.07
  -2   2   1   27.60    1.06
  -2   2   1   28.04    1.08
  -2   2   1   27.80    1.04
   1  -2  -1  114.40    4.27
   1  -2  -1  114.44    4.27
   1  -2  -1  116.81    4.27
  -1   2   1  113.28    4.27
  -1   2   1  116.98    4.29
  -1   2   1  116.74    4.27
  -1   2   1  114.01    4.27
   0  -2  -1  269.49    9.81
   0  -2  -1  262.77    9.79
   0  -2  -1  264.98    9.80
   0   2   1  266.73    9.81
   0   2   1  264.83    9.80
   0   2   1  258.09    9.79
   0   2   1  267.04    9.79
  -1  -2  -1   76.43    2.98
  -1  -2  -1   79.04    2.97
   1   2   1   78.31    2.98
   1   2   1   83.28    2.97
   1   2   1   79.93    2.95
   1   2   1   79.95    2.98
  -2  -2  -1  156.31    5.74
  -2  -2  -1  159.02    5.74
   2   2   1  150.75    5.75
   2   2   1  150.67    5.73
   2   2   1  159.13    5.75
   2   2   1  149.81    5.74
  -3  -2  -1   40.37    1.51
  -3  -2  -1   38.61    1.50
   3   2   1   39.10    1.53
   3   2   1   38.53    1.48
   3   2   1   37.91    1.50
   3   2   1   35.20    1.53
  -4  -2  -1   41.74    1.63
  -4  -2  -1   42.45    1.60
  -4  -2  -1   40.29    1.64
   4   2   1   42.09    1.61
   4   2   1   39.67    1.61
   4   2   1   39.28    1.68
   4   2   1   41.11    1.70
  -5  -2  -1   -0.12    0.31
  -5  -2  -1    0.67    0.35
  -5  -2  -1   -0.39    0.38
   5   2   1    0.36    0.31
   5   2   1    0.48    0.39
   5   2   1   -0.05    0.46
  -6  -2  -1   12.65    0.78
  -6  -2  -1   13.06    0.84
  -6  -2  -1   15.28    0.85
   6   2   1   13.83    0.79
   6   2   1   13.55    0.85
  -7  -2  -1    0.66    0.60
  -7  -2  -1   -0.05    0.59
  -7  -2  -1    0.24    0.55
   7   2   1    0.50    0.67
   7   2   1    1.42    0.59
   7   2   1    0.28    0.61
  -8  -2  -1   25.22    1.49
  -8  -2  -1   24.55    1.39
   8   2   1   24.16    1.36
   8   2   1   26.59    1.47
   8   2   1   25.88    1.44
  -9  -2  -1    9.24    1.03
   9   2   1    8.69    0.97
   9   2   1    9.26    1.13
 -10  -2  -1    2.06    1.03
  10   2   1    0.22    1.04
  10   2   1   -0.48    1.04
 -11  -2  -1    2.32    1.29
  11   2   1    1.16    1.29
 -12  -2  -1    0.89    1.56
  12   2   1    1.44    1.60
  14  -3  -1   -0.11    1.55
  14  -3  -1   -0.09    1.45
 -14   3   1   -0.06    1.44
  13  -3  -1    2.43    1.15
  13  -3  -1    0.76    1.18
 -13   3   1    3.48    1.09
  12  -3  -1    5.78    0.99
  12  -3  -1    6.27    0.98
 -12   3   1    3.26    1.55
 -12   3   1    5.96    1.09
  11  -3  -1   -0.35    0.81
  11  -3  -1    0.14    0.79
 -11   3   1    0.39    0.85
 -11   3   1   -0.52    0.73
  10  -3  -1   -0.68    0.66
  10  -3  -1   -0.13    0.65
 -10   3   1   -0.61    0.67
 -10   3   1   -0.17    0.66
   9  -3  -1    0.07    0.84
   9  -3  -1    0.90    0.55
   9  -3  -1    0.42    0.58
  -9   3   1   -0.28    0.53
  -9   3   1    0.31    0.57
   8  -3  -1    3.58    0.48
   8  -3  -1    4.23    0.53
   8  -3  -1    4.50    0.68
  -8   3   1    3.05    0.52
  -8   3   1    3.64    0.53
   7  -3  -1    0.70    0.39
   7  -3  -1    0.15    0.34
   7  -3  -1   -0.03    0.59
   7  -3  -1   -0.07    0.47
  -7   3   1    0.54    0.52
  -7   3   1    0.24    0.38
  -7   3   1    0.10    0.35
  -7   3   1    0.23    0.53
   6  -3  -1    5.56    0.49
   6  -3  -1    6.45    0.44
   6  -3  -1    5.64    0.52
   6  -3  -1    5.75    0.38
  -6   3   1    6.82    0.43
  -6   3   1    5.65    0.53
  -6   3   1    7.03    0.46
  -6   3   1    6.43    0.48
   5  -3  -1    4.31    0.29
   5  -3  -1    4.22    0.39
   5  -3  -1    5.05    0.32
   5  -3  -1    5.33    0.41
  -5   3   1    5.18    0.32
  -5   3   1    4.87    0.33
  -5   3   1    4.06    0.32
  -5   3   1    6.11    0.42
   4  -3  -1    1.75    0.28
   4  -3  -1    1.28    0.16
   4  -3  -1    1.43    0.25
   4  -3  -1    1.33    0.21
  -4   3   1    1.32    0.17
  -4   3   1    1.15    0.25
  -4   3   1    1.44    0.21
  -4   3   1    1.92    0.23
   3  -3  -1    1.15    0.13
   3  -3  -1    1.30    0.17
  -3   3   1    1.05    0.20
  -3   3   1    1.06    0.20
  -3   3   1    0.68    0.15
  -3   3   1    1.16    0.12
   2  -3  -1    6.09    0.29
   2  -3  -1    5.78    0.28
   2  -3  -1    5.50    0.29
  -2   3   1    5.53    0.35
  -2   3   1    6.59    0.28
  -2   3   1    5.54    0.30
  -2   3   1    5.76    0.31
   1  -3  -1    3.95    0.23
   1  -3  -1    3.85    0.25
  -1   3   1    4.18    0.24
  -1   3   1    4.79    0.29
  -1   3   1    4.18    0.25
  -1   3   1    3.76    0.23
  -1   3   1    4.16    0.24
   0  -3  -1   81.44    2.99
   0  -3  -1   77.63    2.98
   0  -3  -1   78.17    3.00
   0  -3  -1   79.47    2.98
   0   3   1   79.45    2.99
   0   3   1   82.29    2.97
   0   3   1   79.60    2.98
   0   3   1   79.85    3.00
  -1  -3  -1    1.13    0.18
  -1  -3  -1    0.70    0.22
   1   3   1    1.24    0.25
   1   3   1    1.13    0.14
   1   3   1    0.72    0.24
   1   3   1    0.83    0.21
  -2  -3  -1   62.94    2.41
  -2  -3  -1   63.46    2.42
   2   3   1   63.97    2.38
   2   3   1   65.94    2.45
   2   3   1   64.23    2.40
   2   3   1   62.90    2.41
   2   3   1   56.56    2.46
   2   3   1   66.21    2.43
  -3  -3  -1   52.49    2.05
  -3  -3  -1   52.14    2.04
   3   3   1   53.05    2.04
   3   3   1   52.82    2.12
   3   3   1   53.67    2.09
   3   3   1   51.51    2.08
   3   3   1   53.24    2.03
  -4  -3  -1    0.40    0.37
  -4  -3  -1    0.40    0.29
   4   3   1    0.29    0.31
   4   3   1    0.94    0.38
   4   3   1    1.10    0.47
  -5  -3  -1    0.42    0.45
   5   3   1    1.64    0.49
   5   3   1    0.53    0.52
  -6  -3  -1    0.13    0.53
  -6  -3  -1    1.59    0.53
   6   3   1   -0.63    0.58
   6   3   1    0.21    0.60
   6   3   1    0.01    0.56
  -7  -3  -1    1.41    0.68
  -7  -3  -1    2.36    0.65
   7   3   1    0.37    0.70
   7   3   1    2.02    0.70
   7   3   1    1.86    0.78
  -8  -3  -1    0.05    0.83
  -8  -3  -1    0.56    0.73
   8   3   1    2.83    0.82
   8   3   1    0.82    0.84
  -9  -3  -1    0.53    0.90
   9   3   1    0.91    0.96
   9   3   1    0.51    1.03
 -10  -3  -1    3.63    1.20
  10   3   1    3.94    1.24
 -11  -3  -1    4.52    1.34
  11   3   1    4.26    1.51
  14  -4  -1    9.85    1.51
 -14   4   1   11.14    1.47
  13  -4  -1    0.77    1.03
  13  -4  -1    3.69    1.13
 -13   4   1    1.62    0.97
 -13   4   1    2.87    1.20
  12  -4  -1    0.21    0.94
  12  -4  -1    0.96    0.91
 -12   4   1    0.10    0.85
 -12   4   1   -0.84    0.99
  11  -4  -1   -0.01    0.72
  11  -4  -1    0.29    0.78
 -11   4   1    0.22    0.76
 -11   4   1   -0.55    0.80
  10  -4  -1    3.18    0.67
  10  -4  -1    3.85    0.68
 -10   4   1    2.09    0.64
 -10   4   1    2.40    0.72
   9  -4  -1    4.17    0.57
   9  -4  -1    3.21    0.62
  -9   4   1    4.22    0.63
  -9   4   1    5.51    0.60
   8  -4  -1   11.55    0.86
   8  -4  -1    9.66    0.64
   8  -4  -1    9.87    0.65
  -8   4   1   10.97    0.80
  -8   4   1   11.49    0.71
  -8   4   1   10.37    0.73
   7  -4  -1    1.34    0.63
   7  -4  -1    1.05    0.55
   7  -4  -1    0.74    0.37
   7  -4  -1    1.11    0.34
  -7   4   1    1.36    0.56
  -7   4   1    0.82    0.43
  -7   4   1    1.45    0.45
  -7   4   1    1.14    0.41
   6  -4  -1   -0.86    0.46
   6  -4  -1    0.34    0.43
   6  -4  -1    0.09    0.30
   6  -4  -1    0.44    0.22
  -6   4   1    0.09    0.29
  -6   4   1    0.04    0.44
  -6   4   1    0.50    0.35
   5  -4  -1    5.84    0.36
   5  -4  -1    5.43    0.47
   5  -4  -1    4.96    0.32
   5  -4  -1    6.69    0.43
  -5   4   1    5.77    0.38
  -5   4   1    5.59    0.33
  -5   4   1    6.86    0.48
  -5   4   1    5.45    0.41
   4  -4  -1   13.95    0.61
   4  -4  -1   15.32    0.65
   4  -4  -1   14.50    0.62
  -4   4   1   14.21    0.69
  -4   4   1   14.16    0.59
  -4   4   1   14.08    0.64
   3  -4  -1    3.36    0.22
   3  -4  -1    3.82    0.24
   3  -4  -1    2.72    0.23
  -3   4   1    3.45    0.24
  -3   4   1    2.93    0.29
  -3   4   1    3.51    0.22
  -3   4   1    2.93    0.27
   2  -4  -1   27.09    1.03
   2  -4  -1   25.90    1.03
  -2   4   1   26.54    1.07
  -2   4   1   26.71    1.04
  -2   4   1   25.84    1.02
  -2   4   1   25.46    1.08
   1  -4  -1    3.40    0.26
   1  -4  -1    3.56    0.23
  -1   4   1    3.46    0.26
  -1   4   1    3.66    0.33
  -1   4   1    3.83    0.25
  -1   4   1    3.77    0.23
   0  -4  -1   10.49    0.48
   0  -4  -1    9.89    0.52
   0  -4  -1   10.40    0.48
   0  -4  -1   10.34    0.56
   0   4   1   10.25    0.57
   0   4   1    9.63    0.48
   0   4   1   10.33    0.46
   0   4   1    9.84    0.55
  -1  -4  -1   76.69    2.92
   1   4   1   75.01    2.94
   1   4   1   77.90    2.93
   1   4   1   76.23    2.91
   1   4   1   78.29    2.88
  -2  -4  -1    3.60    0.37
  -2  -4  -1    3.10    0.35
   2   4   1    3.22    0.28
   2   4   1    3.18    0.30
   2   4   1    3.36    0.52
   2   4   1    3.46    0.39
   2   4   1    4.06    0.45
  -3  -4  -1    8.12    0.49
  -3  -4  -1    7.53    0.51
   3   4   1    7.39    0.47
   3   4   1    8.57    0.55
   3   4   1    7.22    0.60
   3   4   1    7.43    0.61
   3   4   1    8.04    0.46
  -4  -4  -1   14.04    0.85
  -4  -4  -1   13.04    1.00
   4   4   1   14.25    0.94
   4   4   1   14.37    0.84
   4   4   1   15.54    0.78
   4   4   1   16.85    0.95
  -5  -4  -1    7.80    0.66
  -5  -4  -1    8.15    0.64
   5   4   1    8.37    0.72
   5   4   1    8.82    0.69
   5   4   1    6.86    0.75
  -6  -4  -1   28.66    1.41
  -6  -4  -1   27.54    1.43
   6   4   1   28.42    1.49
   6   4   1   25.81    1.52
   6   4   1   27.88    1.51
  -7  -4  -1    3.40    0.73
  -7  -4  -1    2.08    0.81
   7   4   1    2.26    0.84
   7   4   1    1.80    0.80
  -8  -4  -1    0.90    0.82
  -8  -4  -1   -0.08    0.96
   8   4   1    0.68    0.91
   8   4   1    1.03    1.00
  -9  -4  -1    2.79    1.07
   9   4   1   -0.48    1.19
   9   4   1    1.42    1.12
 -10  -4  -1    0.84    1.34
  10   4   1    0.84    1.32
  14  -5  -1    0.52    1.33
  14  -5  -1   -0.26    1.40
 -14   5   1   -0.20    1.36
 -14   5   1    0.45    1.29
  13  -5  -1   -0.57    1.01
  13  -5  -1    3.46    1.16
 -13   5   1    1.92    1.16
 -13   5   1    2.09    1.05
  12  -5  -1    9.48    1.03
  12  -5  -1   11.31    1.05
 -12   5   1   10.76    0.99
 -12   5   1   12.35    1.17
  11  -5  -1    1.17    0.72
  11  -5  -1    2.54    0.75
 -11   5   1    2.39    0.77
 -11   5   1    2.15    0.86
  10  -5  -1    7.52    0.77
  10  -5  -1    6.63    0.71
 -10   5   1    5.94    0.76
 -10   5   1    5.71    0.75
   9  -5  -1    1.55    0.54
   9  -5  -1    1.41    0.52
  -9   5   1    2.15    0.59
  -9   5   1    1.76    0.60
   8  -5  -1    0.28    0.40
   8  -5  -1    0.81    0.69
   8  -5  -1    0.31    0.46
  -8   5   1    0.32    0.50
  -8   5   1    0.87    0.55
  -8   5   1    1.06    0.63
   7  -5  -1    0.58    0.70
   7  -5  -1    0.54    0.28
   7  -5  -1    0.87    0.38
   7  -5  -1    1.03    0.57
  -7   5   1    0.56    0.41
  -7   5   1    0.86    0.42
  -7   5   1    0.84    0.45
   6  -5  -1    9.52    0.68
   6  -5  -1    8.39    0.49
   6  -5  -1    7.71    0.56
   6  -5  -1    8.03    0.50
  -6   5   1    7.85    0.50
  -6   5   1    8.83    0.55
  -6   5   1    8.23    0.58
  -6   5   1    7.22    0.63
   5  -5  -1    7.14    0.44
   5  -5  -1    7.56    0.45
   5  -5  -1    7.02    0.43
  -5   5   1    7.16    0.42
  -5   5   1    7.56    0.53
  -5   5   1    7.70    0.42
  -5   5   1    8.30    0.54
   4  -5  -1    0.48    0.23
   4  -5  -1    0.64    0.22
   4  -5  -1    0.75    0.21
  -4   5   1    0.68    0.22
  -4   5   1   -0.03    0.32
  -4   5   1    0.59    0.18
  -4   5   1    0.81    0.33
   3  -5  -1   10.74    0.50
   3  -5  -1   10.63    0.52
  -3   5   1   10.82    0.51
  -3   5   1   10.93    0.58
  -3   5   1   10.53    0.51
  -3   5   1   10.35    0.62
   2  -5  -1   41.23    1.60
   2  -5  -1   41.19    1.61
  -2   5   1   42.17    1.59
  -2   5   1   41.25    1.61
  -2   5   1   42.76    1.68
  -2   5   1   42.88    1.62
  -2   5   1   41.50    1.60
  -2   5   1   40.79    1.66
   1  -5  -1   12.42    0.55
   1  -5  -1   12.05    0.60
  -1   5   1   11.75    0.70
  -1   5   1   12.16    0.61
  -1   5   1   13.52    0.64
  -1   5   1   12.61    0.58
   0  -5  -1    3.63    0.33
   0  -5  -1    2.89    0.28
   0   5   1    3.14    0.39
   0   5   1    3.64    0.32
   0   5   1    3.40    0.30
   0   5   1    3.40    0.42
  -1  -5  -1    4.79    0.40
  -1  -5  -1    3.20    0.43
   1   5   1    5.18    0.46
   1   5   1    5.93    0.56
   1   5   1    4.65    0.35
   1   5   1    4.87    0.50
  -2  -5  -1    1.98    0.41
  -2  -5  -1    2.23    0.39
   2   5   1    1.66    0.49
   2   5   1    1.75    0.51
   2   5   1    2.46    0.38
   2   5   1    2.61    0.61
   2   5   1    3.29    0.35
  -3  -5  -1    0.94    0.43
  -3  -5  -1    0.80    0.46
   3   5   1    0.19    0.39
   3   5   1    0.81    0.55
   3   5   1    0.87    0.52
   3   5   1    0.66    0.45
  -4  -5  -1    0.60    0.55
  -4  -5  -1    1.40    0.53
   4   5   1    0.62    0.57
   4   5   1    0.94    0.49
   4   5   1    1.07    0.59
   4   5   1    1.51    0.67
  -5  -5  -1    7.80    0.76
  -5  -5  -1    8.78    0.72
   5   5   1    7.27    0.71
   5   5   1    8.79    0.88
   5   5   1    7.23    0.80
   5   5   1    6.96    0.79
  -6  -5  -1    2.69    0.78
  -6  -5  -1    2.45    0.74
   6   5   1    1.55    0.85
   6   5   1    3.44    1.05
   6   5   1    0.82    0.81
  -7  -5  -1    0.13    0.90
   7   5   1   -0.05    0.99
  -8  -5  -1   -1.08    0.97
   8   5   1    1.09    1.07
   8   5   1    1.26    1.20
  -9  -5  -1    2.20    1.19
   9   5   1    0.99    1.33
 -10  -5  -1    1.16    1.54
  10   5   1    0.41    1.55
  15  -6  -1   -1.08    1.45
 -15   6   1   -0.47    1.57
  14  -6  -1    3.38    1.34
  14  -6  -1    2.63    1.22
 -14   6   1    1.69    1.28
 -14   6   1    2.13    1.38
  13  -6  -1   -0.46    0.96
  13  -6  -1    0.21    1.03
 -13   6   1    0.00    1.19
  12  -6  -1   17.00    1.23
  12  -6  -1   18.40    1.22
 -12   6   1   18.41    1.35
 -12   6   1   19.33    1.26
  11  -6  -1    1.10    0.67
  11  -6  -1    1.37    0.73
 -11   6   1    0.50    0.83
 -11   6   1    1.07    0.77
  10  -6  -1    4.33    0.71
  10  -6  -1    4.04    0.67
 -10   6   1    4.55    0.73
 -10   6   1    3.63    0.73
   9  -6  -1   -0.18    0.55
   9  -6  -1    0.27    0.51
  -9   6   1    0.31    0.60
  -9   6   1    0.54    0.59
   8  -6  -1    1.08    0.72
   8  -6  -1    0.67    0.44
   8  -6  -1    0.47    0.47
  -8   6   1    1.25    0.57
  -8   6   1    0.54    0.59
  -8   6   1    0.52    0.51
   7  -6  -1    3.87    0.40
   7  -6  -1    3.22    0.55
   7  -6  -1    3.39    0.46
  -7   6   1    3.76    0.45
  -7   6   1    3.59    0.47
  -7   6   1    3.31    0.56
   6  -6  -1    0.21    0.41
   6  -6  -1    0.41    0.33
   6  -6  -1    0.31    0.28
  -6   6   1   -0.09    0.44
  -6   6   1    0.50    0.28
  -6   6   1    0.27    0.32
   5  -6  -1   10.62    0.61
   5  -6  -1   10.62    0.57
   5  -6  -1   11.07    0.63
  -5   6   1   10.66    0.57
  -5   6   1   10.44    0.66
  -5   6   1   10.52    0.58
  -5   6   1   11.11    0.68
   4  -6  -1    5.62    0.35
   4  -6  -1    4.57    0.35
   4  -6  -1    4.96    0.37
  -4   6   1    4.80    0.48
  -4   6   1    5.56    0.36
  -4   6   1    5.57    0.35
  -4   6   1    4.99    0.49
   3  -6  -1   24.58    1.03
   3  -6  -1   24.50    1.03
  -3   6   1   23.81    1.13
  -3   6   1   25.03    1.13
  -3   6   1   25.47    1.08
  -3   6   1   24.59    1.01
  -3   6   1   25.51    1.03
   2  -6  -1   28.88    1.18
   2  -6  -1   29.64    1.17
  -2   6   1   28.34    1.14
  -2   6   1   27.28    1.15
  -2   6   1   28.83    1.30
  -2   6   1   28.27    1.26
  -2   6   1   28.79    1.20
  -2   6   1   29.88    1.19
   1  -6  -1    6.13    0.41
  -1   6   1    5.26    0.48
  -1   6   1    5.59    0.58
  -1   6   1    6.62    0.41
  -1   6   1    5.71    0.45
   0   6   1   11.09    0.75
   0   6   1    9.89    0.62
   0   6   1   11.35    0.75
   0   6   1    9.73    0.58
  -1  -6  -1    0.16    0.37
   1   6   1    0.96    0.58
   1   6   1    0.81    0.61
   1   6   1    1.33    0.48
   1   6   1    1.22    0.40
   1   6   1    0.33    0.39
  -2  -6  -1   11.69    0.78
  -2  -6  -1   12.13    0.72
   2   6   1   12.91    0.87
   2   6   1   12.54    0.75
   2   6   1   11.05    0.68
  -3  -6  -1   -0.11    0.60
  -3  -6  -1   -0.03    0.50
   3   6   1   -0.78    0.53
   3   6   1   -0.60    0.58
   3   6   1    0.54    0.58
   3   6   1   -0.07    0.75
  -4  -6  -1    0.02    0.54
  -4  -6  -1   -1.52    0.67
   4   6   1   -0.70    0.69
   4   6   1    0.52    0.68
   4   6   1   -1.61    0.87
  -5  -6  -1    0.42    0.67
  -5  -6  -1   -0.54    0.78
   5   6   1   -0.67    0.84
   5   6   1    0.33    0.99
   5   6   1    0.18    0.77
  -6  -6  -1    0.35    0.89
  -6  -6  -1    0.22    0.79
   6   6   1    0.86    0.89
   6   6   1    0.21    0.99
  -7  -6  -1    0.19    0.97
   7   6   1   -1.05    1.07
   7   6   1   -0.27    1.18
  -8  -6  -1    1.86    1.12
   8   6   1    0.90    1.27
  -9  -6  -1    1.26    1.47
   9   6   1    1.53    1.40
  15  -7  -1   -0.93    1.57
  15  -7  -1    0.41    1.44
 -15   7   1   -1.19    1.69
 -15   7   1   -0.20    1.46
  14  -7  -1    0.75    1.27
  14  -7  -1    2.27    1.18
 -14   7   1    0.96    1.19
 -14   7   1    4.24    1.39
  13  -7  -1    1.05    0.99
  13  -7  -1    1.35    1.10
 -13   7   1    1.37    1.00
 -13   7   1    2.30    1.43
  12  -7  -1    1.60    0.92
  12  -7  -1    3.13    0.89
 -12   7   1    1.81    0.94
 -12   7   1    3.59    0.98
  11  -7  -1    7.38    0.79
  11  -7  -1    6.49    0.84
 -11   7   1    7.03    0.95
 -11   7   1    7.36    0.83
  10  -7  -1   10.78    0.88
  10  -7  -1   15.21    0.90
 -10   7   1   12.22    0.92
 -10   7   1   12.34    0.96
   9  -7  -1    5.57    0.59
   9  -7  -1    4.48    0.62
  -9   7   1    5.14    0.68
  -9   7   1    4.72    0.73
  -9   7   1    4.32    0.84
   8  -7  -1   41.38    1.75
   8  -7  -1   42.98    1.75
   8  -7  -1   43.01    1.88
  -8   7   1   41.56    1.77
  -8   7   1   41.67    1.86
  -8   7   1   40.43    1.81
   7  -7  -1   15.83    0.87
   7  -7  -1   18.69    1.01
   7  -7  -1   18.47    0.95
  -7   7   1   16.72    1.05
  -7   7   1   16.71    0.94
  -7   7   1   16.60    0.94
   6  -7  -1    1.52    0.42
   6  -7  -1    1.13    0.39
   6  -7  -1    2.62    0.32
  -6   7   1    1.86    0.33
  -6   7   1    2.61    0.40
  -6   7   1    2.73    0.55
   5  -7  -1    4.18    0.41
   5  -7  -1    3.99    0.37
   5  -7  -1    3.64    0.36
  -5   7   1    4.67    0.40
  -5   7   1    4.34    0.36
  -5   7   1    4.58    0.55
   4  -7  -1   15.44    0.75
   4  -7  -1   14.26    0.74
  -4   7   1   14.92    0.89
  -4   7   1   13.99    0.74
  -4   7   1   15.38    0.94
  -4   7   1   14.74    0.72
   3  -7  -1   11.29    0.62
   3  -7  -1   11.31    0.64
  -3   7   1   11.47    0.71
  -3   7   1   10.80    0.58
  -3   7   1   11.32    0.83
  -3   7   1   11.63    0.70
  -3   7   1   10.20    0.58
   2  -7  -1    8.40    0.49
   2  -7  -1    6.73    0.53
  -2   7   1    8.73    0.58
  -2   7   1    8.07    0.62
  -2   7   1    8.48    0.75
  -2   7   1    6.48    0.45
  -2   7   1    8.11    0.85
   1  -7  -1    6.14    0.48
   1  -7  -1    6.35    0.56
  -1   7   1    5.09    0.47
  -1   7   1    5.81    0.82
  -1   7   1    5.54    0.61
  -1   7   1    5.69    0.71
  -1   7   1    5.44    0.56
   0   7   1   12.76    0.93
   0   7   1   14.94    0.98
   0   7   1   14.59    0.92
  -1  -7  -1    8.50    0.60
   1   7   1    8.42    0.62
   1   7   1    8.48    0.85
  -2  -7  -1   64.54    2.56
   2   7   1   63.11    2.61
   2   7   1   64.89    2.74
  -3  -7  -1    7.01    0.72
   3   7   1    4.40    0.77
   3   7   1    5.40    1.04
   3   7   1    6.18    0.81
  -4  -7  -1    2.07    0.70
   4   7   1    2.86    0.89
   4   7   1    4.49    0.82
   4   7   1    3.60    1.14
  -5  -7  -1    3.57    0.87
   5   7   1    5.75    0.96
   5   7   1    5.09    1.04
  -6  -7  -1    0.44    0.96
   6   7   1   -0.79    1.02
   6   7   1    1.49    1.21
  -7  -7  -1    1.60    1.13
   7   7   1    1.54    1.21
   7   7   1    2.10    1.47
  -8  -7  -1    2.30    1.45
   8   7   1   -1.68    1.43
  15  -8  -1   -0.95    1.40
  15  -8  -1    0.57    1.59
 -15   8   1   -1.11    1.52
 -15   8   1    4.87    1.76
  14  -8  -1    0.41    1.17
 -14   8   1   -1.03    1.23
 -14   8   1   -1.96    1.44
  13  -8  -1    3.04    0.94
  13  -8  -1    0.38    1.14
 -13   8   1    1.10    1.11
 -13   8   1    3.38    1.16
  12  -8  -1   -2.99    0.95
  12  -8  -1   -0.01    0.86
 -12   8   1    0.47    1.00
 -12   8   1   -0.68    0.88
  11  -8  -1    6.72    0.86
  11  -8  -1    8.46    0.93
 -11   8   1    4.95    1.03
 -11   8   1    8.16    0.92
  10  -8  -1   22.27    1.30
  10  -8  -1   23.95    1.39
 -10   8   1   26.23    1.50
 -10   8   1   23.37    1.42
   9  -8  -1   -0.68    0.79
   9  -8  -1    1.22    0.56
   9  -8  -1    1.14    0.62
  -9   8   1    1.45    0.65
  -9   8   1    0.76    0.72
  -9   8   1    1.00    0.82
   8  -8  -1    0.23    0.67
   8  -8  -1   -0.02    0.49
   8  -8  -1   -0.54    0.53
  -8   8   1   -0.14    0.53
  -8   8   1   -0.52    0.64
  -8   8   1   -0.14    0.65
   7  -8  -1   28.00    1.30
   7  -8  -1   28.31    1.31
   7  -8  -1   30.08    1.36
  -7   8   1   28.49    1.32
  -7   8   1   29.70    1.36
  -7   8   1   30.03    1.45
   6  -8  -1    1.36    0.41
   6  -8  -1    0.54    0.42
   6  -8  -1    0.78    0.40
  -6   8   1    0.95    0.46
  -6   8   1    1.12    0.33
  -6   8   1    1.05    0.46
   5  -8  -1    7.70    0.53
  -5   8   1    7.15    0.46
  -5   8   1    5.79    0.66
  -5   8   1    7.10    0.53
   4  -8  -1   -0.26    0.37
   4  -8  -1    0.53    0.39
  -4   8   1   -0.01    0.34
  -4   8   1    0.36    0.45
  -4   8   1   -0.41    0.28
  -4   8   1    0.69    0.50
   3  -8  -1    9.61    0.65
   3  -8  -1   11.71    0.72
  -3   8   1   14.08    0.78
  -3   8   1   12.99    0.80
  -3   8   1   12.24    0.72
  -3   8   1   12.76    0.73
   2  -8  -1    1.90    0.42
   2  -8  -1    2.10    0.55
  -2   8   1    1.83    0.57
  -2   8   1    1.85    0.45
  -2   8   1    1.68    0.42
  -2   8   1    0.83    0.63
   1  -8  -1   50.34    2.07
  -1   8   1   44.59    1.99
  -1   8   1   51.55    2.09
   0   8   1   -0.58    0.57
   1   8   1   24.43    1.32
  -2  -8  -1    2.20    0.66
   2   8   1    0.85    0.78
   2   8   1    0.14    0.73
  -3  -8  -1    0.64    0.70
   3   8   1    0.63    0.80
   3   8   1    1.11    0.85
  -4  -8  -1    0.91    0.77
   4   8   1    0.40    1.04
   4   8   1    1.44    0.91
  -5  -8  -1    1.03    0.93
   5   8   1    2.82    1.22
   5   8   1    1.03    1.03
  -6  -8  -1    5.13    1.18
   6   8   1    3.53    1.21
   6   8   1    3.13    1.47
  -7  -8  -1    2.09    1.42
   7   8   1    4.44    1.44
  14  -9  -1    1.43    1.16
  14  -9  -1    2.75    1.38
 -14   9   1    2.47    1.49
  13  -9  -1    9.35    1.27
  13  -9  -1    7.93    1.14
 -13   9   1    7.60    1.30
 -13   9   1    8.84    1.23
  12  -9  -1    2.64    1.05
 -12   9   1    1.99    1.04
 -12   9   1    0.93    0.99
  11  -9  -1    4.36    0.83
  11  -9  -1    1.16    0.91
 -11   9   1    3.86    0.90
 -11   9   1    2.62    0.95
  10  -9  -1   40.43    1.78
  10  -9  -1   35.58    1.81
 -10   9   1   32.13    1.89
 -10   9   1   34.25    1.81
   9  -9  -1   24.65    1.40
   9  -9  -1   23.59    1.48
   9  -9  -1   24.22    1.29
  -9   9   1   24.00    1.39
  -9   9   1   24.35    1.48
   8  -9  -1    7.22    0.67
   8  -9  -1    6.89    0.72
   8  -9  -1    5.32    0.71
  -8   9   1    7.19    0.82
  -8   9   1    6.96    0.83
  -8   9   1    7.01    0.69
   7  -9  -1    7.41    0.62
   7  -9  -1    6.92    0.68
   7  -9  -1    6.89    0.63
  -7   9   1    6.54    0.78
  -7   9   1    7.48    0.73
  -7   9   1    7.72    0.63
   6  -9  -1   11.28    0.72
   6  -9  -1   10.55    0.73
  -6   9   1   10.54    0.77
  -6   9   1   11.63    0.88
   5  -9  -1    4.47    0.61
   5  -9  -1    5.28    0.54
  -5   9   1    6.06    0.50
  -5   9   1    5.79    0.64
  -5   9   1    5.22    0.72
   4  -9  -1    0.32    0.44
   4  -9  -1    1.21    0.56
  -4   9   1    0.15    0.44
  -4   9   1    0.11    0.62
  -4   9   1    0.78    0.60
  -4   9   1    0.41    0.45
   3  -9  -1   20.11    1.16
   3  -9  -1   22.23    1.10
  -3   9   1   18.92    1.21
  -3   9   1   20.89    1.06
  -3   9   1   19.48    1.09
   2  -9  -1    2.08    0.51
   2  -9  -1    3.39    0.65
  -2   9   1    1.87    0.66
  -2   9   1    2.66    0.54
  -2   9   1    2.03    0.61
  -1   9   1    4.38    0.59
  -1   9   1    6.01    0.79
   0   9   1    3.37    0.65
   0   9   1    2.15    0.78
   1   9   1    0.73    0.78
   1   9   1    0.42    0.76
   2   9   1    2.11    0.88
   2   9   1    5.07    0.89
   2   9   1    3.28    0.93
  -3  -9  -1   -0.35    0.78
   3   9   1   -0.03    1.02
   3   9   1   -0.42    0.92
   3   9   1    1.17    1.00
  -4  -9  -1    1.70    1.01
   4   9   1    0.77    1.03
   4   9   1    2.78    1.24
   4   9   1    2.67    1.13
  -5  -9  -1    5.94    1.15
   5   9   1    6.64    1.51
   5   9   1    6.95    1.29
  -6  -9  -1    0.52    1.45
   6   9   1   -0.59    1.51
  14 -10  -1    1.01    1.25
 -14  10   1    4.03    1.55
  13 -10  -1    0.47    1.01
  13 -10  -1    2.74    1.25
 -13  10   1    0.18    1.33
 -13  10   1    1.26    1.19
  12 -10  -1    5.39    1.13
  12 -10  -1    4.57    0.93
 -12  10   1    5.49    1.21
 -12  10   1    4.25    1.06
  11 -10  -1    1.20    0.99
  11 -10  -1   -0.06    0.94
 -11  10   1    0.74    0.99
 -11  10   1   -0.13    0.91
  10 -10  -1    3.09    0.90
  10 -10  -1    2.14    0.74
 -10  10   1    2.48    0.82
 -10  10   1    2.32    0.96
   9 -10  -1   -0.24    0.78
   9 -10  -1    0.73    0.70
  -9  10   1   -0.29    0.71
  -9  10   1   -0.62    0.84
   8 -10  -1    3.33    0.61
   8 -10  -1    6.01    0.67
   8 -10  -1    3.54    0.76
  -8  10   1    4.92    0.70
  -8  10   1    3.41    0.84
  -8  10   1    3.41    0.86
   7 -10  -1    4.35    0.60
   7 -10  -1    4.65    0.74
  -7  10   1    4.14    0.63
  -7  10   1    4.52    0.82
  -7  10   1    3.76    0.81
   6 -10  -1   -0.93    0.66
   6 -10  -1    0.02    0.52
  -6  10   1    0.15    0.70
  -6  10   1    0.81    0.53
  -6  10   1   -0.48    0.73
  -6  10   1    1.14    0.55
   5 -10  -1   28.57    1.44
   5 -10  -1   27.08    1.29
  -5  10   1   26.92    1.32
  -5  10   1   27.23    1.47
  -5  10   1   24.88    1.27
  -5  10   1   23.79    1.51
   4 -10  -1    9.10    0.70
   4 -10  -1    8.55    0.83
  -4  10   1    8.39    0.84
  -4  10   1    9.45    0.73
  -4  10   1    9.20    0.72
   3 -10  -1    1.71    0.76
   3 -10  -1    1.80    0.55
  -3  10   1    2.26    0.73
  -3  10   1    3.02    0.62
  -3  10   1    2.13    0.69
   2 -10  -1    0.18    0.79
  -2  10   1   -0.04    0.77
  -2  10   1    0.52    0.64
  -1  10   1   -0.45    0.84
  -1  10   1    1.49    0.64
   0  10   1    0.01    0.81
   0  10   1   -0.42    0.76
   1  10   1    0.18    0.83
   1  10   1    0.12    0.94
   2  10   1    2.87    1.06
   2  10   1    2.80    1.04
   2  10   1    1.34    1.07
   3  10   1    7.99    1.28
   3  10   1    7.18    1.23
   3  10   1    6.07    1.28
   4  10   1    0.67    1.31
   4  10   1    0.20    1.47
   5  10   1    2.07    1.44
   5  10   1   -0.31    1.80
  14 -11  -1    0.49    1.42
 -14  11   1   -3.52    1.73
  13 -11  -1    0.53    1.16
 -13  11   1    1.12    1.43
  12 -11  -1    2.91    1.19
  12 -11  -1    4.45    1.00
 -12  11   1    2.13    1.34
 -12  11   1    3.23    1.15
  11 -11  -1   -0.29    1.07
  11 -11  -1    0.55    0.90
 -11  11   1    0.48    1.13
 -11  11   1    1.81    0.98
  10 -11  -1    3.08    1.01
 -10  11   1    2.82    1.03
 -10  11   1    2.29    0.89
   9 -11  -1   -0.01    0.92
   9 -11  -1   -0.05    0.69
  -9  11   1    0.79    0.77
   8 -11  -1    4.49    0.91
   8 -11  -1    4.77    0.73
  -8  11   1    5.38    0.77
  -8  11   1    4.21    0.76
   7 -11  -1   24.70    1.28
   7 -11  -1   20.82    1.27
  -7  11   1   23.50    1.36
  -7  11   1   21.14    1.38
   6 -11  -1    8.70    0.92
   6 -11  -1   11.13    0.80
  -6  11   1    9.90    1.01
  -6  11   1    9.86    0.81
  -6  11   1    8.21    0.79
   5 -11  -1   10.49    0.78
   5 -11  -1    8.20    0.93
  -5  11   1   10.44    0.99
  -5  11   1    9.04    0.82
  -5  11   1    7.66    0.79
   4 -11  -1    1.69    0.83
   4 -11  -1    1.76    0.66
  -4  11   1    0.74    0.74
  -4  11   1    1.44    0.84
  -4  11   1    1.42    0.72
   3 -11  -1    9.76    1.02
  -3  11   1   10.45    0.89
  -3  11   1    8.41    0.95
  -2  11   1    5.04    0.84
  -2  11   1    4.40    0.91
  -1  11   1    2.08    0.99
  -1  11   1   -0.29    0.82
   0  11   1    4.00    0.93
   0  11   1    5.52    1.11
   0  11   1    3.54    0.98
   1  11   1   -0.52    1.08
   1  11   1    1.93    1.12
   1  11   1    0.57    1.17
   2  11   1    2.98    1.23
   2  11   1    4.00    1.33
   2  11   1    4.77    1.29
   3  11   1    6.43    1.84
   3  11   1    4.98    1.36
   4  11   1    9.11    1.85
   4  11   1    7.30    1.60
  13 -12  -1    6.15    1.27
 -13  12   1    5.04    1.63
  12 -12  -1    0.47    1.14
 -12  12   1   -1.22    1.36
  11 -12  -1   -1.17    0.99
 -11  12   1    0.25    1.29
  10 -12  -1    1.24    0.89
  10 -12  -1    1.71    1.12
 -10  12   1    1.74    1.09
   9 -12  -1   -0.10    0.80
   9 -12  -1   -0.10    1.08
  -9  12   1    1.07    1.06
  -9  12   1    0.28    0.84
   8 -12  -1   -0.20    1.01
  -8  12   1    0.31    0.79
  -8  12   1    0.56    0.95
   7 -12  -1    3.90    0.73
   7 -12  -1    2.20    0.97
  -7  12   1    1.46    1.27
  -7  12   1    2.55    0.81
   6 -12  -1    0.30    0.70
   6 -12  -1   -0.67    0.96
  -6  12   1    0.66    0.92
  -6  12   1   -0.50    0.79
   5 -12  -1    2.15    0.75
   5 -12  -1    2.29    0.97
  -5  12   1    2.67    0.87
  -5  12   1    3.18    0.97
   4 -12  -1    1.05    0.99
   4 -12  -1    0.14    0.71
  -4  12   1    1.10    0.94
  -4  12   1    0.09    0.89
  -3  12   1    4.12    0.96
  -3  12   1    2.72    0.99
  -2  12   1    3.49    0.99
  -2  12   1    2.90    1.09
  -1  12   1   -0.35    1.12
  -1  12   1   -0.60    1.00
  -1  12   1    0.56    1.02
   0  12   1    3.20    1.08
   0  12   1    2.29    1.24
   1  12   1    0.25    1.34
   1  12   1    0.39    1.21
   1  12   1    0.05    1.35
   2  12   1   -2.39    1.49
   2  12   1   -1.60    1.53
   2  12   1    2.80    1.55
   3  12   1    0.05    1.87
   3  12   1    3.46    1.63
  13 -13  -1    1.62    1.32
 -13  13   1    1.85    1.74
  12 -13  -1    1.24    1.23
 -12  13   1    0.98    1.53
  11 -13  -1    2.79    1.12
 -11  13   1    0.64    1.41
  10 -13  -1    3.29    1.03
 -10  13   1    4.35    1.35
   9 -13  -1   -0.01    0.90
   9 -13  -1    0.75    1.23
  -9  13   1   -0.85    1.20
   8 -13  -1    0.55    1.15
   8 -13  -1   -1.60    0.79
  -8  13   1   -1.61    1.14
   7 -13  -1   -0.25    1.14
   7 -13  -1    1.02    0.81
  -7  13   1    1.94    1.08
   6 -13  -1    0.58    0.83
   6 -13  -1    1.95    1.14
  -6  13   1    1.44    1.08
  -6  13   1    0.42    0.98
   5 -13  -1    1.30    0.85
   5 -13  -1    0.23    1.13
  -5  13   1    1.28    1.05
  -5  13   1   -0.02    1.05
   4 -13  -1    2.42    1.14
  -4  13   1   -0.34    1.08
  -4  13   1   -0.70    1.10
  -3  13   1   -0.05    1.15
  -3  13   1    0.71    1.23
  -2  13   1   -2.18    1.17
  -2  13   1   -1.13    1.27
  -2  13   1   -2.79    1.03
  -1  13   1    1.27    1.27
  -1  13   1    1.81    1.25
  -1  13   1   -1.28    1.23
   0  13   1    2.96    1.49
   0  13   1    1.58    1.46
   0  13   1    3.69    1.40
   1  13   1    7.92    1.69
   1  13   1    5.00    1.63
   1  13   1    5.54    1.66
   1  13   1    3.25    1.53
  12 -14  -1   -1.72    1.43
 -12  14   1   -1.21    1.70
  11 -14  -1    1.39    1.23
 -11  14   1   -2.25    1.69
  10 -14  -1    2.71    1.26
 -10  14   1    3.49    1.45
   9 -14  -1    1.48    1.07
  -9  14   1   -0.08    1.29
   8 -14  -1    8.50    1.13
  -8  14   1    5.71    1.44
   7 -14  -1    6.07    1.07
   7 -14  -1    6.70    1.73
  -7  14   1    5.05    1.42
   6 -14  -1    1.36    1.01
   6 -14  -1   -0.32    1.30
  -6  14   1   -0.48    1.34
  -5  14   1   16.02    1.50
  -4  14   1    0.20    1.34
  -3  14   1   -0.67    1.37
  -2  14   1    1.35    1.43
  -2  14   1   -2.74    1.56
  -1  14   1    0.82    1.55
  -1  14   1    0.01    1.73
  -1  14   1   -0.59    1.74
  10 -15  -1    1.66    1.30
 -10  15   1    3.12    1.75
   9 -15  -1    7.11    1.45
  -9  15   1    3.47    1.62
   8 -15  -1    1.01    1.24
  -8  15   1   -0.11    1.61
   7 -15  -1    6.61    1.30
  -7  15   1    4.60    1.60
  -6  15   1    3.93    1.54
  -5  15   1    1.51    1.53
  -4  15   1    1.57    1.72
  -3  15   1    2.39    1.72
  -3  15   1    3.82    1.55
  -4  16  -2    1.11    1.62
  -5  16  -2   -1.75    2.01
   5 -16   2    0.28    1.69
  -6  16  -2    2.98    2.02
   6 -16   2    0.86    1.66
  -7  16  -2    2.71    1.87
  -8  16  -2   -0.48    1.75
  -1  15  -2    0.31    1.69
  -1  15  -2   -0.80    1.78
  -2  15  -2   -0.86    1.53
  -2  15  -2   -2.21    1.46
  -3  15  -2    0.73    1.42
  -3  15  -2    0.79    2.00
   3 -15   2    0.19    1.55
  -4  15  -2    1.45    1.38
   4 -15   2    0.78    1.49
  -5  15  -2    1.81    1.39
   5 -15   2    2.48    1.45
  -6  15  -2   -0.09    1.48
   6 -15   2    0.09    2.39
  -7  15  -2    8.35    1.64
   7 -15   2    8.48    1.54
  -8  15  -2    2.11    1.51
   8 -15   2    2.50    1.45
  -9  15  -2    2.74    1.59
   9 -15   2    0.70    1.24
   9 -15   2    0.13    1.58
 -10  15  -2    1.59    1.61
  10 -15   2    1.17    1.30
 -11  15  -2   -3.26    1.71
  11 -15   2    0.25    1.42
   1  14  -2    4.16    1.72
   0  14  -2    1.60    1.60
  -1  14  -2    2.42    1.45
  -1  14  -2    0.94    1.41
  -2  14  -2   -1.27    1.13
  -2  14  -2    1.45    1.36
   2 -14   2    2.05    1.43
  -3  14  -2    2.44    1.21
  -3  14  -2    3.62    1.15
  -4  14  -2    0.83    1.17
   4 -14   2    1.09    1.20
  -5  14  -2    1.49    1.22
   5 -14   2   -1.33    1.16
  -6  14  -2    1.53    1.19
   6 -14   2    0.42    1.24
  -7  14  -2    1.52    1.30
   7 -14   2    0.80    0.95
   7 -14   2    0.44    1.29
  -8  14  -2    1.98    1.29
   8 -14   2    2.51    1.35
   8 -14   2    3.93    1.02
  -9  14  -2   -1.02    1.35
   9 -14   2    1.02    1.08
   9 -14   2   -0.84    1.35
 -10  14  -2    0.61    1.41
  10 -14   2    0.67    1.14
  10 -14   2   -0.64    1.43
 -11  14  -2    3.54    1.58
  11 -14   2    1.01    1.81
  11 -14   2    2.73    1.29
 -12  14  -2   -0.70    1.71
  12 -14   2    1.57    1.42
   2  13  -2   -0.97    1.61
   1  13  -2    1.02    1.36
   1  13  -2    0.76    1.48
   0  13  -2   -0.63    1.24
   0  13  -2   -0.99    1.06
   0  13  -2    0.25    1.17
  -1  13  -2    0.23    1.07
  -1  13  -2    1.63    1.04
  -1  13  -2    0.37    1.01
   1 -13   2   -2.30    1.60
  -2  13  -2   -0.91    0.95
  -2  13  -2    0.87    1.12
  -2  13  -2    0.35    0.94
   2 -13   2    1.66    1.24
  -3  13  -2    0.71    1.06
  -3  13  -2    0.75    0.85
   3 -13   2    2.37    1.20
  -4  13  -2    0.97    1.04
   4 -13   2   -0.79    1.06
  -5  13  -2    2.18    1.15
   5 -13   2    4.65    1.18
  -6  13  -2   -0.15    0.96
   6 -13   2    1.74    1.09
   6 -13   2    0.04    0.78
  -7  13  -2    2.29    1.08
   7 -13   2    2.57    1.16
   7 -13   2    3.14    0.89
  -8  13  -2    4.12    1.16
   8 -13   2    1.90    0.88
   8 -13   2    3.39    1.18
  -9  13  -2    2.41    1.21
   9 -13   2    1.83    1.21
   9 -13   2    1.44    0.95
 -10  13  -2    2.17    1.28
  10 -13   2    0.35    1.27
  10 -13   2    0.00    0.98
 -11  13  -2   -1.46    1.34
  11 -13   2   -3.18    1.30
  11 -13   2   -1.02    1.15
 -12  13  -2   -0.58    1.58
  12 -13   2    1.29    1.27
 -13  13  -2    0.59    1.90
  13 -13   2    1.79    1.42
   4  12  -2    0.14    1.91
   4  12  -2   -0.29    1.72
   3  12  -2    2.28    1.54
   3  12  -2    2.82    1.56
   2  12  -2    0.78    1.23
   2  12  -2    2.48    1.25
   1  12  -2   15.73    1.42
   1  12  -2   16.96    1.37
   0  12  -2    4.24    1.09
   0  12  -2    2.29    1.04
  -1  12  -2    1.46    1.00
  -1  12  -2    2.53    0.82
  -1  12  -2    2.60    0.89
   1 -12   2    4.25    1.08
  -2  12  -2    0.82    0.96
  -2  12  -2    0.96    0.72
   2 -12   2   -0.32    1.07
  -3  12  -2   -1.12    0.81
   3 -12   2   -0.38    0.95
  -4  12  -2    0.09    0.89
  -4  12  -2    0.98    0.45
   4 -12   2    1.08    0.95
  -5  12  -2   -0.28    0.28
  -5  12  -2    0.70    0.83
   5 -12   2    0.06    0.95
   5 -12   2    0.12    0.69
  -6  12  -2   -0.43    0.88
   6 -12   2    0.95    0.68
   6 -12   2   -0.02    0.99
  -7  12  -2   -0.41    0.92
   7 -12   2    1.21    0.98
   7 -12   2   -0.40    0.71
  -8  12  -2   14.24    1.19
   8 -12   2   13.20    1.24
   8 -12   2   13.01    1.04
  -9  12  -2    0.58    1.01
   9 -12   2    1.69    1.05
 -10  12  -2    1.13    1.16
  10 -12   2    0.28    0.91
  10 -12   2   -0.13    1.17
 -11  12  -2    0.68    1.19
  11 -12   2   -1.66    0.97
  11 -12   2    0.34    1.23
 -12  12  -2    3.08    1.47
  12 -12   2    3.17    1.19
  12 -12   2    1.91    1.32
 -13  12  -2    2.39    1.71
  13 -12   2    2.25    1.50
  13 -12   2    2.12    1.33
   5  11  -2    1.53    1.81
   5  11  -2   -0.10    1.52
  -5 -11   2    3.08    1.30
   4  11  -2    0.76    1.39
   4  11  -2   -1.79    1.43
  -4 -11   2    1.78    1.18
  -3 -11   2    2.06    1.01
   2  11  -2    2.49    1.13
   2  11  -2    0.83    1.03
   1  11  -2   -0.34    0.88
   1  11  -2    0.35    0.93
   0  11  -2   -0.37    0.85
   0  11  -2   -1.07    0.82
   0 -11   2   -1.44    0.92
  -1  11  -2    2.87    0.65
  -1  11  -2    0.47    1.37
  -1  11  -2    4.49    0.85
  -1  11  -2    2.95    0.75
   1 -11   2    2.72    0.91
  -2  11  -2    0.46    0.56
  -2  11  -2   -0.47    0.73
  -2  11  -2   -0.64    0.70
   2 -11   2    0.89    0.84
  -3  11  -2    0.62    0.42
  -3  11  -2   -0.58    0.53
  -3  11  -2    0.20    0.71
   3 -11   2   -1.40    0.78
  -4  11  -2    0.08    0.35
  -4  11  -2    0.08    0.74
  -4  11  -2   -0.24    0.36
   4 -11   2    0.54    0.76
  -5  11  -2   -0.24    0.22
  -5  11  -2    0.00    0.77
  -5  11  -2   -0.12    0.21
   5 -11   2   -0.37    0.83
   5 -11   2   -0.08    0.63
  -6  11  -2    7.36    0.89
   6 -11   2    6.51    0.71
   6 -11   2    5.69    0.93
  -7  11  -2    7.36    0.99
   7 -11   2    8.23    0.96
   7 -11   2   10.89    0.79
  -8  11  -2    0.88    0.87
  -8  11  -2    0.54    0.34
   8 -11   2   -0.21    0.66
   8 -11   2   -0.05    0.88
  -9  11  -2    1.82    0.35
   9 -11   2    3.06    0.99
   9 -11   2    1.72    0.72
 -10  11  -2    3.53    1.01
  10 -11   2    2.72    1.06
  10 -11   2    2.61    0.79
 -11  11  -2    8.02    1.28
  11 -11   2    9.78    1.15
  11 -11   2   11.66    1.26
 -12  11  -2    1.09    1.35
  12 -11   2    2.74    1.24
  12 -11   2    2.73    1.07
 -13  11  -2   -1.99    1.53
  13 -11   2    2.07    1.43
  13 -11   2    0.33    1.23
 -14  11  -2    0.51    1.88
  14 -11   2    1.05    1.39
   6  10  -2   19.44    1.95
   6  10  -2   19.96    1.80
  -6 -10   2   22.17    1.73
   5  10  -2   -0.39    1.31
  -5 -10   2    0.00    1.15
   4  10  -2   -0.77    1.22
   4  10  -2   -0.27    1.17
  -4 -10   2   -1.05    0.89
   3  10  -2    0.13    1.06
   3  10  -2    0.62    0.91
  -3 -10   2    1.88    0.84
   2  10  -2    4.95    0.95
   2  10  -2    5.75    0.91
  -2 -10   2    7.91    0.82
   1  10  -2    0.95    0.83
   1  10  -2   -0.22    0.77
  -1 -10   2    1.28    0.90
  -1 -10   2   -0.88    0.63
   0  10  -2   -0.57    0.70
   0  10  -2    0.56    0.67
   0 -10   2    0.55    0.85
  -1  10  -2    4.91    0.75
  -1  10  -2    5.85    0.73
   1 -10   2    5.17    0.81
  -2  10  -2    5.86    0.73
  -2  10  -2    4.98    0.58
   2 -10   2    6.14    0.86
  -3  10  -2   12.70    0.72
  -3  10  -2   12.71    0.91
  -3  10  -2   12.56    0.73
   3 -10   2   12.65    0.97
  -4  10  -2    1.64    0.33
  -4  10  -2    1.95    0.65
  -4  10  -2    2.11    0.30
   4 -10   2    2.00    0.50
   4 -10   2    2.06    0.69
  -5  10  -2   -0.03    0.16
  -5  10  -2    0.24    0.18
  -5  10  -2    0.65    0.64
   5 -10   2   -0.61    0.50
   5 -10   2    0.11    0.71
  -6  10  -2    2.50    0.17
  -6  10  -2    2.11    0.70
   6 -10   2    2.50    0.69
   6 -10   2    2.29    0.53
  -7  10  -2    7.91    0.90
  -7  10  -2    8.27    0.44
   7 -10   2    7.53    0.83
   7 -10   2    7.17    0.68
  -8  10  -2    2.12    0.77
  -8  10  -2    1.97    0.32
   8 -10   2    2.78    0.82
   8 -10   2    1.73    0.60
   8 -10   2    1.34    0.33
  -9  10  -2    4.45    0.88
  -9  10  -2    4.99    0.45
   9 -10   2    4.96    0.70
   9 -10   2    4.19    0.90
 -10  10  -2   16.65    1.42
 -10  10  -2   15.93    0.90
  10 -10   2   14.35    1.18
  10 -10   2   19.53    1.19
 -11  10  -2    8.36    0.88
 -11  10  -2    9.97    1.19
  11 -10   2   10.93    1.20
  11 -10   2   11.57    0.95
 -12  10  -2    3.58    0.96
 -12  10  -2    4.33    1.37
  12 -10   2    1.72    1.20
 -13  10  -2    2.97    1.46
  13 -10   2    5.76    1.35
  13 -10   2    4.26    1.15
 -14  10  -2   10.13    1.79
  14 -10   2    8.95    1.72
  14 -10   2    8.13    1.41
   7   9  -2    4.49    1.57
   7   9  -2    3.53    1.78
  -7  -9   2    6.53    1.37
   6   9  -2    2.12    1.50
   6   9  -2    0.63    1.27
  -6  -9   2    1.93    1.15
   5   9  -2    4.49    1.23
   5   9  -2    0.55    1.15
   4   9  -2   -1.23    0.97
   4   9  -2    0.89    0.77
  -4  -9   2    1.64    0.86
   3   9  -2    0.62    0.88
   3   9  -2    0.68    0.72
  -3  -9   2    0.10    0.73
   2   9  -2    1.38    0.68
   2   9  -2    1.22    0.82
   2   9  -2    0.50    1.02
  -2  -9   2    0.92    0.63
   1   9  -2   11.22    0.89
   1   9  -2   11.70    1.11
   1   9  -2   12.92    0.85
  -1  -9   2   10.63    0.75
  -1  -9   2   12.36    0.96
   0   9  -2    0.41    0.67
   0   9  -2    1.10    0.58
   0   9  -2    0.88    0.57
   0   9  -2    0.78    0.84
   0  -9   2    0.37    0.70
  -1   9  -2   10.71    0.66
  -1   9  -2   10.06    0.75
   1  -9   2    8.37    0.81
  -2   9  -2    9.76    0.56
  -2   9  -2    8.76    0.53
  -2   9  -2    8.72    0.72
   2  -9   2    8.06    0.79
  -3   9  -2    4.47    0.63
  -3   9  -2    4.42    0.34
  -3   9  -2    5.66    0.34
   3  -9   2    4.77    0.70
   3  -9   2    4.83    0.52
  -4   9  -2    1.38    0.59
  -4   9  -2    0.91    0.18
  -4   9  -2    0.75    0.22
   4  -9   2    0.84    0.44
   4  -9   2    0.08    0.56
  -5   9  -2    3.74    0.22
  -5   9  -2    3.63    0.20
  -5   9  -2    4.23    0.64
   5  -9   2    4.71    0.68
   5  -9   2    3.48    0.48
  -6   9  -2   80.38    3.27
  -6   9  -2   84.36    3.05
   6  -9   2   79.03    3.24
   6  -9   2   82.00    3.17
  -7   9  -2    1.14    0.67
  -7   9  -2    2.35    0.28
   7  -9   2    2.43    0.31
   7  -9   2    1.16    0.50
   7  -9   2    1.43    0.65
  -8   9  -2    1.09    0.34
  -8   9  -2   -0.07    0.70
   8  -9   2    0.24    0.55
   8  -9   2    0.50    0.45
   8  -9   2    0.75    0.66
  -9   9  -2    6.13    0.87
  -9   9  -2    6.01    0.55
   9  -9   2    1.54    1.08
   9  -9   2    4.63    0.80
   9  -9   2    5.55    0.70
 -10   9  -2    6.73    0.71
 -10   9  -2    6.00    0.99
  10  -9   2    9.53    0.93
  10  -9   2    8.64    0.80
 -11   9  -2    1.67    0.76
  11  -9   2    1.43    0.93
  11  -9   2    1.76    0.83
 -12   9  -2    3.99    0.95
 -12   9  -2    4.23    1.30
  12  -9   2    6.41    0.98
  12  -9   2    7.63    1.12
 -13   9  -2    4.14    1.14
 -13   9  -2    2.57    1.40
  13  -9   2    5.97    1.25
  13  -9   2    3.05    1.33
 -14   9  -2   16.23    1.97
  14  -9   2   17.32    1.48
  14  -9   2   17.93    1.78
   8   8  -2   10.90    1.59
   8   8  -2    6.08    1.99
  -8  -8   2    9.60    1.43
   7   8  -2    0.89    1.49
   7   8  -2    0.72    1.26
  -7  -8   2   -0.56    1.09
   6   8  -2   -0.09    1.27
   6   8  -2   -1.10    1.03
  -6  -8   2   -0.03    0.92
   5   8  -2    6.95    0.61
   5   8  -2    7.21    1.13
   5   8  -2    6.46    1.04
  -5  -8   2    9.29    0.89
   4   8  -2    3.87    0.61
   4   8  -2    3.69    0.94
  -4  -8   2    4.41    0.74
   3   8  -2   29.64    1.61
   3   8  -2   28.09    1.60
   3   8  -2   26.56    1.38
  -3  -8   2   27.65    1.36
   2   8  -2    1.25    0.68
   2   8  -2    0.92    0.54
   2   8  -2    1.82    0.74
  -2  -8   2    1.25    0.49
   1   8  -2    8.07    0.65
   1   8  -2    7.36    0.73
   1   8  -2    8.33    0.81
   1   8  -2    9.75    0.79
  -1  -8   2    8.76    0.82
  -1  -8   2    8.61    0.60
   0   8  -2   12.08    0.72
   0   8  -2   11.99    0.75
   0   8  -2   10.85    0.75
   0   8  -2   14.16    0.91
   0  -8   2   10.96    0.69
   0  -8   2   12.71    0.88
  -1   8  -2    0.53    0.69
  -1   8  -2    1.91    0.48
  -1   8  -2    1.36    0.37
   1  -8   2    1.07    0.54
  -2   8  -2    1.28    0.61
  -2   8  -2    0.61    0.22
  -2   8  -2    0.38    0.24
  -2   8  -2    0.50    0.47
   2  -8   2    0.27    0.50
  -3   8  -2    0.29    0.19
  -3   8  -2    0.11    0.17
  -3   8  -2    0.29    0.58
  -3   8  -2    0.13    0.46
   3  -8   2    0.13    0.51
   3  -8   2   -0.03    0.36
  -4   8  -2    6.82    0.67
  -4   8  -2    6.83    0.35
  -4   8  -2    6.25    0.63
  -4   8  -2    6.10    0.30
   4  -8   2    7.06    0.50
   4  -8   2    6.44    0.58
  -5   8  -2    0.30    0.16
  -5   8  -2   -0.16    0.51
  -5   8  -2   -0.41    0.52
   5  -8   2    0.66    0.50
   5  -8   2   -0.20    0.40
  -6   8  -2    0.97    0.21
  -6   8  -2    0.45    0.63
  -6   8  -2    0.57    0.59
   6  -8   2    0.71    0.54
   6  -8   2    1.62    0.41
  -7   8  -2   46.29    2.07
  -7   8  -2   48.51    1.84
   7  -8   2   46.48    1.98
   7  -8   2   46.59    1.93
   7  -8   2   48.97    1.88
  -8   8  -2   21.61    1.31
   8  -8   2   22.62    1.19
   8  -8   2   22.27    1.17
   8  -8   2   21.66    1.26
  -9   8  -2   22.01    1.41
  -9   8  -2   23.64    1.18
   9  -8   2   22.02    1.22
   9  -8   2   24.06    1.24
   9  -8   2   23.54    1.38
 -10   8  -2    1.00    0.85
 -10   8  -2    0.06    0.64
  10  -8   2   -0.11    0.65
  10  -8   2    0.33    0.84
 -11   8  -2   -0.10    1.02
 -11   8  -2   -0.26    0.75
  11  -8   2    0.25    0.73
  11  -8   2    0.23    0.88
 -12   8  -2    0.41    0.91
 -12   8  -2   -1.30    1.07
  12  -8   2    0.12    1.10
  12  -8   2   -0.35    0.89
 -13   8  -2    1.39    1.27
 -13   8  -2    0.10    1.09
  13  -8   2    1.08    1.24
  13  -8   2    2.66    1.00
 -14   8  -2    7.32    1.75
 -14   8  -2    5.35    1.38
  14  -8   2    4.70    1.59
  14  -8   2    6.60    1.29
   9   7  -2    1.09    1.63
  -9  -7   2   -1.85    1.40
   8   7  -2   -0.51    1.18
   8   7  -2   -0.49    1.47
  -8  -7   2   -1.71    1.10
   7   7  -2    8.17    1.16
   7   7  -2    8.63    1.35
  -7  -7   2   11.22    1.10
   6   7  -2   -0.62    1.01
   6   7  -2    0.71    0.93
  -6  -7   2    1.01    0.76
   5   7  -2   17.22    1.22
   5   7  -2   18.33    0.96
   5   7  -2   17.14    1.06
   5   7  -2   16.93    1.19
  -5  -7   2   19.25    1.20
   4   7  -2   10.76    0.73
   4   7  -2    8.68    0.58
   4   7  -2    8.28    0.87
  -4  -7   2    9.25    0.74
   3   7  -2   14.90    0.80
   3   7  -2   11.45    0.90
   3   7  -2   10.93    0.74
  -3  -7   2   12.74    0.76
   2   7  -2   60.65    2.50
   2   7  -2   61.19    2.55
   2   7  -2   59.47    2.46
   2   7  -2   63.81    2.48
  -2  -7   2   63.65    2.44
  -2  -7   2   62.60    2.53
   1   7  -2    0.56    0.49
   1   7  -2    1.30    0.51
   1   7  -2    0.89    0.37
   1   7  -2    1.14    0.50
  -1  -7   2    1.46    0.53
  -1  -7   2    0.81    0.35
   0   7  -2   10.80    0.79
   0   7  -2   10.17    0.62
   0   7  -2   11.37    0.73
   0   7  -2   10.63    0.66
   0   7  -2   11.49    0.67
   0  -7   2   11.37    0.54
   0  -7   2   10.59    0.71
  -1   7  -2    0.79    0.52
  -1   7  -2    0.40    0.39
  -1   7  -2    0.53    0.24
   1  -7   2    0.72    0.44
  -2   7  -2    2.14    0.20
  -2   7  -2    2.66    0.42
  -2   7  -2    2.78    0.47
  -2   7  -2    1.59    0.37
  -2   7  -2    2.06    0.20
   2  -7   2    2.32    0.35
   2  -7   2    2.13    0.47
  -3   7  -2   27.43    1.03
  -3   7  -2   27.24    1.21
  -3   7  -2   25.62    1.16
  -3   7  -2   27.07    1.22
  -3   7  -2   27.15    1.04
   3  -7   2   29.19    1.34
   3  -7   2   27.24    1.14
   3  -7   2   25.90    1.18
  -4   7  -2   19.27    1.03
  -4   7  -2   20.70    0.98
  -4   7  -2   19.75    0.76
  -4   7  -2   21.65    1.02
  -4   7  -2   19.67    0.77
   4  -7   2   19.34    0.95
   4  -7   2   20.38    0.91
   4  -7   2   21.68    1.18
  -5   7  -2    1.48    0.49
  -5   7  -2    2.31    0.51
  -5   7  -2    1.54    0.18
   5  -7   2    1.68    0.17
   5  -7   2    2.36    0.43
   5  -7   2    1.35    0.34
  -6   7  -2   31.97    1.49
  -6   7  -2   32.70    1.26
  -6   7  -2   32.57    1.47
   6  -7   2   33.26    1.43
   6  -7   2   31.86    1.35
   6  -7   2   31.43    1.28
  -7   7  -2    3.76    0.62
  -7   7  -2    4.81    0.34
   7  -7   2    4.68    0.46
   7  -7   2    3.46    0.49
   7  -7   2    4.06    0.59
  -8   7  -2   16.09    1.01
  -8   7  -2   16.63    0.90
   8  -7   2   15.69    0.95
   8  -7   2   19.41    1.18
   8  -7   2   16.68    0.97
  -9   7  -2    0.19    0.68
  -9   7  -2   -0.26    0.52
   9  -7   2   -0.04    0.85
   9  -7   2   -0.12    0.53
   9  -7   2    0.44    0.66
 -10   7  -2    4.98    0.69
 -10   7  -2    3.61    0.86
  10  -7   2    4.40    0.67
  10  -7   2    3.35    0.77
 -11   7  -2    2.22    0.99
 -11   7  -2   -0.03    0.75
  11  -7   2    1.76    0.95
  11  -7   2    2.04    0.75
 -12   7  -2    9.97    1.03
 -12   7  -2   11.63    1.52
  12  -7   2   11.67    1.24
  12  -7   2   11.12    1.01
 -13   7  -2    0.21    1.29
 -13   7  -2   -1.11    1.01
  13  -7   2   -0.26    1.20
  13  -7   2   -1.02    1.02
 -14   7  -2    0.05    1.62
 -14   7  -2    0.19    1.27
  14  -7   2   -1.86    1.57
  14  -7   2    1.31    1.43
  10   6  -2    3.25    1.63
 -10  -6   2    1.92    1.40
   9   6  -2   -0.40    1.49
   9   6  -2   -1.18    1.30
  -9  -6   2    0.39    1.24
   8   6  -2   -0.08    1.27
   8   6  -2   -1.70    1.07
  -8  -6   2    0.42    0.94
   7   6  -2    1.99    1.05
  -7  -6   2    3.75    0.89
   6   6  -2   -0.20    0.42
   6   6  -2    0.40    0.91
   6   6  -2   -0.84    0.76
   6   6  -2    0.05    0.32
  -6  -6   2    0.21    0.67
   5   6  -2    8.73    0.89
   5   6  -2    9.54    0.58
   5   6  -2    8.07    0.86
   5   6  -2   10.18    0.55
  -5  -6   2    9.28    0.79
   4   6  -2   18.90    1.13
   4   6  -2   17.04    0.84
   4   6  -2   17.56    0.90
  -4  -6   2   16.48    0.98
   3   6  -2    2.62    0.42
   3   6  -2    2.44    0.56
   3   6  -2    2.46    0.33
  -3  -6   2    0.83    0.44
   2   6  -2   15.98    0.83
   2   6  -2   16.59    0.76
   2   6  -2   15.97    0.91
   2   6  -2   15.79    0.98
   2   6  -2   16.53    0.86
  -2  -6   2   15.22    0.79
  -2  -6   2   15.38    0.95
   1   6  -2    6.27    0.65
   1   6  -2    5.21    0.49
   1   6  -2    5.72    0.47
   1   6  -2    5.74    0.38
   1   6  -2    7.03    0.47
   1   6  -2    6.19    0.46
  -1  -6   2    6.10    0.56
   0   6  -2    7.03    0.47
   0   6  -2    6.29    0.40
   0   6  -2    7.13    0.58
   0   6  -2    7.36    0.45
   0   6  -2    6.02    0.45
   0  -6   2    6.02    0.51
   0  -6   2    6.70    0.38
  -1   6  -2   31.28    1.42
  -1   6  -2   33.89    1.43
  -1   6  -2   36.55    1.38
   1  -6   2   35.08    1.41
  -2   6  -2   29.47    1.24
  -2   6  -2   31.62    1.28
  -2   6  -2   30.45    1.16
  -2   6  -2   33.05    1.29
  -2   6  -2   30.39    1.16
   2  -6   2   29.54    1.23
   2  -6   2   31.55    1.33
  -3   6  -2    2.86    0.38
  -3   6  -2    2.24    0.36
  -3   6  -2    2.40    0.33
  -3   6  -2    2.10    0.14
  -3   6  -2    2.68    0.14
   3  -6   2    2.81    0.51
   3  -6   2    2.55    0.28
  -4   6  -2   50.16    1.88
  -4   6  -2   44.61    1.90
  -4   6  -2   47.09    1.85
  -4   6  -2   48.42    1.77
   4  -6   2   47.52    1.94
   4  -6   2   48.23    1.77
   4  -6   2   45.29    1.85
   4  -6   2   46.00    1.83
  -5   6  -2    0.44    0.42
  -5   6  -2    0.29    0.40
  -5   6  -2    0.55    0.43
  -5   6  -2    0.42    0.17
   5  -6   2   -0.32    0.33
   5  -6   2    0.46    0.25
   5  -6   2    0.53    0.30
   5  -6   2   -0.51    0.56
  -6   6  -2    3.50    0.51
  -6   6  -2    3.99    0.29
  -6   6  -2    3.80    0.52
  -6   6  -2    3.92    0.56
   6  -6   2    3.19    0.37
   6  -6   2    3.42    0.45
   6  -6   2    3.65    0.40
  -7   6  -2   -0.01    0.48
   7  -6   2   -0.34    0.45
   7  -6   2   -0.27    0.51
   7  -6   2    0.50    0.35
  -8   6  -2   -0.17    0.57
  -8   6  -2    0.57    0.44
   8  -6   2    0.41    0.52
   8  -6   2    0.07    0.70
   8  -6   2    0.26    0.45
  -9   6  -2    0.35    0.67
  -9   6  -2    0.52    0.54
   9  -6   2    0.60    0.53
   9  -6   2    0.74    0.61
 -10   6  -2   32.92    1.63
 -10   6  -2   34.93    1.74
  10  -6   2   32.02    1.73
  10  -6   2   34.40    1.58
 -11   6  -2    0.53    0.78
 -11   6  -2    2.49    1.01
  11  -6   2    0.92    0.70
  11  -6   2    2.17    0.91
 -12   6  -2    0.47    0.86
 -12   6  -2   -0.13    1.15
  12  -6   2   -0.47    0.83
  12  -6   2    0.20    1.00
 -13   6  -2    1.45    1.07
 -13   6  -2    2.81    1.37
  13  -6   2   -0.58    1.03
  13  -6   2    2.28    1.27
 -14   6  -2    3.76    1.41
 -14   6  -2    5.06    1.68
  14  -6   2    4.87    1.51
  10   5  -2    1.09    1.40
  10   5  -2    1.17    1.53
 -10  -5   2    0.33    1.22
   9   5  -2   -2.36    1.28
   9   5  -2   -0.81    1.10
  -9  -5   2    0.08    0.98
   8   5  -2   -0.37    0.95
   8   5  -2    1.19    1.12
  -8  -5   2   -0.36    0.82
   7   5  -2    9.17    1.03
   7   5  -2    8.54    0.96
  -7  -5   2    9.73    0.87
   6   5  -2    5.97    0.39
   6   5  -2    6.90    0.41
   6   5  -2    6.10    0.87
   6   5  -2    6.28    0.80
  -6  -5   2    6.43    0.70
   5   5  -2    3.27    0.68
   5   5  -2    3.55    0.68
   5   5  -2    2.84    0.34
   5   5  -2    2.45    0.30
  -5  -5   2    2.18    0.53
   4   5  -2    7.69    0.68
   4   5  -2    8.17    0.47
  -4  -5   2    7.17    0.58
   3   5  -2    2.83    0.49
   3   5  -2    3.62    0.60
   3   5  -2    4.18    0.37
   3   5  -2    3.68    0.29
  -3  -5   2    3.65    0.41
   2   5  -2   20.81    1.01
   2   5  -2   21.64    0.90
   2   5  -2   22.27    1.13
   2   5  -2   23.06    1.00
   2   5  -2   22.51    0.92
  -2  -5   2   21.86    0.93
  -2  -5   2   20.11    1.05
   1   5  -2   77.57    2.86
   1   5  -2   76.78    2.85
   1   5  -2   78.54    2.92
   1   5  -2   72.26    2.87
   1   5  -2   76.38    2.85
   1   5  -2   76.22    2.85
  -1  -5   2   70.43    2.89
  -1  -5   2   74.97    2.84
   0   5  -2   19.33    0.90
   0   5  -2   19.14    0.82
   0   5  -2   19.22    0.78
   0   5  -2   19.08    0.82
   0  -5   2   19.86    0.77
   0  -5   2   18.56    0.88
  -1   5  -2  130.24    4.73
  -1   5  -2  127.07    4.74
  -1   5  -2  127.02    4.73
  -1   5  -2  127.21    4.69
   1  -5   2  123.89    4.74
   1  -5   2  124.71    4.74
   1  -5   2  125.81    4.69
  -2   5  -2   42.29    1.69
  -2   5  -2   42.57    1.61
  -2   5  -2   43.10    1.62
  -2   5  -2   45.04    1.69
  -2   5  -2   44.35    1.67
   2  -5   2   45.26    1.72
   2  -5   2   43.10    1.69
   2  -5   2   42.50    1.66
  -3   5  -2   26.61    1.09
  -3   5  -2   26.84    1.07
  -3   5  -2   26.51    1.09
  -3   5  -2   26.32    0.99
   3  -5   2   27.02    0.99
   3  -5   2   26.02    1.05
   3  -5   2   26.81    1.15
   3  -5   2   26.41    1.09
  -4   5  -2   10.93    0.62
  -4   5  -2   10.30    0.44
  -4   5  -2   10.60    0.56
  -4   5  -2   12.09    0.58
   4  -5   2    9.38    0.51
   4  -5   2   10.37    0.46
   4  -5   2   10.33    0.52
   4  -5   2    9.77    0.62
  -5   5  -2    0.95    0.37
  -5   5  -2   -0.06    0.34
  -5   5  -2   -0.02    0.37
  -5   5  -2    0.33    0.17
   5  -5   2    0.30    0.32
   5  -5   2    0.92    0.40
   5  -5   2    0.15    0.23
   5  -5   2    0.27    0.24
  -6   5  -2   -0.34    0.43
  -6   5  -2   -0.37    0.22
  -6   5  -2    0.28    0.46
  -6   5  -2   -0.14    0.41
   6  -5   2   -0.04    0.39
   6  -5   2   -0.37    0.37
   6  -5   2    0.44    0.29
   6  -5   2   -0.28    0.56
  -7   5  -2   -0.21    0.53
  -7   5  -2   -0.35    0.47
  -7   5  -2    0.11    0.34
   7  -5   2   -0.08    0.35
   7  -5   2    0.22    0.44
   7  -5   2   -0.30    0.51
  -8   5  -2   21.55    1.15
  -8   5  -2   18.72    1.02
   8  -5   2   20.13    1.00
   8  -5   2   19.65    1.08
   8  -5   2   21.77    1.32
  -9   5  -2    5.03    0.80
  -9   5  -2    6.28    0.66
   9  -5   2    6.34    0.59
   9  -5   2    6.17    0.71
 -10   5  -2    8.98    0.78
 -10   5  -2    9.05    0.98
  10  -5   2    9.76    0.75
  10  -5   2    9.42    0.89
 -11   5  -2    0.38    0.91
 -11   5  -2    0.12    0.79
  11  -5   2   -0.47    0.83
  11  -5   2    1.10    0.72
 -12   5  -2    6.80    1.17
 -12   5  -2    4.41    1.00
  12  -5   2    6.01    1.07
  12  -5   2    3.64    0.89
 -13   5  -2   -1.59    1.04
  13  -5   2    1.50    1.26
  13  -5   2    0.35    1.06
 -14   5  -2    1.31    1.35
 -14   5  -2    1.39    1.78
  14  -5   2    0.30    1.52
  11   4  -2    6.86    1.44
  11   4  -2    5.04    1.69
 -11  -4   2    2.19    1.26
  10   4  -2    2.04    1.25
  10   4  -2    0.42    1.33
 -10  -4   2    1.06    1.08
   9   4  -2    3.42    1.10
   9   4  -2    2.32    0.98
  -9  -4   2    2.95    0.89
   8   4  -2    0.20    0.91
   8   4  -2   -0.21    0.81
  -8  -4   2    1.52    0.73
   7   4  -2    0.26    0.70
   7   4  -2    0.45    0.25
   7   4  -2    0.06    0.78
  -7  -4   2    0.78    0.62
   6   4  -2   12.26    0.57
   6   4  -2   11.33    0.87
   6   4  -2   12.04    0.89
  -6  -4   2   10.40    0.76
   5   4  -2    8.30    0.72
   5   4  -2    8.91    0.70
   5   4  -2    8.44    0.47
  -5  -4   2    8.75    0.63
  -5  -4   2    8.64    0.80
   4   4  -2    0.11    0.43
   4   4  -2    0.75    0.57
   4   4  -2   -0.15    0.20
  -4  -4   2   -0.01    0.36
  -4  -4   2   -0.71    0.48
   3   4  -2   22.48    0.90
   3   4  -2   22.49    1.04
   3   4  -2   22.46    0.89
   3   4  -2   23.01    1.05
   3   4  -2   21.45    1.12
  -3  -4   2   22.15    0.99
   2   4  -2   73.17    2.75
   2   4  -2   73.55    2.78
   2   4  -2   71.46    2.70
   2   4  -2   71.96    2.70
   2   4  -2   70.22    2.74
  -2  -4   2   71.75    2.77
  -2  -4   2   72.17    2.72
   1   4  -2    0.06    0.15
   1   4  -2    0.09    0.21
   1   4  -2   -0.07    0.18
   1   4  -2    0.03    0.20
   1   4  -2    0.41    0.26
  -1  -4   2    0.05    0.24
  -1  -4   2    0.02    0.16
   0   4  -2   78.80    2.92
   0   4  -2   76.82    2.90
   0   4  -2   82.03    2.94
   0   4  -2   75.97    2.91
   0  -4   2   76.51    2.89
   0  -4   2   76.70    2.94
  -1   4  -2   59.13    2.24
  -1   4  -2   58.37    2.23
  -1   4  -2   62.08    2.25
  -1   4  -2   57.87    2.20
   1  -4   2   59.80    2.25
   1  -4   2   56.33    2.23
   1  -4   2   61.94    2.25
   1  -4   2   58.25    2.19
  -2   4  -2    0.55    0.20
  -2   4  -2    0.25    0.19
  -2   4  -2    0.46    0.16
   2  -4   2    0.25    0.18
   2  -4   2    0.41    0.15
   2  -4   2    0.56    0.25
  -3   4  -2    9.32    0.49
  -3   4  -2   10.27    0.46
  -3   4  -2    9.69    0.39
  -3   4  -2    9.59    0.48
   3  -4   2    9.70    0.56
   3  -4   2    9.65    0.40
   3  -4   2    9.57    0.48
   3  -4   2    8.83    0.43
  -4   4  -2    2.56    0.30
  -4   4  -2    2.79    0.31
  -4   4  -2    2.31    0.19
  -4   4  -2    2.98    0.27
   4  -4   2    2.61    0.38
   4  -4   2    2.70    0.22
   4  -4   2    2.14    0.26
  -5   4  -2   13.39    0.60
  -5   4  -2   12.85    0.72
  -5   4  -2   14.49    0.68
  -5   4  -2   14.24    0.72
   5  -4   2   13.67    0.60
   5  -4   2   12.99    0.67
   5  -4   2   12.52    0.66
   5  -4   2   14.01    0.81
  -6   4  -2   -0.24    0.39
  -6   4  -2    0.32    0.47
  -6   4  -2    0.09    0.40
   6  -4   2    0.05    0.52
   6  -4   2    0.09    0.41
   6  -4   2   -0.16    0.33
  -7   4  -2    0.73    0.34
  -7   4  -2    0.89    0.49
  -7   4  -2    1.42    0.53
   7  -4   2    1.33    0.46
   7  -4   2    0.42    0.32
   7  -4   2   -0.45    0.60
   7  -4   2    0.75    0.64
  -8   4  -2    5.98    0.65
  -8   4  -2    4.71    0.72
  -8   4  -2    4.95    0.52
   8  -4   2    5.85    0.64
   8  -4   2    5.49    0.48
  -9   4  -2    1.02    0.59
  -9   4  -2    1.41    0.68
   9  -4   2    0.78    0.61
   9  -4   2    0.67    0.49
 -10   4  -2    2.36    0.66
 -10   4  -2    1.62    0.76
  10  -4   2    2.52    0.62
  10  -4   2    2.89    0.74
 -11   4  -2    4.05    1.01
 -11   4  -2    4.79    0.88
  11  -4   2    6.06    0.94
  11  -4   2    5.26    0.78
 -12   4  -2    0.11    1.16
 -12   4  -2    1.45    0.93
  12  -4   2   -0.52    0.87
  12  -4   2    1.13    1.02
 -13   4  -2    0.24    1.24
 -13   4  -2   -1.34    1.38
  13  -4   2   -0.44    1.27
 -14   4  -2    3.33    1.53
  14  -4   2   -0.55    1.67
  12   3  -2    8.67    1.71
 -12  -3   2    6.47    1.59
  11   3  -2    1.15    1.27
  11   3  -2   -0.69    1.44
 -11  -3   2    2.62    1.18
  10   3  -2    0.16    1.22
  10   3  -2   -0.35    0.97
 -10  -3   2   -1.18    0.96
   9   3  -2    0.96    0.97
   9   3  -2    0.22    0.86
  -9  -3   2    0.02    0.78
   8   3  -2    1.82    0.33
   8   3  -2    2.58    0.86
   8   3  -2    1.57    0.76
  -8  -3   2    1.61    0.28
  -8  -3   2    1.43    0.67
   7   3  -2    0.58    0.63
   7   3  -2    0.10    0.27
   7   3  -2    0.20    0.73
  -7  -3   2    1.07    0.54
  -7  -3   2    0.24    0.25
   6   3  -2   16.94    0.95
   6   3  -2   15.69    0.68
   6   3  -2   15.28    1.01
  -6  -3   2   16.22    0.93
  -6  -3   2   15.32    0.69
   5   3  -2   22.43    1.04
   5   3  -2   21.75    0.85
   5   3  -2   21.24    1.11
  -5  -3   2   21.16    1.13
  -5  -3   2   21.96    0.86
  -5  -3   2   20.42    1.03
   4   3  -2    0.82    0.38
   4   3  -2   -0.27    0.50
   4   3  -2    0.31    0.14
   4   3  -2    0.51    0.47
  -4  -3   2    0.37    0.33
  -4  -3   2    0.29    0.38
   3   3  -2  176.17    6.62
   3   3  -2  176.68    6.55
   3   3  -2  171.25    6.60
   3   3  -2  180.29    6.60
  -3  -3   2  174.04    6.59
  -3  -3   2  183.00    6.60
   2   3  -2   62.28    2.42
   2   3  -2   65.27    2.44
   2   3  -2   63.38    2.37
   2   3  -2   64.12    2.42
   2   3  -2   63.17    2.37
  -2  -3   2   65.97    2.43
  -2  -3   2   63.34    2.42
  -2  -3   2   62.19    2.40
   1   3  -2    0.28    0.15
   1   3  -2    0.54    0.11
   1   3  -2    0.93    0.23
   1   3  -2    0.70    0.18
  -1  -3   2    0.43    0.13
  -1  -3   2    0.56    0.20
   0   3  -2  119.62    4.50
   0   3  -2  122.34    4.52
   0   3  -2  119.01    4.49
   0  -3   2  117.95    4.49
   0  -3   2  123.47    4.52
   0  -3   2  125.32    4.51
  -1   3  -2   90.20    3.36
  -1   3  -2   89.93    3.35
  -1   3  -2   92.57    3.36
   1  -3   2   86.97    3.35
   1  -3   2   89.94    3.36
  -2   3  -2    4.86    0.26
  -2   3  -2    3.90    0.27
  -2   3  -2    4.44    0.19
  -2   3  -2    5.41    0.30
   2  -3   2    4.41    0.28
   2  -3   2    4.32    0.23
   2  -3   2    4.30    0.19
   2  -3   2    4.37    0.30
  -3   3  -2   19.61    0.76
  -3   3  -2   20.01    0.79
  -3   3  -2   19.10    0.74
  -3   3  -2   18.25    0.78
   3  -3   2   19.11    0.82
   3  -3   2   18.75    0.75
   3  -3   2   19.43    0.78
   3  -3   2   18.37    0.75
  -4   3  -2   21.68    0.87
  -4   3  -2   21.76    0.90
  -4   3  -2   22.56    0.91
  -4   3  -2   20.50    0.85
   4  -3   2   21.79    0.95
   4  -3   2   20.82    0.85
   4  -3   2   21.73    0.88
   4  -3   2   21.55    0.89
  -5   3  -2  107.51    3.93
  -5   3  -2  101.43    3.89
  -5   3  -2  104.39    3.90
  -5   3  -2  103.63    3.93
   5  -3   2  105.00    3.91
   5  -3   2  102.27    3.88
   5  -3   2  101.94    3.92
   5  -3   2  105.70    3.94
  -6   3  -2    1.36    0.44
  -6   3  -2    1.70    0.31
  -6   3  -2    1.50    0.52
  -6   3  -2    1.33    0.38
   6  -3   2    2.01    0.36
   6  -3   2    1.84    0.24
   6  -3   2    0.82    0.50
   6  -3   2    1.19    0.46
  -7   3  -2    9.26    0.65
  -7   3  -2    9.63    0.66
  -7   3  -2    8.41    0.58
   7  -3   2    9.23    0.77
   7  -3   2    8.80    0.76
   7  -3   2    7.84    0.62
  -8   3  -2    3.63    0.69
  -8   3  -2    3.98    0.62
  -8   3  -2    4.31    0.55
   8  -3   2    4.07    0.60
   8  -3   2    4.07    0.45
  -9   3  -2   10.59    0.90
  -9   3  -2    8.81    0.92
  -9   3  -2   10.66    0.75
   9  -3   2   10.24    0.83
   9  -3   2    9.84    0.69
 -10   3  -2    1.41    0.86
 -10   3  -2    1.71    0.68
  10  -3   2    1.63    0.77
  10  -3   2    2.12    0.65
 -11   3  -2    2.14    1.01
 -11   3  -2    2.50    0.86
  11  -3   2    3.61    0.80
  11  -3   2    2.98    0.91
 -12   3  -2    2.93    0.97
 -12   3  -2    5.44    1.29
  12  -3   2    4.35    0.95
  12  -3   2    6.12    1.14
 -13   3  -2    0.10    1.28
  13  -3   2    0.19    1.32
  12   2  -2    0.81    1.46
  12   2  -2   -1.15    1.41
 -12  -2   2   -0.91    1.20
  11   2  -2    2.74    1.26
  11   2  -2    0.58    1.07
 -11  -2   2    2.70    1.13
  10   2  -2    0.90    1.07
 -10  -2   2    0.46    0.84
   9   2  -2    0.55    0.90
   9   2  -2    1.35    0.80
  -9  -2   2    0.73    0.69
  -9  -2   2    1.33    0.39
   8   2  -2   23.93    1.34
   8   2  -2   25.36    1.46
  -8  -2   2   23.52    1.04
  -8  -2   2   24.29    1.35
   7   2  -2    1.81    0.61
   7   2  -2    2.44    0.63
   7   2  -2    2.32    0.31
  -7  -2   2    2.18    0.30
  -7  -2   2    2.71    0.54
   6   2  -2   32.81    1.46
   6   2  -2   33.56    1.49
   6   2  -2   33.65    1.27
  -6  -2   2   30.47    1.53
  -6  -2   2   32.43    1.43
  -6  -2   2   32.57    1.28
   5   2  -2   14.73    0.81
   5   2  -2   13.67    0.84
   5   2  -2   14.83    0.59
   5   2  -2   13.23    0.78
   5   2  -2   14.05    0.84
  -5  -2   2   14.84    0.78
  -5  -2   2   13.96    0.59
  -5  -2   2   13.33    0.86
   4   2  -2   43.30    1.76
   4   2  -2   45.75    1.81
   4   2  -2   45.21    1.81
  -4  -2   2   44.89    1.78
  -4  -2   2   45.79    1.68
  -4  -2   2   44.43    1.76
   3   2  -2   61.40    2.40
   3   2  -2   64.49    2.41
   3   2  -2   64.36    2.42
   3   2  -2   62.51    2.33
  -3  -2   2   60.85    2.39
  -3  -2   2   65.12    2.41
   2   2  -2   -0.18    0.18
   2   2  -2   -0.11    0.19
   2   2  -2    0.07    0.04
   2   2  -2    0.13    0.09
   2   2  -2    0.07    0.18
  -2  -2   2    0.15    0.19
  -2  -2   2   -0.27    0.18
  -2  -2   2   -0.05    0.15
   1   2  -2  132.71    5.00
   1   2  -2  134.24    4.99
   1   2  -2  138.14    5.00
   1   2  -2  131.92    4.97
  -1  -2   2  141.18    5.00
  -1  -2   2  136.73    5.00
  -1  -2   2  132.03    4.99
  -1  -2   2  128.85    4.97
   0   2  -2  432.37   16.26
   0   2  -2  456.89   16.27
   0   2  -2  430.85   16.25
   0   2  -2  447.44   16.27
   0  -2   2  435.61   16.26
   0  -2   2  437.78   16.27
  -1   2  -2  293.31   10.98
  -1   2  -2  297.26   10.96
  -1   2  -2  298.28   10.98
   1  -2   2  305.25   10.98
   1  -2   2  289.04   10.96
   1  -2   2  296.98   10.98
  -2   2  -2  345.07   12.71
  -2   2  -2  351.35   12.70
  -2   2  -2  344.42   12.68
  -2   2  -2  332.59   12.68
   2  -2   2  338.53   12.70
   2  -2   2  342.63   12.68
   2  -2   2  354.53   12.71
   2  -2   2  337.16   12.68
  -3   2  -2   16.99    0.70
  -3   2  -2   17.47    0.74
  -3   2  -2   17.56    0.74
   3  -2   2   18.40    0.71
   3  -2   2   17.21    0.72
   3  -2   2   17.81    0.75
   3  -2   2   18.00    0.69
  -4   2  -2    2.53    0.26
  -4   2  -2    2.84    0.23
  -4   2  -2    2.38    0.33
  -4   2  -2    2.23    0.23
   4  -2   2    3.11    0.31
   4  -2   2    2.85    0.25
   4  -2   2    2.32    0.27
   4  -2   2    2.74    0.19
  -5   2  -2   22.83    1.00
  -5   2  -2   23.58    0.96
  -5   2  -2   24.00    0.97
  -5   2  -2   22.44    1.07
   5  -2   2   21.58    1.00
   5  -2   2   22.69    0.93
   5  -2   2   24.01    1.05
   5  -2   2   24.14    1.02
  -6   2  -2    0.43    0.36
  -6   2  -2    0.28    0.33
  -6   2  -2    0.14    0.39
  -6   2  -2    0.25    0.53
   6  -2   2    0.71    0.48
   6  -2   2    0.53    0.22
   6  -2   2    0.40    0.37
   6  -2   2    0.27    0.47
  -7   2  -2    1.19    0.44
  -7   2  -2    0.86    0.49
  -7   2  -2    1.44    0.52
   7  -2   2    1.50    0.27
   7  -2   2    1.23    0.62
   7  -2   2    0.90    0.47
  -8   2  -2    1.09    0.65
  -8   2  -2    2.00    0.52
  -8   2  -2    1.42    0.63
   8  -2   2    1.96    0.57
   8  -2   2    1.72    0.42
   8  -2   2    2.00    0.86
  -9   2  -2    6.65    0.84
  -9   2  -2    5.33    0.68
  -9   2  -2    5.00    0.79
   9  -2   2    5.38    0.60
   9  -2   2    6.07    0.80
 -10   2  -2    9.78    0.86
 -10   2  -2   10.43    1.07
  10  -2   2    8.72    0.78
  10  -2   2    8.38    0.93
 -11   2  -2    6.99    1.16
 -11   2  -2    7.74    1.19
  11  -2   2    9.20    0.90
  11  -2   2    9.63    1.06
 -12   2  -2   -0.09    1.02
 -12   2  -2    2.43    1.30
  12  -2   2    1.27    1.17
 -13   2  -2   -1.21    1.31
  13  -2   2    0.70    1.45
  13   1  -2    3.11    1.60
 -13  -1   2    1.02    1.42
  12   1  -2    1.15    1.31
  12   1  -2    1.13    1.23
 -12  -1   2    1.50    1.16
  11   1  -2   -0.34    1.09
  11   1  -2    0.04    0.98
 -11  -1   2   -1.23    0.88
  10   1  -2    3.94    0.95
  10   1  -2    3.39    0.85
 -10  -1   2    2.72    0.78
 -10  -1   2    2.60    0.51
   9   1  -2   -0.84    0.55
   9   1  -2    0.69    0.79
   9   1  -2    0.20    0.70
  -9  -1   2    0.22    0.42
  -9  -1   2   -0.53    0.62
   8   1  -2    0.68    0.60
   8   1  -2   -0.18    0.40
   8   1  -2   -0.25    0.66
  -8  -1   2    0.03    0.36
  -8  -1   2    1.06    0.55
   7   1  -2    5.98    0.62
   7   1  -2    6.98    0.42
   7   1  -2    6.18    0.63
  -7  -1   2    5.73    0.59
  -7  -1   2    6.58    0.41
  -7  -1   2    7.71    0.75
   6   1  -2    1.93    0.56
   6   1  -2    2.50    0.45
   6   1  -2    2.04    0.47
   6   1  -2    1.82    0.24
  -6  -1   2    0.61    0.50
  -6  -1   2    1.78    0.41
  -6  -1   2    1.87    0.24
   5   1  -2    2.65    0.45
   5   1  -2    1.70    0.36
   5   1  -2    2.58    0.47
   5   1  -2    2.49    0.20
   5   1  -2    2.17    0.35
  -5  -1   2    1.98    0.37
  -5  -1   2    1.47    0.40
  -5  -1   2    2.79    0.21
   4   1  -2    2.98    0.32
   4   1  -2    2.05    0.27
   4   1  -2    3.01    0.34
   4   1  -2    2.66    0.16
   4   1  -2    3.21    0.35
  -4  -1   2    2.44    0.16
  -4  -1   2    2.69    0.34
  -4  -1   2    2.80    0.28
   3   1  -2   41.82    1.61
   3   1  -2   42.10    1.62
   3   1  -2   41.78    1.55
   3   1  -2   40.48    1.61
  -3  -1   2   42.45    1.62
  -3  -1   2   40.98    1.61
  -3  -1   2   42.45    1.55
   2   1  -2   99.37    3.76
   2   1  -2  103.80    3.77
   2   1  -2  100.60    3.76
  -2  -1   2  100.92    3.76
  -2  -1   2   98.25    3.76
  -2  -1   2  102.41    3.77
   1   1  -2   19.65    0.78
   1   1  -2   19.97    0.75
   1   1  -2   20.10    0.77
   1   1  -2   20.08    0.77
  -1  -1   2   20.08    0.78
  -1  -1   2   20.12    0.77
  -1  -1   2   20.10    0.75
  -1  -1   2   19.93    0.77
   0   1  -2  200.18    7.57
   0   1  -2  206.28    7.56
   0   1  -2  205.78    7.57
   0   1  -2  209.20    7.57
   0  -1   2  207.74    7.57
   0  -1   2  201.77    7.57
   0  -1   2  200.03    7.56
   0  -1   2  206.12    7.57
  -1   1  -2  389.54   14.76
  -1   1  -2  397.77   14.76
   1  -1   2  403.48   14.76
   1  -1   2  406.77   14.76
  -2   1  -2  182.09    6.86
  -2   1  -2  186.00    6.89
  -2   1  -2  190.77    6.89
  -2   1  -2  182.86    6.87
   2  -1   2  188.98    6.89
   2  -1   2  191.15    6.87
   2  -1   2  177.76    6.86
  -3   1  -2   35.12    1.30
  -3   1  -2   33.11    1.29
  -3   1  -2   32.11    1.26
  -3   1  -2   31.35    1.25
   3  -1   2   31.26    1.28
   3  -1   2   33.67    1.24
   3  -1   2   32.91    1.27
   3  -1   2   34.22    1.29
  -4   1  -2    0.01    0.31
  -4   1  -2    0.05    0.22
  -4   1  -2    0.25    0.17
   4  -1   2   -0.12    0.28
   4  -1   2    0.24    0.14
   4  -1   2    0.09    0.26
  -5   1  -2    3.62    0.53
  -5   1  -2    3.60    0.30
  -5   1  -2    2.93    0.34
  -5   1  -2    2.46    0.34
   5  -1   2    3.04    0.24
   5  -1   2    3.24    0.42
   5  -1   2    3.05    0.39
   5  -1   2    2.38    0.43
  -6   1  -2    0.04    0.36
  -6   1  -2    0.03    0.34
  -6   1  -2    0.14    0.40
   6  -1   2   -0.01    0.54
   6  -1   2    0.96    0.51
   6  -1   2    0.50    0.25
   6  -1   2    0.65    0.41
  -7   1  -2    0.00    0.47
  -7   1  -2   -0.42    0.48
  -7   1  -2    0.02    0.56
   7  -1   2    0.19    0.29
   7  -1   2    0.69    0.51
   7  -1   2    0.55    0.65
  -8   1  -2   -0.23    0.62
  -8   1  -2   -0.14    0.54
  -8   1  -2   -0.01    0.68
   8  -1   2    0.06    0.57
   8  -1   2    0.49    0.43
   8  -1   2    0.40    0.79
  -9   1  -2    2.84    0.84
  -9   1  -2    2.54    0.92
  -9   1  -2    3.33    0.68
   9  -1   2    3.15    0.73
   9  -1   2    3.59    0.60
 -10   1  -2   19.35    1.22
 -10   1  -2   18.23    1.30
  10  -1   2   19.40    1.07
  10  -1   2   20.09    1.26
 -11   1  -2   -0.18    1.14
 -11   1  -2    0.54    0.88
  11  -1   2    0.18    1.00
  11  -1   2   -0.13    0.85
 -12   1  -2    1.01    1.16
  12  -1   2    1.84    1.23
 -13   1  -2    1.10    1.44
  13  -1   2    0.44    1.61
  13   0  -2    0.07    1.30
  13   0  -2    2.30    1.42
 -13   0   2   -0.70    1.27
  12   0  -2    6.29    1.13
  12   0  -2    4.55    1.23
 -12   0   2    3.72    1.09
  11   0  -2    3.38    0.98
  11   0  -2    1.73    0.90
 -11   0   2    2.73    0.86
  10   0  -2   15.21    1.13
  10   0  -2   19.68    1.11
 -10   0   2   15.51    0.91
 -10   0   2   14.88    1.03
   9   0  -2   54.57    2.24
   9   0  -2   53.38    2.31
   9   0  -2   54.06    2.21
  -9   0   2   48.62    2.19
  -9   0   2   55.12    2.25
   8   0  -2   60.51    2.47
   8   0  -2   64.39    2.40
   8   0  -2   59.30    2.47
  -8   0   2   58.86    2.47
  -8   0   2   61.51    2.36
   7   0  -2   16.77    0.78
   7   0  -2   15.94    0.98
   7   0  -2   16.82    0.92
  -7   0   2   15.55    0.75
  -7   0   2   14.77    0.92
  -7   0   2   16.33    0.93
   6   0  -2    4.12    0.44
   6   0  -2    3.77    0.45
   6   0  -2    4.79    0.60
   6   0  -2    3.88    0.30
  -6   0   2    3.86    0.29
  -6   0   2    3.56    0.55
  -6   0   2    3.05    0.44
   5   0  -2    6.35    0.37
   5   0  -2    7.98    0.52
   5   0  -2    6.28    0.41
  -5   0   2    6.19    0.44
  -5   0   2    6.37    0.36
  -5   0   2    6.85    0.50
   4   0  -2    0.24    0.14
   4   0  -2    0.32    0.27
   4   0  -2    0.29    0.22
   4   0  -2    0.60    0.20
  -4   0   2    0.76    0.21
  -4   0   2    0.49    0.13
  -4   0   2    0.34    0.27
   3   0  -2    4.34    0.27
   3   0  -2    4.34    0.28
   3   0  -2    5.15    0.32
   3   0  -2    4.59    0.29
  -3   0   2    4.54    0.22
  -3   0   2    4.54    0.29
  -3   0   2    5.16    0.30
   2   0  -2    2.56    0.19
   2   0  -2    2.62    0.19
   2   0  -2    2.82    0.16
  -2   0   2    2.43    0.16
  -2   0   2    2.55    0.18
  -2   0   2    2.57    0.15
   1   0  -2    2.18    0.14
   1   0  -2    2.12    0.14
   1   0  -2    2.00    0.13
   1   0  -2    1.89    0.11
  -1   0   2    2.34    0.14
  -1   0   2    2.03    0.11
  -1   0   2    1.85    0.13
  -1   0   2    1.94    0.12
   0   0  -2   72.59    2.72
   0   0  -2   70.92    2.70
   0   0  -2   72.48    2.71
   0   0   2   74.39    2.70
   0   0   2   71.18    2.71
   0   0   2   76.36    2.72
   0   0   2   72.58    2.71
  -1   0  -2   51.80    1.98
  -1   0  -2   54.00    1.99
  -1   0  -2   53.06    1.98
   1   0   2   53.75    1.98
   1   0   2   51.88    1.98
   1   0   2   52.97    1.99
  -2   0  -2    8.89    0.42
  -2   0  -2    8.65    0.34
  -2   0  -2    8.53    0.42
  -2   0  -2    8.27    0.39
   2   0   2    8.75    0.34
   2   0   2    8.60    0.40
   2   0   2    7.77    0.40
   2   0   2    8.16    0.39
  -3   0  -2   93.24    3.37
  -3   0  -2   85.76    3.34
  -3   0  -2   89.78    3.31
  -3   0  -2   87.82    3.35
   3   0   2   92.56    3.35
   3   0   2   92.48    3.35
   3   0   2   88.09    3.31
   3   0   2   83.52    3.35
  -4   0  -2    0.02    0.40
  -4   0  -2    0.11    0.24
  -4   0  -2    0.39    0.27
   4   0   2    0.41    0.28
   4   0   2    0.26    0.29
   4   0   2    0.39    0.33
   4   0   2    0.44    0.17
  -5   0  -2   -0.03    0.32
  -5   0  -2    0.62    0.58
  -5   0  -2   -0.32    0.36
  -5   0  -2    0.34    0.25
   5   0   2    0.17    0.35
   5   0   2    0.19    0.36
   5   0   2    0.36    0.22
   5   0   2   -0.07    0.45
  -6   0  -2   37.69    1.65
  -6   0  -2   37.99    1.56
  -6   0  -2   39.43    1.61
   6   0   2   37.24    1.64
   6   0   2   39.31    1.53
   6   0   2   40.56    1.67
  -7   0  -2   37.18    1.51
  -7   0  -2   32.89    1.60
  -7   0  -2   34.48    1.52
   7   0   2   33.90    1.57
   7   0   2   34.49    1.42
   7   0   2   33.70    1.65
  -8   0  -2   23.64    1.24
  -8   0  -2   24.45    1.38
  -8   0  -2   24.93    1.27
   8   0   2   20.47    1.31
   8   0   2   22.66    1.28
   8   0   2   22.16    1.14
  -9   0  -2    7.07    0.79
  -9   0  -2    5.91    0.92
   9   0   2    6.06    0.71
   9   0   2    6.88    0.83
 -10   0  -2    5.95    1.12
 -10   0  -2    6.54    0.93
  10   0   2    7.56    0.84
  10   0   2    6.81    0.97
 -11   0  -2   -1.06    1.30
 -11   0  -2    1.06    1.03
  11   0   2    0.23    1.10
 -12   0  -2    0.02    1.27
  12   0   2   -0.40    1.35
  14  -1  -2    0.00    1.71
 -14   1   2    1.88    1.56
  13  -1  -2   -1.47    1.29
  13  -1  -2   -1.12    1.22
 -13   1   2   -1.82    1.22
  12  -1  -2   -0.60    1.11
  12  -1  -2   -0.17    0.98
 -12   1   2   -1.27    0.94
  11  -1  -2    3.88    0.92
  11  -1  -2    3.38    0.90
 -11   1   2    4.69    0.82
 -11   1   2    4.40    0.88
  10  -1  -2    8.47    0.97
  10  -1  -2    8.67    0.85
  10  -1  -2    8.58    0.87
 -10   1   2    8.46    0.77
 -10   1   2    6.88    0.81
   9  -1  -2    6.00    0.73
   9  -1  -2    7.05    0.71
   9  -1  -2    6.12    0.68
  -9   1   2    7.86    0.73
  -9   1   2    6.49    0.61
   8  -1  -2   20.86    1.04
   8  -1  -2   18.31    1.11
   8  -1  -2   19.15    1.03
  -8   1   2   18.73    1.13
   7  -1  -2    0.47    0.42
   7  -1  -2    0.42    0.41
   7  -1  -2    0.60    0.37
  -7   1   2    0.65    0.45
  -7   1   2    1.36    0.60
  -7   1   2   -0.17    0.26
   6  -1  -2    2.22    0.29
   6  -1  -2    1.85    0.31
   6  -1  -2    1.08    0.35
   6  -1  -2    1.95    0.51
  -6   1   2    1.50    0.25
  -6   1   2    1.87    0.39
  -6   1   2    2.05    0.47
   5  -1  -2   74.49    2.76
   5  -1  -2   71.60    2.78
   5  -1  -2   75.17    2.81
   5  -1  -2   71.18    2.76
  -5   1   2   74.74    2.80
  -5   1   2   72.16    2.75
  -5   1   2   72.43    2.78
   4  -1  -2  129.67    4.71
   4  -1  -2  119.54    4.70
   4  -1  -2  125.95    4.69
   4  -1  -2  125.96    4.69
  -4   1   2  130.68    4.72
  -4   1   2  124.43    4.68
  -4   1   2  125.26    4.71
   3  -1  -2  204.98    7.28
   3  -1  -2  186.89    7.25
  -3   1   2  187.35    7.26
  -3   1   2  209.15    7.28
  -3   1   2  191.98    7.27
   2  -1  -2   -0.06    0.05
   2  -1  -2    0.07    0.11
   2  -1  -2    0.36    0.13
   2  -1  -2    0.09    0.05
  -2   1   2   -0.03    0.12
  -2   1   2    0.14    0.12
  -2   1   2   -0.08    0.14
   1  -1  -2   13.88    0.58
   1  -1  -2   14.09    0.53
   1  -1  -2   14.17    0.55
   1  -1  -2   13.86    0.56
  -1   1   2   14.21    0.57
  -1   1   2   14.33    0.53
  -1   1   2   14.46    0.58
  -1   1   2   14.41    0.56
   0  -1  -2  511.61   18.62
   0  -1  -2  507.33   18.60
   0   1   2  499.72   18.62
   0   1   2  495.99   18.61
  -1  -1  -2   93.34    3.32
  -1  -1  -2   90.26    3.31
  -1  -1  -2   86.78    3.32
   1   1   2   89.31    3.31
   1   1   2   86.83    3.28
   1   1   2   89.80    3.31
   1   1   2   84.34    3.34
  -2  -1  -2   19.43    0.83
  -2  -1  -2   20.24    0.81
  -2  -1  -2   20.57    0.86
   2   1   2   22.19    0.83
   2   1   2   20.00    0.83
   2   1   2   19.88    0.84
   2   1   2   19.39    0.78
  -3  -1  -2    0.00    0.34
  -3  -1  -2    0.16    0.20
  -3  -1  -2   -0.12    0.24
  -3  -1  -2    0.09    0.13
   3   1   2   -0.02    0.27
   3   1   2    0.13    0.15
   3   1   2    0.48    0.24
  -4  -1  -2    5.16    0.40
  -4  -1  -2    4.79    0.38
  -4  -1  -2    4.71    0.29
   4   1   2    4.58    0.30
   4   1   2    4.71    0.44
   4   1   2    5.23    0.47
   4   1   2    5.62    0.42
  -5  -1  -2    0.01    0.36
  -5  -1  -2   -0.06    0.35
  -5  -1  -2    0.18    0.28
   5   1   2   -0.15    0.25
   5   1   2    0.29    0.39
   5   1   2   -0.17    0.41
  -6  -1  -2    0.84    0.39
  -6  -1  -2    0.17    0.52
  -6  -1  -2    0.14    0.44
   6   1   2    0.06    0.55
   6   1   2    0.36    0.32
   6   1   2    0.38    0.49
  -7  -1  -2    0.83    0.52
  -7  -1  -2   -0.25    0.63
  -7  -1  -2    0.16    0.49
   7   1   2    0.89    0.77
   7   1   2    0.29    0.37
   7   1   2   -0.80    0.57
  -8  -1  -2   27.98    1.44
  -8  -1  -2   26.11    1.55
  -8  -1  -2   27.43    1.36
   8   1   2   29.96    1.49
   8   1   2   27.07    1.37
  -9  -1  -2    3.29    0.98
  -9  -1  -2    2.04    0.79
   9   1   2    1.72    0.87
   9   1   2    2.33    0.72
 -10  -1  -2    1.77    0.88
 -10  -1  -2   -1.68    1.12
  10   1   2   -1.46    0.94
  10   1   2   -0.18    0.85
 -11  -1  -2    3.45    1.24
  11   1   2    1.25    1.21
 -12  -1  -2    0.28    1.52
  12   1   2   -0.78    1.61
  14  -2  -2    1.77    1.42
  14  -2  -2    0.67    1.39
 -14   2   2   -0.15    1.36
  13  -2  -2   -1.47    1.17
  13  -2  -2   -0.18    1.11
 -13   2   2   -1.04    1.01
  12  -2  -2    1.13    0.97
  12  -2  -2   -0.40    0.99
 -12   2   2    0.68    1.02
 -12   2   2    0.13    0.89
  11  -2  -2    3.01    0.85
  11  -2  -2    3.13    0.80
 -11   2   2    4.10    0.86
 -11   2   2    3.36    0.85
  10  -2  -2    6.63    1.03
  10  -2  -2    6.80    0.75
  10  -2  -2    6.35    0.80
 -10   2   2    8.33    0.75
 -10   2   2    7.86    0.76
   9  -2  -2    3.37    0.64
   9  -2  -2    4.49    0.67
   9  -2  -2    5.21    0.77
  -9   2   2    4.12    0.67
  -9   2   2    3.44    0.59
   8  -2  -2    0.75    0.44
   8  -2  -2    0.80    0.48
   8  -2  -2    1.59    0.55
  -8   2   2    1.54    0.52
  -8   2   2    1.36    0.42
   7  -2  -2    0.76    0.41
   7  -2  -2    0.79    0.60
   7  -2  -2    1.20    0.43
   7  -2  -2    0.83    0.35
  -7   2   2    1.80    0.59
  -7   2   2    1.49    0.43
   6  -2  -2   27.04    1.09
   6  -2  -2   25.43    1.18
   6  -2  -2   24.19    1.11
   6  -2  -2   24.55    1.04
  -6   2   2   25.01    1.05
  -6   2   2   26.80    1.22
  -6   2   2   25.77    1.13
  -6   2   2   25.06    1.11
   5  -2  -2   51.51    2.02
   5  -2  -2   51.46    1.95
   5  -2  -2   48.99    1.97
   5  -2  -2   51.07    1.97
  -5   2   2   52.61    2.01
  -5   2   2   51.93    1.96
  -5   2   2   49.59    1.97
  -5   2   2   52.08    1.96
   4  -2  -2    0.10    0.12
   4  -2  -2   -0.11    0.25
   4  -2  -2   -0.12    0.18
  -4   2   2   -0.36    0.24
  -4   2   2    0.04    0.20
  -4   2   2   -0.19    0.17
   3  -2  -2    0.13    0.16
   3  -2  -2    0.12    0.17
   3  -2  -2    0.25    0.07
  -3   2   2    0.29    0.17
  -3   2   2   -0.02    0.15
  -3   2   2    0.19    0.08
  -3   2   2   -0.08    0.18
   2  -2  -2  162.91    6.45
   2  -2  -2  182.29    6.48
   2  -2  -2  168.69    6.49
  -2   2   2  177.82    6.50
  -2   2   2  173.94    6.45
  -2   2   2  182.52    6.48
  -2   2   2  175.49    6.48
   1  -2  -2  423.61   14.72
   1  -2  -2  396.89   14.69
  -1   2   2  369.09   14.73
  -1   2   2  395.47   14.69
  -1   2   2  402.81   14.70
   0  -2  -2   24.58    0.98
   0  -2  -2   24.35    0.93
   0   2   2   23.85    0.98
   0   2   2   25.10    0.95
   0   2   2   24.15    0.93
   0   2   2   24.94    0.95
  -1  -2  -2    1.35    0.22
  -1  -2  -2    1.41    0.17
   1   2   2    1.43    0.11
   1   2   2    1.44    0.24
   1   2   2    1.18    0.19
   1   2   2    1.11    0.20
  -2  -2  -2   46.47    1.79
   2   2   2   45.49    1.79
   2   2   2   42.46    1.74
   2   2   2   47.88    1.78
   2   2   2   48.01    1.80
   2   2   2   47.16    1.75
  -3  -2  -2   52.53    2.04
  -3  -2  -2   54.66    2.04
   3   2   2   54.01    2.05
   3   2   2   50.77    2.06
   3   2   2   52.89    2.06
   3   2   2   50.93    1.99
  -4  -2  -2   49.91    2.15
  -4  -2  -2   55.57    2.13
   4   2   2   51.60    2.17
   4   2   2   55.86    2.13
   4   2   2   55.90    2.08
   4   2   2   55.38    2.16
  -5  -2  -2    2.48    0.49
  -5  -2  -2    2.18    0.45
   5   2   2    2.03    0.34
   5   2   2    3.03    0.53
   5   2   2    3.00    0.52
  -6  -2  -2   23.79    1.23
  -6  -2  -2   24.61    1.28
   6   2   2   25.52    1.13
   6   2   2   26.47    1.40
   6   2   2   24.94    1.29
  -7  -2  -2    0.28    0.55
  -7  -2  -2   -0.27    0.71
   7   2   2   -0.09    0.56
   7   2   2   -1.38    0.84
   7   2   2    0.55    0.63
  -8  -2  -2   -0.72    0.72
  -8  -2  -2    0.47    0.87
   8   2   2   -0.53    0.72
   8   2   2   -0.21    0.68
  -9  -2  -2    2.38    1.09
  -9  -2  -2    2.43    0.85
   9   2   2    1.74    0.97
   9   2   2    2.21    0.83
 -10  -2  -2    1.62    1.00
  10   2   2    1.09    1.12
 -11  -2  -2   -2.48    1.27
  11   2   2    0.86    1.43
  14  -3  -2    1.05    1.34
  14  -3  -2    1.68    1.44
 -14   3   2    1.54    1.21
  13  -3  -2    1.01    1.13
  13  -3  -2   -1.17    1.16
 -13   3   2    0.15    1.03
  12  -3  -2   -0.80    0.90
  12  -3  -2   -0.26    0.94
 -12   3   2   -1.32    0.97
  11  -3  -2    2.51    0.83
  11  -3  -2    3.13    0.78
 -11   3   2    2.68    0.83
 -11   3   2    3.75    0.84
  10  -3  -2    0.40    0.65
  10  -3  -2    0.63    1.14
  10  -3  -2   -0.24    0.61
 -10   3   2    0.36    0.65
 -10   3   2    0.59    0.64
   9  -3  -2   11.44    0.77
   9  -3  -2   11.45    1.00
   9  -3  -2   13.23    0.84
  -9   3   2   12.31    0.79
  -9   3   2   13.47    0.86
   8  -3  -2    6.68    0.54
   8  -3  -2    6.54    0.69
   8  -3  -2    5.95    0.56
  -8   3   2    4.66    0.72
  -8   3   2    6.06    0.53
  -8   3   2    6.09    0.61
   7  -3  -2   -0.63    0.30
   7  -3  -2    0.50    0.47
   7  -3  -2    0.59    0.58
   7  -3  -2   -0.14    0.36
  -7   3   2    0.30    0.38
  -7   3   2   -0.28    0.41
  -7   3   2   -0.29    0.45
  -7   3   2   -0.44    0.61
   6  -3  -2    3.03    0.27
   6  -3  -2    4.25    0.49
   6  -3  -2    3.47    0.36
   6  -3  -2    3.15    0.41
  -6   3   2    3.15    0.38
  -6   3   2    4.23    0.52
  -6   3   2    3.95    0.34
  -6   3   2    2.84    0.35
   5  -3  -2    0.55    0.35
   5  -3  -2    0.01    0.16
  -5   3   2    0.28    0.36
  -5   3   2    0.10    0.21
  -5   3   2    0.33    0.20
  -5   3   2    0.16    0.23
   4  -3  -2   27.97    1.09
   4  -3  -2   28.73    1.14
   4  -3  -2   28.11    1.13
  -4   3   2   28.77    1.09
  -4   3   2   27.53    1.14
  -4   3   2   29.94    1.16
  -4   3   2   28.88    1.14
   3  -3  -2    0.27    0.15
   3  -3  -2    0.45    0.19
   3  -3  -2    0.23    0.10
  -3   3   2    0.25    0.20
  -3   3   2    0.52    0.25
  -3   3   2    0.05    0.18
  -3   3   2    0.57    0.17
  -3   3   2    0.43    0.09
   2  -3  -2    4.35    0.27
   2  -3  -2    4.11    0.22
   2  -3  -2    3.78    0.23
  -2   3   2    4.42    0.26
  -2   3   2    4.05    0.31
  -2   3   2    3.84    0.21
  -2   3   2    4.81    0.26
   1  -3  -2  123.16    4.66
   1  -3  -2  124.19    4.63
  -1   3   2  123.79    4.66
  -1   3   2  123.74    4.63
  -1   3   2  124.21    4.64
  -1   3   2  128.57    4.63
   0  -3  -2   32.65    1.22
   0  -3  -2   31.08    1.27
   0   3   2   31.57    1.24
   0   3   2   31.94    1.25
   0   3   2   32.82    1.22
   0   3   2   31.71    1.28
  -1  -3  -2   25.84    1.04
  -1  -3  -2   26.19    1.08
   1   3   2   24.57    1.06
   1   3   2   27.03    1.11
   1   3   2   25.61    1.09
   1   3   2   27.64    1.07
   1   3   2   27.24    1.02
  -2  -3  -2    1.41    0.28
  -2  -3  -2    1.43    0.31
   2   3   2    1.73    0.22
   2   3   2    1.97    0.41
   2   3   2    1.78    0.32
   2   3   2    2.21    0.37
   2   3   2    1.46    0.18
   2   3   2    1.66    0.35
  -3  -3  -2    0.78    0.33
  -3  -3  -2    0.96    0.29
   3   3   2    0.83    0.43
   3   3   2    0.69    0.26
   3   3   2    0.51    0.40
   3   3   2    0.97    0.54
   3   3   2    0.08    0.37
   3   3   2    0.94    0.21
  -4  -3  -2    5.14    0.50
  -4  -3  -2    4.44    0.50
   4   3   2    5.55    0.40
   4   3   2    5.13    0.36
   4   3   2    4.96    0.55
   4   3   2    5.67    0.56
  -5  -3  -2    0.98    0.49
  -5  -3  -2    2.37    0.58
   5   3   2    2.17    0.39
   5   3   2    1.61    0.59
   5   3   2    2.32    0.64
  -6  -3  -2    4.62    0.64
  -6  -3  -2    5.84    0.73
   6   3   2    5.54    0.85
   6   3   2    5.81    0.72
   6   3   2    5.63    0.73
  -7  -3  -2   20.47    1.24
  -7  -3  -2   21.52    1.19
   7   3   2   17.92    1.29
   7   3   2   18.24    1.17
   7   3   2   20.30    1.25
  -8  -3  -2   13.07    1.16
   8   3   2   11.93    1.22
   8   3   2   14.46    1.02
  -9  -3  -2   -0.23    1.90
  -9  -3  -2    2.03    0.94
   9   3   2   -0.05    0.98
 -10  -3  -2    0.64    1.21
  10   3   2    2.62    1.36
 -11  -3  -2    3.17    1.49
  11   3   2    5.12    1.66
  14  -4  -2    2.53    1.28
  14  -4  -2    3.12    1.37
 -14   4   2    2.91    1.35
  13  -4  -2    1.51    0.98
  13  -4  -2    2.46    1.04
 -13   4   2    2.51    1.06
 -13   4   2    1.74    1.12
  12  -4  -2   14.69    1.11
  12  -4  -2   15.75    1.16
 -12   4   2   12.60    1.13
 -12   4   2   12.68    1.16
  11  -4  -2    3.72    0.78
  11  -4  -2    3.59    0.75
 -11   4   2    4.69    0.83
 -11   4   2    4.71    0.83
  10  -4  -2    5.02    0.70
  10  -4  -2    7.54    0.75
 -10   4   2    5.86    0.75
 -10   4   2    6.77    0.72
   9  -4  -2   -0.38    0.55
   9  -4  -2    0.10    0.47
  -9   4   2    0.01    0.52
  -9   4   2    1.18    0.55
   8  -4  -2    2.45    0.51
   8  -4  -2    3.55    0.46
   8  -4  -2    3.52    0.70
  -8   4   2    3.39    0.62
  -8   4   2    3.16    0.52
  -8   4   2    2.77    0.54
   7  -4  -2    0.34    0.38
   7  -4  -2    0.20    0.22
   7  -4  -2    0.13    0.56
   7  -4  -2    0.03    0.59
  -7   4   2   -0.08    0.43
  -7   4   2    0.29    0.42
  -7   4   2   -0.38    0.38
   6  -4  -2   14.47    0.81
   6  -4  -2   14.91    0.66
   6  -4  -2   14.85    0.75
  -6   4   2   15.81    0.94
  -6   4   2   15.05    0.70
  -6   4   2   14.81    0.79
  -6   4   2   15.13    0.76
   5  -4  -2    3.15    0.32
   5  -4  -2    3.44    0.35
   5  -4  -2    3.56    0.24
  -5   4   2    3.75    0.37
  -5   4   2    2.73    0.31
  -5   4   2    3.43    0.24
  -5   4   2    3.35    0.45
   4  -4  -2    0.46    0.18
   4  -4  -2    0.23    0.14
   4  -4  -2    0.32    0.27
  -4   4   2    0.15    0.13
  -4   4   2    0.32    0.26
  -4   4   2    0.27    0.22
  -4   4   2    0.18    0.31
   3  -4  -2    6.88    0.35
   3  -4  -2    5.92    0.35
   3  -4  -2    5.64    0.31
  -3   4   2    6.00    0.35
  -3   4   2    6.84    0.37
  -3   4   2    5.95    0.44
  -3   4   2    4.76    0.40
  -3   4   2    5.82    0.30
   2  -4  -2    2.71    0.21
   2  -4  -2    2.61    0.21
  -2   4   2    2.89    0.26
  -2   4   2    2.36    0.24
  -2   4   2    2.69    0.21
  -2   4   2    2.60    0.30
   1  -4  -2   10.50    0.47
   1  -4  -2   11.04    0.56
  -1   4   2   10.32    0.51
  -1   4   2   11.26    0.62
  -1   4   2    9.64    0.49
  -1   4   2   10.97    0.50
  -1   4   2   11.27    0.49
   0  -4  -2   39.87    1.50
   0  -4  -2   39.57    1.56
   0   4   2   39.34    1.50
   0   4   2   38.61    1.54
   0   4   2   38.43    1.52
   0   4   2   39.35    1.58
  -1  -4  -2   25.24    1.05
   1   4   2   25.07    1.11
   1   4   2   23.42    1.07
   1   4   2   26.02    1.00
   1   4   2   25.79    1.12
   1   4   2   26.02    1.10
  -2  -4  -2    1.73    0.39
  -2  -4  -2    1.79    0.35
   2   4   2    1.94    0.29
   2   4   2    2.50    0.25
   2   4   2    2.01    0.42
   2   4   2    2.75    0.46
   2   4   2    2.30    0.55
   2   4   2    1.72    0.43
  -3  -4  -2    4.32    0.52
  -3  -4  -2    5.21    0.48
   3   4   2    4.84    0.55
   3   4   2    5.27    0.37
   3   4   2    5.45    0.59
   3   4   2    4.23    0.39
  -4  -4  -2    0.11    0.46
  -4  -4  -2    0.59    0.53
   4   4   2    1.22    0.63
   4   4   2   -0.14    0.54
   4   4   2   -0.56    0.35
   4   4   2    0.12    0.37
  -5  -4  -2    2.08    0.67
  -5  -4  -2    2.37    0.56
   5   4   2    3.07    0.48
   5   4   2    2.87    0.57
   5   4   2    2.22    0.79
   5   4   2    1.95    0.65
  -6  -4  -2    0.69    0.65
  -6  -4  -2    0.28    0.77
   6   4   2    2.60    0.97
   6   4   2    1.27    0.60
   6   4   2    0.08    0.74
   6   4   2    0.75    0.69
  -7  -4  -2   -0.82    0.70
  -7  -4  -2   -1.36    0.91
   7   4   2   -0.72    0.82
   7   4   2   -1.69    0.79
  -8  -4  -2   -0.12    0.84
  -8  -4  -2    1.38    1.12
   8   4   2    2.72    0.96
   8   4   2    0.87    0.97
  -9  -4  -2    3.14    1.19
   9   4   2    5.96    1.23
 -10  -4  -2    0.30    1.34
  10   4   2    2.65    1.46
  15  -5  -2   -2.00    1.60
  15  -5  -2   -0.71    1.40
 -15   5   2    0.84    1.46
  14  -5  -2    0.32    1.22
  14  -5  -2   -0.03    1.23
 -14   5   2    1.80    1.32
 -14   5   2    0.17    1.25
  13  -5  -2    0.32    1.01
  13  -5  -2    0.73    1.04
 -13   5   2   -1.11    1.15
 -13   5   2    0.64    1.02
  12  -5  -2    7.42    0.97
  12  -5  -2    5.08    0.86
 -12   5   2    6.85    0.99
 -12   5   2    5.14    0.90
  11  -5  -2   11.35    0.86
  11  -5  -2   10.74    0.93
 -11   5   2    9.91    0.99
 -11   5   2   10.12    0.97
  10  -5  -2    3.04    0.63
  10  -5  -2    2.55    0.67
 -10   5   2    2.74    0.73
 -10   5   2    3.05    0.73
   9  -5  -2   10.76    0.70
   9  -5  -2    8.54    0.68
  -9   5   2    9.79    0.75
  -9   5   2    9.67    0.73
  -9   5   2    7.22    0.88
   8  -5  -2    0.34    0.45
   8  -5  -2    0.69    0.39
   8  -5  -2    0.52    0.67
  -8   5   2    1.74    0.56
  -8   5   2    0.63    0.52
  -8   5   2    0.26    0.50
   7  -5  -2    0.15    0.40
   7  -5  -2    0.30    0.24
   7  -5  -2    0.17    0.52
  -7   5   2   -0.78    0.41
  -7   5   2   -0.05    0.45
  -7   5   2   -0.11    0.37
   6  -5  -2    4.13    0.48
   6  -5  -2    4.05    0.30
   6  -5  -2    3.30    0.40
  -6   5   2    3.67    0.48
  -6   5   2    3.57    0.32
  -6   5   2    3.66    0.38
  -6   5   2    3.36    0.52
   5  -5  -2    1.72    0.32
   5  -5  -2    2.53    0.37
   5  -5  -2    2.63    0.24
  -5   5   2    3.71    0.45
  -5   5   2    2.20    0.30
  -5   5   2    3.61    0.41
  -5   5   2    3.18    0.23
   4  -5  -2  220.63    7.83
   4  -5  -2  208.11    7.81
   4  -5  -2  213.52    7.84
  -4   5   2  219.15    7.86
  -4   5   2  212.33    7.87
  -4   5   2  203.45    7.83
  -4   5   2  207.76    7.88
  -4   5   2  200.74    7.82
   3  -5  -2   29.04    1.16
   3  -5  -2   30.21    1.18
   3  -5  -2   31.39    1.18
  -3   5   2   30.62    1.15
  -3   5   2   28.79    1.21
  -3   5   2   29.13    1.26
  -3   5   2   27.74    1.17
  -3   5   2   29.77    1.30
   2  -5  -2    3.56    0.29
  -2   5   2    3.30    0.28
  -2   5   2    3.39    0.28
  -2   5   2    4.09    0.34
  -2   5   2    3.94    0.29
  -2   5   2    3.79    0.47
   1  -5  -2   12.13    0.55
  -1   5   2   11.67    0.78
  -1   5   2   12.83    0.63
  -1   5   2   13.26    0.60
  -1   5   2   12.18    0.57
  -1   5   2   13.89    0.66
   0  -5  -2    7.94    0.44
   0  -5  -2    8.07    0.57
   0   5   2    7.93    0.48
   0   5   2    8.44    0.50
   0   5   2    8.02    0.60
   0   5   2   10.63    0.59
  -1  -5  -2   22.67    1.02
  -1  -5  -2   22.84    1.12
   1   5   2   22.34    1.14
   1   5   2   23.75    0.97
   1   5   2   22.02    1.11
   1   5   2   23.46    1.16
   1   5   2   22.06    1.06
  -2  -5  -2    0.72    0.50
  -2  -5  -2    1.00    0.41
   2   5   2    0.72    0.59
   2   5   2    1.21    0.47
   2   5   2    0.54    0.33
   2   5   2    0.70    0.34
  -3  -5  -2   -0.19    0.45
  -3  -5  -2    0.62    0.55
   3   5   2   -0.40    0.38
   3   5   2    0.43    0.44
   3   5   2    0.96    0.72
   3   5   2   -0.81    0.53
  -4  -5  -2    4.59    0.70
  -4  -5  -2    3.49    0.57
   4   5   2    2.69    0.61
   4   5   2    3.91    0.68
   4   5   2    4.60    0.87
   4   5   2    3.96    0.53
  -5  -5  -2    0.08    0.77
  -5  -5  -2    0.59    0.60
   5   5   2    1.71    0.72
   5   5   2    2.33    1.00
   5   5   2    0.81    0.72
   5   5   2    0.37    0.60
  -6  -5  -2   22.05    1.33
  -6  -5  -2   18.90    1.27
   6   5   2   21.97    1.24
   6   5   2   18.53    1.26
  -7  -5  -2    2.43    0.84
  -7  -5  -2    4.16    1.09
   7   5   2    3.27    0.98
   7   5   2    3.24    1.03
  -8  -5  -2    2.23    1.13
   8   5   2    1.43    1.11
  -9  -5  -2    1.69    1.37
   9   5   2   -0.82    1.28
  15  -6  -2   11.73    1.51
  15  -6  -2    6.68    1.63
 -15   6   2    9.26    1.65
  14  -6  -2    2.56    1.17
  14  -6  -2    1.86    1.28
 -14   6   2    2.78    1.56
 -14   6   2    3.86    1.30
  13  -6  -2    2.81    0.98
  13  -6  -2    2.80    1.04
 -13   6   2    2.09    1.15
  12  -6  -2   -0.49    0.80
  12  -6  -2    0.65    0.90
 -12   6   2   -0.52    0.89
 -12   6   2   -0.98    0.89
  11  -6  -2    2.06    0.76
  11  -6  -2    2.12    0.78
 -11   6   2    2.83    0.82
 -11   6   2    2.18    0.80
  10  -6  -2    3.80    0.68
  10  -6  -2    4.05    0.66
 -10   6   2    4.85    0.77
 -10   6   2    4.66    0.73
   9  -6  -2    0.45    0.51
   9  -6  -2   -0.07    0.51
  -9   6   2    0.88    0.65
  -9   6   2   -0.28    0.59
  -9   6   2    1.13    0.75
   8  -6  -2   36.25    1.51
   8  -6  -2   34.82    1.56
   8  -6  -2   37.84    1.74
  -8   6   2   35.61    1.64
  -8   6   2   36.45    1.58
  -8   6   2   37.80    1.62
   7  -6  -2    5.90    0.52
   7  -6  -2    8.32    0.65
   7  -6  -2    6.74    0.43
  -7   6   2    7.72    0.49
  -7   6   2    6.10    0.64
  -7   6   2    6.06    0.56
   6  -6  -2   18.60    0.82
   6  -6  -2   18.02    0.90
   6  -6  -2   19.06    0.98
  -6   6   2   19.29    0.83
  -6   6   2   18.91    0.94
  -6   6   2   18.96    0.91
   5  -6  -2   24.45    1.09
   5  -6  -2   24.85    1.09
   5  -6  -2   25.97    1.02
  -5   6   2   24.25    1.17
  -5   6   2   25.71    1.01
  -5   6   2   23.44    1.06
   4  -6  -2   35.72    1.37
   4  -6  -2   34.33    1.35
   4  -6  -2   32.56    1.38
  -4   6   2   31.54    1.47
  -4   6   2   33.34    1.55
  -4   6   2   34.80    1.45
  -4   6   2   35.80    1.34
  -4   6   2   34.27    1.37
   3  -6  -2    0.25    0.27
   3  -6  -2    0.13    0.26
  -3   6   2    0.36    0.24
  -3   6   2    0.19    0.42
  -3   6   2    0.08    0.23
  -3   6   2   -0.08    0.39
  -3   6   2    0.27    0.55
   2  -6  -2    0.28    0.27
   2  -6  -2    0.06    0.27
  -2   6   2    0.20    0.28
  -2   6   2   -0.02    0.36
  -2   6   2   -0.79    0.54
  -2   6   2   -0.37    0.30
   1  -6  -2   17.38    0.80
  -1   6   2   17.00    1.05
  -1   6   2   17.51    0.79
  -1   6   2   16.30    0.87
  -1   6   2   15.72    0.82
  -1   6   2   16.91    0.84
   0   6   2   13.86    0.92
   0   6   2   14.39    0.80
   0   6   2   13.67    0.84
   0   6   2   13.32    0.76
  -1  -6  -2   14.39    0.90
  -1  -6  -2   15.40    0.84
   1   6   2   14.92    0.96
   1   6   2   15.74    0.84
  -2  -6  -2    1.55    0.58
  -2  -6  -2    0.92    0.47
   2   6   2    1.21    0.83
   2   6   2    1.29    0.49
   2   6   2    0.97    0.55
   2   6   2    0.77    0.48
  -3  -6  -2   23.10    1.23
  -3  -6  -2   24.98    1.39
   3   6   2   24.25    1.37
   3   6   2   25.08    1.61
   3   6   2   22.76    1.23
   3   6   2   24.61    1.29
  -4  -6  -2    9.05    0.91
  -4  -6  -2   10.23    0.79
   4   6   2    9.53    0.87
   4   6   2    7.96    0.86
   4   6   2   10.80    1.14
  -5  -6  -2    0.99    0.71
  -5  -6  -2    2.03    0.92
   5   6   2    3.29    0.90
   5   6   2    2.94    0.85
  -6  -6  -2    0.12    1.07
  -6  -6  -2    3.77    0.85
   6   6   2    1.36    1.04
   6   6   2    3.06    1.07
  -7  -6  -2    0.69    1.05
   7   6   2    1.63    1.24
   7   6   2    3.73    1.10
  -8  -6  -2    5.01    1.36
   8   6   2    6.16    1.40
  -9  -6  -2    0.69    1.59
   9   6   2    0.08    1.52
  15  -7  -2   -0.83    1.47
  15  -7  -2    0.31    1.43
 -15   7   2   -1.87    1.66
 -15   7   2    1.35    1.49
  14  -7  -2   -0.49    1.07
  14  -7  -2    0.61    1.24
 -14   7   2    2.20    1.36
 -14   7   2   -0.48    1.25
  13  -7  -2   -1.29    1.02
 -13   7   2   -0.47    1.02
 -13   7   2    1.11    1.16
  12  -7  -2    1.29    0.87
  12  -7  -2    0.29    0.79
 -12   7   2   -0.84    0.96
 -12   7   2   -0.83    1.02
  11  -7  -2    6.78    0.85
  11  -7  -2    7.36    0.80
 -11   7   2    6.33    0.97
 -11   7   2    7.10    0.90
  10  -7  -2   -0.16    0.64
  10  -7  -2    0.14    0.60
 -10   7   2   -0.23    0.73
 -10   7   2    0.65    0.73
   9  -7  -2   43.69    1.92
   9  -7  -2   46.18    1.92
  -9   7   2   46.02    2.02
  -9   7   2   48.21    2.00
  -9   7   2   43.03    2.04
   8  -7  -2    5.05    0.49
   8  -7  -2    4.64    0.78
   8  -7  -2    5.59    0.57
  -8   7   2    6.25    0.60
  -8   7   2    5.58    0.70
  -8   7   2    6.42    0.66
   7  -7  -2    0.25    0.41
   7  -7  -2    0.05    0.32
   7  -7  -2    0.64    0.60
  -7   7   2    0.47    0.48
  -7   7   2   -0.10    0.55
  -7   7   2    0.41    0.39
   6  -7  -2   41.13    1.73
   6  -7  -2   45.29    1.76
   6  -7  -2   43.24    1.69
  -6   7   2   41.05    1.75
  -6   7   2   42.72    1.84
  -6   7   2   43.14    1.69
   5  -7  -2    3.18    0.41
   5  -7  -2    2.72    0.34
   5  -7  -2    2.96    0.40
  -5   7   2    2.81    0.53
  -5   7   2    2.92    0.33
   4  -7  -2    0.09    0.35
   4  -7  -2    0.12    0.29
  -4   7   2    0.12    0.31
  -4   7   2    0.14    0.48
   3  -7  -2    1.18    0.30
   3  -7  -2    1.16    0.34
  -3   7   2    0.71    0.37
  -3   7   2    1.60    0.76
  -3   7   2    0.99    0.35
  -3   7   2    1.90    0.51
  -3   7   2    2.43    0.39
   2  -7  -2   24.30    1.03
   2  -7  -2   21.52    1.02
  -2   7   2   21.00    1.00
  -2   7   2   20.93    1.36
  -2   7   2   22.53    1.04
  -2   7   2   23.16    1.10
   1  -7  -2   13.19    0.74
  -1   7   2   13.57    0.74
  -1   7   2   13.05    0.96
  -1   7   2   13.39    0.85
  -1   7   2   13.73    0.80
   0   7   2   23.78    1.40
   1   7   2   10.30    0.70
   1   7   2    7.10    0.73
   1   7   2   10.44    1.19
  -2  -7  -2   37.50    1.63
   2   7   2   37.36    1.76
   2   7   2   34.95    1.68
  -3  -7  -2    1.16    0.79
  -3  -7  -2    0.76    0.63
   3   7   2    0.93    0.69
   3   7   2    1.41    0.76
  -4  -7  -2    0.35    0.72
  -4  -7  -2    0.67    0.92
   4   7   2    1.39    0.90
   4   7   2    0.23    0.90
   5   7   2    1.19    1.08
  -6  -7  -2    4.41    1.05
   6   7   2    3.02    1.16
   6   7   2    1.41    1.29
  -7  -7  -2   -0.83    1.18
   7   7   2    0.69    1.30
  -8  -7  -2   -1.53    1.40
   8   7   2    3.70    1.52
  15  -8  -2   -2.48    1.43
 -15   8   2   -2.22    1.54
 -15   8   2    1.66    1.66
  14  -8  -2    1.31    1.19
  14  -8  -2   -1.44    1.27
 -14   8   2   -0.26    1.31
 -14   8   2    1.75    1.26
  13  -8  -2   -0.35    1.01
  13  -8  -2    0.26    1.11
 -13   8   2    0.33    1.12
 -13   8   2    1.03    1.20
  12  -8  -2    0.73    0.96
  12  -8  -2   -0.38    0.80
 -12   8   2   -0.96    0.95
 -12   8   2   -2.07    0.99
  11  -8  -2   14.01    1.25
  11  -8  -2   15.56    1.08
 -11   8   2   14.40    1.09
 -11   8   2   16.68    1.18
  10  -8  -2   59.49    2.41
  10  -8  -2   57.39    2.43
 -10   8   2   55.54    2.54
 -10   8   2   58.51    2.50
   9  -8  -2   33.08    1.56
   9  -8  -2   35.49    1.56
  -9   8   2   34.70    1.67
  -9   8   2   35.60    1.70
  -9   8   2   31.03    1.69
   8  -8  -2    5.02    0.78
   8  -8  -2    5.52    0.54
   8  -8  -2    4.83    0.57
  -8   8   2    4.90    0.67
  -8   8   2    5.36    0.64
  -8   8   2    6.24    0.64
   7  -8  -2   14.08    0.89
   7  -8  -2   15.67    0.77
   7  -8  -2   14.92    0.91
  -7   8   2   16.18    0.88
  -7   8   2   17.77    0.90
  -7   8   2   15.35    0.98
   6  -8  -2   13.69    0.83
   6  -8  -2   14.51    0.76
   6  -8  -2   15.16    0.91
  -6   8   2   14.47    0.92
  -6   8   2   14.35    0.80
  -6   8   2   13.91    0.81
   5  -8  -2    0.50    0.34
   5  -8  -2    1.11    0.42
  -5   8   2    1.22    0.59
  -5   8   2    1.16    0.45
  -5   8   2    1.30    0.40
   4  -8  -2   21.29    1.12
   4  -8  -2   20.97    1.00
  -4   8   2   20.88    1.07
  -4   8   2   22.05    1.18
  -4   8   2   21.35    1.03
  -4   8   2   20.81    1.05
   3  -8  -2    0.33    0.45
   3  -8  -2    1.13    0.40
  -3   8   2    0.25    0.46
  -3   8   2    0.20    0.55
  -3   8   2   -0.07    0.52
  -3   8   2    0.66    0.44
   2  -8  -2   -0.23    0.43
   2  -8  -2   -0.16    0.52
  -2   8   2    0.31    0.58
  -2   8   2    0.69    0.48
  -2   8   2    0.95    0.66
  -2   8   2   -0.40    0.51
  -1   8   2   23.94    1.14
   1   8   2   -0.31    0.66
   1   8   2   -0.19    0.62
   2   8   2    0.15    0.71
   2   8   2   -0.41    0.74
  -3  -8  -2    2.03    0.82
   3   8   2    2.42    0.93
   3   8   2    1.16    0.81
  -4  -8  -2    0.21    0.86
   4   8   2    1.92    1.10
   4   8   2    1.95    0.95
  -5  -8  -2    0.68    1.08
   5   8   2    0.68    1.11
   5   8   2    1.06    1.29
  -6  -8  -2    1.84    1.21
   6   8   2    3.09    1.32
  -7  -8  -2    2.88    1.58
   7   8   2    2.99    1.66
  14  -9  -2    0.67    1.23
 -14   9   2   -2.09    1.49
 -14   9   2   -0.69    1.25
  13  -9  -2    0.61    1.14
  13  -9  -2    1.77    0.99
 -13   9   2    1.79    1.14
 -13   9   2    1.45    1.20
  12  -9  -2    3.47    0.91
  12  -9  -2    2.43    1.05
 -12   9   2    3.65    1.05
 -12   9   2    4.54    1.08
  11  -9  -2    9.69    1.00
  11  -9  -2   11.92    0.97
 -11   9   2    8.35    1.08
 -11   9   2    9.14    1.05
  10  -9  -2   24.59    1.43
  10  -9  -2   23.00    1.44
 -10   9   2   23.76    1.51
 -10   9   2   24.47    1.57
   9  -9  -2    1.54    0.62
   9  -9  -2    1.94    0.66
  -9   9   2    0.56    0.81
  -9   9   2    0.65    0.82
  -9   9   2    1.16    0.73
   8  -9  -2   11.14    0.75
   8  -9  -2    9.53    0.83
   8  -9  -2    9.44    0.73
  -8   9   2   10.28    0.82
  -8   9   2    9.73    0.80
  -8   9   2   10.58    0.91
   7  -9  -2    0.51    0.49
   7  -9  -2    0.26    0.48
   7  -9  -2   -1.59    0.58
  -7   9   2   -0.11    0.71
  -7   9   2   -0.37    0.55
  -7   9   2    0.38    0.60
   6  -9  -2   -0.55    0.45
   6  -9  -2    0.51    0.48
  -6   9   2    0.19    0.65
  -6   9   2   -1.02    0.52
  -6   9   2   -0.43    0.55
   5  -9  -2    5.04    0.56
   5  -9  -2    4.36    0.52
  -5   9   2    3.22    0.67
  -5   9   2    4.17    0.59
  -5   9   2    4.03    0.58
  -5   9   2    4.61    0.60
   4  -9  -2    2.55    0.58
   4  -9  -2    3.71    0.49
  -4   9   2    3.09    0.58
  -4   9   2    2.37    0.64
  -4   9   2    3.02    0.70
  -4   9   2    2.68    0.58
   3  -9  -2   45.66    1.92
   3  -9  -2   47.23    1.99
  -3   9   2   48.40    1.97
  -3   9   2   46.32    2.05
  -3   9   2   45.80    1.98
   2  -9  -2   65.58    2.56
  -2   9   2   65.64    2.59
  -2   9   2   61.42    2.66
  -1   9   2    0.04    0.58
  -1   9   2   -0.38    0.75
   1   9   2    3.24    0.83
   1   9   2    1.81    0.79
   2   9   2    0.26    0.92
   2   9   2    0.00    0.89
   3   9   2   -0.68    1.08
   3   9   2    1.84    0.93
   4   9   2   17.20    1.56
   4   9   2   18.43    1.43
   5   9   2   -1.84    1.55
   5   9   2    0.94    1.35
   6   9   2   -0.16    1.51
  14 -10  -2    6.43    1.30
 -14  10   2    7.09    1.61
 -14  10   2    7.07    1.72
  13 -10  -2   -0.39    1.05
 -13  10   2   -2.23    1.41
 -13  10   2    0.73    1.21
  12 -10  -2    0.89    0.90
  12 -10  -2    0.76    1.10
 -12  10   2    1.92    1.10
 -12  10   2    1.97    1.13
  11 -10  -2    1.94    0.97
  11 -10  -2    2.17    1.00
 -11  10   2    2.22    0.98
 -11  10   2    1.73    1.06
  10 -10  -2    1.71    0.85
  10 -10  -2    1.71    0.74
 -10  10   2    0.14    0.85
 -10  10   2    0.87    0.90
   9 -10  -2    0.12    0.65
   9 -10  -2    0.08    0.76
  -9  10   2    1.70    0.89
  -9  10   2    1.07    0.81
   8 -10  -2   30.05    1.69
   8 -10  -2   30.48    1.53
   8 -10  -2   31.30    1.48
  -8  10   2   30.65    1.61
  -8  10   2   28.16    1.69
   7 -10  -2    4.95    0.70
   7 -10  -2    6.27    0.66
  -7  10   2    6.03    0.78
  -7  10   2    5.63    0.89
  -7  10   2    5.93    0.75
   6 -10  -2   35.73    1.62
   6 -10  -2   34.43    1.54
  -6  10   2   33.15    1.74
  -6  10   2   33.55    1.63
  -6  10   2   31.91    1.63
  -6  10   2   33.35    1.63
   5 -10  -2    0.15    0.53
   5 -10  -2    0.00    0.65
  -5  10   2    1.29    0.68
  -5  10   2   -0.36    0.64
  -5  10   2   -0.28    0.72
  -5  10   2   -0.96    0.73
   4 -10  -2    5.96    0.75
   4 -10  -2    5.85    0.64
  -4  10   2    4.35    0.72
  -4  10   2    4.87    0.75
  -4  10   2    5.56    0.80
  -4  10   2    5.32    0.86
   3 -10  -2   -0.38    0.76
   3 -10  -2   -0.53    0.52
  -3  10   2    0.29    0.68
  -3  10   2    0.13    0.75
  -2  10   2    6.14    0.91
  -2  10   2    5.55    0.78
  -1  10   2   18.38    1.08
  -1  10   2   18.02    1.19
   0  10   2    0.23    0.82
   0  10   2    0.36    0.76
   0  10   2    0.85    0.95
   1  10   2    0.54    0.90
   1  10   2    2.07    0.93
   1  10   2    0.45    1.05
   2  10   2    2.07    1.14
   2  10   2   -0.28    1.18
   2  10   2    0.05    0.98
   3  10   2    8.49    1.31
   3  10   2    4.38    1.38
   3  10   2    6.51    1.40
   4  10   2    3.53    1.60
   4  10   2    2.05    1.33
   5  10   2   -0.32    1.62
  14 -11  -2    1.00    1.38
 -14  11   2    1.42    1.62
  13 -11  -2    0.18    1.20
 -13  11   2   -0.27    1.52
  12 -11  -2   -0.49    0.99
 -12  11   2    2.61    1.28
 -12  11   2    2.06    1.17
  11 -11  -2    0.90    1.08
  11 -11  -2   -0.31    0.87
 -11  11   2   -0.40    1.03
 -11  11   2    0.61    1.14
  10 -11  -2    0.11    0.76
  10 -11  -2   -0.35    0.95
 -10  11   2   -0.13    0.95
 -10  11   2    1.68    0.95
   9 -11  -2    2.82    0.91
   9 -11  -2    2.86    0.74
  -9  11   2    2.01    0.95
  -9  11   2    4.43    0.92
   8 -11  -2    0.95    0.67
   8 -11  -2    0.68    0.83
  -8  11   2    2.07    0.93
  -8  11   2    0.15    0.84
   7 -11  -2    0.86    0.80
   7 -11  -2    0.15    0.67
  -7  11   2   -0.58    0.79
  -7  11   2    0.84    0.84
   6 -11  -2    1.68    0.81
   6 -11  -2    2.13    0.69
  -6  11   2    2.76    0.89
  -6  11   2    1.15    0.78
   5 -11  -2    2.66    0.66
   5 -11  -2    2.73    0.83
  -5  11   2    2.73    0.88
  -5  11   2    1.93    0.80
   4 -11  -2   -0.38    0.69
   4 -11  -2    1.04    0.84
  -4  11   2    0.54    0.81
  -4  11   2    0.76    0.90
  -3  11   2    3.26    0.88
  -3  11   2    2.64    0.85
  -2  11   2    3.32    0.89
  -2  11   2    4.41    1.03
  -1  11   2    0.55    0.87
  -1  11   2   -0.77    0.96
   0  11   2    7.63    1.09
   0  11   2    7.40    1.05
   0  11   2    9.22    1.11
   0  11   2    4.95    1.17
   1  11   2   -0.43    0.94
   1  11   2    0.34    1.17
   1  11   2    0.23    1.13
   2  11   2    1.99    1.31
   2  11   2    2.33    1.36
   2  11   2    3.30    1.42
   3  11   2    0.18    1.72
   3  11   2   -0.58    1.41
   4  11   2   -0.28    1.71
  13 -12  -2    1.40    1.23
 -13  12   2    0.36    1.58
  12 -12  -2   -0.18    1.08
 -12  12   2    0.32    1.39
  11 -12  -2    0.49    0.98
 -11  12   2    0.08    1.29
  10 -12  -2   -1.52    0.93
 -10  12   2    0.75    1.14
 -10  12   2    0.58    1.04
   9 -12  -2    0.69    0.87
   9 -12  -2    0.07    1.02
  -9  12   2    2.37    1.00
  -9  12   2    0.26    1.02
   8 -12  -2    8.34    0.93
   8 -12  -2    8.23    1.06
  -8  12   2   10.62    1.06
  -8  12   2    9.85    1.14
   7 -12  -2   -0.30    1.26
   7 -12  -2   -0.12    0.95
  -7  12   2   -0.19    0.98
  -7  12   2    1.51    0.93
   6 -12  -2    2.02    0.97
   6 -12  -2    2.58    0.77
  -6  12   2    1.25    0.93
   5 -12  -2    0.05    0.75
   5 -12  -2    0.74    0.98
  -5  12   2    1.35    1.08
  -5  12   2   -1.05    0.97
   4 -12  -2    9.06    0.94
  -4  12   2    7.53    1.07
  -4  12   2    7.50    1.06
  -3  12   2    1.80    1.01
  -3  12   2    1.02    0.99
  -2  12   2    2.51    1.08
  -2  12   2    3.55    1.20
  -1  12   2    0.85    1.28
  -1  12   2    2.43    1.09
  -1  12   2    1.49    1.21
  -1  12   2    0.17    1.04
   0  12   2    1.61    1.43
   0  12   2   -1.15    1.16
   1  12   2    2.34    1.44
   1  12   2    4.28    1.28
   1  12   2    2.44    1.34
   2  12   2    0.46    1.64
   2  12   2   -0.52    1.48
   2  12   2    0.52    1.66
  13 -13  -2    0.74    1.36
 -13  13   2    0.39    1.71
  12 -13  -2    2.37    1.33
 -12  13   2    2.56    1.58
  11 -13  -2    3.94    1.17
 -11  13   2    5.53    1.41
  10 -13  -2   -0.30    1.07
 -10  13   2    1.12    1.30
   9 -13  -2    3.03    0.95
  -9  13   2    2.18    1.27
   8 -13  -2    8.55    0.99
  -8  13   2    8.02    1.32
   7 -13  -2   27.54    1.68
   7 -13  -2   23.84    1.54
  -7  13   2   23.45    1.51
  -7  13   2   25.23    1.67
   6 -13  -2   -0.29    0.86
   6 -13  -2    0.95    1.12
  -6  13   2    2.42    1.15
  -6  13   2    0.63    1.11
   5 -13  -2    1.14    0.88
  -5  13   2   -0.30    1.07
  -5  13   2   -0.64    1.16
  -4  13   2   12.68    1.34
  -4  13   2   11.26    1.33
  -3  13   2    9.70    1.42
  -3  13   2    8.34    1.32
  -2  13   2    0.82    1.30
  -2  13   2   -1.85    1.33
  -1  13   2    2.30    1.38
  -1  13   2    2.11    1.36
  -1  13   2    3.70    1.34
  -1  13   2    3.17    1.40
   0  13   2    0.15    1.48
   0  13   2    2.61    1.43
   0  13   2    0.06    1.53
   0  13   2    2.51    1.56
   1  13   2    6.50    1.73
   1  13   2    7.03    1.87
   1  13   2    5.13    2.32
   1  13   2    5.11    1.78
  12 -14  -2   -1.01    1.34
 -12  14   2   -1.67    1.75
  11 -14  -2    2.62    1.24
 -11  14   2    3.92    1.63
  10 -14  -2    2.67    1.27
 -10  14   2   -0.12    1.44
   9 -14  -2   -0.23    1.08
  -9  14   2    0.55    1.41
   8 -14  -2    2.53    1.03
  -8  14   2    2.35    1.43
   7 -14  -2    0.07    1.13
  -7  14   2    1.77    1.35
   6 -14  -2    0.88    1.07
  -6  14   2    2.31    1.31
  -5  14   2   -0.92    1.33
  -4  14   2    8.84    1.64
  -3  14   2   -0.29    1.59
  -2  14   2    0.38    1.51
  -2  14   2    0.07    1.52
  -2  14   2   -4.45    1.63
  -1  14   2    2.57    1.72
  -1  14   2    4.71    1.83
  -1  14   2   -1.19    1.56
  10 -15  -2    0.39    1.31
 -10  15   2    1.31    1.72
   9 -15  -2    0.87    1.40
  -9  15   2    1.97    1.65
   8 -15  -2    2.97    1.26
  -8  15   2    1.90    1.61
   7 -15  -2    0.77    1.37
  -7  15   2    4.99    1.61
  -6  15   2    1.22    1.68
  -5  15   2    0.81    1.65
  -4  15   2   -2.16    1.72
  -4  16  -3    1.89    1.76
  -4  16  -3    0.24    1.54
   4 -16   3   -0.47    1.80
  -5  16  -3    8.64    1.94
   5 -16   3   12.79    1.84
  -6  16  -3    5.85    1.83
   6 -16   3    4.85    1.79
  -7  16  -3    1.95    1.72
   7 -16   3   -1.91    1.72
  -8  16  -3    0.99    1.74
   8 -16   3   -2.07    1.74
  -1  15  -3   -0.45    1.50
  -1  15  -3    1.50    1.80
  -2  15  -3   -2.29    1.65
  -2  15  -3   -1.19    1.39
   2 -15   3   -1.05    1.73
  -3  15  -3    0.09    1.63
  -3  15  -3    1.72    1.35
   3 -15   3   -0.10    1.47
  -4  15  -3    1.02    1.48
  -4  15  -3    1.58    1.29
   4 -15   3    2.04    1.58
  -5  15  -3   -0.14    1.50
   5 -15   3    1.43    1.44
  -6  15  -3    4.29    1.55
   6 -15   3    1.74    1.42
  -7  15  -3    1.80    1.45
   7 -15   3    1.75    1.90
  -8  15  -3    9.94    1.65
   8 -15   3   10.00    1.62
  -9  15  -3    4.05    1.59
   9 -15   3    0.97    1.57
   9 -15   3    0.63    1.27
 -10  15  -3    0.79    1.65
  10 -15   3    4.37    1.74
  10 -15   3    1.45    1.35
   1  14  -3    1.45    1.65
   0  14  -3   -0.64    1.39
   0  14  -3    0.77    1.50
  -1  14  -3   -0.56    1.25
  -1  14  -3    1.78    1.36
   1 -14   3    1.17    1.52
  -2  14  -3    1.70    1.23
   2 -14   3    0.65    1.42
  -3  14  -3    0.75    1.13
  -3  14  -3    3.36    1.12
   3 -14   3    3.39    1.55
  -4  14  -3   -0.15    1.10
   4 -14   3    0.85    1.30
  -5  14  -3    0.08    1.21
   5 -14   3   -0.27    1.30
  -6  14  -3    0.08    1.19
   6 -14   3    0.75    1.30
  -7  14  -3    1.34    1.21
   7 -14   3   -1.80    1.32
  -8  14  -3    4.60    1.35
   8 -14   3    3.91    1.05
   8 -14   3    3.70    1.42
  -9  14  -3    4.12    1.39
   9 -14   3    6.17    1.13
   9 -14   3    4.78    1.40
 -10  14  -3    0.91    1.51
  10 -14   3    2.95    1.18
  10 -14   3    3.76    2.45
 -11  14  -3    5.17    1.68
  11 -14   3    3.74    1.53
  11 -14   3    6.76    1.29
 -12  14  -3    4.61    1.84
  12 -14   3    3.58    1.41
  12 -14   3    3.49    2.60
   3  13  -3   -3.02    1.75
   2  13  -3   -2.02    1.58
   1  13  -3   -0.81    1.33
   1  13  -3   -0.20    1.30
   0  13  -3    1.92    1.05
   0  13  -3    2.01    1.23
   0  13  -3    2.89    1.20
  -1  13  -3    1.26    1.08
  -1  13  -3   -0.78    1.15
  -1  13  -3    2.53    0.96
   1 -13   3    5.11    1.55
  -2  13  -3    2.78    1.10
  -2  13  -3   -0.08    0.94
  -2  13  -3   -0.45    0.93
   2 -13   3    0.34    1.21
  -3  13  -3    0.58    1.07
   3 -13   3    1.19    1.08
  -4  13  -3    2.73    0.96
   4 -13   3    3.85    1.18
  -5  13  -3    0.73    1.02
   5 -13   3    0.81    1.05
  -6  13  -3   -0.25    1.07
   6 -13   3    0.99    1.17
  -7  13  -3   -0.40    1.10
   7 -13   3   -1.02    1.07
   7 -13   3    0.50    0.78
  -8  13  -3    2.29    1.16
   8 -13   3    3.97    1.16
   8 -13   3    2.84    0.89
  -9  13  -3   -1.10    1.18
   9 -13   3    0.86    1.13
   9 -13   3    1.04    0.89
 -10  13  -3    6.29    1.34
  10 -13   3    6.27    1.09
  10 -13   3    8.56    1.40
 -11  13  -3    0.29    1.43
  11 -13   3    3.08    2.15
  11 -13   3    1.13    1.09
 -12  13  -3   -0.48    1.64
  12 -13   3    3.88    1.54
  12 -13   3    2.12    1.25
   4  12  -3    0.21    1.66
   4  12  -3    0.92    1.75
  -4 -12   3    0.18    1.32
   3  12  -3    3.08    1.48
   2  12  -3    7.28    1.25
   2  12  -3    8.57    1.37
   1  12  -3    1.08    1.06
   1  12  -3   -0.18    1.07
   0  12  -3    6.08    1.10
   0  12  -3    6.68    1.12
   0 -12   3    6.57    1.17
  -1  12  -3    0.04    0.71
  -1  12  -3    0.34    0.83
  -1  12  -3   -0.26    0.96
   1 -12   3    0.66    0.99
  -2  12  -3    9.02    0.99
  -2  12  -3    9.12    0.73
  -2  12  -3    8.34    0.95
   2 -12   3    9.48    1.11
  -3  12  -3    0.95    0.91
  -3  12  -3    0.61    0.46
   3 -12   3    1.74    1.00
  -4  12  -3    4.61    0.89
   4 -12   3    4.83    1.01
  -5  12  -3    2.15    0.91
   5 -12   3    2.20    0.91
  -6  12  -3    2.82    0.94
   6 -12   3    2.50    0.94
   6 -12   3    2.19    0.72
  -7  12  -3    1.11    0.93
   7 -12   3   -0.55    0.99
   7 -12   3   -0.05    0.72
  -8  12  -3   -1.60    0.89
   8 -12   3    0.00    1.02
   8 -12   3    0.39    0.73
  -9  12  -3    4.08    1.06
   9 -12   3    5.20    1.13
 -10  12  -3    0.63    1.16
  10 -12   3    0.49    1.19
  10 -12   3    0.81    0.86
 -11  12  -3   -0.09    1.27
  11 -12   3   -1.65    1.22
  11 -12   3    1.42    0.95
 -12  12  -3    3.24    1.49
  12 -12   3    2.17    1.15
  12 -12   3    4.88    1.41
 -13  12  -3   11.42    1.97
  13 -12   3   17.25    1.51
  13 -12   3   13.31    1.80
   5  11  -3    7.47    1.57
   5  11  -3    8.47    1.72
  -5 -11   3    6.11    1.28
   4  11  -3    1.37    1.42
  -4 -11   3    2.50    1.09
  -3 -11   3    1.43    0.92
   2  11  -3    0.71    1.00
   2  11  -3    0.28    0.96
  -2 -11   3    0.74    0.85
   1  11  -3    7.95    1.02
   1  11  -3    7.07    0.99
  -1 -11   3    9.50    1.14
   0  11  -3    4.32    0.89
   0  11  -3    4.89    0.90
   0 -11   3    2.92    1.03
  -1  11  -3    1.17    0.73
  -1  11  -3    1.25    0.56
  -1  11  -3    1.74    0.75
  -1  11  -3    0.84    0.82
   1 -11   3    1.98    0.89
  -2  11  -3    1.41    0.60
  -2  11  -3    1.55    0.73
  -2  11  -3    1.22    0.41
   2 -11   3    1.81    0.93
  -3  11  -3    0.55    0.35
  -3  11  -3    0.47    0.56
  -3  11  -3    1.28    0.70
   3 -11   3   -0.16    0.80
  -4  11  -3    2.48    0.73
   4 -11   3    4.23    0.91
  -5  11  -3    9.82    0.98
   5 -11   3    9.97    0.95
   5 -11   3   10.29    0.78
  -6  11  -3   13.17    1.01
   6 -11   3   11.36    1.03
   6 -11   3   10.53    0.85
  -7  11  -3   -0.59    0.74
   7 -11   3   -0.23    0.63
   7 -11   3   -0.79    0.80
  -8  11  -3    1.84    0.86
   8 -11   3    1.80    0.95
   8 -11   3    2.18    0.72
  -9  11  -3    3.82    1.15
   9 -11   3    5.15    0.82
   9 -11   3    5.30    1.06
 -10  11  -3    7.94    1.13
  10 -11   3    8.36    1.13
  10 -11   3    6.01    0.87
 -11  11  -3   -1.00    1.19
  11 -11   3    0.85    1.12
 -12  11  -3   -1.03    1.32
  12 -11   3    1.55    1.07
  12 -11   3    0.22    1.25
 -13  11  -3    0.93    1.52
  13 -11   3   -0.45    1.26
  13 -11   3    3.69    1.48
   6  10  -3    8.12    1.55
   6  10  -3   10.67    1.78
  -6 -10   3   13.23    1.45
   5  10  -3    2.02    1.27
   5  10  -3    2.27    1.47
  -5 -10   3    0.09    1.06
   4  10  -3   -1.02    1.19
  -4 -10   3   -0.32    0.84
   3  10  -3    0.37    0.82
   3  10  -3    1.70    1.07
  -3 -10   3    1.66    0.75
   2  10  -3    1.50    0.77
   2  10  -3    2.43    0.94
  -2 -10   3    1.72    0.68
   1  10  -3   19.54    1.21
   1  10  -3   17.75    1.09
  -1 -10   3   16.58    1.23
  -1 -10   3   18.74    1.16
   0  10  -3   -0.09    0.83
   0  10  -3    0.58    0.64
   0  10  -3    0.61    0.71
   0 -10   3   -0.67    0.79
  -1  10  -3   13.46    0.94
  -1  10  -3   15.26    0.94
  -1  10  -3   15.50    0.88
   1 -10   3   14.77    1.09
  -2  10  -3   40.16    1.57
  -2  10  -3   38.40    1.62
  -2  10  -3   40.81    1.85
   2 -10   3   37.00    1.82
  -3  10  -3    3.38    0.72
  -3  10  -3    3.61    0.31
  -3  10  -3    2.82    0.29
   3 -10   3    3.48    0.79
  -4  10  -3    4.47    0.71
   4 -10   3    3.82    0.55
   4 -10   3    3.69    0.73
  -5  10  -3    2.12    0.69
   5 -10   3    1.79    0.68
   5 -10   3    1.58    0.54
  -6  10  -3    4.43    0.77
   6 -10   3    4.45    0.74
   6 -10   3    5.81    0.60
  -7  10  -3   31.68    1.72
   7 -10   3   34.69    1.53
   7 -10   3   34.59    1.74
  -8  10  -3   17.92    1.24
  -8  10  -3   19.42    0.80
   8 -10   3   19.87    1.14
   8 -10   3   20.32    1.23
  -9  10  -3   -0.12    0.35
  -9  10  -3   -0.41    0.85
   9 -10   3    0.59    0.64
   9 -10   3    0.14    0.80
 -10  10  -3    1.22    0.54
 -10  10  -3    1.70    1.02
  10 -10   3    0.97    0.91
  10 -10   3    0.86    0.70
 -11  10  -3    4.31    1.13
 -11  10  -3    4.41    0.78
  11 -10   3    4.17    0.84
  11 -10   3    5.65    1.06
 -12  10  -3    0.62    1.31
  12 -10   3   -0.79    1.11
 -13  10  -3    1.13    1.61
  13 -10   3    1.58    1.32
  13 -10   3    2.28    1.07
 -14  10  -3    0.00    1.87
  14 -10   3    2.69    1.38
  14 -10   3   -0.52    1.59
   7   9  -3    1.08    1.67
   7   9  -3   -0.47    1.42
  -7  -9   3   -1.15    1.19
   6   9  -3   -0.92    1.29
   6   9  -3    0.76    1.23
  -6  -9   3   -1.98    1.00
   5   9  -3    0.72    1.07
   5   9  -3    2.21    1.20
  -5  -9   3   -0.47    0.83
   4   9  -3    4.14    1.02
  -4  -9   3    5.92    0.80
   3   9  -3    9.81    1.01
   3   9  -3   11.45    0.83
  -3  -9   3   12.03    0.83
   2   9  -3    9.49    0.94
   2   9  -3    9.09    0.77
   2   9  -3    8.74    1.02
  -2  -9   3    9.12    0.72
  -2  -9   3    8.24    0.97
   1   9  -3    7.62    0.82
   1   9  -3    9.59    0.75
   1   9  -3    9.81    0.94
   1   9  -3    8.18    0.95
  -1  -9   3    8.64    0.87
  -1  -9   3    8.56    0.66
   0   9  -3    8.48    0.74
   0   9  -3    9.33    0.75
   0   9  -3    9.63    0.94
   0   9  -3    8.89    0.69
   0  -9   3    8.11    0.57
   0  -9   3    9.03    0.84
  -1   9  -3    2.59    0.47
  -1   9  -3    3.59    0.79
  -1   9  -3    2.48    0.61
   1  -9   3    2.63    0.69
  -2   9  -3   15.18    0.67
  -2   9  -3   14.25    0.90
  -2   9  -3   14.95    0.73
   2  -9   3   13.54    0.95
  -3   9  -3   11.81    0.50
  -3   9  -3   10.81    0.50
  -3   9  -3   11.53    0.79
   3  -9   3   10.97    0.84
  -4   9  -3    4.97    0.64
   4  -9   3    4.24    0.50
   4  -9   3    3.78    0.63
  -5   9  -3    0.66    0.62
   5  -9   3    0.22    0.58
   5  -9   3    0.11    0.44
  -6   9  -3   16.17    0.99
   6  -9   3   15.87    0.97
   6  -9   3   15.08    0.93
  -7   9  -3   20.79    1.27
  -7   9  -3   18.69    0.79
   7  -9   3   19.03    1.17
   7  -9   3   20.96    0.81
   7  -9   3   19.81    1.05
  -8   9  -3    2.56    0.33
  -8   9  -3    2.10    0.73
   8  -9   3    2.55    0.44
   8  -9   3    1.60    0.54
   8  -9   3    1.71    0.74
  -9   9  -3    3.80    0.84
  -9   9  -3    2.74    0.51
   9  -9   3    2.69    0.60
   9  -9   3    1.71    0.77
 -10   9  -3    6.92    0.70
 -10   9  -3    8.57    1.04
  10  -9   3    6.53    0.99
  10  -9   3    8.02    0.82
 -11   9  -3    1.66    1.06
 -11   9  -3    0.32    0.76
  11  -9   3    1.04    0.98
  11  -9   3    0.36    0.74
 -12   9  -3    0.45    0.93
 -12   9  -3    0.12    1.17
  12  -9   3    0.54    0.87
 -13   9  -3    1.23    1.13
 -13   9  -3   -0.42    1.51
  13  -9   3    0.98    1.27
 -14   9  -3    2.24    1.71
  14  -9   3    0.54    1.75
  14  -9   3    6.96    1.36
   8   8  -3    0.15    1.38
   8   8  -3    0.53    1.64
  -8  -8   3    1.94    1.28
   7   8  -3    2.80    1.45
   7   8  -3   -0.87    1.21
  -7  -8   3   -0.27    1.10
   6   8  -3    0.52    1.11
   6   8  -3   -0.18    1.06
  -6  -8   3    0.78    1.61
   5   8  -3    2.52    0.42
   5   8  -3    4.11    1.07
  -5  -8   3    1.52    0.76
   4   8  -3    6.20    0.93
   4   8  -3    7.70    0.56
   4   8  -3    7.76    0.72
  -4  -8   3    8.07    0.76
   3   8  -3    2.39    0.68
   3   8  -3    1.93    0.80
  -3  -8   3    1.48    0.59
   2   8  -3   61.86    2.41
   2   8  -3   56.75    2.51
   2   8  -3   61.12    2.50
  -2  -8   3   60.34    2.54
  -2  -8   3   63.25    2.44
   1   8  -3   58.27    2.31
   1   8  -3   55.27    2.36
   1   8  -3   55.38    2.36
   1   8  -3   58.45    2.37
  -1  -8   3   60.93    2.27
  -1  -8   3   56.13    2.40
   0   8  -3   30.86    1.34
   0   8  -3   31.01    1.39
   0   8  -3   29.48    1.50
   0   8  -3   32.05    1.40
   0  -8   3   29.95    1.46
  -1   8  -3   12.81    0.69
  -1   8  -3   14.27    0.88
   1  -8   3   12.35    0.83
  -2   8  -3    3.27    0.25
  -2   8  -3    2.24    0.49
  -2   8  -3    3.10    0.23
   2  -8   3    1.85    0.58
  -3   8  -3   18.50    0.99
  -3   8  -3   15.68    1.05
   3  -8   3   19.04    1.15
   3  -8   3   17.55    0.88
   3  -8   3   17.37    1.03
  -4   8  -3    0.45    0.55
  -4   8  -3    0.46    0.48
   4  -8   3   -0.51    0.46
   4  -8   3    0.21    0.39
  -5   8  -3   38.78    1.73
   5  -8   3   39.12    1.62
   5  -8   3   40.34    1.69
  -6   8  -3    3.71    0.60
  -6   8  -3    3.30    0.21
   6  -8   3    3.07    0.46
   6  -8   3    3.74    0.23
   6  -8   3    2.12    0.56
  -7   8  -3    0.21    0.60
  -7   8  -3    0.44    0.24
   7  -8   3    0.30    0.46
   7  -8   3    0.62    0.58
   7  -8   3    0.78    0.36
  -8   8  -3   20.59    0.93
  -8   8  -3   20.47    1.29
   8  -8   3   21.44    1.08
   8  -8   3   22.28    1.15
   8  -8   3   21.91    1.30
  -9   8  -3    6.55    0.60
  -9   8  -3    7.84    0.88
   9  -8   3    6.56    0.86
   9  -8   3    7.99    0.88
   9  -8   3    7.42    0.70
 -10   8  -3    2.88    0.67
 -10   8  -3    2.00    0.95
  10  -8   3    2.36    0.69
  10  -8   3    2.54    0.88
 -11   8  -3    5.54    1.06
 -11   8  -3    4.44    0.81
  11  -8   3    4.68    1.03
  11  -8   3    5.08    0.78
 -12   8  -3    5.48    1.00
 -12   8  -3    4.30    1.21
  12  -8   3    7.19    0.96
 -13   8  -3    1.65    1.14
 -13   8  -3    2.31    1.54
  13  -8   3    1.90    1.04
  13  -8   3    0.76    1.32
 -14   8  -3   34.94    2.32
  14  -8   3   35.57    2.30
   9   7  -3    0.65    1.48
   9   7  -3   -0.96    1.65
  -9  -7   3   -0.55    1.28
   8   7  -3   -3.06    1.18
   8   7  -3    1.04    1.45
  -8  -7   3   -0.29    1.12
   7   7  -3   -0.39    1.15
   7   7  -3    3.82    1.03
  -7  -7   3    1.91    0.91
   6   7  -3    0.00    0.87
   6   7  -3    0.17    1.03
  -6  -7   3   -0.49    0.76
   5   7  -3    0.32    0.37
   5   7  -3   -0.65    0.80
   5   7  -3    0.55    0.31
  -5  -7   3    0.49    0.65
   4   7  -3   10.50    0.68
   4   7  -3   11.35    0.98
   4   7  -3   11.04    0.66
  -4  -7   3   11.68    0.77
   3   7  -3    0.78    0.48
   3   7  -3    1.71    0.35
   3   7  -3    0.68    0.67
  -3  -7   3    0.39    0.47
   2   7  -3    0.79    0.58
   2   7  -3    0.91    0.47
   2   7  -3    0.62    0.30
   2   7  -3   -0.27    0.59
  -2  -7   3   -0.18    0.60
  -2  -7   3    0.96    0.42
   1   7  -3    1.73    0.46
   1   7  -3    2.25    0.48
   1   7  -3    2.07    0.48
  -1  -7   3    2.10    0.33
  -1  -7   3    1.80    0.52
   0   7  -3    0.40    0.33
   0   7  -3   -0.44    0.64
   0   7  -3    0.13    0.42
   0   7  -3    0.46    0.41
   0   7  -3    0.14    0.32
   0  -7   3    0.17    0.21
   0  -7   3   -0.10    0.48
  -1   7  -3    0.85    0.23
  -1   7  -3    1.22    0.56
  -1   7  -3    1.20    0.37
   1  -7   3    1.05    0.18
   1  -7   3    1.45    0.46
  -2   7  -3    5.59    0.49
  -2   7  -3    5.56    0.57
  -2   7  -3    5.71    0.29
  -2   7  -3    4.58    0.45
  -2   7  -3    5.38    0.28
   2  -7   3    5.39    0.52
   2  -7   3    6.73    0.59
  -3   7  -3   15.74    0.81
  -3   7  -3   17.59    0.97
  -3   7  -3   15.83    0.88
   3  -7   3   16.23    0.86
   3  -7   3   15.26    0.79
   3  -7   3   17.63    1.03
  -4   7  -3    1.04    0.39
  -4   7  -3    0.33    0.47
  -4   7  -3   -0.25    0.45
   4  -7   3    0.11    0.48
   4  -7   3   -0.07    0.31
   4  -7   3    0.45    0.45
  -5   7  -3   30.31    1.39
  -5   7  -3   30.93    1.16
  -5   7  -3   30.62    1.40
   5  -7   3   29.91    1.29
   5  -7   3   32.14    1.17
   5  -7   3   30.15    1.39
  -6   7  -3    6.92    0.39
  -6   7  -3    6.06    0.65
   6  -7   3    7.58    0.46
   6  -7   3    6.20    0.49
   6  -7   3    7.40    0.60
  -7   7  -3   19.01    1.20
  -7   7  -3   20.50    0.90
   7  -7   3   21.35    1.00
   7  -7   3   22.56    1.13
   7  -7   3   22.90    1.01
  -8   7  -3    4.39    0.71
  -8   7  -3    3.06    0.45
   8  -7   3    3.88    0.52
   8  -7   3    4.05    0.69
   8  -7   3    3.52    0.69
  -9   7  -3    3.56    0.57
  -9   7  -3    4.40    0.81
   9  -7   3    4.06    0.58
   9  -7   3    1.73    0.89
   9  -7   3    4.24    0.71
 -10   7  -3    3.40    0.93
 -10   7  -3    4.09    0.68
  10  -7   3    3.38    0.64
  10  -7   3    2.39    0.80
 -11   7  -3   11.56    1.16
 -11   7  -3    9.41    0.91
  11  -7   3    9.39    0.86
  11  -7   3    9.21    1.10
 -12   7  -3    3.01    0.98
 -12   7  -3    2.59    1.22
  12  -7   3    2.62    1.05
  12  -7   3    3.05    0.89
 -13   7  -3    0.94    1.34
  13  -7   3    2.96    1.06
  13  -7   3    3.07    1.35
 -14   7  -3    0.05    1.73
 -14   7  -3    2.13    1.43
  14  -7   3   -0.83    1.54
  10   6  -3    5.34    1.76
  10   6  -3    3.90    1.67
 -10  -6   3    3.84    1.37
   9   6  -3    2.07    1.44
   9   6  -3    2.76    1.33
  -9  -6   3    2.79    1.13
   8   6  -3    1.28    1.05
   8   6  -3    2.34    1.28
  -8  -6   3    3.05    0.91
   7   6  -3    1.28    0.90
   7   6  -3    0.30    1.04
  -7  -6   3    0.67    0.75
   6   6  -3    6.65    0.92
   6   6  -3    6.06    0.92
  -6  -6   3    5.77    0.75
   5   6  -3    0.49    0.20
   5   6  -3   -0.29    0.75
   5   6  -3    0.52    0.23
  -5  -6   3    0.31    0.57
   4   6  -3    0.10    0.26
   4   6  -3    0.41    0.67
   4   6  -3    0.32    0.32
  -4  -6   3    0.34    0.46
   3   6  -3    2.30    0.28
   3   6  -3    2.36    0.60
   3   6  -3    1.88    0.64
   3   6  -3    1.82    0.35
  -3  -6   3    1.70    0.59
  -3  -6   3    2.90    0.42
   2   6  -3    0.03    0.49
   2   6  -3    0.14    0.32
   2   6  -3    1.04    0.25
   2   6  -3   -0.17    0.45
  -2  -6   3    0.98    0.32
  -2  -6   3    0.24    0.48
   1   6  -3    3.05    0.35
   1   6  -3    2.67    0.41
   1   6  -3    3.42    0.58
   1   6  -3    3.15    0.43
   1   6  -3    2.67    0.36
   1   6  -3    2.72    0.29
  -1  -6   3    2.70    0.26
  -1  -6   3    2.03    0.48
   0   6  -3   18.51    0.96
   0   6  -3   18.39    0.79
   0   6  -3   17.67    0.77
   0   6  -3   16.77    0.83
   0   6  -3   18.29    0.86
   0  -6   3   17.56    0.73
   0  -6   3   17.84    0.91
  -1   6  -3    0.39    0.40
  -1   6  -3    0.24    0.30
  -1   6  -3    0.16    0.15
   1  -6   3    0.69    0.35
   1  -6   3   -0.05    0.12
   1  -6   3    0.03    0.35
  -2   6  -3    0.89    0.38
  -2   6  -3    0.69    0.32
  -2   6  -3    1.51    0.32
   2  -6   3    0.41    0.33
   2  -6   3    1.03    0.27
   2  -6   3    0.41    0.41
  -3   6  -3   10.47    0.57
  -3   6  -3   11.22    0.66
  -3   6  -3    9.09    0.59
   3  -6   3    9.11    0.54
   3  -6   3    9.34    0.66
   3  -6   3   10.22    0.61
  -4   6  -3    0.79    0.34
  -4   6  -3    0.76    0.40
  -4   6  -3    0.90    0.08
  -4   6  -3    0.79    0.39
   4  -6   3    0.71    0.09
   4  -6   3    0.45    0.35
   4  -6   3    0.66    0.28
   4  -6   3    0.47    0.50
  -5   6  -3   -0.38    0.42
  -5   6  -3   -0.03    0.14
  -5   6  -3   -0.44    0.37
  -5   6  -3    0.21    0.46
   5  -6   3    0.57    0.41
   5  -6   3    0.23    0.27
   5  -6   3   -0.18    0.19
   5  -6   3    0.82    0.58
  -6   6  -3    6.33    0.62
  -6   6  -3    6.88    0.64
  -6   6  -3    7.76    0.44
  -6   6  -3    7.49    0.61
   6  -6   3    7.88    0.48
   6  -6   3    7.25    0.49
   6  -6   3    8.31    0.58
  -7   6  -3    0.42    0.55
  -7   6  -3   -0.05    0.53
   7  -6   3    0.11    0.52
   7  -6   3    0.14    0.39
   7  -6   3    0.91    0.51
  -8   6  -3    1.85    0.63
  -8   6  -3    1.11    0.45
   8  -6   3    1.18    0.45
   8  -6   3    0.54    0.72
   8  -6   3    1.94    0.57
  -9   6  -3   -0.51    0.53
  -9   6  -3   -1.20    0.70
   9  -6   3   -0.04    0.49
   9  -6   3    0.71    0.62
 -10   6  -3    2.41    0.85
 -10   6  -3    1.96    0.67
  10  -6   3    1.66    0.63
  10  -6   3    1.80    0.77
 -11   6  -3    2.60    0.96
 -11   6  -3    1.11    0.74
  11  -6   3    1.32    0.91
  11  -6   3    2.72    0.74
 -12   6  -3    0.02    0.94
  12  -6   3    2.27    1.06
  12  -6   3   -0.72    0.84
 -13   6  -3    2.25    1.17
 -13   6  -3    0.44    1.33
  13  -6   3   -0.19    1.06
  13  -6   3   -0.36    1.29
 -14   6  -3    1.75    1.43
 -14   6  -3    1.98    1.64
  14  -6   3   -1.75    1.54
  11   5  -3   -0.80    1.71
  11   5  -3    1.73    1.91
 -11  -5   3    2.08    1.47
  10   5  -3   -1.34    1.38
  10   5  -3   -2.26    1.44
 -10  -5   3    1.92    1.14
   9   5  -3    1.43    1.27
   9   5  -3   -1.68    1.11
  -9  -5   3    0.26    0.98
   8   5  -3    8.80    1.21
   8   5  -3    9.19    1.19
  -8  -5   3    6.06    1.02
   7   5  -3   -0.37    0.89
   7   5  -3   -0.02    0.80
  -7  -5   3   -0.04    0.69
   6   5  -3   18.68    1.12
   6   5  -3   18.56    1.13
  -6  -5   3   18.34    1.11
   5   5  -3    8.32    0.81
  -5  -5   3    7.09    0.62
   4   5  -3    6.48    0.68
   4   5  -3    6.74    0.36
   4   5  -3    6.55    0.39
  -4  -5   3    7.40    0.57
   3   5  -3    0.22    0.18
   3   5  -3   -0.03    0.49
   3   5  -3    0.99    0.46
   3   5  -3    0.23    0.22
  -3  -5   3    0.18    0.36
  -3  -5   3   -0.18    0.44
   2   5  -3   18.99    0.94
   2   5  -3   21.32    1.12
   2   5  -3   22.23    0.88
   2   5  -3   24.54    1.02
   2   5  -3   23.35    1.05
  -2  -5   3   20.58    0.96
  -2  -5   3   21.91    1.04
   1   5  -3   21.49    0.96
   1   5  -3   24.14    1.03
   1   5  -3   25.68    1.11
   1   5  -3   26.01    0.99
  -1  -5   3   23.83    1.06
  -1  -5   3   22.87    0.95
   0   5  -3  116.07    4.61
   0   5  -3  125.76    4.57
   0   5  -3  125.48    4.60
   0   5  -3  128.97    4.57
   0  -5   3  129.33    4.58
   0  -5   3  101.80    4.62
   0  -5   3  125.27    4.54
  -1   5  -3  143.45    5.51
  -1   5  -3  148.97    5.52
  -1   5  -3  149.97    5.50
  -1   5  -3  147.97    5.46
   1  -5   3  148.66    5.52
   1  -5   3  151.99    5.51
   1  -5   3  142.43    5.46
  -2   5  -3   12.56    0.64
  -2   5  -3   10.97    0.55
  -2   5  -3   11.39    0.59
   2  -5   3   10.92    0.52
   2  -5   3   11.41    0.64
   2  -5   3   10.70    0.56
  -3   5  -3   11.00    0.54
  -3   5  -3   10.78    0.60
  -3   5  -3   10.02    0.61
   3  -5   3   11.56    0.50
   3  -5   3   10.94    0.54
   3  -5   3   10.47    0.69
  -4   5  -3    7.77    0.50
  -4   5  -3    6.89    0.41
  -4   5  -3    6.30    0.31
  -4   5  -3    5.27    0.47
   4  -5   3    6.79    0.37
   4  -5   3    6.79    0.45
   4  -5   3    7.09    0.56
   4  -5   3    6.48    0.34
  -5   5  -3    6.84    0.53
  -5   5  -3    6.33    0.45
  -5   5  -3    6.57    0.37
  -5   5  -3    7.45    0.54
   5  -5   3    6.63    0.42
   5  -5   3    5.17    0.65
   5  -5   3    6.15    0.48
   5  -5   3    6.88    0.39
  -6   5  -3    3.40    0.28
  -6   5  -3    3.53    0.48
  -6   5  -3    4.03    0.56
  -6   5  -3    3.58    0.48
   6  -5   3    3.36    0.68
   6  -5   3    3.40    0.47
   6  -5   3    4.49    0.44
   6  -5   3    3.84    0.33
  -7   5  -3    0.45    0.35
  -7   5  -3    0.64    0.55
  -7   5  -3    0.66    0.56
   7  -5   3    0.12    0.48
   7  -5   3   -0.46    0.32
   7  -5   3    0.04    0.56
  -8   5  -3   14.81    0.96
  -8   5  -3   15.53    0.94
  -8   5  -3   16.01    0.98
   8  -5   3   17.13    0.96
   8  -5   3   16.14    0.88
   8  -5   3   15.45    1.03
  -9   5  -3    0.80    0.76
  -9   5  -3    0.59    0.54
   9  -5   3    0.80    0.49
   9  -5   3    1.46    0.66
 -10   5  -3    1.64    0.85
 -10   5  -3    1.54    0.63
  10  -5   3    1.67    0.78
  10  -5   3    0.57    0.61
 -11   5  -3   10.23    0.94
 -11   5  -3   11.79    1.22
  11  -5   3   10.89    0.89
  11  -5   3   11.64    1.10
 -12   5  -3    0.41    1.10
 -12   5  -3    0.59    1.03
  12  -5   3    1.18    1.05
  12  -5   3   -0.64    0.85
 -13   5  -3   -2.12    1.39
 -13   5  -3    0.70    1.22
  13  -5   3   -0.65    1.31
  11   4  -3   10.65    1.71
  11   4  -3    7.37    1.51
 -11  -4   3    9.29    1.38
  10   4  -3    6.47    1.31
  10   4  -3    5.24    1.23
 -10  -4   3    3.55    1.15
   9   4  -3    0.24    1.11
   9   4  -3   -1.51    0.96
  -9  -4   3   -0.29    0.83
   8   4  -3    1.45    0.83
   8   4  -3   -1.75    0.90
  -8  -4   3    0.26    0.70
   7   4  -3    0.41    0.72
   7   4  -3    0.67    0.75
  -7  -4   3    0.45    0.58
   6   4  -3    1.35    0.65
   6   4  -3    0.64    0.64
  -6  -4   3    0.86    0.52
   5   4  -3   18.58    1.12
  -5  -4   3   16.73    0.95
   4   4  -3   39.46    1.76
   4   4  -3   41.37    1.52
   4   4  -3   41.10    1.52
   4   4  -3   40.85    1.71
  -4  -4   3   42.12    1.71
  -4  -4   3   39.86    1.66
   3   4  -3   12.99    0.82
   3   4  -3   12.65    0.54
   3   4  -3   13.25    0.75
   3   4  -3   14.16    0.87
   3   4  -3   13.34    0.53
  -3  -4   3   13.11    0.67
  -3  -4   3   13.57    0.78
  -3  -4   3   13.04    0.78
   2   4  -3   23.59    0.91
   2   4  -3   23.16    1.09
   2   4  -3   23.10    0.92
   2   4  -3   24.19    0.99
  -2  -4   3   22.91    1.03
  -2  -4   3   23.99    0.96
   1   4  -3    6.04    0.45
   1   4  -3    5.55    0.33
   1   4  -3    7.15    0.41
   1   4  -3    6.34    0.36
  -1  -4   3    6.24    0.39
  -1  -4   3    6.35    0.35
   0   4  -3   66.73    2.44
   0   4  -3   63.72    2.41
   0   4  -3   64.27    2.43
   0   4  -3   64.34    2.39
   0   4  -3   64.15    2.41
   0  -4   3   61.67    2.39
   0  -4   3   65.07    2.42
   0  -4   3   62.39    2.44
  -1   4  -3   32.92    1.30
  -1   4  -3   34.72    1.24
  -1   4  -3   32.94    1.28
  -1   4  -3   32.72    1.31
   1  -4   3   32.29    1.31
   1  -4   3   32.73    1.24
   1  -4   3   34.16    1.31
  -2   4  -3   22.12    0.89
  -2   4  -3   23.84    0.94
  -2   4  -3   22.21    0.93
   2  -4   3   21.63    0.92
   2  -4   3   22.83    0.95
   2  -4   3   22.66    0.89
  -3   4  -3    7.86    0.34
  -3   4  -3    8.05    0.49
  -3   4  -3    8.55    0.42
   3  -4   3    7.73    0.45
   3  -4   3    8.35    0.39
   3  -4   3    8.52    0.50
   3  -4   3    8.04    0.36
  -4   4  -3   10.13    0.64
  -4   4  -3   12.26    0.50
  -4   4  -3   12.09    0.64
  -4   4  -3   11.96    0.56
   4  -4   3   11.29    0.51
   4  -4   3   10.04    0.58
   4  -4   3   11.76    0.66
   4  -4   3   11.78    0.53
  -5   4  -3   34.34    1.38
  -5   4  -3   34.54    1.45
  -5   4  -3   34.38    1.46
  -5   4  -3   34.38    1.34
   5  -4   3   33.03    1.41
   5  -4   3   35.39    1.39
   5  -4   3   34.75    1.34
   5  -4   3   36.21    1.51
  -6   4  -3    1.72    0.30
  -6   4  -3    1.66    0.55
  -6   4  -3    1.72    0.40
  -6   4  -3    1.09    0.45
   6  -4   3    2.29    0.23
   6  -4   3    1.36    0.45
   6  -4   3    1.29    0.62
   6  -4   3    1.78    0.41
  -7   4  -3    1.02    0.52
  -7   4  -3    0.51    0.37
  -7   4  -3    0.87    0.51
   7  -4   3    0.36    0.50
   7  -4   3    0.71    0.64
   7  -4   3    0.33    0.29
  -8   4  -3    9.22    0.81
  -8   4  -3   10.12    0.66
  -8   4  -3   10.41    0.83
   8  -4   3   10.27    0.58
   8  -4   3    7.78    0.74
  -9   4  -3   12.72    0.87
  -9   4  -3   14.13    0.99
  -9   4  -3   14.88    1.02
   9  -4   3   14.25    0.77
   9  -4   3   12.07    0.93
 -10   4  -3    4.57    0.93
 -10   4  -3    3.14    0.74
  10  -4   3    2.81    0.61
  10  -4   3    4.52    0.83
 -11   4  -3    2.99    1.08
 -11   4  -3    2.35    0.88
  11  -4   3    2.81    0.73
  11  -4   3    2.07    1.10
 -12   4  -3    7.81    1.39
 -12   4  -3    4.34    1.12
  12  -4   3    6.53    1.17
  12  -4   3    6.34    0.93
 -13   4  -3    2.07    1.51
 -13   4  -3    2.72    1.22
  13  -4   3    0.37    1.45
  12   3  -3    3.48    1.52
  12   3  -3    4.06    1.67
 -12  -3   3    3.84    1.34
  11   3  -3   -0.50    1.41
  11   3  -3    2.38    1.24
 -11  -3   3   -3.34    1.15
  10   3  -3   -0.71    1.01
  10   3  -3    2.14    1.18
 -10  -3   3    0.29    0.88
   9   3  -3    1.31    0.96
   9   3  -3    0.21    0.87
  -9  -3   3    0.02    0.75
   8   3  -3    1.81    0.77
   8   3  -3    3.86    0.79
  -8  -3   3    1.98    0.65
   7   3  -3    6.28    0.80
   7   3  -3    5.93    0.73
  -7  -3   3    4.66    0.62
   6   3  -3   17.87    1.05
   6   3  -3   16.40    0.96
  -6  -3   3   17.37    0.97
   5   3  -3   -0.06    0.46
  -5  -3   3   -0.55    0.55
  -5  -3   3    0.41    0.40
   4   3  -3    1.37    0.42
   4   3  -3    0.23    0.47
   4   3  -3    1.86    0.48
  -4  -3   3    0.38    0.45
  -4  -3   3    0.86    0.34
   3   3  -3   72.60    2.79
   3   3  -3   71.05    2.81
   3   3  -3   74.37    2.79
  -3  -3   3   73.93    2.80
  -3  -3   3   73.28    2.80
   2   3  -3   24.00    0.98
   2   3  -3   22.52    0.94
   2   3  -3   21.60    0.85
   2   3  -3   22.33    0.93
  -2  -3   3   22.42    0.91
  -2  -3   3   22.81    0.94
  -2  -3   3   22.96    0.95
   1   3  -3   36.34    1.37
   1   3  -3   35.44    1.33
   1   3  -3   33.66    1.38
  -1  -3   3   35.64    1.37
  -1  -3   3   36.02    1.35
  -1  -3   3   34.92    1.38
  -1  -3   3   34.58    1.33
   0   3  -3    0.53    0.14
   0   3  -3    0.54    0.11
   0   3  -3    0.88    0.20
   0   3  -3    0.59    0.15
   0  -3   3    0.56    0.14
   0  -3   3    0.67    0.10
   0  -3   3    0.25    0.19
  -1   3  -3   18.86    0.75
  -1   3  -3   20.22    0.78
  -1   3  -3   19.39    0.77
   1  -3   3   19.28    0.78
   1  -3   3   19.33    0.72
   1  -3   3   17.57    0.78
  -2   3  -3   24.47    1.00
  -2   3  -3   25.59    0.97
  -2   3  -3   27.04    1.00
   2  -3   3   26.28    1.02
   2  -3   3   23.22    0.96
   2  -3   3   25.41    0.94
   2  -3   3   23.66    1.00
  -3   3  -3   19.36    0.80
  -3   3  -3   21.30    0.86
  -3   3  -3   19.88    0.79
  -3   3  -3   20.61    0.85
   3  -3   3   21.21    0.84
   3  -3   3   21.37    0.89
   3  -3   3   19.64    0.79
   3  -3   3   20.09    0.80
  -4   3  -3    8.09    0.50
  -4   3  -3    6.92    0.38
  -4   3  -3    8.30    0.48
  -4   3  -3    7.85    0.41
   4  -3   3    7.59    0.40
   4  -3   3    7.06    0.36
   4  -3   3    6.04    0.42
   4  -3   3    8.07    0.51
  -5   3  -3   14.32    0.80
  -5   3  -3   15.05    0.70
  -5   3  -3   15.13    0.64
  -5   3  -3   15.14    0.85
   5  -3   3   14.71    0.76
   5  -3   3   14.61    0.63
   5  -3   3   14.99    0.87
   5  -3   3   14.57    0.77
  -6   3  -3    1.59    0.45
  -6   3  -3    0.81    0.37
  -6   3  -3    1.50    0.35
   6  -3   3    0.96    0.46
   6  -3   3    1.15    0.22
   6  -3   3    1.16    0.59
   6  -3   3    1.55    0.41
  -7   3  -3    0.70    0.53
  -7   3  -3    0.68    0.40
  -7   3  -3    0.45    0.48
   7  -3   3    2.34    0.82
   7  -3   3    0.95    0.25
   7  -3   3    0.73    0.46
  -8   3  -3    3.55    0.65
  -8   3  -3    4.84    0.55
  -8   3  -3    4.18    0.67
   8  -3   3    2.68    0.62
   8  -3   3    2.94    0.40
  -9   3  -3    3.18    0.76
  -9   3  -3    3.50    0.79
  -9   3  -3    2.49    0.64
   9  -3   3    2.49    0.50
   9  -3   3    1.77    0.71
 -10   3  -3    0.58    0.70
 -10   3  -3   -0.07    0.94
  10  -3   3    0.38    0.58
  10  -3   3    0.03    0.81
 -11   3  -3    2.31    0.88
 -11   3  -3    2.35    1.15
  11  -3   3    2.21    0.73
  11  -3   3    3.53    1.02
 -12   3  -3    4.41    1.08
 -12   3  -3    6.00    1.41
  12  -3   3    5.81    1.22
 -13   3  -3   -0.01    1.39
  13  -3   3    0.67    1.40
  12   2  -3    1.80    1.40
  12   2  -3    5.40    1.43
 -12  -2   3    2.72    1.28
  11   2  -3   -0.42    1.27
  11   2  -3    2.83    1.09
 -11  -2   3    0.24    1.01
  10   2  -3    4.70    0.94
  10   2  -3    6.09    1.14
 -10  -2   3    5.75    0.89
   9   2  -3    2.34    0.90
   9   2  -3    2.08    0.78
  -9  -2   3    2.14    0.70
   8   2  -3    1.47    0.66
   8   2  -3    0.06    0.69
  -8  -2   3    0.15    0.16
  -8  -2   3    0.40    0.60
   7   2  -3   12.13    0.82
   7   2  -3   10.74    0.83
  -7  -2   3   12.52    0.77
  -7  -2   3   11.09    0.49
   6   2  -3    2.01    0.54
   6   2  -3    2.07    0.50
  -6  -2   3    3.57    0.66
  -6  -2   3    1.95    0.46
   5   2  -3    1.67    0.54
   5   2  -3    1.22    0.50
   5   2  -3    0.61    0.42
  -5  -2   3    1.17    0.52
  -5  -2   3    0.89    0.37
   4   2  -3    2.41    0.42
   4   2  -3    3.02    0.44
  -4  -2   3    1.30    0.40
  -4  -2   3    2.08    0.32
   3   2  -3   50.74    1.91
   3   2  -3   50.52    1.90
   3   2  -3   48.71    1.89
  -3  -2   3   47.03    1.88
  -3  -2   3   47.72    1.90
  -3  -2   3   48.84    1.89
   2   2  -3    4.93    0.32
   2   2  -3    4.37    0.31
   2   2  -3    4.47    0.20
   2   2  -3    5.10    0.30
  -2  -2   3    4.72    0.20
  -2  -2   3    4.75    0.28
  -2  -2   3    4.77    0.32
  -2  -2   3    4.47    0.30
   1   2  -3   45.53    1.76
   1   2  -3   45.92    1.76
   1   2  -3   47.74    1.75
   1   2  -3   45.11    1.73
  -1  -2   3   46.19    1.75
  -1  -2   3   47.20    1.73
  -1  -2   3   48.54    1.76
  -1  -2   3   44.76    1.76
   0   2  -3   96.20    3.54
   0   2  -3   93.43    3.54
   0   2  -3   92.40    3.53
   0   2  -3   95.87    3.52
   0  -2   3   93.50    3.55
   0  -2   3   95.87    3.53
   0  -2   3   96.00    3.54
   0  -2   3   96.25    3.53
  -1   2  -3  460.69   16.73
  -1   2  -3  450.88   16.71
  -1   2  -3  467.25   16.73
   1  -2   3  441.19   16.75
   1  -2   3  440.46   16.71
   1  -2   3  454.32   16.73
  -2   2  -3  744.26   27.97
  -2   2  -3  765.17   27.96
  -2   2  -3  738.35   27.94
   2  -2   3  740.50   27.96
   2  -2   3  795.31   27.97
  -3   2  -3   49.10    1.82
  -3   2  -3   48.54    1.86
  -3   2  -3   46.97    1.83
  -3   2  -3   47.13    1.87
   3  -2   3   48.68    1.81
   3  -2   3   48.19    1.86
   3  -2   3   48.74    1.83
   3  -2   3   50.12    1.88
  -4   2  -3    1.11    0.28
  -4   2  -3    1.50    0.20
  -4   2  -3    1.56    0.36
  -4   2  -3    1.68    0.19
   4  -2   3    1.50    0.14
   4  -2   3    2.26    0.30
   4  -2   3    2.10    0.36
   4  -2   3    1.25    0.25
  -5   2  -3   10.52    0.67
  -5   2  -3   10.64    0.69
  -5   2  -3   10.27    0.55
  -5   2  -3   11.06    0.58
   5  -2   3   10.76    0.65
   5  -2   3   10.26    0.47
   5  -2   3   12.18    0.69
   5  -2   3   10.70    0.64
  -6   2  -3    0.41    0.37
  -6   2  -3    0.33    0.34
  -6   2  -3    1.28    0.46
   6  -2   3    0.18    0.55
   6  -2   3    0.65    0.21
   6  -2   3    0.46    0.42
   6  -2   3    0.31    0.56
  -7   2  -3    0.24    0.45
  -7   2  -3   -0.73    0.58
  -7   2  -3    0.21    0.43
   7  -2   3   -0.17    0.25
   7  -2   3   -0.06    0.48
   7  -2   3   -0.74    0.69
  -8   2  -3   30.97    1.46
  -8   2  -3   29.31    1.57
  -8   2  -3   30.10    1.42
   8  -2   3   30.90    1.48
   8  -2   3   30.80    1.29
  -9   2  -3   -1.13    0.77
  -9   2  -3   -0.32    0.61
   9  -2   3    0.32    0.68
   9  -2   3   -0.01    0.48
 -10   2  -3    8.26    1.11
 -10   2  -3   11.89    0.96
  10  -2   3   10.70    0.75
  10  -2   3   10.20    1.01
 -11   2  -3    8.48    1.28
 -11   2  -3    7.91    0.98
  11  -2   3    7.31    1.11
  11  -2   3    7.73    0.83
 -12   2  -3    1.54    1.10
 -12   2  -3    0.16    1.33
  12  -2   3    0.09    1.21
 -13   2  -3    2.31    1.42
  13  -2   3    2.06    1.50
  13   1  -3    2.93    1.56
  13   1  -3   -3.55    1.54
 -13  -1   3   -0.42    1.38
  12   1  -3    9.54    1.27
  12   1  -3    7.87    1.35
 -12  -1   3    6.51    1.26
  11   1  -3    6.57    1.26
  11   1  -3    8.61    1.20
 -11  -1   3    9.70    1.02
  10   1  -3   30.62    1.57
  10   1  -3   26.17    1.48
 -10  -1   3   25.54    1.17
 -10  -1   3   26.85    1.52
   9   1  -3    0.35    0.73
   9   1  -3   -0.13    0.67
  -9  -1   3    1.10    0.64
  -9  -1   3    0.98    0.35
   8   1  -3   45.93    2.01
   8   1  -3   45.67    2.00
  -8  -1   3   46.78    1.98
  -8  -1   3   47.11    1.80
   7   1  -3    1.68    0.56
   7   1  -3    1.25    0.57
  -7  -1   3    1.80    0.24
  -7  -1   3    1.88    0.48
   6   1  -3   21.13    1.22
   6   1  -3   22.40    1.14
   6   1  -3   20.71    1.06
  -6  -1   3   23.57    0.89
  -6  -1   3   23.55    1.23
  -6  -1   3   21.21    1.07
   5   1  -3    9.76    0.63
   5   1  -3   10.05    0.60
   5   1  -3    9.05    0.56
   5   1  -3    7.79    0.53
  -5  -1   3    9.14    0.55
  -5  -1   3    8.52    0.39
  -5  -1   3   10.16    0.61
   4   1  -3  184.07    6.66
   4   1  -3  173.85    6.65
   4   1  -3  175.60    6.65
  -4  -1   3  187.65    6.66
  -4  -1   3  181.28    6.59
  -4  -1   3  167.88    6.59
   3   1  -3   70.27    2.66
   3   1  -3   67.72    2.66
   3   1  -3   72.06    2.65
  -3  -1   3   69.62    2.65
  -3  -1   3   74.08    2.67
  -3  -1   3   67.94    2.60
  -3  -1   3   70.92    2.66
  -3  -1   3   69.98    2.60
   2   1  -3  179.64    6.50
   2   1  -3  170.24    6.46
   2   1  -3  175.65    6.49
   2   1  -3  176.56    6.49
  -2  -1   3  171.66    6.48
  -2  -1   3  178.47    6.50
  -2  -1   3  172.62    6.46
  -2  -1   3  173.49    6.49
   1   1  -3  113.60    4.18
   1   1  -3  112.99    4.17
   1   1  -3  108.76    4.18
   1   1  -3  111.67    4.17
  -1  -1   3  115.25    4.17
  -1  -1   3  112.08    4.18
  -1  -1   3  112.25    4.18
   0   1  -3  160.24    5.99
   0   1  -3  159.71    5.99
   0   1  -3  164.48    5.99
   0   1  -3  164.53    6.00
   0  -1   3  164.28    6.00
   0  -1   3  158.88    5.99
   0  -1   3  162.76    5.99
   0  -1   3  158.49    5.99
  -1   1  -3  595.70   21.75
  -1   1  -3  590.67   21.76
   1  -1   3  595.47   21.74
   1  -1   3  578.47   21.77
   1  -1   3  582.47   21.75
  -2   1  -3   87.84    3.32
  -2   1  -3   91.86    3.34
  -2   1  -3   91.29    3.33
  -2   1  -3   88.30    3.29
   2  -1   3   86.25    3.29
   2  -1   3   90.78    3.34
   2  -1   3   90.26    3.32
   2  -1   3   85.68    3.33
  -3   1  -3    1.11    0.19
  -3   1  -3    1.05    0.12
  -3   1  -3    1.34    0.24
  -3   1  -3    1.41    0.28
   3  -1   3    1.44    0.22
   3  -1   3    0.79    0.20
   3  -1   3    1.10    0.27
   3  -1   3    1.08    0.09
  -4   1  -3    2.09    0.19
  -4   1  -3    1.68    0.35
  -4   1  -3    1.71    0.27
  -4   1  -3    1.72    0.41
   4  -1   3    2.25    0.33
   4  -1   3    2.28    0.15
   4  -1   3    2.31    0.31
   4  -1   3    2.16    0.36
  -5   1  -3    3.70    0.38
  -5   1  -3    2.99    0.44
  -5   1  -3    4.88    0.59
  -5   1  -3    4.11    0.29
   5  -1   3    4.42    0.25
   5  -1   3    5.26    0.53
   5  -1   3    4.48    0.51
   5  -1   3    3.76    0.43
  -6   1  -3   20.83    0.92
  -6   1  -3   21.17    1.01
  -6   1  -3   22.56    1.09
   6  -1   3   19.28    1.06
   6  -1   3   22.24    0.87
   6  -1   3   20.03    1.14
  -7   1  -3   17.11    0.88
  -7   1  -3   17.46    0.98
  -7   1  -3   17.13    1.08
   7  -1   3   18.87    1.05
   7  -1   3   18.54    0.80
   7  -1   3   14.73    1.09
  -8   1  -3    6.97    0.70
  -8   1  -3    8.72    0.66
  -8   1  -3    7.19    0.82
   8  -1   3    8.02    0.49
   8  -1   3    6.57    0.75
  -9   1  -3   -0.70    0.72
  -9   1  -3   -1.35    0.85
   9  -1   3    0.10    0.49
   9  -1   3   -0.22    0.76
 -10   1  -3   26.47    1.67
 -10   1  -3   28.60    1.59
  10  -1   3   23.39    2.01
  10  -1   3   25.84    1.36
 -11   1  -3    3.91    1.01
 -11   1  -3    3.41    1.29
  11  -1   3    3.74    1.13
 -12   1  -3    0.32    1.21
  12  -1   3    0.47    1.30
  13   0  -3    0.71    1.37
 -13   0   3    2.26    1.26
  12   0  -3    0.88    1.16
  12   0  -3    1.77    1.13
 -12   0   3   -1.79    0.95
  11   0  -3   -2.17    0.93
  11   0  -3    1.29    0.84
 -11   0   3    0.11    0.84
  10   0  -3    4.06    0.87
  10   0  -3    5.02    0.80
 -10   0   3    5.40    0.50
 -10   0   3    5.08    0.78
   9   0  -3   -0.58    0.72
   9   0  -3    0.12    0.63
  -9   0   3    0.34    0.38
  -9   0   3   -0.10    0.58
   8   0  -3    3.88    0.69
   8   0  -3    5.59    0.59
  -8   0   3    4.06    0.38
  -8   0   3    3.92    0.59
   7   0  -3    0.70    0.47
   7   0  -3    0.80    0.49
   7   0  -3    0.51    0.57
  -7   0   3    1.03    0.26
  -7   0   3    1.34    0.69
  -7   0   3    1.10    0.49
   6   0  -3    0.00    0.40
   6   0  -3   -0.24    0.52
   6   0  -3    0.43    0.34
   6   0  -3    0.02    0.39
  -6   0   3    0.10    0.19
  -6   0   3   -1.20    0.51
  -6   0   3   -0.12    0.40
   5   0  -3    0.35    0.22
   5   0  -3    0.66    0.40
   5   0  -3    0.90    0.33
  -5   0   3    0.43    0.16
  -5   0   3    0.36    0.41
  -5   0   3    0.33    0.31
   4   0  -3    1.95    0.28
   4   0  -3    1.87    0.27
   4   0  -3    2.09    0.31
   4   0  -3    2.05    0.23
  -4   0   3    1.97    0.17
  -4   0   3    2.01    0.17
  -4   0   3    2.33    0.33
  -4   0   3    2.12    0.26
   3   0  -3   11.07    0.52
   3   0  -3   11.80    0.53
  -3   0   3   10.57    0.46
  -3   0   3   10.85    0.52
  -3   0   3   11.28    0.55
   2   0  -3  990.10   36.19
   2   0  -3  969.68   36.19
   2   0  -3  969.02   36.18
  -2   0   3  970.51   36.19
  -2   0   3 1000.00   36.19
   1   0  -3  191.98    7.25
   1   0  -3  193.91    7.25
   1   0  -3  193.89    7.24
   1   0  -3  202.47    7.25
  -1   0   3  194.20    7.24
  -1   0   3  190.00    7.25
  -1   0   3  192.22    7.25
  -1   0   3  207.01    7.25
   0   0  -3  450.62   15.95
   0   0  -3  422.10   15.93
   0   0  -3  431.21   15.93
   0   0   3  429.29   15.94
   0   0   3  441.73   15.95
   0   0   3  419.35   15.93
   0   0   3  425.05   15.93
  -1   0  -3    5.08    0.34
  -1   0  -3    5.52    0.29
   1   0   3    5.35    0.34
   1   0   3    5.59    0.28
   1   0   3    5.78    0.29
  -2   0  -3    5.92    0.38
  -2   0  -3    6.05    0.38
  -2   0  -3    5.47    0.32
   2   0   3    5.76    0.34
   2   0   3    5.87    0.35
   2   0   3    5.11    0.33
  -3   0  -3    7.24    0.31
  -3   0  -3    7.79    0.48
  -3   0  -3    7.26    0.45
  -3   0  -3    8.02    0.48
   3   0   3    7.25    0.31
   3   0   3    7.50    0.45
   3   0   3    7.81    0.42
  -4   0  -3    3.11    0.35
  -4   0  -3    3.52    0.20
  -4   0  -3    3.93    0.52
  -4   0  -3    2.50    0.36
   4   0   3    3.45    0.21
   4   0   3    3.40    0.39
   4   0   3    3.67    0.40
   4   0   3    3.12    0.41
  -5   0  -3   15.70    0.90
  -5   0  -3   15.21    0.80
  -5   0  -3   15.73    0.66
   5   0   3   15.60    0.93
   5   0   3   14.93    0.84
   5   0   3   14.90    0.90
   5   0   3   15.17    0.66
  -6   0  -3   19.85    1.02
  -6   0  -3   20.69    0.89
  -6   0  -3   20.94    1.13
   6   0   3   20.25    1.24
   6   0   3   19.45    0.86
   6   0   3   20.28    1.06
  -7   0  -3    4.30    0.45
  -7   0  -3    5.10    0.74
  -7   0  -3    3.06    0.57
   7   0   3    4.92    0.64
   7   0   3    3.13    0.84
   7   0   3    4.22    0.38
  -8   0  -3   18.06    1.02
  -8   0  -3   20.01    1.17
  -8   0  -3   18.64    1.19
   8   0   3   19.84    1.23
   8   0   3   18.65    0.92
  -9   0  -3    1.68    0.75
  -9   0  -3    1.38    0.95
   9   0   3    0.94    0.82
 -10   0  -3    6.89    0.97
 -10   0  -3    6.79    1.19
  10   0   3    9.11    1.10
 -11   0  -3   10.87    1.74
 -11   0  -3    7.11    1.20
  11   0   3    7.41    1.29
 -12   0  -3   -3.23    1.34
  12   0   3   -0.96    1.46
  14  -1  -3   -1.13    1.46
  14  -1  -3   -0.50    1.55
 -14   1   3   -3.74    1.42
  13  -1  -3    2.51    1.18
  13  -1  -3    2.50    1.30
 -13   1   3    2.25    1.12
  12  -1  -3   -0.22    1.57
  12  -1  -3    0.13    1.00
 -12   1   3    0.35    0.94
  11  -1  -3    0.19    0.88
  11  -1  -3    0.16    0.86
 -11   1   3   -0.31    0.73
 -11   1   3   -0.55    0.83
  10  -1  -3    0.44    0.66
  10  -1  -3   -0.67    0.76
 -10   1   3    0.43    0.58
 -10   1   3    0.13    0.64
   9  -1  -3   -0.24    0.57
   9  -1  -3    0.18    0.62
  -9   1   3    0.09    0.46
  -9   1   3    0.52    0.59
   8  -1  -3   27.21    1.35
   8  -1  -3   25.90    1.22
  -8   1   3   27.34    1.30
  -8   1   3   25.75    1.11
   7  -1  -3    2.16    0.42
   7  -1  -3    3.20    0.52
  -7   1   3    2.03    0.62
  -7   1   3    1.77    0.28
  -7   1   3    2.66    0.46
   6  -1  -3   26.45    1.19
   6  -1  -3   29.45    1.28
  -6   1   3   26.25    1.20
  -6   1   3   26.77    1.29
  -6   1   3   28.40    1.10
   5  -1  -3   11.25    0.69
   5  -1  -3   10.87    0.53
   5  -1  -3    9.71    0.59
  -5   1   3   10.88    0.64
  -5   1   3   11.03    0.51
  -5   1   3   11.80    0.62
   4  -1  -3   91.01    3.51
   4  -1  -3   91.77    3.48
   4  -1  -3   98.67    3.52
   4  -1  -3   90.13    3.48
  -4   1   3   91.92    3.51
  -4   1   3   92.23    3.48
  -4   1   3   97.18    3.52
   3  -1  -3    5.57    0.32
   3  -1  -3    5.06    0.24
   3  -1  -3    4.72    0.25
   3  -1  -3    4.70    0.30
  -3   1   3    4.85    0.30
  -3   1   3    5.35    0.31
  -3   1   3    5.35    0.32
   2  -1  -3  279.14   10.59
   2  -1  -3  279.76   10.60
   2  -1  -3  275.81   10.56
   2  -1  -3  289.68   10.60
  -2   1   3  296.11   10.60
  -2   1   3  291.34   10.60
  -2   1   3  291.62   10.60
   1  -1  -3    1.13    0.15
   1  -1  -3    1.04    0.17
   1  -1  -3    1.15    0.12
   1  -1  -3    0.93    0.08
  -1   1   3    0.81    0.08
  -1   1   3    1.17    0.14
  -1   1   3    1.01    0.15
   0  -1  -3  107.58    3.94
   0  -1  -3  103.18    3.93
   0  -1  -3  103.97    3.96
   0   1   3  104.39    3.94
   0   1   3  106.33    3.93
   0   1   3  110.64    3.96
  -1  -1  -3   -0.14    0.15
  -1  -1  -3    0.06    0.20
  -1  -1  -3    0.09    0.19
   1   1   3   -0.01    0.14
   1   1   3   -0.03    0.16
   1   1   3    0.03    0.06
   1   1   3    0.04    0.22
  -2  -1  -3   21.39    0.88
  -2  -1  -3   20.54    0.84
  -2  -1  -3   20.70    0.89
   2   1   3   20.27    0.86
   2   1   3   20.21    0.79
   2   1   3   20.70    0.78
   2   1   3   21.06    0.90
   2   1   3   20.87    0.85
  -3  -1  -3    1.51    0.26
  -3  -1  -3    1.89    0.24
  -3  -1  -3    2.24    0.41
   3   1   3    1.54    0.16
   3   1   3    1.60    0.30
   3   1   3    1.54    0.34
   3   1   3    1.20    0.33
  -4  -1  -3   12.35    0.70
  -4  -1  -3   12.17    0.72
  -4  -1  -3   13.70    0.81
   4   1   3   13.96    0.77
   4   1   3   13.02    0.72
   4   1   3   12.59    0.56
   4   1   3   11.90    0.73
  -5  -1  -3    1.00    0.41
  -5  -1  -3    0.41    0.50
   5   1   3    0.27    0.45
   5   1   3   -0.27    0.51
   5   1   3    0.01    0.23
  -6  -1  -3   29.67    1.33
  -6  -1  -3   28.85    1.44
   6   1   3   29.38    1.18
   6   1   3   26.16    1.54
   6   1   3   27.35    1.36
  -7  -1  -3    1.88    0.59
  -7  -1  -3    0.63    0.74
   7   1   3    1.62    0.39
   7   1   3    1.10    0.62
   7   1   3    1.24    0.85
  -8  -1  -3   -0.24    0.68
  -8  -1  -3    0.97    0.83
   8   1   3   -0.16    0.72
   8   1   3    0.28    0.43
  -9  -1  -3    4.22    1.00
  -9  -1  -3    4.56    1.05
   9   1   3    3.97    1.03
 -10  -1  -3   -1.40    1.21
 -10  -1  -3    0.73    1.04
  10   1   3   -0.49    1.08
 -11  -1  -3    4.30    1.24
  11   1   3    4.34    1.33
  14  -2  -3    5.19    1.41
  14  -2  -3    7.61    1.44
 -14   2   3    4.21    1.40
  13  -2  -3    2.94    1.22
  13  -2  -3    2.84    1.21
 -13   2   3    3.52    1.10
  12  -2  -3    0.20    0.89
  12  -2  -3   -0.01    1.01
 -12   2   3   -0.65    0.88
 -12   2   3    0.41    0.93
  11  -2  -3    0.57    0.80
  11  -2  -3    1.97    0.80
 -11   2   3    1.67    0.78
 -11   2   3    1.86    0.77
  10  -2  -3    0.71    0.68
  10  -2  -3    0.63    0.74
 -10   2   3    0.62    0.69
 -10   2   3    1.62    0.62
   9  -2  -3    2.97    0.62
   9  -2  -3    2.59    0.65
  -9   2   3    2.63    0.63
  -9   2   3    2.91    0.54
   8  -2  -3   36.87    1.62
   8  -2  -3   37.25    1.58
  -8   2   3   37.32    1.54
  -8   2   3   37.50    1.64
   7  -2  -3    0.42    0.42
   7  -2  -3    0.20    0.32
   7  -2  -3    2.41    0.60
  -7   2   3    0.16    0.25
  -7   2   3   -0.36    0.61
  -7   2   3   -0.02    0.43
   6  -2  -3    1.52    0.25
   6  -2  -3    1.30    0.50
   6  -2  -3    1.85    0.36
  -6   2   3    1.61    0.26
  -6   2   3    1.81    0.38
  -6   2   3    0.85    0.50
   5  -2  -3   25.99    1.02
   5  -2  -3   27.74    1.14
  -5   2   3   25.73    1.06
  -5   2   3   23.51    1.14
  -5   2   3   27.73    1.18
   4  -2  -3    0.95    0.22
   4  -2  -3    1.17    0.12
   4  -2  -3    0.76    0.28
  -4   2   3    0.94    0.25
  -4   2   3    0.65    0.24
  -4   2   3    0.76    0.21
  -4   2   3    1.50    0.30
   3  -2  -3   24.31    0.91
   3  -2  -3   24.43    0.97
   3  -2  -3   24.01    0.91
   3  -2  -3   24.17    0.98
  -3   2   3   25.03    0.99
  -3   2   3   23.68    0.98
  -3   2   3   24.45    0.98
   2  -2  -3   25.55    1.08
   2  -2  -3   25.98    1.04
   2  -2  -3   28.92    1.06
  -2   2   3   26.56    1.05
  -2   2   3   27.43    1.08
  -2   2   3   27.28    1.06
   1  -2  -3  259.04    9.38
   1  -2  -3  248.05    9.35
  -1   2   3  241.54    9.34
  -1   2   3  264.49    9.38
  -1   2   3  248.05    9.36
  -1   2   3  255.50    9.35
   0  -2  -3  208.85    7.85
   0  -2  -3  207.66    7.81
   0   2   3  213.75    7.83
   0   2   3  210.96    7.82
   0   2   3  206.17    7.81
   0   2   3  219.19    7.85
  -1  -2  -3    5.47    0.36
  -1  -2  -3    6.31    0.40
   1   2   3    6.42    0.41
   1   2   3    6.62    0.40
   1   2   3    6.39    0.38
   1   2   3    6.27    0.28
  -2  -2  -3   62.78    2.37
  -2  -2  -3   59.66    2.35
   2   2   3   62.32    2.37
   2   2   3   60.95    2.39
   2   2   3   62.53    2.30
   2   2   3   61.51    2.31
  -3  -2  -3    0.55    0.36
  -3  -2  -3    0.66    0.31
   3   2   3    0.76    0.40
   3   2   3    0.28    0.19
   3   2   3    0.20    0.35
   3   2   3    0.30    0.39
  -4  -2  -3   12.78    0.75
  -4  -2  -3   13.23    0.80
   4   2   3   12.16    0.81
   4   2   3   12.41    0.61
   4   2   3   12.62    0.55
   4   2   3   13.19    0.77
  -5  -2  -3   16.69    0.90
  -5  -2  -3   14.47    0.94
   5   2   3   13.85    0.74
   5   2   3   15.36    0.93
   5   2   3   14.13    0.92
  -6  -2  -3    0.82    0.66
  -6  -2  -3    0.54    0.52
   6   2   3    1.15    0.38
   6   2   3    0.75    0.84
   6   2   3    0.40    0.58
  -7  -2  -3    2.60    0.86
  -7  -2  -3    3.18    0.68
   7   2   3    2.71    0.73
   7   2   3    3.30    0.48
  -8  -2  -3    7.02    0.87
  -8  -2  -3    8.21    1.08
   8   2   3    9.34    0.97
  -9  -2  -3    1.89    0.89
  -9  -2  -3    1.70    1.17
   9   2   3    2.78    0.99
 -10  -2  -3    2.21    1.16
  10   2   3    2.98    1.19
 -11  -2  -3    0.26    1.35
  11   2   3   -1.22    1.47
  14  -3  -3    2.11    1.29
  14  -3  -3   -0.46    1.36
 -14   3   3    1.51    1.25
  13  -3  -3    0.40    1.01
 -13   3   3    1.71    1.04
  12  -3  -3    4.79    1.01
  12  -3  -3    4.29    1.00
 -12   3   3    4.19    0.98
 -12   3   3    5.34    1.04
  11  -3  -3    5.32    0.85
  11  -3  -3    2.20    0.74
 -11   3   3    2.05    0.79
 -11   3   3    3.47    0.79
  10  -3  -3    0.71    0.67
  10  -3  -3   -0.02    0.65
 -10   3   3   -0.36    0.66
 -10   3   3    0.66    0.62
   9  -3  -3   12.89    0.80
   9  -3  -3   13.94    0.87
  -9   3   3   13.07    0.87
  -9   3   3   12.94    0.79
   8  -3  -3   44.07    1.89
   8  -3  -3   46.23    1.85
  -8   3   3   46.28    1.88
  -8   3   3   46.25    1.92
   7  -3  -3    6.70    0.39
   7  -3  -3    6.47    0.68
   7  -3  -3    6.97    0.52
  -7   3   3    5.73    0.47
  -7   3   3    5.71    0.56
   6  -3  -3    7.59    0.61
   6  -3  -3    6.52    0.40
   6  -3  -3    7.68    0.49
  -6   3   3    7.47    0.47
  -6   3   3    6.75    0.51
  -6   3   3    7.25    0.63
  -6   3   3    7.21    0.47
   5  -3  -3   21.66    0.97
   5  -3  -3   22.05    0.84
   5  -3  -3   21.40    0.92
  -5   3   3   22.92    1.00
  -5   3   3   18.99    0.93
   4  -3  -3   13.29    0.68
   4  -3  -3   13.82    0.55
   4  -3  -3   13.22    0.62
  -4   3   3   14.07    0.69
  -4   3   3   14.75    0.55
  -4   3   3   13.44    0.65
  -4   3   3   14.51    0.71
  -4   3   3   14.31    0.65
   3  -3  -3   86.45    3.22
   3  -3  -3   86.08    3.17
   3  -3  -3   84.03    3.22
  -3   3   3   91.00    3.23
  -3   3   3   85.18    3.24
  -3   3   3   86.87    3.17
  -3   3   3   79.89    3.22
   2  -3  -3   53.18    1.93
   2  -3  -3   50.13    1.96
   2  -3  -3   49.24    1.91
  -2   3   3   49.38    1.93
  -2   3   3   51.05    1.89
  -2   3   3   51.23    1.92
  -2   3   3   49.88    1.96
   1  -3  -3   41.04    1.65
   1  -3  -3   41.52    1.59
  -1   3   3   42.94    1.60
  -1   3   3   43.44    1.66
  -1   3   3   44.54    1.62
  -1   3   3   42.00    1.59
  -1   3   3   38.72    1.61
   0  -3  -3    2.91    0.29
   0  -3  -3    2.85    0.19
   0   3   3    2.79    0.20
   0   3   3    2.50    0.26
   0   3   3    2.72    0.27
   0   3   3    2.67    0.24
   0   3   3    2.93    0.35
  -1  -3  -3    5.53    0.36
   1   3   3    4.68    0.39
   1   3   3    5.14    0.34
   1   3   3    5.16    0.44
   1   3   3    4.35    0.29
  -2  -3  -3    0.01    0.35
  -2  -3  -3    0.14    0.31
   2   3   3    0.05    0.19
   2   3   3    0.23    0.38
   2   3   3    0.41    0.46
   2   3   3   -0.20    0.16
   2   3   3    0.10    0.34
  -3  -3  -3    7.45    0.62
  -3  -3  -3    6.86    0.53
   3   3   3    7.97    0.59
   3   3   3    8.34    0.64
   3   3   3    8.39    0.42
   3   3   3    8.04    0.50
  -4  -3  -3    2.91    0.48
  -4  -3  -3    2.66    0.57
   4   3   3    2.97    0.54
   4   3   3    3.20    0.61
   4   3   3    3.64    0.29
   4   3   3    2.96    0.36
  -5  -3  -3    0.09    0.63
  -5  -3  -3    0.41    0.52
   5   3   3   -0.72    0.79
   5   3   3    0.41    0.32
   5   3   3    0.23    0.38
   5   3   3    0.42    0.59
  -6  -3  -3    5.50    0.73
  -6  -3  -3    8.40    0.86
   6   3   3    6.57    0.55
   6   3   3    7.14    1.04
   6   3   3    5.90    0.75
   6   3   3    6.00    0.50
  -7  -3  -3    1.73    0.71
  -7  -3  -3    2.45    0.91
   7   3   3    2.54    0.79
  -8  -3  -3    0.34    0.80
  -8  -3  -3    0.12    1.06
   8   3   3    1.45    0.76
   8   3   3    0.72    0.90
  -9  -3  -3    1.68    1.00
   9   3   3    2.44    1.21
 -10  -3  -3    2.62    1.27
  10   3   3    3.63    1.39
  15  -4  -3   -0.15    1.53
  14  -4  -3    2.16    1.21
  14  -4  -3    3.45    1.21
 -14   4   3    0.28    1.30
  13  -4  -3    7.08    1.15
  13  -4  -3    7.64    1.11
 -13   4   3    5.72    1.13
 -13   4   3    6.97    1.17
  12  -4  -3   -0.94    0.89
  12  -4  -3    0.99    0.79
 -12   4   3    0.44    0.85
 -12   4   3   -0.46    0.88
  11  -4  -3    0.05    0.70
  11  -4  -3    1.67    0.73
 -11   4   3    1.43    0.81
 -11   4   3    1.25    0.77
  10  -4  -3   22.10    1.19
  10  -4  -3   20.00    1.22
 -10   4   3   21.46    1.18
 -10   4   3   20.60    1.27
   9  -4  -3   47.12    1.96
   9  -4  -3   46.89    1.92
  -9   4   3   46.29    1.99
  -9   4   3   45.61    1.99
   8  -4  -3    1.89    0.38
   8  -4  -3    2.69    0.50
  -8   4   3    1.38    0.53
  -8   4   3    1.89    0.55
  -8   4   3    2.06    0.53
   7  -4  -3    0.15    0.58
   7  -4  -3   -0.19    0.41
   7  -4  -3    0.23    0.24
  -7   4   3    0.15    0.36
  -7   4   3   -0.57    0.43
  -7   4   3   -0.15    0.46
   6  -4  -3   13.63    0.60
   6  -4  -3   12.64    0.73
   6  -4  -3   14.76    0.87
  -6   4   3   13.75    0.77
  -6   4   3   13.66    0.76
  -6   4   3   14.10    0.88
  -6   4   3   13.22    0.62
   5  -4  -3    0.03    0.38
   5  -4  -3   -0.08    0.27
   5  -4  -3    0.06    0.14
  -5   4   3    0.18    0.15
  -5   4   3    1.15    0.41
  -5   4   3   -0.18    0.43
  -5   4   3    0.51    0.44
  -5   4   3    0.10    0.33
   4  -4  -3   24.85    0.97
   4  -4  -3   25.20    1.04
   4  -4  -3   25.91    1.07
  -4   4   3   25.73    0.97
  -4   4   3   25.62    1.11
  -4   4   3   25.58    1.15
  -4   4   3   25.31    1.06
  -4   4   3   25.70    1.07
   3  -4  -3   90.57    3.55
   3  -4  -3   94.48    3.55
   3  -4  -3   95.99    3.52
  -3   4   3   91.44    3.56
  -3   4   3   95.28    3.57
  -3   4   3   96.80    3.60
  -3   4   3   97.54    3.51
   2  -4  -3    1.23    0.18
   2  -4  -3    1.22    0.32
  -2   4   3    1.48    0.24
  -2   4   3    1.25    0.18
  -2   4   3    1.58    0.25
  -2   4   3    0.78    0.36
   1  -4  -3   19.54    0.91
   1  -4  -3   19.47    0.79
  -1   4   3   20.28    0.83
  -1   4   3   19.79    0.82
  -1   4   3   20.10    0.84
  -1   4   3   20.53    0.96
  -1   4   3   18.93    0.81
   0  -4  -3   40.23    1.59
   0  -4  -3   39.43    1.47
   0   4   3   37.92    1.52
   0   4   3   37.55    1.59
   0   4   3   38.89    1.48
   0   4   3   37.62    1.50
   0   4   3   36.16    1.52
  -1  -4  -3   -0.19    0.31
  -1  -4  -3   -0.15    0.39
   1   4   3    0.69    0.48
   1   4   3    0.40    0.35
   1   4   3    0.44    0.37
   1   4   3   -0.15    0.19
   1   4   3    0.10    0.41
  -2  -4  -3   31.34    1.33
  -2  -4  -3   31.08    1.42
   2   4   3   30.92    1.26
   2   4   3   31.78    1.24
   2   4   3   30.69    1.46
   2   4   3   31.80    1.37
   2   4   3   30.78    1.48
   2   4   3   32.65    1.43
  -3  -4  -3    0.71    0.43
  -3  -4  -3    1.27    0.57
   3   4   3    1.35    0.33
   3   4   3    1.67    0.29
   3   4   3    1.07    0.49
   3   4   3    1.31    0.66
  -4  -4  -3    0.70    0.63
  -4  -4  -3    0.00    0.48
   4   4   3   -0.17    0.37
   4   4   3    2.09    0.79
   4   4   3    0.47    0.56
   4   4   3   -0.11    0.34
  -5  -4  -3    7.19    0.69
  -5  -4  -3    6.57    0.82
   5   4   3    6.43    0.53
   5   4   3    5.91    0.69
   5   4   3    5.75    1.01
   5   4   3    6.68    0.76
  -6  -4  -3    8.05    0.97
  -6  -4  -3    8.09    0.81
   6   4   3    6.76    0.88
   6   4   3    8.83    0.75
  -7  -4  -3   -0.21    1.02
  -7  -4  -3    0.73    0.94
   7   4   3    0.33    0.77
  -8  -4  -3   -0.28    0.95
  -8  -4  -3   -0.57    1.21
   8   4   3    0.37    1.02
  -9  -4  -3    1.07    1.22
   9   4   3    0.68    1.26
 -10  -4  -3   -0.70    1.44
  10   4   3    3.80    1.64
  15  -5  -3    1.67    1.55
  15  -5  -3   -2.28    1.50
 -15   5   3   -1.31    1.57
  14  -5  -3   -0.89    1.22
  14  -5  -3   -0.12    1.13
 -14   5   3    1.44    1.26
 -14   5   3   -3.34    1.27
  13  -5  -3    1.05    0.97
  13  -5  -3   -0.72    0.96
 -13   5   3    2.01    1.08
 -13   5   3   -0.58    0.97
  12  -5  -3    1.68    0.86
  12  -5  -3    0.45    0.88
 -12   5   3    1.41    0.91
 -12   5   3    0.61    0.94
  11  -5  -3   -0.24    0.74
  11  -5  -3    0.73    0.71
 -11   5   3    1.37    0.81
 -11   5   3    0.30    0.78
  10  -5  -3   -0.20    0.58
  10  -5  -3    0.77    0.62
 -10   5   3    0.22    0.64
 -10   5   3   -0.27    0.66
   9  -5  -3   12.51    0.75
   9  -5  -3   13.23    0.82
  -9   5   3   12.40    0.85
  -9   5   3   13.44    0.86
  -9   5   3   14.73    0.94
   8  -5  -3    2.29    0.50
   8  -5  -3    3.30    0.45
  -8   5   3    3.66    0.52
  -8   5   3    3.27    0.56
  -8   5   3    3.84    0.61
   7  -5  -3   -0.39    0.56
   7  -5  -3   -0.08    0.42
   7  -5  -3    0.69    0.25
  -7   5   3    0.91    0.47
  -7   5   3    0.65    0.34
  -7   5   3    0.76    0.50
   6  -5  -3   36.12    1.49
   6  -5  -3   33.86    1.46
   6  -5  -3   35.72    1.37
  -6   5   3   35.95    1.50
  -6   5   3   35.17    1.60
  -6   5   3   32.41    1.50
  -6   5   3   36.63    1.37
   5  -5  -3    7.36    0.50
   5  -5  -3    8.62    0.42
   5  -5  -3    9.22    0.58
  -5   5   3    9.66    0.64
  -5   5   3    9.33    0.61
  -5   5   3    8.60    0.41
  -5   5   3    9.02    0.52
  -5   5   3    9.06    0.68
   4  -5  -3   10.61    0.59
   4  -5  -3   12.55    0.62
   4  -5  -3   11.25    0.50
  -4   5   3   11.13    0.49
  -4   5   3   11.61    0.59
  -4   5   3   11.86    0.73
  -4   5   3   10.86    0.66
  -4   5   3   12.22    0.77
   3  -5  -3   25.76    1.00
   3  -5  -3   24.99    1.03
  -3   5   3   23.87    1.03
  -3   5   3   25.47    1.09
  -3   5   3   26.54    1.21
   2  -5  -3   46.35    1.83
  -2   5   3   50.63    1.87
  -2   5   3   49.55    1.84
  -2   5   3   42.75    1.88
  -2   5   3   48.04    1.96
  -2   5   3   48.79    1.85
   1  -5  -3   38.30    1.60
   1  -5  -3   34.95    1.48
  -1   5   3   40.61    1.50
  -1   5   3   38.30    1.51
  -1   5   3   38.31    1.52
  -1   5   3   37.44    1.51
  -1   5   3   36.82    1.62
   0  -5  -3    0.05    0.18
   0  -5  -3   -0.11    0.45
   0   5   3   -0.28    0.55
   0   5   3    0.22    0.28
   0   5   3    0.77    0.38
   0   5   3    0.12    0.32
   0   5   3   -0.34    0.42
  -1  -5  -3    1.38    0.54
   1   5   3    0.94    0.66
   1   5   3    0.95    0.46
   1   5   3    0.48    0.49
   1   5   3    1.42    0.61
   1   5   3    0.82    0.32
  -2  -5  -3   -0.09    0.43
  -2  -5  -3    0.60    0.54
   2   5   3   -0.31    0.35
   2   5   3    0.51    0.53
   2   5   3    0.46    0.73
  -3  -5  -3   14.17    0.94
  -3  -5  -3   14.43    0.92
   3   5   3   14.78    0.91
   3   5   3   13.45    1.08
   3   5   3   15.63    0.83
   3   5   3   13.61    0.88
  -4  -5  -3    8.20    0.74
  -4  -5  -3    7.08    0.87
   4   5   3    6.13    0.67
   4   5   3    7.59    0.60
   4   5   3    8.28    0.79
  -5  -5  -3   -0.02    0.62
  -5  -5  -3    0.88    0.88
   5   5   3   -0.04    0.63
   5   5   3   -0.23    0.71
   5   5   3    0.91    0.75
  -6  -5  -3    4.07    1.03
  -6  -5  -3    3.02    0.83
   6   5   3    3.85    0.88
   6   5   3    4.01    0.87
  -7  -5  -3    5.45    0.98
  -7  -5  -3    6.15    1.24
   7   5   3    5.03    1.34
   7   5   3    4.81    1.03
  -8  -5  -3    5.44    1.20
   8   5   3    3.42    1.21
  -9  -5  -3   -0.78    1.39
   9   5   3   -2.10    1.47
  15  -6  -3    0.15    1.46
  15  -6  -3   -0.12    1.45
 -15   6   3    0.46    1.59
  14  -6  -3    3.81    1.22
  14  -6  -3    4.12    1.25
 -14   6   3    2.35    1.26
 -14   6   3    4.96    1.28
  13  -6  -3    1.13    1.05
 -13   6   3    1.97    1.09
  12  -6  -3    1.16    0.79
  12  -6  -3   -0.31    0.83
 -12   6   3    1.17    0.97
 -12   6   3    0.95    0.88
  11  -6  -3    5.24    0.79
  11  -6  -3    4.75    0.80
 -11   6   3    4.39    0.84
 -11   6   3    5.70    0.89
  10  -6  -3    4.05    0.63
  10  -6  -3    3.98    0.65
 -10   6   3    4.56    0.96
 -10   6   3    3.23    0.77
 -10   6   3    4.72    0.82
   9  -6  -3    0.92    0.54
   9  -6  -3    1.31    0.47
  -9   6   3    1.82    0.63
  -9   6   3    2.45    0.67
  -9   6   3    0.83    0.61
   8  -6  -3   32.94    1.33
   8  -6  -3   36.83    1.79
   8  -6  -3   31.80    1.44
  -8   6   3   31.01    1.49
  -8   6   3   33.50    1.42
  -8   6   3   30.67    1.57
   7  -6  -3   18.56    0.92
   7  -6  -3   17.91    0.80
   7  -6  -3   17.24    0.98
  -7   6   3   16.82    1.02
  -7   6   3   17.80    1.05
  -7   6   3   16.90    0.82
   6  -6  -3   34.89    1.46
   6  -6  -3   33.73    1.38
   6  -6  -3   31.97    1.29
  -6   6   3   30.49    1.46
  -6   6   3   32.92    1.44
  -6   6   3   32.92    1.28
   5  -6  -3   27.35    1.19
   5  -6  -3   28.76    1.11
   5  -6  -3   28.93    1.24
  -5   6   3   27.06    1.30
  -5   6   3   27.74    1.10
  -5   6   3   26.87    1.22
  -5   6   3   28.91    1.40
   4  -6  -3    0.10    0.22
   4  -6  -3   -0.48    0.30
   4  -6  -3    0.40    0.37
  -4   6   3   -0.20    0.45
  -4   6   3   -0.09    0.61
  -4   6   3    0.34    0.31
  -4   6   3   -0.25    0.20
  -4   6   3   -0.52    0.44
   3  -6  -3    5.49    0.35
   3  -6  -3    3.95    0.38
  -3   6   3    4.52    0.69
  -3   6   3    4.51    0.51
  -3   6   3    5.14    0.44
  -3   6   3    4.92    0.35
   2  -6  -3   -0.13    0.27
  -2   6   3    0.35    0.39
  -2   6   3    0.05    0.40
  -2   6   3   -0.17    0.33
  -2   6   3    0.39    0.33
  -2   6   3    0.40    0.63
   1  -6  -3   -0.13    0.51
   1  -6  -3    0.08    0.30
  -1   6   3    0.86    0.42
  -1   6   3    0.40    0.37
  -1   6   3    0.36    0.38
  -1   6   3    1.03    0.65
  -1   6   3    0.29    0.46
   0  -6  -3   10.59    0.79
   0   6   3   10.67    0.68
   0   6   3    9.48    0.71
   0   6   3   11.90    0.70
   0   6   3   12.35    0.91
   0   6   3   11.17    0.79
  -1  -6  -3    4.08    0.70
   1   6   3    3.87    0.49
   1   6   3    2.54    0.87
   1   6   3    2.83    0.54
  -2  -6  -3   -0.18    0.48
  -2  -6  -3   -0.57    0.70
   2   6   3   -0.14    0.52
   2   6   3    0.17    0.56
   2   6   3    0.39    0.50
  -3  -6  -3    1.05    0.78
  -3  -6  -3    1.90    0.62
   3   6   3    1.34    0.60
   3   6   3    1.09    0.67
   3   6   3    2.25    0.64
  -4  -6  -3    4.85    0.91
  -4  -6  -3    4.23    0.73
   4   6   3    3.62    0.77
   4   6   3    3.94    0.69
   4   6   3    4.45    0.80
  -5  -6  -3    1.58    0.84
  -5  -6  -3    3.06    0.99
   5   6   3    0.00    0.90
   5   6   3   -0.40    0.85
  -6  -6  -3    2.04    0.92
  -6  -6  -3    0.50    1.15
   6   6   3    0.88    0.98
   6   6   3    1.80    1.05
  -7  -6  -3    3.02    1.10
   7   6   3    4.21    1.19
  -8  -6  -3    2.13    1.35
   8   6   3    2.63    1.40
  15  -7  -3    1.12    1.46
 -15   7   3    1.74    1.68
 -15   7   3   -1.12    1.47
  14  -7  -3    2.26    1.21
  14  -7  -3    2.92    1.13
 -14   7   3    1.28    1.28
 -14   7   3    1.35    1.36
  13  -7  -3    0.12    0.91
  13  -7  -3   -2.65    1.00
 -13   7   3    1.20    1.11
 -13   7   3   -0.49    1.12
  12  -7  -3   20.57    1.27
  12  -7  -3   21.10    1.28
 -12   7   3   22.93    1.41
 -12   7   3   20.16    1.36
  11  -7  -3    1.67    0.74
  11  -7  -3    0.44    0.74
 -11   7   3    1.54    0.79
 -11   7   3    1.53    0.85
  10  -7  -3    0.10    0.62
  10  -7  -3   -0.93    0.60
 -10   7   3   -1.03    0.72
 -10   7   3    0.19    0.76
 -10   7   3   -0.59    0.89
   9  -7  -3    5.50    0.55
   9  -7  -3    7.15    0.65
  -9   7   3    5.55    0.76
  -9   7   3    6.22    0.72
  -9   7   3    5.66    0.76
   8  -7  -3   10.16    0.66
   8  -7  -3   10.56    0.72
   8  -7  -3   10.36    0.84
  -8   7   3   10.92    0.80
  -8   7   3   11.76    0.85
  -8   7   3   11.30    0.66
   7  -7  -3   28.74    1.18
   7  -7  -3   27.25    1.27
   7  -7  -3   29.30    1.42
  -7   7   3   27.79    1.19
  -7   7   3   29.49    1.41
  -7   7   3   28.14    1.35
   6  -7  -3    6.68    0.52
   6  -7  -3    5.85    0.40
   6  -7  -3    6.50    0.62
  -6   7   3    6.04    0.39
  -6   7   3    6.87    0.59
  -6   7   3    4.76    0.65
   5  -7  -3   14.18    0.80
   5  -7  -3   14.04    0.78
   5  -7  -3   13.75    0.69
  -5   7   3   13.78    0.66
  -5   7   3   15.65    0.95
  -5   7   3   14.55    0.86
   4  -7  -3    7.18    0.43
   4  -7  -3    5.99    0.48
  -4   7   3    7.44    0.44
  -4   7   3    5.64    0.63
  -4   7   3    5.93    0.53
   3  -7  -3   13.05    0.75
   3  -7  -3   11.96    0.66
  -3   7   3   14.42    0.73
  -3   7   3   13.29    0.75
  -3   7   3   11.68    0.76
   2  -7  -3   53.37    2.08
  -2   7   3   54.73    2.13
  -2   7   3   52.29    2.11
  -2   7   3   51.71    2.14
   1  -7  -3   22.63    1.06
  -1   7   3   23.41    1.31
  -1   7   3   22.23    1.08
   0   7   3    0.98    0.59
  -1  -7  -3    4.68    0.75
   1   7   3    3.84    0.63
   1   7   3    4.65    0.58
  -2  -7  -3    9.61    0.98
   2   7   3    9.52    0.86
   2   7   3    9.37    0.80
  -3  -7  -3    0.63    0.89
  -3  -7  -3    0.19    0.69
   3   7   3    0.68    0.80
   3   7   3   -0.11    0.74
  -4  -7  -3    0.25    1.00
  -4  -7  -3    0.45    0.77
   4   7   3    0.29    0.88
   4   7   3   -0.30    0.95
  -5  -7  -3    1.79    0.96
  -5  -7  -3    0.52    1.15
   5   7   3    0.41    0.97
   5   7   3    0.30    1.12
  -6  -7  -3    3.98    1.15
   6   7   3    5.37    1.21
  -7  -7  -3    6.26    1.36
   7   7   3    5.76    1.40
  15  -8  -3    0.36    1.49
 -15   8   3    3.25    1.61
 -15   8   3   -1.71    1.63
  14  -8  -3    7.42    1.29
 -14   8   3    7.02    1.44
 -14   8   3    5.40    1.32
  13  -8  -3   18.37    1.32
  13  -8  -3   17.94    1.37
 -13   8   3   18.44    1.51
 -13   8   3   17.58    1.43
  12  -8  -3    3.67    0.96
  12  -8  -3    2.17    0.84
 -12   8   3    2.62    1.05
 -12   8   3    0.76    0.96
  11  -8  -3    7.61    0.87
  11  -8  -3    7.72    0.89
 -11   8   3    5.18    0.97
 -11   8   3    7.02    1.00
  10  -8  -3    0.07    0.65
  10  -8  -3   -0.26    0.62
 -10   8   3    0.04    1.37
 -10   8   3   -0.48    0.81
 -10   8   3   -0.61    0.77
   9  -8  -3   12.82    0.81
   9  -8  -3   15.03    0.89
  -9   8   3   13.58    1.02
  -9   8   3   15.39    0.97
  -9   8   3   15.17    0.91
   8  -8  -3   -0.20    0.51
   8  -8  -3    2.54    0.84
   8  -8  -3    1.25    0.39
  -8   8   3    0.87    0.49
  -8   8   3    0.44    0.70
  -8   8   3    1.33    0.65
   7  -8  -3    3.10    0.40
   7  -8  -3    3.18    0.51
   7  -8  -3    3.01    0.68
  -7   8   3    1.93    0.65
  -7   8   3    1.80    0.61
  -7   8   3    3.49    0.43
   6  -8  -3    0.20    0.35
   6  -8  -3   -0.10    0.44
   6  -8  -3    0.31    0.55
  -6   8   3   -0.53    0.59
  -6   8   3   -0.18    0.55
  -6   8   3    0.46    0.36
   5  -8  -3    4.06    0.42
   5  -8  -3    5.43    0.53
  -5   8   3    5.11    0.60
  -5   8   3    5.27    0.44
  -5   8   3    4.90    0.57
   4  -8  -3    5.16    0.44
   4  -8  -3    5.06    0.50
  -4   8   3    6.25    0.52
  -4   8   3    6.38    0.61
  -4   8   3    6.43    0.72
  -4   8   3    5.21    0.62
   3  -8  -3    1.78    0.44
  -3   8   3    1.16    0.52
  -3   8   3    2.08    0.58
  -3   8   3    1.33    0.62
  -3   8   3    1.94    0.55
   2  -8  -3   56.83    2.18
  -2   8   3   51.78    2.32
  -2   8   3   53.46    2.22
  -1   8   3   -0.26    0.50
   0   8   3   11.50    0.88
   1   8   3    1.80    0.74
   1   8   3    1.24    0.70
   2   8   3    6.09    0.87
   2   8   3    5.66    0.84
   3   8   3    1.03    0.92
   3   8   3    0.26    0.97
   4   8   3    0.40    0.97
   4   8   3    0.68    1.13
   5   8   3    0.53    1.40
   5   8   3    2.62    1.13
  -6  -8  -3   -1.23    1.28
   6   8   3    0.34    1.45
  15  -9  -3   -0.96    1.44
 -15   9   3    4.34    1.65
 -15   9   3   -0.61    1.81
  14  -9  -3    1.78    1.18
 -14   9   3    1.66    1.38
 -14   9   3    0.85    1.36
  13  -9  -3    6.77    1.15
 -13   9   3    5.99    1.24
 -13   9   3    4.70    1.34
  12  -9  -3    9.89    1.10
  12  -9  -3   11.35    1.11
 -12   9   3   10.66    1.22
 -12   9   3    8.79    1.20
  11  -9  -3   -0.33    0.76
  11  -9  -3   -1.23    0.83
 -11   9   3    0.04    0.93
 -11   9   3   -0.64    0.94
  10  -9  -3    0.82    0.71
  10  -9  -3    0.63    0.70
 -10   9   3    2.13    0.86
 -10   9   3   -0.40    0.85
   9  -9  -3    1.23    0.61
   9  -9  -3    1.23    0.67
  -9   9   3    0.20    0.67
  -9   9   3    0.44    0.77
  -9   9   3   -0.88    0.81
   8  -9  -3    0.78    0.40
   8  -9  -3    1.74    0.59
  -8   9   3    0.86    0.72
  -8   9   3    0.94    0.55
  -8   9   3    0.71    0.76
   7  -9  -3   36.45    1.51
   7  -9  -3   33.86    1.65
   7  -9  -3   37.42    1.60
  -7   9   3   36.98    1.54
  -7   9   3   37.11    1.71
  -7   9   3   33.23    1.77
   6  -9  -3    5.65    0.62
   6  -9  -3    5.89    0.48
  -6   9   3    4.84    0.55
  -6   9   3    5.61    0.71
  -6   9   3    6.09    0.74
   5  -9  -3    0.12    0.47
  -5   9   3    0.03    0.50
  -5   9   3   -0.04    0.65
  -5   9   3    0.70    0.66
  -5   9   3    1.28    0.60
   4  -9  -3   12.15    0.77
   4  -9  -3   12.50    0.75
  -4   9   3   13.48    0.82
  -4   9   3   11.53    0.86
  -4   9   3   11.72    0.92
  -4   9   3   10.96    0.84
   3  -9  -3   25.43    1.20
  -3   9   3   24.36    1.46
  -3   9   3   26.38    1.36
  -3   9   3   23.14    1.42
   2  -9  -3    9.51    0.69
  -2   9   3    9.10    0.89
  -2   9   3    8.62    0.79
  -1   9   3    0.60    0.64
   0   9   3   -0.37    0.70
   0   9   3    0.57    0.81
   1   9   3    4.05    0.89
   1   9   3    5.62    0.93
   2   9   3    2.10    0.98
   2   9   3    1.39    0.90
   3   9   3   -0.88    1.18
   3   9   3   -0.74    1.25
   4   9   3    1.33    1.42
   4   9   3   -1.62    1.13
   5   9   3    4.06    1.41
  14 -10  -3    7.02    1.41
 -14  10   3    4.56    1.50
 -14  10   3    4.11    1.54
  13 -10  -3    0.24    1.06
 -13  10   3    1.41    1.27
 -13  10   3   -0.20    1.34
  12 -10  -3    1.49    0.98
 -12  10   3    0.65    1.17
 -12  10   3    0.61    1.14
  11 -10  -3    3.72    0.95
  11 -10  -3    6.27    0.88
 -11  10   3    4.63    1.05
 -11  10   3    3.54    1.04
  10 -10  -3    4.94    0.79
  10 -10  -3    4.56    0.81
 -10  10   3    4.52    0.98
   9 -10  -3    0.63    0.72
   9 -10  -3    0.74    0.63
  -9  10   3   -0.71    0.86
  -9  10   3   -0.92    0.84
   8 -10  -3    0.10    0.62
  -8  10   3    0.27    0.86
  -8  10   3   -0.34    0.79
   7 -10  -3   18.42    1.10
  -7  10   3   18.49    1.11
  -7  10   3   16.96    1.18
  -7  10   3   16.88    0.96
   6 -10  -3    0.38    0.57
   6 -10  -3    1.20    0.57
  -6  10   3    2.04    0.63
  -6  10   3    0.14    0.73
  -6  10   3    1.52    0.75
   5 -10  -3    1.56    0.58
   5 -10  -3    3.15    0.64
  -5  10   3    2.68    0.80
  -5  10   3    1.69    0.73
  -5  10   3    2.20    0.75
   4 -10  -3    1.12    0.56
  -4  10   3    0.65    0.79
  -4  10   3    0.21    0.73
  -4  10   3   -0.56    0.84
   3 -10  -3   -0.39    0.58
  -3  10   3    0.27    0.71
  -3  10   3    0.45    0.82
  -2  10   3    0.98    0.84
  -2  10   3   -1.02    0.76
  -1  10   3    0.41    0.98
  -1  10   3   -0.19    0.79
  -1  10   3    0.35    0.84
   0  10   3   -0.66    0.88
   0  10   3    1.32    1.03
   0  10   3    2.36    0.88
   0  10   3    1.79    0.80
   1  10   3    2.67    1.03
   1  10   3    1.39    1.00
   2  10   3    2.09    1.23
   2  10   3    0.18    1.26
   3  10   3   -1.89    1.27
   3  10   3   -0.38    1.44
   4  10   3   -0.50    1.42
  14 -11  -3    0.40    1.32
 -14  11   3    2.70    1.70
  13 -11  -3   -2.70    1.12
 -13  11   3   -1.29    1.34
 -13  11   3    1.08    1.43
  12 -11  -3    6.09    1.15
 -12  11   3    8.47    1.37
 -12  11   3    3.52    1.27
  11 -11  -3    0.69    0.95
 -11  11   3   -0.30    1.11
 -11  11   3   -1.76    1.11
  10 -11  -3    3.65    0.87
 -10  11   3    1.83    1.03
 -10  11   3    1.01    1.03
   9 -11  -3    4.39    0.82
  -9  11   3    7.20    1.05
  -9  11   3    4.46    1.01
   8 -11  -3    2.30    0.73
   8 -11  -3    1.97    0.70
  -8  11   3    2.38    0.92
  -8  11   3    3.05    1.40
   7 -11  -3   -0.28    0.72
   7 -11  -3    1.45    0.68
  -7  11   3    1.69    0.86
  -7  11   3    1.62    0.93
   6 -11  -3    3.28    0.80
   6 -11  -3    4.86    0.76
  -6  11   3    3.21    0.88
  -6  11   3    4.18    0.93
   5 -11  -3    6.71    0.75
  -5  11   3    5.55    0.94
  -5  11   3    5.66    0.98
   4 -11  -3   -0.23    0.66
  -4  11   3    0.40    0.88
  -4  11   3    2.78    0.93
  -3  11   3    7.42    1.03
  -3  11   3    5.03    0.93
  -2  11   3    0.59    0.93
  -2  11   3   -0.85    1.02
  -1  11   3    0.33    1.02
  -1  11   3    0.83    0.88
  -1  11   3    0.74    1.05
   0  11   3    1.69    1.04
   0  11   3    3.54    1.07
   0  11   3    2.72    1.07
   0  11   3    2.54    1.22
   1  11   3    0.61    1.20
   1  11   3    1.57    1.29
   1  11   3    0.30    1.10
   1  11   3    0.86    1.25
   2  11   3    1.57    1.47
   2  11   3    1.42    1.28
   2  11   3    4.17    2.68
   3  11   3   -1.84    1.48
  13 -12  -3    1.18    1.24
 -13  12   3   -1.78    1.59
  12 -12  -3    1.36    1.22
 -12  12   3    0.54    1.43
  11 -12  -3    1.89    1.00
 -11  12   3    3.16    1.36
 -11  12   3    2.16    1.32
  10 -12  -3    6.62    0.96
 -10  12   3    7.37    1.21
 -10  12   3    6.06    1.29
   9 -12  -3   -0.22    0.88
  -9  12   3   -1.22    1.00
  -9  12   3   -0.19    1.09
   8 -12  -3   -0.33    0.78
  -8  12   3    0.41    1.05
  -8  12   3    0.01    1.06
   7 -12  -3    6.23    0.97
   7 -12  -3    7.01    0.86
  -7  12   3    5.53    1.10
  -7  12   3    7.46    1.07
   6 -12  -3   11.62    1.52
  -6  12   3   12.07    1.19
  -6  12   3   13.19    1.19
   5 -12  -3   -0.15    0.75
  -5  12   3    0.78    1.02
  -5  12   3   -0.90    1.02
   4 -12  -3    5.35    0.86
  -4  12   3    4.58    1.08
  -4  12   3    7.16    1.11
  -3  12   3    2.06    1.10
  -3  12   3    1.85    1.11
  -2  12   3   -0.16    1.15
  -2  12   3    1.69    1.17
  -2  12   3    0.39    1.21
  -1  12   3    5.46    1.37
  -1  12   3    3.24    1.24
  -1  12   3    5.43    1.30
   0  12   3   -1.99    1.35
   0  12   3    3.38    1.49
   0  12   3    0.94    1.28
   0  12   3    2.02    1.30
   1  12   3   -0.46    1.42
   1  12   3    0.32    1.67
   1  12   3    0.76    1.51
   1  12   3    0.29    1.46
   2  12   3    1.80    1.70
   2  12   3    0.39    1.54
   2  12   3    2.09    2.07
  13 -13  -3    1.84    1.51
 -13  13   3    4.88    1.74
  12 -13  -3   -0.60    1.31
 -12  13   3    0.44    1.69
  11 -13  -3    0.34    1.13
 -11  13   3   -0.52    1.39
  10 -13  -3   -0.35    1.09
 -10  13   3   -0.30    1.31
   9 -13  -3    5.01    1.05
  -9  13   3    2.86    1.30
   8 -13  -3    0.11    0.97
  -8  13   3    1.65    1.25
  -8  13   3   -0.64    1.33
   7 -13  -3   10.13    1.04
  -7  13   3    8.07    1.41
  -7  13   3    9.73    1.33
   6 -13  -3   -1.61    0.94
  -6  13   3    2.03    1.24
  -6  13   3   -0.02    1.21
   5 -13  -3    0.85    0.97
  -5  13   3   -0.32    1.26
  -5  13   3    1.85    1.19
  -4  13   3    2.73    1.23
  -4  13   3    1.05    1.29
  -3  13   3   -1.48    1.33
  -3  13   3   -2.65    1.29
  -3  13   3   -1.31    1.34
  -2  13   3    0.99    1.36
  -2  13   3    0.71    1.36
  -2  13   3    0.51    1.38
  -1  13   3    1.62    1.43
  -1  13   3    2.47    1.69
  -1  13   3   -0.26    1.34
  -1  13   3   -0.40    1.44
   0  13   3    2.98    1.68
   0  13   3   -1.29    1.64
   0  13   3   -1.68    1.66
   0  13   3    2.58    1.87
  11 -14  -3    0.47    1.28
 -11  14   3    0.80    1.66
  10 -14  -3    3.33    1.29
 -10  14   3   -2.01    1.64
   9 -14  -3   -1.65    1.14
  -9  14   3    0.22    1.48
   8 -14  -3    1.40    1.10
  -8  14   3   -0.46    1.51
   7 -14  -3    2.82    1.14
  -7  14   3    3.53    1.50
   6 -14  -3    0.04    1.17
  -6  14   3   -0.05    1.44
  -5  14   3    2.71    1.41
  -4  14   3    1.90    1.53
  -3  14   3    2.13    1.62
  -3  14   3    0.70    1.88
  -2  14   3   -0.68    2.12
  -2  14   3    2.56    1.72
  -2  14   3    0.22    1.65
  -2  14   3    0.44    1.87
   9 -15  -3    4.15    1.43
  -9  15   3    3.50    1.74
   8 -15  -3   21.18    1.68
  -8  15   3   20.29    2.05
   7 -15  -3    0.00    1.31
  -7  15   3    1.62    2.45
  -6  15   3    0.48    1.70
  -5  15   3    3.90    1.81
  -3  16  -4    0.62    1.59
  -3  16  -4   -2.93    1.84
  -4  16  -4    0.55    1.86
  -4  16  -4    2.91    1.52
   4 -16   4    4.65    1.93
  -5  16  -4    1.85    1.46
  -5  16  -4    1.26    1.71
   5 -16   4    5.16    1.79
  -6  16  -4    5.62    1.73
   6 -16   4    2.13    1.80
  -7  16  -4    4.05    1.72
   7 -16   4    3.66    1.89
  -8  16  -4   -0.42    1.76
   8 -16   4    2.41    1.81
  -1  15  -4   -0.36    1.60
  -1  15  -4   -1.63    1.63
   1 -15   4   -3.67    1.89
  -2  15  -4   -0.91    1.61
  -2  15  -4    0.28    1.42
   2 -15   4    1.57    1.63
  -3  15  -4    0.55    1.55
  -3  15  -4   -0.07    1.29
   3 -15   4    0.33    1.63
  -4  15  -4   19.59    1.70
  -4  15  -4   17.99    1.55
   4 -15   4   16.99    1.75
  -5  15  -4    2.29    1.38
   5 -15   4   -4.69    1.35
  -6  15  -4    1.99    1.44
   6 -15   4    0.08    1.46
  -7  15  -4   12.31    1.68
   7 -15   4    9.50    1.60
  -8  15  -4    2.04    1.66
   8 -15   4   -0.85    1.52
  -9  15  -4   -0.20    1.56
   9 -15   4    0.33    1.58
 -10  15  -4    5.65    1.76
  10 -15   4   -0.45    1.32
  10 -15   4    0.27    1.64
   1  14  -4    1.86    1.74
   0  14  -4    2.51    1.46
   0  14  -4    5.76    1.53
  -1  14  -4    6.69    1.40
  -1  14  -4    6.39    1.33
   1 -14   4    3.76    1.55
  -2  14  -4    0.73    1.20
  -2  14  -4    1.65    1.43
   2 -14   4    2.34    1.32
  -3  14  -4    2.34    1.16
  -3  14  -4    2.85    1.48
   3 -14   4    0.63    1.25
  -4  14  -4    1.37    1.26
   4 -14   4    0.45    2.02
  -5  14  -4    0.29    1.16
   5 -14   4   -1.60    1.28
  -6  14  -4    2.21    1.25
   6 -14   4   -0.80    1.30
  -7  14  -4    0.73    1.25
   7 -14   4    3.00    1.34
  -8  14  -4   -2.08    1.26
   8 -14   4    0.73    1.26
  -9  14  -4    2.98    1.43
   9 -14   4    1.26    1.10
 -10  14  -4   -0.75    1.44
  10 -14   4    0.97    1.15
  10 -14   4   -1.68    1.49
 -11  14  -4    2.03    1.64
  11 -14   4    0.18    1.54
  11 -14   4    0.16    1.29
   3  13  -4    1.21    1.72
   2  13  -4    4.37    1.58
   1  13  -4    6.24    1.72
   1  13  -4    6.23    1.37
   0  13  -4    0.93    1.21
   0  13  -4    0.70    1.23
   0 -13   4    2.74    1.30
  -1  13  -4   -1.00    1.12
  -1  13  -4   -0.69    0.97
   1 -13   4   -0.33    1.14
  -2  13  -4   -0.07    1.05
  -2  13  -4    1.40    0.93
   2 -13   4    0.04    1.22
  -3  13  -4    0.71    0.89
  -3  13  -4    0.05    1.02
   3 -13   4    2.47    1.11
  -4  13  -4   -1.28    1.00
   4 -13   4    0.84    1.14
  -5  13  -4    1.52    0.99
   5 -13   4    0.68    1.06
  -6  13  -4    3.80    1.08
   6 -13   4    2.54    1.20
  -7  13  -4   -0.42    1.02
   7 -13   4   -1.25    1.19
  -8  13  -4   12.45    1.35
   8 -13   4   14.05    1.13
   8 -13   4   14.84    1.43
  -9  13  -4   25.62    1.70
   9 -13   4   23.47    1.45
   9 -13   4   24.59    1.62
 -10  13  -4    3.41    1.37
  10 -13   4    3.15    1.11
  10 -13   4    0.57    2.04
 -11  13  -4    6.77    1.56
  11 -13   4    8.23    1.30
  11 -13   4    8.39    1.52
 -12  13  -4    5.10    1.83
  12 -13   4   -1.17    1.62
  12 -13   4   -0.25    1.33
   4  12  -4   -0.53    1.62
  -4 -12   4    3.70    1.25
   3  12  -4    0.10    1.51
  -3 -12   4    0.55    1.09
   2  12  -4    0.59    1.18
   2  12  -4   -1.10    1.16
   1  12  -4    0.19    1.08
   1  12  -4    1.57    1.13
  -1 -12   4    0.54    1.23
   0  12  -4    1.24    1.03
   0  12  -4    0.85    0.96
   0 -12   4    1.27    1.06
  -1  12  -4   -0.34    0.64
  -1  12  -4    0.73    0.90
  -1  12  -4   -0.77    0.94
   1 -12   4    0.84    1.02
  -2  12  -4    0.47    0.79
  -2  12  -4   -0.15    0.47
  -2  12  -4   -0.76    0.87
   2 -12   4   -0.75    0.99
  -3  12  -4    0.41    0.89
   3 -12   4    1.14    0.97
  -4  12  -4    4.33    0.98
   4 -12   4    3.51    0.96
  -5  12  -4    3.17    0.92
   5 -12   4    2.28    0.95
  -6  12  -4   14.18    1.21
   6 -12   4   15.28    1.27
  -7  12  -4    1.46    0.96
   7 -12   4   -0.64    0.77
   7 -12   4   -0.02    0.95
  -8  12  -4   14.66    1.20
   8 -12   4   13.56    1.02
   8 -12   4   10.41    1.24
  -9  12  -4    0.17    1.00
   9 -12   4   -1.24    1.04
   9 -12   4   -0.35    0.91
 -10  12  -4    6.34    1.22
  10 -12   4    7.18    1.20
  10 -12   4    8.05    1.03
 -11  12  -4    9.47    1.47
  11 -12   4   10.17    1.18
  11 -12   4   12.21    1.46
 -12  12  -4    2.11    1.53
  12 -12   4    1.85    1.17
  12 -12   4    4.04    1.39
 -13  12  -4   -2.23    1.71
  13 -12   4   -0.26    1.37
  13 -12   4    3.68    1.67
   6  11  -4   -2.22    1.71
   6  11  -4    1.54    2.04
  -6 -11   4    2.29    1.51
   5  11  -4    9.55    1.74
   5  11  -4   10.09    1.61
  -5 -11   4    7.22    1.29
   4  11  -4    1.43    1.31
  -4 -11   4    0.67    1.20
  -3 -11   4    2.47    0.92
   2  11  -4    8.83    1.22
   2  11  -4    8.32    1.03
  -2 -11   4    9.13    0.91
   1  11  -4    6.11    0.93
   1  11  -4    5.74    0.98
  -1 -11   4    7.27    1.07
  -1 -11   4    7.15    0.81
   0  11  -4    2.49    0.85
   0  11  -4    3.18    0.83
   0 -11   4    2.27    0.92
  -1  11  -4   -0.11    0.69
  -1  11  -4    0.24    0.79
  -1  11  -4    1.56    0.77
   1 -11   4    0.93    0.88
  -2  11  -4   28.12    1.24
  -2  11  -4   28.04    1.46
  -2  11  -4   25.08    1.14
  -2  11  -4   24.86    1.56
   2 -11   4   24.63    1.65
  -3  11  -4    0.14    0.74
   3 -11   4    0.13    0.84
  -4  11  -4   31.55    1.63
   4 -11   4   29.67    1.76
  -5  11  -4    5.00    0.84
   5 -11   4    5.52    0.87
  -6  11  -4    3.82    0.84
   6 -11   4    2.74    0.88
   6 -11   4    3.12    0.69
  -7  11  -4    1.39    0.85
   7 -11   4    0.94    0.85
   7 -11   4    0.06    0.62
  -8  11  -4   -0.26    0.86
   8 -11   4    0.76    0.67
   8 -11   4    1.00    0.95
  -9  11  -4   -0.11    0.98
   9 -11   4    0.49    0.75
   9 -11   4    0.71    0.94
 -10  11  -4    0.28    1.06
  10 -11   4   -0.28    1.08
  10 -11   4    1.15    0.80
 -11  11  -4    2.55    1.26
  11 -11   4    0.96    1.54
  11 -11   4   -0.75    1.31
 -12  11  -4   11.26    1.55
  12 -11   4   10.02    1.20
  12 -11   4    9.98    1.36
 -13  11  -4   -1.57    1.66
  13 -11   4   -0.61    1.24
  13 -11   4   -2.12    1.54
   7  10  -4    3.51    1.91
   7  10  -4    0.23    1.65
  -7 -10   4    5.55    1.50
   6  10  -4   -1.29    1.49
   6  10  -4    0.76    1.41
  -6 -10   4   -0.55    1.23
   5  10  -4    3.87    1.29
  -5 -10   4    1.04    1.03
   4  10  -4    2.30    1.13
  -4 -10   4    2.59    0.92
   3  10  -4   12.34    1.23
   3  10  -4   15.57    1.01
  -3 -10   4   17.50    1.08
   2  10  -4   17.96    1.26
   2  10  -4   17.69    1.08
  -2 -10   4   18.22    1.30
  -2 -10   4   19.97    1.24
   1  10  -4    0.09    1.06
   1  10  -4    0.09    0.69
   1  10  -4   -0.26    0.74
  -1 -10   4    0.34    0.59
  -1 -10   4    0.03    0.87
   0  10  -4    1.90    0.71
   0  10  -4    3.19    0.73
   0  10  -4    2.29    0.78
   0 -10   4    1.98    0.50
   0 -10   4    3.15    0.84
  -1  10  -4    0.97    0.60
  -1  10  -4    2.38    0.54
  -1  10  -4    0.64    0.62
   1 -10   4    1.18    0.75
  -2  10  -4   30.44    1.52
  -2  10  -4   28.20    1.17
   2 -10   4   29.69    1.52
  -3  10  -4   -0.11    0.65
   3 -10   4    0.52    0.72
  -4  10  -4    3.63    0.71
   4 -10   4    4.92    0.75
  -5  10  -4    1.71    0.69
   5 -10   4   -0.12    0.71
   5 -10   4    0.73    0.52
  -6  10  -4    8.02    0.80
   6 -10   4    6.98    0.66
   6 -10   4    7.09    0.88
  -7  10  -4    1.02    0.70
   7 -10   4    0.63    0.81
   7 -10   4    0.20    0.56
  -8  10  -4   -0.90    0.80
   8 -10   4   -0.40    0.59
   8 -10   4    2.33    0.86
  -9  10  -4    6.43    1.02
  -9  10  -4    6.93    0.45
   9 -10   4    7.14    0.81
   9 -10   4    7.08    0.96
 -10  10  -4    3.88    1.00
 -10  10  -4    4.34    0.88
  10 -10   4    3.14    0.76
  10 -10   4    3.65    1.07
 -11  10  -4    6.98    1.25
  11 -10   4    8.32    0.99
  11 -10   4    7.26    1.15
 -12  10  -4    1.30    1.39
  12 -10   4    3.72    1.26
  12 -10   4    3.86    1.05
 -13  10  -4    1.12    1.60
  13 -10   4    0.33    1.15
  13 -10   4    0.04    1.55
   8   9  -4    1.72    1.67
   8   9  -4    1.41    1.93
  -8  -9   4   -1.47    1.44
   7   9  -4    2.15    1.39
   7   9  -4    1.48    1.62
  -7  -9   4   -1.27    1.25
   6   9  -4    1.42    1.26
  -6  -9   4   -0.38    0.95
   5   9  -4    2.95    1.18
  -5  -9   4    2.61    0.91
   4   9  -4    3.82    0.52
   4   9  -4    3.43    1.04
  -4  -9   4    2.96    0.80
   3   9  -4    2.36    0.58
   3   9  -4    2.72    0.92
   3   9  -4    1.64    0.84
  -3  -9   4    2.37    0.66
   2   9  -4   25.51    1.53
   2   9  -4   22.50    1.27
   2   9  -4   25.10    1.56
  -2  -9   4   23.52    1.47
  -2  -9   4   24.15    1.26
   1   9  -4    2.03    0.60
   1   9  -4    1.63    0.78
   1   9  -4    3.15    0.73
   1   9  -4    1.26    0.82
  -1  -9   4    2.18    0.75
  -1  -9   4    2.79    0.50
   0   9  -4    4.68    0.62
   0   9  -4    4.95    0.61
   0   9  -4    6.31    0.67
   0   9  -4    5.65    0.86
   0  -9   4    4.80    0.78
   0  -9   4    4.92    0.42
  -1   9  -4    0.51    0.55
  -1   9  -4    1.10    0.57
  -1   9  -4    1.63    0.39
   1  -9   4    0.36    0.69
  -2   9  -4    0.39    0.55
  -2   9  -4    0.07    0.24
  -2   9  -4   -0.25    0.19
   2  -9   4    0.06    0.63
  -3   9  -4    3.87    0.61
   3  -9   4    4.01    0.68
  -4   9  -4    5.52    0.67
   4  -9   4    7.12    0.56
   4  -9   4    7.02    0.72
  -5   9  -4    1.59    0.59
   5  -9   4    1.01    0.45
   5  -9   4    0.83    0.65
  -6   9  -4   32.89    1.53
   6  -9   4   33.78    1.47
   6  -9   4   33.62    1.57
  -7   9  -4   10.69    0.88
   7  -9   4   10.13    0.42
   7  -9   4    9.97    0.70
   7  -9   4   10.64    0.86
  -8   9  -4    0.15    0.29
  -8   9  -4   -0.32    0.76
   8  -9   4   -0.14    0.71
   8  -9   4   -0.05    0.39
   8  -9   4    0.03    0.55
  -9   9  -4    1.68    0.83
   9  -9   4   -0.13    0.64
   9  -9   4    1.53    0.83
 -10   9  -4    4.00    0.65
 -10   9  -4    3.99    0.99
  10  -9   4    3.31    0.75
  10  -9   4    3.07    0.91
 -11   9  -4   -0.31    1.05
 -11   9  -4    0.23    0.81
  11  -9   4    0.42    1.10
  11  -9   4   -1.00    0.79
 -12   9  -4    9.29    1.05
 -12   9  -4    8.45    1.41
  12  -9   4    9.52    1.27
  12  -9   4    8.24    1.05
 -13   9  -4    5.35    1.53
  13  -9   4    4.41    1.46
  13  -9   4    5.12    1.16
   9   8  -4    0.82    1.69
   9   8  -4   -2.92    1.92
  -9  -8   4   -0.46    1.45
   8   8  -4    0.04    1.40
   8   8  -4    0.36    1.54
  -8  -8   4    0.46    1.30
   7   8  -4    2.65    1.33
   7   8  -4    1.76    1.19
  -7  -8   4    0.49    0.98
   6   8  -4   -0.39    0.97
   6   8  -4    0.06    1.09
  -6  -8   4    1.01    0.85
   5   8  -4    0.91    0.92
  -5  -8   4    2.15    0.73
   4   8  -4   -0.19    0.51
   4   8  -4    0.43    0.88
   4   8  -4    0.67    0.38
  -4  -8   4    0.85    0.63
   3   8  -4    4.06    0.44
   3   8  -4    4.15    0.83
   3   8  -4    3.71    0.63
  -3  -8   4    4.30    0.61
  -3  -8   4    3.57    0.78
   2   8  -4   69.53    2.98
   2   8  -4   69.48    2.85
   2   8  -4   71.72    2.95
   2   8  -4   75.59    2.88
  -2  -8   4   72.69    2.96
  -2  -8   4   76.57    2.84
   1   8  -4   33.22    1.56
   1   8  -4   32.65    1.45
   1   8  -4   35.31    1.57
   1   8  -4   33.41    1.54
  -1  -8   4   33.96    1.40
  -1  -8   4   33.75    1.59
   0   8  -4    3.76    0.50
   0   8  -4    4.09    0.46
   0   8  -4    4.92    0.55
   0  -8   4    4.51    0.63
   0  -8   4    3.78    0.31
  -1   8  -4    5.95    0.38
  -1   8  -4    5.52    0.57
   1  -8   4    4.91    0.64
  -2   8  -4    0.26    0.51
  -2   8  -4    0.52    0.12
  -2   8  -4    0.44    0.15
   2  -8   4   -0.14    0.65
   2  -8   4    0.18    0.52
  -3   8  -4    3.09    0.54
   3  -8   4    3.79    0.58
  -4   8  -4    1.55    0.52
   4  -8   4    0.34    0.50
   4  -8   4    0.30    0.39
  -5   8  -4    3.64    0.61
   5  -8   4    2.45    0.61
   5  -8   4    2.98    0.46
  -6   8  -4    3.80    0.65
   6  -8   4    4.39    0.28
   6  -8   4    4.91    0.63
   6  -8   4    4.99    0.49
  -7   8  -4    1.06    0.25
  -7   8  -4    1.07    0.63
   7  -8   4    0.75    0.37
   7  -8   4    0.90    0.62
   7  -8   4    0.75    0.48
  -8   8  -4    2.52    0.33
  -8   8  -4    1.77    0.74
   8  -8   4    1.21    0.74
   8  -8   4    2.90    0.59
   8  -8   4    1.54    0.52
  -9   8  -4   -0.49    0.83
  -9   8  -4   -0.09    0.51
   9  -8   4    1.51    0.78
   9  -8   4   -0.08    0.60
 -10   8  -4    0.76    0.67
 -10   8  -4    1.47    0.92
  10  -8   4    0.16    0.91
  10  -8   4    1.09    0.69
 -11   8  -4    1.40    1.05
 -11   8  -4    0.10    0.81
  11  -8   4   -0.31    1.05
  11  -8   4    0.67    0.79
 -12   8  -4    0.09    0.98
 -12   8  -4    0.58    1.24
  12  -8   4    1.10    1.23
  12  -8   4    0.46    0.92
 -13   8  -4    2.91    1.52
 -13   8  -4    4.05    1.18
  13  -8   4    3.57    1.12
  13  -8   4    3.48    1.38
   9   7  -4   -1.59    1.37
   9   7  -4   -0.34    1.66
  -9  -7   4    1.56    1.29
   8   7  -4    1.54    1.43
   8   7  -4    2.71    1.25
  -8  -7   4    1.74    1.06
   7   7  -4   -0.44    1.20
   7   7  -4    0.28    0.98
   6   7  -4    1.77    1.04
  -6  -7   4    2.33    0.76
   5   7  -4    5.78    0.92
  -5  -7   4    2.42    0.67
   4   7  -4    7.61    0.43
   4   7  -4    8.22    0.48
   4   7  -4    8.89    0.84
  -4  -7   4    7.53    0.66
   3   7  -4   30.00    1.47
   3   7  -4   29.98    1.28
   3   7  -4   28.77    1.21
  -3  -7   4   29.64    1.31
  -3  -7   4   28.22    1.48
   2   7  -4   -0.05    0.54
   2   7  -4    0.19    0.29
   2   7  -4   -0.43    0.41
   2   7  -4   -0.72    0.62
  -2  -7   4   -0.36    0.55
  -2  -7   4    0.16    0.38
   1   7  -4    0.19    0.43
   1   7  -4   -0.37    0.42
   1   7  -4   -0.04    0.25
   1   7  -4   -0.13    0.47
  -1  -7   4   -0.02    0.53
   0   7  -4    3.23    0.34
   0   7  -4    2.40    0.39
   0   7  -4    1.91    0.46
   0  -7   4    2.86    0.24
   0  -7   4    1.60    0.54
  -1   7  -4   15.17    0.66
  -1   7  -4   16.44    0.91
  -1   7  -4   14.85    0.85
   1  -7   4   14.43    0.89
   1  -7   4   16.28    0.90
   1  -7   4   15.01    0.62
  -2   7  -4   13.51    0.79
  -2   7  -4   12.73    0.78
  -2   7  -4   14.28    0.81
   2  -7   4   12.05    0.81
   2  -7   4   14.73    0.88
  -3   7  -4    7.26    0.63
  -3   7  -4    7.65    0.57
  -3   7  -4    6.43    0.50
   3  -7   4    7.78    0.67
   3  -7   4    6.93    0.57
   3  -7   4    6.71    0.47
  -4   7  -4   38.15    1.63
  -4   7  -4   37.73    1.56
  -4   7  -4   36.96    1.64
   4  -7   4   38.38    1.63
   4  -7   4   39.32    1.56
   4  -7   4   38.03    1.61
  -5   7  -4    6.21    0.59
   5  -7   4    7.30    0.48
   5  -7   4    6.09    0.29
   5  -7   4    5.52    0.58
  -6   7  -4    0.04    0.53
  -6   7  -4    0.09    0.19
   6  -7   4    0.08    0.51
   6  -7   4    0.05    0.28
   6  -7   4    0.03    0.39
  -7   7  -4   17.81    0.81
  -7   7  -4   16.63    1.03
   7  -7   4   19.21    1.09
   7  -7   4   19.26    0.97
   7  -7   4   19.00    0.97
  -8   7  -4   15.47    1.00
  -8   7  -4   12.96    0.83
   8  -7   4   15.09    0.88
   8  -7   4   12.23    0.91
   8  -7   4   14.23    0.91
  -9   7  -4    0.00    0.56
  -9   7  -4   -0.66    0.78
   9  -7   4    1.38    0.56
   9  -7   4   -0.31    0.86
   9  -7   4   -0.50    0.68
 -10   7  -4   14.60    0.95
 -10   7  -4   17.00    1.20
  10  -7   4   14.39    0.92
  10  -7   4   14.52    1.11
 -11   7  -4   -1.04    1.04
 -11   7  -4   -0.71    0.82
  11  -7   4    1.08    0.75
  11  -7   4    0.57    0.96
 -12   7  -4    0.19    1.19
 -12   7  -4    0.34    1.72
  12  -7   4    0.98    0.89
  12  -7   4    0.36    1.16
 -13   7  -4    4.97    1.19
 -13   7  -4    0.63    1.59
  13  -7   4    0.98    1.32
  10   6  -4    0.65    1.65
  10   6  -4    1.02    1.44
 -10  -6   4    0.32    1.30
   9   6  -4   -0.24    1.44
   9   6  -4    2.77    1.27
  -9  -6   4   -2.06    1.05
   8   6  -4    1.63    0.95
   8   6  -4    1.79    1.20
  -8  -6   4    1.28    0.87
   7   6  -4    1.19    0.90
   7   6  -4    2.55    0.96
  -7  -6   4    1.50    0.76
   6   6  -4   16.72    1.20
  -6  -6   4   21.43    1.21
   5   6  -4    5.13    0.78
  -5  -6   4    5.00    0.67
   4   6  -4    1.18    0.18
   4   6  -4    0.91    0.67
   4   6  -4    0.82    0.22
  -4  -6   4    1.16    0.47
   3   6  -4   25.41    1.03
   3   6  -4   27.11    1.30
   3   6  -4   25.46    1.06
   3   6  -4   27.37    1.32
  -3  -6   4   26.30    1.30
  -3  -6   4   25.05    1.18
   2   6  -4    7.65    0.48
   2   6  -4    7.65    0.64
   2   6  -4    9.25    0.60
   2   6  -4    8.14    0.52
  -2  -6   4    7.81    0.64
  -2  -6   4    7.60    0.48
   1   6  -4    7.23    0.55
   1   6  -4    9.03    0.62
   1   6  -4    9.62    0.57
   1   6  -4    7.93    0.49
   1   6  -4    8.52    0.59
  -1  -6   4    8.24    0.63
  -1  -6   4    8.60    0.46
   0   6  -4    1.29    0.24
   0   6  -4    1.36    0.24
   0   6  -4    1.69    0.36
   0   6  -4    0.79    0.51
   0   6  -4    1.94    0.36
   0  -6   4    1.43    0.18
   0  -6   4    1.11    0.42
   0  -6   4    1.48    0.39
  -1   6  -4    2.33    0.34
  -1   6  -4    1.87    0.31
  -1   6  -4    1.98    0.18
  -1   6  -4    1.83    0.48
   1  -6   4    2.37    0.14
   1  -6   4    2.34    0.37
   1  -6   4    1.74    0.41
  -2   6  -4   35.61    1.46
  -2   6  -4   34.51    1.43
  -2   6  -4   36.34    1.39
   2  -6   4   33.40    1.44
   2  -6   4   33.98    1.47
  -3   6  -4    1.71    0.33
  -3   6  -4    2.99    0.44
  -3   6  -4    1.93    0.41
   3  -6   4    0.92    0.47
   3  -6   4    1.49    0.39
   3  -6   4    2.16    0.29
  -4   6  -4    4.03    0.51
  -4   6  -4    3.92    0.38
  -4   6  -4    2.77    0.46
   4  -6   4    3.78    0.58
   4  -6   4    3.83    0.33
   4  -6   4    3.12    0.19
   4  -6   4    3.02    0.42
  -5   6  -4    7.32    0.36
  -5   6  -4    6.54    0.58
  -5   6  -4    6.29    0.50
  -5   6  -4    7.02    0.63
   5  -6   4    6.23    0.56
   5  -6   4    7.24    0.46
  -6   6  -4    5.03    0.59
  -6   6  -4    4.98    0.56
  -6   6  -4    4.77    0.32
   6  -6   4    4.96    0.41
   6  -6   4    5.54    0.45
   6  -6   4    5.30    0.56
  -7   6  -4    1.91    0.62
  -7   6  -4    1.51    0.62
  -7   6  -4    0.79    0.34
   7  -6   4    1.77    0.36
   7  -6   4    1.48    0.54
   7  -6   4    1.63    0.56
  -8   6  -4    0.54    0.65
  -8   6  -4    0.37    0.46
   8  -6   4   -0.54    0.60
   8  -6   4    0.52    0.75
   8  -6   4    0.50    0.44
  -9   6  -4    8.38    0.88
  -9   6  -4    6.24    0.68
   9  -6   4    8.94    0.66
   9  -6   4    9.21    0.83
 -10   6  -4    3.10    0.91
 -10   6  -4    3.34    0.70
  10  -6   4    3.78    0.65
  10  -6   4    4.00    0.90
 -11   6  -4    0.77    0.86
 -11   6  -4   -0.68    1.03
  11  -6   4    0.11    0.94
  11  -6   4    1.08    0.73
 -12   6  -4    0.00    1.01
 -12   6  -4   -0.68    1.19
  12  -6   4   -0.62    0.87
  12  -6   4    1.53    1.11
 -13   6  -4    5.67    1.66
 -13   6  -4    4.94    1.26
  13  -6   4    5.60    1.43
  11   5  -4    1.40    1.49
  11   5  -4   -0.48    1.69
 -11  -5   4   -3.10    1.47
  10   5  -4    0.47    1.27
  10   5  -4    2.17    1.51
 -10  -5   4   -0.95    1.12
   9   5  -4    3.75    1.20
   9   5  -4    1.15    1.11
  -9  -5   4    0.52    0.98
   8   5  -4    2.76    1.10
   8   5  -4    3.14    0.88
  -8  -5   4    1.72    0.81
   7   5  -4    5.56    0.91
   7   5  -4    5.26    0.92
  -7  -5   4    5.20    0.75
   6   5  -4    5.67    0.83
  -6  -5   4    8.97    0.71
   5   5  -4   14.73    0.98
  -5  -5   4   17.71    0.96
   4   5  -4    1.34    0.53
  -4  -5   4    1.84    0.58
  -4  -5   4    2.37    0.47
   3   5  -4   21.39    0.87
   3   5  -4   20.18    1.10
   3   5  -4   22.32    0.86
   3   5  -4   22.97    1.11
  -3  -5   4   21.83    0.98
  -3  -5   4   22.43    1.10
   2   5  -4   32.44    1.38
   2   5  -4   33.53    1.26
   2   5  -4   31.16    1.45
   2   5  -4   33.51    1.35
   2   5  -4   33.17    1.25
  -2  -5   4   28.17    1.30
  -2  -5   4   32.24    1.39
   1   5  -4   36.49    1.48
   1   5  -4   36.86    1.43
   1   5  -4   35.34    1.40
   1   5  -4   36.27    1.53
  -1  -5   4   37.26    1.50
  -1  -5   4   35.71    1.40
  -1  -5   4   36.58    1.43
   0   5  -4    9.21    0.50
   0   5  -4   10.69    0.61
   0   5  -4   10.55    0.54
   0   5  -4   10.46    0.46
   0   5  -4    9.78    0.54
   0  -5   4    8.69    0.58
   0  -5   4    9.67    0.55
   0  -5   4    8.57    0.43
  -1   5  -4   86.08    3.22
  -1   5  -4   88.07    3.25
  -1   5  -4   86.60    3.21
  -1   5  -4   89.87    3.17
   1  -5   4   73.27    3.27
   1  -5   4   86.13    3.23
   1  -5   4   85.74    3.16
  -2   5  -4   22.19    0.95
  -2   5  -4   21.99    0.89
  -2   5  -4   20.75    0.90
   2  -5   4   17.89    0.90
   2  -5   4   21.91    0.96
  -3   5  -4   10.72    0.56
  -3   5  -4   10.03    0.57
  -3   5  -4   11.37    0.66
   3  -5   4   10.59    0.42
   3  -5   4   11.46    0.65
   3  -5   4   10.42    0.42
   3  -5   4   11.33    0.50
   3  -5   4   10.06    0.60
  -4   5  -4   -0.39    0.40
  -4   5  -4    0.06    0.26
  -4   5  -4   -0.33    0.37
  -4   5  -4   -0.16    0.13
   4  -5   4   -0.01    0.50
   4  -5   4   -0.25    0.32
   4  -5   4    0.03    0.17
   4  -5   4   -0.28    0.15
  -5   5  -4   21.60    1.10
  -5   5  -4   23.52    0.90
  -5   5  -4   21.92    0.98
  -5   5  -4   21.03    1.09
   5  -5   4   23.30    1.11
   5  -5   4   22.25    0.95
   5  -5   4   22.00    1.03
  -6   5  -4    0.59    0.43
  -6   5  -4   -0.12    0.21
  -6   5  -4   -0.53    0.48
   6  -5   4    0.01    0.43
   6  -5   4    0.26    0.26
   6  -5   4    0.43    0.44
  -7   5  -4    0.75    0.39
  -7   5  -4    1.70    0.55
  -7   5  -4    0.70    0.56
   7  -5   4   -0.07    0.60
   7  -5   4    1.01    0.34
   7  -5   4    0.94    0.52
  -8   5  -4   21.11    1.14
  -8   5  -4   23.06    1.29
  -8   5  -4   22.89    1.32
   8  -5   4   23.51    1.23
   8  -5   4   22.89    1.05
  -9   5  -4   -0.70    0.62
  -9   5  -4   -0.04    0.86
  -9   5  -4    0.87    0.79
   9  -5   4    0.43    0.69
   9  -5   4    0.87    0.49
 -10   5  -4    0.29    0.88
 -10   5  -4    0.01    0.73
  10  -5   4    0.32    0.59
  10  -5   4   -0.45    0.78
 -11   5  -4    1.91    0.86
 -11   5  -4    3.29    1.17
  11  -5   4    2.49    1.11
  11  -5   4    3.22    0.73
 -12   5  -4   -1.24    0.95
 -12   5  -4    0.24    1.31
  12  -5   4    2.10    1.25
 -13   5  -4    2.08    1.65
 -13   5  -4    1.67    1.22
  13  -5   4   -1.20    1.37
  11   4  -4    0.92    1.36
  11   4  -4    2.83    2.29
 -11  -4   4    2.57    1.22
  10   4  -4    0.96    1.30
  10   4  -4    1.08    1.20
 -10  -4   4    0.30    1.00
   9   4  -4    1.23    1.09
   9   4  -4    2.48    1.08
  -9  -4   4    1.84    0.92
   8   4  -4    1.39    0.82
   8   4  -4   -0.41    0.86
  -8  -4   4   -0.62    0.65
   7   4  -4    2.02    0.81
   7   4  -4    0.12    0.71
  -7  -4   4    1.50    0.62
   6   4  -4    0.59    0.66
  -6  -4   4    1.11    0.54
   5   4  -4    0.11    0.55
  -5  -4   4    0.17    0.44
   4   4  -4    4.58    0.55
   4   4  -4    4.75    0.62
  -4  -4   4    5.05    0.48
  -4  -4   4    5.86    0.60
  -4  -4   4    5.21    0.57
   3   4  -4    6.91    0.52
   3   4  -4    4.66    0.49
   3   4  -4    5.50    0.26
   3   4  -4    5.30    0.49
   3   4  -4    5.35    0.25
  -3  -4   4    5.11    0.51
  -3  -4   4    5.44    0.52
  -3  -4   4    5.48    0.41
   2   4  -4    4.38    0.40
   2   4  -4    4.82    0.37
   2   4  -4    4.93    0.43
   2   4  -4    4.92    0.28
  -2  -4   4    5.11    0.42
  -2  -4   4    4.78    0.33
  -2  -4   4    4.43    0.45
   1   4  -4   37.83    1.50
   1   4  -4   36.69    1.42
   1   4  -4   36.20    1.46
   1   4  -4   37.77    1.44
  -1  -4   4   36.50    1.43
  -1  -4   4   37.44    1.47
  -1  -4   4   37.67    1.42
   0   4  -4   31.06    1.23
   0   4  -4   31.10    1.26
   0   4  -4   31.08    1.19
   0   4  -4   30.94    1.22
   0  -4   4   31.46    1.18
   0  -4   4   30.05    1.24
   0  -4   4   31.43    1.22
  -1   4  -4   17.53    0.74
  -1   4  -4   18.20    0.69
  -1   4  -4   18.88    0.80
  -1   4  -4   17.46    0.76
   1  -4   4   18.12    0.79
   1  -4   4   18.70    0.69
   1  -4   4   17.07    0.78
  -2   4  -4    0.90    0.23
  -2   4  -4   -0.36    0.25
  -2   4  -4    0.55    0.18
   2  -4   4    0.14    0.08
   2  -4   4   -0.28    0.21
   2  -4   4    0.18    0.09
   2  -4   4   -0.09    0.28
  -3   4  -4   20.08    0.85
  -3   4  -4   18.59    0.84
  -3   4  -4   18.56    0.75
   3  -4   4   18.61    0.72
   3  -4   4   17.93    0.74
   3  -4   4   14.61    0.84
   3  -4   4   18.88    0.89
  -4   4  -4    0.06    0.37
  -4   4  -4    0.42    0.35
  -4   4  -4    0.35    0.16
  -4   4  -4    0.43    0.23
   4  -4   4    0.27    0.21
   4  -4   4    0.97    0.46
   4  -4   4    0.62    0.17
   4  -4   4    1.04    0.31
  -5   4  -4    7.54    0.44
  -5   4  -4    7.13    0.41
  -5   4  -4    6.37    0.60
  -5   4  -4    6.92    0.57
   5  -4   4    7.45    0.47
   5  -4   4    6.85    0.39
   5  -4   4    6.58    0.67
   5  -4   4    7.01    0.52
  -6   4  -4    7.31    0.47
  -6   4  -4    7.57    0.64
  -6   4  -4    8.16    0.52
   6  -4   4    5.92    0.86
   6  -4   4    6.75    0.56
   6  -4   4    7.33    0.58
   6  -4   4    7.52    0.42
  -7   4  -4    0.32    0.50
  -7   4  -4    0.26    0.58
  -7   4  -4    0.14    0.42
   7  -4   4    0.72    0.26
   7  -4   4    0.29    0.50
   7  -4   4   -0.23    0.65
  -8   4  -4    7.79    0.65
  -8   4  -4    7.98    0.82
  -8   4  -4    6.44    0.72
   8  -4   4    6.24    0.71
   8  -4   4    7.06    0.49
  -9   4  -4    0.38    0.63
  -9   4  -4   -0.51    0.75
  -9   4  -4    1.15    0.83
   9  -4   4    0.29    0.46
   9  -4   4    0.62    0.66
 -10   4  -4   -0.49    0.75
 -10   4  -4    0.60    1.00
  10  -4   4   -0.15    0.57
  10  -4   4    1.57    0.87
 -11   4  -4    2.19    1.19
 -11   4  -4    1.85    0.86
  11  -4   4    1.19    0.98
  11  -4   4    0.97    0.69
 -12   4  -4    1.41    1.02
  12  -4   4   -0.44    1.18
 -13   4  -4    1.85    1.66
 -13   4  -4    0.77    1.31
  13  -4   4   -0.15    1.48
  12   3  -4    0.89    1.54
  12   3  -4    1.34    1.61
 -12  -3   4   -1.01    1.34
  11   3  -4    9.05    1.44
  11   3  -4    7.30    1.34
 -11  -3   4    7.07    1.21
  10   3  -4    0.06    1.06
  10   3  -4    1.01    1.05
 -10  -3   4    2.57    0.91
   9   3  -4    8.27    1.01
   9   3  -4    8.08    0.95
  -9  -3   4    7.05    0.86
   8   3  -4    0.78    0.81
   8   3  -4   -0.67    0.70
  -8  -3   4    0.91    0.65
   7   3  -4    0.73    0.68
   7   3  -4   -0.06    0.62
  -7  -3   4    0.23    0.55
   6   3  -4    0.01    0.58
  -6  -3   4    0.45    0.46
   5   3  -4   20.19    1.14
   5   3  -4   22.60    1.26
  -5  -3   4   20.50    1.03
  -5  -3   4   22.05    1.20
   4   3  -4    1.40    0.46
   4   3  -4    1.14    0.42
   4   3  -4    0.11    0.47
  -4  -3   4    0.69    0.48
  -4  -3   4    0.49    0.34
  -4  -3   4    0.46    0.41
   3   3  -4    0.22    0.28
   3   3  -4    0.65    0.40
   3   3  -4   -0.22    0.32
  -3  -3   4    0.22    0.33
  -3  -3   4   -0.13    0.28
  -3  -3   4    0.54    0.39
   2   3  -4    2.47    0.35
   2   3  -4    2.11    0.28
   2   3  -4    2.27    0.16
   2   3  -4    2.59    0.28
  -2  -3   4    2.56    0.24
  -2  -3   4    2.46    0.28
  -2  -3   4    3.02    0.32
  -2  -3   4    2.73    0.16
   1   3  -4   15.04    0.61
   1   3  -4   15.12    0.68
   1   3  -4   15.10    0.67
   1   3  -4   13.99    0.63
  -1  -3   4   15.64    0.67
  -1  -3   4   14.47    0.63
  -1  -3   4   15.05    0.67
  -1  -3   4   15.46    0.62
   0   3  -4    3.28    0.24
   0   3  -4    3.95    0.29
   0   3  -4    3.67    0.20
   0   3  -4    3.72    0.24
   0  -3   4    3.06    0.25
   0  -3   4    3.10    0.19
   0  -3   4    3.12    0.27
  -1   3  -4    1.86    0.17
  -1   3  -4    1.64    0.18
  -1   3  -4    1.96    0.22
  -1   3  -4    2.03    0.24
   1  -3   4    1.92    0.23
   1  -3   4    1.60    0.22
   1  -3   4    1.75    0.13
  -2   3  -4   15.11    0.65
  -2   3  -4   14.45    0.58
  -2   3  -4   13.42    0.62
   2  -3   4   14.45    0.68
   2  -3   4   14.68    0.57
   2  -3   4   13.43    0.63
  -3   3  -4   39.71    1.53
  -3   3  -4   39.12    1.58
  -3   3  -4   39.69    1.53
  -3   3  -4   41.61    1.59
   3  -3   4   40.00    1.52
   3  -3   4   41.88    1.53
   3  -3   4   43.26    1.62
   3  -3   4   37.16    1.59
  -4   3  -4  107.12    4.05
  -4   3  -4  110.75    4.10
  -4   3  -4  106.36    4.11
  -4   3  -4  109.82    4.05
   4  -3   4  107.39    4.04
   4  -3   4  111.90    4.07
   4  -3   4  108.45    4.12
   4  -3   4  106.55    4.09
  -5   3  -4   38.02    1.48
  -5   3  -4   38.22    1.47
  -5   3  -4   35.68    1.60
  -5   3  -4   37.32    1.58
   5  -3   4   37.04    1.55
   5  -3   4   37.51    1.43
   5  -3   4   38.39    1.54
   5  -3   4   37.18    1.63
  -6   3  -4    0.61    0.49
  -6   3  -4    0.34    0.35
  -6   3  -4    1.05    0.35
   6  -3   4    0.36    0.63
   6  -3   4    0.56    0.20
   6  -3   4   -0.45    0.53
   6  -3   4   -0.04    0.44
  -7   3  -4    1.91    0.61
  -7   3  -4    1.88    0.46
  -7   3  -4    0.61    0.48
   7  -3   4    1.65    0.26
   7  -3   4    1.00    0.48
  -8   3  -4    0.72    0.57
  -8   3  -4    0.21    0.72
  -8   3  -4   -0.75    0.51
   8  -3   4    0.18    0.61
   8  -3   4    0.04    0.28
  -9   3  -4    1.41    0.66
  -9   3  -4    1.51    0.87
   9  -3   4    1.12    0.72
   9  -3   4    1.73    0.43
 -10   3  -4   -0.45    0.72
 -10   3  -4   -0.06    0.96
  10  -3   4   -0.66    0.53
  10  -3   4   -0.44    0.82
 -11   3  -4    2.37    0.97
 -11   3  -4    1.51    1.20
  11  -3   4    1.52    1.00
 -12   3  -4    4.01    1.70
 -12   3  -4    3.45    1.24
  12  -3   4    4.62    1.36
 -13   3  -4    5.93    1.55
  13  -3   4    3.61    1.58
  13   2  -4    3.86    1.73
  13   2  -4    5.48    1.53
 -13  -2   4    2.32    1.48
  12   2  -4    4.75    1.39
 -12  -2   4    3.10    1.32
  11   2  -4    0.36    1.04
  11   2  -4    1.66    1.29
 -11  -2   4    0.31    0.94
  10   2  -4    1.52    0.91
  10   2  -4   -0.53    0.96
   9   2  -4    0.84    0.90
   9   2  -4    1.06    0.76
  -9  -2   4    0.37    0.69
   8   2  -4   51.95    2.29
   8   2  -4   55.84    2.33
  -8  -2   4   54.60    2.27
   7   2  -4   30.00    1.53
   7   2  -4   28.53    1.41
  -7  -2   4   31.19    1.45
   6   2  -4   -0.36    0.45
   6   2  -4    0.76    0.53
  -6  -2   4    0.06    0.44
   5   2  -4   13.77    0.84
   5   2  -4   14.66    0.91
   5   2  -4   14.03    0.83
  -5  -2   4   13.95    0.79
  -5  -2   4   14.77    0.92
   4   2  -4    1.92    0.41
   4   2  -4    2.59    0.41
   4   2  -4    0.61    0.34
  -4  -2   4    2.03    0.34
  -4  -2   4    1.90    0.32
  -4  -2   4    1.22    0.42
   3   2  -4   68.83    2.67
   3   2  -4   73.41    2.67
   3   2  -4   69.17    2.67
  -3  -2   4   66.85    2.65
  -3  -2   4   68.35    2.66
  -3  -2   4   73.50    2.68
   2   2  -4    0.05    0.11
   2   2  -4   -0.07    0.22
   2   2  -4   -0.10    0.19
   2   2  -4   -0.11    0.20
  -2  -2   4    0.11    0.10
  -2  -2   4   -0.10    0.19
  -2  -2   4    0.12    0.23
  -2  -2   4    0.00    0.18
   1   2  -4  375.12   13.97
   1   2  -4  379.35   13.99
   1   2  -4  382.02   13.98
  -1  -2   4  391.98   13.99
  -1  -2   4  380.84   13.97
  -1  -2   4  367.57   13.98
  -1  -2   4  368.18   13.98
   0   2  -4   44.27    1.67
   0   2  -4   42.08    1.66
   0   2  -4   44.55    1.66
   0   2  -4   43.27    1.65
   0  -2   4   41.90    1.68
   0  -2   4   43.66    1.65
   0  -2   4   44.19    1.67
   0  -2   4   45.85    1.66
  -1   2  -4  211.52    8.04
  -1   2  -4  212.22    8.02
  -1   2  -4  223.35    8.03
   1  -2   4  234.34    8.04
   1  -2   4  205.70    8.02
   1  -2   4  212.51    8.03
  -2   2  -4   55.58    2.12
  -2   2  -4   53.33    2.13
  -2   2  -4   56.90    2.08
   2  -2   4   56.25    2.12
   2  -2   4   55.74    2.14
   2  -2   4   56.05    2.09
  -3   2  -4    2.54    0.22
  -3   2  -4    2.87    0.33
  -3   2  -4    2.54    0.16
   3  -2   4    2.61    0.36
   3  -2   4    2.54    0.27
   3  -2   4    3.06    0.18
   3  -2   4    2.45    0.24
  -4   2  -4   10.27    0.59
  -4   2  -4    8.76    0.55
  -4   2  -4    8.89    0.41
   4  -2   4    9.43    0.60
   4  -2   4    7.51    0.51
   4  -2   4    8.94    0.38
   4  -2   4    9.33    0.54
  -5   2  -4    3.56    0.36
  -5   2  -4    3.43    0.27
  -5   2  -4    3.29    0.46
  -5   2  -4    3.40    0.56
   5  -2   4    3.78    0.22
   5  -2   4    3.63    0.58
   5  -2   4    4.36    0.45
   5  -2   4    3.33    0.44
  -6   2  -4    0.64    0.52
  -6   2  -4    0.22    0.29
  -6   2  -4    0.45    0.38
   6  -2   4    0.37    0.59
   6  -2   4    1.13    0.64
   6  -2   4    0.18    0.18
   6  -2   4   -0.16    0.43
  -7   2  -4   -0.91    0.60
  -7   2  -4   -0.19    0.40
  -7   2  -4    0.30    0.48
   7  -2   4   -0.40    0.55
   7  -2   4   -0.09    0.23
  -8   2  -4    0.76    0.59
  -8   2  -4    0.08    0.48
  -8   2  -4    0.74    0.77
   8  -2   4    0.28    0.65
   8  -2   4    0.60    0.30
  -9   2  -4   -0.09    0.88
  -9   2  -4    0.07    0.65
   9  -2   4    0.37    0.35
   9  -2   4    1.09    0.75
 -10   2  -4    5.44    1.18
 -10   2  -4    8.87    0.96
  10  -2   4    7.56    1.14
 -11   2  -4    1.09    1.30
 -11   2  -4    0.10    0.95
  11  -2   4    0.17    1.09
 -12   2  -4    9.73    1.34
 -12   2  -4   11.34    1.64
  12  -2   4   11.10    1.44
  13   1  -4    1.90    1.41
  13   1  -4   -0.63    1.44
 -13  -1   4    1.21    1.41
  12   1  -4    3.07    1.33
  12   1  -4    6.94    1.25
 -12  -1   4    5.58    1.14
  11   1  -4   -0.03    0.92
  11   1  -4    0.26    1.14
 -11  -1   4    1.36    0.84
  10   1  -4   -1.14    0.95
  10   1  -4    0.47    0.82
 -10  -1   4    0.14    0.75
   9   1  -4   34.55    1.78
   9   1  -4   34.18    1.66
  -9  -1   4   33.19    1.33
  -9  -1   4   34.25    1.34
  -9  -1   4   35.76    1.65
   8   1  -4   36.45    1.69
   8   1  -4   33.37    1.65
  -8  -1   4   38.03    1.41
  -8  -1   4   36.09    1.66
  -8  -1   4   36.10    1.40
   7   1  -4    1.95    0.58
   7   1  -4    1.09    0.50
  -7  -1   4    0.78    0.51
  -7  -1   4    1.70    0.20
  -7  -1   4    1.96    0.21
   6   1  -4    8.63    0.64
   6   1  -4    9.49    0.69
   6   1  -4    9.00    0.62
  -6  -1   4    9.20    0.40
  -6  -1   4    8.83    0.74
  -6  -1   4    8.39    0.39
  -6  -1   4    7.63    0.61
   5   1  -4    6.88    0.52
   5   1  -4    6.78    0.60
   5   1  -4    7.22    0.54
  -5  -1   4    5.72    0.49
  -5  -1   4    6.21    0.30
  -5  -1   4    7.72    0.59
  -5  -1   4    6.66    0.32
   4   1  -4    0.92    0.30
   4   1  -4    0.65    0.24
   4   1  -4    0.56    0.35
  -4  -1   4    0.69    0.12
  -4  -1   4    0.48    0.27
  -4  -1   4    0.79    0.37
  -4  -1   4    0.62    0.10
   3   1  -4  175.57    6.30
   3   1  -4  169.15    6.27
   3   1  -4  177.31    6.31
   3   1  -4  163.51    6.31
  -3  -1   4  168.75    6.27
  -3  -1   4  160.27    6.30
  -3  -1   4  167.54    6.29
  -3  -1   4  172.02    6.32
   2   1  -4    1.77    0.21
   2   1  -4    1.94    0.22
   2   1  -4    1.74    0.19
   2   1  -4    1.49    0.16
  -2  -1   4    1.75    0.15
  -2  -1   4    1.72    0.18
  -2  -1   4    1.85    0.23
  -2  -1   4    1.64    0.21
   1   1  -4    4.78    0.28
   1   1  -4    5.05    0.29
   1   1  -4    4.86    0.31
   1   1  -4    4.47    0.28
  -1  -1   4    4.84    0.27
  -1  -1   4    5.10    0.30
  -1  -1   4    5.19    0.30
  -1  -1   4    5.31    0.30
   0   1  -4   85.92    3.07
   0   1  -4   79.85    3.06
   0   1  -4   82.48    3.08
   0  -1   4   79.80    3.07
   0  -1   4   82.89    3.08
   0  -1   4   83.32    3.06
   0  -1   4   81.17    3.07
  -1   1  -4  254.29    9.44
  -1   1  -4  243.98    9.40
  -1   1  -4  262.08    9.43
   1  -1   4  263.47    9.44
   1  -1   4  255.25    9.42
   1  -1   4  247.64    9.43
  -2   1  -4  112.11    4.30
  -2   1  -4  116.85    4.29
  -2   1  -4  112.57    4.24
  -2   1  -4  110.62    4.27
  -2   1  -4  110.61    4.23
   2  -1   4  118.14    4.27
   2  -1   4  120.54    4.30
   2  -1   4  115.78    4.28
  -3   1  -4   42.02    1.65
  -3   1  -4   37.33    1.69
  -3   1  -4   41.92    1.60
  -3   1  -4   42.22    1.55
   3  -1   4   43.97    1.62
   3  -1   4   37.93    1.63
   3  -1   4   45.17    1.67
  -4   1  -4    3.75    0.46
  -4   1  -4    3.37    0.35
  -4   1  -4    5.24    0.51
  -4   1  -4    3.47    0.22
   4  -1   4    3.18    0.18
   4  -1   4    3.51    0.41
   4  -1   4    4.21    0.49
   4  -1   4    3.48    0.40
  -5   1  -4    0.50    0.36
  -5   1  -4    0.03    0.17
  -5   1  -4    0.12    0.47
   5  -1   4    0.57    0.13
   5  -1   4    0.69    0.52
   5  -1   4    0.44    0.38
   5  -1   4    0.62    0.55
  -6   1  -4    4.93    0.53
  -6   1  -4    5.73    0.36
  -6   1  -4    5.09    0.63
   6  -1   4    5.84    0.80
   6  -1   4    6.09    0.35
   6  -1   4    6.05    0.60
  -7   1  -4   22.05    1.33
  -7   1  -4   19.51    1.11
  -7   1  -4   20.90    0.95
   7  -1   4   21.54    1.17
   7  -1   4   21.84    0.89
  -8   1  -4   -0.11    0.60
  -8   1  -4    0.18    0.41
  -8   1  -4    0.99    0.84
   8  -1   4    0.84    0.72
   8  -1   4    0.10    0.31
  -9   1  -4   -0.09    0.92
  -9   1  -4   -0.08    0.73
   9  -1   4   -0.33    0.36
   9  -1   4    0.15    0.79
 -10   1  -4    2.87    0.86
 -10   1  -4   -0.13    1.16
  10  -1   4    2.16    0.96
 -11   1  -4    3.02    1.10
 -11   1  -4    4.59    1.39
  11  -1   4    3.66    1.25
 -12   1  -4    1.65    1.38
  12  -1   4   -0.98    1.39
  13   0  -4   -0.44    1.41
  13   0  -4    1.55    1.28
 -13   0   4   -2.01    1.20
  12   0  -4    0.98    1.01
  12   0  -4   -0.59    1.15
 -12   0   4    1.41    0.97
  11   0  -4   -0.88    0.89
  11   0  -4    1.44    0.93
 -11   0   4    0.15    0.98
  10   0  -4   -0.07    0.86
  10   0  -4   -0.34    0.71
 -10   0   4   -0.06    0.41
 -10   0   4   -1.00    0.69
   9   0  -4    0.67    0.66
   9   0  -4    0.45    0.74
  -9   0   4    0.22    0.64
  -9   0   4    0.28    0.44
  -9   0   4    0.10    0.33
   8   0  -4    0.47    0.56
   8   0  -4    0.60    0.60
  -8   0   4    0.38    0.28
  -8   0   4    0.69    0.37
  -8   0   4    0.02    0.53
   7   0  -4    6.59    0.62
   7   0  -4    6.15    0.56
   7   0  -4    6.92    0.70
  -7   0   4    6.70    0.38
  -7   0   4    6.48    0.41
  -7   0   4    7.39    0.61
   6   0  -4    0.05    0.30
   6   0  -4    1.41    0.54
   6   0  -4    0.89    0.42
   6   0  -4    0.16    0.43
  -6   0   4    0.89    0.55
  -6   0   4   -0.46    0.39
  -6   0   4    0.09    0.24
  -6   0   4    0.22    0.18
   5   0  -4    6.88    0.50
   5   0  -4    7.75    0.48
   5   0  -4    9.90    0.59
   5   0  -4    9.08    0.49
  -5   0   4    7.16    0.41
  -5   0   4    6.49    0.50
  -5   0   4    8.73    0.58
  -5   0   4    6.96    0.39
   4   0  -4    0.05    0.32
   4   0  -4   -0.05    0.22
   4   0  -4    0.33    0.24
  -4   0   4    0.05    0.16
  -4   0   4    0.38    0.17
  -4   0   4    0.56    0.22
  -4   0   4    0.55    0.34
   3   0  -4  434.32   15.40
   3   0  -4  416.71   15.40
   3   0  -4  417.79   15.38
   3   0  -4  376.15   15.39
  -3   0   4  423.85   15.38
  -3   0   4  420.76   15.40
  -3   0   4  433.83   15.40
  -3   0   4  403.38   15.37
   2   0  -4  157.28    6.05
   2   0  -4  160.38    6.03
   2   0  -4  167.08    6.05
   2   0  -4  160.31    6.04
  -2   0   4  158.35    6.03
  -2   0   4  163.52    6.05
  -2   0   4  166.30    6.05
  -2   0   4  168.76    6.06
   1   0  -4    9.54    0.42
   1   0  -4    9.16    0.38
   1   0  -4    9.32    0.44
   1   0  -4    8.72    0.40
  -1   0   4    8.73    0.38
  -1   0   4    8.77    0.42
  -1   0   4    8.84    0.44
   0   0  -4   11.04    0.54
   0   0  -4   11.36    0.47
   0   0   4   12.50    0.52
   0   0   4   11.57    0.48
   0   0   4   11.55    0.50
   0   0   4   11.31    0.47
  -1   0  -4   12.74    0.60
  -1   0  -4   12.74    0.48
  -1   0  -4   13.17    0.56
   1   0   4   12.61    0.55
   1   0   4   13.48    0.61
   1   0   4   12.65    0.48
   1   0   4   11.91    0.54
  -2   0  -4    1.85    0.29
  -2   0  -4    2.52    0.29
  -2   0  -4    1.37    0.21
   2   0   4    1.81    0.32
   2   0   4    2.40    0.25
   2   0   4    1.92    0.23
  -3   0  -4    5.80    0.48
  -3   0  -4    5.44    0.36
  -3   0  -4    4.41    0.41
   3   0   4    4.39    0.41
   3   0   4    5.53    0.45
   3   0   4    4.86    0.38
  -4   0  -4    3.61    0.39
  -4   0  -4    3.80    0.56
  -4   0  -4    3.01    0.46
   4   0   4    3.87    0.43
   4   0   4    4.16    0.49
   4   0   4    4.48    0.55
   4   0   4    4.04    0.18
  -5   0  -4    0.51    0.40
  -5   0  -4    1.12    0.49
   5   0   4    0.88    0.45
   5   0   4    0.23    0.58
   5   0   4    1.08    0.14
  -6   0  -4   18.33    1.02
  -6   0  -4   16.51    0.96
   6   0   4   16.44    0.71
   6   0   4   17.47    1.10
   6   0   4   17.39    1.01
  -7   0  -4   10.45    0.81
  -7   0  -4   14.35    1.01
   7   0   4   11.89    0.87
   7   0   4   12.97    0.61
  -8   0  -4   11.25    0.90
  -8   0  -4   12.10    1.05
   8   0   4   12.00    0.98
   8   0   4   12.16    0.67
  -9   0  -4    8.59    1.11
  -9   0  -4    6.73    0.92
   9   0   4    7.95    0.57
 -10   0  -4    2.37    1.28
 -10   0  -4    5.78    0.97
  10   0   4    3.33    1.06
 -11   0  -4    2.27    1.21
 -11   0  -4    2.05    2.57
  11   0   4    4.88    1.31
 -12   0  -4   -0.42    1.60
  12   0   4   -1.13    1.63
  14  -1  -4   13.78    1.66
  14  -1  -4   14.76    1.65
 -14   1   4   13.24    1.55
  13  -1  -4   -0.93    1.09
 -13   1   4    0.35    1.14
  12  -1  -4   -0.45    0.98
  12  -1  -4    0.28    0.93
 -12   1   4    0.09    0.93
  11  -1  -4   -0.42    0.83
  11  -1  -4   -0.91    0.78
 -11   1   4   -0.46    0.61
 -11   1   4   -0.04    0.77
  10  -1  -4    7.03    0.75
  10  -1  -4    4.89    0.80
 -10   1   4    5.51    0.57
 -10   1   4    5.74    0.79
   9  -1  -4   13.08    0.93
   9  -1  -4   12.58    0.81
  -9   1   4   12.01    0.69
  -9   1   4   12.48    0.84
   8  -1  -4   90.38    3.48
   8  -1  -4   88.18    3.51
   8  -1  -4   95.84    3.62
  -8   1   4   88.24    3.50
  -8   1   4   88.18    3.40
   7  -1  -4    3.60    0.42
   7  -1  -4    2.22    0.51
   7  -1  -4    3.63    0.55
  -7   1   4    2.79    0.41
  -7   1   4    2.67    0.31
  -7   1   4    2.88    0.47
   6  -1  -4    8.72    0.54
   6  -1  -4    8.18    0.57
   6  -1  -4    8.33    0.48
   6  -1  -4    8.24    0.65
  -6   1   4    8.26    0.46
  -6   1   4    8.31    0.56
  -6   1   4    7.63    0.48
  -6   1   4    7.79    0.69
   5  -1  -4    2.75    0.46
   5  -1  -4    4.08    0.28
   5  -1  -4    3.50    0.31
   5  -1  -4    3.09    0.36
  -5   1   4    3.53    0.32
  -5   1   4    2.96    0.27
  -5   1   4    2.98    0.39
  -5   1   4    3.55    0.51
   4  -1  -4    4.98    0.30
   4  -1  -4    4.31    0.34
   4  -1  -4    4.89    0.29
   4  -1  -4    5.33    0.41
  -4   1   4    4.57    0.33
  -4   1   4    4.77    0.34
  -4   1   4    4.58    0.40
   3  -1  -4    0.19    0.19
   3  -1  -4    0.24    0.10
   3  -1  -4    0.37    0.19
   3  -1  -4   -0.13    0.18
  -3   1   4    0.17    0.20
  -3   1   4    0.25    0.22
  -3   1   4   -0.14    0.25
   2  -1  -4    3.83    0.24
   2  -1  -4    3.63    0.27
   2  -1  -4    3.63    0.27
   2  -1  -4    3.43    0.17
  -2   1   4    3.57    0.28
  -2   1   4    3.88    0.26
  -2   1   4    3.37    0.17
  -2   1   4    3.72    0.26
   1  -1  -4   10.59    0.47
   1  -1  -4   10.35    0.51
   1  -1  -4   10.60    0.42
   1  -1  -4   10.04    0.44
  -1   1   4   10.52    0.42
  -1   1   4    9.56    0.52
  -1   1   4   10.34    0.47
  -1   1   4    9.43    0.48
   0  -1  -4  216.48    7.85
   0  -1  -4  208.33    7.83
   0  -1  -4  212.73    7.88
   0   1   4  212.61    7.86
   0   1   4  205.10    7.85
   0   1   4  215.07    7.88
   0   1   4  212.69    7.84
  -1  -1  -4   96.40    3.69
  -1  -1  -4   98.31    3.61
  -1  -1  -4   99.62    3.67
   1   1   4   99.39    3.69
   1   1   4   96.42    3.66
   1   1   4   99.83    3.62
   1   1   4   93.74    3.66
  -2  -1  -4    0.23    0.33
  -2  -1  -4    0.16    0.24
   2   1   4    0.07    0.07
   2   1   4   -0.83    0.35
   2   1   4    0.24    0.27
   2   1   4    0.07    0.06
   2   1   4    0.12    0.19
  -3  -1  -4    1.21    0.31
  -3  -1  -4    0.46    0.37
  -3  -1  -4    1.54    0.43
   3   1   4    0.63    0.44
   3   1   4    0.90    0.08
   3   1   4    0.60    0.37
   3   1   4    0.71    0.34
   3   1   4    0.96    0.10
  -4  -1  -4    9.85    0.57
  -4  -1  -4    9.44    0.65
   4   1   4    9.26    0.38
   4   1   4    8.48    0.62
   4   1   4    9.43    0.73
   4   1   4    8.93    0.40
  -5  -1  -4   78.18    3.05
  -5  -1  -4   79.21    3.12
   5   1   4   81.15    2.93
   5   1   4   79.34    2.94
   5   1   4   77.09    3.08
   5   1   4   75.43    3.12
  -6  -1  -4   10.41    0.73
  -6  -1  -4   10.56    0.87
   6   1   4    9.97    0.53
   6   1   4    8.62    0.79
  -7  -1  -4    5.90    0.91
  -7  -1  -4    6.88    0.74
   7   1   4    7.04    0.78
   7   1   4    6.71    0.42
  -8  -1  -4    0.20    0.94
  -8  -1  -4    1.42    0.71
   8   1   4    0.65    0.80
   8   1   4    0.10    0.37
  -9  -1  -4    0.07    1.12
  -9  -1  -4    1.29    0.82
   9   1   4    0.12    0.89
 -10  -1  -4   -1.26    1.35
 -10  -1  -4    0.95    1.14
  10   1   4    1.82    1.14
 -11  -1  -4   -1.90    1.33
  11   1   4    0.93    1.39
  14  -2  -4   14.47    1.47
  14  -2  -4    8.39    1.52
 -14   2   4    5.13    1.37
  13  -2  -4   -1.14    1.11
  13  -2  -4    1.37    1.41
 -13   2   4    0.80    1.08
  12  -2  -4   -0.03    0.93
  12  -2  -4    0.27    1.00
 -12   2   4    2.08    0.89
 -12   2   4    1.15    0.88
  11  -2  -4    1.62    0.82
  11  -2  -4    1.32    0.80
 -11   2   4   -0.06    0.72
 -11   2   4    1.12    0.80
  10  -2  -4   34.34    1.65
  10  -2  -4   35.28    1.57
 -10   2   4   33.30    1.58
 -10   2   4   31.22    1.66
   9  -2  -4    4.80    0.60
   9  -2  -4    4.63    0.67
  -9   2   4    4.35    0.53
  -9   2   4    3.89    0.66
   8  -2  -4   16.99    0.91
   8  -2  -4   14.58    0.86
   8  -2  -4   16.14    0.92
  -8   2   4   14.96    0.89
  -8   2   4   15.05    0.84
   7  -2  -4    5.62    0.50
   7  -2  -4    5.40    0.54
  -7   2   4    6.13    0.55
  -7   2   4    5.21    0.55
   6  -2  -4   66.93    2.53
   6  -2  -4   66.17    2.60
   6  -2  -4   63.87    2.64
   6  -2  -4   68.77    2.55
  -6   2   4   68.51    2.62
  -6   2   4   68.57    2.59
  -6   2   4   66.39    2.55
  -6   2   4   65.25    2.65
   5  -2  -4   25.77    1.14
   5  -2  -4   24.65    1.01
   5  -2  -4   25.14    0.99
  -5   2   4   26.73    1.16
  -5   2   4   24.04    1.05
  -5   2   4   26.27    1.11
  -5   2   4   26.42    1.10
   4  -2  -4   92.59    3.36
   4  -2  -4   90.05    3.35
   4  -2  -4   86.32    3.40
   4  -2  -4   91.38    3.42
  -4   2   4   88.32    3.41
  -4   2   4   91.69    3.43
  -4   2   4   91.93    3.42
   3  -2  -4  113.18    4.17
   3  -2  -4  110.01    4.17
   3  -2  -4  108.43    4.16
  -3   2   4  107.31    4.17
  -3   2   4  113.56    4.17
  -3   2   4  114.25    4.18
   2  -2  -4   16.69    0.73
   2  -2  -4   16.59    0.71
   2  -2  -4   16.03    0.68
  -2   2   4   16.29    0.61
  -2   2   4   16.59    0.70
  -2   2   4   16.27    0.69
  -2   2   4   15.39    0.74
   1  -2  -4    0.94    0.15
   1  -2  -4    1.01    0.15
   1  -2  -4    0.74    0.23
  -1   2   4    0.58    0.17
  -1   2   4    0.92    0.12
  -1   2   4    0.60    0.18
  -1   2   4    1.05    0.30
   0  -2  -4    5.61    0.27
   0  -2  -4    5.40    0.33
   0  -2  -4    5.56    0.38
   0   2   4    6.17    0.43
   0   2   4    6.46    0.35
   0   2   4    4.92    0.33
  -1  -2  -4  128.71    4.62
  -1  -2  -4  121.90    4.56
   1   2   4  121.10    4.60
   1   2   4  124.10    4.64
   1   2   4  120.99    4.61
   1   2   4  121.90    4.56
  -2  -2  -4    7.87    0.47
  -2  -2  -4    9.28    0.59
  -2  -2  -4    8.25    0.54
   2   2   4    6.89    0.47
   2   2   4    7.13    0.37
   2   2   4    7.79    0.34
   2   2   4    8.36    0.51
   2   2   4    8.14    0.58
  -3  -2  -4    0.96    0.48
  -3  -2  -4    1.04    0.37
   3   2   4    1.19    0.19
   3   2   4    1.99    0.52
   3   2   4    1.36    0.14
   3   2   4    1.15    0.45
   3   2   4    1.16    0.38
  -4  -2  -4   12.25    0.76
  -4  -2  -4   12.20    0.68
   4   2   4   10.90    0.82
   4   2   4   11.74    0.57
   4   2   4   10.92    0.73
   4   2   4   11.52    0.50
  -5  -2  -4    0.79    0.60
  -5  -2  -4    0.11    0.49
   5   2   4    0.13    0.27
   5   2   4    1.40    0.76
   5   2   4   -0.47    0.51
   5   2   4    0.08    0.36
  -6  -2  -4   23.33    1.51
  -6  -2  -4   26.50    1.30
   6   2   4   23.63    1.35
   6   2   4   25.97    1.03
   6   2   4   25.32    1.08
  -7  -2  -4    4.05    0.95
  -7  -2  -4    4.81    0.73
   7   2   4    5.54    0.44
   7   2   4    4.34    0.83
  -8  -2  -4    5.86    0.86
  -8  -2  -4    4.68    1.13
   8   2   4    5.34    1.55
  -9  -2  -4    1.68    1.25
  -9  -2  -4   -0.47    0.96
   9   2   4   -1.37    0.98
 -10  -2  -4    1.22    1.21
  10   2   4   -0.35    1.31
  14  -3  -4   -1.16    1.25
  14  -3  -4    1.00    1.33
 -14   3   4   -0.58    1.31
  13  -3  -4    0.43    1.03
  13  -3  -4    0.53    1.08
 -13   3   4   -1.24    1.01
  12  -3  -4    3.66    0.95
  12  -3  -4    3.20    0.99
 -12   3   4    5.06    1.08
 -12   3   4    2.80    0.94
  11  -3  -4    6.16    0.82
  11  -3  -4    7.09    0.92
 -11   3   4    6.78    0.83
 -11   3   4    5.45    0.87
  10  -3  -4    3.27    0.68
  10  -3  -4    3.57    0.70
 -10   3   4    3.46    0.73
 -10   3   4    3.62    0.66
   9  -3  -4   18.42    1.08
   9  -3  -4   16.78    1.00
  -9   3   4   17.04    1.00
  -9   3   4   17.73    1.03
   8  -3  -4   48.77    1.86
   8  -3  -4   45.21    1.95
  -8   3   4   46.65    1.92
  -8   3   4   46.08    1.97
   7  -3  -4   -0.08    0.63
   7  -3  -4    0.26    0.24
   7  -3  -4   -0.26    0.43
  -7   3   4    0.49    0.50
  -7   3   4   -0.33    0.35
  -7   3   4   -0.33    0.46
   6  -3  -4    0.46    0.18
   6  -3  -4    1.37    0.55
   6  -3  -4    0.94    0.38
  -6   3   4    0.96    0.32
  -6   3   4    0.67    0.40
  -6   3   4    0.61    0.40
  -6   3   4    0.97    0.55
   5  -3  -4   16.99    0.86
   5  -3  -4   16.46    0.65
  -5   3   4   16.61    0.89
  -5   3   4   16.11    0.81
  -5   3   4   16.19    0.77
  -5   3   4   17.17    0.85
   4  -3  -4   38.58    1.53
  -4   3   4   37.78    1.51
  -4   3   4   37.37    1.55
  -4   3   4   38.27    1.54
   3  -3  -4   35.83    1.44
   3  -3  -4   39.45    1.47
  -3   3   4   37.69    1.49
  -3   3   4   35.50    1.47
  -3   3   4   37.26    1.47
   2  -3  -4  163.07    5.91
   2  -3  -4  157.89    5.90
  -2   3   4  151.70    5.87
  -2   3   4  167.26    5.94
  -2   3   4  157.39    5.88
  -2   3   4  152.52    5.92
  -2   3   4  161.64    5.91
   1  -3  -4    3.34    0.21
   1  -3  -4    2.84    0.35
  -1   3   4    3.45    0.24
  -1   3   4    2.89    0.43
  -1   3   4    2.69    0.29
  -1   3   4    3.66    0.26
  -1   3   4    3.19    0.23
   0  -3  -4   32.46    1.40
   0  -3  -4   33.75    1.30
   0   3   4   33.76    1.36
   0   3   4   33.13    1.43
   0   3   4   34.20    1.33
   0   3   4   35.32    1.30
  -1  -3  -4   -0.16    0.38
   1   3   4    0.08    0.16
   1   3   4   -0.20    0.27
   1   3   4   -0.42    0.48
  -2  -3  -4   -0.07    0.35
  -2  -3  -4   -0.06    0.43
   2   3   4   -0.14    0.37
   2   3   4    0.51    0.17
   2   3   4    0.23    0.20
   2   3   4   -0.07    0.44
   2   3   4    0.27    0.54
  -3  -3  -4    2.46    0.59
  -3  -3  -4    3.41    0.48
   3   3   4    4.03    0.26
   3   3   4    5.24    0.73
   3   3   4    4.40    0.53
   3   3   4    3.42    0.31
  -4  -3  -4    1.00    0.47
  -4  -3  -4    0.60    0.58
   4   3   4    1.06    0.31
   4   3   4    0.15    0.53
   4   3   4    0.72    0.80
   4   3   4    0.60    0.24
  -5  -3  -4    5.15    0.80
  -5  -3  -4    5.89    0.63
   5   3   4    4.44    0.36
   5   3   4    4.50    0.44
   5   3   4    4.24    0.68
  -6  -3  -4    5.08    0.93
  -6  -3  -4    4.60    0.72
   6   3   4    4.12    0.77
   6   3   4    4.56    0.41
   6   3   4    4.48    0.49
  -7  -3  -4   48.18    2.14
  -7  -3  -4   47.11    2.32
   7   3   4   46.41    1.93
   7   3   4   48.56    2.27
  -8  -3  -4   -0.75    1.16
  -8  -3  -4   -0.47    0.89
   8   3   4   -0.25    0.97
  -9  -3  -4    1.55    1.14
   9   3   4    2.17    1.19
 -10  -3  -4    0.95    1.41
  10   3   4    0.61    1.47
  15  -4  -4    0.45    1.52
  15  -4  -4    3.20    1.56
 -15   4   4    5.15    1.52
  14  -4  -4    1.24    1.25
  14  -4  -4   -0.08    1.22
 -14   4   4    3.03    1.23
  13  -4  -4   -1.25    1.23
  13  -4  -4   -1.65    0.97
 -13   4   4    1.03    1.06
 -13   4   4   -0.14    1.06
  12  -4  -4    0.77    0.89
  12  -4  -4    0.66    0.87
 -12   4   4    0.89    0.88
 -12   4   4    1.06    0.89
  11  -4  -4    0.42    0.73
  11  -4  -4    0.08    0.68
 -11   4   4    0.08    0.76
 -11   4   4    0.04    0.77
  10  -4  -4   11.56    0.79
  10  -4  -4    9.86    0.84
 -10   4   4   11.06    0.85
 -10   4   4   12.01    0.93
   9  -4  -4    0.64    0.45
   9  -4  -4    1.01    0.54
  -9   4   4    0.45    0.63
  -9   4   4    0.93    0.54
   8  -4  -4    5.95    0.59
   8  -4  -4    5.88    0.38
  -8   4   4    5.73    0.77
  -8   4   4    5.42    0.66
  -8   4   4    5.43    0.56
   7  -4  -4    2.70    0.65
   7  -4  -4    3.40    0.28
   7  -4  -4    3.52    0.48
  -7   4   4    2.99    0.51
  -7   4   4    3.89    0.49
  -7   4   4    2.61    0.63
   6  -4  -4    4.02    0.53
   6  -4  -4    3.34    0.40
   6  -4  -4    3.29    0.23
  -6   4   4    2.76    0.45
  -6   4   4    3.41    0.44
  -6   4   4    3.97    0.58
  -6   4   4    3.21    0.53
   5  -4  -4    0.35    0.11
   5  -4  -4    0.02    0.40
   5  -4  -4    0.26    0.30
  -5   4   4   -0.08    0.34
  -5   4   4    0.90    0.49
  -5   4   4    0.13    0.47
  -5   4   4    0.20    0.38
   4  -4  -4   27.60    1.09
   4  -4  -4   27.11    1.13
  -4   4   4   25.11    1.18
  -4   4   4   24.74    1.11
  -4   4   4   26.50    1.23
   3  -4  -4   11.44    0.73
   3  -4  -4   10.67    0.63
  -3   4   4   11.64    0.70
  -3   4   4   13.70    0.79
  -3   4   4   12.52    0.48
  -3   4   4   11.38    0.48
   2  -4  -4    1.64    0.41
   2  -4  -4    1.80    0.20
  -2   4   4    2.35    0.32
  -2   4   4    2.23    0.19
  -2   4   4    1.94    0.30
  -2   4   4    1.80    0.46
  -2   4   4    1.57    0.23
   1  -4  -4   48.17    1.80
   1  -4  -4   45.13    1.91
  -1   4   4   48.00    1.86
  -1   4   4   48.25    1.94
  -1   4   4   47.95    1.82
  -1   4   4   47.52    1.83
  -1   4   4   47.68    1.85
  -1   4   4   45.64    1.81
   0  -4  -4   20.07    0.98
   0  -4  -4   19.25    0.77
   0   4   4   18.09    0.90
   0   4   4   18.69    0.79
   0   4   4   17.60    1.03
   0   4   4   18.83    0.89
   0   4   4   17.65    0.81
  -1  -4  -4    2.57    0.50
   1   4   4    1.77    0.26
   1   4   4    3.07    0.55
   1   4   4    1.56    0.60
   1   4   4    2.21    0.41
   1   4   4    1.57    0.46
  -2  -4  -4    7.01    0.71
  -2  -4  -4    8.13    0.58
   2   4   4    7.52    0.60
   2   4   4    7.69    1.10
   2   4   4    7.16    0.82
   2   4   4    7.40    0.44
   2   4   4    8.09    0.43
  -3  -4  -4    0.17    0.60
  -3  -4  -4    0.02    0.47
   3   4   4   -0.25    0.33
   3   4   4    0.22    0.52
   3   4   4    0.39    0.29
   3   4   4   -0.05    0.83
  -4  -4  -4    0.66    0.55
  -4  -4  -4    0.78    0.70
   4   4   4    1.40    0.36
   4   4   4    1.61    0.42
   4   4   4    1.07    0.61
  -5  -4  -4    0.32    0.82
  -5  -4  -4    1.33    0.64
   5   4   4    0.36    0.42
   5   4   4    0.37    0.47
   5   4   4    0.35    0.68
  -6  -4  -4    3.05    0.99
  -6  -4  -4    3.94    0.77
   6   4   4    3.12    0.56
   6   4   4    1.46    0.81
  -7  -4  -4   -0.74    0.85
  -7  -4  -4    0.02    1.13
   7   4   4   -0.72    0.89
  -8  -4  -4   23.88    1.70
  -8  -4  -4   21.59    1.51
   8   4   4   23.80    1.62
  -9  -4  -4    2.82    1.41
   9   4   4    2.84    1.49
  15  -5  -4   -0.22    1.43
  15  -5  -4    1.53    1.47
 -15   5   4    1.45    1.41
  14  -5  -4    4.65    1.23
  14  -5  -4    3.74    1.17
 -14   5   4    5.08    1.47
 -14   5   4    2.30    1.33
  13  -5  -4    1.29    1.02
 -13   5   4    1.46    1.01
 -13   5   4    1.77    1.08
  12  -5  -4    5.26    0.89
  12  -5  -4    4.72    0.87
 -12   5   4    6.75    0.99
 -12   5   4    5.57    0.96
  11  -5  -4    0.36    0.72
  11  -5  -4    0.77    0.69
 -11   5   4   -0.84    0.73
 -11   5   4   -0.15    0.72
  10  -5  -4    1.84    0.69
  10  -5  -4    1.50    0.58
 -10   5   4    1.78    0.72
 -10   5   4    0.75    0.68
   9  -5  -4    0.95    0.52
   9  -5  -4    1.44    0.41
  -9   5   4    1.12    0.57
  -9   5   4    1.88    0.65
   8  -5  -4    0.79    0.29
   8  -5  -4    1.01    0.47
  -8   5   4    1.49    0.60
  -8   5   4    1.53    0.55
   7  -5  -4    4.26    0.67
   7  -5  -4    5.04    0.51
   7  -5  -4    5.09    0.33
  -7   5   4    3.59    0.74
  -7   5   4    4.00    0.55
  -7   5   4    6.21    0.58
  -7   5   4    5.86    0.38
   6  -5  -4    0.72    0.35
   6  -5  -4    0.03    0.54
   6  -5  -4    0.23    0.17
  -6   5   4    0.55    0.18
  -6   5   4    1.29    0.66
  -6   5   4    0.16    0.47
  -6   5   4    0.00    0.47
   5  -5  -4   11.19    0.65
   5  -5  -4   10.76    0.45
   5  -5  -4   12.72    0.76
  -5   5   4   10.90    0.68
  -5   5   4   10.88    0.45
  -5   5   4   11.25    0.67
  -5   5   4   10.02    0.71
  -5   5   4   11.58    0.80
   4  -5  -4    0.22    0.27
   4  -5  -4   -0.56    0.38
  -4   5   4    0.02    0.11
  -4   5   4   -0.51    0.42
  -4   5   4   -0.30    0.37
  -4   5   4    0.43    0.56
   3  -5  -4    1.48    0.29
  -3   5   4    0.73    0.56
  -3   5   4    1.44    0.20
  -3   5   4    1.25    0.41
  -3   5   4    0.74    0.37
   2  -5  -4    0.33    0.23
   2  -5  -4   -0.25    0.46
  -2   5   4   -0.11    0.35
  -2   5   4    0.53    0.37
  -2   5   4    0.13    0.56
  -2   5   4    0.04    0.22
  -2   5   4    0.33    0.33
  -2   5   4    0.24    0.25
   1  -5  -4    1.77    0.52
  -1   5   4    2.32    0.39
  -1   5   4    1.86    0.28
  -1   5   4    2.16    0.64
  -1   5   4    2.56    0.45
  -1   5   4    1.87    0.37
  -1   5   4    2.74    0.37
   0  -5  -4    2.19    0.24
   0  -5  -4    1.58    0.54
   0   5   4    1.91    0.36
   0   5   4    2.19    0.50
   0   5   4    1.54    0.69
   0   5   4    1.37    0.38
   0   5   4    2.09    0.49
  -1  -5  -4    7.42    0.70
   1   5   4    6.99    0.77
   1   5   4    6.73    0.81
   1   5   4    7.76    0.48
   1   5   4    6.83    0.59
  -2  -5  -4    1.70    0.70
   2   5   4    2.19    0.36
   2   5   4    1.37    0.39
   2   5   4    1.17    0.54
  -3  -5  -4   23.28    1.44
  -3  -5  -4   22.66    1.22
   3   5   4   23.14    1.09
   3   5   4   24.13    1.27
  -4  -5  -4   15.98    1.15
  -4  -5  -4   18.63    1.12
   4   5   4   14.95    0.97
   4   5   4   15.67    1.05
  -5  -5  -4    1.64    0.74
  -5  -5  -4    0.55    0.96
   5   5   4   -0.51    0.76
   5   5   4    0.03    0.77
  -6  -5  -4    3.23    0.88
  -6  -5  -4    2.49    1.14
   6   5   4    1.37    0.95
  -7  -5  -4    0.58    1.29
  -7  -5  -4   -0.17    1.02
   7   5   4   -0.23    1.01
  -8  -5  -4   -0.17    1.23
   8   5   4    2.03    1.33
  15  -6  -4    0.48    1.50
 -15   6   4    1.06    1.41
  14  -6  -4    5.15    1.22
  14  -6  -4    7.63    1.31
 -14   6   4    4.21    1.29
 -14   6   4    4.62    1.30
  13  -6  -4    0.75    1.02
  13  -6  -4   -1.31    0.91
 -13   6   4   -0.45    1.06
 -13   6   4   -0.40    1.85
  12  -6  -4    4.43    0.87
  12  -6  -4    3.70    0.87
 -12   6   4    4.89    0.94
 -12   6   4    6.02    1.02
  11  -6  -4    0.24    0.67
  11  -6  -4    1.02    0.70
 -11   6   4    0.79    0.83
 -11   6   4   -0.01    0.82
  10  -6  -4   15.95    1.02
  10  -6  -4   14.22    0.95
 -10   6   4   16.00    1.09
 -10   6   4   18.57    1.10
   9  -6  -4   42.81    1.67
   9  -6  -4   41.30    1.83
  -9   6   4   42.58    1.95
  -9   6   4   42.53    1.90
   8  -6  -4  114.20    4.23
   8  -6  -4  112.87    4.31
  -8   6   4  114.32    4.25
  -8   6   4  110.63    4.36
  -8   6   4  111.31    4.36
   7  -6  -4   14.87    0.69
   7  -6  -4   16.53    0.88
  -7   6   4   14.05    0.85
  -7   6   4   15.92    0.99
  -7   6   4   15.17    0.70
   6  -6  -4    1.35    0.41
   6  -6  -4    1.27    0.20
   6  -6  -4    2.26    0.58
  -6   6   4    0.73    0.52
  -6   6   4    0.56    0.49
  -6   6   4    1.13    0.20
   5  -6  -4   13.57    0.79
   5  -6  -4   15.64    0.64
   5  -6  -4   16.01    0.93
  -5   6   4   15.63    0.63
  -5   6   4   15.79    0.93
  -5   6   4   15.25    0.96
   4  -6  -4    7.10    0.51
   4  -6  -4    5.08    0.44
  -4   6   4    5.17    0.44
  -4   6   4    5.95    0.52
   3  -6  -4    6.00    0.46
  -3   6   4    6.04    0.57
  -3   6   4    7.55    0.56
  -3   6   4    7.31    0.41
   2  -6  -4    5.40    0.41
   2  -6  -4    4.62    0.60
  -2   6   4    6.07    0.47
  -2   6   4    4.77    0.38
  -2   6   4    6.11    0.55
  -2   6   4    5.33    0.52
  -2   6   4    4.51    0.48
   1  -6  -4   61.75    2.60
   1  -6  -4   65.32    2.44
  -1   6   4   63.04    2.50
  -1   6   4   62.39    2.50
  -1   6   4   64.00    2.48
  -1   6   4   66.37    2.53
  -1   6   4   60.64    2.47
   0  -6  -4    7.43    0.74
   0   6   4    7.00    0.80
   0   6   4    7.53    0.62
   0   6   4    8.25    0.60
  -1  -6  -4   13.46    0.94
   1   6   4   13.88    0.78
   1   6   4   14.76    0.94
  -2  -6  -4    0.50    0.70
   2   6   4    0.30    0.54
   2   6   4    0.84    0.54
   2   6   4   -0.21    0.60
  -3  -6  -4   16.33    1.14
   3   6   4   18.29    1.10
   3   6   4   19.28    1.02
   3   6   4   17.30    0.96
  -4  -6  -4   -0.23    0.95
  -4  -6  -4    2.80    0.77
   4   6   4    2.14    0.80
   4   6   4    0.80    0.77
  -5  -6  -4    0.02    1.05
  -5  -6  -4    1.67    0.87
   5   6   4    0.12    0.86
   5   6   4   -1.31    0.91
  -6  -6  -4    2.83    0.98
  -6  -6  -4    5.19    1.29
   6   6   4    1.54    1.11
  -7  -6  -4    1.69    1.18
   7   6   4    1.80    1.20
  -8  -6  -4    0.57    1.48
   8   6   4    2.53    1.55
  15  -7  -4   -1.91    1.49
 -15   7   4   -1.31    1.44
 -15   7   4   -0.22    1.79
  14  -7  -4    0.75    1.15
 -14   7   4   -0.09    1.29
 -14   7   4    3.22    1.31
  13  -7  -4    2.42    0.96
  13  -7  -4    1.83    1.03
 -13   7   4    2.25    1.12
 -13   7   4    3.71    1.23
  12  -7  -4    0.26    0.87
  12  -7  -4   -0.82    0.88
 -12   7   4   -0.14    0.91
 -12   7   4    0.02    0.92
  11  -7  -4    9.93    0.94
  11  -7  -4    8.20    0.84
 -11   7   4    8.84    0.98
 -11   7   4    9.57    0.95
  10  -7  -4   16.58    1.04
  10  -7  -4   19.09    1.06
 -10   7   4   17.31    1.13
 -10   7   4   16.30    1.17
   9  -7  -4   59.22    2.25
   9  -7  -4   56.00    2.37
  -9   7   4   56.18    2.32
  -9   7   4   59.38    2.48
  -9   7   4   58.65    2.52
   8  -7  -4   81.28    3.08
   8  -7  -4   80.75    3.18
  -8   7   4   81.24    3.25
  -8   7   4   83.13    3.26
  -8   7   4   80.48    3.09
   7  -7  -4    1.38    0.69
   7  -7  -4    0.92    0.45
   7  -7  -4    1.00    0.27
  -7   7   4    1.50    0.29
  -7   7   4    1.01    0.60
  -7   7   4    1.40    0.61
   6  -7  -4   34.98    1.62
   6  -7  -4   36.49    1.38
   6  -7  -4   35.29    1.50
  -6   7   4   33.19    1.55
  -6   7   4   35.39    1.63
   5  -7  -4    4.70    0.33
   5  -7  -4    5.10    0.48
   5  -7  -4    4.93    0.56
  -5   7   4    4.74    0.64
  -5   7   4    4.71    0.60
  -5   7   4    4.80    0.32
   4  -7  -4    0.05    0.39
  -4   7   4   -0.63    0.49
  -4   7   4    0.09    0.29
   3  -7  -4   36.39    1.48
  -3   7   4   37.61    1.51
  -3   7   4   34.47    1.55
  -3   7   4   35.41    1.55
   2  -7  -4    3.15    0.41
  -2   7   4    3.63    0.57
  -2   7   4    3.02    0.45
  -2   7   4    3.44    0.55
   1  -7  -4   -0.47    0.39
  -1   7   4    0.79    0.70
  -1   7   4    0.18    0.51
  -1   7   4    0.59    0.50
   0  -7  -4   96.20    3.78
   0   7   4   94.86    3.71
  -1  -7  -4    4.11    0.82
   1   7   4    5.34    0.75
   1   7   4    4.61    0.64
  -2  -7  -4   11.97    1.04
   2   7   4   12.29    0.90
   2   7   4   11.46    0.92
  -3  -7  -4   16.66    1.27
   3   7   4   16.44    1.13
   3   7   4   17.16    1.12
  -4  -7  -4   -0.06    1.14
   4   7   4    0.59    0.99
   4   7   4    0.05    0.87
  -5  -7  -4   -0.15    1.26
   5   7   4   -0.43    1.70
   5   7   4   -0.51    0.96
   6   7   4    1.34    1.27
   7   7   4    8.04    1.62
  15  -8  -4    1.32    1.45
 -15   8   4    1.77    1.62
 -15   8   4   -0.18    1.61
  14  -8  -4    4.21    1.28
 -14   8   4    4.12    1.43
 -14   8   4    6.50    1.42
  13  -8  -4    1.64    1.01
 -13   8   4    0.42    1.17
 -13   8   4    2.70    1.21
  12  -8  -4    2.27    1.05
  12  -8  -4    4.45    0.94
 -12   8   4    3.53    1.08
 -12   8   4    1.45    0.99
  11  -8  -4    0.30    0.72
  11  -8  -4    0.75    0.77
 -11   8   4    0.84    0.94
 -11   8   4   -0.73    0.87
  10  -8  -4    1.85    0.68
 -10   8   4    0.10    0.86
 -10   8   4    1.25    0.88
   9  -8  -4    6.33    0.69
   9  -8  -4    5.23    0.49
  -9   8   4    7.59    0.87
  -9   8   4    4.81    0.87
  -9   8   4    5.15    0.60
   8  -8  -4    9.31    0.55
   8  -8  -4   11.36    0.74
  -8   8   4   10.27    0.90
  -8   8   4   10.18    0.87
  -8   8   4   10.19    0.58
   7  -8  -4    0.33    0.48
   7  -8  -4    0.46    0.30
  -7   8   4    0.03    0.31
  -7   8   4    0.35    0.65
  -7   8   4    0.82    0.62
   6  -8  -4    3.41    0.63
   6  -8  -4    3.16    0.51
   6  -8  -4    3.45    0.35
  -6   8   4    2.87    0.70
  -6   8   4    3.60    0.35
  -6   8   4    3.37    0.67
   5  -8  -4   23.12    1.13
   5  -8  -4   23.37    1.04
  -5   8   4   25.40    1.24
  -5   8   4   23.98    1.29
  -5   8   4   24.64    1.05
   4  -8  -4    5.49    0.53
  -4   8   4    5.97    0.68
  -4   8   4    6.87    0.53
  -4   8   4    5.31    0.73
   3  -8  -4    0.12    0.42
  -3   8   4    0.63    0.56
  -3   8   4    0.43    0.57
   2  -8  -4   24.68    1.20
  -2   8   4   23.87    1.26
  -2   8   4   24.69    1.46
  -2   8   4   24.71    1.25
  -1   8   4    2.44    0.64
  -1   8   4    2.55    0.59
   0   8   4    0.84    0.60
   0   8   4    0.49    0.71
   1   8   4    0.83    0.72
   1   8   4   -0.23    0.70
   2   8   4   -0.02    0.86
   2   8   4   -0.92    0.79
   3   8   4   -0.25    1.03
   3   8   4    0.63    0.91
   4   8   4    0.94    1.02
   4   8   4    1.13    1.23
   5   8   4    3.54    1.22
   6   8   4    0.43    1.39
  15  -9  -4    1.06    1.43
 -15   9   4   -0.73    1.59
 -15   9   4   -0.08    1.61
  14  -9  -4    3.52    1.27
 -14   9   4    6.42    1.54
 -14   9   4    3.64    1.35
  13  -9  -4   -1.28    1.02
 -13   9   4    1.37    1.20
 -13   9   4    0.32    1.26
  12  -9  -4   -0.76    0.87
 -12   9   4    0.90    1.12
 -12   9   4    0.90    1.16
  11  -9  -4    5.61    0.81
  11  -9  -4    7.30    1.19
 -11   9   4    5.32    1.03
 -11   9   4    4.93    1.03
  10  -9  -4   -0.21    0.67
  10  -9  -4    0.41    0.45
 -10   9   4   -0.14    0.88
 -10   9   4   -0.15    0.90
   9  -9  -4    9.78    0.85
   9  -9  -4   10.04    0.62
  -9   9   4    8.66    0.96
  -9   9   4   11.58    1.04
   8  -9  -4    0.33    0.58
   8  -9  -4   -0.25    0.37
  -8   9   4    1.25    0.74
  -8   9   4   -1.36    0.74
  -8   9   4    0.30    0.45
   7  -9  -4    3.10    0.40
   7  -9  -4    3.70    0.58
  -7   9   4    3.36    0.44
  -7   9   4    3.03    0.79
  -7   9   4    2.09    0.73
   6  -9  -4   12.76    0.84
   6  -9  -4   13.90    0.77
  -6   9   4   12.08    1.01
  -6   9   4   13.26    0.94
  -6   9   4   13.66    0.71
   5  -9  -4    8.09    0.64
  -5   9   4    6.34    0.85
  -5   9   4    7.72    0.79
  -5   9   4    8.05    0.61
   4  -9  -4    1.76    0.55
  -4   9   4    1.99    0.74
  -4   9   4    1.82    0.65
  -4   9   4    1.08    0.69
   3  -9  -4   37.07    1.66
  -3   9   4   37.07    1.70
  -3   9   4   36.65    1.86
  -3   9   4   36.89    1.82
   2  -9  -4    2.17    0.61
  -2   9   4    2.01    0.71
  -2   9   4    2.26    0.73
  -1   9   4    0.30    0.72
  -1   9   4    0.21    0.74
   0   9   4    1.17    0.80
   0   9   4   -0.50    0.71
   1   9   4    8.47    1.06
   1   9   4    6.86    0.98
   2   9   4    0.36    0.99
   2   9   4    1.42    1.08
   3   9   4    3.16    1.29
   3   9   4    3.52    1.15
   4   9   4   10.61    1.37
   5   9   4    1.22    1.43
  14 -10  -4    1.16    1.27
 -14  10   4    3.29    1.50
 -14  10   4    4.53    1.57
  13 -10  -4    1.07    1.13
 -13  10   4    2.63    1.34
 -13  10   4    5.09    1.33
  12 -10  -4    1.66    0.94
 -12  10   4   -0.45    1.14
 -12  10   4   -0.17    1.14
  11 -10  -4    3.35    0.88
 -11  10   4    2.10    1.11
 -11  10   4    3.08    1.08
 -10  10   4    1.37    1.10
 -10  10   4    0.66    1.01
   9 -10  -4    2.39    0.48
   9 -10  -4    3.73    0.73
  -9  10   4    1.33    0.93
  -9  10   4    2.53    0.95
   8 -10  -4    0.98    0.66
   8 -10  -4   -0.38    0.44
  -8  10   4   -0.85    0.85
  -8  10   4   -0.51    0.87
   7 -10  -4   14.91    0.85
   7 -10  -4   13.79    0.93
  -7  10   4   14.66    1.12
  -7  10   4   15.14    1.09
   6 -10  -4    1.85    0.59
  -6  10   4    0.16    0.56
  -6  10   4    1.89    0.81
  -6  10   4    0.89    0.81
   5 -10  -4    2.29    0.60
  -5  10   4    1.76    0.80
  -5  10   4    2.11    0.69
  -5  10   4    1.99    0.86
   4 -10  -4    1.02    0.64
  -4  10   4    1.37    0.88
  -4  10   4    1.76    0.80
  -4  10   4    0.36    0.87
   3 -10  -4   -0.07    0.66
  -3  10   4    0.09    0.83
  -3  10   4    0.24    0.85
  -2  10   4    5.25    0.97
  -2  10   4    6.42    0.85
  -2  10   4    4.84    0.89
  -1  10   4   -0.37    0.88
  -1  10   4   -0.63    0.87
   0  10   4    2.15    0.87
   0  10   4    1.42    0.95
   0  10   4    0.28    1.01
   1  10   4    3.04    1.08
   1  10   4    2.05    1.10
   2  10   4   -0.26    1.31
   2  10   4    0.94    1.18
   3  10   4   -1.58    1.26
   4  10   4    0.55    1.48
  14 -11  -4   -0.31    1.41
 -14  11   4    2.56    1.68
  13 -11  -4   -1.80    1.17
 -13  11   4    1.69    1.44
 -13  11   4   -0.11    1.45
  12 -11  -4    4.57    1.15
 -12  11   4    1.82    1.30
 -12  11   4    2.07    1.29
  11 -11  -4   -0.38    0.98
 -11  11   4   -0.27    1.17
 -11  11   4   -0.15    1.17
  10 -11  -4    0.64    0.86
 -10  11   4    0.18    1.09
 -10  11   4   -0.61    1.06
   9 -11  -4    0.34    0.77
  -9  11   4    0.64    1.05
  -9  11   4    1.05    1.01
   8 -11  -4    1.50    0.75
  -8  11   4   -1.19    0.97
  -8  11   4    0.57    0.93
   7 -11  -4    0.34    0.70
  -7  11   4    0.85    0.97
   6 -11  -4   -0.42    0.68
  -6  11   4    0.08    0.96
  -6  11   4   -0.16    0.91
   5 -11  -4    0.22    0.68
  -5  11   4    0.18    0.97
  -5  11   4   -0.99    0.94
   4 -11  -4   -0.34    0.74
  -4  11   4    0.84    0.96
  -4  11   4    0.22    1.01
   3 -11  -4    1.00    0.73
  -3  11   4    1.32    0.99
  -3  11   4    2.03    0.98
  -3  11   4    0.16    0.95
  -2  11   4   17.10    1.27
  -2  11   4   13.77    1.28
  -2  11   4   13.00    1.22
  -1  11   4    2.40    1.09
  -1  11   4    3.99    1.07
   0  11   4    1.26    1.29
   0  11   4    2.97    1.41
   0  11   4   -1.06    1.13
   0  11   4   -0.78    1.11
   1  11   4    1.45    1.28
   1  11   4    1.64    1.23
   1  11   4    2.48    1.33
   1  11   4    0.64    1.49
   2  11   4    5.00    1.64
   2  11   4    2.00    1.59
   2  11   4    2.04    1.45
   2  11   4   -0.12    1.34
  13 -12  -4    7.62    1.43
 -13  12   4    5.37    1.70
  12 -12  -4   -1.00    1.21
 -12  12   4    1.10    1.46
  11 -12  -4   -1.19    1.00
 -11  12   4   -0.97    1.32
 -11  12   4   -0.70    1.31
  10 -12  -4   -0.87    0.98
 -10  12   4    0.24    1.28
 -10  12   4    1.55    1.23
   9 -12  -4    0.14    0.84
  -9  12   4    0.30    1.18
  -9  12   4    0.34    1.14
   8 -12  -4   -0.61    0.75
  -8  12   4    0.65    1.13
  -8  12   4   -0.59    1.06
   7 -12  -4   -0.13    0.77
  -7  12   4    0.47    1.11
  -7  12   4    1.45    1.05
   6 -12  -4   -0.82    0.92
  -6  12   4    0.03    1.08
  -6  12   4    0.36    1.00
  -5  12   4   -0.27    1.13
  -5  12   4    1.68    1.07
   4 -12  -4    8.43    1.50
  -4  12   4    9.72    1.27
  -4  12   4    8.29    1.24
  -4  12   4    7.20    1.16
  -3  12   4    0.82    1.25
  -3  12   4    2.29    1.13
  -3  12   4    0.43    1.12
  -2  12   4    2.62    1.22
  -2  12   4    1.69    1.26
  -2  12   4    1.34    1.25
  -1  12   4    0.18    1.45
  -1  12   4   -0.03    1.28
  -1  12   4    0.29    1.20
  -1  12   4    1.75    1.84
   0  12   4   -0.68    1.33
   0  12   4   -1.23    1.39
   0  12   4   -0.05    1.37
   0  12   4   -0.35    1.47
   1  12   4    1.47    1.65
   1  12   4    3.14    1.67
   1  12   4   -1.59    1.45
   1  12   4    1.97    1.85
  12 -13  -4    2.49    1.38
 -12  13   4    3.57    1.65
  11 -13  -4    3.14    1.20
 -11  13   4    0.96    1.48
  10 -13  -4    0.31    1.08
 -10  13   4   -0.21    1.38
   9 -13  -4   -1.18    1.00
  -9  13   4    1.83    1.43
   8 -13  -4    0.12    0.98
  -8  13   4    2.20    1.35
  -8  13   4   -0.63    1.23
   7 -13  -4    6.67    1.02
  -7  13   4    4.89    1.36
  -7  13   4    7.31    1.38
   6 -13  -4   -0.02    0.98
  -6  13   4    0.64    1.36
  -6  13   4    1.26    1.35
   5 -13  -4   -0.81    1.00
  -5  13   4   -2.28    1.33
  -5  13   4    0.12    1.38
  -4  13   4    0.43    1.30
  -4  13   4    1.16    1.31
  -4  13   4    2.16    1.39
  -3  13   4    0.74    1.41
  -3  13   4    1.22    1.39
  -3  13   4    2.58    1.57
  -2  13   4    0.52    1.64
  -2  13   4    1.29    1.34
  -2  13   4   -0.11    1.47
  -2  13   4   -0.82    1.42
  -1  13   4    5.71    1.83
  -1  13   4    6.12    1.68
  -1  13   4    6.60    1.65
  -1  13   4    4.04    1.60
  11 -14  -4   -1.30    1.36
 -11  14   4   -1.13    1.61
  10 -14  -4   -1.29    1.25
 -10  14   4    1.00    1.83
   9 -14  -4    1.91    1.15
  -9  14   4    3.35    1.58
   8 -14  -4    2.92    1.16
  -8  14   4    4.23    1.60
   7 -14  -4   11.72    1.42
  -7  14   4   14.90    1.69
   6 -14  -4    1.33    1.23
  -6  14   4    0.28    1.49
  -5  14   4   -0.49    1.54
  -4  14   4    1.47    1.58
  -3  14   4    4.66    2.22
  -3  14   4    3.12    1.70
  -3  16  -5    0.07    1.57
  -3  16  -5   -1.29    1.71
   3 -16   5    1.09    2.00
  -4  16  -5    4.69    1.71
  -4  16  -5    1.18    1.47
   4 -16   5    0.39    1.77
  -5  16  -5    0.00    1.46
  -5  16  -5    2.94    1.87
   5 -16   5    4.56    1.91
  -6  16  -5   -1.82    1.80
   6 -16   5    0.75    1.82
  -7  16  -5    4.91    1.89
   7 -16   5    7.51    1.78
  -8  16  -5    0.81    1.76
   8 -16   5   -3.78    1.73
   0  15  -5    1.46    1.81
  -1  15  -5    1.15    1.67
  -1  15  -5   -1.25    1.49
   1 -15   5   -0.66    1.69
  -2  15  -5    1.44    1.42
  -2  15  -5   -0.80    1.55
   2 -15   5   -0.08    1.76
  -3  15  -5    0.13    1.48
  -3  15  -5    0.74    1.28
   3 -15   5   -0.14    1.57
  -4  15  -5   -0.57    1.18
  -4  15  -5    0.70    1.48
   4 -15   5    0.56    1.55
  -5  15  -5    2.22    1.54
   5 -15   5   -0.54    1.53
  -6  15  -5    0.24    1.54
   6 -15   5    1.45    1.42
  -7  15  -5    0.09    1.46
   7 -15   5    0.57    1.57
  -8  15  -5    0.94    1.54
   8 -15   5    1.50    1.52
  -9  15  -5    5.73    1.71
   9 -15   5    1.64    1.59
 -10  15  -5   -0.87    1.74
  10 -15   5    0.12    1.81
   2  14  -5    1.85    1.77
   1  14  -5    1.42    1.57
   0  14  -5   -1.80    1.45
   0  14  -5    3.96    1.46
   0 -14   5    2.64    1.56
  -1  14  -5   -0.93    1.24
  -1  14  -5   -1.61    1.34
   1 -14   5   -0.59    1.38
  -2  14  -5    0.47    1.14
  -2  14  -5   -0.86    1.17
   2 -14   5    0.04    1.41
  -3  14  -5   -0.64    1.03
   3 -14   5   -0.17    1.38
  -4  14  -5    0.07    1.12
  -4  14  -5    0.29    0.99
   4 -14   5   -0.65    1.31
  -5  14  -5    0.89    1.13
  -6  14  -5   -0.57    1.17
  -7  14  -5    3.31    1.31
  -8  14  -5    1.02    1.34
   8 -14   5    0.22    1.27
  -9  14  -5    4.82    1.46
   9 -14   5    1.87    1.41
 -10  14  -5    1.49    1.54
  10 -14   5    3.26    1.47
  10 -14   5    0.65    1.28
 -11  14  -5   -2.51    1.61
  11 -14   5   -2.16    1.42
  11 -14   5    0.69    1.67
   3  13  -5   -1.60    1.76
   2  13  -5   -0.50    1.42
   1  13  -5    4.84    1.32
   1  13  -5    5.35    1.29
  -1 -13   5    5.17    1.52
   0  13  -5    4.85    1.25
   0  13  -5    1.32    1.18
   0 -13   5    4.51    1.39
  -1  13  -5    5.73    1.08
  -1  13  -5    4.16    1.13
   1 -13   5    7.11    1.24
  -2  13  -5    0.74    1.07
  -2  13  -5    1.92    0.97
   2 -13   5   -1.83    1.15
  -3  13  -5    4.61    0.99
  -3  13  -5    4.61    1.08
   3 -13   5    4.69    1.26
  -4  13  -5    1.20    1.00
   4 -13   5    1.55    1.12
  -5  13  -5    0.76    0.97
   5 -13   5    1.92    1.17
  -6  13  -5    3.15    1.05
   6 -13   5    2.10    1.20
  -7  13  -5    1.82    1.08
   7 -13   5    2.42    1.23
  -8  13  -5   -0.23    1.13
   8 -13   5   -0.16    1.24
  -9  13  -5    6.64    1.35
   9 -13   5    6.01    1.10
   9 -13   5    4.41    2.19
 -10  13  -5    0.34    1.39
  10 -13   5   -0.68    1.37
  10 -13   5    0.29    1.02
 -11  13  -5    3.33    1.57
  11 -13   5    4.72    1.20
  11 -13   5    4.80    1.57
 -12  13  -5    2.86    1.82
  12 -13   5    1.24    1.66
  12 -13   5    5.73    1.46
   5  12  -5    4.40    2.76
   5  12  -5    4.33    2.03
  -5 -12   5    5.71    1.46
   4  12  -5   10.05    1.72
  -4 -12   5   12.41    1.31
   3  12  -5    0.48    1.33
  -3 -12   5    1.22    1.02
   2  12  -5    0.01    1.22
   2  12  -5    0.83    1.17
  -2 -12   5    0.96    0.94
  -2 -12   5    2.06    1.29
   1  12  -5    3.74    1.06
   1  12  -5    4.57    1.15
  -1 -12   5    3.25    1.20
   0  12  -5   -0.56    1.00
   0  12  -5    1.48    1.08
   0 -12   5    0.87    1.07
  -1  12  -5    1.02    0.86
  -1  12  -5    0.22    0.91
   1 -12   5   -0.86    1.01
  -2  12  -5   -0.18    0.81
  -2  12  -5    0.35    0.35
  -2  12  -5    0.79    0.85
   2 -12   5   -0.45    1.04
  -3  12  -5    0.68    0.87
   3 -12   5   -0.25    1.03
  -4  12  -5   27.29    1.65
   4 -12   5   30.62    1.88
  -5  12  -5    1.74    0.90
   5 -12   5    0.86    0.96
  -6  12  -5    0.62    0.91
   6 -12   5   -0.49    0.94
   7 -12   5    0.38    1.00
   7 -12   5   -0.60    0.74
  -8  12  -5    3.37    1.01
   8 -12   5    1.36    1.01
   8 -12   5    0.91    0.79
  -9  12  -5    4.04    1.14
   9 -12   5    4.98    1.14
   9 -12   5    6.37    1.02
 -10  12  -5   -0.43    1.25
  10 -12   5    1.49    0.99
 -11  12  -5   -0.82    1.36
  11 -12   5    1.52    1.07
  11 -12   5    3.03    1.36
 -12  12  -5    5.20    1.62
  12 -12   5    2.75    1.31
  12 -12   5    4.22    1.50
   6  11  -5   -0.48    1.62
   6  11  -5    0.09    1.95
  -6 -11   5   -1.58    1.44
   5  11  -5    7.95    1.70
  -5 -11   5    8.86    1.26
   4  11  -5    9.15    1.43
  -4 -11   5   13.76    1.19
   3  11  -5    0.27    1.08
  -3 -11   5    1.28    0.90
   2  11  -5    8.78    0.98
   2  11  -5   10.16    1.20
  -2 -11   5    8.83    0.91
   1  11  -5   -1.13    0.89
   1  11  -5    0.20    0.85
  -1 -11   5   -0.21    0.97
  -1 -11   5    0.97    0.68
   0  11  -5    1.21    0.84
   0  11  -5    2.19    0.86
   0 -11   5    1.44    0.95
  -1  11  -5    0.31    0.71
  -1  11  -5   -0.53    0.83
  -1  11  -5    0.50    0.61
   1 -11   5    1.38    0.91
  -2  11  -5   11.76    0.63
  -2  11  -5    9.98    0.86
  -2  11  -5   10.30    0.55
  -2  11  -5   11.17    0.93
   2 -11   5    8.69    1.06
  -3  11  -5   -0.14    0.72
   3 -11   5    0.20    0.85
  -4  11  -5    9.30    0.91
   4 -11   5   10.37    0.98
  -5  11  -5   -0.99    0.75
   5 -11   5    0.34    0.89
  -6  11  -5    5.96    0.90
   6 -11   5    7.31    0.74
   6 -11   5    4.42    0.96
  -7  11  -5   -0.38    0.80
   7 -11   5    0.41    0.87
   7 -11   5   -0.31    0.70
  -8  11  -5    0.18    0.92
   8 -11   5    0.01    0.68
   8 -11   5    0.11    0.98
  -9  11  -5    1.28    1.02
   9 -11   5   -1.06    0.80
   9 -11   5    0.07    1.03
 -10  11  -5    3.25    1.18
  10 -11   5    3.77    1.11
  10 -11   5    4.37    0.93
 -11  11  -5    0.96    1.37
  11 -11   5    0.31    1.17
  11 -11   5    0.32    1.14
 -12  11  -5    6.88    1.62
  12 -11   5    8.50    1.25
  12 -11   5    8.54    1.46
 -13  11  -5    9.36    1.99
  13 -11   5   11.96    1.45
  13 -11   5    6.79    1.84
   7  10  -5    3.04    1.96
   7  10  -5    1.02    1.64
  -7 -10   5   -0.36    1.48
   6  10  -5    0.96    1.57
   6  10  -5   -1.88    1.53
  -6 -10   5   -0.35    1.19
   5  10  -5    2.99    1.25
  -5 -10   5    1.47    1.02
   4  10  -5   -0.82    1.16
  -4 -10   5   -1.30    0.85
   3  10  -5    3.68    0.70
   3  10  -5    5.52    1.04
  -3 -10   5    3.07    0.75
  -3 -10   5    4.47    1.06
   2  10  -5   -0.66    0.91
   2  10  -5   -0.29    0.70
  -2 -10   5    0.70    0.65
  -2 -10   5    1.00    0.91
   1  10  -5    0.98    0.77
   1  10  -5    1.01    0.71
   1  10  -5    2.34    1.06
   1  10  -5    1.14    0.95
  -1 -10   5    0.39    0.88
  -1 -10   5    0.59    0.54
   0  10  -5   11.99    0.91
   0  10  -5   11.93    0.92
   0  10  -5   12.51    0.94
   0 -10   5   13.82    1.08
   0 -10   5   13.61    0.81
  -1  10  -5    8.39    0.58
  -1  10  -5    7.68    0.81
  -1  10  -5    7.49    0.75
   1 -10   5    7.13    0.88
  -2  10  -5    4.77    0.27
  -2  10  -5    4.47    0.28
  -2  10  -5    5.30    0.67
  -2  10  -5    5.82    0.76
   2 -10   5    4.27    0.84
  -3  10  -5    0.88    0.65
   3 -10   5    0.76    0.77
  -4  10  -5    7.26    0.77
   4 -10   5    7.42    0.88
  -5  10  -5    9.59    0.88
   5 -10   5    9.61    0.89
  -6  10  -5   13.92    0.99
   6 -10   5   13.87    0.98
   6 -10   5   12.60    0.83
  -7  10  -5   -0.52    0.76
   7 -10   5    0.00    0.58
   7 -10   5    0.49    0.77
  -8  10  -5    7.82    0.99
   8 -10   5    8.43    1.01
   8 -10   5    8.93    0.76
   9 -10   5    3.53    0.91
   9 -10   5    3.67    0.72
 -10  10  -5    3.22    1.05
  10 -10   5    1.52    1.11
  10 -10   5    1.24    0.75
 -11  10  -5    0.41    1.25
  11 -10   5    0.21    0.93
  11 -10   5    2.73    1.13
 -12  10  -5    2.68    1.42
  12 -10   5    0.19    1.07
  12 -10   5    1.32    1.42
 -13  10  -5    5.67    1.86
  13 -10   5    3.16    1.26
  13 -10   5    1.35    1.57
   8   9  -5    1.81    1.59
   8   9  -5    1.80    1.80
  -8  -9   5   -1.05    1.39
   7   9  -5    1.54    1.38
   7   9  -5    0.04    1.54
  -7  -9   5    1.24    1.25
  -6  -9   5    2.48    1.06
   5   9  -5    0.41    1.05
  -5  -9   5    2.24    0.82
   4   9  -5    0.74    0.93
   4   9  -5    1.03    0.42
  -4  -9   5    2.50    0.78
   3   9  -5   32.47    1.88
   3   9  -5   30.52    1.43
   3   9  -5   33.93    1.63
  -3  -9   5   34.18    1.79
  -3  -9   5   34.88    1.58
   2   9  -5    7.80    0.89
   2   9  -5    8.17    0.85
   2   9  -5    7.94    0.67
  -2  -9   5    8.19    0.94
  -2  -9   5    8.51    0.69
   1   9  -5    0.41    0.64
   1   9  -5    0.09    0.78
   1   9  -5    2.30    0.72
   1   9  -5    0.68    0.56
  -1  -9   5    1.05    0.75
  -1  -9   5    1.13    0.45
   0   9  -5    0.82    0.56
   0   9  -5    0.70    0.58
   0   9  -5    0.18    0.51
   0  -9   5   -0.06    0.26
   0  -9   5    0.06    0.68
  -1   9  -5    5.59    0.68
  -1   9  -5    6.57    0.44
  -1   9  -5    5.80    0.63
   1  -9   5    5.60    0.74
  -2   9  -5    0.06    0.52
   2  -9   5    0.18    0.65
  -3   9  -5   -0.11    0.56
   3  -9   5    0.27    0.62
  -4   9  -5   15.64    0.95
   4  -9   5   17.02    1.08
  -5   9  -5    4.09    0.70
   5  -9   5    5.25    0.70
   5  -9   5    5.28    0.56
  -6   9  -5   10.68    0.87
   6  -9   5    9.85    0.90
   6  -9   5   11.61    0.74
  -7   9  -5    0.45    0.71
   7  -9   5    0.28    0.70
   7  -9   5    1.34    0.57
  -8   9  -5   -0.68    0.80
   8  -9   5    1.52    0.75
   8  -9   5    1.32    0.39
   8  -9   5    2.02    0.60
  -9   9  -5    0.53    0.91
   9  -9   5    0.22    0.83
   9  -9   5    0.54    0.68
 -10   9  -5    1.01    0.94
 -10   9  -5    0.41    0.65
  10  -9   5    1.00    0.76
  10  -9   5   -0.48    0.93
 -11   9  -5   -0.49    0.83
 -11   9  -5   -1.36    1.13
  11  -9   5   -0.36    1.06
  11  -9   5    1.40    0.88
 -12   9  -5    3.45    1.43
  12  -9   5    3.14    1.03
  12  -9   5    4.14    1.30
 -13   9  -5    0.64    1.63
  13  -9   5    3.18    1.53
   9   8  -5    1.53    1.82
   9   8  -5    3.05    1.76
  -9  -8   5    3.37    1.43
   8   8  -5    0.36    1.42
   8   8  -5    0.79    1.56
  -8  -8   5   -0.89    1.26
   7   8  -5    8.69    1.71
   7   8  -5    9.89    1.28
  -7  -8   5    9.00    1.08
   6   8  -5    4.76    1.13
  -6  -8   5    4.93    0.95
   5   8  -5    0.02    0.91
  -5  -8   5   -0.09    0.75
   4   8  -5   11.44    1.07
   4   8  -5   10.28    0.62
   4   8  -5   11.48    0.69
  -4  -8   5   12.04    0.85
   3   8  -5    7.63    0.82
   3   8  -5    8.53    0.64
   3   8  -5    7.87    0.52
  -3  -8   5    8.90    0.91
  -3  -8   5    9.26    0.70
   2   8  -5    5.71    0.62
   2   8  -5    5.95    0.84
   2   8  -5    4.32    0.46
   2   8  -5    5.71    0.71
  -2  -8   5    6.33    0.80
  -2  -8   5    5.22    0.54
   1   8  -5    5.48    0.68
   1   8  -5    7.23    0.67
   1   8  -5    6.12    0.64
   1   8  -5    6.69    0.55
  -1  -8   5    6.47    0.76
  -1  -8   5    6.17    0.45
   0   8  -5    6.41    0.63
   0   8  -5    6.49    0.49
   0   8  -5    6.63    0.58
   0  -8   5    6.75    0.38
   0  -8   5    5.28    0.69
  -1   8  -5    0.17    0.48
  -1   8  -5    0.30    0.25
  -1   8  -5    0.27    0.46
   1  -8   5   -0.03    0.17
   1  -8   5    0.43    0.67
   1  -8   5    0.30    0.58
  -2   8  -5    0.83    0.47
   2  -8   5    2.09    0.67
   2  -8   5    0.73    0.53
  -3   8  -5    7.90    0.64
   3  -8   5    6.63    0.67
  -4   8  -5    0.33    0.52
   4  -8   5    0.70    0.55
  -5   8  -5    8.45    0.73
   5  -8   5    8.80    0.59
   5  -8   5    6.37    0.70
  -6   8  -5  153.84    5.76
   6  -8   5  150.34    5.58
   6  -8   5  147.77    5.73
   6  -8   5  151.06    5.67
  -7   8  -5    5.97    0.37
  -7   8  -5    5.87    0.79
   7  -8   5    6.57    0.75
   7  -8   5    6.55    0.48
   7  -8   5    5.98    0.57
  -8   8  -5    2.22    0.80
  -8   8  -5    1.96    0.54
   8  -8   5    2.09    0.73
   8  -8   5    2.54    0.56
   8  -8   5    2.34    0.61
  -9   8  -5    0.17    0.54
  -9   8  -5   -0.22    0.89
   9  -8   5    0.03    0.83
   9  -8   5   -0.16    0.61
 -10   8  -5    0.94    0.97
 -10   8  -5    1.31    0.71
  10  -8   5   -0.03    0.89
  10  -8   5    0.83    0.72
 -11   8  -5    2.88    0.88
 -11   8  -5    1.97    1.12
  11  -8   5    1.57    0.83
  11  -8   5    2.42    1.04
 -12   8  -5   11.50    1.19
 -12   8  -5    9.43    1.46
  12  -8   5   11.73    1.10
  12  -8   5   11.82    1.38
 -13   8  -5   -0.23    1.42
 -13   8  -5    1.02    1.68
  13  -8   5   -0.91    1.54
  10   7  -5    5.45    1.96
  10   7  -5    3.74    1.72
 -10  -7   5    6.79    1.57
   9   7  -5    3.52    1.66
   9   7  -5    2.67    1.42
  -9  -7   5    3.16    1.26
   8   7  -5    0.65    1.15
   8   7  -5   -1.37    1.25
  -8  -7   5   -0.65    0.98
   7   7  -5    5.63    1.22
   7   7  -5    5.74    1.04
  -7  -7   5    4.92    0.90
   6   7  -5    3.23    0.97
  -6  -7   5    5.62    0.80
   5   7  -5    3.57    0.86
  -5  -7   5    6.32    0.72
   4   7  -5    1.60    0.72
   4   7  -5    1.94    0.21
   4   7  -5    1.56    0.24
  -4  -7   5    1.85    0.58
  -4  -7   5    1.64    0.77
   3   7  -5    0.59    0.64
   3   7  -5    1.11    0.29
   3   7  -5    1.65    0.39
  -3  -7   5    1.79    0.64
  -3  -7   5    0.39    0.47
   2   7  -5   81.58    3.13
   2   7  -5   78.82    3.05
   2   7  -5   79.27    3.02
   2   7  -5   76.10    3.14
  -2  -7   5   79.75    3.16
  -2  -7   5   82.21    3.05
   1   7  -5    3.13    0.56
   1   7  -5    4.79    0.48
   1   7  -5    4.00    0.34
  -1  -7   5    3.33    0.61
  -1  -7   5    4.54    0.31
   0   7  -5   -0.21    0.42
   0   7  -5    0.66    0.30
   0   7  -5    0.62    0.35
   0  -7   5    0.19    0.51
   0  -7   5    0.37    0.49
   0  -7   5    0.46    0.20
  -1   7  -5   10.38    0.64
  -1   7  -5   10.29    0.48
  -1   7  -5   10.65    0.62
   1  -7   5    9.83    0.71
   1  -7   5   10.42    0.69
   1  -7   5    9.91    0.43
  -2   7  -5    8.52    0.68
  -2   7  -5    9.31    0.62
   2  -7   5   10.78    0.68
   2  -7   5    8.82    0.69
  -3   7  -5   11.08    0.69
  -3   7  -5   11.41    0.72
  -3   7  -5   13.88    0.84
   3  -7   5   12.00    0.74
   3  -7   5   14.07    0.83
  -4   7  -5    4.51    0.48
  -4   7  -5    5.59    0.56
   4  -7   5    4.21    0.43
   4  -7   5    5.48    0.56
  -5   7  -5   13.31    0.81
   5  -7   5   14.55    0.78
   5  -7   5   13.82    0.55
   5  -7   5   13.10    0.54
   5  -7   5   11.55    0.81
  -6   7  -5   63.63    2.37
  -6   7  -5   64.69    2.58
   6  -7   5   63.01    2.46
   6  -7   5   62.94    2.40
   6  -7   5   60.13    2.53
  -7   7  -5   -0.51    0.62
  -7   7  -5    0.12    0.28
   7  -7   5   -0.42    0.44
   7  -7   5   -0.15    0.64
   7  -7   5   -0.78    0.48
  -8   7  -5   17.55    0.95
  -8   7  -5   15.65    1.10
   8  -7   5   15.74    1.04
   8  -7   5   16.71    0.99
   8  -7   5   17.42    1.02
  -9   7  -5   -0.15    0.58
  -9   7  -5   -0.62    0.76
   9  -7   5   -0.08    0.55
   9  -7   5   -1.42    0.71
 -10   7  -5    0.99    0.73
 -10   7  -5    0.64    0.95
  10  -7   5    0.50    0.65
  10  -7   5    0.15    0.90
 -11   7  -5    8.05    1.22
 -11   7  -5    8.27    0.95
  11  -7   5    7.45    0.85
  11  -7   5    6.23    1.17
 -12   7  -5    1.97    1.32
 -12   7  -5    1.62    1.06
  12  -7   5    0.22    0.91
  12  -7   5    0.74    1.23
 -13   7  -5    2.53    1.26
 -13   7  -5    1.35    1.59
  13  -7   5    1.19    1.50
  10   6  -5    1.00    1.50
  10   6  -5    1.63    1.58
 -10  -6   5    2.32    1.29
   9   6  -5    4.48    1.67
   9   6  -5    1.95    1.18
  -9  -6   5    6.13    1.19
   8   6  -5    2.53    1.04
   8   6  -5    3.90    1.21
  -8  -6   5    4.12    0.91
   7   6  -5    0.14    0.90
   7   6  -5   -0.89    0.91
  -7  -6   5   -0.75    0.73
   6   6  -5    8.84    0.97
  -6  -6   5    8.34    0.77
   5   6  -5    0.69    0.78
  -5  -6   5    0.67    0.52
   4   6  -5   -0.39    0.62
  -4  -6   5    0.22    0.47
  -4  -6   5    0.16    0.63
   3   6  -5    0.39    0.21
   3   6  -5    0.63    0.26
   3   6  -5    1.33    0.54
   3   6  -5   -0.60    0.63
  -3  -6   5    0.52    0.58
  -3  -6   5    0.10    0.41
   2   6  -5    0.26    0.48
   2   6  -5    0.53    0.48
   2   6  -5    0.49    0.24
  -2  -6   5    0.29    0.30
  -2  -6   5    0.25    0.53
   1   6  -5   32.99    1.31
   1   6  -5   31.49    1.39
   1   6  -5   30.85    1.28
   1   6  -5   30.30    1.46
  -1  -6   5   32.73    1.41
  -1  -6   5   32.08    1.26
  -1  -6   5   32.49    1.32
   0   6  -5    4.24    0.31
   0   6  -5    4.27    0.42
   0   6  -5    5.00    0.45
   0   6  -5    3.52    0.57
   0   6  -5    4.65    0.33
   0  -6   5    4.19    0.45
   0  -6   5    4.25    0.50
   0  -6   5    4.12    0.26
  -1   6  -5   51.62    2.14
  -1   6  -5   54.13    2.08
  -1   6  -5   53.36    2.09
  -1   6  -5   51.97    2.07
  -1   6  -5   55.73    2.00
   1  -6   5   51.56    2.12
   1  -6   5   53.06    2.10
   1  -6   5   53.62    1.99
  -2   6  -5    6.85    0.49
  -2   6  -5    6.36    0.59
  -2   6  -5    7.29    0.46
   2  -6   5    5.92    0.52
   2  -6   5    7.61    0.57
  -3   6  -5    6.46    0.54
  -3   6  -5    7.28    0.46
  -3   6  -5    7.71    0.61
   3  -6   5    7.56    0.56
   3  -6   5    7.28    0.56
  -4   6  -5   25.50    1.24
  -4   6  -5   24.82    1.25
  -4   6  -5   27.97    1.13
   4  -6   5   26.12    1.20
   4  -6   5   26.94    1.02
   4  -6   5   26.53    1.02
   4  -6   5   28.17    1.36
   4  -6   5   28.07    1.13
  -5   6  -5    2.47    0.44
  -5   6  -5    2.55    0.55
  -5   6  -5    2.65    0.22
   5  -6   5    1.91    0.48
   5  -6   5    2.97    0.28
   5  -6   5    3.44    0.37
  -6   6  -5   11.31    0.57
  -6   6  -5   11.66    0.71
  -6   6  -5   10.34    0.80
   6  -6   5   12.09    0.76
   6  -6   5   11.07    0.75
   6  -6   5   11.32    0.67
  -7   6  -5    4.79    0.44
  -7   6  -5    4.70    0.66
  -7   6  -5    5.69    0.70
   7  -6   5    3.62    0.63
   7  -6   5    3.96    0.63
   7  -6   5    4.30    0.44
  -8   6  -5   -0.93    0.67
  -8   6  -5    0.03    0.70
  -8   6  -5    0.44    0.50
   8  -6   5    0.71    0.45
   8  -6   5    0.57    0.70
   8  -6   5    1.25    0.78
  -9   6  -5    1.51    0.84
  -9   6  -5    0.48    0.63
   9  -6   5    1.70    0.53
   9  -6   5    1.07    0.80
 -10   6  -5    5.61    0.79
 -10   6  -5    5.47    1.04
  10  -6   5    6.29    0.68
  10  -6   5    4.73    0.92
 -11   6  -5    1.00    0.88
  11  -6   5    1.22    0.73
  11  -6   5   -0.77    0.97
 -12   6  -5    7.05    1.30
 -12   6  -5    7.91    1.39
  12  -6   5    8.29    1.30
 -13   6  -5    2.52    1.24
 -13   6  -5    2.26    1.63
  13  -6   5   -0.22    1.48
  11   5  -5    0.69    1.50
  11   5  -5   -1.29    1.65
 -11  -5   5    0.59    1.45
  10   5  -5    2.56    1.31
 -10  -5   5    1.60    1.14
   9   5  -5    1.88    1.21
   9   5  -5    0.21    0.99
  -9  -5   5    0.56    0.91
   8   5  -5   -0.69    0.87
   8   5  -5    0.35    1.00
  -8  -5   5    1.72    0.76
   7   5  -5    1.58    0.77
   7   5  -5    1.41    0.82
  -7  -5   5    0.80    0.66
   6   5  -5    0.32    0.78
  -6  -5   5   -0.39    0.58
   5   5  -5   -0.10    0.63
  -5  -5   5   -0.24    0.53
   4   5  -5   14.79    0.93
   4   5  -5   11.04    0.81
  -4  -5   5   12.86    0.85
  -4  -5   5   13.08    0.79
   3   5  -5    1.54    0.50
   3   5  -5   -0.52    0.48
   3   5  -5    0.34    0.18
   3   5  -5   -0.14    0.15
  -3  -5   5    0.46    0.34
  -3  -5   5    0.17    0.50
   2   5  -5   14.09    0.80
   2   5  -5   12.60    0.81
   2   5  -5   15.12    0.76
   2   5  -5   12.87    0.60
  -2  -5   5   13.48    0.62
  -2  -5   5   13.30    0.81
   1   5  -5    8.62    0.55
   1   5  -5    8.74    0.47
   1   5  -5    9.91    0.53
   1   5  -5    9.05    0.64
  -1  -5   5    7.79    0.58
  -1  -5   5    8.81    0.52
  -1  -5   5    9.74    0.48
   0   5  -5   41.62    1.74
   0   5  -5   40.29    1.70
   0   5  -5   43.25    1.64
   0   5  -5   43.85    1.68
   0  -5   5   43.87    1.68
   0  -5   5   44.65    1.73
   0  -5   5   43.35    1.63
  -1   5  -5    0.94    0.12
  -1   5  -5    1.04    0.28
  -1   5  -5    1.38    0.39
  -1   5  -5    1.09    0.26
   1  -5   5    0.46    0.32
   1  -5   5    0.92    0.34
   1  -5   5    0.81    0.12
  -2   5  -5   11.38    0.72
  -2   5  -5   12.16    0.61
  -2   5  -5   11.41    0.66
   2  -5   5   11.93    0.48
   2  -5   5   10.91    0.74
   2  -5   5   12.88    0.68
   2  -5   5   12.14    0.46
  -3   5  -5   23.72    0.96
  -3   5  -5   22.69    1.09
  -3   5  -5   22.86    1.07
   3  -5   5   23.96    1.14
   3  -5   5   22.11    1.05
   3  -5   5   23.80    0.90
   3  -5   5   23.77    0.90
  -4   5  -5    0.22    0.29
  -4   5  -5    0.58    0.48
  -4   5  -5   -0.11    0.40
   4  -5   5    0.34    0.20
   4  -5   5    0.19    0.37
   4  -5   5    0.61    0.45
   4  -5   5    0.23    0.18
  -5   5  -5    1.83    0.36
  -5   5  -5    1.84    0.24
  -5   5  -5    2.73    0.43
   5  -5   5    2.41    0.24
   5  -5   5    2.47    0.34
   5  -5   5    1.14    0.44
  -6   5  -5    0.17    0.31
  -6   5  -5   -0.10    0.50
  -6   5  -5    0.79    0.43
   6  -5   5    0.40    0.49
   6  -5   5   -0.37    0.46
  -7   5  -5    2.96    0.57
  -7   5  -5    3.51    0.48
  -7   5  -5    3.31    0.68
   7  -5   5    2.85    0.36
   7  -5   5    3.68    0.62
   7  -5   5    2.80    0.67
  -8   5  -5   -0.44    0.72
  -8   5  -5    0.60    0.55
  -8   5  -5   -0.30    0.65
   8  -5   5   -0.26    0.39
   8  -5   5    0.14    0.64
  -9   5  -5    1.35    0.89
  -9   5  -5    0.70    0.66
   9  -5   5    0.78    0.48
   9  -5   5   -0.32    0.75
 -10   5  -5   12.01    1.14
 -10   5  -5   11.76    0.94
  10  -5   5   10.82    0.76
  10  -5   5   14.30    1.13
 -11   5  -5    5.20    1.22
 -11   5  -5    6.02    0.97
  11  -5   5    5.83    1.04
  11  -5   5    5.99    0.75
 -12   5  -5   -0.16    1.39
 -12   5  -5    0.59    1.12
  12  -5   5   -0.83    1.20
 -13   5  -5    1.66    1.43
 -13   5  -5   -0.35    1.85
  13  -5   5    4.04    1.66
  12   4  -5    0.72    1.70
  12   4  -5    2.07    1.96
 -12  -4   5   -1.22    1.52
  11   4  -5    1.43    1.43
  11   4  -5   -0.23    1.51
 -11  -4   5    2.12    1.27
  10   4  -5   -0.92    1.04
  10   4  -5    1.58    1.29
 -10  -4   5   -0.75    1.02
   9   4  -5    0.81    1.09
   9   4  -5    0.19    0.94
   8   4  -5    1.07    0.94
   8   4  -5    0.25    0.81
  -8  -4   5    0.36    0.68
   7   4  -5   -0.55    0.70
   7   4  -5    0.97    0.82
  -7  -4   5   -0.03    0.65
   6   4  -5    3.88    0.75
  -6  -4   5    5.39    0.61
   5   4  -5   16.15    0.97
  -5  -4   5   17.66    0.96
   4   4  -5   21.29    1.19
   4   4  -5   19.41    1.12
  -4  -4   5   20.33    0.98
  -4  -4   5   19.36    1.04
   3   4  -5   21.94    1.06
   3   4  -5   21.75    0.85
   3   4  -5   22.66    1.13
   3   4  -5   22.00    1.05
  -3  -4   5   22.36    1.00
  -3  -4   5   21.19    1.08
  -3  -4   5   23.85    1.06
   2   4  -5   11.84    0.53
   2   4  -5   13.08    0.66
   2   4  -5   13.04    0.77
   2   4  -5   10.83    0.68
  -2  -4   5   11.78    0.70
  -2  -4   5   13.20    0.73
  -2  -4   5   11.89    0.52
  -2  -4   5   12.55    0.58
   1   4  -5   26.98    1.04
   1   4  -5   26.86    1.11
   1   4  -5   24.99    1.02
  -1  -4   5   26.31    1.03
  -1  -4   5   24.58    1.02
  -1  -4   5   26.02    1.10
  -1  -4   5   23.69    1.14
   0   4  -5   27.07    1.03
   0   4  -5   27.52    1.12
   0   4  -5   25.73    1.08
   0   4  -5   25.29    1.07
   0  -4   5   28.11    1.09
   0  -4   5   25.04    1.08
   0  -4   5   26.49    1.03
  -1   4  -5   12.44    0.56
  -1   4  -5   11.59    0.58
  -1   4  -5   12.32    0.49
  -1   4  -5   12.08    0.56
  -1   4  -5   12.76    0.64
   1  -4   5   10.63    0.57
   1  -4   5   12.24    0.64
   1  -4   5   11.54    0.50
  -2   4  -5   47.52    1.83
  -2   4  -5   44.87    1.82
  -2   4  -5   46.92    1.76
   2  -4   5   45.06    1.74
   2  -4   5   48.66    1.82
   2  -4   5   44.78    1.81
   2  -4   5   46.87    1.74
  -3   4  -5   81.83    3.04
  -3   4  -5   80.04    3.04
  -3   4  -5   81.29    2.98
   3  -4   5   80.65    2.97
   3  -4   5   73.68    3.02
   3  -4   5   78.50    3.06
  -4   4  -5  127.15    4.61
  -4   4  -5  122.44    4.69
  -4   4  -5  123.07    4.61
  -4   4  -5  122.01    4.68
   4  -4   5  128.26    4.62
   4  -4   5  121.94    4.61
   4  -4   5  122.16    4.67
   4  -4   5  122.34    4.70
  -5   4  -5    0.44    0.49
  -5   4  -5   -0.42    0.27
   5  -4   5    0.74    0.38
   5  -4   5   -0.22    0.42
   5  -4   5    0.09    0.19
   5  -4   5   -0.23    0.61
  -6   4  -5    7.31    0.49
  -6   4  -5    5.84    0.66
  -6   4  -5    6.24    0.46
   6  -4   5    5.63    0.62
   6  -4   5    6.55    0.41
   6  -4   5    6.17    0.56
  -7   4  -5    2.57    0.50
  -7   4  -5    1.98    0.49
  -7   4  -5    1.94    0.65
   7  -4   5    2.32    0.28
   7  -4   5    2.47    0.60
  -8   4  -5    2.24    0.72
  -8   4  -5    2.15    0.59
  -8   4  -5    2.79    0.61
   8  -4   5    1.60    0.66
   8  -4   5    1.68    0.38
  -9   4  -5    1.71    0.94
  -9   4  -5    2.46    0.64
   9  -4   5    1.64    0.78
   9  -4   5    2.14    0.43
 -10   4  -5    1.40    0.82
 -10   4  -5    0.88    1.00
  10  -4   5    1.14    0.90
  10  -4   5    1.13    0.52
 -11   4  -5    4.00    1.23
  11  -4   5    1.40    1.13
 -12   4  -5    2.31    1.23
 -12   4  -5    2.15    1.44
  12  -4   5    0.73    1.27
 -13   4  -5   -0.54    3.15
 -13   4  -5    2.92    1.49
  13  -4   5    4.67    1.65
  12   3  -5   -1.44    1.59
  12   3  -5    0.66    1.54
 -12  -3   5   -2.29    1.28
  11   3  -5    3.56    1.43
  11   3  -5    3.04    1.28
 -11  -3   5    3.59    1.04
  10   3  -5    1.34    1.05
 -10  -3   5   -1.00    0.82
   9   3  -5    1.04    0.83
   9   3  -5    1.43    0.96
  -9  -3   5    0.65    0.77
   8   3  -5    6.62    0.86
   8   3  -5    4.86    0.79
  -8  -3   5    6.61    0.74
   7   3  -5    0.39    0.62
   7   3  -5   -0.29    0.71
  -7  -3   5   -0.14    0.57
   6   3  -5   38.81    1.77
  -6  -3   5   37.28    1.65
   5   3  -5   10.65    0.87
   5   3  -5    8.45    0.75
   5   3  -5    9.16    0.72
  -5  -3   5   10.03    0.63
   4   3  -5    8.60    0.65
   4   3  -5    7.88    0.59
   4   3  -5    7.72    0.61
  -4  -3   5    7.48    0.53
  -4  -3   5    6.17    0.55
  -4  -3   5    7.58    0.64
   3   3  -5    2.50    0.16
   3   3  -5    1.72    0.36
   3   3  -5    3.01    0.38
   3   3  -5    3.06    0.44
  -3  -3   5    2.49    0.35
  -3  -3   5    2.61    0.15
  -3  -3   5    2.45    0.46
   2   3  -5    6.35    0.39
   2   3  -5    5.68    0.32
   2   3  -5    4.95    0.37
   2   3  -5    7.41    0.44
  -2  -3   5    5.31    0.44
  -2  -3   5    5.33    0.38
  -2  -3   5    5.16    0.36
  -2  -3   5    5.78    0.31
   1   3  -5   14.27    0.62
   1   3  -5   13.37    0.60
   1   3  -5   13.53    0.64
   1   3  -5   14.63    0.67
  -1  -3   5   13.54    0.61
  -1  -3   5   12.79    0.63
  -1  -3   5   14.00    0.64
  -1  -3   5   15.74    0.67
   0   3  -5   19.77    0.82
   0   3  -5   20.17    0.86
   0   3  -5   19.69    0.85
   0   3  -5   22.13    0.88
   0  -3   5   20.93    0.86
   0  -3   5   20.48    0.84
   0  -3   5   21.66    0.85
   0  -3   5   19.88    0.82
  -1   3  -5   70.06    2.66
  -1   3  -5   70.30    2.64
  -1   3  -5   72.39    2.66
   1  -3   5   69.38    2.62
   1  -3   5   66.18    2.65
   1  -3   5   72.44    2.67
  -2   3  -5   38.04    1.41
  -2   3  -5   37.32    1.39
  -2   3  -5   38.15    1.46
  -2   3  -5   33.47    1.50
   2  -3   5   36.06    1.44
   2  -3   5   35.45    1.40
   2  -3   5   36.85    1.40
   2  -3   5   37.24    1.48
  -3   3  -5  211.55    7.74
  -3   3  -5  214.71    7.79
  -3   3  -5  204.12    7.80
   3  -3   5  198.60    7.78
   3  -3   5  214.62    7.81
   3  -3   5  210.13    7.75
  -4   3  -5   89.76    3.37
  -4   3  -5   90.34    3.35
  -4   3  -5   89.07    3.44
  -4   3  -5   89.45    3.45
   4  -3   5   91.34    3.38
   4  -3   5   94.29    3.45
   4  -3   5   86.64    3.34
   4  -3   5   87.27    3.42
  -5   3  -5    0.93    0.25
  -5   3  -5    1.36    0.34
  -5   3  -5    1.04    0.45
   5  -3   5    1.03    0.38
   5  -3   5    2.12    0.44
   5  -3   5    0.07    0.63
   5  -3   5    0.75    0.16
  -6   3  -5    2.86    0.34
  -6   3  -5    2.42    0.60
  -6   3  -5    2.69    0.42
   6  -3   5    2.96    0.57
   6  -3   5    1.99    0.51
   6  -3   5    2.68    0.23
  -7   3  -5   10.14    0.87
  -7   3  -5   12.36    0.66
  -7   3  -5   11.67    0.75
   7  -3   5   12.86    0.82
   7  -3   5   11.96    0.58
  -8   3  -5    2.07    0.78
  -8   3  -5    3.08    0.65
  -8   3  -5    2.12    0.48
   8  -3   5    2.18    0.67
   8  -3   5    2.61    0.32
  -9   3  -5    3.35    0.70
  -9   3  -5    2.73    0.94
   9  -3   5    4.03    0.38
   9  -3   5    3.37    0.82
 -10   3  -5    4.64    0.82
 -10   3  -5    6.02    1.19
  10  -3   5    3.94    0.53
  10  -3   5    3.70    0.94
 -11   3  -5    9.57    1.45
 -11   3  -5   10.61    1.11
  11  -3   5    9.63    1.28
 -12   3  -5    2.09    1.60
 -12   3  -5    7.14    1.39
  12  -3   5    5.92    1.39
  13   2  -5    2.85    1.61
  13   2  -5   -0.35    1.65
 -13  -2   5   -0.34    1.52
  12   2  -5   -2.11    1.49
  12   2  -5    0.79    1.22
 -12  -2   5   -1.74    1.13
  11   2  -5    1.10    1.15
  11   2  -5    0.35    1.04
 -11  -2   5   -0.73    0.95
  10   2  -5    2.38    0.96
  10   2  -5    1.17    0.94
   9   2  -5   16.03    1.11
   9   2  -5   15.02    1.07
  -9  -2   5   15.61    1.00
   8   2  -5   16.28    1.10
   8   2  -5   16.79    1.00
  -8  -2   5   15.83    0.97
   7   2  -5   16.43    1.01
   7   2  -5   16.32    1.01
  -7  -2   5   14.42    0.89
   6   2  -5    0.12    0.54
  -6  -2   5   -0.07    0.45
   5   2  -5   13.25    0.77
   5   2  -5   11.57    0.75
   5   2  -5   13.56    0.81
  -5  -2   5   12.63    0.82
  -5  -2   5   12.92    0.78
   4   2  -5   -0.31    0.42
   4   2  -5    0.03    0.35
   4   2  -5   -0.02    0.40
  -4  -2   5   -0.08    0.34
  -4  -2   5    0.73    0.46
  -4  -2   5   -0.79    0.33
   3   2  -5    3.00    0.37
   3   2  -5    2.92    0.18
   3   2  -5    2.40    0.29
   3   2  -5    2.85    0.34
  -3  -2   5    2.17    0.40
  -3  -2   5    2.38    0.27
  -3  -2   5    3.09    0.30
  -3  -2   5    2.55    0.18
   2   2  -5   21.10    0.91
   2   2  -5   21.81    0.92
   2   2  -5   21.23    0.90
   2   2  -5   21.27    0.86
  -2  -2   5   20.86    0.89
  -2  -2   5   22.09    0.89
  -2  -2   5   21.97    0.85
  -2  -2   5   22.59    0.93
   1   2  -5   19.37    0.80
   1   2  -5   20.15    0.80
   1   2  -5   18.68    0.79
   1   2  -5   19.65    0.80
  -1  -2   5   18.47    0.79
  -1  -2   5   18.36    0.79
  -1  -2   5   19.58    0.78
  -1  -2   5   19.63    0.81
   0   2  -5  144.79    5.29
   0   2  -5  137.74    5.29
   0   2  -5  144.99    5.28
   0   2  -5  140.50    5.30
   0  -2   5  147.21    5.29
   0  -2   5  142.29    5.30
   0  -2   5  138.37    5.28
   0  -2   5  140.64    5.29
  -1   2  -5   33.65    1.32
  -1   2  -5   31.88    1.27
  -1   2  -5   33.64    1.30
   1  -2   5   32.89    1.29
   1  -2   5   33.07    1.32
   1  -2   5   33.45    1.27
  -2   2  -5   21.30    1.11
  -2   2  -5   25.84    0.98
  -2   2  -5   26.28    0.99
  -2   2  -5   27.08    1.07
   2  -2   5   27.19    1.10
   2  -2   5   26.26    1.04
   2  -2   5   25.62    1.02
  -3   2  -5    0.88    0.29
  -3   2  -5    0.27    0.20
  -3   2  -5    1.17    0.36
  -3   2  -5    0.69    0.11
   3  -2   5    0.65    0.24
   3  -2   5    0.77    0.30
   3  -2   5    0.79    0.42
  -4   2  -5    1.20    0.15
  -4   2  -5    0.98    0.28
  -4   2  -5    1.64    0.40
  -4   2  -5    0.71    0.44
   4  -2   5    1.22    0.34
   4  -2   5    0.35    0.49
   4  -2   5    0.92    0.36
  -5   2  -5    3.76    0.25
  -5   2  -5    3.65    0.54
  -5   2  -5    3.54    0.43
   5  -2   5    4.09    0.47
   5  -2   5    2.61    0.67
   5  -2   5    3.77    0.21
   5  -2   5    4.14    0.54
  -6   2  -5   13.75    0.78
  -6   2  -5   15.31    0.90
   6  -2   5   13.38    0.84
   6  -2   5   14.14    0.59
  -7   2  -5   43.08    1.98
  -7   2  -5   43.05    1.84
  -7   2  -5   44.26    1.71
   7  -2   5   42.41    1.89
   7  -2   5   44.79    1.67
  -8   2  -5   -0.30    0.63
  -8   2  -5    0.97    0.81
  -8   2  -5    0.77    0.35
   8  -2   5    0.96    0.67
   8  -2   5    1.03    0.27
  -9   2  -5    0.43    0.93
  -9   2  -5    3.18    0.75
   9  -2   5    1.06    0.32
   9  -2   5    2.01    0.83
 -10   2  -5   -1.21    1.15
  10  -2   5    0.08    0.95
 -11   2  -5    5.73    1.43
 -11   2  -5    3.60    1.12
  11  -2   5    2.71    1.19
 -12   2  -5    1.67    1.68
 -12   2  -5    1.76    1.34
  12  -2   5    4.45    1.54
  13   1  -5    5.59    1.47
  13   1  -5    7.54    1.39
 -13  -1   5    3.87    1.34
  12   1  -5    2.53    1.18
  12   1  -5    1.77    1.36
 -12  -1   5    1.43    1.02
  11   1  -5   27.34    1.73
  11   1  -5   27.75    1.66
 -11  -1   5   28.71    1.71
  10   1  -5    9.99    0.99
  10   1  -5    9.91    1.12
 -10  -1   5   11.49    0.97
   9   1  -5    1.02    0.73
   9   1  -5    1.15    0.75
  -9  -1   5    1.19    0.71
   8   1  -5   29.50    1.45
   8   1  -5   31.42    1.53
  -8  -1   5   31.17    1.16
  -8  -1   5   30.73    1.47
  -8  -1   5   29.39    1.15
   7   1  -5   -0.21    0.52
   7   1  -5    0.35    0.57
  -7  -1   5    0.32    0.15
  -7  -1   5    0.59    0.50
  -7  -1   5    0.61    0.17
   6   1  -5    0.80    0.56
   6   1  -5    0.76    0.52
  -6  -1   5    0.81    0.14
  -6  -1   5    0.93    0.16
  -6  -1   5    0.41    0.47
   5   1  -5   -0.09    0.40
   5   1  -5    0.14    0.41
   5   1  -5    1.11    0.52
  -5  -1   5   -0.35    0.36
  -5  -1   5    0.89    0.50
  -5  -1   5   -0.04    0.16
  -5  -1   5    0.11    0.13
   4   1  -5  102.34    3.84
   4   1  -5  103.34    3.81
   4   1  -5   97.67    3.83
  -4  -1   5   96.09    3.82
  -4  -1   5  102.76    3.76
  -4  -1   5  105.85    3.84
  -4  -1   5   99.39    3.80
   3   1  -5    0.30    0.26
   3   1  -5    0.77    0.17
   3   1  -5    0.92    0.23
   3   1  -5    0.34    0.30
  -3  -1   5    1.78    0.33
  -3  -1   5    0.87    0.23
  -3  -1   5    0.86    0.20
  -3  -1   5    0.98    0.18
   2   1  -5   52.89    2.01
   2   1  -5   51.95    2.03
   2   1  -5   52.84    2.00
   2   1  -5   55.31    2.03
  -2  -1   5   53.78    2.01
  -2  -1   5   54.77    2.03
  -2  -1   5   50.35    2.03
  -2  -1   5   51.57    2.02
   1   1  -5    6.10    0.35
   1   1  -5    6.17    0.34
   1   1  -5    5.90    0.36
   1   1  -5    5.70    0.36
  -1  -1   5    5.64    0.35
  -1  -1   5    5.44    0.31
  -1  -1   5    6.52    0.36
  -1  -1   5    6.34    0.38
   0   1  -5    0.02    0.14
   0   1  -5    0.17    0.16
   0   1  -5    0.02    0.17
   0   1  -5    0.04    0.21
   0  -1   5   -0.13    0.24
   0  -1   5   -0.24    0.15
   0  -1   5    0.20    0.16
  -1   1  -5    0.05    0.24
  -1   1  -5    0.13    0.12
  -1   1  -5    0.78    0.22
   1  -1   5    0.18    0.17
   1  -1   5    0.17    0.27
   1  -1   5   -0.03    0.10
   1  -1   5   -0.10    0.18
   1  -1   5    0.39    0.18
  -2   1  -5   12.68    0.64
  -2   1  -5   12.49    0.47
  -2   1  -5   11.46    0.66
  -2   1  -5   12.17    0.48
   2  -1   5   13.25    0.59
   2  -1   5   13.48    0.58
   2  -1   5   13.09    0.70
  -3   1  -5    1.28    0.39
  -3   1  -5    1.15    0.26
  -3   1  -5    1.16    0.36
   3  -1   5    0.38    0.44
   3  -1   5    0.46    0.31
   3  -1   5    0.85    0.31
  -4   1  -5   40.33    1.66
  -4   1  -5   37.37    1.65
  -4   1  -5   38.61    1.57
   4  -1   5   38.62    1.60
   4  -1   5   43.05    1.69
   4  -1   5   36.79    1.60
  -5   1  -5    2.85    0.58
  -5   1  -5    3.79    0.45
   5  -1   5    3.89    0.68
   5  -1   5    2.95    0.47
  -6   1  -5   38.14    1.80
  -6   1  -5   42.15    1.70
   6  -1   5   39.88    1.50
   6  -1   5   41.13    1.76
  -7   1  -5   12.85    0.84
  -7   1  -5   14.53    0.99
   7  -1   5   12.51    0.91
   7  -1   5   13.73    0.56
  -8   1  -5    6.09    0.83
  -8   1  -5    6.01    0.97
   8  -1   5    6.53    0.84
   8  -1   5    5.97    0.38
  -9   1  -5    0.43    1.06
  -9   1  -5    0.77    0.83
   9  -1   5    2.05    1.52
 -10   1  -5    4.14    1.25
 -10   1  -5    4.60    1.03
  10  -1   5    3.41    1.07
 -11   1  -5    1.18    1.16
 -11   1  -5    0.96    1.45
  11  -1   5    2.09    1.25
 -12   1  -5    0.17    1.57
  12  -1   5    0.71    1.62
  14   0  -5    1.69    1.48
  14   0  -5   -0.07    1.74
 -14   0   5    1.20    1.51
  13   0  -5    3.72    1.34
  13   0  -5    3.96    1.38
 -13   0   5    1.95    1.23
  12   0  -5    3.09    1.12
  12   0  -5    4.51    1.81
 -12   0   5    5.22    1.07
  11   0  -5    3.48    0.99
  11   0  -5    3.28    0.93
  10   0  -5   16.08    1.07
  10   0  -5   17.81    1.20
 -10   0   5   17.41    1.11
 -10   0   5   16.00    0.83
   9   0  -5    5.32    0.71
   9   0  -5    6.08    0.85
  -9   0   5    6.25    0.72
  -9   0   5    6.02    0.41
  -9   0   5    6.14    0.50
   8   0  -5   17.72    1.04
   8   0  -5   17.36    1.05
  -8   0   5   15.39    0.82
  -8   0   5   16.36    0.94
  -8   0   5   16.17    0.75
   7   0  -5   38.47    1.61
   7   0  -5   37.22    1.71
   7   0  -5   37.03    1.67
  -7   0   5   35.53    1.64
  -7   0   5   40.22    1.50
[truncated: 583,191 more chars]
