# Supplementary material for: Rupturing aromaticity by periphery overcrowding
Source: Nat Chem. 2023 Mar 6;15(4):516–25. doi: 10.1038/s41557-023-01149-6 (PMC10070187; doi:10.1038/s41557-023-01149-6)
Supplement: Supplementary file 16 — Crystallographic data for compound 10; CCDC reference 2141792. [file 41557_2023_1149_MOESM16_ESM.cif]

data_10_18srv286


_audit_creation_date               2018-07-05
_audit_creation_method
;
Olex2 1.2-beta
(compiled 2018.05.29 svn.r3508 for OlexSys, GUI svn.r5506)
;
_shelx_SHELXL_version_number       '2017/1'
loop_
  _audit_author_name
  _audit_author_email
  _audit_author_address
 'Yufit, D.' d.s.yufit@durham.ac.uk
;

Durham University
Chemistry
South Rd.
Durham
DH1 3LE
UK
;

_publ_requested_journal           'Nature'
_publ_section_title
;
Rupturing Aromaticity by Periphery Overcrowding
;
_publ_contact_author_name         'Dmitry Yufit'
_publ_contact_author_address
;
Department of Chemistry
Durham University
South Rd.
Durham
DH1 3LE
UK
;
_publ_contact_author_email        'd.s.yufit@durham.ac.uk'


_publ_contact_letter
;
The CIF file contains data for the structure 10 from
the paper 

"Rupturing Aromaticity by Periphery Overcrowding"

by P.Saha, A.Mallick, A.T.Turley, A.N. Bismillah, A.Danos, A.P.Monkman, 
A-J Avestro, D.S.Yufit and P.R.McGonigal

The paper will be submitted to Nature shortly. 
;
loop_
_publ_author_name
_publ_author_address

'Saha, Promeet'
;
Department of Chemistry
Durham University
South Rd.
Durham
DH1 3LE
UK
;

'Mallick, Abhijit'
;
Department of Chemistry
Durham University
South Rd.
Durham
DH1 3LE
UK
;

'Turley, Andrew T.'
;
Department of Chemistry
Durham University
South Rd.
Durham
DH1 3LE
UK
;

'Bismillah, Aisha N.'
;
Department of Chemistry
Durham University
South Rd.
Durham
DH1 3LE
UK
;

'Danos, Andrew'
;
Department of Physics
Durham University
South Rd.
Durham
DH1 3LE
UK
;

'Monkman, Andrew P.'
;
Department of Physics
Durham University
South Rd.
Durham
DH1 3LE
UK
;

'Avestro, Alyssa-Jennifer'
;
Department of Chemistry
University of York
Heslington
York
YO10 5DD
UK
;

'Yufit, Dmitry S.'
;
Department of Chemistry
Durham University
South Rd.
Durham
DH1 3LE
UK
;

'McGonigal, Paul R.'
;
Department of Chemistry
Durham University
South Rd.
Durham
DH1 3LE
UK
;


_publ_section_references
;
Dolomanov, O. V., Bourhis, L. J., Gildea, R. J., Howard, J. A. K. & Puschmann,
H. (2009). <i>J. Appl. Cryst.</i> <b>42</b>, 339--341.

Sheldrick, G. M. (2008). <i>Acta Cryst.</i> A<b>64</b>, 112--122.

Sheldrick, G. M. (2015). <i>Acta Cryst.</i> C<b>71</b>, 3--8.
;
_chemical_name_common              ?
_chemical_name_systematic          ?
_chemical_formula_moiety           'C43 H28 O'
_chemical_formula_sum              'C43 H28 O'
_chemical_formula_weight           560.65
_chemical_melting_point            ?
loop_
  _atom_type_symbol
  _atom_type_description
  _atom_type_scat_dispersion_real
  _atom_type_scat_dispersion_imag
  _atom_type_scat_source
 'C' 'C' 0.0033 0.0016 'International Tables Vol C Tables 4.2.6.8 and 6.1.1.4'
 'H' 'H' 0.0000 0.0000 'International Tables Vol C Tables 4.2.6.8 and 6.1.1.4'
 'O' 'O' 0.0106 0.0060 'International Tables Vol C Tables 4.2.6.8 and 6.1.1.4'

_shelx_space_group_comment
;
The symmetry employed for this shelxl refinement is uniquely defined
by the following loop, which should always be used as a source of
symmetry information in preference to the above space-group names.
They are only intended as comments.
;
_space_group_crystal_system        triclinic
_space_group_IT_number             2
_space_group_name_H-M_alt          'P -1'
_space_group_name_Hall             '-P 1'
loop_
  _space_group_symop_operation_xyz
 'x, y, z'
 '-x, -y, -z'

_cell_length_a                     9.3113(6)
_cell_length_b                     10.5095(7)
_cell_length_c                     16.2093(10)
_cell_angle_alpha                  84.875(3)
_cell_angle_beta                   80.864(3)
_cell_angle_gamma                  75.921(3)
_cell_volume                       1516.90(17)
_cell_formula_units_Z              2
_cell_measurement_reflns_used      6168
_cell_measurement_temperature      120.0
_cell_measurement_theta_max        29.08
_cell_measurement_theta_min        2.31
_shelx_estimated_absorpt_T_max     0.996
_shelx_estimated_absorpt_T_min     0.986
_exptl_absorpt_coefficient_mu      0.072
_exptl_absorpt_correction_T_max    1.0000
_exptl_absorpt_correction_T_min    0.8357
_exptl_absorpt_correction_type     multi-scan
_exptl_absorpt_process_details
;    
SADABS-2016/2 (Bruker,2016/2) was used for absorption correction. 
wR2(int) was 0.0791 before and 0.0456 after correction. 
The Ratio of minimum to maximum transmission is 0.8357. 
The \l/2 correction factor is Not present.
;
_exptl_absorpt_special_details     ?
_exptl_crystal_colour              'clear colourless'
_exptl_crystal_colour_lustre       clear
_exptl_crystal_colour_primary      colourless
_exptl_crystal_density_diffrn      1.227
_exptl_crystal_density_meas        ?
_exptl_crystal_density_method      ?
_exptl_crystal_description         irregular
_exptl_crystal_F_000               588
_exptl_crystal_size_max            0.19
_exptl_crystal_size_mid            0.14
_exptl_crystal_size_min            0.06
_exptl_transmission_factor_max     ?
_exptl_transmission_factor_min     ?
_diffrn_reflns_av_R_equivalents    0.0530
_diffrn_reflns_av_unetI/netI       0.0648
_diffrn_reflns_Laue_measured_fraction_full  0.999
_diffrn_reflns_Laue_measured_fraction_max  0.999
_diffrn_reflns_limit_h_max         12
_diffrn_reflns_limit_h_min         -12
_diffrn_reflns_limit_k_max         13
_diffrn_reflns_limit_k_min         -13
_diffrn_reflns_limit_l_max         21
_diffrn_reflns_limit_l_min         -21
_diffrn_reflns_number              29340
_diffrn_reflns_point_group_measured_fraction_full  0.999
_diffrn_reflns_point_group_measured_fraction_max  0.999
_diffrn_reflns_theta_full          25.242
_diffrn_reflns_theta_max           27.999
_diffrn_reflns_theta_min           2.278
_diffrn_ambient_temperature        120.0
_diffrn_detector                   'Bruker PHOTON 100 CMOS'
_diffrn_detector_area_resol_mean   10.4
_diffrn_detector_type              'CMOS sensor'
_diffrn_measured_fraction_theta_full  0.999
_diffrn_measured_fraction_theta_max  0.999
_diffrn_measurement_device         '3-circle diffractometer'
_diffrn_measurement_device_type    'Bruker D8 Venture'
_diffrn_measurement_method         '\f and \w scans'
_diffrn_radiation_monochromator    'focusing mirrors'
_diffrn_radiation_probe            x-ray
_diffrn_radiation_type             MoK\a
_diffrn_radiation_wavelength       0.71073
_diffrn_source                     'microfocus sealed X-ray tube'
_diffrn_source_type                'Incoatec I\mS microsource'
_diffrn_standards_number           0
_reflns_Friedel_coverage           0.000
_reflns_Friedel_fraction_full      .
_reflns_Friedel_fraction_max       .
_reflns_number_gt                  4625
_reflns_number_total               7327
_reflns_special_details
;
 Reflections were merged by SHELXL according to the crystal
 class for the calculation of statistics and refinement.
 
 _reflns_Friedel_fraction is defined as the number of unique
 Friedel pairs measured divided by the number that would be
 possible theoretically, ignoring centric projections and
 systematic absences.
;
_reflns_threshold_expression       'I > 2\s(I)'
_computing.bruker_data_scaling     'SADABS V2012/1 (Bruker AXS Inc.)'
_computing_cell_refinement         'SAINT V8.38A (Bruker AXS, 2016)'
_computing_data_collection         'APEX3 v.2017.3_0 (Bruker AXS, 2017)'
_computing_data_reduction          'SAINT v8.38A (Bruker AXS, 2016)'
_computing_molecular_graphics      'Olex2 (Dolomanov et al., 2009)'
_computing_publication_material    'Olex2 (Dolomanov et al., 2009)'
_computing_structure_refinement    'ShelXL (Sheldrick, 2015)'
_computing_structure_solution      'XS (Sheldrick, 2008)'
_refine_diff_density_max           0.242
_refine_diff_density_min           -0.261
_refine_diff_density_rms           0.047
_refine_ls_extinction_coef         .
_refine_ls_extinction_method       none
_refine_ls_goodness_of_fit_ref     1.034
_refine_ls_hydrogen_treatment      constr
_refine_ls_matrix_type             full
_refine_ls_number_parameters       397
_refine_ls_number_reflns           7327
_refine_ls_number_restraints       0
_refine_ls_R_factor_all            0.0960
_refine_ls_R_factor_gt             0.0489
_refine_ls_restrained_S_all        1.034
_refine_ls_shift/su_max            0.000
_refine_ls_shift/su_mean           0.000
_refine_ls_structure_factor_coef   Fsqd
_refine_ls_weighting_details      
 'w=1/[\s^2^(Fo^2^)+(0.0500P)^2^+0.2000P] where P=(Fo^2^+2Fc^2^)/3'
_refine_ls_weighting_scheme        calc
_refine_ls_wR_factor_gt            0.1018
_refine_ls_wR_factor_ref           0.1168
_refine_special_details            ?
_olex2_refinement_description
;
1. Fixed Uiso
 At 1.2 times of:
  All C(H) groups
2.a Aromatic/amide H refined with riding coordinates:
 C22(H22), C23(H23), C24(H24), C25(H25), C26(H26), C32(H32), C33(H33),
 C34(H34), C35(H35), C36(H36), C42(H42), C43(H43), C44(H44), C45(H45), C48(H48),
  C49(H49), C50(H50), C51(H51), C62(H62), C63(H63), C64(H64), C65(H65),
 C66(H66), C72(H72), C73(H73), C74(H74), C75(H75), C76(H76)
;
_atom_sites_solution_hydrogens     geom
_atom_sites_solution_primary       direct
_atom_sites_solution_secondary     ?
loop_
  _atom_site_label
  _atom_site_type_symbol
  _atom_site_fract_x
  _atom_site_fract_y
  _atom_site_fract_z
  _atom_site_U_iso_or_equiv
  _atom_site_adp_type
  _atom_site_occupancy
  _atom_site_site_symmetry_order
  _atom_site_calc_flag
  _atom_site_refinement_flags_posn
  _atom_site_refinement_flags_adp
  _atom_site_refinement_flags_occupancy
  _atom_site_disorder_assembly
  _atom_site_disorder_group
 O1 O 0.37744(13) 0.46154(10) 0.30489(7) 0.0364(3) Uani 1 1 d . . . . .
 C1 C 0.33676(16) 0.37003(14) 0.28412(9) 0.0249(3) Uani 1 1 d . . . . .
 C2 C 0.26371(16) 0.36756(14) 0.20785(9) 0.0225(3) Uani 1 1 d . . . . .
 C3 C 0.34685(15) 0.29323(13) 0.14607(9) 0.0207(3) Uani 1 1 d . . . . .
 C4 C 0.50652(15) 0.22837(13) 0.15363(9) 0.0215(3) Uani 1 1 d . . . . .
 C5 C 0.54708(16) 0.15287(14) 0.22423(9) 0.0224(3) Uani 1 1 d . . . . .
 C6 C 0.43508(16) 0.13380(14) 0.29797(9) 0.0234(3) Uani 1 1 d . . . . .
 C7 C 0.33857(17) 0.23985(14) 0.33153(9) 0.0240(3) Uani 1 1 d . . . . .
 C21 C 0.09942(16) 0.42461(14) 0.22042(9) 0.0231(3) Uani 1 1 d . . . . .
 C22 C 0.04221(18) 0.54931(15) 0.25105(9) 0.0278(4) Uani 1 1 d . . . . .
 H22 H 0.108341 0.601876 0.258785 0.033 Uiso 1 1 calc R . . . .
 C23 C -0.11093(19) 0.59687(16) 0.27029(10) 0.0345(4) Uani 1 1 d . . . . .
 H23 H -0.149425 0.682761 0.289947 0.041 Uiso 1 1 calc R . . . .
 C24 C -0.20781(19) 0.52024(17) 0.26104(10) 0.0367(4) Uani 1 1 d . . . . .
 H24 H -0.312567 0.552611 0.275553 0.044 Uiso 1 1 calc R . . . .
 C25 C -0.15266(17) 0.39679(16) 0.23078(10) 0.0337(4) Uani 1 1 d . . . . .
 H25 H -0.219556 0.344391 0.224037 0.040 Uiso 1 1 calc R . . . .
 C26 C -0.00014(17) 0.34890(15) 0.21018(10) 0.0282(4) Uani 1 1 d . . . . .
 H26 H 0.037155 0.263949 0.188935 0.034 Uiso 1 1 calc R . . . .
 C31 C 0.29049(15) 0.26872(14) 0.06929(9) 0.0210(3) Uani 1 1 d . . . . .
 C32 C 0.20447(15) 0.36898(14) 0.02355(9) 0.0235(3) Uani 1 1 d . . . . .
 H32 H 0.168318 0.453627 0.045373 0.028 Uiso 1 1 calc R . . . .
 C33 C 0.17113(16) 0.34674(15) -0.05316(9) 0.0268(3) Uani 1 1 d . . . . .
 H33 H 0.113428 0.416236 -0.084078 0.032 Uiso 1 1 calc R . . . .
 C34 C 0.22166(16) 0.22332(15) -0.08510(10) 0.0281(4) Uani 1 1 d . . . . .
 H34 H 0.201292 0.208537 -0.138588 0.034 Uiso 1 1 calc R . . . .
 C35 C 0.30180(16) 0.12190(15) -0.03876(10) 0.0257(3) Uani 1 1 d . . . . .
 H35 H 0.333377 0.036337 -0.059536 0.031 Uiso 1 1 calc R . . . .
 C36 C 0.33633(15) 0.14421(14) 0.03772(9) 0.0228(3) Uani 1 1 d . . . . .
 H36 H 0.391899 0.073825 0.069029 0.027 Uiso 1 1 calc R . . . .
 C41 C 0.62002(15) 0.24325(13) 0.08290(9) 0.0216(3) Uani 1 1 d . . . . .
 C42 C 0.58472(16) 0.32690(14) 0.01252(9) 0.0240(3) Uani 1 1 d . . . . .
 H42 H 0.486109 0.379874 0.013131 0.029 Uiso 1 1 calc R . . . .
 C43 C 0.68804(17) 0.33413(15) -0.05661(10) 0.0282(4) Uani 1 1 d . . . . .
 H43 H 0.660441 0.389687 -0.103832 0.034 Uiso 1 1 calc R . . . .
 C44 C 0.83412(17) 0.25963(15) -0.05752(10) 0.0314(4) Uani 1 1 d . . . . .
 H44 H 0.905771 0.262324 -0.106021 0.038 Uiso 1 1 calc R . . . .
 C45 C 0.87417(17) 0.18270(15) 0.01144(10) 0.0298(4) Uani 1 1 d . . . . .
 H45 H 0.974983 0.134822 0.010804 0.036 Uiso 1 1 calc R . . . .
 C46 C 0.77009(16) 0.17250(14) 0.08339(9) 0.0237(3) Uani 1 1 d . . . . .
 C47 C 0.81314(16) 0.09471(14) 0.15800(10) 0.0246(3) Uani 1 1 d . . . . .
 C48 C 0.96282(17) 0.02831(15) 0.16366(11) 0.0307(4) Uani 1 1 d . . . . .
 H48 H 1.036830 0.029117 0.116092 0.037 Uiso 1 1 calc R . . . .
 C49 C 1.00334(18) -0.03706(16) 0.23616(11) 0.0355(4) Uani 1 1 d . . . . .
 H49 H 1.104281 -0.082737 0.238226 0.043 Uiso 1 1 calc R . . . .
 C50 C 0.89718(18) -0.03688(16) 0.30691(11) 0.0358(4) Uani 1 1 d . . . . .
 H50 H 0.926143 -0.079694 0.357855 0.043 Uiso 1 1 calc R . . . .
 C51 C 0.75038(18) 0.02528(15) 0.30303(10) 0.0306(4) Uani 1 1 d . . . . .
 H51 H 0.678609 0.024903 0.351707 0.037 Uiso 1 1 calc R . . . .
 C52 C 0.70385(16) 0.08961(14) 0.22842(10) 0.0241(3) Uani 1 1 d . . . . .
 C61 C 0.43133(16) -0.00382(14) 0.32853(9) 0.0246(3) Uani 1 1 d . . . . .
 C62 C 0.44292(16) -0.09710(15) 0.27094(10) 0.0276(4) Uani 1 1 d . . . . .
 H62 H 0.454870 -0.072632 0.212856 0.033 Uiso 1 1 calc R . . . .
 C63 C 0.43736(17) -0.22544(15) 0.29668(11) 0.0338(4) Uani 1 1 d . . . . .
 H63 H 0.442905 -0.287532 0.256460 0.041 Uiso 1 1 calc R . . . .
 C64 C 0.42376(18) -0.26283(16) 0.38084(12) 0.0390(4) Uani 1 1 d . . . . .
 H64 H 0.421580 -0.351034 0.398640 0.047 Uiso 1 1 calc R . . . .
 C65 C 0.41331(19) -0.17137(16) 0.43924(11) 0.0384(4) Uani 1 1 d . . . . .
 H65 H 0.404644 -0.196998 0.497187 0.046 Uiso 1 1 calc R . . . .
 C66 C 0.41548(17) -0.04227(15) 0.41325(10) 0.0317(4) Uani 1 1 d . . . . .
 H66 H 0.406063 0.020437 0.453689 0.038 Uiso 1 1 calc R . . . .
 C71 C 0.21077(17) 0.24451(15) 0.40023(9) 0.0276(4) Uani 1 1 d . . . . .
 C72 C 0.10417(18) 0.17220(17) 0.39858(10) 0.0349(4) Uani 1 1 d . . . . .
 H72 H 0.116183 0.114175 0.354976 0.042 Uiso 1 1 calc R . . . .
 C73 C -0.0189(2) 0.18441(19) 0.45999(11) 0.0447(5) Uani 1 1 d . . . . .
 H73 H -0.090711 0.134311 0.458706 0.054 Uiso 1 1 calc R . . . .
 C74 C -0.0376(2) 0.26888(19) 0.52296(11) 0.0473(5) Uani 1 1 d . . . . .
 H74 H -0.122476 0.277452 0.565027 0.057 Uiso 1 1 calc R . . . .
 C75 C 0.0667(2) 0.34089(19) 0.52488(11) 0.0466(5) Uani 1 1 d . . . . .
 H75 H 0.053909 0.398742 0.568660 0.056 Uiso 1 1 calc R . . . .
 C76 C 0.1901(2) 0.32986(16) 0.46361(10) 0.0359(4) Uani 1 1 d . . . . .
 H76 H 0.260813 0.381012 0.465041 0.043 Uiso 1 1 calc R . . . .

loop_
  _atom_site_aniso_label
  _atom_site_aniso_U_11
  _atom_site_aniso_U_22
  _atom_site_aniso_U_33
  _atom_site_aniso_U_23
  _atom_site_aniso_U_13
  _atom_site_aniso_U_12
 O1 0.0472(7) 0.0259(6) 0.0414(7) -0.0051(5) -0.0148(6) -0.0124(5)
 C1 0.0235(8) 0.0220(8) 0.0282(8) -0.0066(7) -0.0027(6) -0.0021(6)
 C2 0.0245(8) 0.0179(7) 0.0257(8) -0.0007(6) -0.0056(6) -0.0050(6)
 C3 0.0190(7) 0.0175(7) 0.0260(8) 0.0006(6) -0.0046(6) -0.0048(6)
 C4 0.0194(8) 0.0172(7) 0.0294(8) -0.0061(6) -0.0052(6) -0.0045(6)
 C5 0.0217(8) 0.0179(7) 0.0290(8) -0.0043(6) -0.0051(6) -0.0052(6)
 C6 0.0233(8) 0.0231(8) 0.0258(8) -0.0004(6) -0.0096(6) -0.0057(6)
 C7 0.0260(8) 0.0241(8) 0.0245(8) -0.0027(6) -0.0087(6) -0.0069(7)
 C21 0.0246(8) 0.0221(8) 0.0201(8) -0.0012(6) -0.0032(6) -0.0006(6)
 C22 0.0339(9) 0.0239(8) 0.0241(8) -0.0052(6) -0.0073(7) -0.0007(7)
 C23 0.0397(10) 0.0300(9) 0.0275(9) -0.0103(7) -0.0086(7) 0.0097(8)
 C24 0.0250(9) 0.0432(10) 0.0350(10) -0.0069(8) -0.0032(7) 0.0062(8)
 C25 0.0229(9) 0.0362(10) 0.0398(10) -0.0056(8) -0.0003(7) -0.0042(7)
 C26 0.0251(8) 0.0237(8) 0.0334(9) -0.0040(7) -0.0008(7) -0.0023(7)
 C31 0.0150(7) 0.0227(8) 0.0254(8) -0.0040(6) -0.0007(6) -0.0048(6)
 C32 0.0180(8) 0.0208(8) 0.0308(9) -0.0042(6) -0.0026(6) -0.0025(6)
 C33 0.0196(8) 0.0291(9) 0.0308(9) -0.0005(7) -0.0064(6) -0.0025(6)
 C34 0.0205(8) 0.0354(9) 0.0305(9) -0.0080(7) -0.0064(7) -0.0066(7)
 C35 0.0180(8) 0.0245(8) 0.0357(9) -0.0107(7) -0.0033(6) -0.0040(6)
 C36 0.0162(7) 0.0220(8) 0.0303(8) -0.0019(6) -0.0040(6) -0.0040(6)
 C41 0.0178(7) 0.0167(7) 0.0317(8) -0.0063(6) -0.0040(6) -0.0045(6)
 C42 0.0195(8) 0.0193(8) 0.0333(9) -0.0022(6) -0.0040(6) -0.0041(6)
 C43 0.0269(9) 0.0249(8) 0.0336(9) 0.0015(7) -0.0052(7) -0.0081(7)
 C44 0.0270(9) 0.0294(9) 0.0361(9) -0.0009(7) 0.0027(7) -0.0080(7)
 C45 0.0193(8) 0.0252(8) 0.0432(10) -0.0028(7) -0.0015(7) -0.0034(6)
 C46 0.0193(8) 0.0183(7) 0.0351(9) -0.0040(6) -0.0049(6) -0.0060(6)
 C47 0.0212(8) 0.0195(8) 0.0358(9) -0.0043(7) -0.0074(7) -0.0065(6)
 C48 0.0235(8) 0.0253(8) 0.0445(10) -0.0048(7) -0.0083(7) -0.0044(7)
 C49 0.0227(9) 0.0296(9) 0.0565(12) -0.0019(8) -0.0171(8) -0.0034(7)
 C50 0.0334(10) 0.0306(9) 0.0472(11) 0.0063(8) -0.0220(8) -0.0076(8)
 C51 0.0290(9) 0.0287(9) 0.0373(9) 0.0014(7) -0.0107(7) -0.0103(7)
 C52 0.0225(8) 0.0184(8) 0.0344(9) -0.0031(6) -0.0108(7) -0.0058(6)
 C61 0.0202(8) 0.0219(8) 0.0311(9) -0.0005(7) -0.0053(6) -0.0027(6)
 C62 0.0211(8) 0.0261(8) 0.0344(9) -0.0030(7) -0.0029(7) -0.0033(6)
 C63 0.0269(9) 0.0240(9) 0.0498(11) -0.0075(8) -0.0036(8) -0.0037(7)
 C64 0.0313(10) 0.0236(9) 0.0574(12) 0.0033(8) 0.0001(8) -0.0039(7)
 C65 0.0372(10) 0.0331(10) 0.0394(10) 0.0077(8) -0.0013(8) -0.0035(8)
 C66 0.0316(9) 0.0272(9) 0.0346(9) -0.0015(7) -0.0051(7) -0.0037(7)
 C71 0.0318(9) 0.0241(8) 0.0236(8) 0.0002(7) -0.0070(7) 0.0015(7)
 C72 0.0309(9) 0.0373(10) 0.0346(10) -0.0036(8) -0.0013(7) -0.0056(8)
 C73 0.0361(11) 0.0473(11) 0.0445(11) 0.0052(9) 0.0023(8) -0.0056(9)
 C74 0.0430(11) 0.0505(12) 0.0323(10) 0.0082(9) 0.0061(8) 0.0087(10)
 C75 0.0633(14) 0.0406(11) 0.0232(9) -0.0021(8) -0.0037(9) 0.0110(10)
 C76 0.0470(11) 0.0301(9) 0.0265(9) -0.0034(7) -0.0072(8) 0.0008(8)

_geom_special_details
;
 All esds (except the esd in the dihedral angle between two l.s. planes)
 are estimated using the full covariance matrix.  The cell esds are taken
 into account individually in the estimation of esds in distances, angles
 and torsion angles; correlations between esds in cell parameters are only
 used when they are defined by crystal symmetry.  An approximate (isotropic)
 treatment of cell esds is used for estimating esds involving l.s. planes.
;
loop_
  _geom_bond_atom_site_label_1
  _geom_bond_atom_site_label_2
  _geom_bond_distance
  _geom_bond_site_symmetry_2
  _geom_bond_publ_flag
 O1 C1 1.2071(17) . ?
 C1 C2 1.508(2) . ?
 C1 C7 1.506(2) . ?
 C2 C3 1.346(2) . ?
 C2 C21 1.489(2) . ?
 C3 C4 1.4966(19) . ?
 C3 C31 1.490(2) . ?
 C4 C5 1.382(2) . ?
 C4 C41 1.456(2) . ?
 C5 C6 1.490(2) . ?
 C5 C52 1.459(2) . ?
 C6 C7 1.346(2) . ?
 C6 C61 1.493(2) . ?
 C7 C71 1.490(2) . ?
 C21 C22 1.393(2) . ?
 C21 C26 1.397(2) . ?
 C22 H22 0.9500 . ?
 C22 C23 1.386(2) . ?
 C23 H23 0.9500 . ?
 C23 C24 1.379(2) . ?
 C24 H24 0.9500 . ?
 C24 C25 1.377(2) . ?
 C25 H25 0.9500 . ?
 C25 C26 1.383(2) . ?
 C26 H26 0.9500 . ?
 C31 C32 1.3928(19) . ?
 C31 C36 1.391(2) . ?
 C32 H32 0.9500 . ?
 C32 C33 1.381(2) . ?
 C33 H33 0.9500 . ?
 C33 C34 1.385(2) . ?
 C34 H34 0.9500 . ?
 C34 C35 1.380(2) . ?
 C35 H35 0.9500 . ?
 C35 C36 1.382(2) . ?
 C36 H36 0.9500 . ?
 C41 C42 1.408(2) . ?
 C41 C46 1.4151(19) . ?
 C42 H42 0.9500 . ?
 C42 C43 1.366(2) . ?
 C43 H43 0.9500 . ?
 C43 C44 1.393(2) . ?
 C44 H44 0.9500 . ?
 C44 C45 1.366(2) . ?
 C45 H45 0.9500 . ?
 C45 C46 1.407(2) . ?
 C46 C47 1.452(2) . ?
 C47 C48 1.412(2) . ?
 C47 C52 1.410(2) . ?
 C48 H48 0.9500 . ?
 C48 C49 1.366(2) . ?
 C49 H49 0.9500 . ?
 C49 C50 1.390(2) . ?
 C50 H50 0.9500 . ?
 C50 C51 1.373(2) . ?
 C51 H51 0.9500 . ?
 C51 C52 1.409(2) . ?
 C61 C62 1.387(2) . ?
 C61 C66 1.391(2) . ?
 C62 H62 0.9500 . ?
 C62 C63 1.387(2) . ?
 C63 H63 0.9500 . ?
 C63 C64 1.380(2) . ?
 C64 H64 0.9500 . ?
 C64 C65 1.385(2) . ?
 C65 H65 0.9500 . ?
 C65 C66 1.388(2) . ?
 C66 H66 0.9500 . ?
 C71 C72 1.394(2) . ?
 C71 C76 1.384(2) . ?
 C72 H72 0.9500 . ?
 C72 C73 1.382(2) . ?
 C73 H73 0.9500 . ?
 C73 C74 1.375(3) . ?
 C74 H74 0.9500 . ?
 C74 C75 1.374(3) . ?
 C75 H75 0.9500 . ?
 C75 C76 1.383(2) . ?
 C76 H76 0.9500 . ?

loop_
  _geom_angle_atom_site_label_1
  _geom_angle_atom_site_label_2
  _geom_angle_atom_site_label_3
  _geom_angle
  _geom_angle_site_symmetry_1
  _geom_angle_site_symmetry_3
  _geom_angle_publ_flag
 O1 C1 C2 126.32(14) . . ?
 O1 C1 C7 127.27(14) . . ?
 C7 C1 C2 106.29(12) . . ?
 C3 C2 C1 116.35(13) . . ?
 C3 C2 C21 128.67(13) . . ?
 C21 C2 C1 113.50(12) . . ?
 C2 C3 C4 119.14(13) . . ?
 C2 C3 C31 124.38(13) . . ?
 C31 C3 C4 116.48(12) . . ?
 C5 C4 C3 121.87(13) . . ?
 C5 C4 C41 119.99(13) . . ?
 C41 C4 C3 118.12(13) . . ?
 C4 C5 C6 122.05(13) . . ?
 C4 C5 C52 120.06(13) . . ?
 C52 C5 C6 117.89(13) . . ?
 C5 C6 C61 117.73(13) . . ?
 C7 C6 C5 119.05(13) . . ?
 C7 C6 C61 123.15(14) . . ?
 C6 C7 C1 116.88(13) . . ?
 C6 C7 C71 128.49(14) . . ?
 C71 C7 C1 113.38(12) . . ?
 C22 C21 C2 120.38(13) . . ?
 C22 C21 C26 118.80(14) . . ?
 C26 C21 C2 120.48(13) . . ?
 C21 C22 H22 119.9 . . ?
 C23 C22 C21 120.17(15) . . ?
 C23 C22 H22 119.9 . . ?
 C22 C23 H23 119.8 . . ?
 C24 C23 C22 120.38(15) . . ?
 C24 C23 H23 119.8 . . ?
 C23 C24 H24 120.0 . . ?
 C25 C24 C23 120.00(15) . . ?
 C25 C24 H24 120.0 . . ?
 C24 C25 H25 119.9 . . ?
 C24 C25 C26 120.18(16) . . ?
 C26 C25 H25 119.9 . . ?
 C21 C26 H26 119.8 . . ?
 C25 C26 C21 120.45(14) . . ?
 C25 C26 H26 119.8 . . ?
 C32 C31 C3 122.24(13) . . ?
 C36 C31 C3 119.02(13) . . ?
 C36 C31 C32 118.47(13) . . ?
 C31 C32 H32 119.6 . . ?
 C33 C32 C31 120.75(14) . . ?
 C33 C32 H32 119.6 . . ?
 C32 C33 H33 119.9 . . ?
 C32 C33 C34 120.12(14) . . ?
 C34 C33 H33 119.9 . . ?
 C33 C34 H34 120.2 . . ?
 C35 C34 C33 119.61(14) . . ?
 C35 C34 H34 120.2 . . ?
 C34 C35 H35 119.8 . . ?
 C34 C35 C36 120.33(14) . . ?
 C36 C35 H35 119.8 . . ?
 C31 C36 H36 119.7 . . ?
 C35 C36 C31 120.63(14) . . ?
 C35 C36 H36 119.7 . . ?
 C42 C41 C4 121.60(12) . . ?
 C42 C41 C46 118.19(13) . . ?
 C46 C41 C4 120.21(13) . . ?
 C41 C42 H42 119.0 . . ?
 C43 C42 C41 121.94(13) . . ?
 C43 C42 H42 119.0 . . ?
 C42 C43 H43 120.2 . . ?
 C42 C43 C44 119.66(15) . . ?
 C44 C43 H43 120.2 . . ?
 C43 C44 H44 120.1 . . ?
 C45 C44 C43 119.89(15) . . ?
 C45 C44 H44 120.1 . . ?
 C44 C45 H45 119.1 . . ?
 C44 C45 C46 121.76(14) . . ?
 C46 C45 H45 119.1 . . ?
 C41 C46 C47 119.60(13) . . ?
 C45 C46 C41 118.37(14) . . ?
 C45 C46 C47 122.01(13) . . ?
 C48 C47 C46 121.98(14) . . ?
 C52 C47 C46 119.28(13) . . ?
 C52 C47 C48 118.68(14) . . ?
 C47 C48 H48 119.3 . . ?
 C49 C48 C47 121.33(15) . . ?
 C49 C48 H48 119.3 . . ?
 C48 C49 H49 119.9 . . ?
 C48 C49 C50 120.12(15) . . ?
 C50 C49 H49 119.9 . . ?
 C49 C50 H50 120.1 . . ?
 C51 C50 C49 119.88(15) . . ?
 C51 C50 H50 120.1 . . ?
 C50 C51 H51 119.3 . . ?
 C50 C51 C52 121.43(16) . . ?
 C52 C51 H51 119.3 . . ?
 C47 C52 C5 120.41(13) . . ?
 C51 C52 C5 121.14(14) . . ?
 C51 C52 C47 118.43(13) . . ?
 C62 C61 C6 119.28(13) . . ?
 C62 C61 C66 118.40(14) . . ?
 C66 C61 C6 122.32(14) . . ?
 C61 C62 H62 119.4 . . ?
 C63 C62 C61 121.15(15) . . ?
 C63 C62 H62 119.4 . . ?
 C62 C63 H63 120.1 . . ?
 C64 C63 C62 119.89(16) . . ?
 C64 C63 H63 120.1 . . ?
 C63 C64 H64 120.1 . . ?
 C63 C64 C65 119.79(16) . . ?
 C65 C64 H64 120.1 . . ?
 C64 C65 H65 120.0 . . ?
 C64 C65 C66 120.09(16) . . ?
 C66 C65 H65 120.0 . . ?
 C61 C66 H66 119.7 . . ?
 C65 C66 C61 120.65(16) . . ?
 C65 C66 H66 119.7 . . ?
 C72 C71 C7 121.22(14) . . ?
 C76 C71 C7 119.68(15) . . ?
 C76 C71 C72 118.90(15) . . ?
 C71 C72 H72 119.8 . . ?
 C73 C72 C71 120.38(16) . . ?
 C73 C72 H72 119.8 . . ?
 C72 C73 H73 119.9 . . ?
 C74 C73 C72 120.15(18) . . ?
 C74 C73 H73 119.9 . . ?
 C73 C74 H74 120.1 . . ?
 C75 C74 C73 119.83(17) . . ?
 C75 C74 H74 120.1 . . ?
 C74 C75 H75 119.7 . . ?
 C74 C75 C76 120.56(17) . . ?
 C76 C75 H75 119.7 . . ?
 C71 C76 H76 119.9 . . ?
 C75 C76 C71 120.16(17) . . ?
 C75 C76 H76 119.9 . . ?

loop_
  _geom_torsion_atom_site_label_1
  _geom_torsion_atom_site_label_2
  _geom_torsion_atom_site_label_3
  _geom_torsion_atom_site_label_4
  _geom_torsion
  _geom_torsion_site_symmetry_1
  _geom_torsion_site_symmetry_2
  _geom_torsion_site_symmetry_3
  _geom_torsion_site_symmetry_4
  _geom_torsion_publ_flag
 C1 C2 C3 C4 -4.9(2) . . . . ?
 C1 C2 C3 C31 174.39(13) . . . . ?
 C1 C2 C21 C22 52.24(18) . . . . ?
 C1 C2 C21 C26 -120.95(15) . . . . ?
 C1 C7 C6 C5 8.5(2) . . . . ?
 C1 C7 C6 C61 -168.57(13) . . . . ?
 C1 C7 C71 C72 116.22(16) . . . . ?
 C1 C7 C71 C76 -58.54(18) . . . . ?
 C2 C1 C7 C6 72.14(16) . . . . ?
 C2 C1 C7 C71 -96.20(14) . . . . ?
 C2 C3 C4 C5 51.38(19) . . . . ?
 C2 C3 C4 C41 -130.48(14) . . . . ?
 C2 C3 C31 C32 45.3(2) . . . . ?
 C2 C3 C31 C36 -140.77(15) . . . . ?
 C3 C2 C1 O1 109.28(18) . . . . ?
 C3 C2 C1 C7 -74.56(16) . . . . ?
 C3 C2 C21 C22 -142.29(16) . . . . ?
 C3 C2 C21 C26 44.5(2) . . . . ?
 C3 C4 C5 C6 -1.4(2) . . . . ?
 C3 C4 C5 C52 178.99(13) . . . . ?
 C4 C3 C2 C21 -170.03(13) . . . . ?
 C4 C3 C31 C32 -135.43(14) . . . . ?
 C4 C3 C31 C36 38.55(18) . . . . ?
 C4 C5 C6 C7 -51.4(2) . . . . ?
 C4 C5 C6 C61 125.80(15) . . . . ?
 C5 C4 C3 C31 -127.97(14) . . . . ?
 C5 C6 C7 C71 174.76(14) . . . . ?
 C5 C6 C61 C62 -42.76(19) . . . . ?
 C5 C6 C61 C66 137.70(15) . . . . ?
 C6 C5 C4 C41 -179.55(13) . . . . ?
 C6 C7 C1 O1 -111.74(18) . . . . ?
 C6 C7 C71 C72 -50.5(2) . . . . ?
 C6 C7 C71 C76 134.78(16) . . . . ?
 C7 C1 C2 C21 92.82(14) . . . . ?
 C7 C6 C5 C52 128.17(15) . . . . ?
 C7 C6 C61 C62 134.33(16) . . . . ?
 C7 C6 C61 C66 -45.2(2) . . . . ?
 C21 C2 C1 O1 -83.35(19) . . . . ?
 C21 C2 C3 C31 9.3(2) . . . . ?
 C31 C3 C4 C41 50.17(17) . . . . ?
 C41 C4 C5 C52 0.9(2) . . . . ?
 C52 C5 C6 C61 -54.62(18) . . . . ?
 C61 C6 C7 C71 -2.3(2) . . . . ?
 C71 C7 C1 O1 79.92(19) . . . . ?

_olex2_submission_special_instructions  'No special instructions were received'
_iucr_refine_instructions_details
;
TITL 18srv286 in P-1 #2
REM reset to P-1 #2
CELL 0.71073 9.3113 10.5095 16.2093 84.8752 80.8635 75.9212
ZERR 2 0.0006 0.0007 0.001 0.0026 0.0025 0.0025
LATT 1
SFAC C H O
UNIT 86 56 2

L.S. 9
PLAN  5
SIZE 0.06 0.14 0.19
TEMP -153.15
CONF C3 C2 C1 O1
CONF C3 C2 C1 C7
CONF C21 C2 C1 O1
CONF C7 C1 C2 C21
CONF C1 C2 C3 C4
CONF C4 C3 C2 C21
CONF C1 C2 C3 C31
CONF C21 C2 C3 C31
CONF C2 C3 C4 C5
CONF C5 C4 C3 C31
CONF C2 C3 C4 C41
CONF C31 C3 C4 C41
CONF C3 C4 C5 C6
CONF C6 C5 C4 C41
CONF C3 C4 C5 C52
CONF C41 C4 C5 C52
CONF C4 C5 C6 C7
CONF C7 C6 C5 C52
CONF C4 C5 C6 C61
CONF C52 C5 C6 C61
CONF C1 C7 C6 C5
CONF C1 C7 C6 C61
CONF C5 C6 C7 C71
CONF C61 C6 C7 C71
CONF C6 C7 C1 O1
CONF C2 C1 C7 C6
CONF C71 C7 C1 O1
CONF C2 C1 C7 C71
CONF C1 C2 C21 C22
CONF C3 C2 C21 C22
CONF C1 C2 C21 C26
CONF C3 C2 C21 C26
CONF C2 C3 C31 C32
CONF C4 C3 C31 C32
CONF C2 C3 C31 C36
CONF C4 C3 C31 C36
CONF C5 C6 C61 C62
CONF C7 C6 C61 C62
CONF C5 C6 C61 C66
CONF C7 C6 C61 C66
CONF C1 C7 C71 C72
CONF C6 C7 C71 C72
CONF C1 C7 C71 C76
CONF C6 C7 C71 C76
BOND $h
fmap 2 53
acta 
OMIT -2 56
OMIT 0 1 0
WGHT 0.05 0.2
FVAR 0.24308
REM <olex2.extras>
REM <HklSrc "%.\\18srv286.hkl">
REM </olex2.extras>

O1    3     0.37744  0.46154  0.30489  11.00000  0.04725  0.02593  0.04142 =
 -0.00509 -0.01484 -0.01239 
C1    1     0.33676  0.37003  0.28412  11.00000  0.02353  0.02200  0.02820 =
 -0.00657 -0.00271 -0.00215 
C2    1     0.26371  0.36756  0.20785  11.00000  0.02448  0.01791  0.02568 =
 -0.00072 -0.00560 -0.00498 
C3    1     0.34685  0.29323  0.14607  11.00000  0.01902  0.01751  0.02599 =
 0.00062 -0.00455 -0.00476 
C4    1     0.50652  0.22837  0.15363  11.00000  0.01936  0.01719  0.02945 =
 -0.00609 -0.00515 -0.00447 
C5    1     0.54708  0.15287  0.22423  11.00000  0.02174  0.01786  0.02901 =
 -0.00430 -0.00511 -0.00521 
C6    1     0.43508  0.13380  0.29797  11.00000  0.02328  0.02309  0.02576 =
 -0.00045 -0.00956 -0.00568 
C7    1     0.33857  0.23986  0.33153  11.00000  0.02601  0.02406  0.02454 =
 -0.00271 -0.00868 -0.00694 
C21   1     0.09942  0.42461  0.22042  11.00000  0.02458  0.02214  0.02009 =
 -0.00123 -0.00323 -0.00061 
C22   1     0.04221  0.54931  0.25105  11.00000  0.03388  0.02395  0.02412 =
 -0.00523 -0.00732 -0.00075 
AFIX 43
H22   2     0.10834  0.60188  0.25878  11.00000 -1.20000 
AFIX 0
C23   1    -0.11094  0.59687  0.27029  11.00000  0.03967  0.02997  0.02747 =
 -0.01029 -0.00863  0.00966 
AFIX 43
H23   2    -0.14943  0.68276  0.28995  11.00000 -1.20000 
AFIX 0
C24   1    -0.20781  0.52024  0.26105  11.00000  0.02496  0.04318  0.03496 =
 -0.00689 -0.00318  0.00620 
AFIX 43
H24   2    -0.31257  0.55261  0.27555  11.00000 -1.20000 
AFIX 0
C25   1    -0.15266  0.39679  0.23078  11.00000  0.02295  0.03616  0.03976 =
 -0.00562 -0.00025 -0.00415 
AFIX 43
H25   2    -0.21956  0.34439  0.22404  11.00000 -1.20000 
AFIX 0
C26   1    -0.00014  0.34890  0.21019  11.00000  0.02509  0.02366  0.03344 =
 -0.00396 -0.00076 -0.00234 
AFIX 43
H26   2     0.03716  0.26395  0.18893  11.00000 -1.20000 
AFIX 0
C31   1     0.29049  0.26872  0.06929  11.00000  0.01495  0.02270  0.02536 =
 -0.00403 -0.00069 -0.00480 
C32   1     0.20447  0.36898  0.02355  11.00000  0.01800  0.02078  0.03083 =
 -0.00421 -0.00255 -0.00248 
AFIX 43
H32   2     0.16832  0.45363  0.04537  11.00000 -1.20000 
AFIX 0
C33   1     0.17113  0.34674 -0.05316  11.00000  0.01957  0.02905  0.03082 =
 -0.00049 -0.00645 -0.00253 
AFIX 43
H33   2     0.11343  0.41624 -0.08408  11.00000 -1.20000 
AFIX 0
C34   1     0.22166  0.22332 -0.08510  11.00000  0.02049  0.03536  0.03055 =
 -0.00805 -0.00638 -0.00659 
AFIX 43
H34   2     0.20129  0.20854 -0.13859  11.00000 -1.20000 
AFIX 0
C35   1     0.30180  0.12190 -0.03876  11.00000  0.01796  0.02451  0.03570 =
 -0.01065 -0.00333 -0.00396 
AFIX 43
H35   2     0.33338  0.03634 -0.05954  11.00000 -1.20000 
AFIX 0
C36   1     0.33633  0.14421  0.03772  11.00000  0.01624  0.02197  0.03032 =
 -0.00195 -0.00401 -0.00399 
AFIX 43
H36   2     0.39190  0.07383  0.06903  11.00000 -1.20000 
AFIX 0
C41   1     0.62003  0.24325  0.08290  11.00000  0.01780  0.01673  0.03166 =
 -0.00630 -0.00402 -0.00452 
C42   1     0.58472  0.32690  0.01252  11.00000  0.01952  0.01927  0.03326 =
 -0.00218 -0.00396 -0.00412 
AFIX 43
H42   2     0.48611  0.37987  0.01313  11.00000 -1.20000 
AFIX 0
C43   1     0.68804  0.33414 -0.05661  11.00000  0.02687  0.02493  0.03361 =
 0.00152 -0.00515 -0.00807 
AFIX 43
H43   2     0.66044  0.38969 -0.10383  11.00000 -1.20000 
AFIX 0
C44   1     0.83412  0.25964 -0.05752  11.00000  0.02697  0.02943  0.03613 =
 -0.00088  0.00272 -0.00804 
AFIX 43
H44   2     0.90577  0.26232 -0.10602  11.00000 -1.20000 
AFIX 0
C45   1     0.87417  0.18271  0.01144  11.00000  0.01927  0.02522  0.04323 =
 -0.00275 -0.00149 -0.00341 
AFIX 43
H45   2     0.97498  0.13482  0.01080  11.00000 -1.20000 
AFIX 0
C46   1     0.77009  0.17250  0.08339  11.00000  0.01927  0.01832  0.03515 =
 -0.00401 -0.00491 -0.00601 
C47   1     0.81314  0.09471  0.15800  11.00000  0.02118  0.01955  0.03578 =
 -0.00433 -0.00744 -0.00653 
C48   1     0.96282  0.02831  0.16366  11.00000  0.02345  0.02527  0.04448 =
 -0.00484 -0.00826 -0.00436 
AFIX 43
H48   2     1.03683  0.02912  0.11609  11.00000 -1.20000 
AFIX 0
C49   1     1.00334 -0.03706  0.23616  11.00000  0.02273  0.02958  0.05654 =
 -0.00188 -0.01708 -0.00341 
AFIX 43
H49   2     1.10428 -0.08274  0.23823  11.00000 -1.20000 
AFIX 0
C50   1     0.89718 -0.03688  0.30691  11.00000  0.03344  0.03063  0.04722 =
 0.00625 -0.02198 -0.00762 
AFIX 43
H50   2     0.92614 -0.07969  0.35785  11.00000 -1.20000 
AFIX 0
C51   1     0.75038  0.02528  0.30303  11.00000  0.02901  0.02868  0.03730 =
 0.00138 -0.01068 -0.01032 
AFIX 43
H51   2     0.67861  0.02490  0.35171  11.00000 -1.20000 
AFIX 0
C52   1     0.70385  0.08961  0.22842  11.00000  0.02245  0.01843  0.03440 =
 -0.00313 -0.01083 -0.00576 
C61   1     0.43133 -0.00382  0.32853  11.00000  0.02017  0.02193  0.03108 =
 -0.00047 -0.00532 -0.00275 
C62   1     0.44292 -0.09710  0.27094  11.00000  0.02108  0.02609  0.03445 =
 -0.00305 -0.00288 -0.00325 
AFIX 43
H62   2     0.45487 -0.07263  0.21286  11.00000 -1.20000 
AFIX 0
C63   1     0.43736 -0.22544  0.29668  11.00000  0.02692  0.02404  0.04981 =
 -0.00747 -0.00358 -0.00374 
AFIX 43
H63   2     0.44290 -0.28753  0.25646  11.00000 -1.20000 
AFIX 0
C64   1     0.42376 -0.26283  0.38084  11.00000  0.03132  0.02361  0.05744 =
 0.00328  0.00008 -0.00386 
AFIX 43
H64   2     0.42158 -0.35103  0.39864  11.00000 -1.20000 
AFIX 0
C65   1     0.41331 -0.17137  0.43925  11.00000  0.03715  0.03305  0.03936 =
 0.00771 -0.00130 -0.00352 
AFIX 43
H65   2     0.40464 -0.19700  0.49719  11.00000 -1.20000 
AFIX 0
C66   1     0.41548 -0.04227  0.41325  11.00000  0.03157  0.02721  0.03464 =
 -0.00145 -0.00514 -0.00367 
AFIX 43
H66   2     0.40606  0.02044  0.45369  11.00000 -1.20000 
AFIX 0
C71   1     0.21077  0.24451  0.40023  11.00000  0.03183  0.02409  0.02359 =
 0.00020 -0.00699  0.00146 
C72   1     0.10417  0.17219  0.39858  11.00000  0.03093  0.03725  0.03457 =
 -0.00358 -0.00131 -0.00558 
AFIX 43
H72   2     0.11618  0.11418  0.35498  11.00000 -1.20000 
AFIX 0
C73   1    -0.01889  0.18441  0.45999  11.00000  0.03615  0.04729  0.04445 =
 0.00520  0.00231 -0.00565 
AFIX 43
H73   2    -0.09071  0.13431  0.45871  11.00000 -1.20000 
AFIX 0
C74   1    -0.03763  0.26888  0.52296  11.00000  0.04301  0.05049  0.03231 =
 0.00817  0.00608  0.00866 
AFIX 43
H74   2    -0.12248  0.27745  0.56503  11.00000 -1.20000 
AFIX 0
C75   1     0.06666  0.34089  0.52488  11.00000  0.06327  0.04060  0.02321 =
 -0.00206 -0.00371  0.01104 
AFIX 43
H75   2     0.05391  0.39874  0.56866  11.00000 -1.20000 
AFIX 0
C76   1     0.19009  0.32986  0.46360  11.00000  0.04695  0.03013  0.02647 =
 -0.00339 -0.00724  0.00078 
AFIX 43
H76   2     0.26081  0.38101  0.46504  11.00000 -1.20000 
AFIX 0
HKLF 4

END
;
