# Supplementary material for: Rupturing aromaticity by periphery overcrowding
Source: Nat Chem. 2023 Mar 6;15(4):516–25. doi: 10.1038/s41557-023-01149-6 (PMC10070187; doi:10.1038/s41557-023-01149-6)
Supplement: Supplementary file 17 — Structure factors for compound 10; CCDC reference 2141792. [file 41557_2023_1149_MOESM17_ESM.hkl]

  -1   0   0    0.83    0.09
  -1   0   0    0.51    0.06
  -1   0   0    0.48    0.04
   1   0   0    0.59    0.08
   1   0   0    0.61    0.06
  -2   0   0    0.83    0.09
  -2   0   0    0.75    0.15
  -2   0   0    0.82    0.11
  -2   0   0    0.89    0.13
   2   0   0    1.22    0.15
   2   0   0    0.47    0.11
   2   0   0    0.86    0.13
   2   0   0    0.93    0.09
  -3   0   0    5.76    0.36
  -3   0   0    4.44    0.32
  -3   0   0    5.30    0.33
  -3   0   0    5.25    0.28
   3   0   0    6.40    0.41
   3   0   0    5.13    0.34
   3   0   0    5.91    0.36
   3   0   0    5.46    0.28
  -4   0   0    8.46    0.50
  -4   0   0    7.74    0.51
  -4   0   0    7.96    0.40
   4   0   0    8.31    0.49
   4   0   0    6.78    0.46
   4   0   0    7.91    0.40
   4   0   0    8.47    0.62
  -5   0   0   40.88    1.93
  -5   0   0   41.40    1.80
  -5   0   0   42.20    1.92
  -5   0   0   43.57    1.87
   5   0   0   40.96    1.89
   5   0   0   43.39    1.96
   5   0   0   41.00    1.85
   5   0   0   42.03    1.80
  -6   0   0   -0.72    0.52
  -6   0   0   -0.09    0.43
  -6   0   0   -0.11    0.45
   6   0   0   -0.27    0.58
   6   0   0   -0.26    0.17
   6   0   0    0.19    0.39
   6   0   0   -0.33    0.41
  -7   0   0    9.66    0.77
  -7   0   0    8.94    0.74
   7   0   0    9.17    0.71
   7   0   0   10.50    0.76
  -8   0   0   13.73    1.00
   8   0   0   12.46    0.64
   8   0   0   11.53    0.62
   8   0   0   12.61    0.92
   8   0   0   12.83    0.90
  -9   0   0   18.24    1.32
   9   0   0   19.20    1.26
 -10   0   0    3.76    1.57
  10   0   0    3.12    0.91
 -11   0   0   -0.04    1.33
  11   0   0    0.59    1.09
 -12   0   0    4.55    1.64
  12   0   0   -0.05    1.38
 -13   0   0    0.60    2.01
 -13   0   0    4.57    1.27
  13   0   0    2.41    1.63
  12  -1   0   -1.07    1.43
 -12   1   0    3.01    1.73
  11  -1   0    0.00    1.15
 -11   1   0    0.23    1.30
  10  -1   0    1.15    0.96
 -10   1   0    0.30    1.10
   9  -1   0    1.02    0.84
  -9   1   0    0.42    0.87
   8  -1   0   38.75    1.81
   8  -1   0   40.24    1.99
   8  -1   0   40.78    2.05
  -8   1   0   40.75    2.15
   7  -1   0   19.27    1.09
   7  -1   0   18.14    1.16
   7  -1   0   16.76    0.93
  -7   1   0   18.31    0.90
  -7   1   0   18.01    1.27
  -7   1   0   17.39    1.17
   6  -1   0    2.16    0.39
   6  -1   0    1.36    0.46
   6  -1   0    1.99    0.33
  -6   1   0    1.76    0.27
  -6   1   0    1.33    0.51
  -6   1   0    2.32    0.46
   5  -1   0   28.28    1.39
   5  -1   0   28.85    1.33
   5  -1   0   30.05    1.32
   5  -1   0   28.75    1.49
  -5   1   0   30.12    1.36
  -5   1   0   30.65    1.45
  -5   1   0   30.57    1.46
  -5   1   0   27.49    1.30
   4  -1   0  179.83    7.60
   4  -1   0  182.75    7.65
   4  -1   0  178.99    7.61
  -4   1   0  183.37    7.61
  -4   1   0  173.53    7.64
  -4   1   0  182.81    7.63
  -4   1   0  173.64    7.60
   3  -1   0  113.78    4.76
   3  -1   0  115.19    4.80
   3  -1   0  107.94    4.78
   3  -1   0  109.71    4.77
  -3   1   0  110.82    4.76
  -3   1   0  111.09    4.79
  -3   1   0  113.62    4.76
  -3   1   0  115.42    4.78
   2  -1   0  189.21    8.10
   2  -1   0  186.95    8.09
   2  -1   0  196.73    8.09
  -2   1   0  195.71    8.10
  -2   1   0  187.01    8.10
  -2   1   0  192.72    8.08
  -2   1   0  189.78    8.09
   1  -1   0    0.53    0.09
   1  -1   0    0.57    0.06
   1  -1   0    0.66    0.10
   1  -1   0    0.85    0.10
  -1   1   0    0.66    0.09
  -1   1   0    0.55    0.06
  -1   1   0    0.48    0.09
  -1   1   0    0.77    0.10
   0  -1   0    0.13    0.04
  -1  -1   0  309.66   13.07
  -1  -1   0  305.00   13.07
  -1  -1   0  312.61   13.07
   1   1   0  301.82   13.07
   1   1   0  318.02   13.07
  -2  -1   0    6.45    0.36
  -2  -1   0    6.49    0.34
   2   1   0    6.39    0.35
   2   1   0    6.66    0.33
   2   1   0    6.66    0.35
  -3  -1   0  233.83    9.73
  -3  -1   0  224.94    9.74
  -3  -1   0  235.19    9.73
   3   1   0  227.06    9.73
   3   1   0  231.69    9.74
   3   1   0  225.22    9.73
  -4  -1   0   23.77    1.07
  -4  -1   0   21.27    1.05
  -4  -1   0   22.60    1.05
   4   1   0   22.28    1.03
   4   1   0   23.07    1.10
   4   1   0   22.60    1.05
  -5  -1   0   33.02    1.53
  -5  -1   0   32.89    1.50
  -5  -1   0   32.91    1.54
   5   1   0   32.22    1.58
   5   1   0   31.13    1.50
  -6  -1   0   26.90    1.42
  -6  -1   0   26.19    1.36
  -6  -1   0   26.64    1.39
   6   1   0   26.56    1.48
   6   1   0   27.82    1.35
   6   1   0   27.44    1.34
  -7  -1   0   16.19    1.26
   7   1   0   19.75    1.16
   7   1   0   19.22    1.13
  -8  -1   0   14.45    1.07
   8   1   0   18.90    1.19
  -9  -1   0   16.38    1.21
   9   1   0   15.67    1.12
 -10  -1   0   -0.10    0.99
  10   1   0   -1.74    0.86
 -11  -1   0   -1.68    1.26
  11   1   0    0.60    1.03
 -12  -1   0    2.41    1.55
  12   1   0    2.05    1.29
 -13  -1   0   -0.78    1.86
 -13  -1   0    2.47    1.25
  13   1   0    0.50    1.66
  12  -2   0    6.97    1.67
 -12   2   0    3.15    1.85
  11  -2   0    0.66    1.23
 -11   2   0   -0.83    1.38
 -10   2   0    0.41    1.08
   9  -2   0    0.98    0.83
   9  -2   0    1.61    0.84
  -9   2   0    1.04    0.93
   8  -2   0    3.26    0.71
   8  -2   0    2.28    0.55
   8  -2   0    2.10    0.74
  -8   2   0    2.18    0.80
  -8   2   0    2.75    0.55
   7  -2   0    0.19    0.53
   7  -2   0    0.36    0.57
   7  -2   0    0.23    0.49
  -7   2   0    0.79    0.40
  -7   2   0    0.58    0.56
  -7   2   0    1.50    0.64
   6  -2   0   16.92    0.94
   6  -2   0   16.97    1.07
   6  -2   0   17.19    0.99
  -6   2   0   16.14    0.87
  -6   2   0   18.18    1.01
  -6   2   0   18.18    1.17
   5  -2   0    9.77    0.68
   5  -2   0    9.97    0.60
   5  -2   0   11.21    0.79
   5  -2   0    9.20    0.65
  -5   2   0   10.57    0.70
  -5   2   0   10.17    0.60
  -5   2   0   10.01    0.65
  -5   2   0    8.86    0.69
   4  -2   0   18.54    0.91
   4  -2   0   18.66    0.94
   4  -2   0   19.69    1.05
   4  -2   0   18.79    0.87
  -4   2   0   18.24    0.98
  -4   2   0   18.58    0.87
  -4   2   0   18.29    0.89
  -4   2   0   17.23    0.99
   3  -2   0    3.61    0.29
   3  -2   0    5.07    0.38
   3  -2   0    3.99    0.26
   3  -2   0    4.56    0.33
  -3   2   0    4.17    0.31
  -3   2   0    4.47    0.26
  -3   2   0    3.94    0.34
  -3   2   0    4.90    0.34
   2  -2   0    0.47    0.17
   2  -2   0    0.28    0.16
   2  -2   0    0.44    0.11
   2  -2   0    0.10    0.17
  -2   2   0    0.28    0.09
  -2   2   0   -0.05    0.16
  -2   2   0    0.32    0.16
  -2   2   0    0.36    0.17
   1  -2   0   50.90    2.17
   1  -2   0   51.26    2.19
   1  -2   0   52.72    2.19
  -1   2   0   50.14    2.19
  -1   2   0   51.55    2.19
  -1   2   0   48.68    2.19
  -1   2   0   52.10    2.17
   0  -2   0  180.94    7.89
   0  -2   0  190.39    7.91
   0  -2   0  189.69    7.89
   0   2   0  187.07    7.89
   0   2   0  185.06    7.91
   0   2   0  187.22    7.89
  -1  -2   0  464.63   20.28
  -1  -2   0  487.21   20.29
  -1  -2   0  497.10   20.29
   1   2   0  471.59   20.29
   1   2   0  480.55   20.29
  -2  -2   0   77.96    3.35
  -2  -2   0   82.36    3.35
  -2  -2   0   78.59    3.35
  -2  -2   0   78.59    3.34
   2   2   0   77.70    3.35
   2   2   0   77.39    3.35
   2   2   0   78.19    3.34
  -3  -2   0    8.62    0.48
  -3  -2   0    8.23    0.47
  -3  -2   0    8.03    0.48
  -3  -2   0    8.26    0.38
   3   2   0    9.46    0.50
   3   2   0    8.74    0.46
   3   2   0    8.47    0.38
  -4  -2   0   32.22    1.45
  -4  -2   0   30.78    1.44
  -4  -2   0   32.37    1.45
   4   2   0   32.85    1.43
   4   2   0   31.88    1.47
  -5  -2   0    7.71    0.55
  -5  -2   0    7.61    0.54
  -5  -2   0    6.95    0.52
   5   2   0    6.88    0.57
   5   2   0    8.76    0.53
  -6  -2   0    2.69    0.50
  -6  -2   0    0.92    0.51
  -6  -2   0    1.63    0.51
   6   2   0    2.70    0.43
   6   2   0    1.97    0.57
  -7  -2   0    3.04    0.60
   7   2   0    0.62    0.48
  -8  -2   0   -0.16    0.67
   8   2   0    0.24    0.64
  -9  -2   0    0.22    0.83
   9   2   0    0.32    0.75
 -10  -2   0    2.08    1.00
  10   2   0    1.93    0.87
 -11  -2   0    3.92    1.27
  11   2   0    6.04    1.13
 -12  -2   0    1.61    1.12
 -12  -2   0    3.96    1.63
  12   2   0    2.65    1.25
 -13  -2   0    1.11    1.93
 -13  -2   0    0.98    1.23
  13   2   0    0.42    1.61
  12  -3   0    4.98    1.77
 -12   3   0    7.38    1.98
  11  -3   0    1.50    1.33
 -11   3   0   -0.20    1.48
  10  -3   0    0.30    1.05
 -10   3   0    1.26    1.19
   9  -3   0    3.83    0.90
   9  -3   0    3.13    0.91
  -9   3   0    3.85    1.01
   8  -3   0    1.03    0.72
   8  -3   0    1.82    0.70
   8  -3   0    2.90    0.66
  -8   3   0    1.76    0.80
  -8   3   0    1.43    0.65
   7  -3   0    0.48    0.68
   7  -3   0    2.25    0.62
   7  -3   0    0.74    0.55
  -7   3   0    1.43    0.53
  -7   3   0    0.73    0.55
  -7   3   0    0.64    0.66
   6  -3   0   -0.33    0.54
   6  -3   0    1.06    0.56
  -6   3   0    0.40    0.46
  -6   3   0    1.00    0.56
  -6   3   0    0.51    0.42
   5  -3   0   -0.16    0.43
   5  -3   0    0.12    0.43
   5  -3   0    1.17    0.61
   5  -3   0    0.04    0.27
  -5   3   0    0.60    0.45
  -5   3   0    0.23    0.37
  -5   3   0    0.23    0.29
   4  -3   0    2.13    0.37
   4  -3   0    1.03    0.34
   4  -3   0    1.16    0.48
   4  -3   0    1.55    0.23
  -4   3   0    1.37    0.43
  -4   3   0    1.34    0.39
  -4   3   0    1.52    0.23
  -4   3   0    1.26    0.35
   3  -3   0  151.56    6.32
   3  -3   0  153.58    6.34
   3  -3   0  144.51    6.29
   3  -3   0  146.41    6.33
  -3   3   0  147.29    6.32
  -3   3   0  142.77    6.31
  -3   3   0  150.92    6.29
  -3   3   0  149.33    6.33
   2  -3   0    0.55    0.21
   2  -3   0    1.03    0.22
   2  -3   0    0.88    0.26
   2  -3   0    0.69    0.13
  -2   3   0    0.59    0.24
  -2   3   0    0.55    0.23
  -2   3   0    0.81    0.20
   1  -3   0   61.10    2.51
   1  -3   0   57.85    2.52
   1  -3   0   57.30    2.52
   1  -3   0   58.51    2.49
  -1   3   0   58.56    2.49
  -1   3   0   56.74    2.52
  -1   3   0   58.74    2.52
  -1   3   0   59.31    2.51
   0  -3   0   42.64    1.83
   0  -3   0   42.86    1.81
   0  -3   0   44.42    1.82
   0  -3   0   43.16    1.84
   0   3   0   41.21    1.84
   0   3   0   43.34    1.81
   0   3   0   39.34    1.83
  -1  -3   0   21.38    0.94
  -1  -3   0   22.19    0.92
  -1  -3   0   21.89    0.95
  -1  -3   0   20.80    0.96
   1   3   0   20.63    0.95
   1   3   0   21.13    0.95
   1   3   0   21.39    0.95
  -2  -3   0    5.25    0.32
  -2  -3   0    5.27    0.34
  -2  -3   0    5.23    0.35
  -2  -3   0    5.40    0.31
   2   3   0    5.25    0.34
   2   3   0    5.67    0.32
  -3  -3   0   42.33    1.88
  -3  -3   0   42.23    1.89
  -3  -3   0   44.11    1.85
  -3  -3   0   43.42    1.88
   3   3   0   43.19    1.85
   3   3   0   42.72    1.88
   3   3   0   43.71    1.87
  -4  -3   0    4.93    0.42
  -4  -3   0    4.27    0.27
  -4  -3   0    5.21    0.36
  -4  -3   0    4.59    0.37
   4   3   0    5.61    0.38
   4   3   0    4.60    0.40
   4   3   0    4.57    0.27
  -5  -3   0    9.07    0.62
  -5  -3   0    9.27    0.71
  -5  -3   0    9.14    0.66
   5   3   0    8.90    0.61
   5   3   0    9.94    0.75
  -6  -3   0    7.27    0.60
  -6  -3   0    6.59    0.62
   6   3   0    5.85    0.54
   6   3   0    9.01    0.69
  -7  -3   0   34.01    1.81
   7   3   0   35.42    1.71
  -8  -3   0    1.25    0.70
   8   3   0   -0.35    0.58
  -9  -3   0    4.39    0.90
   9   3   0    4.61    0.78
 -10  -3   0    0.33    0.97
  10   3   0    1.07    0.80
 -11  -3   0    1.64    1.19
  11   3   0   -0.77    0.97
 -12  -3   0    3.84    1.58
 -12  -3   0    6.92    1.18
  12   3   0    4.86    1.28
 -13  -3   0    4.46    1.31
 -13  -3   0    1.82    1.86
  13   3   0    1.09    1.58
  11  -4   0    2.24    1.50
 -11   4   0    2.67    1.64
  10  -4   0   -0.55    1.13
 -10   4   0    0.24    1.32
   9  -4   0    0.05    1.04
   9  -4   0    0.17    0.93
  -9   4   0    0.98    0.89
   8  -4   0    3.72    0.92
   8  -4   0    4.89    0.79
  -8   4   0    4.29    0.91
  -8   4   0    4.18    0.78
   7  -4   0    1.04    0.58
   7  -4   0    0.35    0.74
  -7   4   0    0.70    0.71
  -7   4   0    0.35    0.63
  -7   4   0   -0.14    0.50
   6  -4   0    1.15    0.58
   6  -4   0    0.90    0.60
  -6   4   0    0.03    0.58
  -6   4   0    0.39    0.41
  -6   4   0    0.25    0.56
   5  -4   0   12.96    0.97
   5  -4   0   13.92    0.87
   5  -4   0   13.76    0.73
  -5   4   0   13.73    0.79
  -5   4   0   14.22    0.96
  -5   4   0   11.27    0.83
   4  -4   0    0.79    0.24
   4  -4   0    1.65    0.56
   4  -4   0    0.74    0.39
   4  -4   0    1.78    0.47
  -4   4   0    0.75    0.41
  -4   4   0    0.95    0.24
  -4   4   0    1.31    0.42
  -4   4   0    1.04    0.55
   3  -4   0    1.18    0.36
   3  -4   0    1.22    0.41
   3  -4   0    0.67    0.37
   3  -4   0    1.10    0.20
  -3   4   0    1.23    0.36
  -3   4   0    1.59    0.20
  -3   4   0    1.23    0.42
  -3   4   0    1.46    0.30
   2  -4   0   49.99    2.18
   2  -4   0   53.29    2.23
   2  -4   0   51.55    2.27
   2  -4   0   49.72    2.23
  -2   4   0   51.57    2.18
  -2   4   0   52.05    2.22
  -2   4   0   48.52    2.23
  -2   4   0   50.20    2.23
   1  -4   0   32.43    1.42
   1  -4   0   33.66    1.50
   1  -4   0   33.13    1.46
  -1   4   0   32.82    1.42
  -1   4   0   34.03    1.44
  -1   4   0   30.72    1.47
   0  -4   0    0.12    0.22
   0  -4   0    0.02    0.13
   0  -4   0   -0.18    0.24
   0  -4   0    0.30    0.18
   0  -4   0    0.38    0.13
   0   4   0    0.12    0.12
   0   4   0    0.11    0.20
   0   4   0    0.13    0.15
  -1  -4   0   -0.04    0.22
  -1  -4   0   -0.20    0.22
  -1  -4   0    0.04    0.11
  -1  -4   0    0.21    0.15
   1   4   0   -0.09    0.10
   1   4   0    0.01    0.17
   1   4   0    0.10    0.19
   1   4   0   -0.25    0.19
  -2  -4   0   -0.01    0.19
  -2  -4   0    0.18    0.13
  -2  -4   0    0.18    0.25
  -2  -4   0    0.11    0.13
  -2  -4   0   -0.26    0.19
   2   4   0    0.13    0.19
   2   4   0   -0.10    0.17
  -3  -4   0    8.59    0.56
  -3  -4   0    7.86    0.47
  -3  -4   0    8.61    0.49
  -3  -4   0    8.30    0.49
  -3  -4   0    9.04    0.52
   3   4   0    8.28    0.48
   3   4   0    8.90    0.49
  -4  -4   0    2.38    0.32
  -4  -4   0    1.91    0.27
  -4  -4   0    2.65    0.37
  -4  -4   0    1.96    0.21
  -4  -4   0    2.80    0.37
   4   4   0    1.57    0.28
   4   4   0    2.61    0.23
   4   4   0    2.83    0.31
  -5  -4   0   32.49    1.39
  -5  -4   0   32.06    1.55
  -5  -4   0   30.47    1.51
  -5  -4   0   30.36    1.55
   5   4   0   33.20    1.51
   5   4   0   32.80    1.51
   5   4   0   32.41    1.39
  -6  -4   0    5.58    0.56
   6   4   0    2.88    0.46
   6   4   0    4.97    0.56
  -7  -4   0   16.81    1.24
   7   4   0   16.56    1.09
  -8  -4   0    4.98    0.77
   8   4   0    4.60    0.66
  -9  -4   0   16.44    1.26
   9   4   0   20.93    1.23
 -10  -4   0    0.10    0.80
 -10  -4   0   -0.21    0.98
  10   4   0    1.25    0.85
 -11  -4   0    1.51    0.93
 -11  -4   0    1.86    1.18
  11   4   0    1.86    0.97
 -12  -4   0   -1.39    1.47
 -12  -4   0    2.35    1.10
  12   4   0   -0.07    1.14
 -13  -4   0    2.39    1.85
 -13  -4   0    0.85    1.32
  13   4   0   -0.86    1.57
  11  -5   0    0.44    1.60
 -11   5   0    1.49    1.81
  10  -5   0    1.46    1.41
 -10   5   0    0.94    1.48
   9  -5   0    0.41    1.04
   9  -5   0    1.07    1.01
  -9   5   0    2.11    1.04
  -9   5   0    2.45    1.17
   8  -5   0    0.72    0.94
   8  -5   0    0.76    0.80
  -8   5   0    0.33    0.96
  -8   5   0    0.15    0.85
   7  -5   0    8.39    0.77
   7  -5   0   10.59    0.99
  -7   5   0    7.83    0.96
  -7   5   0    9.10    0.89
  -7   5   0    8.99    0.89
   6  -5   0    7.73    0.80
  -6   5   0    8.53    0.59
  -6   5   0    9.52    0.82
  -6   5   0    7.82    0.85
   5  -5   0    5.31    0.67
   5  -5   0    3.97    0.39
  -5   5   0    5.47    0.66
  -5   5   0    4.44    0.41
  -5   5   0    4.57    0.64
   4  -5   0   -0.50    0.50
   4  -5   0   -0.05    0.27
   4  -5   0    0.49    0.65
   4  -5   0    1.28    0.59
  -4   5   0   -0.09    0.27
  -4   5   0    0.01    0.47
  -4   5   0   -0.51    0.47
   3  -5   0   24.91    1.31
   3  -5   0   24.23    1.31
   3  -5   0   24.16    1.10
   3  -5   0   24.15    1.27
  -3   5   0   23.71    1.33
  -3   5   0   23.00    1.24
  -3   5   0   23.76    1.10
  -3   5   0   24.42    1.22
   2  -5   0    3.67    0.27
   2  -5   0    3.73    0.41
   2  -5   0    3.71    0.48
   2  -5   0    3.06    0.37
  -2   5   0    3.65    0.31
  -2   5   0    3.67    0.51
  -2   5   0    4.52    0.29
  -2   5   0    3.05    0.42
   1  -5   0    8.02    0.43
   1  -5   0    7.00    0.49
   1  -5   0    8.11    0.50
   1  -5   0    7.61    0.57
  -1   5   0    7.98    0.47
  -1   5   0    7.64    0.46
  -1   5   0    5.93    0.50
   0  -5   0   24.42    1.08
   0  -5   0   24.02    1.12
   0  -5   0   24.04    1.15
   0  -5   0   25.52    1.09
   0  -5   0   22.47    1.21
   0   5   0   24.38    1.11
   0   5   0   23.27    1.15
   0   5   0   24.48    1.07
  -1  -5   0   51.65    2.21
  -1  -5   0   52.42    2.19
  -1  -5   0   51.11    2.25
  -1  -5   0   52.33    2.26
   1   5   0   48.60    2.26
   1   5   0   50.25    2.23
   1   5   0   51.40    2.19
  -2  -5   0   25.24    1.14
  -2  -5   0   26.70    1.13
  -2  -5   0   25.14    1.23
  -2  -5   0   26.09    1.22
  -2  -5   0   26.30    1.17
   2   5   0   24.87    1.19
   2   5   0   26.09    1.19
  -3  -5   0    1.40    0.30
  -3  -5   0    1.94    0.36
  -3  -5   0    1.75    0.21
  -3  -5   0    1.71    0.24
  -3  -5   0    1.38    0.30
   3   5   0    1.66    0.27
   3   5   0    1.25    0.30
  -4  -5   0   -0.04    0.39
  -4  -5   0   -0.31    0.23
  -4  -5   0   -0.34    0.41
  -4  -5   0    0.15    0.31
  -4  -5   0    0.19    0.24
   4   5   0   -0.02    0.24
   4   5   0    0.32    0.33
  -5  -5   0    2.55    0.41
  -5  -5   0    2.16    0.53
  -5  -5   0    2.17    0.39
  -5  -5   0    2.39    0.28
   5   5   0    2.00    0.40
   5   5   0    2.17    0.26
   5   5   0    2.37    0.41
  -6  -5   0    3.08    0.53
  -6  -5   0    3.79    0.51
  -6  -5   0    3.33    0.26
   6   5   0    3.02    0.56
   6   5   0    3.07    0.48
  -7  -5   0    8.16    0.74
  -7  -5   0    6.72    0.63
   7   5   0    6.94    0.67
  -8  -5   0   68.11    3.09
  -8  -5   0   65.67    3.19
   8   5   0   69.64    3.12
  -9  -5   0    6.97    0.93
  -9  -5   0    4.61    0.79
   9   5   0    7.65    0.88
 -10  -5   0    3.44    1.03
 -10  -5   0    3.91    0.83
  10   5   0    3.38    0.88
 -11  -5   0   10.36    1.70
 -11  -5   0   11.20    1.35
  11   5   0   10.57    1.22
 -12  -5   0    5.62    1.53
 -12  -5   0    4.02    1.11
  12   5   0    2.43    1.24
 -13  -5   0   -2.60    1.34
 -13  -5   0   -0.97    1.85
  13   5   0    0.05    1.55
  10  -6   0    2.18    1.61
 -10   6   0    0.73    1.60
   9  -6   0    5.28    1.24
  -9   6   0    2.47    1.28
  -9   6   0    0.87    1.20
   8  -6   0   -0.07    1.12
   8  -6   0    0.82    0.87
  -8   6   0    0.13    0.97
  -8   6   0    1.98    1.05
   7  -6   0    1.09    0.85
   7  -6   0    1.78    0.69
  -7   6   0    0.68    0.89
  -7   6   0    0.83    0.85
   6  -6   0   -0.90    0.64
   6  -6   0    0.65    0.78
  -6   6   0   -0.22    0.71
  -6   6   0   -0.64    0.75
  -6   6   0   -0.06    0.40
   5  -6   0   11.84    0.77
   5  -6   0   11.97    0.90
  -5   6   0   13.21    0.93
  -5   6   0   12.74    0.91
  -5   6   0   11.34    0.67
   4  -6   0    1.49    0.80
   4  -6   0    1.60    0.33
   4  -6   0    1.57    0.60
  -4   6   0    1.56    0.33
  -4   6   0    0.49    0.56
  -4   6   0    1.74    0.56
   3  -6   0    0.30    0.27
   3  -6   0    0.34    0.57
   3  -6   0    0.47    0.52
  -3   6   0    0.55    0.43
  -3   6   0   -0.22    0.49
  -3   6   0    0.16    0.29
   2  -6   0   40.05    1.88
   2  -6   0   43.71    1.88
   2  -6   0   41.17    1.77
  -2   6   0   40.18    1.91
  -2   6   0   35.12    1.82
  -2   6   0   42.15    1.78
   1  -6   0    0.00    0.28
   1  -6   0   -0.34    0.49
   1  -6   0   -0.15    0.39
   1  -6   0    0.29    0.20
  -1   6   0    0.43    0.41
  -1   6   0    0.36    0.24
  -1   6   0    0.35    0.27
   0  -6   0    2.93    0.25
   0  -6   0    1.95    0.43
   0  -6   0    2.09    0.39
   0  -6   0    1.74    0.51
   0   6   0    2.08    0.32
   0   6   0    3.67    0.46
   0   6   0    2.36    0.23
  -1  -6   0    6.71    0.56
  -1  -6   0    7.09    0.42
  -1  -6   0    5.11    0.52
  -1  -6   0    6.96    0.41
   1   6   0    5.22    0.49
   1   6   0    6.39    0.39
   1   6   0    7.34    0.48
  -2  -6   0   28.03    1.23
  -2  -6   0   25.49    1.35
  -2  -6   0   29.56    1.38
  -2  -6   0   28.12    1.23
  -2  -6   0   27.06    1.28
   2   6   0   28.07    1.34
   2   6   0   28.13    1.33
  -3  -6   0   18.98    0.86
  -3  -6   0   16.01    0.98
  -3  -6   0   18.96    0.92
  -3  -6   0   17.57    0.84
  -3  -6   0   17.51    0.98
   3   6   0   17.92    0.97
   3   6   0   17.05    0.92
  -4  -6   0    5.27    0.47
  -4  -6   0    4.30    0.53
  -4  -6   0    4.72    0.43
  -4  -6   0    5.37    0.40
  -4  -6   0    4.74    0.63
   4   6   0    5.17    0.38
   4   6   0    4.67    0.46
  -5  -6   0    2.80    0.39
  -5  -6   0    2.58    0.43
  -5  -6   0    2.35    0.42
   5   6   0    2.62    0.48
   5   6   0    2.13    0.34
  -6  -6   0    4.51    0.59
  -6  -6   0    4.65    0.41
  -6  -6   0    4.05    0.53
   6   6   0    5.25    0.39
   6   6   0    4.85    0.58
  -7  -6   0    0.20    0.63
  -7  -6   0    0.55    0.24
  -7  -6   0    0.13    0.52
   7   6   0    1.04    0.55
  -8  -6   0    4.59    0.72
  -8  -6   0    3.52    0.81
   8   6   0    3.81    0.73
  -9  -6   0   15.68    1.19
  -9  -6   0   12.55    1.00
   9   6   0   14.43    1.12
 -10  -6   0   -0.75    0.87
 -10  -6   0   -0.99    1.00
  10   6   0    1.06    0.90
 -11  -6   0    1.12    1.23
 -11  -6   0    0.73    0.97
  11   6   0    0.23    1.04
 -12  -6   0    3.70    1.61
 -12  -6   0   -0.23    1.22
  12   6   0    1.24    1.31
 -13  -6   0   -1.32    1.36
 -13  -6   0    0.25    1.97
  13   6   0    0.29    1.45
  10  -7   0   24.91    2.20
 -10   7   0   21.93    2.08
 -10   7   0   27.70    2.20
   9  -7   0    0.99    1.39
  -9   7   0   -0.20    1.40
   8  -7   0   -1.03    1.17
  -8   7   0   -0.95    1.12
  -8   7   0   -0.45    1.12
   7  -7   0    1.77    1.05
   7  -7   0    2.37    0.77
  -7   7   0    3.70    1.01
  -7   7   0    2.09    0.97
   6  -7   0    1.44    0.64
   6  -7   0    2.93    0.91
  -6   7   0    2.52    0.89
  -6   7   0    0.44    0.84
   5  -7   0   27.83    1.51
   5  -7   0   27.99    1.72
  -5   7   0   30.53    1.72
  -5   7   0   26.81    1.38
  -5   7   0   27.04    1.74
   4  -7   0   26.44    1.57
   4  -7   0   26.29    1.27
  -4   7   0   25.71    1.59
  -4   7   0   25.78    1.30
  -4   7   0   26.73    1.56
   3  -7   0   16.37    1.08
   3  -7   0   14.93    0.84
   3  -7   0   16.44    1.17
  -3   7   0   16.06    1.04
  -3   7   0   14.55    0.92
  -3   7   0   15.24    1.10
   2  -7   0   23.81    1.35
   2  -7   0   23.83    1.08
   2  -7   0   22.04    1.33
  -2   7   0   23.68    1.35
  -2   7   0   22.56    1.19
  -2   7   0   21.98    1.16
   1  -7   0    4.07    0.32
   1  -7   0    4.40    0.47
   1  -7   0    4.07    0.52
  -1   7   0    4.65    0.44
  -1   7   0    3.36    0.58
  -1   7   0    3.93    0.34
   0  -7   0    1.63    0.30
   0  -7   0    1.35    0.43
   0   7   0    1.34    0.51
   0   7   0    0.73    0.40
   0   7   0    1.02    0.24
  -1  -7   0    0.75    0.58
  -1  -7   0    0.55    0.25
  -1  -7   0    0.96    0.30
   1   7   0    0.30    0.43
   1   7   0    0.70    0.19
   1   7   0    0.72    0.44
  -2  -7   0    0.44    0.36
  -2  -7   0    0.78    0.23
  -2  -7   0   -0.07    0.57
   2   7   0   -0.02    0.45
  -3  -7   0    0.09    0.37
  -3  -7   0    0.94    0.53
  -3  -7   0    0.80    0.26
  -3  -7   0    0.76    0.26
   3   7   0    1.05    0.46
   3   7   0    0.56    0.44
  -4  -7   0   -0.11    0.40
  -4  -7   0    0.13    0.30
  -4  -7   0    0.70    0.31
  -4  -7   0   -0.72    0.47
   4   7   0    0.16    0.46
   4   7   0    0.05    0.45
  -5  -7   0    7.16    0.60
  -5  -7   0    6.36    0.61
  -5  -7   0    6.43    0.55
  -5  -7   0    6.74    0.55
   5   7   0    6.19    0.53
   5   7   0    6.12    0.63
  -6  -7   0    7.57    0.69
  -6  -7   0    7.97    0.73
  -6  -7   0    8.67    0.65
   6   7   0    8.06    0.53
   6   7   0    8.20    0.75
  -7  -7   0    2.20    0.61
  -7  -7   0    1.69    0.70
  -7  -7   0    1.90    0.46
   7   7   0    2.01    0.66
   7   7   0    1.76    0.38
  -8  -7   0    1.31    0.83
  -8  -7   0    0.41    0.63
   8   7   0   -0.23    0.74
  -9  -7   0    2.56    0.96
  -9  -7   0    3.26    0.74
   9   7   0    1.72    0.84
 -10  -7   0    4.38    1.16
 -11  -7   0    0.41    1.30
 -11  -7   0    1.58    1.07
  11   7   0    0.05    1.15
 -12  -7   0    1.91    1.62
 -12  -7   0    1.43    1.30
  12   7   0    0.01    1.30
 -13  -7   0    1.63    1.44
 -13  -7   0    0.56    2.01
  13   7   0    1.03    1.70
   9  -8   0    2.39    1.61
  -9   8   0    3.80    1.64
  -9   8   0    3.90    1.59
   8  -8   0    6.78    1.41
  -8   8   0    5.85    1.35
  -8   8   0    6.50    1.32
   7  -8   0   -1.56    1.12
  -7   8   0   -0.79    1.07
  -7   8   0   -2.56    1.10
   6  -8   0    4.77    1.10
   6  -8   0    7.56    0.84
  -6   8   0    7.52    1.06
  -6   8   0    8.11    1.11
   5  -8   0   -0.74    0.90
   5  -8   0   -0.32    1.03
  -5   8   0    0.30    0.82
  -5   8   0   -0.56    0.85
   4  -8   0   22.01    1.45
  -4   8   0   20.97    1.53
  -4   8   0   20.70    1.19
  -4   8   0   23.56    1.53
   3  -8   0    2.40    0.79
   3  -8   0    1.21    0.72
   3  -8   0    0.48    0.94
  -3   8   0    2.25    0.48
  -3   8   0    0.27    0.60
  -3   8   0    0.35    0.68
   2  -8   0   17.94    1.00
   2  -8   0   18.21    1.12
   2  -8   0   16.60    1.25
  -2   8   0   18.11    1.32
  -2   8   0   18.35    1.12
  -2   8   0   18.76    1.11
   1  -8   0   26.85    1.42
   1  -8   0   25.77    1.28
   1  -8   0   24.47    1.45
  -1   8   0   26.72    1.49
  -1   8   0   27.56    1.37
  -1   8   0   25.73    1.22
   0  -8   0   16.49    1.04
   0  -8   0   16.48    0.94
   0  -8   0   16.00    0.95
   0   8   0   17.28    0.84
   0   8   0   16.00    1.12
   0   8   0   14.87    1.09
  -1  -8   0    3.95    0.58
  -1  -8   0    5.34    0.48
   1   8   0    5.80    0.36
   1   8   0    4.65    0.62
  -2  -8   0    1.17    0.40
  -2  -8   0    1.09    0.43
  -2  -8   0    1.44    0.26
   2   8   0    1.06    0.57
  -3  -8   0    4.04    0.54
  -3  -8   0    4.17    0.37
  -3  -8   0    3.42    0.36
   3   8   0    4.99    0.61
  -4  -8   0    4.55    0.73
  -4  -8   0    5.60    0.59
  -4  -8   0    5.56    0.47
  -4  -8   0    4.31    0.44
   4   8   0    5.25    0.65
   4   8   0    5.01    0.65
  -5  -8   0    3.83    0.58
  -5  -8   0    3.74    0.58
  -5  -8   0    4.59    0.74
  -5  -8   0    4.00    0.52
   5   8   0    3.68    0.64
   5   8   0    4.41    0.64
  -6  -8   0   34.94    1.88
  -6  -8   0   38.08    1.90
  -6  -8   0   38.48    1.92
  -6  -8   0   36.84    1.85
   6   8   0   36.41    1.87
   6   8   0   34.25    1.80
  -7  -8   0    0.19    0.78
  -7  -8   0    0.21    0.65
  -7  -8   0    0.77    0.67
   7   8   0    0.02    0.71
  -8  -8   0    0.48    0.76
  -8  -8   0    0.84    0.92
  -8  -8   0    0.68    0.49
   8   8   0    1.13    0.82
  -9  -8   0    4.17    1.09
  -9  -8   0    5.85    0.91
   9   8   0    3.83    0.86
 -10  -8   0    1.12    1.21
 -10  -8   0    0.16    0.98
  10   8   0   -0.34    1.02
 -11  -8   0    0.66    1.09
 -11  -8   0    0.36    1.54
  11   8   0    2.07    1.27
 -12  -8   0    2.52    1.73
 -12  -8   0    1.50    1.30
  12   8   0    5.21    1.38
   8  -9   0    5.36    1.54
  -8   9   0    7.24    1.64
  -8   9   0    4.15    1.44
   7  -9   0    1.17    1.37
  -7   9   0    1.85    2.13
  -7   9   0    0.44    1.27
   6  -9   0   -0.53    1.17
  -6   9   0   -1.50    1.08
  -6   9   0   -0.60    1.04
   5  -9   0   -2.49    1.51
   5  -9   0   -0.28    0.70
  -5   9   0    0.87    0.98
  -5   9   0    0.14    0.91
   4  -9   0    1.83    0.95
   4  -9   0   -0.06    0.64
  -4   9   0    1.37    0.85
  -4   9   0   -0.62    0.81
   3  -9   0   11.12    1.01
   3  -9   0    6.12    1.19
   3  -9   0    9.14    0.74
  -3   9   0    7.32    0.92
  -3   9   0    8.03    0.85
   2  -9   0    0.61    0.54
   2  -9   0    0.91    0.88
   2  -9   0   -1.48    0.75
  -2   9   0    0.36    0.72
  -2   9   0    1.84    0.57
  -2   9   0   -0.01    0.55
   1  -9   0    4.45    0.76
   1  -9   0    4.18    0.53
   1  -9   0    4.58    0.71
  -1   9   0    4.53    0.65
  -1   9   0    4.01    0.79
   0  -9   0    2.04    0.49
   0  -9   0    0.44    0.63
   0  -9   0    2.13    0.52
   0   9   0    1.01    0.59
   0   9   0    1.75    0.33
   0   9   0    1.92    0.66
  -1  -9   0   39.27    1.99
  -1  -9   0   41.96    2.10
  -1  -9   0   43.43    1.97
   1   9   0   45.69    2.14
  -2  -9   0    2.20    0.53
  -2  -9   0    2.28    0.34
   2   9   0    3.14    0.70
  -3  -9   0    9.94    0.68
  -3  -9   0    8.68    0.58
  -3  -9   0    7.98    0.69
   3   9   0    8.95    0.82
  -4  -9   0    1.41    0.55
  -4  -9   0    1.59    0.42
  -4  -9   0    1.23    0.42
   4   9   0    1.85    0.64
   4   9   0    1.41    0.67
  -5  -9   0    4.51    0.66
  -5  -9   0    6.63    0.63
   5   9   0    6.85    0.80
   5   9   0    5.38    0.71
  -6  -9   0    1.06    0.67
  -6  -9   0    1.40    0.90
  -6  -9   0    1.83    0.75
  -6  -9   0    0.98    0.71
   6   9   0    0.80    0.71
   6   9   0    0.96    0.69
  -7  -9   0    5.22    0.91
  -7  -9   0    3.63    0.77
  -7  -9   0    2.56    0.90
  -7  -9   0    5.21    0.93
   7   9   0    2.60    0.77
   7   9   0    2.95    0.74
  -8  -9   0    0.78    1.02
  -8  -9   0    0.95    0.77
   8   9   0    0.96    0.80
  -9  -9   0    0.40    1.03
  -9  -9   0    1.59    1.14
   9   9   0   -0.46    1.53
 -10  -9   0   -1.03    1.06
 -10  -9   0    1.05    1.35
  10   9   0    1.31    1.14
 -11  -9   0    1.40    1.28
 -11  -9   0   -0.48    1.79
  11   9   0   -0.99    1.28
 -12  -9   0    0.31    1.86
 -12  -9   0    2.37    1.53
  12   9   0   -0.28    1.52
   7 -10   0    1.48    1.68
  -7  10   0    1.82    1.65
  -7  10   0   -1.25    1.30
   6 -10   0    2.76    1.38
  -6  10   0    1.44    1.38
  -6  10   0   -0.86    1.23
   5 -10   0    4.20    1.31
  -5  10   0    5.17    1.14
  -5  10   0    6.57    1.30
   4 -10   0    0.78    0.79
   4 -10   0    0.67    1.10
  -4  10   0    2.78    1.03
  -4  10   0    1.25    0.96
   3 -10   0    1.86    0.75
   3 -10   0    2.82    0.99
  -3  10   0    2.66    0.83
  -3  10   0    1.58    0.94
   2 -10   0    3.15    0.93
   2 -10   0    2.33    0.71
  -2  10   0    2.41    0.71
  -2  10   0    2.91    0.88
   1 -10   0    0.75    0.85
   1 -10   0   -0.20    0.75
   1 -10   0    0.50    0.60
  -1  10   0   -0.56    0.79
  -1  10   0   -0.66    0.48
   0 -10   0   23.85    1.40
   0 -10   0   24.91    1.58
   0 -10   0   24.83    1.46
   0  10   0   25.00    1.20
   0  10   0   21.28    1.65
  -1 -10   0   -0.18    0.58
  -1 -10   0    0.11    0.69
  -1 -10   0   -0.27    0.72
   1  10   0   -0.01    0.78
  -2 -10   0   18.80    1.24
  -2 -10   0   17.31    1.17
  -2 -10   0   15.78    1.03
   2  10   0   18.71    1.17
  -3 -10   0    7.32    0.74
   3  10   0    9.53    0.93
  -4 -10   0   -0.16    0.61
  -4 -10   0   -0.08    0.47
  -4 -10   0    0.11    0.47
   4  10   0    0.61    0.80
  -5 -10   0    2.08    0.70
  -5 -10   0    0.15    0.60
  -5 -10   0    1.98    0.51
   5  10   0    1.26    0.84
   5  10   0    1.60    0.71
  -6 -10   0    0.19    0.78
  -6 -10   0    0.02    0.72
   6  10   0    0.47    0.85
   6  10   0   -0.13    0.81
  -7 -10   0   -1.05    0.97
  -7 -10   0   -0.19    0.75
   7  10   0    1.87    0.90
   7  10   0    0.75    0.87
  -8 -10   0    0.26    1.11
   8  10   0    0.84    0.86
  -9 -10   0   -0.28    0.99
  -9 -10   0    0.58    1.30
   9  10   0   -0.13    1.07
 -10 -10   0    2.47    1.25
 -10 -10   0    0.62    1.50
  10  10   0    0.24    1.28
 -11 -10   0    2.01    1.47
 -11 -10   0   -1.18    2.04
  11  10   0   -3.67    1.30
 -12 -10   0    1.50    1.57
 -12 -10   0    0.83    2.08
  12  10   0   -1.70    1.54
   6 -11   0   -0.60    1.62
  -6  11   0   -0.14    1.59
   5 -11   0   -0.32    1.48
  -5  11   0    0.02    1.45
  -5  11   0   -1.17    1.19
   4 -11   0   -0.47    1.33
  -4  11   0    0.13    1.04
  -4  11   0    3.40    1.23
   3 -11   0    0.72    1.20
   3 -11   0    1.40    0.92
  -3  11   0    3.30    1.13
  -3  11   0    0.41    0.93
   2 -11   0   18.26    1.21
  -2  11   0   18.07    1.18
   1 -11   0    6.24    1.05
   1 -11   0    5.43    0.79
  -1  11   0    4.32    0.97
  -1  11   0    5.62    0.66
   0 -11   0    1.93    0.71
   0 -11   0    3.26    0.92
   0  11   0    1.66    0.41
   0  11   0    0.57    0.91
  -1 -11   0   -0.26    0.84
  -1 -11   0   -0.04    0.70
   1  11   0    0.65    0.89
  -2 -11   0    3.01    0.91
  -2 -11   0    1.05    0.72
   2  11   0    0.58    0.90
  -3 -11   0    0.68    0.71
   3  11   0    0.40    0.90
  -4 -11   0    1.17    0.77
   4  11   0    1.10    0.93
  -5 -11   0    0.88    0.76
  -5 -11   0    1.77    0.61
   5  11   0    1.19    0.98
  -6 -11   0   -0.66    0.81
  -6 -11   0    0.27    0.86
   6  11   0   -0.24    0.81
   6  11   0   -0.73    0.99
  -7 -11   0    1.03    1.36
  -7 -11   0    1.49    1.06
   7  11   0    1.76    0.96
   7  11   0    1.97    1.07
  -8 -11   0   -0.60    1.23
  -8 -11   0   -1.58    0.94
   8  11   0    1.05    0.99
   8  11   0   -0.22    1.08
  -9 -11   0    0.05    1.08
  -9 -11   0    0.20    1.45
   9  11   0   -0.62    1.21
 -10 -11   0    1.13    1.36
 -10 -11   0    0.06    2.13
  10  11   0    1.62    1.35
 -11 -11   0    0.48    1.58
  11  11   0   -1.20    1.60
   5 -12   0   -1.06    1.81
  -5  12   0    1.99    1.71
   4 -12   0    0.74    1.47
  -4  12   0    0.93    1.61
   3 -12   0    3.89    1.50
  -3  12   0    2.73    1.32
   2 -12   0    1.16    1.13
   2 -12   0   -0.21    1.01
  -2  12   0    1.14    1.18
   1 -12   0    3.45    1.20
   1 -12   0    1.54    0.92
  -1  12   0    2.40    1.10
   0 -12   0    2.63    1.09
   0 -12   0    2.22    0.85
   0  12   0    4.42    1.13
  -1 -12   0    0.64    1.02
  -1 -12   0    1.10    0.82
  -2 -12   0   -0.43    0.81
   2  12   0    0.52    1.01
  -3 -12   0    5.57    0.92
   3  12   0    4.49    1.11
  -4 -12   0   -0.19    0.84
   4  12   0    1.54    1.07
  -5 -12   0    0.30    0.88
   5  12   0   -1.37    1.13
   6  12   0    0.15    1.17
  -7 -12   0    3.91    1.06
   7  12   0    1.93    1.13
   7  12   0    1.56    1.21
  -8 -12   0    1.64    1.16
   8  12   0    1.09    1.31
  -9 -12   0   -0.85    1.33
   9  12   0    3.73    1.33
 -10 -12   0    8.15    1.60
  10  12   0    8.20    1.63
   4 -13   0   -0.40    1.79
  -4  13   0   -2.51    1.84
   3 -13   0   -0.08    1.65
  -3  13   0   -0.38    1.67
   2 -13   0    5.25    1.62
  -2  13   0    4.32    1.73
   1 -13   0   45.00    2.99
   1 -13   0   48.65    2.78
  -1  13   0   54.53    3.06
   0 -13   0   -2.21    1.19
   0 -13   0    0.30    1.04
   0  13   0   -0.09    1.30
  -1 -13   0    0.24    1.24
  -1 -13   0    1.60    1.02
   1  13   0   -0.05    1.23
  -2 -13   0    9.33    1.33
  -2 -13   0    7.75    1.10
   2  13   0    6.44    1.32
  -3 -13   0   -0.91    1.23
  -3 -13   0   -1.47    0.97
   3  13   0    0.16    1.23
  -4 -13   0    2.21    1.01
  -4 -13   0    0.37    1.21
   4  13   0    1.81    1.33
  -5 -13   0   -0.20    1.03
   5  13   0    3.04    1.40
  -6 -13   0    1.37    1.05
   6  13   0    1.50    1.31
  -7 -13   0    5.38    1.39
   7  13   0    4.85    1.37
  -8 -13   0    1.52    1.32
   8  13   0   -0.11    1.39
  -9 -13   0    1.40    1.38
   9  13   0   -0.53    1.65
   2 -14   0    3.20    1.88
  -2  14   0    0.49    1.93
   1 -14   0    1.21    1.66
  -1  14   0    2.24    1.88
   0 -14   0    5.28    1.58
   0 -14   0    4.78    1.54
   0  14   0    3.59    1.66
  -1 -14   0    0.90    1.53
  -1 -14   0   -0.80    1.20
   1  14   0   -0.75    1.67
  -2 -14   0   -0.38    1.52
  -2 -14   0   -0.41    1.19
   2  14   0    0.44    1.60
  -3 -14   0   -0.80    1.42
   3  14   0    1.99    1.57
  -4 -14   0   -2.84    1.17
  -4 -14   0    0.18    1.56
   4  14   0   -0.31    1.56
  -5 -14   0   -0.60    1.55
  -5 -14   0    0.15    1.23
   5  14   0    1.68    1.50
  -6 -14   0   -1.25    1.27
   6  14   0    2.01    1.53
  -7 -14   0    1.76    1.35
   7  14   0   -1.05    1.52
  -8 -14   0   -1.19    1.42
   0 -15   0   -0.65    2.00
  -1 -15   0    0.42    1.76
   1  15   0    0.48    1.88
  -2 -15   0    0.73    1.92
  -2 -15   0    0.33    1.43
   2  15   0   -1.65    1.87
  -3 -15   0    1.86    1.68
  -3 -15   0    1.93    1.43
   3  15   0    1.48    1.93
  -4 -15   0   -0.59    1.42
  -4 -15   0   -0.28    1.79
   4  15   0    2.48    1.87
  -5 -15   0    1.57    1.78
  -5 -15   0   -0.45    1.51
   5  15   0   -0.68    1.82
  -6 -15   0    0.44    1.97
  -6 -15   0    0.30    1.56
   6  15   0    1.04    1.83
   5  15  -1    0.49    1.88
  -5 -15   1   -3.77    1.50
  -5 -15   1   -0.22    1.69
   4  15  -1   -3.32    1.84
  -4 -15   1    0.76    1.75
  -4 -15   1   -1.80    1.46
   3  15  -1    0.63    1.91
  -3 -15   1    0.78    1.47
  -3 -15   1   -0.24    1.68
   2  15  -1   -2.07    1.94
  -2 -15   1    0.47    1.89
  -2 -15   1   -1.15    1.45
   1  15  -1    0.75    2.07
  -1 -15   1    2.56    2.04
  -1 -15   1   -1.63    1.71
  -8 -14   1    1.25    1.49
   7  14  -1    4.60    1.63
  -7 -14   1    4.03    1.41
   6  14  -1   -0.09    1.54
  -6 -14   1    1.49    1.31
   5  14  -1    1.37    1.58
  -5 -14   1    1.05    1.24
   4  14  -1    3.42    1.58
  -4 -14   1   -2.28    1.19
  -4 -14   1   -0.18    1.59
   3  14  -1    0.05    1.58
  -3 -14   1    0.54    1.17
  -3 -14   1    0.17    1.44
   2  14  -1    3.68    1.55
  -2 -14   1    2.94    1.97
  -2 -14   1    3.49    1.55
   1  14  -1   -0.62    1.50
  -1 -14   1    4.75    1.61
  -1 -14   1   -0.68    1.20
   0  14  -1    8.33    1.71
   0 -14   1    9.24    1.68
   0 -14   1    8.68    1.38
  -1  14  -1    1.03    1.59
   1 -14   1    2.49    1.73
  -2  14  -1    5.18    2.01
   2 -14   1    6.04    1.98
   9  13  -1    0.46    1.69
  -9 -13   1   -1.51    1.42
   8  13  -1    0.57    1.44
  -8 -13   1    0.10    1.38
   7  13  -1    1.68    1.36
  -7 -13   1    0.97    1.27
   6  13  -1    2.96    1.35
  -6 -13   1    1.86    1.06
   5  13  -1    2.71    2.37
  -5 -13   1    0.49    1.03
   4  13  -1   -0.42    1.24
  -4 -13   1   -1.07    1.69
   3  13  -1    0.74    1.23
  -3 -13   1    0.70    0.99
  -3 -13   1   -0.93    1.26
   2  13  -1   -1.00    1.27
  -2 -13   1   -0.47    1.00
  -2 -13   1   -0.52    1.20
   1  13  -1   25.88    1.79
  -1 -13   1   21.71    1.67
  -1 -13   1   17.15    1.41
   0  13  -1    2.54    1.25
   0 -13   1   -0.48    1.21
   0 -13   1    0.21    1.07
  -1  13  -1    8.09    1.54
   1 -13   1    5.53    1.46
   1 -13   1    6.06    1.20
  -2  13  -1   -0.47    1.42
   2 -13   1   -0.66    1.54
  -3  13  -1   -1.27    1.66
   3 -13   1    2.97    1.60
  -4  13  -1    3.03    1.99
   4 -13   1    0.46    1.90
  10  12  -1    4.12    1.54
 -10 -12   1    1.26    1.42
   9  12  -1   -2.75    1.37
  -9 -12   1   -0.89    1.33
   8  12  -1    1.13    1.26
  -8 -12   1    1.16    1.10
   7  12  -1    0.25    1.22
   7  12  -1   -0.39    1.09
  -7 -12   1   -0.46    0.98
   6  12  -1    3.56    1.21
  -6 -12   1    3.35    1.02
   5  12  -1   -0.65    1.13
  -5 -12   1   -0.47    0.91
   4  12  -1    0.13    1.09
  -4 -12   1   -0.43    0.86
   3  12  -1    0.22    1.09
  -3 -12   1    0.72    1.18
  -3 -12   1    0.10    0.86
   2  12  -1    3.80    1.06
  -2 -12   1    1.92    1.62
  -2 -12   1   -0.15    0.83
   1  12  -1    0.84    1.54
  -1 -12   1    1.10    0.98
  -1 -12   1    0.08    0.84
   0  12  -1   -0.20    1.09
   0 -12   1    0.49    1.08
   0 -12   1    0.32    0.85
  -1  12  -1    8.97    1.22
   1 -12   1    7.08    1.05
   1 -12   1   10.74    1.27
  -2  12  -1   16.94    1.59
   2 -12   1   14.01    1.37
   2 -12   1   13.07    1.27
  -3  12  -1   -0.10    1.30
   3 -12   1    2.32    1.42
  -4  12  -1    0.79    1.46
   4 -12   1    1.64    1.54
  -5  12  -1    0.02    1.78
   5 -12   1    2.65    1.82
  11  11  -1    1.82    1.50
 -11 -11   1    1.80    1.53
  10  11  -1    3.41    1.51
 -10 -11   1    5.61    1.33
   9  11  -1   -1.01    1.29
  -9 -11   1   -0.77    1.18
   8  11  -1    0.01    1.01
   8  11  -1   -0.05    1.15
  -8 -11   1   -2.48    1.25
  -8 -11   1   -1.03    1.02
   7  11  -1   -0.25    1.01
   7  11  -1    0.14    1.08
  -7 -11   1   -0.26    1.01
  -7 -11   1    0.28    1.05
   6  11  -1   -0.21    1.29
   6  11  -1   -0.39    1.02
  -6 -11   1    0.06    0.64
  -6 -11   1    0.56    0.85
   5  11  -1    0.91    0.99
  -5 -11   1    0.35    0.82
   4  11  -1   -0.38    0.97
  -4 -11   1   -0.14    0.74
   3  11  -1    2.36    0.96
  -3 -11   1    1.09    0.73
   2  11  -1   11.64    1.13
  -2 -11   1    9.81    0.89
  -2 -11   1   10.11    0.99
   1  11  -1    1.01    0.94
  -1 -11   1   -0.09    0.70
  -1 -11   1    0.18    0.75
   0  11  -1    0.44    0.88
   0 -11   1    1.44    0.88
   0 -11   1    0.47    0.72
  -1  11  -1    3.81    0.99
  -1  11  -1    4.10    0.48
   1 -11   1    6.81    1.01
   1 -11   1    4.30    0.80
  -2  11  -1   10.37    1.16
  -2  11  -1   11.46    0.92
   2 -11   1   12.66    1.06
  -3  11  -1    9.63    1.23
  -3  11  -1    8.61    1.06
   3 -11   1   11.02    1.10
   3 -11   1   12.53    1.35
  -4  11  -1    0.92    1.16
  -4  11  -1    1.56    1.08
   4 -11   1    0.74    1.37
   4 -11   1    0.65    1.40
  -5  11  -1   -0.52    1.37
   5 -11   1    1.74    1.50
  -6  11  -1    0.04    1.69
   6 -11   1    1.14    1.70
   7 -11   1    3.20    1.97
  11  10  -1    0.69    1.53
 -11 -10   1    0.05    1.31
  10  10  -1   -0.72    1.21
 -10 -10   1   -0.41    1.12
 -10 -10   1    0.55    1.55
   9  10  -1   -0.28    1.06
  -9 -10   1   -1.36    1.28
  -9 -10   1    0.71    1.02
   8  10  -1   -0.31    0.91
   8  10  -1   -1.37    0.93
  -8 -10   1   -0.20    1.12
  -8 -10   1   -0.83    0.98
   7  10  -1   -0.42    0.92
   7  10  -1   -0.67    0.88
  -7 -10   1    0.43    0.95
  -7 -10   1   -0.01    0.80
   6  10  -1    2.01    0.83
   6  10  -1    2.36    0.90
  -6 -10   1    1.57    0.72
  -6 -10   1    3.55    0.74
   5  10  -1    5.58    0.93
   5  10  -1    5.39    0.84
  -5 -10   1    6.31    0.74
  -5 -10   1    4.42    0.58
  -5 -10   1    5.54    0.60
   4  10  -1    0.04    0.80
  -4 -10   1    1.51    0.64
   3  10  -1    0.54    0.76
  -3 -10   1   -0.32    0.59
   2  10  -1    0.46    0.78
  -2 -10   1    0.08    0.58
   1  10  -1    3.18    0.80
  -1 -10   1    3.95    0.64
  -1 -10   1    3.19    0.79
   0  10  -1    1.63    0.31
   0  10  -1    2.22    0.83
   0 -10   1    1.82    0.62
   0 -10   1    0.96    0.72
  -1  10  -1    4.50    0.44
  -1  10  -1    5.28    0.93
   1 -10   1    3.21    0.68
   1 -10   1    4.04    0.75
   1 -10   1    6.21    0.87
  -2  10  -1   14.79    0.96
  -2  10  -1   14.23    1.20
   2 -10   1   15.42    1.03
   2 -10   1   15.39    1.19
  -3  10  -1   16.56    1.30
  -3  10  -1   12.66    1.05
   3 -10   1   12.79    1.05
   3 -10   1   15.18    1.28
  -4  10  -1    1.13    1.05
  -4  10  -1    0.35    0.96
   4 -10   1    1.42    0.87
   4 -10   1   -0.39    1.34
  -5  10  -1    0.26    1.10
  -5  10  -1    2.80    1.18
   5 -10   1    1.66    1.25
   5 -10   1    2.49    1.16
  -6  10  -1    4.10    1.19
  -6  10  -1    1.41    1.38
   6 -10   1    3.51    1.45
  -7  10  -1    5.85    1.71
  -7  10  -1    4.78    1.32
   7 -10   1    6.72    1.71
   8 -10   1    0.11    1.80
  12   9  -1    2.05    1.42
 -12  -9   1    1.52    1.90
 -12  -9   1    0.85    1.43
  11   9  -1   -0.16    1.32
 -11  -9   1   -0.34    2.43
 -11  -9   1    3.33    1.28
  10   9  -1   -0.87    1.07
 -10  -9   1    0.23    1.40
 -10  -9   1   -0.33    0.98
   9   9  -1    1.74    0.99
  -9  -9   1    1.74    1.18
  -9  -9   1    0.74    0.93
   8   9  -1    0.84    0.79
   8   9  -1   -1.03    0.63
  -8  -9   1   -0.07    0.74
  -8  -9   1    0.87    1.03
   7   9  -1    0.58    0.76
   7   9  -1    0.84    0.77
  -7  -9   1    1.14    0.74
  -7  -9   1    0.51    0.87
  -7  -9   1   -0.26    1.02
  -7  -9   1    0.57    0.89
   6   9  -1    0.28    0.67
   6   9  -1   -0.05    0.75
  -6  -9   1   -0.55    0.67
  -6  -9   1    0.77    0.91
  -6  -9   1   -0.60    0.65
  -6  -9   1   -0.37    0.70
   5   9  -1    2.70    0.76
   5   9  -1    3.43    0.70
  -5  -9   1    3.07    0.51
  -5  -9   1    1.76    0.63
  -5  -9   1    2.58    0.53
   4   9  -1    0.29    0.63
   4   9  -1   -0.08    0.67
  -4  -9   1    0.17    0.46
  -4  -9   1    0.00    0.52
  -4  -9   1   -0.42    0.39
   3   9  -1   40.43    2.06
  -3  -9   1   41.07    1.98
   2   9  -1    4.74    0.75
  -2  -9   1    4.55    0.56
   1   9  -1   22.70    1.44
  -1  -9   1   21.43    1.27
  -1  -9   1   23.60    1.38
   0   9  -1    7.74    0.78
   0   9  -1    7.12    0.54
   0  -9   1    9.05    0.79
   0  -9   1    7.04    0.62
  -1   9  -1    3.76    0.74
  -1   9  -1    5.18    0.42
   1  -9   1    4.02    0.57
   1  -9   1    5.18    0.64
   1  -9   1    3.88    0.69
  -2   9  -1    2.03    0.82
  -2   9  -1    3.76    0.55
  -2   9  -1    2.90    0.61
   2  -9   1    3.61    0.60
   2  -9   1    3.18    0.74
   2  -9   1    3.22    0.84
  -3   9  -1    1.48    0.87
  -3   9  -1    2.41    0.66
  -3   9  -1    1.86    0.72
   3  -9   1    1.79    1.10
   3  -9   1    2.39    0.66
   3  -9   1    1.53    0.81
  -4   9  -1   -0.16    0.90
  -4   9  -1    1.67    0.82
   4  -9   1    0.56    0.95
   4  -9   1    0.42    0.72
  -5   9  -1   -1.39    0.88
  -5   9  -1    1.43    1.05
   5  -9   1    0.23    0.83
   5  -9   1    0.96    1.09
  -6   9  -1    0.62    1.15
  -6   9  -1    1.34    1.07
   6  -9   1    2.21    0.99
   6  -9   1    0.20    1.15
  -7   9  -1    0.60    1.29
  -7   9  -1   -0.30    1.19
   7  -9   1    1.90    1.30
  -8   9  -1    4.42    1.46
  -8   9  -1    2.85    1.57
   8  -9   1    5.65    1.67
  12   8  -1    2.46    1.54
 -12  -8   1    1.91    1.76
 -12  -8   1    0.26    1.43
  11   8  -1    1.01    1.17
 -11  -8   1    0.76    1.63
 -11  -8   1    1.09    1.18
  10   8  -1    2.09    1.03
 -10  -8   1    0.22    0.96
 -10  -8   1   -0.26    1.24
   9   8  -1    1.35    0.92
  -9  -8   1    0.22    1.05
  -9  -8   1    0.36    0.85
   8   8  -1   10.37    1.00
  -8  -8   1    9.21    1.07
  -8  -8   1    9.30    0.95
   7   8  -1    0.46    0.75
   7   8  -1   -0.92    0.57
  -7  -8   1   -0.93    0.79
  -7  -8   1   -0.19    0.68
  -7  -8   1    0.36    0.66
   6   8  -1    3.42    0.69
   6   8  -1    3.26    0.63
  -6  -8   1    3.55    0.65
  -6  -8   1    2.92    0.73
  -6  -8   1    2.77    0.68
   5   8  -1    2.04    0.63
   5   8  -1    2.26    0.60
  -5  -8   1    2.92    0.57
  -5  -8   1    1.74    0.39
  -5  -8   1    2.79    0.73
  -5  -8   1    2.41    0.46
   4   8  -1    0.94    0.51
   4   8  -1    1.83    0.59
  -4  -8   1    1.54    0.37
  -4  -8   1    1.19    0.34
  -4  -8   1    0.78    0.47
  -4  -8   1   -0.12    0.70
   3   8  -1   14.10    1.05
   3   8  -1   15.41    1.11
  -3  -8   1   16.20    0.92
  -3  -8   1   13.89    0.75
  -3  -8   1   15.53    0.77
   2   8  -1    1.07    0.55
  -2  -8   1    1.61    0.45
   1   8  -1    0.66    0.57
   1   8  -1    0.10    0.56
  -1  -8   1    0.29    0.48
  -1  -8   1    0.29    0.41
   0   8  -1    3.06    0.29
   0   8  -1    2.70    0.55
   0   8  -1    1.77    0.59
   0  -8   1    2.55    0.43
   0  -8   1    2.75    0.59
  -1   8  -1    0.33    0.53
  -1   8  -1    0.60    0.60
  -1   8  -1    0.47    0.30
   1  -8   1   -0.47    0.56
   1  -8   1    0.51    0.41
   1  -8   1    0.81    0.47
  -2   8  -1    6.15    0.74
  -2   8  -1    7.94    0.59
  -2   8  -1    7.19    0.65
   2  -8   1    7.68    0.78
   2  -8   1    7.60    0.59
   2  -8   1    7.75    0.75
  -3   8  -1    1.34    0.70
  -3   8  -1    1.29    0.54
  -3   8  -1    0.13    0.58
   3  -8   1    1.95    0.73
   3  -8   1    1.10    0.87
   3  -8   1    0.82    0.53
  -4   8  -1   12.11    0.79
  -4   8  -1   12.78    0.96
  -4   8  -1   11.47    1.04
   4  -8   1   12.60    0.85
   4  -8   1   11.76    1.06
  -5   8  -1    0.72    0.82
  -5   8  -1    0.87    0.89
   5  -8   1    0.42    0.70
   5  -8   1    0.86    0.90
  -6   8  -1    2.66    0.96
  -6   8  -1    2.57    0.94
   6  -8   1    1.02    1.01
   6  -8   1    3.18    0.83
  -7   8  -1   -0.97    1.14
  -7   8  -1    1.64    1.10
   7  -8   1    2.55    1.08
   7  -8   1    0.11    0.98
  -8   8  -1    5.96    1.28
  -8   8  -1    2.17    1.31
   8  -8   1    1.26    1.36
  -9   8  -1    2.90    1.57
  -9   8  -1    2.44    1.62
   9  -8   1    2.50    1.66
  13   7  -1   -0.45    1.55
 -13  -7   1    2.50    2.05
 -13  -7   1    0.63    1.48
  12   7  -1   -0.83    1.33
 -12  -7   1    2.05    1.64
 -12  -7   1    0.41    1.28
  11   7  -1    4.71    1.14
 -11  -7   1    6.94    1.13
 -11  -7   1    6.32    1.48
  10   7  -1    2.48    1.00
 -10  -7   1    0.08    1.11
   9   7  -1    0.69    0.82
  -9  -7   1    1.85    0.79
  -9  -7   1    1.50    0.97
   8   7  -1    0.25    0.72
  -8  -7   1   -0.50    0.70
  -8  -7   1   -0.93    0.83
   7   7  -1    1.00    0.66
   7   7  -1    1.01    0.38
  -7  -7   1    1.08    0.71
  -7  -7   1    1.09    0.61
  -7  -7   1    1.01    0.46
   6   7  -1    5.14    0.68
   6   7  -1    5.32    0.43
  -6  -7   1    7.00    0.69
  -6  -7   1    6.90    0.59
  -6  -7   1    5.13    0.63
   5   7  -1    0.23    0.43
   5   7  -1   -0.26    0.46
  -5  -7   1    0.79    0.50
  -5  -7   1    0.20    0.51
   4   7  -1    0.43    0.47
   4   7  -1    0.62    0.47
  -4  -7   1    0.68    0.51
  -4  -7   1    0.18    0.29
  -4  -7   1    0.19    0.31
  -4  -7   1    1.04    0.42
   3   7  -1   21.45    1.14
   3   7  -1   20.41    1.14
  -3  -7   1   19.63    0.94
  -3  -7   1   19.07    1.19
  -3  -7   1   20.09    0.93
  -3  -7   1   18.81    1.07
   2   7  -1   11.31    0.77
  -2  -7   1   12.36    0.62
  -2  -7   1   13.00    0.80
  -2  -7   1   14.46    0.85
  -2  -7   1   12.62    0.62
   1   7  -1    3.77    0.50
   1   7  -1    3.81    0.51
  -1  -7   1    4.71    0.29
  -1  -7   1    3.91    0.39
  -1  -7   1    3.35    0.65
   0   7  -1    6.67    0.55
   0   7  -1    8.34    0.68
   0   7  -1    7.24    0.44
   0  -7   1    7.54    0.49
   0  -7   1    7.57    0.54
   0  -7   1    6.50    0.58
  -1   7  -1   11.15    0.84
  -1   7  -1   14.37    0.74
  -1   7  -1   15.06    0.89
   1  -7   1   13.61    0.76
   1  -7   1   12.97    0.96
   1  -7   1   14.94    0.84
  -2   7  -1    1.55    0.31
  -2   7  -1    1.73    0.57
  -2   7  -1    1.75    0.44
   2  -7   1    0.82    0.33
   2  -7   1    1.31    0.51
   2  -7   1    2.61    0.53
  -3   7  -1    1.54    0.51
  -3   7  -1    1.37    0.59
  -3   7  -1    1.65    0.44
   3  -7   1    0.63    0.39
   3  -7   1    0.59    0.68
   3  -7   1    0.24    0.57
  -4   7  -1    8.21    0.61
  -4   7  -1    8.10    0.76
  -4   7  -1    6.23    0.79
   4  -7   1    6.14    1.02
   4  -7   1    9.95    0.86
   4  -7   1    7.97    0.62
  -5   7  -1   11.79    0.92
  -5   7  -1    9.75    0.91
  -5   7  -1    8.76    0.66
   5  -7   1    9.38    0.94
   5  -7   1    9.87    0.76
  -6   7  -1    0.72    0.87
  -6   7  -1   -0.44    0.83
   6  -7   1   -0.53    0.86
   6  -7   1    1.55    0.70
  -7   7  -1   -1.04    0.97
  -7   7  -1    0.25    0.97
   7  -7   1    1.01    0.98
   7  -7   1    0.20    0.83
  -8   7  -1    0.02    1.12
   8  -7   1    2.34    1.19
   8  -7   1    0.12    1.07
  -9   7  -1    7.56    1.55
   9  -7   1   14.54    1.62
 -10   7  -1    9.25    1.76
 -10   7  -1   10.02    1.85
  10  -7   1   11.89    1.87
  13   6  -1    1.73    1.54
 -13  -6   1   -0.95    1.35
 -13  -6   1   -1.30    1.95
  12   6  -1   -1.17    1.27
 -12  -6   1   -1.11    1.57
 -12  -6   1   -1.25    1.18
  11   6  -1    3.93    1.04
 -11  -6   1    4.36    0.98
 -11  -6   1    4.76    1.33
  10   6  -1    8.18    1.10
 -10  -6   1    9.53    1.18
 -10  -6   1    8.53    0.96
   9   6  -1   -0.21    0.77
  -9  -6   1   -0.22    0.88
  -9  -6   1    0.19    0.74
   8   6  -1    0.07    0.70
  -8  -6   1    1.36    0.63
  -8  -6   1    0.49    0.78
   7   6  -1    0.32    0.26
   7   6  -1    0.49    0.56
  -7  -6   1    0.83    0.56
  -7  -6   1    0.02    0.26
  -7  -6   1    0.33    0.65
   6   6  -1    0.26    0.55
   6   6  -1    0.99    0.53
   6   6  -1    1.14    0.32
  -6  -6   1   -0.13    0.45
  -6  -6   1    1.32    0.56
  -6  -6   1    1.71    0.35
   5   6  -1   34.96    1.57
   5   6  -1   35.39    1.68
  -5  -6   1   35.77    1.60
  -5  -6   1   32.83    1.66
  -5  -6   1   33.43    1.67
   4   6  -1  161.96    7.22
   4   6  -1  172.29    7.19
  -4  -6   1  171.20    7.22
  -4  -6   1  173.26    7.19
  -4  -6   1  165.46    7.18
   3   6  -1    2.76    0.37
   3   6  -1    2.56    0.42
  -3  -6   1    2.70    0.27
  -3  -6   1    2.52    0.42
  -3  -6   1    2.44    0.48
  -3  -6   1    3.48    0.40
  -3  -6   1    3.32    0.26
   2   6  -1   19.77    1.06
   2   6  -1   19.46    1.03
   2   6  -1   19.11    1.03
  -2  -6   1   19.11    0.86
  -2  -6   1   18.50    0.97
  -2  -6   1   19.12    0.87
  -2  -6   1   19.17    1.07
  -2  -6   1   21.47    1.07
   1   6  -1    4.09    0.39
   1   6  -1    3.51    0.44
  -1  -6   1    4.35    0.25
  -1  -6   1    3.92    0.32
  -1  -6   1    3.74    0.52
  -1  -6   1    3.26    0.44
   0   6  -1    0.63    0.17
   0   6  -1    1.45    0.33
   0   6  -1    1.06    0.43
   0  -6   1    1.19    0.20
   0  -6   1    1.07    0.39
   0  -6   1    1.14    0.42
   0  -6   1    1.11    0.47
   0  -6   1    1.03    0.22
  -1   6  -1    4.55    0.33
  -1   6  -1    4.14    0.39
  -1   6  -1    3.95    0.49
   1  -6   1    4.28    0.31
   1  -6   1    4.08    0.57
   1  -6   1    4.97    0.37
   1  -6   1    3.88    0.46
  -2   6  -1    3.80    0.37
  -2   6  -1    3.83    0.34
  -2   6  -1    4.35    0.54
   2  -6   1    2.63    0.46
   2  -6   1    4.34    0.46
   2  -6   1    4.35    0.32
  -3   6  -1    1.57    0.44
  -3   6  -1    1.34    0.35
  -3   6  -1    1.83    0.51
   3  -6   1    1.67    0.51
   3  -6   1    2.08    0.58
   3  -6   1    1.96    0.29
  -4   6  -1    4.27    0.62
  -4   6  -1    3.63    0.44
  -4   6  -1    3.82    0.61
   4  -6   1    3.45    0.62
   4  -6   1    4.38    0.80
   4  -6   1    4.25    0.42
  -5   6  -1   13.65    0.96
  -5   6  -1   11.94    0.89
  -5   6  -1   11.67    0.71
   5  -6   1   10.35    0.90
   5  -6   1   12.81    0.92
  -6   6  -1   16.59    1.10
  -6   6  -1   17.61    1.15
  -6   6  -1   13.09    0.87
   6  -6   1   17.05    1.14
   6  -6   1   16.37    1.17
  -7   6  -1    1.60    0.87
  -7   6  -1    0.70    0.89
   7  -6   1    0.78    0.84
   7  -6   1    0.35    0.74
  -8   6  -1    1.13    1.04
  -8   6  -1    0.52    0.98
   8  -6   1    0.89    0.91
  -9   6  -1   -0.92    1.22
  -9   6  -1   -0.22    1.17
   9  -6   1   -1.08    1.32
   9  -6   1   -1.39    1.21
 -10   6  -1    1.51    1.56
 -10   6  -1    4.49    1.45
  10  -6   1    3.88    1.47
  13   5  -1   -0.33    2.00
 -13  -5   1    0.43    1.87
 -13  -5   1    1.52    1.38
  12   5  -1    0.52    1.35
 -12  -5   1    1.29    1.15
 -12  -5   1   -0.24    1.52
  11   5  -1    0.78    0.96
 -11  -5   1    0.97    1.23
 -11  -5   1    1.39    1.17
  10   5  -1    4.04    0.91
 -10  -5   1    5.05    0.90
 -10  -5   1    4.33    1.04
   9   5  -1   27.56    1.73
  -9  -5   1   28.60    1.68
  -9  -5   1   27.78    1.91
   8   5  -1    8.78    0.85
  -8  -5   1   10.73    0.93
  -8  -5   1    7.45    0.73
   7   5  -1   14.87    1.13
  -7  -5   1   14.64    1.08
  -7  -5   1   17.38    1.03
   6   5  -1   11.04    0.78
   6   5  -1   14.10    0.83
   6   5  -1   12.20    0.64
  -6  -5   1   13.79    1.02
  -6  -5   1   12.63    0.63
  -6  -5   1   11.38    0.84
   5   5  -1   39.08    1.79
   5   5  -1   38.05    1.80
   5   5  -1   37.81    1.69
  -5  -5   1   41.42    1.70
  -5  -5   1   36.09    1.76
  -5  -5   1   37.96    1.77
   4   5  -1    3.33    0.32
   4   5  -1    3.35    0.41
   4   5  -1    3.59    0.33
  -4  -5   1    3.51    0.48
  -4  -5   1    3.39    0.32
  -4  -5   1    3.43    0.33
  -4  -5   1    3.32    0.38
   3   5  -1   48.66    2.15
   3   5  -1   50.27    2.13
  -3  -5   1   50.27    2.13
  -3  -5   1   46.73    2.16
  -3  -5   1   48.63    2.13
  -3  -5   1   46.64    2.10
   2   5  -1   34.06    1.55
   2   5  -1   35.77    1.56
   2   5  -1   35.24    1.58
  -2  -5   1   33.49    1.50
  -2  -5   1   34.81    1.57
  -2  -5   1   32.73    1.55
  -2  -5   1   35.21    1.59
  -2  -5   1   35.76    1.49
   1   5  -1    0.64    0.27
  -1  -5   1    0.72    0.13
  -1  -5   1    0.72    0.33
  -1  -5   1    0.24    0.31
  -1  -5   1    0.78    0.19
   0   5  -1   65.45    2.77
   0   5  -1   63.02    2.81
   0   5  -1   64.27    2.74
   0  -5   1   63.95    2.79
   0  -5   1   64.13    2.81
   0  -5   1   65.21    2.76
   0  -5   1   65.35    2.75
   0  -5   1   63.49    2.82
  -1   5  -1    1.49    0.21
  -1   5  -1    0.99    0.25
  -1   5  -1    0.60    0.34
   1  -5   1    1.20    0.32
   1  -5   1    1.79    0.41
   1  -5   1    1.16    0.20
  -2   5  -1    7.81    0.51
  -2   5  -1    8.16    0.59
  -2   5  -1    7.67    0.57
  -2   5  -1    9.04    0.55
   2  -5   1    7.72    0.48
   2  -5   1    7.97    0.55
   2  -5   1    8.27    0.59
   2  -5   1    7.12    0.58
  -3   5  -1    1.82    0.45
  -3   5  -1    1.65    0.36
  -3   5  -1    1.67    0.29
  -3   5  -1    2.66    0.52
   3  -5   1    2.10    0.46
   3  -5   1    2.24    0.54
   3  -5   1    1.98    0.28
   3  -5   1    2.46    0.46
  -4   5  -1    0.03    0.46
  -4   5  -1    0.52    0.46
  -4   5  -1    0.39    0.31
   4  -5   1   -0.39    0.26
   4  -5   1    0.43    0.62
   4  -5   1    0.02    0.45
  -5   5  -1    4.12    0.63
  -5   5  -1    3.55    0.44
  -5   5  -1    3.80    0.62
   5  -5   1    5.04    0.65
  -6   5  -1    1.17    0.47
  -6   5  -1    1.39    0.66
  -6   5  -1    1.48    0.69
   6  -5   1    1.19    0.67
   6  -5   1    1.51    0.53
  -7   5  -1   36.35    2.00
  -7   5  -1   37.13    1.83
  -7   5  -1   36.53    2.14
   7  -5   1   38.29    1.94
   7  -5   1   38.50    2.05
  -8   5  -1    5.07    0.93
  -8   5  -1    6.10    1.05
   8  -5   1    5.39    0.89
   8  -5   1    5.68    1.00
  -9   5  -1    0.13    1.12
  -9   5  -1    1.31    1.02
   9  -5   1    2.35    1.14
   9  -5   1    1.36    1.00
 -10   5  -1    3.96    1.48
 -10   5  -1    2.94    1.26
  10  -5   1    2.78    1.31
 -11   5  -1    3.95    1.79
  11  -5   1    5.89    1.69
  13   4  -1    0.29    1.57
 -13  -4   1   -2.34    1.28
 -13  -4   1    3.43    1.84
  12   4  -1   -0.18    1.15
 -12  -4   1    1.66    1.54
 -12  -4   1    1.36    1.08
  11   4  -1   -1.63    0.91
 -11  -4   1    0.18    1.19
 -11  -4   1    0.11    0.95
  10   4  -1    1.88    0.91
 -10  -4   1    0.76    0.79
 -10  -4   1    1.01    1.00
   9   4  -1   38.39    2.06
  -9  -4   1   38.55    2.01
  -9  -4   1   38.52    2.20
   8   4  -1   16.04    0.98
  -8  -4   1   12.25    0.91
  -8  -4   1   15.18    1.07
   7   4  -1    7.95    0.68
  -7  -4   1    9.99    0.80
  -7  -4   1    9.06    0.70
   6   4  -1    1.90    0.46
   6   4  -1    1.57    0.54
  -6  -4   1    1.87    0.50
  -6  -4   1    2.37    0.44
   5   4  -1    2.16    0.21
   5   4  -1    2.46    0.39
   5   4  -1    1.72    0.41
  -5  -4   1    1.58    0.39
  -5  -4   1    1.64    0.47
  -5  -4   1    2.29    0.38
  -5  -4   1    2.00    0.49
  -5  -4   1    2.04    0.20
   4   4  -1    0.86    0.28
   4   4  -1    1.48    0.32
   4   4  -1    0.90    0.20
  -4  -4   1    0.89    0.29
  -4  -4   1    0.56    0.37
  -4  -4   1    0.37    0.39
  -4  -4   1    0.93    0.26
   3   4  -1   45.67    1.99
   3   4  -1   46.24    1.99
  -3  -4   1   45.68    1.99
  -3  -4   1   45.41    2.02
  -3  -4   1   46.09    1.98
  -3  -4   1   45.40    1.99
   2   4  -1   11.38    0.61
   2   4  -1   10.66    0.57
   2   4  -1   10.51    0.54
  -2  -4   1   11.16    0.57
  -2  -4   1   10.21    0.55
  -2  -4   1   10.31    0.58
  -2  -4   1   10.24    0.51
   1   4  -1   40.85    1.72
   1   4  -1   38.99    1.72
   1   4  -1   37.49    1.73
  -1  -4   1   38.31    1.71
  -1  -4   1   40.74    1.73
  -1  -4   1   39.72    1.73
  -1  -4   1   39.27    1.67
   0   4  -1   74.35    3.17
   0   4  -1   72.68    3.19
   0   4  -1   72.89    3.15
   0  -4   1   75.47    3.20
   0  -4   1   74.22    3.19
   0  -4   1   74.90    3.16
   0  -4   1   74.69    3.15
  -1   4  -1   14.94    0.68
  -1   4  -1   13.17    0.72
  -1   4  -1   14.55    0.68
   1  -4   1   14.32    0.69
   1  -4   1   14.74    0.67
   1  -4   1   14.27    0.72
   1  -4   1   13.72    0.78
  -2   4  -1    0.64    0.28
  -2   4  -1    1.64    0.35
  -2   4  -1    1.10    0.23
  -2   4  -1    1.14    0.19
   2  -4   1    1.09    0.27
   2  -4   1    1.12    0.26
   2  -4   1    1.15    0.19
   2  -4   1    1.57    0.38
  -3   4  -1    1.50    0.37
  -3   4  -1    1.77    0.39
  -3   4  -1    2.07    0.24
   3  -4   1    1.95    0.25
   3  -4   1    1.88    0.43
   3  -4   1    2.03    0.39
   3  -4   1    2.20    0.37
  -4   4  -1   18.43    1.03
  -4   4  -1   17.45    1.04
  -4   4  -1   17.79    0.89
  -4   4  -1   16.16    1.05
   4  -4   1   17.89    0.88
   4  -4   1   19.39    1.17
   4  -4   1   16.82    1.02
   4  -4   1   17.50    1.05
  -5   4  -1    0.34    0.47
  -5   4  -1    0.23    0.50
  -5   4  -1   -0.19    0.37
   5  -4   1    0.02    0.26
   5  -4   1   -0.24    0.68
   5  -4   1    0.19    0.47
   5  -4   1   -0.15    0.54
  -6   4  -1    0.26    0.61
  -6   4  -1    0.13    0.55
  -6   4  -1    0.48    0.45
   6  -4   1    0.01    0.56
   6  -4   1   -0.69    0.47
   6  -4   1    0.29    0.58
  -7   4  -1   17.73    1.18
  -7   4  -1   16.89    1.06
  -7   4  -1   15.65    1.12
   7  -4   1   15.73    1.12
   7  -4   1   17.39    1.01
  -8   4  -1    1.26    0.85
  -8   4  -1    0.51    0.75
   8  -4   1    1.27    0.77
   8  -4   1    1.59    0.86
  -9   4  -1    0.16    1.43
  -9   4  -1    0.42    0.88
   9  -4   1   -0.20    0.93
   9  -4   1    0.64    0.98
 -10   4  -1    3.21    1.30
 -10   4  -1    1.95    1.08
  10  -4   1    0.21    1.15
  10  -4   1    1.25    1.18
 -11   4  -1   -0.65    1.55
  11  -4   1   -0.37    1.43
  13   3  -1    0.74    1.54
 -13  -3   1    3.02    1.28
 -13  -3   1    4.95    1.95
  12   3  -1    3.06    1.33
 -12  -3   1    1.37    1.55
 -12  -3   1    1.56    1.03
  11   3  -1    1.99    0.99
 -11  -3   1    4.22    0.97
 -11  -3   1    1.92    1.20
  10   3  -1    2.02    0.80
 -10  -3   1    1.81    0.82
 -10  -3   1    1.24    1.01
   9   3  -1    5.60    0.81
  -9  -3   1    5.36    0.91
  -9  -3   1    4.12    0.71
   8   3  -1    6.29    0.68
  -8  -3   1    7.03    0.82
   7   3  -1   42.41    2.07
  -7  -3   1   45.03    2.16
   6   3  -1   -0.06    0.54
   6   3  -1    0.59    0.40
  -6  -3   1    1.52    0.48
   5   3  -1   76.53    3.25
   5   3  -1   74.65    3.22
  -5  -3   1   73.60    3.23
  -5  -3   1   71.16    3.21
  -5  -3   1   73.52    3.24
   4   3  -1    1.03    0.25
   4   3  -1    0.99    0.29
   4   3  -1    0.70    0.15
  -4  -3   1    0.67    0.33
  -4  -3   1    0.96    0.14
  -4  -3   1    0.50    0.24
  -4  -3   1    0.71    0.34
   3   3  -1   18.80    0.86
   3   3  -1   17.83    0.86
   3   3  -1   18.64    0.82
  -3  -3   1   18.80    0.85
  -3  -3   1   17.72    0.81
  -3  -3   1   18.26    0.88
  -3  -3   1   17.61    0.86
   2   3  -1   45.75    1.96
   2   3  -1   44.98    1.95
   2   3  -1   45.34    1.97
  -2  -3   1   45.40    1.97
  -2  -3   1   46.85    1.98
  -2  -3   1   46.56    1.96
  -2  -3   1   44.77    1.96
   1   3  -1   10.11    0.50
   1   3  -1   10.39    0.50
   1   3  -1   10.66    0.51
  -1  -3   1    9.90    0.44
  -1  -3   1    9.77    0.51
  -1  -3   1    9.49    0.45
  -1  -3   1   10.59    0.51
  -1  -3   1   10.26    0.48
   0   3  -1    9.73    0.47
   0   3  -1    9.63    0.43
   0   3  -1    9.42    0.50
   0  -3   1    9.56    0.44
   0  -3   1    9.81    0.50
   0  -3   1    9.70    0.46
   0  -3   1    9.77    0.51
  -1   3  -1    2.52    0.19
  -1   3  -1    1.98    0.22
  -1   3  -1    2.54    0.18
  -1   3  -1    2.50    0.23
   1  -3   1    2.76    0.20
   1  -3   1    2.29    0.22
   1  -3   1    2.69    0.18
   1  -3   1    2.35    0.25
  -2   3  -1    5.76    0.34
  -2   3  -1    5.73    0.43
  -2   3  -1    5.49    0.41
  -2   3  -1    4.76    0.35
   2  -3   1    5.76    0.34
   2  -3   1    6.05    0.41
   2  -3   1    6.33    0.40
   2  -3   1    5.59    0.42
  -3   3  -1   25.57    1.20
  -3   3  -1   24.80    1.17
  -3   3  -1   25.79    1.13
  -3   3  -1   24.94    1.16
   3  -3   1   25.54    1.21
   3  -3   1   24.63    1.13
   3  -3   1   25.12    1.20
  -4   3  -1    1.55    0.37
  -4   3  -1    1.97    0.33
  -4   3  -1    1.82    0.43
  -4   3  -1    1.50    0.27
   4  -3   1    1.86    0.47
   4  -3   1    1.14    0.34
   4  -3   1    1.83    0.25
   4  -3   1    1.69    0.35
  -5   3  -1   -0.02    0.44
  -5   3  -1   -0.07    0.32
  -5   3  -1   -0.23    0.36
   5  -3   1   -0.31    0.42
   5  -3   1   -0.05    0.59
   5  -3   1   -0.43    0.43
   5  -3   1    0.22    0.25
  -6   3  -1   -0.12    0.53
  -6   3  -1   -0.19    0.44
  -6   3  -1   -0.36    0.44
   6  -3   1    0.20    0.51
   6  -3   1    0.33    0.54
   6  -3   1    0.34    0.42
  -7   3  -1    2.23    0.72
  -7   3  -1    2.14    0.58
  -7   3  -1    2.73    0.56
   7  -3   1    2.08    0.62
   7  -3   1    2.29    0.59
   7  -3   1    1.70    0.66
  -8   3  -1    0.69    0.62
  -8   3  -1    1.03    0.82
   8  -3   1    0.32    0.76
   8  -3   1    1.25    0.65
   8  -3   1    1.33    0.71
  -9   3  -1    1.64    0.75
  -9   3  -1    1.14    0.98
   9  -3   1    2.32    0.87
   9  -3   1    0.39    0.91
 -10   3  -1   -0.40    1.19
  10  -3   1   -0.30    1.05
  10  -3   1    0.53    1.06
 -11   3  -1   -0.96    1.45
  11  -3   1    0.00    1.38
 -12   3  -1    1.88    1.83
  12  -3   1    0.69    1.66
  13   2  -1    4.57    1.65
 -13  -2   1    2.70    1.26
 -13  -2   1    3.30    1.92
  12   2  -1    3.05    1.34
 -12  -2   1    5.23    1.61
 -12  -2   1    3.36    1.35
  11   2  -1   -0.10    1.06
 -11  -2   1    0.39    1.22
 -11  -2   1    1.14    0.89
  10   2  -1    6.12    0.94
 -10  -2   1    5.89    1.09
   9   2  -1    8.14    0.89
  -9  -2   1    3.99    0.88
   8   2  -1   19.37    1.31
  -8  -2   1   19.86    1.43
   7   2  -1   14.29    0.98
  -7  -2   1   15.47    0.97
   6   2  -1    0.33    0.54
   6   2  -1    0.79    0.40
  -6  -2   1    1.11    0.47
  -6  -2   1    0.43    0.47
   5   2  -1    0.15    0.33
   5   2  -1    0.21    0.41
  -5  -2   1   -0.12    0.36
  -5  -2   1   -0.55    0.38
  -5  -2   1   -0.39    0.40
   4   2  -1    8.67    0.49
   4   2  -1    8.84    0.61
  -4  -2   1    8.60    0.57
  -4  -2   1    8.73    0.57
  -4  -2   1    7.80    0.54
   3   2  -1    0.14    0.10
   3   2  -1   -0.07    0.18
   3   2  -1   -0.10    0.17
  -3  -2   1   -0.27    0.20
  -3  -2   1    0.18    0.20
  -3  -2   1    0.02    0.08
  -3  -2   1   -0.02    0.18
   2   2  -1  243.39   10.49
   2   2  -1  249.80   10.49
   2   2  -1  250.28   10.48
  -2  -2   1  250.71   10.48
  -2  -2   1  245.66   10.49
  -2  -2   1  255.50   10.49
  -2  -2   1  239.97   10.49
   1   2  -1    2.64    0.17
   1   2  -1    2.01    0.14
   1   2  -1    2.39    0.16
  -1  -2   1    2.24    0.16
  -1  -2   1    2.91    0.18
  -1  -2   1    1.99    0.15
  -1  -2   1    2.41    0.16
   0   2  -1   51.01    2.13
   0   2  -1   49.52    2.16
   0   2  -1   52.17    2.15
   0  -2   1   49.16    2.13
   0  -2   1   50.23    2.15
   0  -2   1   49.78    2.16
   0  -2   1   51.00    2.15
  -1   2  -1  379.94   15.87
  -1   2  -1  370.41   15.89
  -1   2  -1  377.27   15.88
  -1   2  -1  378.21   15.87
   1  -2   1  379.71   15.88
   1  -2   1  382.23   15.87
   1  -2   1  369.99   15.90
   1  -2   1  366.91   15.87
  -2   2  -1    1.01    0.17
  -2   2  -1    0.75    0.17
  -2   2  -1    1.01    0.18
  -2   2  -1    0.97    0.15
   2  -2   1    1.06    0.18
   2  -2   1    0.99    0.14
   2  -2   1    1.23    0.19
   2  -2   1    1.02    0.18
  -3   2  -1   12.80    0.62
  -3   2  -1   13.17    0.65
  -3   2  -1   13.40    0.68
  -3   2  -1   12.44    0.67
   3  -2   1   12.03    0.66
   3  -2   1   12.58    0.62
   3  -2   1   12.37    0.66
   3  -2   1   13.92    0.71
  -4   2  -1   90.58    3.82
  -4   2  -1   86.36    3.83
  -4   2  -1   91.04    3.78
  -4   2  -1   88.27    3.79
   4  -2   1   86.18    3.78
   4  -2   1   89.82    3.84
   4  -2   1   89.41    3.79
   4  -2   1   85.48    3.80
  -5   2  -1    1.59    0.26
  -5   2  -1    1.20    0.44
  -5   2  -1    1.42    0.44
  -5   2  -1    1.03    0.34
   5  -2   1    1.78    0.55
   5  -2   1    1.21    0.41
   5  -2   1    1.41    0.28
   5  -2   1    1.17    0.34
  -6   2  -1    2.89    0.55
  -6   2  -1    1.86    0.46
  -6   2  -1    2.11    0.31
   6  -2   1    2.58    0.49
   6  -2   1    2.84    0.44
   6  -2   1    2.33    0.42
  -7   2  -1    1.84    0.56
  -7   2  -1    1.43    0.42
  -7   2  -1    0.85    0.61
   7  -2   1    1.30    0.49
   7  -2   1    1.03    0.55
   7  -2   1    1.61    0.59
  -8   2  -1    7.70    0.92
  -8   2  -1    7.51    0.62
   8  -2   1    7.00    0.83
   8  -2   1    5.18    0.60
   8  -2   1    6.86    0.78
  -9   2  -1    3.63    0.64
  -9   2  -1    5.58    1.00
   9  -2   1    4.30    0.92
   9  -2   1    4.43    0.88
 -10   2  -1    1.68    1.13
  10  -2   1    1.10    1.03
  10  -2   1    2.50    0.99
 -11   2  -1    2.34    1.35
  11  -2   1    2.77    1.23
 -12   2  -1    7.89    1.83
  12  -2   1    1.13    1.57
  13   1  -1    0.49    1.70
 -13  -1   1    0.54    2.06
 -13  -1   1   -1.04    1.15
  12   1  -1    1.08    1.37
 -12  -1   1    2.77    1.07
 -12  -1   1    1.81    1.58
  11   1  -1    0.54    1.01
 -11  -1   1   -0.74    0.90
 -11  -1   1    0.03    1.27
  10   1  -1   -0.11    0.88
 -10  -1   1   -0.71    1.02
   9   1  -1    0.71    0.73
  -9  -1   1   -0.23    0.82
   8   1  -1    1.23    0.61
  -8  -1   1    1.24    0.66
   7   1  -1   34.44    1.73
  -7  -1   1   34.70    1.80
   6   1  -1   13.61    0.90
   6   1  -1   13.86    0.92
  -6  -1   1   14.51    0.92
  -6  -1   1   14.51    0.88
   5   1  -1   42.27    2.06
   5   1  -1   43.67    1.99
  -5  -1   1   46.57    2.03
  -5  -1   1   46.08    1.99
  -5  -1   1   44.34    2.04
   4   1  -1   70.37    3.02
   4   1  -1   68.02    2.99
   4   1  -1   70.43    2.94
   4   1  -1   68.71    2.94
  -4  -1   1   65.85    3.01
  -4  -1   1   71.47    2.99
  -4  -1   1   70.56    3.00
   3   1  -1  212.96    9.08
   3   1  -1  218.23    9.12
   3   1  -1  214.71    9.11
  -3  -1   1  216.16    9.10
  -3  -1   1  208.75    9.12
  -3  -1   1  218.77    9.11
   2   1  -1    0.24    0.06
   2   1  -1    0.06    0.13
   2   1  -1    0.17    0.13
  -2  -1   1    0.15    0.13
  -2  -1   1    0.17    0.06
  -2  -1   1    0.27    0.12
   1   1  -1   15.35    0.67
   1   1  -1   15.38    0.68
   1   1  -1   16.06    0.68
   1   1  -1   14.92    0.68
  -1  -1   1   15.95    0.68
  -1  -1   1   15.31    0.67
  -1  -1   1   16.18    0.68
  -1  -1   1   15.36    0.68
   0   1  -1  129.87    5.46
   0   1  -1  125.74    5.47
   0  -1   1  127.28    5.46
   0  -1   1  134.37    5.48
   0  -1   1  128.86    5.47
  -1   1  -1   50.07    2.20
  -1   1  -1   52.12    2.20
  -1   1  -1   52.49    2.19
  -1   1  -1   52.00    2.19
   1  -1   1   51.62    2.20
   1  -1   1   50.63    2.19
   1  -1   1   52.39    2.20
   1  -1   1   50.98    2.19
  -2   1  -1  216.70    9.24
  -2   1  -1  223.21    9.23
  -2   1  -1  219.62    9.23
  -2   1  -1  202.74    9.24
   2  -1   1  229.16    9.24
   2  -1   1  223.39    9.23
   2  -1   1  212.81    9.23
   2  -1   1  217.16    9.23
  -3   1  -1    4.15    0.31
  -3   1  -1    4.89    0.30
  -3   1  -1    4.20    0.27
  -3   1  -1    3.77    0.29
   3  -1   1    4.38    0.29
   3  -1   1    5.19    0.34
   3  -1   1    4.06    0.29
   3  -1   1    4.60    0.31
  -4   1  -1  221.60    9.14
  -4   1  -1  209.77    9.11
  -4   1  -1  221.17    9.12
  -4   1  -1  211.10    9.15
   4  -1   1  217.94    9.16
   4  -1   1  209.57    9.13
   4  -1   1  216.49    9.11
   4  -1   1  213.25    9.12
  -5   1  -1    0.25    0.21
  -5   1  -1    0.29    0.42
  -5   1  -1    0.38    0.31
  -5   1  -1   -0.15    0.39
   5  -1   1    0.14    0.46
   5  -1   1   -0.30    0.23
   5  -1   1   -0.27    0.23
   5  -1   1    0.75    0.36
  -6   1  -1   68.39    2.98
  -6   1  -1   70.54    3.12
  -6   1  -1   69.45    3.04
   6  -1   1   69.92    3.03
   6  -1   1   67.64    2.98
   6  -1   1   69.03    3.06
  -7   1  -1    7.53    0.74
  -7   1  -1    5.91    0.64
  -7   1  -1    6.39    0.44
   7  -1   1    6.92    0.67
   7  -1   1    5.76    0.62
   7  -1   1    5.91    0.42
  -8   1  -1    9.78    0.91
  -8   1  -1   10.29    0.70
   8  -1   1   11.09    0.87
   8  -1   1   11.28    0.88
   8  -1   1   10.88    0.71
  -9   1  -1    0.70    0.89
   9  -1   1    1.21    0.81
   9  -1   1    0.58    0.76
 -10   1  -1    2.54    1.20
  10  -1   1    2.56    1.00
 -11   1  -1    0.73    1.32
  11  -1   1    1.56    1.14
 -12   1  -1   -1.65    1.58
  12  -1   1   -0.01    1.42
 -13   1  -1    1.89    2.17
  13  -1   1   -2.18    1.74
  13   0  -1    0.99    1.74
 -13   0   1   -2.73    1.94
  12   0  -1    2.35    1.48
 -12   0   1    5.77    1.73
 -12   0   1    3.38    1.09
  11   0  -1   13.10    1.32
 -11   0   1   11.43    1.50
  10   0  -1    8.05    1.05
   9   0  -1    4.57    0.87
  -9   0   1    5.70    0.97
   8   0  -1   -0.66    0.60
   8   0  -1    0.16    0.21
  -8   0   1    0.30    0.71
   7   0  -1    0.29    0.20
   7   0  -1    0.53    0.55
  -7   0   1    1.24    0.60
  -7   0   1    0.27    0.60
   6   0  -1   27.37    1.35
   6   0  -1   28.95    1.45
  -6   0   1   30.54    1.44
  -6   0   1   29.42    1.51
   5   0  -1    3.25    0.24
   5   0  -1    3.49    0.39
   5   0  -1    3.43    0.49
   5   0  -1    3.10    0.31
  -5   0   1    3.63    0.50
  -5   0   1    3.67    0.44
  -5   0   1    3.95    0.38
   4   0  -1    4.76    0.33
   4   0  -1    3.93    0.30
   4   0  -1    4.23    0.31
   4   0  -1    5.83    0.44
  -4   0   1    4.31    0.34
  -4   0   1    4.60    0.37
  -4   0   1    5.05    0.38
   3   0  -1  142.76    6.25
   3   0  -1  150.28    6.23
   3   0  -1  146.95    6.26
   3   0  -1  145.89    6.24
  -3   0   1  150.02    6.24
  -3   0   1  145.72    6.26
  -3   0   1  148.16    6.25
   1   0  -1    2.45    0.13
   1   0  -1    2.69    0.17
   1   0  -1    2.86    0.16
  -1   0   1    2.62    0.14
  -1   0   1    2.69    0.17
  -1   0   1    2.57    0.15
  -1   0  -1   39.55    1.71
  -1   0  -1   42.05    1.70
  -1   0  -1   39.75    1.70
  -1   0  -1   37.20    1.70
   1   0   1   42.12    1.71
   1   0   1   39.42    1.70
   1   0   1   40.01    1.70
  -2   0  -1    7.47    0.39
  -2   0  -1    7.04    0.37
  -2   0  -1    7.65    0.36
  -2   0  -1    7.12    0.34
   2   0   1    7.64    0.34
   2   0   1    7.59    0.39
   2   0   1    7.51    0.37
   2   0   1    7.37    0.37
  -3   0  -1  231.69    9.53
  -3   0  -1  219.52    9.55
  -3   0  -1  222.81    9.51
  -3   0  -1  227.77    9.53
   3   0   1  222.82    9.53
   3   0   1  215.17    9.53
   3   0   1  234.53    9.55
   3   0   1  226.11    9.51
  -4   0  -1    1.86    0.16
  -4   0  -1    1.55    0.27
  -4   0  -1    0.97    0.29
   4   0   1    1.30    0.23
   4   0   1    1.62    0.29
   4   0   1    1.43    0.15
   4   0   1    1.08    0.24
  -5   0  -1   15.72    0.73
  -5   0  -1   15.76    0.87
  -5   0  -1   15.97    0.93
  -5   0  -1   14.59    0.90
   5   0   1   15.82    0.71
   5   0   1   16.01    0.78
   5   0   1   15.88    0.83
   5   0   1   16.26    0.99
  -6   0  -1   53.77    2.53
  -6   0  -1   54.73    2.50
  -6   0  -1   59.04    2.47
  -6   0  -1   53.80    2.36
   6   0   1   55.10    2.56
   6   0   1   54.09    2.47
   6   0   1   54.09    2.35
   6   0   1   56.28    2.45
  -7   0  -1    1.67    0.56
   7   0   1    0.44    0.52
   7   0   1    0.71    0.50
  -8   0  -1   -1.20    0.68
   8   0   1    0.26    0.64
   8   0   1    0.50    0.25
   8   0   1   -0.07    0.64
  -9   0  -1   -0.87    0.78
   9   0   1    1.17    0.75
   9   0   1   -1.53    0.75
 -10   0  -1    0.54    1.07
  10   0   1   -0.22    0.86
 -11   0  -1    3.61    1.28
  11   0   1    3.92    1.15
 -12   0  -1    7.69    1.78
  12   0   1    9.54    1.46
 -13   0  -1    1.11    2.03
  13   0   1   -0.89    1.60
  12  -1  -1   -1.33    1.42
 -12   1   1    1.73    1.70
 -12   1   1    3.27    1.10
  11  -1  -1    4.46    1.17
 -11   1   1    6.19    1.48
  10  -1  -1    2.52    1.02
 -10   1   1    1.77    1.09
   9  -1  -1    4.56    0.41
   9  -1  -1    4.43    0.88
  -9   1   1    5.26    0.96
   8  -1  -1    0.41    0.69
   8  -1  -1    0.10    0.39
  -8   1   1   -0.85    0.70
   7  -1  -1    4.07    0.65
   7  -1  -1    4.32    0.43
   7  -1  -1    3.81    0.56
  -7   1   1    4.86    0.73
  -7   1   1    4.93    0.64
   6  -1  -1    9.45    0.68
   6  -1  -1   10.44    0.69
   6  -1  -1    9.62    0.66
  -6   1   1   11.52    0.66
  -6   1   1    9.11    0.72
   5  -1  -1    5.28    0.37
   5  -1  -1    5.30    0.59
   5  -1  -1    4.87    0.37
   5  -1  -1    4.92    0.48
  -5   1   1    4.97    0.34
  -5   1   1    6.11    0.42
  -5   1   1    5.20    0.56
  -5   1   1    3.91    0.49
   4  -1  -1   60.77    2.59
   4  -1  -1   58.10    2.62
   4  -1  -1   61.71    2.67
   4  -1  -1   59.70    2.59
  -4   1   1   61.54    2.59
  -4   1   1   58.46    2.58
  -4   1   1   62.12    2.63
  -4   1   1   59.02    2.65
   3  -1  -1    0.17    0.18
   3  -1  -1    0.20    0.14
   3  -1  -1    0.03    0.18
   3  -1  -1   -0.08    0.23
  -3   1   1   -0.01    0.17
  -3   1   1    0.17    0.15
  -3   1   1    0.30    0.18
  -3   1   1   -0.13    0.22
   2  -1  -1   17.00    0.76
   2  -1  -1   17.90    0.79
   2  -1  -1   17.25    0.80
   2  -1  -1   17.14    0.78
  -2   1   1   17.23    0.76
  -2   1   1   17.94    0.79
  -2   1   1   17.06    0.77
  -2   1   1   17.47    0.80
   1  -1  -1   15.78    0.67
   1  -1  -1   14.25    0.63
   1  -1  -1   14.82    0.66
   1  -1  -1   15.27    0.66
  -1   1   1   13.97    0.63
  -1   1   1   15.03    0.67
  -1   1   1   14.95    0.66
  -1   1   1   15.21    0.66
   0  -1  -1  277.24   11.70
   0  -1  -1  276.87   11.70
   0   1   1  276.79   11.71
  -1  -1  -1  287.84   12.38
  -1  -1  -1  297.23   12.38
   1   1   1  294.18   12.39
  -2  -1  -1  112.35    4.63
  -2  -1  -1  105.28    4.61
  -2  -1  -1  105.53    4.64
   2   1   1  110.55    4.63
   2   1   1  109.07    4.63
   2   1   1  112.28    4.64
  -3  -1  -1   10.66    0.54
  -3  -1  -1   10.45    0.56
  -3  -1  -1   11.10    0.53
   3   1   1   10.73    0.54
   3   1   1   10.81    0.53
   3   1   1   10.52    0.57
  -4  -1  -1   67.87    3.01
  -4  -1  -1   71.39    3.00
  -4  -1  -1   70.34    3.00
   4   1   1   68.41    3.00
   4   1   1   69.54    3.00
   4   1   1   70.11    3.03
  -5  -1  -1    7.10    0.55
  -5  -1  -1    7.75    0.53
  -5  -1  -1    7.25    0.52
   5   1   1    7.37    0.48
   5   1   1    6.97    0.56
  -6  -1  -1    0.97    0.46
  -6  -1  -1    1.47    0.50
  -6  -1  -1    0.80    0.48
   6   1   1    0.88    0.41
   6   1   1    1.77    0.59
   6   1   1    1.47    0.43
  -7  -1  -1    3.61    0.60
   7   1   1    6.10    0.60
   7   1   1    4.92    0.61
  -8  -1  -1    9.55    0.86
   8   1   1    9.45    0.78
   8   1   1   11.99    0.84
  -9  -1  -1    0.03    0.79
   9   1   1    1.82    0.73
 -10  -1  -1    6.36    1.07
  10   1   1    7.13    0.97
 -11  -1  -1    0.64    1.25
  11   1   1   -1.25    1.79
 -12  -1  -1    5.78    1.68
  12   1   1    3.62    1.32
 -13  -1  -1    4.15    2.05
  13   1   1    3.97    1.67
  12  -2  -1    1.59    1.55
 -12   2   1   -0.68    1.75
  11  -2  -1    0.40    1.33
 -11   2   1   -0.11    1.41
  10  -2  -1   -1.44    0.96
 -10   2   1    0.97    1.10
   9  -2  -1    0.03    0.89
  -9   2   1   -0.96    0.94
   8  -2  -1    3.77    0.61
   8  -2  -1    4.40    0.74
  -8   2   1    3.55    0.80
   7  -2  -1   -0.32    0.54
   7  -2  -1   -0.50    0.50
   7  -2  -1    0.54    0.52
  -7   2   1   -0.08    0.62
  -7   2   1    0.05    0.42
  -7   2   1   -0.46    0.55
   6  -2  -1    3.28    0.47
   6  -2  -1    3.89    0.35
   6  -2  -1    2.04    0.53
  -6   2   1    3.11    0.46
  -6   2   1    2.40    0.54
   5  -2  -1   14.83    0.76
   5  -2  -1   15.24    1.12
   5  -2  -1   14.42    0.87
   5  -2  -1   13.82    0.84
  -5   2   1   13.97    0.98
  -5   2   1   14.38    0.98
  -5   2   1   14.55    0.76
  -5   2   1   15.89    0.80
   4  -2  -1    8.29    0.51
   4  -2  -1    6.80    0.59
   4  -2  -1    8.80    0.47
   4  -2  -1    8.42    0.55
  -4   2   1    8.65    0.49
  -4   2   1    7.83    0.52
  -4   2   1    7.94    0.56
  -4   2   1    8.79    0.67
   3  -2  -1  140.54    5.90
   3  -2  -1  142.50    5.95
   3  -2  -1  136.21    5.93
   3  -2  -1  143.20    5.93
  -3   2   1  139.62    5.94
  -3   2   1  140.74    5.93
  -3   2   1  131.22    5.91
  -3   2   1  140.58    5.94
   2  -2  -1   41.43    1.78
   2  -2  -1   39.80    1.75
   2  -2  -1   42.55    1.79
   2  -2  -1   41.26    1.78
  -2   2   1   40.56    1.74
  -2   2   1   39.87    1.78
  -2   2   1   40.24    1.79
  -2   2   1   41.99    1.78
   1  -2  -1    0.06    0.05
   1  -2  -1    0.23    0.13
   1  -2  -1    0.03    0.11
  -1   2   1    0.23    0.05
  -1   2   1    0.02    0.13
  -1   2   1   -0.11    0.13
  -1   2   1    0.04    0.12
   0  -2  -1   41.59    1.80
   0  -2  -1   43.84    1.80
   0  -2  -1   42.22    1.80
   0  -2  -1   40.79    1.78
   0   2   1   42.91    1.79
   0   2   1   40.77    1.80
  -1  -2  -1  253.85   10.94
  -1  -2  -1  256.85   10.93
  -1  -2  -1  259.08   10.94
  -1  -2  -1  265.57   10.94
   1   2   1  255.10   10.94
   1   2   1  263.19   10.94
   1   2   1  257.54   10.94
  -2  -2  -1  489.45   21.23
  -2  -2  -1  505.28   21.22
  -2  -2  -1  511.84   21.24
   2   2   1  506.89   21.22
   2   2   1  499.09   21.23
   2   2   1  500.26   21.24
   2   2   1  504.75   21.23
  -3  -2  -1    1.07    0.21
  -3  -2  -1    0.87    0.17
  -3  -2  -1    1.27    0.09
  -3  -2  -1    1.08    0.18
   3   2   1    0.94    0.18
   3   2   1    0.97    0.20
   3   2   1    1.12    0.20
  -4  -2  -1    0.09    0.25
  -4  -2  -1   -0.51    0.25
  -4  -2  -1   -0.22    0.21
   4   2   1    0.03    0.23
   4   2   1   -0.08    0.26
   4   2   1    0.20    0.21
  -5  -2  -1    4.50    0.42
  -5  -2  -1    5.31    0.46
  -5  -2  -1    4.74    0.44
   5   2   1    3.95    0.39
   5   2   1    3.42    0.44
   5   2   1    3.85    0.35
  -6  -2  -1   -0.22    0.44
  -6  -2  -1   -0.27    0.46
  -6  -2  -1    0.47    0.42
   6   2   1    0.41    0.43
   6   2   1    0.45    0.53
   6   2   1    0.22    0.41
  -7  -2  -1    0.06    0.53
   7   2   1    0.57    0.53
   7   2   1    1.09    0.51
  -8  -2  -1    2.56    0.72
   8   2   1    2.02    0.64
  -9  -2  -1    3.87    0.88
   9   2   1    4.05    0.79
 -10  -2  -1   -0.05    0.97
  10   2   1   -0.95    0.79
 -11  -2  -1    3.47    1.21
 -12  -2  -1   10.98    1.70
  12   2   1   13.66    1.47
 -13  -2  -1    2.65    1.30
 -13  -2  -1    1.31    1.93
  13   2   1   -1.48    1.57
  12  -3  -1    1.40    1.62
 -12   3   1    1.05    2.09
  11  -3  -1   -1.02    1.44
 -11   3   1   -2.84    1.59
  10  -3  -1   -0.15    1.12
 -10   3   1    0.59    1.23
   9  -3  -1    1.82    0.94
  -9   3   1    0.07    0.99
   8  -3  -1    1.48    0.70
   8  -3  -1    1.21    0.64
   8  -3  -1    2.54    0.83
  -8   3   1    0.26    0.80
  -8   3   1    1.21    0.60
  -8   3   1    2.32    0.68
   7  -3  -1    0.06    0.63
   7  -3  -1   -0.32    0.66
   7  -3  -1    0.88    0.53
  -7   3   1    0.53    0.55
  -7   3   1   -0.53    0.52
  -7   3   1    1.18    0.66
   6  -3  -1    4.14    0.63
   6  -3  -1    3.97    0.36
   6  -3  -1    2.72    0.60
  -6   3   1    3.26    0.44
  -6   3   1    4.05    0.64
  -6   3   1    3.45    0.51
   5  -3  -1    3.46    0.67
   5  -3  -1    4.36    0.35
   5  -3  -1    3.65    0.51
   5  -3  -1    3.70    0.52
  -5   3   1    4.77    0.46
  -5   3   1    3.16    0.54
  -5   3   1    3.98    0.34
   4  -3  -1   18.24    0.84
   4  -3  -1   18.71    0.97
   4  -3  -1   17.74    1.11
   4  -3  -1   17.10    0.98
  -4   3   1   16.83    0.92
  -4   3   1   18.55    1.01
  -4   3   1   16.88    1.01
  -4   3   1   17.99    0.83
   3  -3  -1    5.34    0.42
   3  -3  -1    4.86    0.32
   3  -3  -1    5.29    0.43
   3  -3  -1    4.29    0.38
  -3   3   1    4.86    0.41
  -3   3   1    4.89    0.33
  -3   3   1    4.59    0.34
  -3   3   1    5.10    0.44
   2  -3  -1    5.72    0.31
   2  -3  -1    6.42    0.42
   2  -3  -1    5.75    0.39
   2  -3  -1    5.28    0.39
  -2   3   1    5.69    0.42
  -2   3   1    5.99    0.29
  -2   3   1    5.88    0.43
  -2   3   1    6.24    0.37
   1  -3  -1   24.74    1.13
   1  -3  -1   24.71    1.12
   1  -3  -1   25.11    1.07
  -1   3   1   23.51    1.12
  -1   3   1   25.33    1.12
  -1   3   1   24.96    1.10
  -1   3   1   25.32    1.07
   0  -3  -1    3.38    0.23
   0  -3  -1    3.05    0.24
   0  -3  -1    2.90    0.19
   0  -3  -1    3.16    0.23
   0   3   1    2.84    0.20
   0   3   1    3.08    0.24
   0   3   1    2.94    0.21
  -1  -3  -1   22.33    1.02
  -1  -3  -1   24.39    1.00
  -1  -3  -1   23.21    1.02
  -1  -3  -1   22.85    1.01
   1   3   1   22.56    1.00
   1   3   1   23.09    1.01
   1   3   1   22.09    1.02
  -2  -3  -1  195.65    8.31
  -2  -3  -1  194.32    8.31
  -2  -3  -1  195.87    8.31
  -2  -3  -1  201.49    8.31
   2   3   1  192.36    8.31
   2   3   1  197.28    8.31
  -3  -3  -1  183.66    7.95
  -3  -3  -1  186.00    7.95
  -3  -3  -1  187.91    7.93
   3   3   1  193.17    7.95
   3   3   1  187.24    7.93
   3   3   1  186.01    7.95
  -4  -3  -1   24.29    1.16
  -4  -3  -1   24.95    1.16
  -4  -3  -1   24.97    1.20
  -4  -3  -1   25.26    1.09
   4   3   1   25.75    1.15
   4   3   1   25.36    1.19
  -5  -3  -1    9.86    0.69
  -5  -3  -1   10.97    0.73
  -5  -3  -1   10.21    0.74
   5   3   1   10.29    0.64
   5   3   1   11.03    0.65
  -6  -3  -1    9.32    0.67
  -6  -3  -1    9.75    0.71
   6   3   1   10.02    0.74
   6   3   1   11.45    0.73
  -7  -3  -1    4.62    0.65
   7   3   1    4.50    0.56
  -8  -3  -1   10.10    0.88
   8   3   1    9.07    0.79
  -9  -3  -1    1.77    0.83
   9   3   1    0.47    0.68
 -10  -3  -1    5.57    1.06
  10   3   1    6.05    0.92
 -11  -3  -1    0.70    1.15
  11   3   1    1.53    1.65
 -12  -3  -1    0.81    1.50
  12   3   1    1.29    1.19
 -13  -3  -1    1.56    1.91
 -13  -3  -1    0.70    1.28
  13   3   1    0.20    1.57
  11  -4  -1   -2.03    1.56
 -11   4   1   -2.62    1.71
  10  -4  -1   -1.53    1.24
 -10   4   1    1.98    1.34
  -9   4   1   -0.76    1.06
   8  -4  -1   14.12    0.99
   8  -4  -1   13.72    1.13
  -8   4   1   13.51    1.20
  -8   4   1   14.74    1.05
   7  -4  -1   -0.41    0.52
   7  -4  -1   -0.89    0.73
  -7   4   1   -0.27    0.73
  -7   4   1    0.36    0.64
  -7   4   1   -0.52    0.46
   6  -4  -1   10.10    0.71
   6  -4  -1    9.21    0.86
   6  -4  -1   11.70    0.87
  -6   4   1   11.52    0.87
  -6   4   1   11.59    0.80
  -6   4   1   10.65    0.76
   5  -4  -1   24.69    1.41
   5  -4  -1   24.14    1.44
   5  -4  -1   26.69    1.22
  -5   4   1   26.43    1.21
  -5   4   1   27.02    1.48
  -5   4   1   26.34    1.39
   4  -4  -1   30.66    1.38
   4  -4  -1   31.06    1.53
   4  -4  -1   31.26    1.55
   4  -4  -1   30.23    1.67
  -4   4   1   31.50    1.56
  -4   4   1   30.61    1.51
  -4   4   1   32.26    1.37
   3  -4  -1    1.09    0.38
   3  -4  -1    1.14    0.18
   3  -4  -1    0.96    0.35
   3  -4  -1    0.74    0.41
  -3   4   1    1.02    0.16
  -3   4   1    0.49    0.36
  -3   4   1    0.33    0.39
  -3   4   1    1.29    0.32
   2  -4  -1   47.99    2.07
   2  -4  -1   47.27    2.13
   2  -4  -1   49.20    2.16
   2  -4  -1   48.72    2.14
  -2   4   1   48.29    2.12
  -2   4   1   49.10    2.07
  -2   4   1   46.59    2.14
  -2   4   1   49.38    2.14
   1  -4  -1    3.01    0.26
   1  -4  -1    2.66    0.26
   1  -4  -1    2.68    0.18
   1  -4  -1    2.31    0.35
  -1   4   1    2.18    0.26
  -1   4   1    2.58    0.31
  -1   4   1    2.74    0.18
  -1   4   1    2.08    0.23
   0  -4  -1   11.73    0.58
   0  -4  -1   11.93    0.65
   0  -4  -1   11.17    0.56
   0  -4  -1   10.30    0.53
   0   4   1   11.67    0.54
   0   4   1   11.12    0.60
   0   4   1   11.64    0.54
  -1  -4  -1    6.51    0.39
  -1  -4  -1    6.67    0.47
  -1  -4  -1    6.96    0.36
  -1  -4  -1    7.21    0.42
   1   4   1    7.27    0.37
   1   4   1    6.76    0.45
  -2  -4  -1  100.08    4.31
  -2  -4  -1  102.46    4.31
  -2  -4  -1  101.46    4.31
  -2  -4  -1  100.87    4.30
  -2  -4  -1  102.82    4.32
   2   4   1  100.37    4.31
   2   4   1   99.68    4.31
  -3  -4  -1   63.21    2.81
  -3  -4  -1   66.79    2.82
  -3  -4  -1   65.27    2.80
  -3  -4  -1   64.77    2.82
   3   4   1   67.44    2.80
   3   4   1   64.07    2.81
  -4  -4  -1    8.89    0.56
  -4  -4  -1    9.31    0.65
  -4  -4  -1   10.02    0.59
  -4  -4  -1    8.94    0.49
   4   4   1    9.14    0.56
   4   4   1    9.71    0.50
  -5  -4  -1    0.16    0.41
  -5  -4  -1   -0.04    0.16
  -5  -4  -1    0.26    0.34
  -5  -4  -1    0.41    0.46
   5   4   1    0.15    0.33
   5   4   1    0.07    0.35
  -6  -4  -1    1.32    0.47
  -6  -4  -1    0.78    0.52
   6   4   1    0.69    0.48
   6   4   1    0.59    0.40
  -7  -4  -1    0.17    0.56
   7   4   1    0.29    0.49
  -8  -4  -1   10.67    0.91
   8   4   1    8.96    0.80
  -9  -4  -1    1.54    0.83
   9   4   1    2.27    0.65
 -10  -4  -1    1.87    0.97
  10   4   1   -0.15    0.75
 -11  -4  -1    2.42    1.17
 -12  -4  -1   -0.35    1.05
 -12  -4  -1   -0.11    1.44
  12   4   1    0.41    1.22
 -13  -4  -1   11.95    1.96
 -13  -4  -1   11.65    1.55
  13   4   1   10.85    1.67
  11  -5  -1   -2.32    1.72
 -11   5   1    1.99    1.93
  10  -5  -1   -1.01    1.35
 -10   5   1    1.12    1.47
   9  -5  -1    0.02    1.07
  -9   5   1   -0.37    1.04
  -9   5   1    1.13    1.11
   8  -5  -1    1.01    0.75
   8  -5  -1    0.28    0.96
  -8   5   1    1.62    0.98
  -8   5   1    1.36    0.88
   7  -5  -1    1.57    0.73
   7  -5  -1    0.19    0.83
  -7   5   1    1.69    0.84
  -7   5   1    1.40    0.75
   6  -5  -1    9.04    0.57
   6  -5  -1    7.58    0.79
  -6   5   1    8.85    0.82
  -6   5   1    8.37    0.54
  -6   5   1    7.88    0.85
   5  -5  -1   40.16    1.96
   5  -5  -1   40.56    1.82
  -5   5   1   41.46    1.99
  -5   5   1   39.62    1.79
  -5   5   1   42.36    2.05
   4  -5  -1   18.73    1.38
   4  -5  -1   18.76    1.17
   4  -5  -1   18.73    0.91
  -4   5   1   18.92    1.18
  -4   5   1   19.08    1.16
  -4   5   1   19.36    0.87
   3  -5  -1   25.65    1.40
   3  -5  -1   25.33    1.39
   3  -5  -1   25.67    1.31
   3  -5  -1   24.92    1.14
  -3   5   1   25.65    1.13
  -3   5   1   24.34    1.31
  -3   5   1   26.55    1.29
   2  -5  -1   15.03    0.85
   2  -5  -1   15.14    0.95
   2  -5  -1   14.59    0.69
   2  -5  -1   14.28    0.88
  -2   5   1   14.97    0.93
  -2   5   1   14.95    0.68
  -2   5   1   13.69    0.77
  -2   5   1   14.07    0.89
   1  -5  -1   31.03    1.47
   1  -5  -1   30.45    1.40
   1  -5  -1   30.25    1.33
   1  -5  -1   30.17    1.38
  -1   5   1   29.20    1.43
  -1   5   1   30.77    1.34
  -1   5   1   31.00    1.37
   0  -5  -1   10.04    0.61
   0  -5  -1   11.52    0.74
   0  -5  -1   10.66    0.54
   0  -5  -1   11.32    0.58
   0   5   1   11.73    0.56
   0   5   1   11.55    0.58
   0   5   1    9.10    0.65
  -1  -5  -1   44.42    1.90
  -1  -5  -1   44.67    1.89
  -1  -5  -1   42.75    1.94
  -1  -5  -1   44.72    1.96
   1   5   1   44.22    1.88
   1   5   1   40.66    1.94
  -2  -5  -1   38.20    1.63
  -2  -5  -1   37.36    1.60
  -2  -5  -1   35.96    1.63
   2   5   1   33.80    1.64
   2   5   1   35.13    1.61
  -3  -5  -1   36.67    1.68
  -3  -5  -1   39.20    1.66
  -3  -5  -1   38.49    1.69
  -3  -5  -1   37.37    1.72
  -3  -5  -1   38.11    1.66
  -3  -5  -1   36.36    1.70
   3   5   1   38.23    1.68
   3   5   1   37.99    1.69
  -4  -5  -1   14.21    0.88
  -4  -5  -1   13.60    0.71
  -4  -5  -1   13.06    0.73
  -4  -5  -1   12.25    0.78
  -4  -5  -1   13.68    0.84
   4   5   1   14.82    0.71
   4   5   1   13.63    0.79
  -5  -5  -1    2.27    0.26
  -5  -5  -1    2.07    0.53
  -5  -5  -1    2.28    0.41
   5   5   1    2.00    0.40
   5   5   1    2.47    0.26
  -6  -5  -1   -0.04    0.48
  -6  -5  -1    0.33    0.21
   6   5   1    0.15    0.43
   6   5   1    1.08    0.50
  -7  -5  -1    5.23    0.66
   7   5   1    4.29    0.60
  -8  -5  -1   -0.76    0.67
   8   5   1    0.27    0.63
  -9  -5  -1   66.76    3.23
   9   5   1   66.16    3.12
 -10  -5  -1   10.37    1.16
  10   5   1   10.25    1.05
 -11  -5  -1    0.36    1.15
  11   5   1   -0.29    1.01
 -12  -5  -1    0.86    1.12
 -12  -5  -1    0.48    1.45
  12   5   1   -0.50    1.18
 -13  -5  -1   -0.41    1.80
 -13  -5  -1    4.48    1.43
  13   5   1   -1.57    1.40
  10  -6  -1    0.51    1.50
 -10   6   1    0.55    1.63
   9  -6  -1    6.06    1.37
  -9   6   1    4.46    1.27
  -9   6   1    5.50    1.36
   8  -6  -1    0.74    1.02
  -8   6   1    1.94    1.20
  -8   6   1    1.30    1.02
   7  -6  -1    0.20    0.73
   7  -6  -1    0.52    0.85
  -7   6   1    0.13    0.92
  -7   6   1    0.65    0.83
   6  -6  -1   -0.06    0.42
   6  -6  -1   -0.22    0.80
  -6   6   1   -0.25    0.74
  -6   6   1   -0.86    0.74
  -6   6   1   -0.38    0.34
   5  -6  -1    1.14    0.70
   5  -6  -1    0.66    0.36
  -5   6   1   -0.17    0.63
  -5   6   1    0.39    0.30
  -5   6   1    0.21    0.63
   4  -6  -1   48.20    2.28
   4  -6  -1   47.53    2.09
  -4   6   1   47.15    2.08
  -4   6   1   47.43    2.28
  -4   6   1   48.17    2.28
   3  -6  -1    0.43    0.25
   3  -6  -1    0.56    0.55
   3  -6  -1    0.58    0.62
  -3   6   1    0.52    0.19
  -3   6   1    0.60    0.51
  -3   6   1    0.55    0.44
   2  -6  -1    0.55    0.22
   2  -6  -1    0.36    0.45
   2  -6  -1    0.40    0.44
  -2   6   1    0.84    0.24
  -2   6   1   -0.02    0.45
  -2   6   1    0.83    0.33
   1  -6  -1   15.04    1.06
   1  -6  -1   15.74    0.78
   1  -6  -1   17.46    0.88
   1  -6  -1   16.66    0.97
  -1   6   1   17.12    0.98
  -1   6   1   16.82    0.82
  -1   6   1   16.26    0.82
   0  -6  -1    0.10    0.38
   0  -6  -1    0.27    0.24
   0  -6  -1    0.28    0.46
   0  -6  -1   -0.20    0.52
   0  -6  -1    0.06    0.18
   0   6   1   -0.07    0.40
   0   6   1    0.28    0.21
   0   6   1    0.20    0.28
  -1  -6  -1    6.65    0.44
  -1  -6  -1    6.05    0.57
  -1  -6  -1    6.59    0.58
  -1  -6  -1    6.69    0.44
   1   6   1    6.64    0.53
   1   6   1    6.75    0.42
  -2  -6  -1    1.16    0.20
  -2  -6  -1    0.61    0.39
  -2  -6  -1    1.29    0.44
  -2  -6  -1    0.82    0.43
   2   6   1    1.16    0.36
  -3  -6  -1    6.41    0.53
  -3  -6  -1    5.97    0.37
  -3  -6  -1    5.35    0.38
  -3  -6  -1    5.41    0.53
  -3  -6  -1    5.67    0.45
  -3  -6  -1    6.15    0.50
   3   6   1    6.28    0.50
   3   6   1    5.61    0.43
  -4  -6  -1    0.98    0.34
  -4  -6  -1    1.21    0.49
  -4  -6  -1    1.05    0.28
  -4  -6  -1    1.53    0.40
  -4  -6  -1    1.08    0.50
  -4  -6  -1    1.56    0.29
   4   6   1    1.32    0.36
   4   6   1    1.45    0.28
  -5  -6  -1    6.65    0.54
  -5  -6  -1    6.72    0.58
  -5  -6  -1    6.59    0.48
   5   6   1    6.77    0.57
   5   6   1    7.13    0.45
  -6  -6  -1    7.29    0.63
  -6  -6  -1    8.61    0.60
  -6  -6  -1    8.39    0.69
   6   6   1    6.92    0.64
   6   6   1    8.66    0.56
  -7  -6  -1    5.74    0.65
  -7  -6  -1    6.91    0.74
   7   6   1    4.94    0.63
  -8  -6  -1   13.11    0.92
  -8  -6  -1   11.98    0.99
   8   6   1   12.71    0.93
  -9  -6  -1   37.24    2.02
  -9  -6  -1   37.02    2.20
   9   6   1   36.89    2.04
 -10  -6  -1    1.59    0.92
 -10  -6  -1    1.27    1.03
  10   6   1    2.31    0.91
 -11  -6  -1   -0.03    1.21
 -11  -6  -1    1.21    0.98
  11   6   1    1.75    0.99
 -12  -6  -1    2.46    1.22
 -12  -6  -1    0.66    1.50
  12   6   1   -0.60    1.16
 -13  -6  -1    1.12    1.44
 -13  -6  -1   -0.99    1.89
  13   6   1    3.07    1.54
  10  -7  -1    1.81    1.83
 -10   7   1    1.41    1.82
   9  -7  -1    1.30    1.43
  -9   7   1    0.87    1.48
   8  -7  -1    2.04    1.19
  -8   7   1    2.12    1.19
  -8   7   1    1.42    1.16
   7  -7  -1    0.33    0.55
  -7   7   1    0.29    0.95
  -7   7   1    0.49    0.99
   6  -7  -1   26.40    1.58
   6  -7  -1   23.58    1.31
  -6   7   1   25.79    1.76
  -6   7   1   23.90    1.81
   5  -7  -1   16.81    0.97
   5  -7  -1   16.51    1.17
  -5   7   1   17.77    1.16
  -5   7   1   15.91    0.90
  -5   7   1   18.42    1.16
   4  -7  -1    5.88    0.46
   4  -7  -1    5.82    0.80
  -4   7   1    5.42    0.81
  -4   7   1    5.78    0.44
  -4   7   1    5.34    0.71
   3  -7  -1   17.90    1.24
   3  -7  -1   17.63    0.88
   3  -7  -1   16.71    1.15
  -3   7   1   16.51    1.24
  -3   7   1   16.22    0.88
  -3   7   1   17.52    1.16
   2  -7  -1    7.83    0.53
   2  -7  -1    7.72    0.71
   2  -7  -1    7.21    0.70
  -2   7   1    6.33    0.68
  -2   7   1    7.88    0.59
  -2   7   1    7.26    0.49
   1  -7  -1   -0.33    0.43
   1  -7  -1    0.01    0.23
   1  -7  -1   -0.02    0.47
  -1   7   1    0.25    0.20
  -1   7   1    0.53    0.33
  -1   7   1   -0.39    0.50
   0  -7  -1    0.64    0.44
   0  -7  -1    1.02    0.34
   0  -7  -1    0.80    0.22
   0   7   1    1.02    0.25
   0   7   1    0.62    0.48
  -1  -7  -1    4.21    0.36
  -1  -7  -1    5.12    0.37
  -1  -7  -1    3.49    0.48
  -1  -7  -1    3.69    0.63
   1   7   1    4.51    0.32
   1   7   1    4.25    0.54
  -2  -7  -1    6.37    0.68
  -2  -7  -1    6.25    0.47
  -2  -7  -1    5.92    0.39
   2   7   1    5.45    0.57
  -3  -7  -1    6.23    0.42
  -3  -7  -1    5.87    0.41
  -3  -7  -1    5.45    0.50
  -3  -7  -1    6.03    0.64
  -3  -7  -1    6.39    0.63
   3   7   1    6.17    0.55
   3   7   1    5.56    0.56
  -4  -7  -1    2.44    0.37
  -4  -7  -1    2.33    0.32
  -4  -7  -1    3.03    0.52
  -4  -7  -1    2.35    0.44
   4   7   1    3.07    0.50
   4   7   1    2.22    0.47
  -5  -7  -1    0.74    0.48
  -5  -7  -1    0.50    0.45
  -5  -7  -1   -0.17    0.46
  -5  -7  -1    0.68    0.46
   5   7   1    0.18    0.44
   5   7   1    0.81    0.39
  -6  -7  -1    0.45    0.47
  -6  -7  -1    0.34    0.57
  -6  -7  -1    0.44    0.54
   6   7   1    1.23    0.56
   6   7   1    0.99    0.33
  -7  -7  -1    1.25    0.59
  -7  -7  -1    1.16    0.69
  -7  -7  -1    0.15    0.42
   7   7   1    0.69    0.64
  -8  -7  -1    3.16    0.71
  -8  -7  -1    4.86    0.85
   8   7   1    4.49    0.78
  -9  -7  -1    0.28    0.90
  -9  -7  -1    0.20    0.72
   9   7   1   -0.89    0.79
 -10  -7  -1    3.95    1.13
 -10  -7  -1    4.66    1.40
  10   7   1    4.98    0.96
 -11  -7  -1   -0.52    1.25
 -11  -7  -1    1.44    1.08
  11   7   1   -0.04    0.97
 -12  -7  -1    2.67    1.56
 -12  -7  -1    0.02    1.23
  12   7   1    1.73    1.33
 -13  -7  -1    0.98    1.53
 -13  -7  -1    2.68    1.99
  13   7   1    2.02    1.50
   9  -8  -1   17.83    1.92
  -9   8   1   12.98    1.80
  -9   8   1   10.96    1.81
   8  -8  -1    5.47    1.48
  -8   8   1    3.40    1.39
  -8   8   1    6.15    1.34
   7  -8  -1    0.41    1.17
  -7   8   1    2.56    1.11
  -7   8   1    3.68    1.17
   6  -8  -1    4.00    0.61
  -6   8   1    5.15    1.01
  -6   8   1    4.24    1.02
   5  -8  -1    0.78    0.48
   5  -8  -1    0.57    0.92
  -5   8   1    0.60    0.81
  -5   8   1    2.95    0.89
   4  -8  -1   -0.75    0.83
   4  -8  -1   -0.33    0.42
  -4   8   1   -0.09    0.68
  -4   8   1    0.07    0.36
  -4   8   1    0.84    0.82
   3  -8  -1    6.00    0.83
   3  -8  -1    7.59    1.03
   3  -8  -1    6.10    0.49
  -3   8   1    5.97    0.50
  -3   8   1    5.44    0.76
  -3   8   1    5.89    0.73
   2  -8  -1   37.15    1.65
   2  -8  -1   35.50    1.90
   2  -8  -1   35.73    2.01
  -2   8   1   38.89    1.92
  -2   8   1   35.29    1.79
  -2   8   1   36.28    1.72
   1  -8  -1   19.41    1.09
   1  -8  -1   20.07    1.26
   1  -8  -1   17.94    1.17
  -1   8   1   19.48    1.30
  -1   8   1   19.83    1.11
  -1   8   1   19.36    1.03
   0  -8  -1    1.25    0.50
   0  -8  -1    1.80    0.47
   0  -8  -1    1.57    0.35
   0   8   1    2.14    0.57
   0   8   1    1.83    0.30
  -1  -8  -1    6.12    0.48
  -1  -8  -1    4.77    0.45
  -1  -8  -1    5.40    0.61
   1   8   1    6.41    0.40
   1   8   1    4.37    0.62
  -2  -8  -1   40.02    1.89
  -2  -8  -1   41.03    1.83
   2   8   1   40.93    1.97
  -3  -8  -1    3.97    0.37
  -3  -8  -1    3.27    0.40
  -3  -8  -1    4.05    0.49
   3   8   1    3.87    0.61
  -4  -8  -1    2.31    0.36
  -4  -8  -1    2.35    0.43
  -4  -8  -1    1.67    0.69
  -4  -8  -1    2.12    0.47
   4   8   1    1.99    0.55
   4   8   1    2.10    0.58
  -5  -8  -1    0.35    0.64
  -5  -8  -1    0.04    0.49
  -5  -8  -1   -0.36    0.50
  -5  -8  -1    0.43    0.55
   5   8   1   -0.02    0.57
   5   8   1   -0.25    0.51
  -6  -8  -1   21.80    1.43
  -6  -8  -1   24.90    1.34
  -6  -8  -1   25.33    1.49
  -6  -8  -1   25.13    1.49
   6   8   1   24.01    1.42
   6   8   1   22.48    1.34
  -7  -8  -1    3.12    0.70
  -7  -8  -1    3.54    0.81
  -7  -8  -1    4.44    0.68
   7   8   1    3.31    0.74
  -8  -8  -1    2.22    0.90
  -8  -8  -1    3.07    0.78
  -8  -8  -1    2.66    0.51
   8   8   1    2.60    0.80
  -9  -8  -1    2.58    1.02
  -9  -8  -1    1.94    0.85
   9   8   1    2.22    0.85
 -10  -8  -1   15.84    1.26
 -10  -8  -1   14.04    1.42
  10   8   1   13.46    1.23
 -11  -8  -1   12.96    1.33
 -11  -8  -1   12.42    1.56
  11   8   1   13.43    1.30
 -12  -8  -1    0.02    1.36
 -12  -8  -1   -1.66    1.61
  12   8   1    2.71    1.45
   8  -9  -1    0.51    1.63
  -8   9   1    0.46    1.44
  -8   9   1   -3.08    1.62
   7  -9  -1    0.69    1.40
  -7   9   1   -0.28    1.15
  -7   9   1    1.85    1.33
   6  -9  -1    3.42    1.24
  -6   9   1    3.45    1.06
  -6   9   1    3.38    1.16
   5  -9  -1    2.27    0.58
  -5   9   1    1.02    0.93
  -5   9   1    3.66    1.02
   4  -9  -1    6.92    1.03
   4  -9  -1    8.47    0.62
  -4   9   1    6.75    0.95
  -4   9   1    9.97    1.05
   3  -9  -1    0.94    0.47
   3  -9  -1    1.02    0.87
  -3   9   1    0.69    0.72
  -3   9   1   -0.24    0.85
   2  -9  -1    3.22    0.74
   2  -9  -1    4.37    1.04
   2  -9  -1    4.10    0.53
  -2   9   1    2.91    0.57
  -2   9   1    2.94    0.63
  -2   9   1    3.23    0.76
   1  -9  -1    9.71    0.65
   1  -9  -1    8.73    0.83
   1  -9  -1   11.05    0.90
  -1   9   1   12.75    0.98
  -1   9   1    9.24    0.69
   0  -9  -1    0.43    0.45
   0  -9  -1    0.17    0.60
   0  -9  -1    0.65    0.57
   0   9   1    0.91    0.31
   0   9   1    1.47    0.65
  -1  -9  -1   -0.20    0.64
  -1  -9  -1    0.00    0.46
  -1  -9  -1    0.19    0.47
   1   9   1    0.21    0.30
   1   9   1    0.21    0.67
  -2  -9  -1    0.16    0.42
  -2  -9  -1    0.28    0.49
   2   9   1    0.66    0.66
  -3  -9  -1    3.67    0.43
  -3  -9  -1    4.20    0.48
  -3  -9  -1    3.63    0.57
   3   9   1    5.52    0.71
  -4  -9  -1    1.03    0.48
  -4  -9  -1    0.27    0.38
  -4  -9  -1    0.29    0.55
   4   9   1    0.29    0.68
  -5  -9  -1    3.98    0.62
  -5  -9  -1    4.99    0.64
  -5  -9  -1    3.29    0.64
   5   9   1    3.79    0.75
   5   9   1    4.40    0.73
  -6  -9  -1    4.69    0.80
  -6  -9  -1    5.92    0.75
  -6  -9  -1    5.39    0.79
  -6  -9  -1    5.69    0.95
   6   9   1    5.71    0.76
   6   9   1    5.70    0.78
  -7  -9  -1    0.61    0.87
  -7  -9  -1    0.11    0.88
  -7  -9  -1    2.44    0.76
   7   9   1    0.89    0.77
   7   9   1    0.96    0.72
  -8  -9  -1    0.72    0.81
  -8  -9  -1    1.32    0.99
   8   9   1    1.08    0.80
  -9  -9  -1   -0.59    1.14
   9   9   1   -0.96    1.20
 -10  -9  -1    5.64    1.09
 -10  -9  -1    4.25    1.33
  10   9   1    5.92    1.18
 -11  -9  -1    0.91    1.51
 -11  -9  -1    0.13    1.20
  11   9   1   -2.40    1.16
 -12  -9  -1   -0.45    1.75
 -12  -9  -1    0.79    1.35
  12   9   1    0.07    1.41
   7 -10  -1   -1.96    1.58
  -7  10   1   -0.21    1.69
  -7  10   1   -1.06    1.36
   6 -10  -1    6.91    1.38
  -6  10   1    4.97    1.43
  -6  10   1    4.91    1.27
   5 -10  -1    2.21    1.27
  -5  10   1    2.40    1.25
  -5  10   1   -0.41    1.09
   4 -10  -1    1.38    1.06
  -4  10   1    0.16    0.92
  -4  10   1    2.71    1.21
   3 -10  -1    1.77    0.65
   3 -10  -1    1.26    0.94
  -3  10   1    0.69    0.90
  -3  10   1    0.38    0.82
   2 -10  -1    4.18    1.49
   2 -10  -1    1.30    0.65
   2 -10  -1    0.81    0.85
  -2  10   1    1.33    0.72
  -2  10   1    0.41    0.93
   1 -10  -1    7.31    1.02
   1 -10  -1    6.40    0.67
   1 -10  -1    6.39    0.95
  -1  10   1    7.81    0.93
  -1  10   1    5.80    0.69
   0 -10  -1    0.49    0.56
   0 -10  -1    0.87    0.75
   0 -10  -1    1.04    0.72
   0  10   1    2.23    0.64
   0  10   1    0.57    0.83
  -1 -10  -1    7.65    0.71
  -1 -10  -1    6.84    0.83
  -1 -10  -1    8.73    0.74
   1  10   1    8.29    0.91
  -2 -10  -1    6.18    0.67
  -2 -10  -1    6.32    0.82
  -2 -10  -1    4.67    0.62
   2  10   1    7.82    0.89
  -3 -10  -1    3.09    0.65
  -3 -10  -1    2.40    0.55
  -3 -10  -1    2.62    0.47
   3  10   1    3.43    0.80
  -4 -10  -1    0.52    0.67
  -4 -10  -1   -0.52    0.56
  -4 -10  -1    0.14    0.46
   4  10   1   -0.66    0.77
  -5 -10  -1   -0.04    0.68
  -5 -10  -1   -0.19    0.68
  -5 -10  -1   -0.81    0.66
   5  10   1   -0.05    0.82
   5  10   1    0.92    0.75
  -6 -10  -1    0.68    0.86
  -6 -10  -1    1.98    0.77
  -6 -10  -1    0.20    0.82
   6  10   1    1.40    0.84
   6  10   1    1.98    0.83
  -7 -10  -1    2.98    1.00
  -7 -10  -1    4.13    0.87
   7  10   1    3.32    0.90
   7  10   1    3.35    0.91
  -8 -10  -1    6.73    0.99
  -8 -10  -1    6.19    1.19
   8  10   1    5.56    0.98
  -9 -10  -1    0.61    1.28
  -9 -10  -1   -0.09    0.99
   9  10   1    0.67    1.05
 -10 -10  -1   -0.14    1.44
 -10 -10  -1    0.21    1.08
  10  10   1    0.12    1.20
 -11 -10  -1    0.10    1.34
 -11 -10  -1   -1.37    1.60
  11  10   1    1.31    1.38
 -12 -10  -1   -2.01    2.02
 -12 -10  -1    1.17    1.62
  12  10   1    1.11    1.65
   6 -11  -1    0.15    1.54
  -6  11   1   -0.27    1.67
  -6  11   1   -1.70    1.30
   5 -11  -1    0.56    1.49
  -5  11   1    0.32    1.16
  -5  11   1   -1.56    1.43
   4 -11  -1    0.13    1.39
  -4  11   1   -0.15    1.03
  -4  11   1    1.28    1.32
   3 -11  -1    5.10    0.89
   3 -11  -1    3.98    1.22
  -3  11   1    2.02    1.17
  -3  11   1    3.29    0.99
   2 -11  -1    4.28    0.83
  -2  11   1    3.25    0.90
  -2  11   1    3.22    1.03
   1 -11  -1   26.38    1.60
   1 -11  -1   27.48    1.84
  -1  11   1   23.30    1.58
  -1  11   1   28.97    1.93
   0 -11  -1    0.01    0.86
   0 -11  -1    1.47    0.69
   0  11   1    0.98    0.98
   0  11   1    0.74    0.56
  -1 -11  -1    3.10    0.88
  -1 -11  -1    3.18    0.71
   1  11   1    4.20    0.94
  -2 -11  -1    0.53    0.70
  -2 -11  -1    0.67    0.50
  -2 -11  -1    1.80    0.87
  -2 -11  -1    0.84    0.66
   2  11   1    0.63    0.95
  -3 -11  -1   12.32    0.99
  -3 -11  -1   15.18    1.05
  -3 -11  -1   13.75    1.00
   3  11   1   17.10    1.22
  -4 -11  -1    0.83    0.56
  -4 -11  -1   -0.12    0.71
   4  11   1    3.67    0.94
  -5 -11  -1   -0.83    1.10
  -5 -11  -1    0.39    0.75
   5  11   1   -0.29    0.96
  -6 -11  -1   -0.25    0.92
  -6 -11  -1    0.04    0.83
   6  11   1    1.29    0.89
   6  11   1    0.84    0.99
  -7 -11  -1    2.38    1.12
  -7 -11  -1    1.08    0.90
   7  11   1    1.39    1.54
   7  11   1    1.66    1.06
  -8 -11  -1   -0.51    1.28
  -8 -11  -1    1.07    0.99
   8  11   1    1.82    0.96
  -9 -11  -1    1.92    1.14
  -9 -11  -1   -0.60    1.43
   9  11   1    1.57    1.17
 -10 -11  -1    4.10    1.68
 -10 -11  -1    4.73    1.37
  10  11   1    3.76    1.30
 -11 -11  -1    2.93    1.56
 -11 -11  -1    5.42    2.18
  11  11   1    2.45    1.62
   5 -12  -1    0.01    1.76
  -5  12   1    1.44    1.79
   4 -12  -1    4.48    1.54
  -4  12   1    9.29    1.75
   3 -12  -1   -1.80    1.45
  -3  12   1    0.84    1.51
   2 -12  -1    5.27    1.20
   2 -12  -1    6.58    1.32
  -2  12   1    5.17    1.35
   1 -12  -1   10.53    1.02
   1 -12  -1   10.39    1.33
  -1  12   1    8.02    1.21
   0 -12  -1   -0.38    0.83
   0 -12  -1    0.29    1.01
   0  12   1   -1.00    1.04
  -1 -12  -1    3.17    0.86
  -1 -12  -1    4.56    1.65
  -2 -12  -1    1.07    0.82
  -2 -12  -1    1.87    1.52
   2  12   1    1.70    1.01
  -3 -12  -1    2.39    1.35
  -3 -12  -1    3.22    0.85
   3  12   1    2.69    1.11
  -4 -12  -1    0.48    0.84
   4  12   1    4.43    1.14
  -5 -12  -1    1.89    0.87
   5  12   1   -0.18    1.12
  -6 -12  -1    2.59    0.93
   6  12   1    2.73    1.19
  -7 -12  -1   -0.49    0.98
   7  12   1    1.27    1.17
   7  12   1    3.08    1.12
  -8 -12  -1    1.38    1.14
   8  12   1   -0.27    1.28
  -9 -12  -1    0.59    1.30
   9  12   1    2.48    1.36
 -10 -12  -1    0.20    1.51
  10  12   1    1.71    1.62
   4 -13  -1   -2.23    1.82
  -4  13   1    1.12    1.96
   3 -13  -1   -2.73    1.66
  -3  13   1    1.08    1.84
   2 -13  -1   -0.51    1.59
  -2  13   1    0.15    1.58
   1 -13  -1   24.74    1.96
   0 -13  -1   -0.02    1.03
   0 -13  -1   -1.09    1.20
   0  13   1    1.00    1.40
  -1 -13  -1    0.74    0.99
  -1 -13  -1    1.11    1.19
   1  13   1    1.69    1.36
  -2 -13  -1   10.00    1.15
  -2 -13  -1    8.51    1.32
   2  13   1   11.47    1.43
  -3 -13  -1    0.27    0.99
  -3 -13  -1    2.90    1.23
   3  13   1   -0.27    1.27
  -4 -13  -1    3.43    1.01
  -4 -13  -1   -0.23    1.13
   4  13   1    1.80    1.40
   5  13   1    2.20    1.30
  -6 -13  -1    1.45    1.02
   6  13   1    2.38    1.32
  -7 -13  -1    0.38    1.14
   7  13   1    0.42    1.32
  -8 -13  -1   -1.02    1.26
  -9 -13  -1   -0.40    1.40
   9  13   1   -0.91    1.53
   2 -14  -1    7.91    1.91
  -2  14   1    2.58    1.92
   1 -14  -1    2.13    1.67
  -1  14   1   -0.48    1.77
   0 -14  -1    4.20    1.65
   0  14   1    6.70    1.82
  -1 -14  -1   -0.87    1.55
  -1 -14  -1   -0.82    1.20
   1  14   1    0.80    1.58
  -2 -14  -1   -1.01    1.17
  -2 -14  -1    0.94    1.51
   2  14   1    0.55    1.61
  -3 -14  -1    1.21    1.17
  -3 -14  -1   -1.24    1.39
   3  14   1    0.62    1.53
  -4 -14  -1   -0.23    1.15
  -4 -14  -1    2.38    1.56
   4  14   1    0.24    1.52
  -5 -14  -1    1.55    1.59
  -5 -14  -1    1.78    1.20
   5  14   1    2.06    1.48
  -6 -14  -1   -1.85    1.21
   6  14   1   -0.58    1.45
  -7 -14  -1   -0.51    1.37
   7  14   1   -0.85    1.49
  -8 -14  -1    1.12    1.45
   0 -15  -1    2.62    2.03
  -1 -15  -1    5.79    1.83
   1  15   1    6.90    2.02
  -2 -15  -1    2.30    1.88
  -2 -15  -1    0.30    1.78
   2  15   1    4.52    1.97
  -3 -15  -1   -1.15    1.64
  -3 -15  -1    0.19    1.41
   3  15   1    0.87    1.88
  -4 -15  -1   -1.16    1.41
  -4 -15  -1    0.76    1.78
   4  15   1    4.33    1.86
  -5 -15  -1   -1.22    1.45
  -5 -15  -1   -0.96    1.78
   5  15   1   -2.85    1.78
  -6 -15  -1    1.80    1.57
  -6 -15  -1   -1.46    1.91
   6  15   1    0.16    1.80
   5  15  -2    3.44    1.98
  -5 -15   2    2.45    1.97
  -5 -15   2    2.54    1.61
   4  15  -2    2.87    1.86
  -4 -15   2    2.52    1.85
  -4 -15   2    2.90    1.57
   3  15  -2    0.23    1.84
  -3 -15   2   -0.01    1.52
  -3 -15   2    0.18    1.84
   2  15  -2    0.04    1.88
  -2 -15   2   -2.11    1.79
  -2 -15   2    1.93    1.53
   1  15  -2    0.21    1.84
  -1 -15   2    2.72    1.56
  -1 -15   2   -1.86    1.81
   7  14  -2    5.08    2.61
  -7 -14   2    6.46    1.47
   6  14  -2   13.99    1.80
  -6 -14   2   15.50    1.62
   5  14  -2    4.59    1.62
  -5 -14   2    1.21    1.30
   4  14  -2    5.48    1.64
  -4 -14   2    2.55    1.24
  -4 -14   2    2.18    1.59
   3  14  -2    1.11    1.61
  -3 -14   2    1.65    1.40
  -3 -14   2    0.55    1.22
   2  14  -2    3.11    1.64
  -2 -14   2    4.44    1.55
  -2 -14   2    0.93    1.22
   1  14  -2    3.90    1.68
  -1 -14   2    3.26    2.07
  -1 -14   2    2.48    1.62
   0  14  -2    3.02    1.55
   0 -14   2    0.05    1.30
   0 -14   2    1.89    1.63
  -1  14  -2    0.72    1.68
   1 -14   2   -0.25    1.75
  -2  14  -2    0.98    1.70
   2 -14   2    2.07    1.93
   9  13  -2    0.73    1.57
  -9 -13   2    0.38    1.54
   8  13  -2    0.63    1.56
  -8 -13   2    4.40    1.45
   7  13  -2   -0.50    1.39
  -7 -13   2   -0.21    1.26
   6  13  -2    0.65    1.38
  -6 -13   2   -0.06    1.38
  -5 -13   2    2.54    1.10
   4  13  -2    0.52    1.30
  -4 -13   2   -0.40    1.03
   3  13  -2   -0.32    1.26
  -3 -13   2   -0.50    1.25
  -3 -13   2   -1.01    0.98
   2  13  -2    3.85    1.26
  -2 -13   2    3.35    1.05
  -2 -13   2    4.00    1.30
   1  13  -2    1.94    1.25
  -1 -13   2    1.04    1.02
  -1 -13   2   -0.32    1.23
   0  13  -2    2.44    1.33
   0 -13   2    2.62    1.21
   0 -13   2    3.15    1.11
  -1  13  -2    4.09    1.39
   1 -13   2    4.49    1.44
   1 -13   2    3.49    1.21
  -2  13  -2   -2.65    1.50
   2 -13   2    0.19    1.33
   2 -13   2   -0.97    1.44
  -3  13  -2   -0.83    1.53
   3 -13   2    0.48    1.66
  -4  13  -2    1.72    1.79
   4 -13   2    1.57    1.98
  10  12  -2    0.45    1.67
 -10 -12   2    0.39    1.57
   9  12  -2    1.89    1.51
  -9 -12   2    1.30    1.30
   8  12  -2    0.75    1.25
  -8 -12   2   -0.30    1.21
   7  12  -2    0.58    1.25
   7  12  -2   -0.60    1.13
  -7 -12   2    1.34    1.05
   6  12  -2    6.14    1.30
  -6 -12   2    8.35    1.10
   5  12  -2    1.29    1.16
  -5 -12   2    1.18    1.01
   4  12  -2    1.70    1.10
  -4 -12   2    0.01    0.87
   3  12  -2    5.70    1.19
  -3 -12   2    6.10    0.95
   2  12  -2   -0.94    1.07
  -2 -12   2   -0.31    0.84
  -2 -12   2    0.06    1.18
   1  12  -2    0.87    1.09
  -1 -12   2    3.60    0.90
  -1 -12   2    1.44    0.95
   0  12  -2   13.09    1.34
   0 -12   2    8.95    1.03
   0 -12   2   11.35    1.25
  -1  12  -2   10.46    1.38
   1 -12   2    9.98    1.24
   1 -12   2    7.65    1.08
  -2  12  -2    2.08    1.21
   2 -12   2    0.75    1.15
   2 -12   2    0.78    1.06
  -3  12  -2    2.66    1.46
   3 -12   2    1.19    1.23
   3 -12   2   -0.17    1.42
  -4  12  -2   -0.03    1.58
   4 -12   2    1.14    1.65
  -5  12  -2    4.62    1.69
   5 -12   2    4.43    1.82
  11  11  -2   -0.03    1.73
 -11 -11   2   -2.02    1.56
  10  11  -2    0.48    1.33
 -10 -11   2    1.71    1.43
   9  11  -2    0.82    1.19
  -9 -11   2    2.22    1.14
   8  11  -2   -1.06    1.15
   8  11  -2   -0.18    1.29
  -8 -11   2   -1.34    1.01
   7  11  -2   -0.12    1.11
   7  11  -2    0.43    1.06
  -7 -11   2    0.29    0.91
   6  11  -2    5.67    1.11
   6  11  -2    2.64    1.43
  -6 -11   2    1.49    0.86
   5  11  -2   -0.54    1.01
  -5 -11   2   -0.55    0.78
   4  11  -2    0.96    0.98
  -4 -11   2    0.21    0.70
   3  11  -2   14.97    1.24
  -3 -11   2   16.09    1.07
   2  11  -2    0.46    0.92
  -2 -11   2    1.22    0.72
  -2 -11   2    0.55    0.83
   1  11  -2    9.53    1.05
  -1 -11   2    6.61    0.92
  -1 -11   2    8.64    0.85
   0  11  -2    0.94    0.90
   0 -11   2    0.23    0.72
   0 -11   2    0.94    0.84
  -1  11  -2   11.36    1.22
   1 -11   2   11.64    1.01
   1 -11   2   17.33    1.24
  -2  11  -2   -0.23    0.96
   2 -11   2    0.07    0.90
  -3  11  -2    3.64    1.09
   3 -11   2    3.97    1.03
   3 -11   2    6.53    1.26
  -4  11  -2    1.27    1.20
   4 -11   2    0.42    1.13
   4 -11   2    0.42    1.37
  -5  11  -2    3.25    1.55
   5 -11   2    1.58    1.48
  -6  11  -2    1.37    1.64
   6 -11   2    0.05    1.69
  11  10  -2    1.48    1.42
 -11 -10   2    0.92    1.46
  10  10  -2   -1.64    1.31
 -10 -10   2   -1.32    1.59
 -10 -10   2    0.33    1.26
   9  10  -2    1.81    1.08
  -9 -10   2   -0.11    0.97
  -9 -10   2    2.39    1.39
   8  10  -2    5.29    1.02
   8  10  -2    5.72    1.08
  -8 -10   2    6.40    1.21
  -8 -10   2    5.52    0.91
   7  10  -2    2.72    0.99
   7  10  -2    1.23    0.93
  -7 -10   2    2.04    0.87
  -7 -10   2    2.33    0.96
   6  10  -2    1.17    0.85
   6  10  -2   -1.44    0.90
  -6 -10   2    0.38    0.77
  -6 -10   2    0.01    0.56
   5  10  -2    1.76    0.79
   5  10  -2    2.81    0.91
  -5 -10   2    2.51    0.75
   4  10  -2    0.00    0.84
  -4 -10   2    0.75    0.67
   3  10  -2   18.72    1.26
  -3 -10   2   19.72    1.28
   2  10  -2   19.99    1.31
  -2 -10   2   20.88    1.31
   1  10  -2    1.30    0.81
  -1 -10   2    0.13    0.61
  -1 -10   2    0.25    0.69
   0  10  -2    7.44    0.92
   0 -10   2    8.35    0.76
   0 -10   2    7.53    0.88
  -1  10  -2    3.68    0.39
  -1  10  -2    3.69    0.83
   1 -10   2    3.69    0.69
   1 -10   2    5.89    0.90
   1 -10   2    3.83    0.70
  -2  10  -2   59.28    2.92
   2 -10   2   59.88    2.89
   2 -10   2   57.66    2.79
  -3  10  -2   -0.56    1.01
  -3  10  -2    0.77    0.79
   3 -10   2    0.34    0.82
   3 -10   2    1.25    1.02
  -4  10  -2    1.37    0.97
  -4  10  -2    0.25    1.05
   4 -10   2   -0.89    0.94
  -5  10  -2   -0.81    1.13
  -5  10  -2   -0.58    1.04
   5 -10   2   -0.40    1.08
   5 -10   2    1.23    1.21
  -6  10  -2    1.49    1.16
  -6  10  -2   -0.56    1.33
   6 -10   2   -0.27    1.43
  -7  10  -2    2.39    1.70
  -7  10  -2    0.51    1.52
   7 -10   2    2.02    1.61
   8 -10   2    6.55    1.90
  12   9  -2    0.17    1.65
 -12  -9   2    1.44    1.55
 -12  -9   2    0.54    1.91
  11   9  -2    0.67    1.41
 -11  -9   2    2.66    2.48
 -11  -9   2    2.04    1.24
  10   9  -2    1.55    1.23
 -10  -9   2    1.65    1.11
 -10  -9   2    1.27    1.43
   9   9  -2    2.03    0.97
  -9  -9   2    1.72    1.23
  -9  -9   2    1.94    0.88
   8   9  -2    1.25    0.91
   8   9  -2    1.87    0.70
  -8  -9   2    0.65    0.80
  -8  -9   2    0.61    1.07
   7   9  -2    1.21    0.83
   7   9  -2    0.91    0.82
  -7  -9   2    0.08    0.87
  -7  -9   2    0.71    0.74
   6   9  -2    1.37    0.79
   6   9  -2    0.90    0.72
  -6  -9   2    0.37    0.71
  -6  -9   2    1.07    0.65
  -6  -9   2    1.18    0.65
   5   9  -2    1.69    0.70
   5   9  -2    1.49    0.76
  -5  -9   2    0.73    0.61
  -5  -9   2    1.72    0.47
  -5  -9   2    0.27    0.47
   4   9  -2    0.92    0.69
   4   9  -2   -0.48    0.61
  -4  -9   2   -0.25    0.52
   3   9  -2   -0.08    0.70
  -3  -9   2    0.49    0.52
   2   9  -2    0.04    0.68
  -2  -9   2    0.32    0.50
   1   9  -2    1.62    0.75
  -1  -9   2    1.67    0.52
  -1  -9   2    2.04    0.62
   0   9  -2    2.46    0.71
   0  -9   2    2.74    0.55
   0  -9   2    2.00    0.64
  -1   9  -2    5.67    0.43
  -1   9  -2    5.94    0.81
   1  -9   2    6.36    0.64
   1  -9   2    5.59    0.57
   1  -9   2    5.79    0.76
  -2   9  -2    3.10    0.76
   2  -9   2    3.87    0.72
   2  -9   2    3.86    0.65
   2  -9   2    4.75    0.76
  -3   9  -2    0.76    0.79
  -3   9  -2   -0.10    0.68
   3  -9   2   -0.40    1.03
   3  -9   2   -0.35    0.80
   3  -9   2    0.94    0.69
  -4   9  -2    0.35    0.80
  -4   9  -2   -1.25    0.93
   4  -9   2   -0.06    0.94
   4  -9   2   -0.16    0.80
  -5   9  -2   -0.19    0.94
  -5   9  -2    0.38    0.93
   5  -9   2    0.92    1.03
   5  -9   2    1.06    0.91
  -6   9  -2   -1.64    1.07
  -6   9  -2   -2.02    1.07
   6  -9   2    1.87    1.15
   6  -9   2   -0.69    1.03
  -7   9  -2    2.76    1.25
  -7   9  -2    1.91    1.28
   7  -9   2    1.23    1.35
  -8   9  -2    1.13    1.62
  -8   9  -2    1.19    1.40
   8  -9   2    2.59    1.63
  12   8  -2    3.28    1.50
 -12  -8   2    2.28    1.73
 -12  -8   2    1.92    1.44
  11   8  -2    0.69    1.33
 -11  -8   2    0.10    1.63
 -11  -8   2    0.14    1.21
  10   8  -2    1.19    1.09
 -10  -8   2    0.28    0.94
 -10  -8   2    0.32    1.30
  -9  -8   2    3.39    1.14
  -9  -8   2    4.97    0.95
   8   8  -2   -0.22    0.44
   8   8  -2    0.74    0.75
  -8  -8   2   -0.31    0.74
  -8  -8   2    0.21    0.95
   7   8  -2   11.67    0.78
   7   8  -2    9.74    0.94
  -7  -8   2   12.14    0.90
  -7  -8   2   11.12    0.98
  -7  -8   2    9.17    0.87
   6   8  -2    0.70    0.66
   6   8  -2   -0.83    0.63
  -6  -8   2    0.68    0.63
  -6  -8   2   -0.86    0.73
  -6  -8   2    0.40    0.56
   5   8  -2    0.45    0.60
   5   8  -2    2.12    0.63
  -5  -8   2    0.24    0.74
  -5  -8   2    1.42    0.43
  -5  -8   2    1.13    0.41
  -5  -8   2    1.20    0.57
   4   8  -2   11.00    0.81
   4   8  -2    8.38    0.76
  -4  -8   2    8.85    0.87
  -4  -8   2   10.28    0.75
  -4  -8   2    9.90    0.67
   3   8  -2    8.61    0.75
   3   8  -2    8.66    0.74
  -3  -8   2    9.36    0.68
   2   8  -2   16.91    1.19
  -2  -8   2   17.38    1.02
   1   8  -2    2.87    0.61
  -1  -8   2    2.42    0.45
   0   8  -2    1.63    0.59
   0  -8   2    1.96    0.45
   0  -8   2    1.64    0.55
  -1   8  -2    1.78    0.64
  -1   8  -2    1.87    0.30
  -1   8  -2    2.05    0.54
   1  -8   2    1.81    0.43
   1  -8   2    1.08    0.45
   1  -8   2    1.39    0.53
  -2   8  -2   58.85    2.64
  -2   8  -2   52.17    2.51
  -2   8  -2   50.63    2.41
   2  -8   2   55.64    2.49
   2  -8   2   52.58    2.54
   2  -8   2   61.73    2.54
  -3   8  -2    6.09    0.81
  -3   8  -2    5.08    0.61
  -3   8  -2    5.45    0.65
   3  -8   2    5.78    0.89
   3  -8   2    6.30    0.86
   3  -8   2    5.97    0.65
  -4   8  -2   -0.39    0.76
  -4   8  -2    0.79    0.70
  -4   8  -2    1.62    0.63
   4  -8   2   -0.22    0.65
   4  -8   2    0.01    0.82
   4  -8   2   -0.02    1.19
  -5   8  -2    0.66    0.88
  -5   8  -2    3.70    0.86
   5  -8   2    2.69    0.96
   5  -8   2    2.36    0.78
  -6   8  -2    1.83    0.98
  -6   8  -2    1.32    0.98
   6  -8   2    2.64    0.90
   6  -8   2    1.69    1.03
  -7   8  -2    0.98    1.18
  -7   8  -2    0.08    1.07
   7  -8   2    2.58    1.12
   7  -8   2    0.90    1.03
  -8   8  -2    3.55    1.34
  -8   8  -2    2.53    1.26
   8  -8   2    4.71    1.42
  -9   8  -2    0.38    1.55
  -9   8  -2   -0.74    1.56
   9  -8   2   -0.14    1.59
  12   7  -2   -0.70    1.48
 -12  -7   2    1.68    1.66
 -12  -7   2   -0.78    1.27
  11   7  -2    0.41    1.21
 -11  -7   2    0.94    1.08
 -11  -7   2    0.70    1.37
  10   7  -2    0.70    1.01
 -10  -7   2    0.76    0.97
 -10  -7   2   -0.38    1.18
   9   7  -2    0.57    0.89
  -9  -7   2    0.12    0.82
  -9  -7   2   -0.26    1.01
   8   7  -2    0.33    0.75
  -8  -7   2    0.13    0.85
  -8  -7   2    0.19    0.68
   7   7  -2   -0.25    0.69
   7   7  -2    0.03    0.40
   7   7  -2    0.93    0.63
  -7  -7   2    0.56    0.74
  -7  -7   2   -0.40    0.62
  -7  -7   2    0.29    0.48
   6   7  -2    0.29    0.62
  -6  -7   2    0.83    0.55
  -6  -7   2    1.10    0.57
  -6  -7   2    0.60    0.60
   5   7  -2   14.52    0.97
   5   7  -2   15.52    0.99
  -5  -7   2   16.34    1.06
  -5  -7   2   14.30    0.85
  -5  -7   2   14.97    0.95
   4   7  -2    0.19    0.47
   4   7  -2    0.40    0.49
  -4  -7   2    0.50    0.55
  -4  -7   2   -0.63    0.43
  -4  -7   2    0.16    0.28
  -4  -7   2   -0.02    0.30
   3   7  -2    6.75    0.59
   3   7  -2    5.40    0.54
  -3  -7   2    6.10    0.66
  -3  -7   2    6.13    0.53
  -3  -7   2    6.16    0.40
   2   7  -2   22.76    1.18
   2   7  -2   22.48    1.23
  -2  -7   2   21.94    1.14
  -2  -7   2   22.92    1.32
   1   7  -2   27.22    1.45
   1   7  -2   27.96    1.47
  -1  -7   2   30.93    1.62
  -1  -7   2   29.51    1.37
   0   7  -2    1.88    0.46
   0   7  -2    1.31    0.52
   0  -7   2    0.66    0.34
   0  -7   2    0.94    0.46
  -1   7  -2   23.84    1.13
  -1   7  -2   25.45    1.29
  -1   7  -2   24.73    1.39
   1  -7   2   25.27    1.19
   1  -7   2   24.02    1.19
   1  -7   2   24.53    1.32
  -2   7  -2    0.21    0.44
  -2   7  -2    0.42    0.30
  -2   7  -2    0.49    0.56
   2  -7   2    0.65    0.53
   2  -7   2    0.22    0.38
   2  -7   2    0.35    0.48
  -3   7  -2   26.58    1.49
  -3   7  -2   25.79    1.36
  -3   7  -2   23.63    1.32
   3  -7   2   25.55    1.47
   3  -7   2   23.45    1.32
   3  -7   2   25.78    1.53
  -4   7  -2   12.45    0.97
  -4   7  -2   10.67    0.78
  -4   7  -2   12.51    0.89
   4  -7   2   11.95    1.13
   4  -7   2   13.25    0.99
   4  -7   2   14.17    0.83
  -5   7  -2    5.18    0.82
  -5   7  -2    5.04    0.59
  -5   7  -2    5.70    0.81
   5  -7   2    7.16    0.72
   5  -7   2    6.65    0.85
  -6   7  -2    4.49    0.90
  -6   7  -2    3.77    0.91
   6  -7   2    4.46    0.93
   6  -7   2    3.83    0.80
  -7   7  -2    0.72    0.99
  -7   7  -2   -0.30    1.00
   7  -7   2   -0.42    0.98
   7  -7   2    0.83    0.89
  -8   7  -2   -0.70    1.46
  -8   7  -2    1.50    1.14
   8  -7   2    0.48    1.07
   8  -7   2    0.27    1.06
  -9   7  -2    6.93    1.44
   9  -7   2    7.66    1.42
 -10   7  -2    1.50    1.70
 -10   7  -2   -1.76    1.71
  10  -7   2    0.48    1.59
  13   6  -2    0.16    1.66
 -13  -6   2   -1.35    1.92
 -13  -6   2    1.92    1.43
  12   6  -2    1.86    1.26
 -12  -6   2   -0.78    1.21
 -12  -6   2   -1.30    1.57
  11   6  -2    0.81    1.10
 -11  -6   2    1.77    0.96
 -11  -6   2   -1.06    1.29
  10   6  -2    3.29    1.32
 -10  -6   2    3.48    0.87
 -10  -6   2    2.97    1.12
   9   6  -2    0.53    0.82
  -9  -6   2    0.47    0.76
  -9  -6   2    1.66    0.92
   8   6  -2    3.65    0.76
  -8  -6   2    2.47    0.80
  -8  -6   2    3.39    0.67
   7   6  -2   10.16    0.67
   7   6  -2   12.11    0.90
  -7  -6   2   12.95    0.87
  -7  -6   2   12.61    0.92
   6   6  -2   11.68    0.83
   6   6  -2   13.41    0.76
   6   6  -2   14.90    1.10
  -6  -6   2   12.55    0.91
  -6  -6   2   14.03    0.87
  -6  -6   2   12.30    0.79
   5   6  -2   14.08    0.76
   5   6  -2   14.27    0.96
   5   6  -2   12.08    0.87
  -5  -6   2   14.00    0.85
  -5  -6   2   12.87    0.94
   4   6  -2    1.64    0.43
  -4  -6   2    1.11    0.38
  -4  -6   2    1.23    0.42
  -4  -6   2    1.16    0.31
   3   6  -2   28.45    1.37
   3   6  -2   27.35    1.34
  -3  -6   2   28.03    1.25
  -3  -6   2   29.14    1.38
  -3  -6   2   27.09    1.41
  -3  -6   2   28.23    1.23
  -3  -6   2   27.19    1.32
   2   6  -2    0.03    0.37
   2   6  -2    0.20    0.38
   2   6  -2    0.24    0.39
  -2  -6   2    0.22    0.46
  -2  -6   2   -0.26    0.43
  -2  -6   2    0.23    0.30
   1   6  -2    2.58    0.40
   1   6  -2    1.78    0.38
  -1  -6   2    2.36    0.32
  -1  -6   2    1.53    0.41
  -1  -6   2    1.90    0.48
   0   6  -2   57.24    2.46
   0   6  -2   61.58    2.53
   0  -6   2   57.68    2.57
   0  -6   2   55.39    2.61
   0  -6   2   57.69    2.51
   0  -6   2   57.35    2.56
  -1   6  -2    0.59    0.34
  -1   6  -2    0.66    0.21
  -1   6  -2    0.76    0.41
   1  -6   2    0.83    0.46
   1  -6   2    1.52    0.56
   1  -6   2    0.61    0.39
  -2   6  -2   53.15    2.35
  -2   6  -2   52.13    2.25
  -2   6  -2   52.60    2.23
   2  -6   2   50.51    2.31
   2  -6   2   54.16    2.27
   2  -6   2   42.03    2.28
  -3   6  -2    0.75    0.52
  -3   6  -2    0.57    0.38
  -3   6  -2    0.19    0.39
   3  -6   2    0.25    0.53
   3  -6   2   -0.15    0.54
   3  -6   2    0.58    0.35
  -4   6  -2   62.84    2.86
  -4   6  -2   65.71    2.97
  -4   6  -2   65.14    2.94
   4  -6   2   63.57    2.95
   4  -6   2   65.53    3.05
   4  -6   2   65.90    2.87
  -5   6  -2    0.46    0.64
  -5   6  -2    0.58    0.47
  -5   6  -2    0.44    0.63
   5  -6   2    0.43    0.54
   5  -6   2    1.00    0.64
  -6   6  -2    0.78    0.74
  -6   6  -2    0.00    0.50
  -6   6  -2   -0.03    0.75
   6  -6   2    0.44    0.66
   6  -6   2   -1.09    0.75
  -7   6  -2   -0.39    0.88
  -7   6  -2   -0.87    0.82
   7  -6   2    0.08    0.79
   7  -6   2    0.26    0.87
  -8   6  -2   -1.00    1.05
  -8   6  -2   -0.44    0.98
   8  -6   2    0.07    1.00
   8  -6   2   -0.13    0.95
  -9   6  -2    0.19    1.25
  -9   6  -2    0.81    1.22
   9  -6   2    0.56    1.15
   9  -6   2    0.31    1.15
 -10   6  -2    2.38    1.55
 -10   6  -2    2.68    1.45
  10  -6   2    2.02    1.49
  13   5  -2   -3.18    1.63
 -13  -5   2   -0.37    1.95
 -13  -5   2    0.37    1.39
  12   5  -2   -0.12    1.38
 -12  -5   2    0.52    1.56
 -12  -5   2    0.79    1.19
  11   5  -2    1.32    1.07
 -11  -5   2    1.74    0.95
 -11  -5   2    0.31    1.24
  10   5  -2    3.30    0.95
 -10  -5   2    2.77    0.82
 -10  -5   2    0.80    1.07
   9   5  -2    2.65    0.76
  -9  -5   2    3.91    0.92
  -9  -5   2    2.82    0.71
   8   5  -2    5.66    0.74
  -8  -5   2    6.28    0.69
  -8  -5   2    7.06    0.85
   7   5  -2    2.26    0.61
  -7  -5   2    2.85    0.67
  -7  -5   2    2.67    0.58
   6   5  -2    1.51    0.56
   6   5  -2    0.47    0.26
   6   5  -2    0.67    0.51
  -6  -5   2    0.97    0.53
  -6  -5   2    0.91    0.47
   5   5  -2   19.88    1.07
   5   5  -2   18.56    0.91
   5   5  -2   18.19    1.12
  -5  -5   2   18.49    1.04
  -5  -5   2   19.19    0.91
  -5  -5   2   18.88    1.05
   4   5  -2    6.30    0.43
   4   5  -2    6.34    0.51
   4   5  -2    6.35    0.42
  -4  -5   2    6.84    0.48
  -4  -5   2    6.08    0.48
  -4  -5   2    6.06    0.59
  -4  -5   2    6.63    0.43
   3   5  -2    0.54    0.31
   3   5  -2    0.12    0.25
  -3  -5   2    0.08    0.28
  -3  -5   2    0.11    0.41
  -3  -5   2   -0.20    0.21
  -3  -5   2   -0.11    0.29
   2   5  -2  118.45    5.15
   2   5  -2  120.35    5.15
   2   5  -2  121.52    5.14
  -2  -5   2  123.94    5.15
  -2  -5   2  119.76    5.10
  -2  -5   2  119.10    5.16
  -2  -5   2  119.89    5.14
   1   5  -2   12.89    0.71
   1   5  -2   12.66    0.71
   1   5  -2   12.68    0.73
  -1  -5   2   12.90    0.77
  -1  -5   2   12.52    0.77
  -1  -5   2   13.69    0.64
   0   5  -2   -0.12    0.32
   0   5  -2    0.53    0.28
   0  -5   2    0.44    0.33
   0  -5   2    0.26    0.13
   0  -5   2    0.04    0.38
   0  -5   2    0.83    0.20
  -1   5  -2    9.16    0.50
  -1   5  -2    7.71    0.57
  -1   5  -2    9.69    0.54
   1  -5   2    8.83    0.52
   1  -5   2    9.26    0.50
   1  -5   2   11.49    0.67
   1  -5   2    8.15    0.61
  -2   5  -2    1.96    0.27
  -2   5  -2    1.88    0.41
  -2   5  -2    2.19    0.30
   2  -5   2    1.89    0.32
   2  -5   2    1.93    0.50
   2  -5   2    2.99    0.40
   2  -5   2    2.14    0.25
  -3   5  -2    2.97    0.35
  -3   5  -2    2.67    0.52
  -3   5  -2    2.48    0.49
  -3   5  -2    3.02    0.40
   3  -5   2    2.32    0.45
   3  -5   2    2.80    0.54
   3  -5   2    3.39    0.30
   3  -5   2    2.77    0.47
  -4   5  -2   -0.19    0.49
  -4   5  -2    0.55    0.45
  -4   5  -2    0.45    0.35
   4  -5   2   -0.86    0.58
   4  -5   2   -0.12    0.39
   4  -5   2    0.01    0.49
  -5   5  -2   15.26    1.12
  -5   5  -2   15.96    0.97
  -5   5  -2   13.52    0.96
   5  -5   2   15.18    0.99
   5  -5   2   13.78    0.94
  -6   5  -2    0.92    0.52
  -6   5  -2    2.32    0.69
  -6   5  -2    3.96    0.69
   6  -5   2    2.60    0.60
   6  -5   2    3.76    0.67
  -7   5  -2    0.09    0.74
  -7   5  -2   -0.83    0.77
   7  -5   2    0.11    0.70
   7  -5   2   -0.13    0.74
  -8   5  -2    0.42    0.88
  -8   5  -2   -1.47    0.89
   8  -5   2    0.69    0.85
   8  -5   2   -1.18    0.89
  -9   5  -2   -0.22    1.02
  -9   5  -2    0.92    1.10
   9  -5   2    0.00    1.03
   9  -5   2    3.06    1.05
 -10   5  -2   21.33    1.81
 -10   5  -2   18.98    1.59
  10  -5   2   18.34    1.57
  10  -5   2   21.21    1.72
 -11   5  -2    1.49    1.72
  11  -5   2    0.37    1.61
  13   4  -2    2.02    1.64
 -13  -4   2   -0.34    1.24
 -13  -4   2   -2.70    1.93
  12   4  -2    3.30    1.26
 -12  -4   2    1.68    1.08
 -12  -4   2    5.98    1.55
  11   4  -2   -1.12    0.96
 -11  -4   2   -0.39    1.23
 -11  -4   2   -0.46    0.88
  10   4  -2    3.83    0.96
 -10  -4   2    4.48    1.10
 -10  -4   2    4.10    0.85
   9   4  -2    0.83    0.75
  -9  -4   2    1.38    0.70
  -9  -4   2    0.73    0.88
   8   4  -2    2.50    0.67
  -8  -4   2    1.33    0.57
  -8  -4   2    1.48    0.71
   7   4  -2   26.39    1.42
  -7  -4   2   25.23    1.38
  -7  -4   2   24.93    1.51
   6   4  -2   21.50    1.34
   6   4  -2   23.37    1.03
   6   4  -2   24.90    1.27
  -6  -4   2   23.11    1.19
  -6  -4   2   23.32    1.33
   5   4  -2    2.77    0.42
   5   4  -2    3.02    0.46
   5   4  -2    3.04    0.25
  -5  -4   2    2.85    0.24
  -5  -4   2    2.29    0.46
  -5  -4   2    2.34    0.38
  -5  -4   2    2.68    0.41
  -5  -4   2    2.06    0.47
   4   4  -2    2.09    0.36
   4   4  -2    1.71    0.24
   4   4  -2    1.93    0.33
  -4  -4   2    2.02    0.21
  -4  -4   2    1.80    0.28
  -4  -4   2    2.14    0.43
  -4  -4   2    1.64    0.31
   3   4  -2    0.70    0.24
   3   4  -2    1.18    0.23
  -3  -4   2    1.19    0.20
  -3  -4   2    0.67    0.23
  -3  -4   2    1.00    0.25
  -3  -4   2    1.14    0.32
   2   4  -2   40.23    1.81
   2   4  -2   41.87    1.81
   2   4  -2   42.73    1.83
  -2  -4   2   41.37    1.80
  -2  -4   2   41.98    1.81
  -2  -4   2   39.48    1.77
  -2  -4   2   42.19    1.83
   1   4  -2   18.31    0.84
   1   4  -2   18.06    0.83
   1   4  -2   17.55    0.85
  -1  -4   2   17.07    0.81
  -1  -4   2   16.95    0.86
  -1  -4   2   18.14    0.84
   0   4  -2   13.10    0.67
   0   4  -2   13.49    0.65
   0  -4   2   12.82    0.68
   0  -4   2   12.26    0.72
   0  -4   2   13.21    0.63
  -1   4  -2   67.92    2.88
  -1   4  -2   68.20    2.89
   1  -4   2   66.22    2.88
   1  -4   2   65.97    2.90
   1  -4   2   67.28    2.92
   1  -4   2   68.14    2.88
  -2   4  -2    0.95    0.31
  -2   4  -2    0.45    0.28
  -2   4  -2    0.93    0.22
  -2   4  -2    1.29    0.24
   2  -4   2    0.90    0.26
   2  -4   2    1.13    0.21
   2  -4   2    1.06    0.36
  -3   4  -2   15.67    0.94
  -3   4  -2   17.42    0.84
  -3   4  -2   14.78    0.93
  -3   4  -2   17.28    0.84
   3  -4   2   16.83    0.83
   3  -4   2   18.16    0.93
   3  -4   2   16.72    0.96
   3  -4   2   17.79    0.92
  -4   4  -2   11.82    0.77
  -4   4  -2   10.34    0.70
  -4   4  -2   11.62    0.85
  -4   4  -2   11.58    0.84
   4  -4   2   10.86    0.73
   4  -4   2   12.17    0.77
   4  -4   2   10.78    0.63
   4  -4   2   10.50    0.80
  -5   4  -2    1.63    0.51
  -5   4  -2    2.11    0.51
  -5   4  -2    1.76    0.43
   5  -4   2    1.95    0.39
   5  -4   2    1.97    0.55
   5  -4   2    1.85    0.50
   5  -4   2    1.83    0.69
  -6   4  -2    3.00    0.51
  -6   4  -2    2.20    0.59
  -6   4  -2    2.60    0.64
   6  -4   2    2.99    0.63
   6  -4   2    2.97    0.54
  -7   4  -2    1.38    0.75
  -7   4  -2    0.76    0.65
   7  -4   2    0.64    0.64
   7  -4   2    0.04    0.66
  -8   4  -2    0.00    0.77
  -8   4  -2    0.45    0.88
   8  -4   2   -0.83    0.77
   8  -4   2   -0.74    0.81
  -9   4  -2   -1.69    0.87
  -9   4  -2   -0.36    0.98
   9  -4   2    0.06    0.93
   9  -4   2    0.60    0.91
 -10   4  -2   -0.94    1.06
 -10   4  -2   -0.14    1.22
  10  -4   2   -0.85    1.10
  10  -4   2   -0.67    1.17
 -11   4  -2   13.86    1.88
  11  -4   2   16.26    1.70
  11  -4   2   13.57    1.60
  13   3  -2    4.11    1.69
 -13  -3   2   -0.23    1.20
 -13  -3   2    1.05    1.98
  12   3  -2   -0.26    1.36
 -12  -3   2   -0.41    1.01
 -12  -3   2    0.65    1.53
  11   3  -2    1.98    1.08
 -11  -3   2    3.53    1.31
 -11  -3   2    0.83    0.94
  10   3  -2   -0.16    0.82
 -10  -3   2    1.21    0.82
 -10  -3   2    0.08    1.02
   9   3  -2    4.31    0.80
  -9  -3   2    4.34    0.73
  -9  -3   2    2.63    0.91
   8   3  -2  131.93    5.73
  -8  -3   2  131.17    5.80
  -8  -3   2  132.31    5.72
   7   3  -2   96.90    4.13
  -7  -3   2   90.92    4.17
   6   3  -2   11.56    0.90
   6   3  -2   15.03    0.89
  -6  -3   2   12.19    0.86
  -6  -3   2   13.00    1.00
   5   3  -2   37.87    1.74
   5   3  -2   38.48    1.64
   5   3  -2   37.10    1.78
  -5  -3   2   37.07    1.78
  -5  -3   2   38.28    1.78
  -5  -3   2   39.29    1.64
  -5  -3   2   38.04    1.79
  -5  -3   2   37.98    1.72
   4   3  -2    0.46    0.26
   4   3  -2    0.59    0.30
   4   3  -2    0.54    0.17
  -4  -3   2    0.73    0.22
  -4  -3   2    0.28    0.35
  -4  -3   2    1.04    0.25
  -4  -3   2    0.95    0.15
  -4  -3   2    1.08    0.33
   3   3  -2  167.05    7.15
   3   3  -2  169.45    7.14
   3   3  -2  166.68    7.13
  -3  -3   2  170.68    7.15
  -3  -3   2  169.86    7.12
  -3  -3   2  164.44    7.14
  -3  -3   2  168.88    7.14
   2   3  -2   36.92    1.64
   2   3  -2   37.42    1.65
   2   3  -2   38.60    1.65
   2   3  -2   36.81    1.63
  -2  -3   2   39.23    1.64
  -2  -3   2   37.34    1.63
  -2  -3   2   39.08    1.66
  -2  -3   2   37.22    1.64
   1   3  -2   42.34    1.87
   1   3  -2   43.36    1.88
   1   3  -2   43.53    1.87
  -1  -3   2   44.02    1.88
  -1  -3   2   44.09    1.88
  -1  -3   2   42.94    1.87
   0   3  -2    3.78    0.28
   0   3  -2    3.66    0.28
   0  -3   2    4.64    0.27
   0  -3   2    4.26    0.27
   0  -3   2    3.27    0.28
  -1   3  -2    2.19    0.18
  -1   3  -2    1.81    0.23
  -1   3  -2    1.41    0.15
   1  -3   2    1.68    0.25
   1  -3   2    1.40    0.16
   1  -3   2    1.25    0.16
   1  -3   2    1.02    0.18
  -2   3  -2    5.00    0.32
  -2   3  -2    3.67    0.32
  -2   3  -2    3.94    0.28
  -2   3  -2    5.14    0.32
   2  -3   2    5.57    0.34
   2  -3   2    4.59    0.33
   2  -3   2    4.67    0.38
   2  -3   2    5.22    0.32
  -3   3  -2   74.07    3.20
  -3   3  -2   71.93    3.18
  -3   3  -2   75.37    3.21
  -3   3  -2   75.43    3.21
   3  -3   2   76.01    3.22
   3  -3   2   74.27    3.19
   3  -3   2   74.69    3.22
   3  -3   2   72.63    3.20
  -4   3  -2    2.47    0.41
  -4   3  -2    3.05    0.37
  -4   3  -2    3.23    0.41
  -4   3  -2    3.03    0.33
   4  -3   2    1.98    0.37
   4  -3   2    2.64    0.38
   4  -3   2    2.60    0.48
   4  -3   2    2.59    0.29
  -5   3  -2    9.48    0.70
  -5   3  -2   10.11    0.66
  -5   3  -2   10.35    0.74
  -5   3  -2    9.71    0.75
   5  -3   2   11.32    0.83
   5  -3   2   10.60    0.70
   5  -3   2   10.31    0.68
   5  -3   2   10.85    0.68
  -6   3  -2    2.22    0.49
  -6   3  -2    1.88    0.48
  -6   3  -2    1.45    0.55
   6  -3   2    1.23    0.54
   6  -3   2    1.64    0.56
   6  -3   2    2.89    0.48
  -7   3  -2   10.31    0.88
  -7   3  -2   11.87    0.80
   7  -3   2   11.65    0.81
   7  -3   2   10.59    0.83
   7  -3   2    9.80    0.80
  -8   3  -2    1.19    0.66
  -8   3  -2    0.65    0.83
   8  -3   2    0.59    0.69
   8  -3   2    0.08    0.72
   8  -3   2    1.94    0.60
  -9   3  -2   -0.18    0.74
  -9   3  -2   -1.12    0.91
   9  -3   2   -0.29    0.90
   9  -3   2    0.73    0.86
 -10   3  -2   -0.21    0.87
 -10   3  -2    1.25    1.17
  10  -3   2   -0.28    1.41
  10  -3   2    0.03    1.03
 -11   3  -2    0.12    1.45
  11  -3   2    0.74    1.28
  11  -3   2    1.00    1.35
 -12   3  -2    2.15    1.80
  12  -3   2    2.27    1.65
  13   2  -2    0.42    1.71
 -13  -2   2   -0.35    2.07
 -13  -2   2    0.35    1.19
  12   2  -2    0.88    1.40
 -12  -2   2   -0.61    1.57
 -12  -2   2    0.03    1.51
  11   2  -2   -0.06    1.11
 -11  -2   2    0.94    0.85
 -11  -2   2   -1.66    1.18
  10   2  -2    1.12    0.86
 -10  -2   2   -0.29    1.06
 -10  -2   2    3.41    0.77
   9   2  -2   -1.03    0.77
  -9  -2   2    0.32    0.85
  -9  -2   2    0.66    0.66
   8   2  -2   10.61    0.87
  -8  -2   2   10.38    0.90
  -8  -2   2    8.81    0.75
   7   2  -2   20.23    1.22
  -7  -2   2   19.71    1.34
   6   2  -2   56.68    2.75
   6   2  -2   61.39    2.69
  -6  -2   2   59.79    2.68
  -6  -2   2   61.63    2.73
   5   2  -2    0.78    0.37
   5   2  -2    1.00    0.15
   5   2  -2    0.99    0.13
   5   2  -2    0.13    0.42
  -5  -2   2    0.90    0.41
  -5  -2   2    0.71    0.28
  -5  -2   2    1.24    0.45
  -5  -2   2    1.57    0.36
   4   2  -2  119.12    5.14
   4   2  -2  118.29    5.19
   4   2  -2  119.67    5.19
  -4  -2   2  124.33    5.14
  -4  -2   2  121.35    5.17
  -4  -2   2  122.81    5.19
  -4  -2   2  121.31    5.19
  -4  -2   2  123.45    5.18
   3   2  -2   10.72    0.50
   3   2  -2   10.71    0.59
   3   2  -2   11.06    0.57
  -3  -2   2   10.35    0.57
  -3  -2   2   10.78    0.54
  -3  -2   2   11.69    0.59
  -3  -2   2   11.05    0.50
   2   2  -2  279.89   11.54
   2   2  -2  283.42   11.55
   2   2  -2  261.24   11.53
   2   2  -2  260.25   11.55
  -2  -2   2  275.91   11.53
  -2  -2   2  284.48   11.55
  -2  -2   2  268.71   11.54
  -2  -2   2  268.82   11.54
   1   2  -2  322.60   13.90
   1   2  -2  346.61   13.90
   1   2  -2  324.84   13.90
   1   2  -2  323.56   13.89
  -1  -2   2  326.05   13.91
  -1  -2   2  327.94   13.89
  -1  -2   2  332.96   13.90
  -1  -2   2  325.67   13.90
   0   2  -2  664.57   27.12
   0   2  -2  622.40   27.13
   0  -2   2  639.36   27.12
  -1   2  -2  284.39   11.96
  -1   2  -2  275.30   11.96
  -1   2  -2  282.17   11.97
   1  -2   2  294.93   11.97
   1  -2   2  277.06   11.96
   1  -2   2  290.46   11.96
   1  -2   2  275.69   11.96
  -2   2  -2  262.90   10.85
  -2   2  -2  252.08   10.86
  -2   2  -2  258.27   10.86
  -2   2  -2  260.77   10.85
   2  -2   2  246.81   10.87
   2  -2   2  249.99   10.85
   2  -2   2  255.49   10.85
   2  -2   2  264.41   10.86
  -3   2  -2    5.66    0.43
  -3   2  -2    6.24    0.43
  -3   2  -2    5.62    0.40
  -3   2  -2    5.63    0.44
   3  -2   2    5.85    0.41
   3  -2   2    6.29    0.45
   3  -2   2    6.10    0.40
   3  -2   2    6.20    0.42
  -4   2  -2   62.98    2.89
  -4   2  -2   64.48    2.89
  -4   2  -2   67.26    2.86
  -4   2  -2   67.83    2.85
   4  -2   2   67.24    2.91
   4  -2   2   66.20    2.85
   4  -2   2   67.05    2.87
  -5   2  -2    7.39    0.44
  -5   2  -2    7.24    0.60
  -5   2  -2    6.27    0.58
  -5   2  -2    5.31    0.48
   5  -2   2    7.01    0.49
   5  -2   2    6.93    0.54
   5  -2   2    6.53    0.64
  -6   2  -2    6.45    0.66
  -6   2  -2    7.31    0.60
   6  -2   2    7.35    0.55
   6  -2   2    7.70    0.64
   6  -2   2    8.27    0.59
  -7   2  -2    1.47    0.44
  -7   2  -2    1.52    0.64
   7  -2   2    0.62    0.54
   7  -2   2    1.38    0.55
   7  -2   2    1.49    0.47
  -8   2  -2    0.01    0.53
  -8   2  -2   -0.12    0.69
   8  -2   2    0.18    0.48
   8  -2   2    0.10    0.68
   8  -2   2    1.14    0.69
  -9   2  -2    1.52    0.61
  -9   2  -2    2.15    0.91
   9  -2   2    1.51    0.83
   9  -2   2    2.22    0.87
 -10   2  -2    3.84    1.12
  10  -2   2    3.39    1.00
  10  -2   2    3.11    1.01
 -11   2  -2   -0.85    1.41
  11  -2   2   -0.19    1.19
  11  -2   2    2.21    1.20
 -12   2  -2    6.52    1.75
  12  -2   2    5.80    1.56
  13   1  -2    0.72    1.68
 -13  -1   2   -1.96    1.95
 -13  -1   2    1.14    1.18
  12   1  -2    1.72    1.46
 -12  -1   2   -1.84    1.71
 -12  -1   2   -0.33    1.00
  11   1  -2    3.84    1.20
 -11  -1   2    2.17    0.93
 -11  -1   2    4.94    1.35
  10   1  -2    0.39    0.91
 -10  -1   2   -0.36    1.35
 -10  -1   2    0.20    0.79
   9   1  -2    4.47    0.83
  -9  -1   2    3.37    0.92
   8   1  -2   21.56    1.40
  -8  -1   2   20.19    1.54
   7   1  -2   29.73    1.53
  -7  -1   2   30.82    1.68
   6   1  -2    1.18    0.15
   6   1  -2    1.02    0.56
   6   1  -2    1.32    0.43
   6   1  -2    1.33    0.15
  -6  -1   2    0.78    0.46
  -6  -1   2    1.66    0.48
   5   1  -2   41.25    2.00
   5   1  -2   44.43    1.96
   5   1  -2   42.95    1.84
   5   1  -2   44.87    1.85
  -5  -1   2   43.46    1.94
  -5  -1   2   41.96    1.98
  -5  -1   2   41.59    1.99
   4   1  -2    1.72    0.15
   4   1  -2    1.84    0.17
   4   1  -2    2.68    0.36
  -4  -1   2    2.50    0.30
  -4  -1   2    2.24    0.36
   3   1  -2  123.18    5.29
   3   1  -2  127.65    5.30
   3   1  -2  123.10    5.26
  -3  -1   2  123.29    5.28
  -3  -1   2  124.85    5.27
  -3  -1   2  124.36    5.29
  -3  -1   2  122.74    5.29
   2   1  -2   11.15    0.55
   2   1  -2   11.47    0.51
   2   1  -2   11.46    0.55
  -2  -1   2   11.63    0.53
  -2  -1   2   11.63    0.55
  -2  -1   2   11.33    0.55
  -2  -1   2   11.26    0.51
   1   1  -2  126.66    5.72
   1   1  -2  141.64    5.72
   1   1  -2  135.29    5.71
   1   1  -2  137.60    5.72
  -1  -1   2  136.30    5.72
  -1  -1   2  135.29    5.71
  -1  -1   2  135.37    5.72
  -1  -1   2  132.03    5.72
   0   1  -2   83.11    3.65
   0   1  -2   83.44    3.66
   0   1  -2   88.18    3.66
   0   1  -2   88.06    3.65
   0  -1   2   86.41    3.66
   0  -1   2   87.14    3.65
   0  -1   2   85.61    3.65
   0  -1   2   88.33    3.66
  -1   1  -2    1.48    0.12
  -1   1  -2    1.66    0.14
  -1   1  -2    1.94    0.12
  -1   1  -2    1.33    0.12
   1  -1   2    1.60    0.12
   1  -1   2    1.74    0.12
   1  -1   2    1.59    0.14
   1  -1   2    1.62    0.12
  -2   1  -2   40.73    1.69
  -2   1  -2   39.17    1.69
  -2   1  -2   39.11    1.70
  -2   1  -2   38.99    1.69
   2  -1   2   39.04    1.69
   2  -1   2   40.44    1.69
   2  -1   2   38.55    1.69
   2  -1   2   38.40    1.72
  -3   1  -2    4.65    0.35
  -3   1  -2    5.06    0.35
  -3   1  -2    4.50    0.33
  -3   1  -2    5.30    0.34
   3  -1   2    4.70    0.34
   3  -1   2    4.30    0.29
   3  -1   2    4.74    0.32
   3  -1   2    4.35    0.29
  -4   1  -2  118.34    5.16
  -4   1  -2  122.44    5.14
  -4   1  -2  118.22    5.13
  -4   1  -2  122.32    5.15
   4  -1   2  122.62    5.13
   4  -1   2  117.12    5.14
   4  -1   2  124.72    5.18
   4  -1   2  118.63    5.14
  -5   1  -2   23.62    1.30
  -5   1  -2   24.96    1.22
  -5   1  -2   26.73    1.27
  -5   1  -2   25.63    1.16
   5  -1   2   26.00    1.23
   5  -1   2   26.66    1.37
   5  -1   2   25.37    1.16
  -6   1  -2    8.75    0.57
  -6   1  -2   10.83    0.74
  -6   1  -2    8.76    0.73
  -6   1  -2    9.79    0.63
   6  -1   2    8.68    0.64
   6  -1   2    8.95    0.63
   6  -1   2    9.19    0.59
  -7   1  -2   17.59    1.00
  -7   1  -2   13.59    0.77
   7  -1   2   14.93    1.01
   7  -1   2   13.96    1.02
   7  -1   2   13.00    0.74
  -8   1  -2    8.84    0.90
  -8   1  -2    8.18    0.53
   8  -1   2    8.25    0.80
   8  -1   2    9.69    0.83
   8  -1   2    7.01    0.53
  -9   1  -2   20.24    1.35
  -9   1  -2   18.24    1.01
   9  -1   2   17.97    1.20
   9  -1   2   17.50    1.19
 -10   1  -2    1.12    1.51
  10  -1   2    1.33    0.95
  10  -1   2   -0.08    0.95
 -11   1  -2    2.12    1.35
  11  -1   2   -0.62    1.12
 -12   1  -2   -0.33    1.69
  12  -1   2   -2.73    1.36
 -13   1  -2    7.22    2.14
  13  -1   2    3.12    1.71
  12   0  -2   -1.85    1.43
 -12   0   2   -1.12    0.99
 -12   0   2    1.50    1.72
  11   0  -2    8.99    1.29
 -11   0   2   11.40    1.50
 -11   0   2    9.15    1.06
  10   0  -2   -0.35    0.96
 -10   0   2   -0.59    1.08
 -10   0   2   -0.38    0.77
   9   0  -2    1.28    0.81
  -9   0   2    1.35    0.87
   8   0  -2    2.87    0.70
   8   0  -2    2.85    0.36
   8   0  -2    3.12    0.29
  -8   0   2    2.59    0.73
   7   0  -2    2.78    0.31
   7   0  -2    2.37    0.61
   7   0  -2    2.98    0.27
  -7   0   2    4.23    0.67
  -7   0   2    3.21    0.65
   6   0  -2    1.63    0.48
   6   0  -2    2.49    0.22
   6   0  -2    1.68    0.25
  -6   0   2    2.03    0.48
  -6   0   2    2.40    0.55
   5   0  -2    0.27    0.46
   5   0  -2    0.76    0.35
   5   0  -2    0.49    0.16
  -5   0   2    0.53    0.38
  -5   0   2    0.71    0.44
  -5   0   2    0.60    0.34
   4   0  -2  103.79    4.70
   4   0  -2  112.45    4.67
   4   0  -2  106.83    4.66
   4   0  -2  113.88    4.73
  -4   0   2  111.16    4.68
  -4   0   2  107.58    4.72
  -4   0   2  113.27    4.71
   3   0  -2   80.20    3.37
   3   0  -2   77.73    3.35
   3   0  -2   79.93    3.33
   3   0  -2   74.81    3.32
  -3   0   2   75.58    3.36
  -3   0   2   79.80    3.34
  -3   0   2   79.49    3.35
   2   0  -2    5.08    0.32
   2   0  -2    5.31    0.36
   2   0  -2    5.61    0.27
  -2   0   2    5.58    0.35
  -2   0   2    5.19    0.28
  -2   0   2    5.87    0.32
   1   0  -2   87.60    3.74
   1   0  -2   90.87    3.75
   1   0  -2   90.78    3.74
   1   0  -2   82.56    3.75
  -1   0   2   88.17    3.75
  -1   0   2   87.62    3.74
  -1   0   2   90.19    3.75
  -1   0   2   88.71    3.74
   0   0  -2   65.51    2.69
   0   0  -2   65.65    2.70
   0   0  -2   61.83    2.69
   0   0  -2   62.50    2.70
   0   0   2   65.45    2.70
   0   0   2   63.74    2.69
   0   0   2   62.31    2.70
   0   0   2   61.47    2.70
  -1   0  -2  250.69   10.80
  -1   0  -2  262.74   10.80
   1   0   2  256.40   10.80
   1   0   2  252.43   10.80
  -2   0  -2  307.75   12.85
  -2   0  -2  307.99   12.85
  -2   0  -2  298.75   12.84
  -2   0  -2  300.82   12.86
   2   0   2  303.31   12.84
   2   0   2  305.46   12.86
   2   0   2  301.90   12.85
   2   0   2  305.59   12.85
  -3   0  -2   69.07    3.05
  -3   0  -2   72.12    3.03
  -3   0  -2   70.36    3.01
  -3   0  -2   72.39    3.03
   3   0   2   70.33    3.03
   3   0   2   70.46    3.03
   3   0   2   70.81    3.01
   3   0   2   71.22    3.05
  -4   0  -2  277.75   11.44
  -4   0  -2  264.03   11.41
  -4   0  -2  278.56   11.43
   4   0   2  265.43   11.43
   4   0   2  260.16   11.41
   4   0   2  260.78   11.43
   4   0   2  282.48   11.46
  -5   0  -2   39.61    1.88
  -5   0  -2   40.56    1.85
  -5   0  -2   39.59    1.76
  -5   0  -2   41.48    1.84
   5   0   2   41.16    1.76
   5   0   2   40.93    1.82
   5   0   2   42.67    1.92
  -6   0  -2   21.34    1.13
  -6   0  -2   18.38    1.19
  -6   0  -2   21.74    1.20
  -6   0  -2   20.77    0.94
   6   0   2   20.29    1.10
   6   0   2   21.80    1.12
   6   0   2   19.18    1.30
  -7   0  -2    2.09    0.25
  -7   0  -2    1.77    0.56
   7   0   2    2.20    0.54
   7   0   2    0.99    0.50
   7   0   2    1.84    0.30
  -8   0  -2    2.82    0.71
   8   0   2    2.57    0.66
   8   0   2    2.02    0.70
  -9   0  -2   23.09    1.41
   9   0   2   19.75    1.46
   9   0   2   18.72    1.26
 -10   0  -2   15.49    1.34
  10   0   2   13.98    1.16
  10   0   2   16.12    1.22
 -11   0  -2    8.49    1.37
  11   0   2    6.23    1.52
 -12   0  -2    1.21    1.57
  12   0   2    0.62    1.32
 -13   0  -2    1.68    1.89
  13   0   2   -0.17    1.60
  12  -1  -2   -0.26    1.57
 -12   1   2   -3.29    1.71
  11  -1  -2   -0.26    1.25
 -11   1   2    3.70    0.97
 -11   1   2    2.69    1.42
  10  -1  -2    6.65    1.81
 -10   1   2    8.91    1.23
   9  -1  -2    0.94    0.33
   9  -1  -2    2.09    0.91
  -9   1   2    1.04    0.90
   8  -1  -2    0.72    0.38
   8  -1  -2    0.18    0.29
   8  -1  -2    0.92    0.73
  -8   1   2   -0.45    0.74
   7  -1  -2    0.22    0.59
   7  -1  -2    0.00    0.34
  -7   1   2    0.72    0.65
  -7   1   2    1.16    0.60
   6  -1  -2    6.91    0.62
   6  -1  -2    7.46    0.51
  -6   1   2    8.08    0.69
  -6   1   2    8.02    0.59
   5  -1  -2    7.94    0.59
   5  -1  -2    6.05    0.64
   5  -1  -2    7.58    0.48
  -5   1   2    7.89    0.65
  -5   1   2    7.93    0.50
  -5   1   2    9.43    0.63
   4  -1  -2   51.36    2.24
   4  -1  -2   50.65    2.20
   4  -1  -2   50.71    2.29
  -4   1   2   50.75    2.24
  -4   1   2   52.06    2.19
  -4   1   2   48.35    2.26
   3  -1  -2   38.95    1.74
   3  -1  -2   41.29    1.73
   3  -1  -2   41.24    1.78
  -3   1   2   40.15    1.75
  -3   1   2   39.97    1.75
  -3   1   2   36.48    1.72
   2  -1  -2   47.00    2.05
   2  -1  -2   49.11    2.07
   2  -1  -2   48.32    2.06
  -2   1   2   47.17    2.07
  -2   1   2   46.99    2.03
  -2   1   2   48.99    2.06
  -2   1   2   46.57    2.05
   1  -1  -2   68.83    2.76
   1  -1  -2   62.27    2.75
   1  -1  -2   62.64    2.75
  -1   1   2   64.45    2.73
  -1   1   2   62.41    2.75
  -1   1   2   67.15    2.76
   0  -1  -2   40.49    1.69
   0  -1  -2   40.66    1.70
   0  -1  -2   38.61    1.68
   0   1   2   40.49    1.69
   0   1   2   40.66    1.70
   0   1   2   37.51    1.68
  -1  -1  -2  368.91   15.27
  -1  -1  -2  364.18   15.28
  -1  -1  -2  362.31   15.27
   1   1   2  355.37   15.28
   1   1   2  356.79   15.27
  -2  -1  -2  296.85   12.14
  -2  -1  -2  275.98   12.15
  -2  -1  -2  290.52   12.14
   2   1   2  285.76   12.14
   2   1   2  284.18   12.14
   2   1   2  285.65   12.13
   2   1   2  291.07   12.15
  -3  -1  -2  165.93    7.18
  -3  -1  -2  171.87    7.17
  -3  -1  -2  161.99    7.15
  -3  -1  -2  173.70    7.17
   3   1   2  168.63    7.17
   3   1   2  171.16    7.17
   3   1   2  163.94    7.14
   3   1   2  175.56    7.18
  -4  -1  -2   32.19    1.38
  -4  -1  -2   33.52    1.44
  -4  -1  -2   30.47    1.45
  -4  -1  -2   32.71    1.45
   4   1   2   33.26    1.47
   4   1   2   31.93    1.44
   4   1   2   32.14    1.38
   4   1   2   31.89    1.43
  -5  -1  -2    0.01    0.35
  -5  -1  -2    0.80    0.38
  -5  -1  -2   -0.02    0.34
  -5  -1  -2   -0.01    0.12
   5   1   2    0.11    0.29
   5   1   2    0.77    0.38
   5   1   2    0.39    0.09
  -6  -1  -2   12.36    0.94
  -6  -1  -2   14.12    0.93
  -6  -1  -2   13.81    0.93
   6   1   2   13.31    0.85
   6   1   2   14.06    0.88
   6   1   2   13.61    0.85
  -7  -1  -2   34.52    1.77
   7   1   2   34.89    1.72
   7   1   2   33.94    1.69
  -8  -1  -2   13.87    1.00
   8   1   2   14.27    0.94
   8   1   2   13.04    0.91
  -9  -1  -2    1.13    0.81
   9   1   2    0.01    0.73
   9   1   2   -0.67    0.68
 -10  -1  -2    8.43    1.11
  10   1   2    7.67    0.97
  10   1   2   11.20    1.05
 -11  -1  -2    1.46    1.16
  11   1   2    1.11    1.09
 -12  -1  -2    1.76    1.52
  12   1   2    0.46    1.26
 -13  -1  -2    2.20    1.88
  13   1   2    0.84    1.55
  12  -2  -2   -3.15    1.62
 -12   2   2    0.03    1.96
  11  -2  -2    3.69    1.31
 -11   2   2    4.54    1.05
 -11   2   2    3.42    1.59
  10  -2  -2    0.92    1.07
 -10   2   2    0.56    1.13
   9  -2  -2   -1.49    0.87
   9  -2  -2   -0.33    0.57
  -9   2   2    0.93    0.98
   8  -2  -2    8.25    0.76
   8  -2  -2   11.08    0.98
  -8   2   2   11.98    1.03
  -8   2   2   10.38    0.80
   7  -2  -2    2.16    0.56
   7  -2  -2    1.83    0.60
  -7   2   2    3.31    0.58
  -7   2   2    2.91    0.71
   6  -2  -2   12.30    0.90
   6  -2  -2   12.99    0.89
  -6   2   2   12.75    0.83
  -6   2   2    9.85    0.80
   5  -2  -2    7.73    0.53
   5  -2  -2    9.05    0.57
   5  -2  -2    8.13    0.74
   5  -2  -2    9.25    0.63
  -5   2   2    7.93    0.52
  -5   2   2    8.28    0.56
  -5   2   2    6.73    0.61
   4  -2  -2    9.66    0.69
   4  -2  -2    8.62    0.66
   4  -2  -2    9.31    0.52
   4  -2  -2   10.16    0.65
  -4   2   2   10.89    0.74
  -4   2   2    9.57    0.57
  -4   2   2   10.09    0.73
  -4   2   2   10.11    0.51
   3  -2  -2    0.39    0.14
   3  -2  -2   -0.03    0.31
   3  -2  -2    0.57    0.27
   3  -2  -2    0.42    0.17
  -3   2   2    0.80    0.29
  -3   2   2    0.63    0.21
  -3   2   2    0.80    0.13
   2  -2  -2   32.62    1.43
   2  -2  -2   32.48    1.42
   2  -2  -2   31.48    1.37
   2  -2  -2   32.55    1.42
  -2   2   2   31.01    1.36
  -2   2   2   32.50    1.42
  -2   2   2   33.02    1.43
  -2   2   2   31.11    1.41
   1  -2  -2   15.60    0.74
   1  -2  -2   15.99    0.74
  -1   2   2   15.89    0.74
  -1   2   2   16.55    0.74
  -1   2   2   16.13    0.73
   0  -2  -2  848.17   35.82
  -1  -2  -2  321.30   13.72
  -1  -2  -2  332.21   13.72
  -1  -2  -2  327.93   13.72
  -1  -2  -2  327.64   13.72
   1   2   2  320.00   13.72
   1   2   2  319.11   13.72
   1   2   2  327.40   13.72
   1   2   2  321.01   13.72
  -2  -2  -2  241.46   10.44
  -2  -2  -2  250.55   10.44
  -2  -2  -2  253.26   10.45
  -2  -2  -2  243.33   10.45
   2   2   2  247.06   10.44
   2   2   2  245.74   10.45
  -3  -2  -2    5.97    0.35
  -3  -2  -2    5.58    0.28
  -3  -2  -2    5.98    0.37
  -3  -2  -2    5.86    0.29
  -3  -2  -2    5.54    0.39
   3   2   2    5.76    0.34
   3   2   2    6.08    0.38
   3   2   2    5.47    0.39
  -4  -2  -2    0.31    0.09
  -4  -2  -2    0.38    0.19
  -4  -2  -2    0.63    0.22
  -4  -2  -2    0.49    0.29
   4   2   2    0.01    0.26
   4   2   2    0.03    0.22
   4   2   2    0.61    0.19
  -5  -2  -2   66.16    2.89
  -5  -2  -2   68.20    2.87
  -5  -2  -2   64.60    2.90
   5   2   2   67.67    2.91
   5   2   2   61.98    2.88
   5   2   2   66.30    2.87
  -6  -2  -2   12.08    0.76
  -6  -2  -2   11.35    0.77
  -6  -2  -2   10.96    0.73
   6   2   2   10.92    0.76
   6   2   2   11.03    0.78
   6   2   2   11.50    0.73
  -7  -2  -2    9.51    0.78
   7   2   2    9.92    0.72
   7   2   2    9.40    0.74
  -8  -2  -2   41.49    2.16
   8   2   2   39.88    2.04
   8   2   2   45.07    2.09
  -9  -2  -2    3.21    0.86
   9   2   2    3.52    0.74
   9   2   2    2.28    0.71
 -10  -2  -2    5.10    1.04
  10   2   2    5.47    0.91
 -11  -2  -2   -0.32    1.11
  11   2   2    0.65    0.96
 -12  -2  -2    2.01    1.50
  12   2   2    0.22    1.18
 -13  -2  -2    2.74    1.94
  13   2   2   -1.42    1.48
  12  -3  -2    6.74    1.89
 -12   3   2    5.74    2.01
  11  -3  -2   -2.02    1.37
 -11   3   2    1.51    1.57
  10  -3  -2    0.34    1.21
 -10   3   2    1.20    1.32
   9  -3  -2    5.67    1.04
   8  -3  -2    7.41    0.83
   8  -3  -2   11.74    1.03
  -8   3   2    9.56    1.04
   7  -3  -2    1.40    0.72
   7  -3  -2    2.13    0.66
  -7   3   2    2.46    0.51
  -7   3   2    1.87    0.72
   6  -3  -2    1.70    0.56
   6  -3  -2    1.16    0.60
   6  -3  -2    2.18    0.34
  -6   3   2    0.87    0.39
  -6   3   2    0.60    0.60
  -6   3   2    2.04    0.49
   5  -3  -2    1.35    0.49
   5  -3  -2    0.43    0.47
   5  -3  -2    0.60    0.25
  -5   3   2    0.38    0.26
  -5   3   2   -0.05    0.47
  -5   3   2    1.00    0.40
   4  -3  -2    0.27    0.48
   4  -3  -2    0.43    0.40
   4  -3  -2   -0.22    0.38
   4  -3  -2    0.21    0.19
  -4   3   2    0.17    0.48
  -4   3   2    0.01    0.15
  -4   3   2    0.27    0.39
  -4   3   2    0.26    0.32
   3  -3  -2   10.78    0.76
   3  -3  -2   11.62    0.72
   3  -3  -2   10.62    0.53
   3  -3  -2   12.21    0.69
  -3   3   2   11.19    0.74
  -3   3   2   11.63    0.70
  -3   3   2   11.30    0.51
  -3   3   2   11.52    0.61
   2  -3  -2   24.42    1.16
   2  -3  -2   24.29    1.12
   2  -3  -2   24.56    1.15
   2  -3  -2   23.12    1.05
  -2   3   2   25.19    1.13
  -2   3   2   24.01    1.12
  -2   3   2   24.36    1.14
  -2   3   2   25.33    1.04
   1  -3  -2   26.76    1.18
   1  -3  -2   26.68    1.11
   1  -3  -2   24.87    1.16
   1  -3  -2   27.37    1.17
  -1   3   2   25.58    1.16
  -1   3   2   24.74    1.11
  -1   3   2   26.91    1.16
  -1   3   2   25.00    1.17
   0  -3  -2    3.42    0.27
   0  -3  -2    3.32    0.20
   0  -3  -2    3.70    0.27
   0  -3  -2    3.12    0.21
   0  -3  -2    3.98    0.28
   0   3   2    3.40    0.25
   0   3   2    3.40    0.25
  -1  -3  -2 1000.00   41.73
  -1  -3  -2  988.15   41.74
   1   3   2  976.66   41.74
  -2  -3  -2   22.94    1.01
  -2  -3  -2   20.21    1.02
  -2  -3  -2   23.53    1.00
   2   3   2   22.82    1.00
   2   3   2   22.67    1.00
   2   3   2   22.26    1.00
  -3  -3  -2   -0.06    0.14
  -3  -3  -2   -0.15    0.19
  -3  -3  -2    0.22    0.22
  -3  -3  -2    0.07    0.18
   3   3   2    0.02    0.20
   3   3   2    0.07    0.16
  -4  -3  -2   29.19    1.24
  -4  -3  -2   27.40    1.32
  -4  -3  -2   27.74    1.30
  -4  -3  -2   29.13    1.25
  -4  -3  -2   29.90    1.31
   4   3   2   28.86    1.29
   4   3   2   26.61    1.32
   4   3   2   30.63    1.34
  -5  -3  -2    1.59    0.43
  -5  -3  -2    1.64    0.38
  -5  -3  -2    1.48    0.38
   5   3   2    1.28    0.40
   5   3   2    1.90    0.30
   5   3   2    1.74    0.39
  -6  -3  -2    3.69    0.48
  -6  -3  -2    2.95    0.52
   6   3   2    3.57    0.54
   6   3   2    3.27    0.49
   6   3   2    2.00    0.40
  -7  -3  -2    8.25    0.68
   7   3   2    6.95    0.60
   7   3   2    7.83    0.67
  -8  -3  -2   17.62    1.14
   8   3   2   17.56    1.18
  -9  -3  -2   27.49    1.81
   9   3   2   26.82    1.60
 -10  -3  -2   -0.10    0.97
  10   3   2   -0.36    0.75
 -11  -3  -2   -1.60    1.14
  11   3   2   -0.63    0.90
 -12  -3  -2    0.08    1.50
  12   3   2    0.63    1.14
 -13  -3  -2    2.21    1.88
  13   3   2   -1.27    1.41
  11  -4  -2    2.29    1.62
 -11   4   2    4.24    1.76
  10  -4  -2    8.18    1.44
 -10   4   2   10.13    1.54
   9  -4  -2    1.12    1.07
  -9   4   2    3.27    1.12
   8  -4  -2    1.60    0.84
  -8   4   2    2.92    0.95
   7  -4  -2    4.75    0.82
  -7   4   2    4.74    0.49
  -7   4   2    4.34    0.71
  -7   4   2    4.20    0.82
   6  -4  -2    4.23    0.41
   6  -4  -2    3.62    0.70
  -6   4   2    3.22    0.32
  -6   4   2    4.07    0.64
  -6   4   2    3.69    0.68
   5  -4  -2   17.98    1.11
   5  -4  -2   15.10    1.07
   5  -4  -2   19.92    0.90
  -5   4   2   18.38    1.25
  -5   4   2   18.20    1.14
  -5   4   2   19.23    0.88
   4  -4  -2    0.70    0.58
   4  -4  -2    1.06    0.44
   4  -4  -2    0.88    0.51
   4  -4  -2    0.97    0.21
  -4   4   2    0.56    0.45
  -4   4   2    1.01    0.45
  -4   4   2    1.11    0.20
   3  -4  -2   60.14    2.70
   3  -4  -2   63.43    2.72
   3  -4  -2   60.12    2.60
   3  -4  -2   62.49    2.73
  -3   4   2   60.23    2.69
  -3   4   2   63.00    2.59
  -3   4   2   58.83    2.70
  -3   4   2   59.47    2.69
   2  -4  -2   38.68    1.72
   2  -4  -2   38.48    1.73
   2  -4  -2   37.07    1.70
   2  -4  -2   36.27    1.61
  -2   4   2   38.54    1.61
  -2   4   2   36.55    1.70
  -2   4   2   37.65    1.71
  -2   4   2   37.80    1.67
   1  -4  -2    9.42    0.42
   1  -4  -2    9.12    0.50
   1  -4  -2    8.85    0.64
   1  -4  -2    9.33    0.56
  -1   4   2    9.07    0.43
  -1   4   2    8.21    0.55
  -1   4   2    8.12    0.60
  -1   4   2    9.45    0.53
   0  -4  -2   40.85    1.79
   0  -4  -2   41.14    1.82
   0  -4  -2   40.86    1.78
   0  -4  -2   40.82    1.75
   0   4   2   40.50    1.80
   0   4   2   41.18    1.77
  -1  -4  -2   53.07    2.22
  -1  -4  -2   52.32    2.25
  -1  -4  -2   51.11    2.24
  -1  -4  -2   51.16    2.22
   1   4   2   49.17    2.24
   1   4   2   52.88    2.22
  -2  -4  -2  109.92    4.66
  -2  -4  -2  108.18    4.66
  -2  -4  -2  110.24    4.66
  -2  -4  -2  113.22    4.65
   2   4   2  107.97    4.66
   2   4   2  106.39    4.66
  -3  -4  -2    2.55    0.25
  -3  -4  -2    2.19    0.25
  -3  -4  -2    2.84    0.30
  -3  -4  -2    2.58    0.33
  -3  -4  -2    2.59    0.26
   3   4   2    2.06    0.24
   3   4   2    2.76    0.26
  -4  -4  -2    3.18    0.41
  -4  -4  -2    2.52    0.35
  -4  -4  -2    3.13    0.29
  -5  -4  -2    0.38    0.37
  -5  -4  -2    0.66    0.37
  -5  -4  -2    0.84    0.18
  -5  -4  -2    0.90    0.45
   5   4   2    1.21    0.37
   5   4   2    0.52    0.31
  -6  -4  -2    8.29    0.63
  -6  -4  -2    8.03    0.67
   6   4   2    8.96    0.69
   6   4   2    7.75    0.60
  -7  -4  -2   14.08    0.93
   7   4   2   12.50    0.83
  -8  -4  -2    0.14    0.67
   8   4   2    0.00    0.58
  -9  -4  -2   -0.14    0.82
   9   4   2    0.26    0.68
 -10  -4  -2   -0.20    0.95
  10   4   2   -1.09    0.79
 -11  -4  -2    1.48    1.20
  11   4   2    0.56    0.88
 -12  -4  -2    0.61    1.47
  12   4   2    0.48    1.07
 -13  -4  -2    7.96    1.97
 -13  -4  -2    4.01    1.41
  13   4   2    2.18    1.39
  11  -5  -2    0.95    1.64
 -11   5   2   -2.86    1.88
  10  -5  -2   -0.43    1.38
 -10   5   2   -0.84    1.49
   9  -5  -2    3.90    1.18
  -9   5   2    4.87    1.26
   8  -5  -2   14.11    1.23
  -8   5   2   13.25    1.26
  -8   5   2   14.92    1.16
   7  -5  -2   14.55    1.16
  -7   5   2   14.25    1.14
  -7   5   2   14.23    1.07
   6  -5  -2    2.95    0.41
   6  -5  -2    3.33    0.74
  -6   5   2    2.62    0.33
  -6   5   2    2.35    0.69
  -6   5   2    1.77    0.72
   5  -5  -2   62.37    2.91
   5  -5  -2   65.29    2.74
  -5   5   2   62.16    2.93
  -5   5   2   62.76    2.89
  -5   5   2   63.10    2.72
   4  -5  -2   11.90    0.79
   4  -5  -2   11.72    0.61
   4  -5  -2    9.88    0.90
  -4   5   2   10.62    0.65
  -4   5   2   12.65    0.81
  -4   5   2   12.80    0.80
   3  -5  -2   16.40    0.79
   3  -5  -2   17.88    1.04
   3  -5  -2   18.82    1.16
   3  -5  -2   17.06    1.16
  -3   5   2   17.58    1.03
  -3   5   2   17.33    0.77
  -3   5   2   17.73    1.02
   2  -5  -2   39.58    1.71
   2  -5  -2   39.43    1.84
   2  -5  -2   41.60    1.89
   2  -5  -2   41.67    1.84
  -2   5   2   39.17    1.86
  -2   5   2   37.84    1.84
  -2   5   2   39.98    1.79
  -2   5   2   39.39    1.70
   1  -5  -2   23.81    1.19
   1  -5  -2   24.95    1.18
   1  -5  -2   24.26    1.08
   1  -5  -2   23.88    1.27
  -1   5   2   25.93    1.14
  -1   5   2   25.18    1.22
  -1   5   2   24.74    1.20
   0  -5  -2   27.77    1.33
   0  -5  -2   29.43    1.26
   0  -5  -2   30.41    1.39
   0  -5  -2   29.14    1.31
   0   5   2   27.36    1.36
   0   5   2   29.28    1.29
  -1  -5  -2   12.59    0.75
  -1  -5  -2   11.16    0.72
  -1  -5  -2   12.36    0.61
  -1  -5  -2   12.64    0.61
   1   5   2   11.83    0.61
  -2  -5  -2   21.75    1.04
  -2  -5  -2   23.41    1.03
  -2  -5  -2   22.83    1.06
  -2  -5  -2   22.73    1.09
  -2  -5  -2   22.95    1.10
   2   5   2   22.19    1.06
  -3  -5  -2    7.35    0.49
  -3  -5  -2    7.80    0.56
  -3  -5  -2    8.39    0.52
  -3  -5  -2    7.67    0.52
  -3  -5  -2    8.80    0.55
   3   5   2    7.21    0.52
   3   5   2    7.30    0.52
  -4  -5  -2    8.85    0.55
  -4  -5  -2    9.26    0.63
  -4  -5  -2    9.92    0.55
  -4  -5  -2    9.65    0.63
   4   5   2    8.67    0.63
   4   5   2    7.99    0.54
  -5  -5  -2    1.67    0.27
  -5  -5  -2    1.72    0.50
  -5  -5  -2    1.20    0.40
   5   5   2    1.84    0.38
  -6  -5  -2    8.24    0.45
  -6  -5  -2    7.89    0.49
  -6  -5  -2    8.75    0.67
   6   5   2    7.67    0.60
  -7  -5  -2    6.74    0.71
   7   5   2    7.55    0.66
  -8  -5  -2    3.93    0.75
   8   5   2    5.11    0.70
  -9  -5  -2    7.88    0.94
   9   5   2    6.95    0.82
 -10  -5  -2    4.35    1.01
  10   5   2    4.08    0.89
 -11  -5  -2   -0.29    1.18
  11   5   2   -1.55    1.69
 -12  -5  -2    2.40    1.46
 -12  -5  -2    2.19    1.19
  12   5   2   -0.09    1.16
 -13  -5  -2    2.49    1.87
 -13  -5  -2    3.84    1.44
  13   5   2    0.47    1.45
  10  -6  -2   -0.05    1.59
 -10   6   2   -0.44    1.72
   9  -6  -2    4.65    1.39
  -9   6   2    2.92    1.38
   8  -6  -2    4.36    1.10
  -8   6   2    3.30    1.30
  -8   6   2    5.50    1.10
   7  -6  -2    0.90    0.87
  -7   6   2   -0.46    0.92
  -7   6   2   -0.81    0.86
   6  -6  -2   28.72    1.75
   6  -6  -2   29.38    1.34
  -6   6   2   28.72    1.79
  -6   6   2   25.09    1.68
  -6   6   2   26.44    1.26
   5  -6  -2    3.88    0.69
   5  -6  -2    3.88    0.38
  -5   6   2    4.86    0.74
  -5   6   2    3.78    0.31
  -5   6   2    3.59    0.74
   4  -6  -2   42.61    1.86
   4  -6  -2   43.00    2.10
  -4   6   2   41.88    2.08
  -4   6   2   41.12    1.85
  -4   6   2   44.97    2.09
   3  -6  -2    2.62    0.25
   3  -6  -2    1.04    0.65
   3  -6  -2    2.63    0.57
  -3   6   2    2.31    0.31
  -3   6   2    3.37    0.58
  -3   6   2    3.51    0.51
   2  -6  -2   19.72    1.17
   2  -6  -2   17.70    1.11
   2  -6  -2   18.49    0.87
  -2   6   2   19.27    1.04
  -2   6   2   19.27    0.86
  -2   6   2   17.86    1.12
   1  -6  -2    6.93    0.50
   1  -6  -2    7.34    0.67
   1  -6  -2    7.88    0.59
   1  -6  -2    7.25    0.42
  -1   6   2    6.14    0.47
  -1   6   2    6.61    0.57
   0  -6  -2   31.89    1.40
   0  -6  -2   30.48    1.51
   0  -6  -2   33.58    1.46
   0  -6  -2   32.82    1.76
   0   6   2   30.52    1.53
   0   6   2   32.12    1.43
  -1  -6  -2    0.17    0.35
  -1  -6  -2    0.22    0.40
  -1  -6  -2   -0.01    0.46
  -1  -6  -2    0.43    0.23
  -1  -6  -2    0.34    0.21
   1   6   2   -0.38    0.36
   1   6   2    0.54    0.22
  -2  -6  -2   15.70    0.75
  -2  -6  -2   15.09    0.73
  -2  -6  -2   13.16    0.91
  -2  -6  -2   15.05    0.93
  -2  -6  -2   13.53    0.82
   2   6   2   15.82    0.86
  -3  -6  -2    3.22    0.30
  -3  -6  -2    3.32    0.44
  -3  -6  -2    3.48    0.43
  -3  -6  -2    2.92    0.30
  -3  -6  -2    3.47    0.38
  -3  -6  -2    2.97    0.43
   3   6   2    3.03    0.40
   3   6   2    3.36    0.37
  -4  -6  -2    0.64    0.41
  -4  -6  -2    0.60    0.30
  -4  -6  -2    1.16    0.51
  -4  -6  -2    0.29    0.45
  -4  -6  -2    0.16    0.36
  -4  -6  -2    0.43    0.35
   4   6   2    0.49    0.38
   4   6   2    1.01    0.26
  -5  -6  -2    7.00    0.48
  -5  -6  -2    7.20    0.56
   5   6   2    6.12    0.45
   5   6   2    5.99    0.54
  -6  -6  -2    8.28    0.61
  -6  -6  -2    9.39    0.72
   6   6   2    9.00    0.69
  -7  -6  -2    1.87    0.25
  -7  -6  -2    1.58    0.66
  -7  -6  -2    2.00    0.29
   7   6   2    1.31    0.58
  -8  -6  -2    1.68    0.74
   8   6   2    2.79    0.67
  -9  -6  -2    3.47    0.89
   9   6   2    4.19    0.81
 -10  -6  -2    0.73    1.02
  10   6   2   -0.10    0.83
 -11  -6  -2    1.07    1.18
 -11  -6  -2    0.10    0.94
  11   6   2   -0.41    1.12
 -12  -6  -2    2.29    1.51
 -12  -6  -2    3.19    1.30
  12   6   2    1.59    1.24
 -13  -6  -2    0.13    1.45
 -13  -6  -2   -0.67    1.80
  13   6   2   -0.58    1.38
  10  -7  -2   -3.09    1.75
 -10   7   2    1.09    1.85
   9  -7  -2    0.18    1.54
  -9   7   2    0.89    1.46
   8  -7  -2   -0.07    1.13
  -8   7   2    0.25    1.16
  -8   7   2    0.67    1.17
   7  -7  -2    6.77    1.07
  -7   7   2    5.68    1.10
  -7   7   2    6.01    1.09
   6  -7  -2   19.47    1.35
   6  -7  -2   19.16    1.06
  -6   7   2   18.95    1.33
  -6   7   2   17.70    1.30
   5  -7  -2   13.06    0.76
   5  -7  -2   13.94    1.03
  -5   7   2   14.75    1.06
  -5   7   2   11.53    0.72
  -5   7   2   12.54    1.00
   4  -7  -2   15.01    0.82
   4  -7  -2   16.22    1.06
  -4   7   2   16.17    0.79
  -4   7   2   14.22    1.03
  -4   7   2   16.90    1.23
   3  -7  -2    2.53    0.83
   3  -7  -2    3.57    0.33
   3  -7  -2    3.31    0.63
  -3   7   2    3.92    0.33
  -3   7   2    4.51    0.70
  -3   7   2    3.01    0.59
   2  -7  -2    1.71    0.58
   2  -7  -2    0.87    0.63
   2  -7  -2    1.64    0.26
  -2   7   2    1.46    0.47
  -2   7   2    1.10    0.29
  -2   7   2    0.65    0.56
   1  -7  -2    6.03    0.62
   1  -7  -2    6.11    0.59
   1  -7  -2    6.29    0.44
  -1   7   2    5.56    0.46
  -1   7   2    5.62    0.65
   0  -7  -2    0.12    0.22
   0  -7  -2    0.55    0.45
   0  -7  -2    0.11    0.37
   0   7   2    0.26    0.47
   0   7   2   -0.14    0.22
  -1  -7  -2    4.07    0.52
  -1  -7  -2    3.66    0.65
  -1  -7  -2    3.77    0.39
  -1  -7  -2    3.48    0.29
   1   7   2    3.63    0.51
   1   7   2    4.54    0.34
  -2  -7  -2   21.14    1.13
  -2  -7  -2   21.39    1.06
  -2  -7  -2   21.70    1.28
  -2  -7  -2   21.73    1.04
   2   7   2   20.22    1.18
  -3  -7  -2   35.76    1.63
  -3  -7  -2   36.26    1.66
  -3  -7  -2   34.83    1.78
  -3  -7  -2   35.84    1.60
  -3  -7  -2   34.77    1.72
   3   7   2   36.58    1.71
   3   7   2   35.00    1.69
  -4  -7  -2    1.96    0.42
  -4  -7  -2    1.86    0.43
  -4  -7  -2    2.90    0.53
  -4  -7  -2    3.00    0.41
   4   7   2    2.52    0.49
   4   7   2    2.93    0.48
  -5  -7  -2    0.06    0.48
  -5  -7  -2   -0.07    0.47
  -5  -7  -2   -0.54    0.45
  -5  -7  -2    0.15    0.46
   5   7   2    0.07    0.46
   5   7   2    0.54    0.39
  -6  -7  -2   -0.98    0.62
  -6  -7  -2    0.57    0.49
  -6  -7  -2   -0.03    0.58
  -6  -7  -2    0.21    0.44
   6   7   2   -0.08    0.55
   6   7   2    0.04    0.31
  -7  -7  -2    0.59    0.43
  -7  -7  -2    0.54    0.55
  -7  -7  -2    0.16    0.68
   7   7   2    0.20    0.56
  -8  -7  -2    9.91    1.01
  -8  -7  -2   12.43    0.96
   8   7   2   12.79    0.96
  -9  -7  -2   28.99    2.01
  -9  -7  -2   28.27    1.69
   9   7   2   30.09    1.78
 -10  -7  -2   16.50    1.37
 -10  -7  -2   15.72    1.35
  10   7   2   13.57    1.21
 -11  -7  -2   10.26    1.40
 -11  -7  -2   10.55    1.24
  11   7   2   10.33    1.22
 -12  -7  -2    0.64    1.55
 -12  -7  -2    3.48    1.30
  12   7   2    0.71    1.31
 -13  -7  -2    2.24    1.61
 -13  -7  -2    3.48    1.97
  13   7   2    3.49    1.61
   9  -8  -2   -2.93    1.78
  -9   8   2    4.31    1.69
   8  -8  -2    2.87    1.49
  -8   8   2    0.07    1.38
  -8   8   2    1.31    1.36
   7  -8  -2    5.45    1.28
  -7   8   2    5.96    1.51
   6  -8  -2    2.11    1.75
  -6   8   2    1.75    0.96
  -6   8   2    1.46    0.96
   5  -8  -2    5.96    0.96
   5  -8  -2    4.44    0.42
  -5   8   2    3.93    0.91
  -5   8   2    2.84    0.86
   4  -8  -2    5.95    0.88
   4  -8  -2    5.90    0.45
  -4   8   2    5.21    0.39
  -4   8   2    6.18    0.92
  -4   8   2    4.59    0.79
   3  -8  -2   19.67    1.03
   3  -8  -2   19.78    1.47
  -3   8   2   21.27    1.47
  -3   8   2   22.22    1.39
   2  -8  -2    0.97    0.82
   2  -8  -2    1.76    0.69
   2  -8  -2    1.16    0.33
  -2   8   2    0.92    0.53
  -2   8   2    0.32    0.69
   1  -8  -2    1.47    0.64
   1  -8  -2    1.17    0.27
   1  -8  -2    0.59    0.55
  -1   8   2   -0.11    0.65
  -1   8   2    0.53    0.44
   0  -8  -2   24.56    1.29
   0  -8  -2   23.84    1.36
   0  -8  -2   24.62    1.35
   0   8   2   24.13    1.21
   0   8   2   25.14    1.43
  -1  -8  -2   19.17    1.14
  -1  -8  -2   20.24    1.03
  -1  -8  -2   19.94    1.11
   1   8   2   19.68    1.25
   1   8   2   19.72    0.96
  -2  -8  -2    4.58    0.49
  -2  -8  -2    4.51    0.65
  -2  -8  -2    4.51    0.45
   2   8   2    4.46    0.63
  -3  -8  -2    8.01    0.63
  -3  -8  -2    8.24    0.58
  -3  -8  -2    8.69    0.58
   3   8   2    7.76    0.72
  -4  -8  -2   -0.41    0.67
  -4  -8  -2    0.66    0.51
  -4  -8  -2    0.56    0.42
  -4  -8  -2    0.61    0.46
   4   8   2    0.57    0.55
   4   8   2    0.40    0.51
  -5  -8  -2    0.56    0.50
  -5  -8  -2   -0.28    0.52
  -5  -8  -2   -0.63    0.66
  -5  -8  -2   -0.53    0.54
   5   8   2   -0.14    0.54
   5   8   2    0.03    0.56
  -6  -8  -2    3.09    0.66
  -6  -8  -2    2.43    0.71
  -6  -8  -2    2.38    0.68
  -6  -8  -2    2.69    0.60
   6   8   2    2.67    0.65
   6   8   2    2.52    0.59
  -7  -8  -2    0.28    0.63
  -7  -8  -2    0.27    0.75
  -7  -8  -2    0.68    0.64
   7   8   2   -0.53    0.60
  -8  -8  -2    1.00    0.76
  -8  -8  -2   -0.26    0.85
  -8  -8  -2   -0.12    0.52
   8   8   2    0.70    0.78
  -9  -8  -2   25.73    1.58
  -9  -8  -2   22.86    1.70
   9   8   2   23.71    1.69
 -10  -8  -2   10.43    1.30
 -10  -8  -2   11.04    1.12
 -11  -8  -2    2.85    1.19
 -11  -8  -2    4.00    1.36
  11   8   2    5.03    1.14
 -12  -8  -2   -1.02    1.28
 -12  -8  -2    0.79    1.65
  12   8   2   -1.93    1.31
 -13  -8  -2    1.30    1.60
 -13  -8  -2   -0.01    2.03
  13   8   2    0.51    1.51
   8  -9  -2    1.35    1.68
  -8   9   2    1.59    1.66
  -8   9   2    1.89    1.45
   7  -9  -2    5.25    1.47
  -7   9   2    6.88    1.26
  -7   9   2    5.82    1.44
   6  -9  -2    0.95    1.25
  -6   9   2    0.59    1.05
  -6   9   2    2.06    1.19
   5  -9  -2   -0.13    1.09
  -5   9   2   -0.33    0.97
  -5   9   2   -0.36    0.99
   4  -9  -2    0.35    0.71
   4  -9  -2    0.99    0.98
  -4   9   2   -0.28    0.93
  -4   9   2    0.37    0.82
   3  -9  -2    0.30    0.43
   3  -9  -2   -0.40    0.86
  -3   9   2    0.65    0.86
  -3   9   2    0.16    0.73
   2  -9  -2    4.50    0.84
   2  -9  -2    2.50    1.06
   2  -9  -2    4.80    0.46
  -2   9   2    3.74    0.67
  -2   9   2    5.86    0.86
   1  -9  -2    2.30    0.85
   1  -9  -2    2.93    0.69
  -1   9   2    2.44    0.79
  -1   9   2    3.47    0.57
   0  -9  -2    0.79    0.65
   0  -9  -2   -0.37    0.61
   0  -9  -2    0.27    0.42
   0   9   2    0.16    0.64
   0   9   2   -0.13    0.44
  -1  -9  -2    6.25    0.56
  -1  -9  -2    7.87    0.67
  -1  -9  -2    6.33    0.75
   1   9   2    6.48    0.75
  -2  -9  -2   71.52    3.28
  -2  -9  -2   74.14    3.22
  -2  -9  -2   71.60    3.21
   2   9   2   73.09    3.31
  -3  -9  -2    2.76    0.57
  -3  -9  -2    3.81    0.55
  -3  -9  -2    2.96    0.53
   3   9   2    4.46    0.69
  -4  -9  -2    9.61    0.75
  -4  -9  -2   10.15    0.72
  -4  -9  -2   10.13    0.78
   4   9   2   11.73    0.87
  -5  -9  -2    4.81    0.65
  -5  -9  -2    5.30    0.70
  -5  -9  -2    4.75    0.71
   5   9   2    5.44    0.68
   5   9   2    6.27    0.78
  -6  -9  -2    8.16    0.86
  -6  -9  -2    9.10    0.81
  -6  -9  -2    6.98    0.89
  -6  -9  -2    6.65    0.96
   6   9   2    7.79    0.82
   6   9   2    8.39    0.79
  -7  -9  -2    0.71    0.85
  -7  -9  -2    0.91    0.89
  -7  -9  -2   -0.30    0.73
   7   9   2   -0.09    0.77
  -8  -9  -2   -0.14    0.80
  -8  -9  -2    0.48    0.97
   8   9   2   -0.20    0.79
  -9  -9  -2    0.39    1.10
   9   9   2   -1.86    0.91
 -10  -9  -2    7.51    1.12
 -10  -9  -2    8.03    1.38
  10   9   2    4.74    1.14
 -11  -9  -2   -0.47    1.46
 -11  -9  -2   -0.80    1.24
  11   9   2   -1.22    1.24
 -12  -9  -2    1.99    1.76
 -12  -9  -2    2.31    1.51
  12   9   2    4.67    1.43
   7 -10  -2   -0.27    1.58
  -7  10   2    0.87    1.72
  -7  10   2    0.35    1.43
   6 -10  -2    3.04    1.43
  -6  10   2    4.16    1.50
   5 -10  -2   -0.89    1.25
  -5  10   2    1.15    1.18
  -5  10   2    0.87    1.08
   4 -10  -2   11.91    1.33
  -4  10   2    8.55    1.13
  -4  10   2   14.09    1.33
   3 -10  -2    4.81    1.14
   3 -10  -2    5.22    0.57
  -3  10   2    4.69    0.87
  -3  10   2    6.04    1.11
   2 -10  -2    9.33    1.09
  -2  10   2    6.66    1.00
  -2  10   2    7.63    0.86
   1 -10  -2    5.73    0.84
   1 -10  -2    3.64    1.10
   1 -10  -2    5.70    0.62
  -1  10   2    5.71    0.87
  -1  10   2    5.49    0.70
   0 -10  -2   -0.72    0.53
   0 -10  -2    0.42    0.79
   0 -10  -2    0.69    0.84
   0  10   2    0.69    0.57
   0  10   2   -0.64    0.76
  -1 -10  -2    6.12    0.65
  -1 -10  -2    5.26    0.77
  -1 -10  -2    5.84    0.77
   1  10   2    4.48    0.82
   1  10   2    6.53    0.57
  -2 -10  -2    0.05    0.65
  -2 -10  -2    1.57    0.74
  -2 -10  -2    0.03    0.58
   2  10   2   -0.41    0.77
  -3 -10  -2    3.92    0.64
  -3 -10  -2    3.15    0.66
   3  10   2    4.00    0.80
  -4 -10  -2   17.21    1.06
  -4 -10  -2   14.33    1.00
  -4 -10  -2   19.53    1.21
   4  10   2   16.84    1.15
  -5 -10  -2    1.88    0.75
  -5 -10  -2    0.05    0.67
  -5 -10  -2    0.86    0.78
   5  10   2    2.58    0.83
  -6 -10  -2   17.12    1.16
  -6 -10  -2   19.80    1.22
  -6 -10  -2   16.31    1.22
   6  10   2   16.06    1.14
   6  10   2   17.31    1.19
  -7 -10  -2   -0.61    0.96
  -7 -10  -2    0.82    0.81
   7  10   2    1.58    0.83
   7  10   2    0.68    0.87
  -8 -10  -2    3.72    0.95
  -8 -10  -2    2.68    1.13
   8  10   2    2.42    0.95
  -9 -10  -2    1.31    1.26
  -9 -10  -2    1.44    0.99
   9  10   2    2.05    1.07
 -10 -10  -2    1.53    1.44
 -10 -10  -2    1.26    1.21
  10  10   2    1.32    1.18
 -11 -10  -2    1.83    1.37
 -11 -10  -2    0.23    1.60
  11  10   2   -0.80    1.39
 -12 -10  -2    1.87    2.00
 -12 -10  -2   -2.11    1.64
  12  10   2    0.10    1.65
   6 -11  -2    1.79    1.62
  -6  11   2   -0.21    1.32
  -6  11   2    2.81    1.82
   5 -11  -2    0.15    1.49
  -5  11   2    0.60    1.20
  -5  11   2    2.68    1.47
   4 -11  -2    0.48    1.40
  -4  11   2    2.16    1.32
  -4  11   2    0.16    1.06
   3 -11  -2    7.54    1.21
  -3  11   2    6.60    1.06
  -3  11   2    5.95    1.23
   2 -11  -2    0.10    1.52
   2 -11  -2    0.73    0.70
  -2  11   2    2.90    1.12
  -2  11   2    0.20    0.87
   1 -11  -2    2.57    0.68
   1 -11  -2    2.15    1.00
  -1  11   2    1.47    1.05
  -1  11   2    1.36    0.76
   0 -11  -2    0.16    0.67
   0 -11  -2    0.28    0.93
   0  11   2   -0.84    0.67
   0  11   2    2.16    0.99
  -1 -11  -2    0.91    0.88
  -1 -11  -2    0.00    0.67
   1  11   2    1.40    0.97
  -2 -11  -2   11.14    1.07
  -2 -11  -2    8.89    1.24
  -2 -11  -2   10.09    0.86
   2  11   2    9.97    1.09
  -3 -11  -2    1.42    0.90
  -3 -11  -2   -0.09    1.06
  -3 -11  -2    1.64    0.72
   3  11   2    0.86    0.93
  -4 -11  -2    1.30    0.73
  -4 -11  -2    0.43    0.74
   4  11   2    5.62    0.97
  -5 -11  -2    0.56    0.83
  -5 -11  -2    0.32    0.77
   5  11   2    1.06    0.96
  -6 -11  -2    2.35    0.96
  -6 -11  -2    2.28    0.81
   6  11   2    1.59    0.99
  -7 -11  -2    1.33    1.11
  -7 -11  -2    0.55    0.83
   7  11   2    0.77    1.27
   7  11   2   -0.77    1.02
  -8 -11  -2    1.98    1.28
  -8 -11  -2    1.01    1.02
   8  11   2    0.54    1.01
  -9 -11  -2    0.33    1.42
  -9 -11  -2   -0.26    1.15
   9  11   2   -0.69    1.13
 -10 -11  -2   -0.40    1.23
 -10 -11  -2   -0.98    1.61
  10  11   2    1.14    1.25
 -11 -11  -2    1.88    1.84
 -11 -11  -2    0.83    1.43
  11  11   2    1.59    1.55
   5 -12  -2    3.05    1.84
  -5  12   2    1.06    1.89
   4 -12  -2    1.02    1.61
  -4  12   2    2.06    1.62
   3 -12  -2    0.39    1.40
  -3  12   2   -1.79    1.51
  -3  12   2   -0.74    1.68
   2 -12  -2    0.02    1.33
  -2  12   2    0.24    1.05
  -2  12   2    0.25    1.27
   1 -12  -2    2.61    0.86
   1 -12  -2    2.98    1.11
  -1  12   2    2.02    1.18
  -1  12   2    2.38    0.94
   0 -12  -2    0.51    1.10
   0 -12  -2    0.23    0.81
   0  12   2    2.82    1.15
   0  12   2    0.83    0.81
  -1 -12  -2    1.45    0.82
  -2 -12  -2    1.15    1.21
  -2 -12  -2    1.45    0.85
   2  12   2    2.67    1.10
  -3 -12  -2    0.41    0.99
  -3 -12  -2    1.03    0.83
  -3 -12  -2    2.51    1.07
   3  12   2    0.05    1.10
  -4 -12  -2    4.65    0.92
   4  12   2    7.33    1.16
  -5 -12  -2    0.69    0.94
  -5 -12  -2    1.31    0.85
   5  12   2    0.77    1.10
  -6 -12  -2    0.31    0.93
  -6 -12  -2    0.85    1.10
   6  12   2    0.47    1.15
  -7 -12  -2   -0.30    0.94
  -7 -12  -2    1.32    1.28
   7  12   2    1.12    1.15
  -8 -12  -2   -0.72    1.10
  -8 -12  -2    0.70    1.82
   8  12   2   -0.44    1.19
  -9 -12  -2    1.60    1.24
   9  12   2    0.11    1.27
 -10 -12  -2    2.96    1.54
  10  12   2    1.56    1.60
   4 -13  -2   -1.65    1.78
  -4  13   2    0.24    1.96
   3 -13  -2   -2.60    1.60
  -3  13   2   -1.53    1.71
   2 -13  -2    0.14    1.54
  -2  13   2    2.90    1.55
   1 -13  -2    2.20    1.47
  -1  13   2    1.82    1.45
   0 -13  -2    8.35    1.47
   0 -13  -2    7.09    1.09
   0  13   2    8.18    1.45
  -1 -13  -2   12.33    1.42
  -1 -13  -2   13.28    1.16
   1  13   2   12.78    1.50
  -2 -13  -2    0.79    0.97
  -2 -13  -2    0.21    1.09
   2  13   2    1.34    1.26
  -3 -13  -2    1.51    1.12
  -3 -13  -2    2.04    1.03
   3  13   2    5.41    1.32
  -4 -13  -2    1.02    0.98
  -4 -13  -2    0.68    1.23
   4  13   2    0.47    1.41
  -5 -13  -2    2.15    1.05
   5  13   2    2.30    1.30
  -6 -13  -2    3.05    1.06
   6  13   2   -0.21    1.29
  -7 -13  -2    4.64    1.18
   7  13   2    4.86    1.31
  -8 -13  -2    2.31    1.28
  -9 -13  -2    0.81    1.42
   9  13   2    3.25    1.54
   2 -14  -2   -0.15    2.14
  -2  14   2   -1.05    1.93
   1 -14  -2   16.38    2.03
  -1  14   2   16.57    2.09
   0 -14  -2    3.00    1.75
   0  14   2    6.88    1.72
  -1 -14  -2   -0.08    1.18
  -1 -14  -2   -1.44    1.58
   1  14   2    1.97    1.54
  -2 -14  -2    0.97    1.19
  -2 -14  -2    0.48    1.46
   2  14   2    3.63    1.60
  -3 -14  -2   -2.44    1.15
  -3 -14  -2   -0.09    1.32
   3  14   2   -0.02    1.49
  -4 -14  -2   -0.91    1.54
   4  14   2    0.84    1.55
  -5 -14  -2   -1.10    1.61
  -5 -14  -2    1.01    1.16
   5  14   2    1.08    1.44
  -6 -14  -2   -0.98    1.23
   6  14   2   -2.41    1.44
  -7 -14  -2    1.33    1.38
   7  14   2    0.39    1.48
  -8 -14  -2    1.86    1.44
   0 -15  -2   -0.11    1.96
  -1 -15  -2    4.63    1.75
   1  15   2    2.48    1.88
  -2 -15  -2    1.23    1.90
   2  15   2    0.56    1.87
  -3 -15  -2    2.16    1.64
  -3 -15  -2    0.69    1.42
   3  15   2    5.29    1.91
  -4 -15  -2    1.27    1.69
  -4 -15  -2   -0.05    1.39
   4  15   2   -2.06    1.78
  -5 -15  -2   -0.31    1.75
  -5 -15  -2   -0.25    1.44
   5  15   2   -0.36    1.82
  -6 -15  -2   -1.15    1.50
  -6 -15  -2    0.10    1.97
   6  15   2   -0.55    1.78
   4  15  -3   -0.92    1.99
  -4 -15   3    1.76    1.97
  -4 -15   3   -0.42    1.60
   3  15  -3    0.92    2.04
  -3 -15   3    0.69    1.58
  -3 -15   3   -0.62    1.86
   2  15  -3    3.85    1.93
  -2 -15   3    0.74    1.66
  -2 -15   3   -4.17    1.54
  -7 -14   3   -1.04    1.42
   6  14  -3   -0.97    1.64
  -6 -14   3   -1.52    1.43
   5  14  -3    7.68    1.73
  -5 -14   3    7.10    1.43
   4  14  -3    0.48    1.65
  -4 -14   3   -0.71    1.30
  -4 -14   3    1.68    1.50
   3  14  -3    1.46    1.66
  -3 -14   3    2.19    1.67
  -3 -14   3    0.69    1.24
   2  14  -3   -0.72    1.56
  -2 -14   3    1.49    1.25
  -2 -14   3   -1.88    1.40
   1  14  -3    2.04    1.56
  -1 -14   3    1.92    1.56
  -1 -14   3    1.21    1.28
   0  14  -3    0.27    1.66
   0 -14   3   -0.19    1.58
   0 -14   3    1.00    1.68
  -1  14  -3    1.31    1.81
   1 -14   3    3.67    2.42
   1 -14   3    1.35    1.69
  -2  14  -3    8.73    1.92
   2 -14   3    4.73    1.84
   9  13  -3    2.19    1.81
  -9 -13   3    1.20    1.64
   8  13  -3    1.73    1.45
  -8 -13   3    0.28    1.43
   7  13  -3   -0.55    1.42
  -7 -13   3   -0.45    1.31
   6  13  -3    7.33    2.34
  -6 -13   3    7.39    1.28
   5  13  -3    7.42    1.44
  -5 -13   3    4.77    1.16
   4  13  -3   -0.34    1.32
  -4 -13   3    1.23    1.02
   3  13  -3   -1.30    1.27
  -3 -13   3   -0.46    1.37
  -3 -13   3    1.75    1.23
   2  13  -3    1.83    1.33
  -2 -13   3    0.80    1.24
  -2 -13   3   -0.02    1.00
   1  13  -3   -0.19    1.34
  -1 -13   3   -2.99    1.03
  -1 -13   3    0.62    1.15
   0  13  -3    0.95    1.33
   0 -13   3    2.89    1.10
   0 -13   3    0.42    1.29
  -1  13  -3   -0.06    1.43
   1 -13   3    1.31    1.20
   1 -13   3    4.13    1.44
  -2  13  -3   -1.64    1.43
   2 -13   3   -1.50    1.31
   2 -13   3   -2.68    1.37
  -3  13  -3    2.13    1.75
   3 -13   3   -0.73    1.73
  -4  13  -3   -0.69    2.68
   4 -13   3   -2.96    1.82
  10  12  -3   -2.73    1.62
 -10 -12   3   -1.35    1.61
   9  12  -3    2.07    1.49
  -9 -12   3    1.63    1.42
   8  12  -3    0.98    1.41
  -8 -12   3   -0.43    1.28
   7  12  -3   -0.13    1.31
   7  12  -3    2.39    1.31
  -7 -12   3    1.10    1.13
   6  12  -3    6.03    1.15
   6  12  -3    6.12    1.29
  -6 -12   3    5.80    1.03
   5  12  -3   -1.70    1.18
  -5 -12   3    1.79    0.93
   4  12  -3    0.08    1.14
  -4 -12   3    2.40    0.93
   3  12  -3   -0.18    1.09
  -3 -12   3   -1.29    0.87
  -2 -12   3   -0.56    1.08
  -2 -12   3    0.10    0.89
   1  12  -3    2.11    1.15
  -1 -12   3   -1.18    0.90
  -1 -12   3    1.79    0.87
   0  12  -3    2.05    1.09
   0 -12   3    1.73    0.93
   0 -12   3    3.70    1.04
  -1  12  -3    6.78    1.23
   1 -12   3    5.74    1.07
   1 -12   3    9.15    1.24
  -2  12  -3    3.10    1.23
   2 -12   3    2.97    1.27
   2 -12   3    2.99    1.13
  -3  12  -3   -0.26    1.27
   3 -12   3    1.13    1.24
   3 -12   3    1.31    1.40
  -4  12  -3    1.04    1.48
   4 -12   3   -0.05    1.65
  -5  12  -3    1.24    1.74
   5 -12   3   -0.98    1.79
  10  11  -3    2.89    1.57
 -10 -11   3   -0.86    1.39
   9  11  -3    0.44    1.38
  -9 -11   3    0.83    1.27
   8  11  -3   -0.50    1.09
  -8 -11   3   -0.60    1.07
   7  11  -3   -1.07    1.18
   7  11  -3   -0.10    0.98
  -7 -11   3    1.19    0.95
   6  11  -3    1.58    1.09
   6  11  -3    0.22    1.01
  -6 -11   3   -0.97    1.34
   5  11  -3   -0.80    1.01
   5  11  -3   -1.74    1.04
  -5 -11   3   -0.94    0.82
   4  11  -3   -0.07    1.00
  -4 -11   3    0.42    0.82
   3  11  -3   10.61    1.14
  -3 -11   3    9.01    0.90
   2  11  -3    1.55    0.93
  -2 -11   3    1.33    0.76
  -2 -11   3   -0.13    0.83
   1  11  -3   -0.05    0.92
  -1 -11   3    0.65    0.81
  -1 -11   3    0.30    0.71
   0  11  -3    0.36    0.90
   0 -11   3   -0.58    0.75
   0 -11   3   -0.35    0.85
   1 -11   3    0.70    0.97
   1 -11   3    1.47    0.80
  -2  11  -3   18.87    1.47
   2 -11   3   18.91    1.32
  -3  11  -3    0.59    1.08
   3 -11   3    0.51    1.03
   3 -11   3    1.58    1.14
  -4  11  -3   -1.01    1.28
   4 -11   3   -0.28    1.32
   4 -11   3   -1.79    1.15
  -5  11  -3    2.58    1.36
   5 -11   3   -0.32    1.54
  -6  11  -3   -0.39    1.66
   6 -11   3    3.36    1.66
  11  10  -3    1.13    1.59
 -11 -10   3    1.24    1.38
  10  10  -3    2.86    1.27
 -10 -10   3    3.03    1.67
 -10 -10   3    4.78    1.28
   9  10  -3    1.33    1.19
  -9 -10   3    2.57    1.14
  -9 -10   3    1.60    1.40
   8  10  -3    2.52    1.07
   8  10  -3    3.81    0.98
  -8 -10   3    3.12    1.18
  -8 -10   3    4.14    0.98
   7  10  -3   -0.30    1.01
  -7 -10   3    0.00    0.86
  -7 -10   3    1.48    0.91
   6  10  -3    2.67    0.89
   6  10  -3    2.66    0.96
  -6 -10   3    3.69    0.84
  -6 -10   3    2.75    0.60
   5  10  -3    0.69    0.89
   5  10  -3   -0.90    0.74
  -5 -10   3    0.49    0.76
   4  10  -3    0.81    0.73
   4  10  -3    1.38    0.88
  -4 -10   3    0.20    0.64
   3  10  -3    0.78    0.86
  -3 -10   3   -0.16    0.63
   2  10  -3   21.70    1.56
  -2 -10   3   20.22    1.33
   1  10  -3   -0.03    0.81
  -1 -10   3    0.34    0.71
  -1 -10   3   -0.19    0.60
   0  10  -3    6.19    0.90
   0 -10   3    5.16    0.71
   0 -10   3    4.73    0.82
  -1  10  -3    1.15    0.82
   1 -10   3    0.49    0.83
   1 -10   3    1.52    0.68
  -2  10  -3   14.52    1.18
  -2  10  -3   10.69    0.81
   2 -10   3   11.03    1.04
   2 -10   3   11.50    0.97
  -3  10  -3    1.08    1.00
  -3  10  -3    0.18    0.73
   3 -10   3    0.83    0.86
   3 -10   3    0.78    1.00
  -4  10  -3    0.40    1.04
  -4  10  -3   -0.05    0.98
   4 -10   3   -0.66    0.98
  -5  10  -3    0.65    1.21
  -5  10  -3    1.80    1.08
   5 -10   3    0.80    1.22
   5 -10   3    2.87    1.13
  -6  10  -3    4.78    1.24
  -6  10  -3    8.24    1.53
   6 -10   3    8.67    1.44
  -7  10  -3    5.25    1.65
  -7  10  -3    4.04    1.97
   7 -10   3    6.22    1.74
  12   9  -3    7.65    1.83
 -12  -9   3    5.91    1.57
 -12  -9   3    5.87    2.07
  11   9  -3    0.92    1.35
 -11  -9   3    1.17    1.34
 -11  -9   3   -2.57    2.61
  10   9  -3   -0.54    1.15
 -10  -9   3    0.06    1.45
 -10  -9   3    2.17    1.15
   9   9  -3    0.22    1.04
  -9  -9   3    0.04    0.91
  -9  -9   3    0.97    1.22
   8   9  -3   -0.34    0.81
  -8  -9   3   -0.23    0.92
  -8  -9   3   -0.40    1.08
   7   9  -3    0.82    0.86
   7   9  -3    1.68    0.82
  -7  -9   3    1.14    0.90
  -7  -9   3   -0.22    0.75
   6   9  -3    0.24    0.81
   6   9  -3    0.52    0.77
  -6  -9   3   -0.30    0.71
  -6  -9   3    0.31    0.62
   5   9  -3    2.04    0.80
   5   9  -3    1.99    0.68
  -5  -9   3    2.06    0.44
  -5  -9   3    1.86    0.66
  -5  -9   3    1.92    0.60
   4   9  -3   -0.29    0.72
   4   9  -3    0.32    0.65
  -4  -9   3    0.29    0.55
   3   9  -3   10.20    0.91
  -3  -9   3   10.13    0.77
   2   9  -3    0.68    0.72
  -2  -9   3    1.28    0.56
   1   9  -3   38.32    1.95
  -1  -9   3   37.36    1.89
  -1  -9   3   34.68    1.79
   0   9  -3    0.51    0.74
   0  -9   3    0.11    0.54
   0  -9   3    0.16    0.59
  -1   9  -3    8.05    0.88
   1  -9   3   10.43    0.90
   1  -9   3   10.04    0.76
  -2   9  -3    2.80    0.41
  -2   9  -3    3.01    0.85
   2  -9   3    2.67    0.65
   2  -9   3    4.24    0.75
   2  -9   3    1.69    0.65
  -3   9  -3   80.63    3.54
  -3   9  -3   71.72    3.38
   3  -9   3   74.12    3.47
   3  -9   3   75.22    3.41
   3  -9   3   72.94    3.51
  -4   9  -3    0.63    0.82
  -4   9  -3   -0.04    0.87
   4  -9   3   -0.19    0.83
   4  -9   3    0.55    0.93
  -5   9  -3   -0.37    0.96
  -5   9  -3   -1.16    0.98
   5  -9   3   -0.44    0.94
   5  -9   3    0.68    1.00
  -6   9  -3    0.70    1.10
  -6   9  -3    0.95    1.09
   6  -9   3    1.03    1.10
   6  -9   3    0.36    1.10
  -7   9  -3    1.12    1.33
  -7   9  -3    5.22    1.28
   7  -9   3    2.55    1.35
  -8   9  -3    2.31    1.43
  -8   9  -3    2.62    1.63
   8  -9   3    5.55    1.64
  12   8  -3    1.32    1.48
 -12  -8   3    0.34    1.38
 -12  -8   3   -4.52    1.76
  11   8  -3    0.48    1.37
 -11  -8   3   -2.03    1.48
 -11  -8   3    2.21    1.24
  10   8  -3    0.66    1.09
 -10  -8   3   -0.44    0.96
 -10  -8   3    0.03    1.29
   9   8  -3   11.77    1.21
  -9  -8   3   11.76    1.31
   8   8  -3    2.21    0.47
   8   8  -3    3.93    0.91
  -8  -8   3    3.41    0.78
  -8  -8   3    2.87    1.01
   7   8  -3    0.09    0.79
   7   8  -3   -0.67    0.68
  -7  -8   3   -0.25    0.83
  -7  -8   3    1.02    0.75
  -7  -8   3    0.63    0.67
   6   8  -3   34.73    1.83
   6   8  -3   34.99    1.80
  -6  -8   3   33.97    1.81
  -6  -8   3   33.10    1.78
  -6  -8   3   33.54    1.92
   5   8  -3   10.26    0.83
   5   8  -3    9.29    0.81
  -5  -8   3    9.60    0.62
  -5  -8   3   10.04    0.94
  -5  -8   3    7.50    0.72
  -5  -8   3    9.15    0.61
   4   8  -3    1.12    0.63
   4   8  -3   -0.37    0.53
  -4  -8   3    1.01    0.53
   3   8  -3    1.60    0.60
   3   8  -3    2.36    0.59
  -3  -8   3    2.63    0.51
   2   8  -3    1.28    0.57
  -2  -8   3    1.64    0.49
   1   8  -3    6.06    0.67
  -1  -8   3    6.94    0.58
   0   8  -3   11.75    0.88
   0  -8   3   14.03    0.91
   0  -8   3   14.88    0.92
  -1   8  -3   -0.25    0.24
  -1   8  -3   -0.59    0.64
   1  -8   3    0.55    0.47
   1  -8   3   -0.47    0.55
   1  -8   3    0.35    0.32
  -2   8  -3   40.71    1.98
  -2   8  -3   38.54    1.75
   2  -8   3   38.31    1.95
   2  -8   3   36.32    1.86
   2  -8   3   38.74    1.86
  -3   8  -3   59.25    2.77
  -3   8  -3   55.35    2.62
   3  -8   3   58.02    2.64
   3  -8   3   60.10    2.76
   3  -8   3   53.83    2.71
  -4   8  -3    3.31    0.75
  -4   8  -3    4.18    0.89
   4  -8   3    2.83    0.74
   4  -8   3    2.29    0.85
   4  -8   3    3.00    1.09
  -5   8  -3   -0.66    0.81
  -5   8  -3    0.16    0.90
   5  -8   3   -0.02    0.93
   5  -8   3   -0.10    0.79
  -6   8  -3    1.13    0.98
  -6   8  -3    0.44    0.96
   6  -8   3    0.52    0.99
   6  -8   3   -0.56    0.94
  -7   8  -3    0.29    1.10
  -7   8  -3    1.68    1.90
   7  -8   3    1.56    1.09
   7  -8   3    2.04    1.17
  -8   8  -3    1.33    1.32
  -8   8  -3   -1.85    1.23
   8  -8   3    0.23    1.32
  -9   8  -3    3.23    1.64
  -9   8  -3    2.54    1.56
   9  -8   3    4.01    1.65
  12   7  -3    2.89    1.57
 -12  -7   3    1.52    1.73
 -12  -7   3    4.99    1.33
  11   7  -3    4.52    1.33
 -11  -7   3    4.69    1.13
 -11  -7   3    4.99    1.44
  10   7  -3    1.21    1.00
 -10  -7   3    1.36    0.97
 -10  -7   3    1.78    1.21
   9   7  -3    0.15    0.90
  -9  -7   3   -0.84    0.83
  -9  -7   3    1.09    1.06
   8   7  -3   -0.03    0.36
   8   7  -3   -1.05    0.71
  -8  -7   3    0.39    0.69
  -8  -7   3    0.58    0.45
  -8  -7   3    0.08    0.91
   7   7  -3   12.96    0.79
   7   7  -3   10.95    0.93
   7   7  -3   13.42    0.99
  -7  -7   3   12.12    0.79
  -7  -7   3   13.02    1.02
  -7  -7   3   12.60    0.92
   6   7  -3    0.25    0.57
   6   7  -3   -0.34    0.57
   6   7  -3   -0.52    0.48
  -6  -7   3    0.21    0.61
  -6  -7   3    0.40    0.58
  -6  -7   3    0.00    0.52
   5   7  -3    6.52    0.64
   5   7  -3    7.40    0.71
  -5  -7   3    6.86    0.64
  -5  -7   3    7.08    0.51
  -5  -7   3    6.98    0.69
   4   7  -3    7.41    0.66
   4   7  -3    7.86    0.68
  -4  -7   3    9.97    0.68
  -4  -7   3    9.49    0.61
  -4  -7   3    8.54    0.74
   3   7  -3    3.64    0.54
   3   7  -3    2.93    0.54
  -3  -7   3    5.23    0.65
  -3  -7   3    4.65    0.51
   2   7  -3    1.45    0.48
   2   7  -3    1.69    0.51
  -2  -7   3    2.49    0.42
  -2  -7   3    2.11    0.63
   1   7  -3  104.39    4.46
  -1  -7   3   99.76    4.40
   0   7  -3    7.05    0.64
   0   7  -3    7.23    0.62
   0  -7   3    9.38    0.66
   0  -7   3    8.74    0.58
  -1   7  -3   -0.43    0.48
  -1   7  -3    0.34    0.22
  -1   7  -3    1.10    0.47
   1  -7   3    0.27    0.38
   1  -7   3    0.87    0.45
   1  -7   3    0.13    0.27
  -2   7  -3    0.47    0.48
  -2   7  -3    0.41    0.55
  -2   7  -3    0.66    0.31
   2  -7   3   -0.04    0.42
   2  -7   3    0.58    0.44
   2  -7   3   -0.21    0.47
  -3   7  -3    0.50    0.47
  -3   7  -3    0.80    0.64
  -3   7  -3    0.35    0.50
   3  -7   3    1.45    0.50
   3  -7   3    1.72    0.65
   3  -7   3    0.85    0.61
  -4   7  -3   13.84    0.94
  -4   7  -3   12.48    0.99
   4  -7   3   13.18    0.89
   4  -7   3   14.04    1.02
   4  -7   3   14.74    1.15
  -5   7  -3   -1.10    0.71
  -5   7  -3    0.98    0.74
   5  -7   3    0.75    0.69
   5  -7   3    0.03    0.79
  -6   7  -3    4.02    0.91
  -6   7  -3    2.39    0.86
   6  -7   3    3.90    0.84
   6  -7   3    3.09    0.86
  -7   7  -3   -0.95    0.99
  -7   7  -3    0.06    0.98
   7  -7   3    1.26    0.95
   7  -7   3    0.84    0.94
  -8   7  -3    0.58    1.16
  -8   7  -3    1.78    1.16
   8  -7   3    0.26    1.15
   8  -7   3    2.07    1.12
  -9   7  -3    0.81    1.33
  -9   7  -3    0.85    2.11
   9  -7   3   -2.23    1.36
 -10   7  -3    0.52    1.65
 -10   7  -3    0.20    1.70
  10  -7   3   -0.30    1.68
  12   6  -3    0.70    1.33
 -12  -6   3    1.14    1.27
 -12  -6   3   -1.75    1.61
  11   6  -3   -0.62    1.12
 -11  -6   3   -0.45    1.02
 -11  -6   3   -1.69    1.25
  10   6  -3    3.02    0.95
 -10  -6   3    5.69    0.99
 -10  -6   3    4.63    1.17
   9   6  -3   -0.12    0.86
  -9  -6   3   -0.07    0.97
  -9  -6   3    0.38    0.77
   8   6  -3    0.48    0.69
  -8  -6   3    0.33    0.83
  -8  -6   3    1.29    0.69
   7   6  -3    1.49    0.37
   7   6  -3    1.59    0.62
  -7  -6   3    2.27    0.72
  -7  -6   3    1.55    0.38
  -7  -6   3    1.29    0.60
   6   6  -3    8.22    0.70
   6   6  -3    6.65    0.49
   6   6  -3    5.10    0.66
  -6  -6   3    6.95    0.68
  -6  -6   3    6.19    0.60
  -6  -6   3    6.29    0.52
   5   6  -3    1.17    0.44
   5   6  -3    0.65    0.27
   5   6  -3    0.19    0.50
  -5  -6   3    0.71    0.43
  -5  -6   3    0.62    0.45
   4   6  -3    9.59    0.68
   4   6  -3   10.29    0.70
  -4  -6   3   11.06    0.66
  -4  -6   3    9.30    0.64
  -4  -6   3    9.03    0.64
   3   6  -3    0.71    0.42
   3   6  -3    0.49    0.39
  -3  -6   3    0.52    0.20
  -3  -6   3    0.53    0.63
  -3  -6   3    0.62    0.36
  -3  -6   3   -0.28    0.46
   2   6  -3    6.25    0.51
   2   6  -3    5.54    0.49
   2   6  -3    5.40    0.55
  -2  -6   3    6.23    0.56
  -2  -6   3    5.80    0.44
  -2  -6   3    5.79    0.56
   1   6  -3   -0.21    0.40
   1   6  -3    0.42    0.39
  -1  -6   3   -0.19    0.44
  -1  -6   3    0.08    0.28
  -1  -6   3    0.66    0.51
   0   6  -3    0.12    0.41
   0   6  -3    0.27    0.38
   0  -6   3    0.89    0.29
   0  -6   3    1.34    0.54
   0  -6   3    0.11    0.45
  -1   6  -3    1.16    0.45
  -1   6  -3    1.40    0.21
  -1   6  -3    1.53    0.37
   1  -6   3    1.45    0.25
   1  -6   3    0.93    0.48
   1  -6   3    1.50    0.42
   1  -6   3    1.70    0.52
   1  -6   3    1.44    0.30
  -2   6  -3   43.55    1.86
  -2   6  -3   40.61    1.90
  -2   6  -3   40.89    1.97
   2  -6   3   39.16    1.94
   2  -6   3   41.71    1.88
   2  -6   3   43.24    1.88
  -3   6  -3   20.40    1.12
  -3   6  -3   21.17    1.25
  -3   6  -3   20.94    1.08
   3  -6   3   21.39    1.12
   3  -6   3   20.54    1.20
   3  -6   3   20.09    1.22
  -4   6  -3    1.01    0.58
  -4   6  -3    0.95    0.54
  -4   6  -3    0.62    0.45
   4  -6   3    0.24    0.49
   4  -6   3    0.78    0.60
   4  -6   3    0.37    0.74
  -5   6  -3   12.21    0.92
  -5   6  -3   12.11    0.95
  -5   6  -3    9.72    0.77
   5  -6   3   13.26    0.85
   5  -6   3   12.08    0.88
  -6   6  -3    0.17    0.72
  -6   6  -3    0.29    0.76
   6  -6   3   -0.88    0.73
   6  -6   3    1.02    0.71
  -7   6  -3    5.55    0.93
  -7   6  -3    5.07    0.95
   7  -6   3    5.27    0.89
   7  -6   3    3.55    0.93
  -8   6  -3    3.62    1.05
  -8   6  -3    2.77    1.04
   8  -6   3    2.83    1.04
   8  -6   3    3.69    1.01
  -9   6  -3   -1.32    1.21
  -9   6  -3    0.43    1.21
   9  -6   3    0.38    1.16
   9  -6   3    0.61    1.22
 -10   6  -3    7.21    1.46
 -10   6  -3    5.43    1.59
  10  -6   3    5.75    1.53
  13   5  -3   -3.68    1.73
 -13  -5   3    0.47    1.43
 -13  -5   3    0.40    2.05
  12   5  -3   -0.14    1.46
 -12  -5   3    0.79    1.59
 -12  -5   3    0.22    1.17
  11   5  -3   -0.69    1.05
 -11  -5   3   -2.03    0.96
 -11  -5   3    0.23    1.22
 -10  -5   3   -0.16    1.06
 -10  -5   3    0.01    0.84
   9   5  -3   -0.21    0.76
  -9  -5   3    0.01    0.92
  -9  -5   3   -0.24    0.68
   8   5  -3    2.27    0.72
  -8  -5   3    2.29    0.63
  -8  -5   3    2.99    0.81
   7   5  -3    0.63    0.27
   7   5  -3    1.14    0.63
  -7  -5   3    0.23    0.57
  -7  -5   3    0.87    0.26
  -7  -5   3    0.36    0.66
   6   5  -3    0.92    0.30
   6   5  -3    0.41    0.59
   6   5  -3   -0.21    0.49
  -6  -5   3    0.69    0.54
  -6  -5   3    0.32    0.43
  -6  -5   3    0.31    0.28
   5   5  -3    0.14    0.29
   5   5  -3   -0.08    0.42
   5   5  -3    0.29    0.41
  -5  -5   3    0.65    0.42
  -5  -5   3    0.11    0.31
  -5  -5   3   -0.23    0.37
   4   5  -3   29.02    1.32
   4   5  -3   28.75    1.30
   4   5  -3   27.42    1.39
  -4  -5   3   28.57    1.31
  -4  -5   3   27.16    1.42
  -4  -5   3   26.65    1.33
  -4  -5   3   29.77    1.30
   3   5  -3   24.91    1.30
   3   5  -3   28.51    1.29
   3   5  -3   26.51    1.18
   3   5  -3   26.88    1.23
  -3  -5   3   26.53    1.32
  -3  -5   3   24.53    1.25
  -3  -5   3   26.67    1.20
  -3  -5   3   29.44    1.27
   2   5  -3    2.98    0.36
   2   5  -3    2.72    0.38
   2   5  -3    2.45    0.39
  -2  -5   3    2.55    0.30
  -2  -5   3    2.71    0.37
  -2  -5   3    2.82    0.42
   1   5  -3   12.24    0.71
   1   5  -3   12.01    0.73
   1   5  -3   11.70    0.73
  -1  -5   3   12.74    0.63
  -1  -5   3   11.79    0.78
  -1  -5   3   12.23    0.75
   0   5  -3   45.85    2.00
   0   5  -3   44.88    2.04
   0  -5   3   46.13    2.06
   0  -5   3   44.70    2.02
  -1   5  -3   15.96    0.74
  -1   5  -3   15.68    0.92
  -1   5  -3   17.24    0.83
   1  -5   3   16.00    0.82
   1  -5   3   16.79    0.98
   1  -5   3   14.60    0.77
   1  -5   3   15.61    0.75
   1  -5   3   15.10    0.89
  -2   5  -3    0.01    0.30
  -2   5  -3    0.11    0.25
  -2   5  -3    0.03    0.40
   2  -5   3    0.24    0.50
   2  -5   3    0.03    0.28
   2  -5   3   -0.39    0.34
  -3   5  -3    2.08    0.53
  -3   5  -3    2.65    0.38
  -3   5  -3    2.16    0.47
   3  -5   3    2.42    0.47
   3  -5   3    2.14    0.34
   3  -5   3    3.16    0.57
   3  -5   3    2.67    0.45
  -4   5  -3   34.70    1.68
  -4   5  -3   34.81    1.76
  -4   5  -3   35.13    1.77
   4  -5   3   36.27    1.69
   4  -5   3   35.93    1.74
   4  -5   3   38.51    1.84
  -5   5  -3   -0.26    0.45
  -5   5  -3    0.17    0.59
  -5   5  -3   -0.23    0.57
   5  -5   3    0.39    0.94
   5  -5   3   -0.06    0.56
   5  -5   3   -0.01    0.50
  -6   5  -3   23.84    1.58
  -6   5  -3   24.79    1.50
   6  -5   3   23.45    1.42
   6  -5   3   22.51    1.45
  -7   5  -3   -0.65    0.80
  -7   5  -3    0.40    0.77
   7  -5   3    0.13    0.75
   7  -5   3    0.80    0.75
  -8   5  -3    1.47    0.98
  -8   5  -3    1.14    0.87
   8  -5   3    0.62    0.88
   8  -5   3    1.81    0.93
  -9   5  -3    1.13    1.14
  -9   5  -3    2.63    1.07
   9  -5   3    4.04    1.08
 -10   5  -3   -1.15    1.33
 -10   5  -3    1.04    1.24
  10  -5   3    1.70    1.28
  10  -5   3   -2.89    1.30
 -11   5  -3   14.03    1.91
  11  -5   3   13.19    1.69
  13   4  -3    3.68    1.75
 -13  -4   3   -1.41    1.30
 -13  -4   3   -0.47    1.99
  12   4  -3    1.84    1.32
 -12  -4   3    1.50    1.10
 -12  -4   3    0.18    1.57
  11   4  -3    0.37    1.01
 -11  -4   3   -1.07    1.04
 -11  -4   3    0.31    1.22
  10   4  -3   -0.74    1.00
 -10  -4   3    1.62    1.05
 -10  -4   3    0.00    0.80
   9   4  -3   -0.46    0.79
  -9  -4   3    0.82    0.90
  -9  -4   3    1.73    0.72
   8   4  -3    1.74    0.69
  -8  -4   3    0.31    0.61
  -8  -4   3    1.15    0.74
   7   4  -3    5.91    0.67
  -7  -4   3    6.91    0.73
  -7  -4   3    5.56    0.63
   6   4  -3    8.71    0.72
   6   4  -3    7.10    0.46
   6   4  -3    7.31    0.64
  -6  -4   3    6.21    0.57
  -6  -4   3    7.62    0.66
  -6  -4   3    7.25    0.45
   5   4  -3   31.39    1.51
   5   4  -3   30.70    1.35
   5   4  -3   30.29    1.48
  -5  -4   3   30.25    1.47
  -5  -4   3   30.26    1.34
  -5  -4   3   28.36    1.42
   4   4  -3   27.75    1.28
   4   4  -3   27.36    1.31
   4   4  -3   26.23    1.22
  -4  -4   3   28.09    1.21
  -4  -4   3   25.80    1.33
  -4  -4   3   24.85    1.25
  -4  -4   3   28.54    1.28
   3   4  -3   21.22    1.07
   3   4  -3   23.75    1.14
   3   4  -3   23.32    1.06
   3   4  -3   19.86    1.08
  -3  -4   3   23.46    1.06
  -3  -4   3   23.67    1.05
  -3  -4   3   23.24    1.04
  -3  -4   3   24.19    1.14
   2   4  -3   52.71    2.32
   2   4  -3   51.02    2.31
   2   4  -3   53.49    2.33
   2   4  -3   51.96    2.28
  -2  -4   3   55.65    2.32
  -2  -4   3   53.74    2.28
  -2  -4   3   54.06    2.31
  -2  -4   3   54.80    2.34
   1   4  -3    4.96    0.38
   1   4  -3    5.95    0.38
   1   4  -3    5.72    0.39
  -1  -4   3    5.12    0.39
  -1  -4   3    5.13    0.36
  -1  -4   3    5.55    0.38
   0   4  -3    2.10    0.25
   0   4  -3    2.37    0.28
   0  -4   3    2.47    0.24
   0  -4   3    1.96    0.33
   0  -4   3    2.11    0.30
  -1   4  -3  123.58    5.25
  -1   4  -3  124.19    5.21
  -1   4  -3  123.96    5.23
   1  -4   3  122.76    5.22
   1  -4   3  119.81    5.23
   1  -4   3  124.40    5.26
   1  -4   3  120.68    5.21
  -2   4  -3   21.65    1.03
  -2   4  -3   23.08    1.11
  -2   4  -3   22.41    1.04
   2  -4   3   23.32    1.16
   2  -4   3   21.64    1.02
   2  -4   3   22.14    1.04
  -3   4  -3    7.63    0.46
  -3   4  -3    6.42    0.50
  -3   4  -3    7.56    0.55
  -3   4  -3    6.39    0.54
   3  -4   3    7.30    0.48
   3  -4   3    7.37    0.57
   3  -4   3    6.94    0.47
   3  -4   3    6.05    0.48
  -4   4  -3    0.79    0.35
  -4   4  -3   -0.10    0.42
  -4   4  -3    0.81    0.40
  -4   4  -3    1.23    0.51
   4  -4   3    0.68    0.42
   4  -4   3    0.05    0.47
   4  -4   3    0.48    0.33
   4  -4   3    1.99    0.53
  -5   4  -3   -0.65    0.43
  -5   4  -3    0.14    0.48
  -5   4  -3   -0.43    0.50
   5  -4   3    0.11    0.43
   5  -4   3    0.50    0.47
   5  -4   3    1.59    0.71
   5  -4   3   -0.50    0.53
  -6   4  -3   13.79    0.89
  -6   4  -3   13.35    0.93
  -6   4  -3   10.45    0.78
   6  -4   3   13.56    0.85
   6  -4   3   13.83    0.91
  -7   4  -3    0.59    0.68
  -7   4  -3    0.98    0.72
   7  -4   3    0.43    0.67
   7  -4   3    0.31    0.71
  -8   4  -3    0.64    0.85
  -8   4  -3   -0.87    0.76
   8  -4   3   -0.26    0.79
   8  -4   3   -0.33    0.78
  -9   4  -3    1.01    1.02
  -9   4  -3    2.12    0.92
   9  -4   3    2.68    0.98
   9  -4   3    3.42    1.00
 -10   4  -3    0.94    1.25
 -10   4  -3    0.95    1.07
  10  -4   3    1.59    1.16
  10  -4   3    1.04    1.13
 -11   4  -3   24.52    2.20
  11  -4   3   32.65    2.00
  11  -4   3   32.56    2.13
 -12   4  -3    3.01    1.95
  13   3  -3    0.43    1.75
 -13  -3   3    1.48    1.95
 -13  -3   3   -1.21    1.26
  12   3  -3    0.86    1.34
 -12  -3   3    0.05    1.01
 -12  -3   3    0.85    1.56
  11   3  -3   -1.74    1.08
 -11  -3   3    0.86    0.93
 -11  -3   3    0.42    1.22
  10   3  -3    0.61    0.95
 -10  -3   3    1.31    0.99
 -10  -3   3    0.95    0.80
   9   3  -3    8.76    0.92
  -9  -3   3    7.22    0.82
  -9  -3   3    7.38    1.13
   8   3  -3    2.67    0.69
  -8  -3   3    2.18    0.73
  -8  -3   3    1.43    0.58
   7   3  -3    4.01    0.61
  -7  -3   3    4.88    0.70
  -7  -3   3    3.49    0.53
   6   3  -3    1.21    0.56
   6   3  -3    1.06    0.19
   6   3  -3    0.27    0.45
  -6  -3   3    1.18    0.39
  -6  -3   3    2.23    0.52
   5   3  -3   60.04    2.50
   5   3  -3   59.95    2.61
   5   3  -3   57.26    2.58
  -5  -3   3   56.64    2.60
  -5  -3   3   61.18    2.50
  -5  -3   3   56.84    2.60
  -5  -3   3   56.53    2.57
  -5  -3   3   57.44    2.61
   4   3  -3   36.84    1.70
   4   3  -3   38.12    1.69
   4   3  -3   37.92    1.62
  -4  -3   3   36.32    1.71
  -4  -3   3   36.89    1.67
  -4  -3   3   37.60    1.67
   3   3  -3  185.08    7.73
   3   3  -3  173.23    7.73
   3   3  -3  179.27    7.71
   3   3  -3  184.51    7.72
  -3  -3   3  182.43    7.73
  -3  -3   3  181.39    7.72
  -3  -3   3  186.91    7.70
  -3  -3   3  181.76    7.72
   2   3  -3   22.65    1.00
   2   3  -3   20.98    1.02
   2   3  -3   24.16    1.04
   2   3  -3   22.61    1.02
  -2  -3   3   22.58    1.02
  -2  -3   3   22.78    1.03
  -2  -3   3   21.80    1.02
  -2  -3   3   22.93    1.00
   1   3  -3    1.11    0.20
   1   3  -3    1.40    0.11
   1   3  -3    1.31    0.20
   1   3  -3    1.45    0.18
  -1  -3   3    1.57    0.10
  -1  -3   3    1.04    0.20
  -1  -3   3    1.25    0.16
  -1  -3   3    1.23    0.20
   0   3  -3   59.21    2.67
   0   3  -3   63.84    2.66
   0  -3   3   63.28    2.66
   0  -3   3   64.18    2.68
   0  -3   3   60.03    2.66
  -1   3  -3   10.48    0.58
  -1   3  -3   11.78    0.55
  -1   3  -3   10.34    0.52
   1  -3   3   10.59    0.61
   1  -3   3   10.79    0.52
   1  -3   3   10.79    0.53
   1  -3   3   10.88    0.55
  -2   3  -3   13.76    0.67
  -2   3  -3   13.66    0.67
  -2   3  -3   13.40    0.68
  -2   3  -3   14.70    0.71
   2  -3   3   12.66    0.74
   2  -3   3   12.30    0.68
   2  -3   3   13.80    0.67
   2  -3   3   13.67    0.67
  -3   3  -3   19.72    0.98
  -3   3  -3   19.48    0.96
  -3   3  -3   19.90    0.98
   3  -3   3   21.26    1.00
   3  -3   3   20.48    0.95
   3  -3   3   19.99    0.95
   3  -3   3   20.86    1.02
  -4   3  -3    1.44    0.41
  -4   3  -3    1.34    0.36
  -4   3  -3    1.70    0.37
  -4   3  -3    1.82    0.33
   4  -3   3    2.44    0.47
   4  -3   3    2.45    0.29
   4  -3   3    1.89    0.41
   4  -3   3    1.43    0.36
  -5   3  -3    0.49    0.52
  -5   3  -3    1.27    0.49
  -5   3  -3    0.40    0.41
  -5   3  -3    0.95    0.40
   5  -3   3    1.08    0.45
   5  -3   3    1.30    0.61
   5  -3   3    0.99    0.39
   5  -3   3    1.23    0.45
  -6   3  -3    7.20    0.61
  -6   3  -3    6.41    0.69
  -6   3  -3    6.14    0.59
   6  -3   3    5.83    0.60
   6  -3   3    6.09    0.59
   6  -3   3    4.82    0.60
  -7   3  -3    1.48    0.69
  -7   3  -3    1.28    0.59
   7  -3   3    1.46    0.63
   7  -3   3    1.55    0.58
   7  -3   3    1.14    0.64
  -8   3  -3    2.44    0.69
  -8   3  -3    2.33    0.84
   8  -3   3    3.81    0.78
   8  -3   3    2.93    0.67
   8  -3   3    3.07    0.76
  -9   3  -3   -0.39    0.78
  -9   3  -3    0.52    0.96
   9  -3   3    0.44    0.88
   9  -3   3    0.79    0.87
 -10   3  -3   -0.13    1.17
 -10   3  -3    0.08    0.90
  10  -3   3   -0.01    1.33
  10  -3   3   -0.63    1.06
 -11   3  -3    1.34    1.46
  11  -3   3    4.94    1.31
  11  -3   3   -0.25    1.33
 -12   3  -3    6.30    1.84
  12  -3   3    7.11    1.72
  13   2  -3    0.25    1.74
 -13  -2   3   -0.89    1.20
 -13  -2   3    2.54    2.08
  12   2  -3    0.25    1.38
 -12  -2   3   -0.26    1.14
 -12  -2   3    0.44    1.60
  11   2  -3    3.43    1.07
 -11  -2   3    1.37    0.88
 -11  -2   3    2.79    1.30
  10   2  -3    1.00    0.99
 -10  -2   3    0.44    0.78
 -10  -2   3   -0.46    1.07
   9   2  -3    9.57    0.94
  -9  -2   3   10.48    1.08
  -9  -2   3    9.83    0.86
   8   2  -3    8.53    0.79
  -8  -2   3    6.57    0.67
  -8  -2   3    5.84    0.84
   7   2  -3   32.61    1.74
  -7  -2   3   36.39    1.67
  -7  -2   3   32.38    1.83
   6   2  -3   22.10    0.95
   6   2  -3   21.34    0.95
   6   2  -3   22.23    1.21
   6   2  -3   19.77    1.32
  -6  -2   3   19.70    1.20
  -6  -2   3   21.32    1.13
  -6  -2   3   21.37    1.29
   5   2  -3    4.54    0.31
   5   2  -3    5.47    0.50
   5   2  -3    5.06    0.53
  -5  -2   3    5.43    0.48
  -5  -2   3    4.36    0.39
  -5  -2   3    4.55    0.48
  -5  -2   3    4.15    0.56
   4   2  -3   26.12    1.13
   4   2  -3   26.00    1.22
   4   2  -3   27.33    1.26
  -4  -2   3   26.59    1.13
  -4  -2   3   24.84    1.17
  -4  -2   3   23.89    1.23
  -4  -2   3   26.41    1.25
   3   2  -3   10.36    0.59
   3   2  -3    9.84    0.55
   3   2  -3    9.60    0.49
  -3  -2   3    9.80    0.53
  -3  -2   3   10.66    0.57
  -3  -2   3   10.69    0.60
  -3  -2   3    9.89    0.49
   2   2  -3   45.45    1.88
   2   2  -3   42.28    1.87
   2   2  -3   46.59    1.89
   2   2  -3   42.26    1.89
  -2  -2   3   41.00    1.88
  -2  -2   3   44.98    1.88
  -2  -2   3   41.59    1.88
  -2  -2   3   44.39    1.88
   1   2  -3    0.48    0.09
   1   2  -3    0.37    0.15
   1   2  -3    0.10    0.12
   1   2  -3    0.53    0.14
  -1  -2   3    0.36    0.12
  -1  -2   3    0.22    0.13
  -1  -2   3    0.43    0.09
  -1  -2   3    0.41    0.15
   0   2  -3  146.96    6.03
   0   2  -3  141.32    6.03
   0   2  -3  140.11    6.04
   0   2  -3  146.55    6.02
   0  -2   3  145.33    6.04
   0  -2   3  132.87    6.04
   0  -2   3  143.01    6.03
  -1   2  -3  170.14    6.99
  -1   2  -3  158.69    6.99
  -1   2  -3  165.29    7.01
   1  -2   3  164.82    6.99
   1  -2   3  170.26    7.00
   1  -2   3  161.47    6.99
  -2   2  -3    1.53    0.18
  -2   2  -3    1.82    0.20
  -2   2  -3    1.93    0.23
  -2   2  -3    1.36    0.19
   2  -2   3    1.45    0.19
   2  -2   3    1.61    0.23
   2  -2   3    1.03    0.17
   2  -2   3    1.45    0.18
  -3   2  -3   67.13    2.85
  -3   2  -3   65.86    2.87
  -3   2  -3   66.44    2.85
  -3   2  -3   65.21    2.86
   3  -2   3   65.29    2.85
   3  -2   3   66.29    2.85
   3  -2   3   66.76    2.86
   3  -2   3   67.24    2.87
  -4   2  -3   38.98    1.82
  -4   2  -3   40.84    1.80
  -4   2  -3   40.01    1.78
  -4   2  -3   40.85    1.79
   4  -2   3   39.98    1.77
   4  -2   3   40.93    1.79
   4  -2   3   42.48    1.85
   4  -2   3   37.91    1.77
  -5   2  -3    1.86    0.35
  -5   2  -3    2.33    0.46
  -5   2  -3    2.18    0.27
  -5   2  -3    1.97    0.45
   5  -2   3    2.47    0.37
   5  -2   3    1.76    0.36
   5  -2   3    2.02    0.56
   5  -2   3    2.26    0.38
  -6   2  -3    0.38    0.48
  -6   2  -3    0.60    0.51
  -6   2  -3    0.18    0.36
   6  -2   3    0.25    0.39
   6  -2   3    0.42    0.43
   6  -2   3    0.09    0.45
  -7   2  -3    0.52    0.65
  -7   2  -3    0.82    0.47
   7  -2   3    0.43    0.54
   7  -2   3    1.26    0.57
   7  -2   3    0.49    0.45
  -8   2  -3   21.63    1.30
  -8   2  -3   23.72    1.65
   8  -2   3   22.99    1.43
   8  -2   3   21.28    1.23
   8  -2   3   22.46    1.48
  -9   2  -3    1.91    0.65
  -9   2  -3    1.12    0.88
   9  -2   3    2.86    0.84
   9  -2   3    2.05    0.85
 -10   2  -3    0.56    0.74
 -10   2  -3    1.62    1.10
  10  -2   3    1.44    1.00
  10  -2   3    1.77    1.00
 -11   2  -3    2.08    1.40
  11  -2   3    0.52    1.18
  11  -2   3    0.73    1.17
 -12   2  -3   15.98    1.96
  12  -2   3   19.82    1.79
  13   1  -3   -2.04    1.74
 -13  -1   3    1.92    2.24
  12   1  -3    2.55    1.44
 -12  -1   3    0.38    1.69
 -12  -1   3   -1.10    1.01
  11   1  -3    0.75    1.20
 -11  -1   3    1.32    0.89
 -11  -1   3    0.39    1.33
  10   1  -3    1.18    1.09
 -10  -1   3    0.78    0.75
 -10  -1   3    0.27    1.71
   9   1  -3    8.67    0.99
  -9  -1   3    9.81    0.84
  -9  -1   3    9.59    1.03
   8   1  -3   18.16    1.23
  -8  -1   3   19.49    1.21
  -8  -1   3   15.26    1.14
   7   1  -3   34.31    1.52
   7   1  -3   36.30    1.77
   7   1  -3   34.38    1.50
  -7  -1   3   34.33    1.84
  -7  -1   3   33.25    1.68
   6   1  -3   24.64    1.31
   6   1  -3   23.85    1.11
   6   1  -3   24.91    1.08
  -6  -1   3   22.93    1.39
  -6  -1   3   25.56    1.22
  -6  -1   3   22.96    1.29
   5   1  -3    5.95    0.34
   5   1  -3    5.82    0.36
   5   1  -3    5.06    0.48
   5   1  -3    5.11    0.57
  -5  -1   3    6.70    0.49
  -5  -1   3    5.00    0.51
  -5  -1   3    6.19    0.57
   4   1  -3    3.96    0.28
   4   1  -3    3.93    0.42
   4   1  -3    5.16    0.39
  -4  -1   3    4.44    0.30
  -4  -1   3    3.59    0.36
  -4  -1   3    3.74    0.36
  -4  -1   3    4.14    0.41
   3   1  -3   35.04    1.56
   3   1  -3   36.56    1.62
   3   1  -3   37.40    1.61
  -3  -1   3   36.40    1.58
  -3  -1   3   35.29    1.61
  -3  -1   3   36.42    1.56
  -3  -1   3   37.64    1.62
   2   1  -3   14.14    0.65
   2   1  -3   15.24    0.67
   2   1  -3   13.91    0.68
   2   1  -3   13.26    0.72
  -2  -1   3   15.30    0.65
  -2  -1   3   14.73    0.69
  -2  -1   3   14.41    0.69
  -2  -1   3   15.17    0.66
   1   1  -3    0.20    0.11
   1   1  -3    0.35    0.13
   1   1  -3    0.44    0.11
   1   1  -3    0.29    0.11
  -1  -1   3    0.40    0.12
  -1  -1   3    0.23    0.10
  -1  -1   3    0.30    0.11
  -1  -1   3    0.39    0.10
   0   1  -3    0.03    0.08
   0   1  -3    0.40    0.08
   0   1  -3    0.28    0.10
   0  -1   3    0.31    0.08
   0  -1   3    0.25    0.08
   0  -1   3    0.14    0.10
   0  -1   3    0.22    0.09
  -1   1  -3   28.58    1.21
  -1   1  -3   29.58    1.21
  -1   1  -3   27.55    1.22
   1  -1   3   27.50    1.21
   1  -1   3   26.18    1.23
   1  -1   3   28.61    1.20
  -2   1  -3    7.29    0.39
  -2   1  -3    7.33    0.37
  -2   1  -3    7.35    0.40
  -2   1  -3    7.01    0.39
   2  -1   3    6.66    0.39
   2  -1   3    6.93    0.43
   2  -1   3    7.68    0.39
   2  -1   3    7.46    0.37
  -3   1  -3   60.58    2.73
  -3   1  -3   62.87    2.71
  -3   1  -3   63.02    2.71
  -3   1  -3   64.70    2.71
   3  -1   3   62.77    2.70
   3  -1   3   63.11    2.70
   3  -1   3   63.11    2.71
   3  -1   3   64.51    2.73
  -4   1  -3    5.58    0.42
  -4   1  -3    6.93    0.47
  -4   1  -3    6.38    0.44
  -4   1  -3    7.44    0.44
   4  -1   3    5.88    0.43
   4  -1   3    6.51    0.43
   4  -1   3    6.25    0.45
   4  -1   3    6.90    0.49
  -5   1  -3   40.22    1.80
  -5   1  -3   40.67    1.86
  -5   1  -3   39.70    1.90
  -5   1  -3   40.04    1.84
   5  -1   3   40.94    1.83
   5  -1   3   41.57    1.79
   5  -1   3   41.44    1.83
   5  -1   3   41.47    1.93
  -6   1  -3    8.20    0.67
  -6   1  -3    8.27    0.56
  -6   1  -3    7.59    0.65
  -6   1  -3    8.08    0.63
   6  -1   3    8.01    0.61
   6  -1   3    7.59    0.58
   6  -1   3    8.04    0.54
  -7   1  -3   15.93    1.22
  -7   1  -3   15.63    0.83
   7  -1   3   15.27    0.87
   7  -1   3   16.09    1.12
   7  -1   3   16.99    1.11
  -8   1  -3   -0.12    0.69
  -8   1  -3   -0.28    0.34
   8  -1   3    0.58    0.34
   8  -1   3   -0.03    0.65
   8  -1   3    0.82    0.64
  -9   1  -3    9.27    1.03
  -9   1  -3    8.25    0.56
   9  -1   3    6.64    0.88
   9  -1   3    7.15    0.88
  10  -1   3    0.06    0.90
  10  -1   3    1.89    0.95
 -11   1  -3    9.60    1.43
  11  -1   3    8.56    1.22
  11  -1   3    6.63    1.21
 -12   1  -3    0.78    1.60
  12  -1   3    1.57    1.33
 -13   1  -3    3.66    1.98
  13  -1   3    2.04    1.61
  12   0  -3    0.93    1.52
 -12   0   3   -1.10    1.01
 -12   0   3   -1.56    1.66
  11   0  -3   -1.31    1.26
 -11   0   3    1.10    1.38
 -11   0   3    0.00    0.90
  10   0  -3   -0.65    1.51
 -10   0   3    0.15    1.08
 -10   0   3   -0.34    0.76
   9   0  -3    0.32    0.27
   9   0  -3   -0.03    0.82
  -9   0   3    0.84    0.65
  -9   0   3   -0.17    0.88
   8   0  -3    2.99    0.75
   8   0  -3    2.76    0.31
   8   0  -3    2.28    0.39
  -8   0   3    3.02    0.76
  -8   0   3    3.59    0.60
   7   0  -3   10.27    0.79
   7   0  -3   10.08    0.68
   7   0  -3    9.60    0.57
  -7   0   3   10.60    0.80
  -7   0   3    7.13    0.78
  -7   0   3    9.88    0.67
   6   0  -3   41.77    1.81
   6   0  -3   41.10    1.94
   6   0  -3   40.53    1.82
  -6   0   3   43.15    1.87
  -6   0   3   41.31    2.02
  -6   0   3   41.61    1.94
   5   0  -3   16.57    0.78
   5   0  -3   15.32    0.74
   5   0  -3   16.63    1.09
   5   0  -3   15.68    0.93
  -5   0   3   15.19    0.99
  -5   0   3   16.40    0.87
  -5   0   3   15.36    0.78
  -5   0   3   15.08    0.94
   4   0  -3  143.06    5.93
   4   0  -3  134.82    5.92
   4   0  -3  138.87    5.96
   4   0  -3  142.13    5.99
  -4   0   3  142.48    5.94
  -4   0   3  142.46    5.97
  -4   0   3  139.92    5.93
  -4   0   3  132.87    5.98
   3   0  -3   17.95    1.04
   3   0  -3   22.71    1.01
   3   0  -3   22.74    1.06
   3   0  -3   20.83    0.96
  -3   0   3   21.99    1.02
  -3   0   3   22.39    0.98
  -3   0   3   23.08    1.03
  -3   0   3   22.16    0.97
   2   0  -3   37.25    1.57
   2   0  -3   34.71    1.57
   2   0  -3   37.43    1.61
   2   0  -3   37.03    1.59
  -2   0   3   35.44    1.60
  -2   0   3   37.92    1.59
  -2   0   3   36.59    1.57
   1   0  -3   59.97    2.46
   1   0  -3   59.27    2.48
   1   0  -3   57.03    2.47
   1   0  -3   54.02    2.47
  -1   0   3   57.57    2.47
  -1   0   3   58.57    2.47
  -1   0   3   58.37    2.48
  -1   0   3   58.98    2.46
   0   0  -3  110.08    4.50
   0   0  -3  101.55    4.50
   0   0  -3  106.38    4.51
   0   0  -3  108.85    4.51
   0   0   3  108.82    4.51
   0   0   3  104.99    4.50
   0   0   3  106.56    4.50
   0   0   3  103.91    4.51
  -1   0  -3  586.80   24.59
   1   0   3  572.48   24.59
   1   0   3  587.21   24.59
  -2   0  -3  130.96    5.60
  -2   0  -3  136.59    5.62
  -2   0  -3  130.10    5.62
  -2   0  -3  130.36    5.61
   2   0   3  130.20    5.60
   2   0   3  133.26    5.62
   2   0   3  135.21    5.61
  -3   0  -3    0.81    0.18
  -3   0  -3    0.88    0.21
  -3   0  -3    0.48    0.15
  -3   0  -3    0.99    0.14
   3   0   3    0.78    0.13
   3   0   3    0.60    0.18
   3   0   3    0.74    0.21
   3   0   3    0.81    0.15
  -4   0  -3   75.78    3.13
  -4   0  -3   61.68    3.19
  -4   0  -3   74.74    3.16
  -4   0  -3   77.78    3.15
   4   0   3   70.08    3.13
   4   0   3   73.20    3.16
   4   0   3   76.98    3.19
   4   0   3   75.51    3.15
  -5   0  -3    8.29    0.49
  -5   0  -3    6.06    0.42
  -5   0  -3    6.01    0.48
  -5   0  -3    6.37    0.52
   5   0   3    7.74    0.58
   5   0   3    7.12    0.48
   5   0   3    6.36    0.39
  -6   0  -3    0.42    0.46
  -6   0  -3    0.34    0.44
  -6   0  -3    0.08    0.22
  -6   0  -3    0.51    0.49
   6   0   3    0.10    0.49
   6   0   3    0.03    0.17
   6   0   3    0.16    0.40
   6   0   3    0.16    0.40
  -7   0  -3    3.57    0.32
  -7   0  -3    2.42    0.59
   7   0   3    3.19    0.55
   7   0   3    3.43    0.54
   7   0   3    3.71    0.28
  -8   0  -3    7.65    0.46
  -8   0  -3    5.79    0.79
   8   0   3    7.25    0.76
   8   0   3    7.08    0.43
   8   0   3    6.79    0.73
  -9   0  -3   41.49    2.25
   9   0   3   39.35    2.08
   9   0   3   37.31    2.06
 -10   0  -3    1.08    0.98
  10   0   3    1.07    0.89
  10   0   3   -0.59    0.85
 -11   0  -3    1.95    1.27
  11   0   3    1.28    1.59
  11   0   3    2.64    1.08
 -12   0  -3   -2.09    1.58
  12   0   3    1.04    1.32
 -13   0  -3    3.27    1.95
  13   0   3   -0.26    1.65
  12  -1  -3    6.47    1.60
 -12   1   3    6.51    1.82
  11  -1  -3   -0.58    1.18
 -11   1   3   -0.17    0.89
 -11   1   3    1.01    1.44
  10  -1  -3    5.60    1.06
 -10   1   3   10.08    1.32
 -10   1   3    9.54    0.94
   9  -1  -3    0.95    0.84
   9  -1  -3    1.05    0.32
  -9   1   3    0.82    0.92
  -9   1   3    1.16    0.68
   8  -1  -3    2.22    0.29
   8  -1  -3    1.76    0.76
   8  -1  -3    2.33    0.53
  -8   1   3    2.89    0.57
  -8   1   3    1.02    0.77
   7  -1  -3   27.10    1.52
   7  -1  -3   24.70    1.35
   7  -1  -3   26.50    1.22
  -7   1   3   27.17    1.61
  -7   1   3   28.96    1.47
   6  -1  -3    0.00    0.40
   6  -1  -3   -0.34    0.50
  -6   1   3    0.48    0.51
  -6   1   3    1.08    0.45
   5  -1  -3   17.02    0.96
   5  -1  -3   16.79    1.18
   5  -1  -3   17.54    0.91
  -5   1   3   17.97    1.06
  -5   1   3   17.07    1.07
  -5   1   3   17.54    0.90
   4  -1  -3   33.49    1.63
   4  -1  -3   33.35    1.55
   4  -1  -3   34.82    1.52
  -4   1   3   31.86    1.59
  -4   1   3   33.98    1.49
  -4   1   3   35.07    1.59
   3  -1  -3   12.02    0.65
   3  -1  -3   12.91    0.75
   3  -1  -3   13.26    0.66
  -3   1   3   13.49    0.71
  -3   1   3   13.64    0.59
  -3   1   3   12.12    0.61
  -3   1   3   11.25    0.69
   2  -1  -3   15.25    0.74
   2  -1  -3   14.13    0.71
   2  -1  -3   15.64    0.71
  -2   1   3   15.79    0.72
  -2   1   3   14.69    0.72
  -2   1   3   14.88    0.66
   1  -1  -3    7.27    0.33
   1  -1  -3    7.19    0.38
   1  -1  -3    6.84    0.44
  -1   1   3    7.01    0.42
  -1   1   3    8.09    0.40
  -1   1   3    7.57    0.33
   0  -1  -3   18.34    0.82
   0  -1  -3   18.89    0.80
   0  -1  -3   19.10    0.83
   0  -1  -3   18.23    0.81
   0   1   3   18.96    0.81
   0   1   3   18.81    0.83
   0   1   3   18.39    0.81
  -1  -1  -3   19.31    0.86
  -1  -1  -3   18.48    0.85
  -1  -1  -3   20.05    0.84
  -1  -1  -3   20.46    0.86
   1   1   3   20.52    0.86
   1   1   3   19.02    0.86
   1   1   3   19.03    0.85
  -2  -1  -3   15.30    0.69
  -2  -1  -3   15.44    0.67
  -2  -1  -3   15.18    0.70
  -2  -1  -3   15.15    0.66
   2   1   3   14.88    0.67
   2   1   3   15.05    0.69
   2   1   3   14.96    0.66
  -3  -1  -3   26.86    1.18
  -3  -1  -3   26.34    1.14
  -3  -1  -3   25.46    1.19
   3   1   3   26.58    1.14
   3   1   3   27.03    1.16
   3   1   3   25.88    1.18
   3   1   3   26.15    1.18
  -4  -1  -3   68.21    2.97
  -4  -1  -3   69.35    2.93
  -4  -1  -3   69.26    2.96
   4   1   3   69.95    2.99
   4   1   3   67.42    2.97
   4   1   3   68.44    2.93
   4   1   3   69.55    2.96
  -5  -1  -3   24.22    1.26
  -5  -1  -3   24.88    1.23
  -5  -1  -3   26.01    1.19
  -5  -1  -3   25.79    1.11
   5   1   3   24.84    1.21
   5   1   3   25.55    1.09
   5   1   3   25.39    1.27
   5   1   3   24.28    1.15
  -6  -1  -3   18.10    1.08
  -6  -1  -3   18.34    0.83
  -6  -1  -3   19.10    1.10
  -6  -1  -3   18.96    1.08
   6   1   3   18.03    1.17
   6   1   3   18.84    0.99
   6   1   3   17.76    1.05
   6   1   3   18.26    0.81
  -7  -1  -3   16.26    0.76
  -7  -1  -3   16.36    1.15
   7   1   3   17.08    1.03
   7   1   3   17.46    1.09
  -8  -1  -3    1.81    0.66
   8   1   3    2.29    0.65
   8   1   3    1.39    0.60
  -9  -1  -3   -0.77    0.81
   9   1   3    0.28    0.72
   9   1   3    1.13    0.75
 -10  -1  -3    0.78    0.96
  10   1   3    0.80    0.86
  10   1   3    0.49    0.84
 -11  -1  -3    1.36    1.17
  11   1   3   -0.35    1.02
  11   1   3    0.80    1.04
 -12  -1  -3    5.44    1.62
  12   1   3    5.71    1.29
 -13  -1  -3    1.85    1.93
  13   1   3    2.26    1.50
  12  -2  -3    2.73    1.70
 -12   2   3    0.24    1.86
  11  -2  -3   -0.10    1.40
 -11   2   3   -0.32    1.53
  10  -2  -3    4.05    1.17
 -10   2   3    0.38    1.27
 -10   2   3    1.16    0.83
   9  -2  -3    4.49    0.92
   9  -2  -3    4.57    0.67
  -9   2   3    5.23    0.76
  -9   2   3    5.04    1.05
   8  -2  -3    0.39    0.61
   8  -2  -3    0.57    0.80
   8  -2  -3    0.36    0.51
  -8   2   3    1.08    0.64
  -8   2   3    0.05    0.81
   7  -2  -3    6.26    0.71
   7  -2  -3    5.65    0.68
  -7   2   3    7.06    0.65
  -7   2   3    6.57    0.78
   6  -2  -3    4.91    0.59
   6  -2  -3    5.41    0.62
  -6   2   3    5.66    0.50
  -6   2   3    4.23    0.64
   5  -2  -3   12.70    0.85
   5  -2  -3   12.10    0.92
  -5   2   3   13.10    0.98
  -5   2   3   13.45    0.72
   4  -2  -3   10.19    0.66
   4  -2  -3   10.70    0.72
   4  -2  -3   10.86    0.73
  -4   2   3   10.91    0.80
  -4   2   3   11.19    0.69
  -4   2   3   10.28    0.55
   3  -2  -3    1.02    0.32
   3  -2  -3    1.38    0.30
   3  -2  -3    1.13    0.30
  -3   2   3    1.02    0.27
  -3   2   3    1.22    0.25
  -3   2   3    1.25    0.13
  -3   2   3    0.81    0.31
   2  -2  -3    3.71    0.29
   2  -2  -3    4.98    0.33
   2  -2  -3    5.49    0.36
  -2   2   3    4.63    0.30
  -2   2   3    3.66    0.20
  -2   2   3    4.20    0.20
  -2   2   3    4.46    0.33
  -2   2   3    3.65    0.28
   1  -2  -3    8.47    0.47
   1  -2  -3    7.52    0.45
   1  -2  -3    8.53    0.47
  -1   2   3    8.90    0.47
  -1   2   3    8.61    0.47
  -1   2   3    9.67    0.46
   0  -2  -3   20.10    0.91
   0  -2  -3   20.94    0.94
   0  -2  -3   22.05    0.93
   0   2   3   21.71    0.94
   0   2   3   20.22    0.91
   0   2   3   22.58    0.93
  -1  -2  -3  252.59   10.44
  -1  -2  -3  251.58   10.45
  -1  -2  -3  231.01   10.45
  -1  -2  -3  253.38   10.43
   1   2   3  240.86   10.44
   1   2   3  251.03   10.44
  -2  -2  -3   43.33    1.90
  -2  -2  -3   44.86    1.91
  -2  -2  -3   45.45    1.89
  -2  -2  -3   43.45    1.89
   2   2   3   43.06    1.90
   2   2   3   44.55    1.89
  -3  -2  -3    1.58    0.22
  -3  -2  -3    1.21    0.16
  -3  -2  -3    1.21    0.12
  -3  -2  -3    1.53    0.24
   3   2   3    1.11    0.21
   3   2   3    1.22    0.17
  -4  -2  -3   20.38    0.90
  -4  -2  -3   21.59    1.01
  -4  -2  -3   21.27    0.96
   4   2   3   20.77    1.02
   4   2   3   20.12    0.96
   4   2   3   20.24    0.95
  -5  -2  -3   15.14    0.93
  -5  -2  -3   16.93    0.73
  -5  -2  -3   16.01    0.89
  -5  -2  -3   15.62    0.84
   5   2   3   16.55    0.79
   5   2   3   17.25    0.97
   5   2   3   16.01    0.87
  -6  -2  -3   17.81    1.17
  -6  -2  -3   21.09    1.10
  -6  -2  -3   20.39    1.12
   6   2   3   19.37    1.22
   6   2   3   20.73    1.06
   6   2   3   21.32    1.12
  -7  -2  -3    0.69    0.53
   7   2   3    0.37    0.48
   7   2   3    0.67    0.55
  -8  -2  -3   -0.71    0.60
   8   2   3    0.28    0.65
   8   2   3    0.48    0.57
  -9  -2  -3    1.18    0.81
   9   2   3    0.14    0.71
   9   2   3    0.00    0.76
 -10  -2  -3    0.18    0.96
  10   2   3   -0.95    0.88
  10   2   3    0.21    0.82
 -11  -2  -3    1.75    1.14
  11   2   3   -0.66    0.95
 -12  -2  -3    5.86    1.58
  12   2   3    3.56    1.15
 -13  -2  -3    1.25    1.81
  13   2   3    1.18    1.44
 -12   3   3   -0.60    1.97
  11  -3  -3    0.84    1.58
 -11   3   3   -2.93    1.69
  10  -3  -3   10.42    1.29
 -10   3   3   11.17    1.49
  -9   3   3    8.31    0.82
  -9   3   3    8.42    1.17
   8  -3  -3    0.31    0.86
  -8   3   3   -0.37    0.88
   7  -3  -3    5.08    0.76
   7  -3  -3    6.01    0.81
  -7   3   3    5.86    0.55
  -7   3   3    4.56    0.79
   6  -3  -3    0.89    0.63
   6  -3  -3    1.80    0.60
  -6   3   3    1.31    0.30
  -6   3   3    1.03    0.60
   5  -3  -3    4.38    0.58
   5  -3  -3    5.12    0.60
  -5   3   3    4.23    0.50
  -5   3   3    4.71    0.30
  -5   3   3    3.73    0.56
   4  -3  -3   10.54    0.78
   4  -3  -3   10.36    0.67
   4  -3  -3   10.59    0.76
  -4   3   3    9.80    0.71
  -4   3   3   11.01    0.72
  -4   3   3    9.50    0.67
  -4   3   3   10.33    0.49
   3  -3  -3    0.02    0.40
   3  -3  -3    0.25    0.31
   3  -3  -3   -0.05    0.36
  -3   3   3    0.07    0.08
  -3   3   3    0.40    0.30
  -3   3   3   -0.05    0.31
  -3   3   3   -0.07    0.34
   2  -3  -3   33.24    1.49
   2  -3  -3   32.28    1.44
   2  -3  -3   32.44    1.47
  -2   3   3   32.75    1.47
  -2   3   3   31.90    1.44
  -2   3   3   31.04    1.44
   1  -3  -3    2.98    0.30
   1  -3  -3    3.29    0.27
   1  -3  -3    3.09    0.27
  -1   3   3    2.84    0.26
  -1   3   3    3.38    0.27
  -1   3   3    2.85    0.26
   0  -3  -3    5.65    0.40
   0  -3  -3    5.72    0.30
   0  -3  -3    6.24    0.38
   0  -3  -3    6.46    0.37
   0   3   3    5.59    0.38
   0   3   3    6.35    0.36
   0   3   3    6.90    0.39
  -1  -3  -3  635.06   26.66
  -1  -3  -3  630.90   26.66
  -1  -3  -3  642.20   26.65
   1   3   3  622.10   26.66
   1   3   3  634.97   26.66
   1   3   3  620.34   26.65
  -2  -3  -3   34.93    1.46
  -2  -3  -3   32.93    1.46
  -2  -3  -3   32.38    1.46
  -2  -3  -3   33.57    1.46
   2   3   3   34.32    1.45
   2   3   3   32.38    1.46
  -3  -3  -3   17.95    0.84
  -3  -3  -3   17.99    0.86
  -3  -3  -3   18.92    0.87
  -3  -3  -3   16.74    0.84
   3   3   3   18.45    0.83
   3   3   3   19.02    0.85
  -4  -3  -3   13.65    0.62
  -4  -3  -3   13.31    0.70
  -4  -3  -3   12.67    0.77
  -4  -3  -3   12.81    0.60
   4   3   3   13.50    0.67
  -5  -3  -3    1.28    0.38
  -5  -3  -3    1.61    0.15
  -5  -3  -3    1.63    0.17
  -5  -3  -3    1.17    0.33
  -5  -3  -3    1.49    0.44
   5   3   3    1.75    0.39
   5   3   3    1.10    0.41
   5   3   3    1.81    0.33
  -6  -3  -3   15.69    0.98
  -6  -3  -3   15.35    1.03
   6   3   3   14.17    1.08
   6   3   3   16.56    0.94
   6   3   3   16.67    0.92
  -7  -3  -3    2.06    0.58
   7   3   3    1.25    0.47
   7   3   3    1.89    0.54
  -8  -3  -3    5.67    0.79
   8   3   3    4.58    0.71
   8   3   3    5.17    0.64
  -9  -3  -3    0.49    0.78
   9   3   3   -0.78    0.62
   9   3   3    0.21    0.76
 -10  -3  -3   -0.42    0.93
  10   3   3    0.27    0.81
 -11  -3  -3    0.50    1.16
  11   3   3    1.94    0.97
 -12  -3  -3    0.16    1.42
  12   3   3   -0.06    1.11
 -13  -3  -3    6.95    1.93
  13   3   3    4.77    1.49
  11  -4  -3   -1.34    1.53
 -11   4   3   -1.51    1.71
  10  -4  -3    2.23    1.30
 -10   4   3   -0.58    1.41
   9  -4  -3    2.04    1.09
  -9   4   3    1.56    1.14
   8  -4  -3    1.17    0.86
  -8   4   3    2.29    0.97
   7  -4  -3    2.77    0.80
  -7   4   3    3.30    0.83
  -7   4   3    2.88    0.40
   6  -4  -3   12.59    0.90
  -6   4   3   12.66    0.89
  -6   4   3   12.66    0.97
  -6   4   3   12.64    0.72
   5  -4  -3    5.25    0.63
   5  -4  -3    5.78    0.71
  -5   4   3    6.51    0.65
  -5   4   3    5.89    0.39
  -5   4   3    5.94    0.63
   4  -4  -3    0.98    0.45
   4  -4  -3    1.09    0.59
   4  -4  -3    0.28    0.54
  -4   4   3    0.38    0.45
  -4   4   3   -0.10    0.43
  -4   4   3    0.38    0.11
   3  -4  -3   10.64    0.70
   3  -4  -3   10.00    0.70
   3  -4  -3    9.20    0.62
  -3   4   3   10.52    0.64
  -3   4   3    8.83    0.65
  -3   4   3    7.85    0.59
   2  -4  -3   19.09    1.07
   2  -4  -3   18.59    0.99
   2  -4  -3   20.76    1.02
  -2   4   3   20.00    0.97
  -2   4   3   19.06    1.02
  -2   4   3   17.77    1.00
   1  -4  -3   14.53    0.74
   1  -4  -3   13.23    0.68
   1  -4  -3   14.90    0.82
   1  -4  -3   13.92    0.60
   1  -4  -3   12.79    0.60
  -1   4   3   14.54    0.71
  -1   4   3   12.70    0.74
  -1   4   3   13.91    0.72
   0  -4  -3   46.11    1.91
   0  -4  -3   43.52    1.87
   0  -4  -3   44.89    1.93
   0  -4  -3   41.55    1.90
   0  -4  -3   42.59    1.87
   0   4   3   42.66    1.91
   0   4   3   44.37    1.90
  -1  -4  -3    8.13    0.53
  -1  -4  -3    7.50    0.43
  -1  -4  -3    8.02    0.45
  -1  -4  -3    7.81    0.47
   1   4   3    8.43    0.49
   1   4   3    7.08    0.44
  -2  -4  -3  303.78   12.58
  -2  -4  -3  294.76   12.58
  -2  -4  -3  297.85   12.58
  -2  -4  -3  302.29   12.58
   2   4   3  292.12   12.58
   2   4   3  291.21   12.58
   2   4   3  297.48   12.58
  -3  -4  -3   33.74    1.46
  -3  -4  -3   33.86    1.47
  -3  -4  -3   32.39    1.47
  -3  -4  -3   32.62    1.47
  -3  -4  -3   32.25    1.49
   3   4   3   33.68    1.46
   3   4   3   32.32    1.48
  -4  -4  -3    1.41    0.21
  -4  -4  -3    0.67    0.29
  -4  -4  -3    1.21    0.38
  -4  -4  -3    0.92    0.30
   4   4   3    0.82    0.21
   4   4   3    1.30    0.30
  -5  -4  -3    3.12    0.44
  -5  -4  -3    3.56    0.25
  -5  -4  -3    4.07    0.28
  -5  -4  -3    3.53    0.50
  -5  -4  -3    3.53    0.43
   5   4   3    3.05    0.42
   5   4   3    3.39    0.37
  -6  -4  -3   -0.05    0.45
  -6  -4  -3   -0.31    0.49
   6   4   3   -0.16    0.39
   6   4   3   -0.26    0.47
  -7  -4  -3    1.92    0.57
   7   4   3    1.12    0.50
   7   4   3    0.26    0.56
  -8  -4  -3    0.58    0.71
   8   4   3    1.12    0.60
  -9  -4  -3    1.82    0.83
   9   4   3    1.55    0.69
 -10  -4  -3    0.28    0.95
  10   4   3   -0.19    0.79
 -11  -4  -3    1.10    1.19
  11   4   3    0.89    0.93
 -12  -4  -3    0.66    1.47
  12   4   3   -0.14    1.12
 -13  -4  -3   -1.20    1.75
  13   4   3   -1.03    1.39
  11  -5  -3   -2.26    1.83
 -11   5   3    1.25    1.88
  10  -5  -3    1.94    1.46
 -10   5   3    3.95    1.62
   9  -5  -3    7.58    1.34
  -9   5   3    5.39    1.29
  -8   5   3    4.86    1.26
   7  -5  -3   14.89    1.18
  -7   5   3   15.15    1.09
  -7   5   3   12.92    1.15
   6  -5  -3    2.13    0.75
  -6   5   3    2.02    0.26
  -6   5   3    1.90    0.72
  -6   5   3    2.11    0.71
   5  -5  -3    0.49    0.61
  -5   5   3   -0.13    0.19
  -5   5   3    0.76    0.60
  -5   5   3   -0.37    0.60
   4  -5  -3    6.54    0.64
  -4   5   3    6.82    0.34
  -4   5   3    7.19    0.67
  -4   5   3    6.96    0.63
   3  -5  -3   -0.71    0.59
   3  -5  -3    0.03    0.43
   3  -5  -3   -0.43    0.58
  -3   5   3    0.27    0.41
  -3   5   3   -0.01    0.48
   2  -5  -3    5.73    0.49
   2  -5  -3    5.29    0.61
   2  -5  -3    4.58    0.53
   2  -5  -3    5.45    0.29
  -2   5   3    6.27    0.53
  -2   5   3    5.73    0.47
  -2   5   3    4.51    0.51
   1  -5  -3    0.07    0.32
   1  -5  -3   -0.25    0.35
   1  -5  -3   -0.35    0.43
   1  -5  -3   -0.11    0.12
  -1   5   3    0.49    0.35
  -1   5   3   -0.41    0.37
   0  -5  -3   18.14    0.89
   0  -5  -3   18.24    0.89
   0  -5  -3   18.33    1.00
   0  -5  -3   17.29    0.79
   0  -5  -3   17.24    0.80
   0   5   3   17.03    0.84
   0   5   3   16.90    0.94
  -1  -5  -3   25.80    1.17
  -1  -5  -3   27.13    1.22
  -1  -5  -3   25.50    1.16
  -1  -5  -3   26.11    1.27
  -1  -5  -3   25.92    1.18
   1   5   3   26.06    1.18
   1   5   3   25.91    1.22
  -2  -5  -3   74.50    3.31
  -2  -5  -3   78.42    3.31
  -2  -5  -3   77.27    3.32
  -2  -5  -3   79.39    3.30
   2   5   3   74.64    3.30
   2   5   3   76.28    3.30
  -3  -5  -3  144.04    6.00
  -3  -5  -3  142.54    5.99
  -3  -5  -3  144.31    6.00
  -3  -5  -3  143.88    6.01
   3   5   3  126.58    6.01
   3   5   3  142.27    5.99
  -4  -5  -3   50.61    2.24
  -4  -5  -3   49.82    2.24
  -4  -5  -3   51.82    2.20
  -4  -5  -3   49.36    2.27
  -4  -5  -3   50.98    2.23
   4   5   3   50.01    2.22
  -5  -5  -3    0.26    0.40
  -5  -5  -3    0.24    0.45
  -5  -5  -3    0.39    0.26
   5   5   3    0.02    0.36
  -6  -5  -3    4.87    0.56
  -6  -5  -3    5.26    0.64
  -6  -5  -3    5.15    0.37
   6   5   3    4.39    0.51
  -7  -5  -3    3.87    0.64
   7   5   3    3.62    0.58
  -8  -5  -3    1.20    0.71
   8   5   3    1.52    0.61
  -9  -5  -3    2.39    0.89
   9   5   3    1.54    0.71
 -10  -5  -3   -0.05    0.96
  10   5   3    0.59    0.84
 -11  -5  -3    0.46    1.16
  11   5   3    1.12    0.93
 -12  -5  -3    0.41    1.46
  12   5   3    1.27    1.16
 -13  -5  -3    3.72    1.82
  13   5   3    1.63    1.41
  10  -6  -3   -0.48    1.66
 -10   6   3   -0.84    1.67
   9  -6  -3   -0.02    1.38
  -9   6   3    1.82    1.40
   8  -6  -3   11.54    1.26
  -8   6   3   11.68    1.31
   7  -6  -3    1.19    0.92
  -7   6   3    0.42    0.92
  -7   6   3    0.40    0.88
   6  -6  -3    4.00    0.82
  -6   6   3    3.64    0.82
  -6   6   3    2.59    0.83
   5  -6  -3    1.25    0.74
  -5   6   3    1.48    0.68
  -5   6   3    1.16    0.67
   4  -6  -3    0.12    0.63
  -4   6   3    0.90    0.63
  -4   6   3    0.09    0.56
   3  -6  -3    4.70    0.31
   3  -6  -3    5.47    0.64
   3  -6  -3    4.44    0.75
  -3   6   3    4.37    0.65
  -3   6   3    5.81    0.59
   2  -6  -3   24.11    1.27
   2  -6  -3   23.77    1.40
   2  -6  -3   25.20    1.08
  -2   6   3   24.16    1.35
  -2   6   3   24.09    1.27
   1  -6  -3   11.88    0.85
   1  -6  -3   11.22    0.81
   1  -6  -3   11.53    0.56
   1  -6  -3   11.45    0.86
  -1   6   3   12.19    0.89
  -1   6   3   11.82    0.72
   0  -6  -3   10.30    0.75
   0  -6  -3   12.42    0.79
   0  -6  -3   10.08    0.53
   0  -6  -3   10.17    0.56
   0  -6  -3   11.08    0.68
   0   6   3   10.26    0.55
   0   6   3    9.38    0.67
  -1  -6  -3    1.27    0.22
  -1  -6  -3    0.13    0.26
  -1  -6  -3    0.66    0.40
  -1  -6  -3    0.66    0.24
  -1  -6  -3    0.95    0.36
  -1  -6  -3    0.27    0.46
   1   6   3    0.84    0.41
   1   6   3    0.73    0.22
  -2  -6  -3   35.88    1.58
  -2  -6  -3   34.13    1.53
  -2  -6  -3   34.94    1.65
  -2  -6  -3   34.34    1.55
  -2  -6  -3   34.79    1.62
   2   6   3   33.09    1.61
   2   6   3   34.55    1.54
  -3  -6  -3   46.41    2.11
  -3  -6  -3   47.65    2.16
  -3  -6  -3   47.11    2.09
  -3  -6  -3   47.91    2.15
   3   6   3   48.46    2.12
   3   6   3   48.40    2.13
  -4  -6  -3    1.27    0.36
  -4  -6  -3    1.21    0.34
  -4  -6  -3    0.88    0.48
  -4  -6  -3    0.83    0.39
  -4  -6  -3    0.75    0.53
   4   6   3    1.14    0.29
   4   6   3    1.18    0.38
  -5  -6  -3    0.78    0.45
  -5  -6  -3   -1.02    0.47
  -5  -6  -3    0.32    0.37
  -5  -6  -3    0.59    0.45
   5   6   3    0.03    0.42
  -6  -6  -3    5.52    0.62
  -6  -6  -3    4.87    0.42
   6   6   3    4.16    0.57
  -7  -6  -3    3.92    0.30
  -7  -6  -3    3.28    0.66
   7   6   3    3.46    0.57
  -8  -6  -3   16.57    1.12
   8   6   3   14.11    1.01
  -9  -6  -3    1.88    0.90
   9   6   3    0.70    0.77
 -10  -6  -3    2.78    1.01
  10   6   3    2.71    0.87
 -11  -6  -3    6.93    1.30
 -12  -6  -3   -0.73    1.48
 -12  -6  -3    0.26    1.14
  12   6   3   -2.26    1.20
 -13  -6  -3    9.50    1.96
 -13  -6  -3    7.94    1.57
  13   6   3    7.99    1.54
  10  -7  -3    0.45    1.78
 -10   7   3   -1.54    1.87
   9  -7  -3   -0.39    1.59
  -9   7   3    1.00    1.57
   8  -7  -3    0.11    1.18
  -8   7   3    3.02    1.24
   7  -7  -3    0.44    1.03
  -7   7   3   -0.50    1.01
  -7   7   3    1.06    1.03
   6  -7  -3    5.73    0.92
  -6   7   3    3.50    0.95
  -6   7   3    3.83    0.94
   5  -7  -3    0.11    0.81
  -5   7   3   -0.39    0.73
  -5   7   3    0.86    0.77
   4  -7  -3    1.37    0.73
  -4   7   3   -0.65    0.67
  -4   7   3   -0.38    0.64
   3  -7  -3    5.27    0.70
   3  -7  -3    6.32    0.40
  -3   7   3    5.59    0.67
  -3   7   3    5.62    0.72
   2  -7  -3    0.76    0.68
   2  -7  -3    0.25    0.55
   2  -7  -3    0.52    0.23
  -2   7   3    0.53    0.59
  -2   7   3    0.19    0.48
   1  -7  -3   49.63    2.28
   1  -7  -3   47.08    2.10
   1  -7  -3   49.32    2.24
  -1   7   3   49.24    2.28
  -1   7   3   49.26    2.20
   0  -7  -3    0.95    0.45
   0  -7  -3    0.06    0.47
   0  -7  -3    0.24    0.21
   0  -7  -3   -0.09    0.32
   0   7   3    0.24    0.50
   0   7   3    0.12    0.31
  -1  -7  -3   31.01    1.37
  -1  -7  -3   29.59    1.51
  -1  -7  -3   31.49    1.46
  -1  -7  -3   34.16    1.69
  -1  -7  -3   29.98    1.44
   1   7   3   33.33    1.54
   1   7   3   27.16    1.42
  -2  -7  -3    8.30    0.58
  -2  -7  -3    7.44    0.49
  -2  -7  -3    5.28    0.63
  -2  -7  -3    7.16    0.48
  -2  -7  -3    7.70    0.71
   2   7   3    6.59    0.47
   2   7   3    6.65    0.60
  -3  -7  -3   13.78    0.86
  -3  -7  -3   15.77    0.97
  -3  -7  -3   13.35    0.86
  -3  -7  -3   14.47    1.06
   3   7   3   12.92    0.94
  -4  -7  -3    4.87    0.58
  -4  -7  -3    3.77    0.47
  -4  -7  -3    3.58    0.48
  -4  -7  -3    3.29    0.47
   4   7   3    3.70    0.51
   4   7   3    3.98    0.50
  -5  -7  -3    0.96    0.46
  -5  -7  -3    0.73    0.52
  -5  -7  -3    0.31    0.49
  -5  -7  -3    0.71    0.49
   5   7   3    0.44    0.46
   5   7   3    0.51    0.43
  -6  -7  -3    8.54    0.63
  -6  -7  -3    8.50    0.74
  -6  -7  -3    7.57    0.77
   6   7   3    6.96    0.69
  -7  -7  -3    3.51    0.73
  -7  -7  -3    4.57    0.50
   7   7   3    3.10    0.67
  -8  -7  -3   -0.19    0.78
   8   7   3   -0.43    0.65
  -9  -7  -3   22.87    1.51
   9   7   3   25.37    1.63
 -10  -7  -3    5.16    1.11
  10   7   3    5.98    0.97
 -11  -7  -3    2.02    1.05
 -11  -7  -3    5.42    1.32
  11   7   3    4.73    1.06
 -12  -7  -3    1.23    1.35
 -12  -7  -3    1.66    1.56
  12   7   3    1.71    1.27
 -13  -7  -3    0.19    1.55
 -13  -7  -3   -1.71    1.92
  13   7   3    2.70    1.60
   9  -8  -3   -1.04    1.77
  -9   8   3    0.47    1.65
   8  -8  -3    8.63    1.63
  -8   8   3   10.77    1.53
   7  -8  -3   -0.01    1.24
  -7   8   3   -0.32    1.10
   6  -8  -3    1.22    1.06
  -6   8   3   -0.95    1.04
  -6   8   3   -1.40    0.91
   5  -8  -3   45.01    2.39
  -5   8   3   44.40    2.36
  -5   8   3   40.09    2.37
   4  -8  -3    1.59    0.88
  -4   8   3    0.35    0.74
  -4   8   3    0.95    0.85
   3  -8  -3    1.26    0.73
   3  -8  -3    1.44    0.27
  -3   8   3    2.34    0.68
  -3   8   3    0.45    0.78
   2  -8  -3   30.79    1.36
   2  -8  -3   27.03    1.91
   2  -8  -3   29.17    1.68
  -2   8   3   32.68    1.71
  -2   8   3   27.93    1.59
   1  -8  -3   26.46    1.25
   1  -8  -3   29.31    1.54
   1  -8  -3   27.03    1.66
  -1   8   3   28.63    1.58
  -1   8   3   26.92    1.42
   0  -8  -3    7.26    0.49
   0  -8  -3    6.20    0.55
   0  -8  -3    6.41    0.69
   0  -8  -3    6.14    0.68
   0   8   3    7.12    0.75
   0   8   3    6.60    0.55
  -1  -8  -3   17.15    1.04
  -1  -8  -3   17.90    0.92
  -1  -8  -3   17.59    1.12
  -1  -8  -3   16.96    1.08
   1   8   3   15.98    0.94
   1   8   3   17.91    1.16
  -2  -8  -3    6.84    0.60
  -2  -8  -3    8.67    0.71
  -2  -8  -3    9.85    0.73
  -2  -8  -3    8.94    0.59
   2   8   3    8.71    0.55
   2   8   3    9.02    0.75
  -3  -8  -3   30.67    1.49
  -3  -8  -3   29.13    1.49
   3   8   3   30.99    1.60
  -4  -8  -3    0.71    0.73
  -4  -8  -3    0.23    0.48
  -4  -8  -3    1.49    0.51
  -4  -8  -3    0.93    0.48
   4   8   3    2.04    0.58
   4   8   3    0.85    0.55
  -5  -8  -3   -0.23    0.56
  -5  -8  -3    0.38    0.68
  -5  -8  -3   -0.40    0.53
  -5  -8  -3   -0.20    0.59
   5   8   3   -0.61    0.52
   5   8   3   -0.55    0.57
  -6  -8  -3    0.72    0.60
  -6  -8  -3    0.87    0.70
  -6  -8  -3    1.30    0.65
  -6  -8  -3    1.27    0.68
   6   8   3    1.29    0.62
  -7  -8  -3    0.34    0.76
  -7  -8  -3    0.46    0.65
  -7  -8  -3    0.95    0.64
   7   8   3   -0.01    0.66
  -8  -8  -3   28.22    1.66
  -8  -8  -3   24.79    1.28
  -8  -8  -3   26.10    1.86
  -8  -8  -3   25.60    1.40
   8   8   3   26.77    1.67
  -9  -8  -3    1.45    0.86
  -9  -8  -3    1.01    1.01
   9   8   3    1.62    0.87
 -10  -8  -3   25.18    1.59
 -10  -8  -3   24.32    1.69
  10   8   3   24.90    1.86
 -11  -8  -3    1.95    1.34
 -11  -8  -3   -0.90    1.12
  11   8   3   -2.55    1.02
 -12  -8  -3    1.71    1.42
 -12  -8  -3   -2.50    1.61
  12   8   3   -0.54    1.27
 -13  -8  -3    0.75    2.05
 -13  -8  -3   -0.87    1.56
  13   8   3   -0.52    1.54
   8  -9  -3   16.36    1.97
  -8   9   3    9.89    1.66
   7  -9  -3   18.95    1.76
  -7   9   3   17.11    1.69
  -7   9   3   16.85    1.58
   6  -9  -3   -0.51    1.23
  -6   9   3   -1.48    1.16
  -6   9   3    1.08    1.10
   5  -9  -3    1.95    1.11
  -5   9   3    1.00    1.06
  -5   9   3    0.98    1.01
   4  -9  -3    4.14    1.01
  -4   9   3    1.48    0.88
  -4   9   3    2.27    0.94
   3  -9  -3    0.76    0.33
   3  -9  -3   -0.21    0.85
  -3   9   3    0.23    0.86
  -3   9   3    0.21    0.75
   2  -9  -3    0.46    0.46
   2  -9  -3    0.80    0.37
   2  -9  -3   -0.35    0.82
  -2   9   3    1.25    0.85
  -2   9   3    0.10    0.64
   1  -9  -3   22.52    1.41
   1  -9  -3   22.59    1.28
   1  -9  -3   23.18    1.13
   1  -9  -3   24.16    1.51
  -1   9   3   22.38    1.36
  -1   9   3   24.21    1.51
   0  -9  -3    7.31    0.76
   0  -9  -3    7.73    0.86
   0  -9  -3    7.63    0.71
   0  -9  -3    7.06    0.53
   0   9   3    8.69    0.66
   0   9   3    7.46    0.83
  -1  -9  -3   13.99    0.95
  -1  -9  -3   14.67    0.99
  -1  -9  -3   14.80    0.98
  -1  -9  -3   15.97    0.98
   1   9   3   13.36    1.00
   1   9   3   15.48    0.98
  -2  -9  -3    8.17    0.64
  -2  -9  -3    7.53    0.70
  -2  -9  -3    7.60    0.78
  -2  -9  -3    6.50    0.87
   2   9   3    7.94    0.78
  -3  -9  -3   13.61    1.08
  -3  -9  -3   14.29    0.89
   3   9   3   15.96    1.04
  -4  -9  -3   16.61    1.14
  -4  -9  -3   17.90    1.19
  -4  -9  -3   16.82    1.22
   4   9   3   16.52    1.24
  -5  -9  -3   25.19    1.42
  -5  -9  -3   22.19    1.53
  -5  -9  -3   25.14    1.53
   5   9   3   26.02    1.51
   5   9   3   24.01    1.44
  -6  -9  -3   14.89    1.02
  -6  -9  -3   14.58    0.96
  -6  -9  -3   10.56    1.10
  -6  -9  -3   11.05    1.07
   6   9   3   13.44    0.98
   6   9   3   12.92    0.97
  -7  -9  -3    6.38    0.93
  -7  -9  -3    5.97    0.94
  -7  -9  -3    6.86    0.83
   7   9   3    6.40    0.85
  -8  -9  -3    1.35    0.97
  -8  -9  -3    1.56    0.80
   8   9   3    1.61    0.85
  -9  -9  -3   -0.42    1.11
   9   9   3   -0.51    0.92
 -10  -9  -3   33.71    2.54
 -10  -9  -3   31.00    2.13
  10   9   3   31.02    2.14
 -11  -9  -3   -1.85    1.24
 -11  -9  -3    1.55    1.48
  11   9   3   -0.31    1.17
 -12  -9  -3    8.00    1.53
 -12  -9  -3    2.81    1.79
  12   9   3    2.68    1.42
   7 -10  -3   -0.60    1.66
  -7  10   3    0.90    1.75
  -7  10   3   -1.43    1.47
   6 -10  -3    5.61    1.61
  -6  10   3    9.31    1.59
  -6  10   3    6.26    1.30
   5 -10  -3    9.31    1.32
  -5  10   3    7.42    1.34
  -5  10   3    7.69    1.16
   4 -10  -3   36.14    2.29
  -4  10   3   36.53    2.28
  -4  10   3   30.29    2.15
   3 -10  -3    0.19    0.96
  -3  10   3    0.21    0.84
  -3  10   3    0.89    0.95
   2 -10  -3    3.99    0.50
   2 -10  -3    2.62    0.90
  -2  10   3    2.55    0.99
  -2  10   3    2.59    0.79
   1 -10  -3    2.12    0.69
   1 -10  -3    1.26    0.83
   1 -10  -3    4.16    1.11
  -1  10   3    1.76    0.68
  -1  10   3    2.09    0.93
   0 -10  -3    2.02    0.80
   0 -10  -3    1.79    0.53
   0 -10  -3    1.84    0.97
   0 -10  -3    2.21    0.83
   0  10   3    2.30    0.63
   0  10   3    1.78    0.81
  -1 -10  -3    9.40    0.92
  -1 -10  -3   10.33    0.75
  -1 -10  -3    9.29    0.99
  -1 -10  -3   10.84    0.98
   1  10   3   11.23    0.78
   1  10   3   11.80    0.98
  -2 -10  -3    0.28    0.74
  -2 -10  -3    0.42    0.60
  -2 -10  -3    0.03    0.73
   2  10   3   -0.11    0.80
  -3 -10  -3    1.91    0.75
  -3 -10  -3    2.47    0.65
   3  10   3    3.16    0.78
  -4 -10  -3    0.03    0.75
  -4 -10  -3    0.99    0.68
  -4 -10  -3    0.05    0.61
   4  10   3   -0.06    0.79
  -5 -10  -3   -0.87    0.65
  -5 -10  -3   -1.07    0.83
  -5 -10  -3    0.71    0.78
   5  10   3   -0.39    0.79
  -6 -10  -3   10.23    0.90
  -6 -10  -3   10.58    1.02
   6  10   3    8.86    0.96
   6  10   3   10.45    1.00
  -7 -10  -3    0.79    0.98
  -7 -10  -3    1.06    0.78
   7  10   3    1.30    0.86
  -8 -10  -3    0.72    0.84
  -8 -10  -3    0.29    1.10
   8  10   3   -1.45    0.89
  -9 -10  -3    1.88    1.30
  -9 -10  -3    2.12    1.01
   9  10   3    0.61    1.01
 -10 -10  -3    2.01    1.44
 -10 -10  -3    4.32    1.20
  10  10   3    2.64    1.20
 -11 -10  -3    2.02    1.59
 -11 -10  -3    0.53    1.41
  11  10   3    2.78    1.37
 -12 -10  -3    1.27    1.60
 -12 -10  -3    1.06    1.95
  12  10   3   -0.24    1.61
   6 -11  -3   -0.51    1.69
  -6  11   3    0.18    1.79
  -6  11   3   -0.58    1.33
   5 -11  -3    2.30    1.43
  -5  11   3    0.43    1.54
  -5  11   3    0.45    1.23
   4 -11  -3    0.69    1.35
  -4  11   3   -1.38    1.30
  -4  11   3   -0.51    1.07
   3 -11  -3   -1.21    1.24
  -3  11   3    1.07    0.98
  -3  11   3    1.56    1.19
   2 -11  -3    0.69    0.53
   2 -11  -3    1.03    1.11
  -2  11   3   -1.26    1.07
  -2  11   3   -0.81    0.90
   1 -11  -3    0.32    0.63
   1 -11  -3   -0.01    0.93
  -1  11   3    0.97    1.08
  -1  11   3   -0.07    0.79
   0 -11  -3    0.49    0.84
   0 -11  -3    0.63    0.64
   0  11   3    1.09    0.96
   0  11   3    0.66    0.74
  -1 -11  -3   -0.64    0.80
  -1 -11  -3    0.89    0.65
   1  11   3   -0.37    0.92
   1  11   3    0.69    0.70
  -2 -11  -3    3.66    0.85
  -2 -11  -3    3.05    1.35
  -2 -11  -3    3.95    0.73
   2  11   3    3.91    0.99
  -3 -11  -3    4.35    0.78
  -3 -11  -3    2.91    1.30
  -3 -11  -3    3.97    0.92
   3  11   3    3.84    0.98
  -4 -11  -3    0.30    0.73
  -4 -11  -3    0.73    0.77
   4  11   3    2.55    0.96
  -5 -11  -3    0.44    0.89
  -5 -11  -3   -0.14    0.75
   5  11   3    0.54    0.94
  -6 -11  -3   -0.45    1.00
  -6 -11  -3    0.25    0.81
   6  11   3   -0.88    0.94
  -7 -11  -3    2.91    1.14
  -7 -11  -3    3.33    0.96
   7  11   3    2.63    0.89
  -8 -11  -3   -0.11    1.24
  -8 -11  -3   -0.14    0.92
   8  11   3    0.24    1.03
  -9 -11  -3    2.00    1.08
  -9 -11  -3    1.77    1.45
   9  11   3    2.76    1.18
 -10 -11  -3   -0.10    1.32
 -10 -11  -3    3.42    1.59
  10  11   3    1.16    1.29
 -11 -11  -3   14.95    1.69
 -11 -11  -3   13.75    2.00
  11  11   3   11.56    1.75
   5 -12  -3    2.51    1.91
  -5  12   3    1.62    1.85
   4 -12  -3    1.65    1.73
  -4  12   3    0.73    1.34
  -4  12   3    1.65    1.70
   3 -12  -3    0.34    1.42
  -3  12   3   -2.14    1.51
  -3  12   3    0.33    1.16
   2 -12  -3    0.64    1.28
  -2  12   3   -1.73    1.01
  -2  12   3   -0.89    1.29
   1 -12  -3    0.30    1.22
   1 -12  -3    0.35    0.81
  -1  12   3    2.06    1.20
  -1  12   3    1.34    0.95
   0 -12  -3    0.25    0.80
   0 -12  -3    1.01    1.05
   0  12   3    1.71    1.16
   0  12   3    1.00    0.86
  -1 -12  -3    1.28    0.80
  -1 -12  -3    2.67    1.72
   1  12   3    0.61    1.52
  -2 -12  -3   -1.17    1.05
  -2 -12  -3   -0.38    0.83
   2  12   3    0.12    1.04
  -3 -12  -3    4.25    0.90
  -3 -12  -3    4.59    1.09
  -3 -12  -3    3.94    0.88
   3  12   3    5.79    1.12
  -4 -12  -3    4.37    0.89
  -4 -12  -3    3.81    0.96
  -4 -12  -3    4.85    1.14
   4  12   3    5.32    1.15
  -5 -12  -3    0.89    1.02
  -5 -12  -3    0.23    0.89
   5  12   3   -1.05    1.08
  -6 -12  -3    1.03    1.18
  -6 -12  -3    0.23    0.92
   6  12   3   -0.04    1.10
  -7 -12  -3    3.69    0.97
  -7 -12  -3    2.46    1.29
  -8 -12  -3    0.13    1.06
  -8 -12  -3    0.57    1.46
   8  12   3    2.24    1.09
  -9 -12  -3    1.96    1.68
  -9 -12  -3    1.68    1.27
   9  12   3    2.73    1.29
 -10 -12  -3    1.84    1.53
  10  12   3    0.96    1.54
   4 -13  -3    1.61    1.92
  -4  13   3   -3.56    2.06
   3 -13  -3    3.65    1.72
  -3  13   3    3.94    1.80
   2 -13  -3   12.89    1.66
  -2  13   3   11.57    1.87
   1 -13  -3    0.51    1.37
  -1  13   3    1.35    1.57
   0 -13  -3    2.42    1.63
   0 -13  -3    0.20    1.33
   0  13   3    0.43    1.36
  -1 -13  -3    1.41    0.99
  -1 -13  -3    4.05    1.34
   1  13   3    3.07    1.31
  -2 -13  -3   -0.35    0.96
  -2 -13  -3   -0.93    1.20
   2  13   3   -0.01    1.26
  -3 -13  -3   12.96    1.42
  -3 -13  -3   12.64    1.22
   3  13   3   12.47    1.45
  -4 -13  -3    5.20    1.28
  -4 -13  -3    4.14    1.05
   4  13   3    7.42    1.43
  -5 -13  -3    3.11    1.03
  -5 -13  -3    3.76    1.32
   5  13   3    4.58    1.46
  -6 -13  -3    1.50    1.03
   6  13   3   -0.74    1.26
  -7 -13  -3   -1.09    1.09
  -8 -13  -3   -1.19    1.27
  -9 -13  -3    1.55    1.41
 -10 -13  -3   -0.22    1.60
  10  13   3    1.36    1.60
   2 -14  -3    6.03    2.03
  -2  14   3    1.38    1.97
   1 -14  -3    2.18    1.80
  -1  14   3    1.61    1.86
   0 -14  -3    4.02    1.66
   0  14   3    3.92    1.78
  -1 -14  -3    0.78    1.50
   1  14   3   -0.02    1.66
  -2 -14  -3    0.10    1.43
  -2 -14  -3   -2.18    1.18
   2  14   3   -1.45    1.53
  -3 -14  -3    1.79    1.52
  -3 -14  -3   -0.45    1.18
   3  14   3   -1.49    1.56
  -4 -14  -3    0.44    1.20
  -4 -14  -3   -1.53    1.37
   4  14   3    1.59    1.51
  -5 -14  -3    2.79    1.54
  -5 -14  -3    0.82    1.18
   5  14   3    0.48    1.43
  -6 -14  -3    2.95    1.28
   6  14   3    2.93    1.46
  -7 -14  -3    2.23    1.35
  -8 -14  -3    3.61    1.54
  -1 -15  -3    0.41    1.85
   1  15   3    5.20    2.01
  -2 -15  -3   -0.94    1.84
   2  15   3    1.74    1.98
  -3 -15  -3    0.70    1.89
  -3 -15  -3    0.27    2.94
   3  15   3   -0.80    1.88
  -4 -15  -3    0.12    1.41
  -4 -15  -3    5.02    1.80
   4  15   3    0.69    1.92
  -5 -15  -3   -2.91    1.84
  -5 -15  -3   -2.15    1.41
   5  15   3   -1.69    1.76
  -6 -15  -3    0.00    1.46
  -6 -15  -3    1.27    2.04
   6  15   3    0.73    1.79
  -7 -14   4    2.98    1.53
   6  14  -4    0.86    1.73
  -6 -14   4   -0.27    1.49
   5  14  -4    7.00    1.75
  -5 -14   4    4.96    1.45
   4  14  -4    2.58    1.69
  -4 -14   4    3.22    1.38
  -4 -14   4    2.00    1.71
   3  14  -4    7.18    1.71
  -3 -14   4    5.28    1.40
  -3 -14   4    8.88    1.66
   2  14  -4    7.51    1.72
  -2 -14   4    9.56    1.43
  -2 -14   4    9.24    1.71
   1  14  -4    3.90    1.65
  -1 -14   4    6.85    1.36
  -1 -14   4    2.27    1.54
   0  14  -4   -0.68    1.79
   0 -14   4    1.70    1.58
   0 -14   4    1.08    1.37
  -1  14  -4   -0.27    1.79
   1 -14   4    1.49    1.70
   1 -14   4    1.01    1.54
   2 -14   4    3.66    1.99
   8  13  -4   -1.18    1.71
  -8 -13   4   -1.87    1.40
   7  13  -4   -1.74    1.52
  -7 -13   4   -2.56    1.29
   6  13  -4   16.60    1.85
  -6 -13   4   19.16    1.58
   5  13  -4    1.68    1.40
  -5 -13   4   -0.34    1.56
   4  13  -4   -0.78    1.37
  -4 -13   4    0.24    1.04
   3  13  -4    6.04    1.41
  -3 -13   4    5.90    1.40
  -3 -13   4    7.70    1.18
   2  13  -4    3.78    1.42
  -2 -13   4    3.87    1.33
  -2 -13   4    5.20    1.29
   1  13  -4    2.29    1.39
  -1 -13   4   -0.19    1.26
  -1 -13   4    0.09    1.19
   0  13  -4    3.86    1.50
   0 -13   4    0.44    1.13
   0 -13   4    1.04    1.36
  -1  13  -4   15.42    1.73
   1 -13   4   11.39    1.46
   1 -13   4   10.73    1.38
  -2  13  -4   -3.63    1.58
   2 -13   4    0.69    1.35
   2 -13   4   -1.14    1.53
  -3  13  -4   -1.19    1.66
   3 -13   4    0.49    1.64
  -4  13  -4    4.18    1.88
   4 -13   4    2.29    2.05
   9  12  -4    1.95    1.53
  -9 -12   4   -2.66    1.44
   8  12  -4   -0.51    1.42
  -8 -12   4   -0.57    1.18
   7  12  -4    0.81    1.34
   7  12  -4    1.12    1.24
  -7 -12   4    1.30    1.16
   6  12  -4   14.13    1.50
   6  12  -4   13.10    1.46
  -6 -12   4   12.85    1.26
   5  12  -4    2.14    1.24
  -5 -12   4    1.34    0.97
   4  12  -4   10.60    1.33
   3  12  -4    3.86    1.22
  -3 -12   4    5.76    0.97
   2  12  -4   -1.68    1.14
  -2 -12   4   -0.91    0.91
  -2 -12   4   -1.78    1.00
   1  12  -4    0.59    1.12
  -1 -12   4    0.01    0.89
  -1 -12   4    0.50    1.05
   0  12  -4    2.70    1.15
   0 -12   4    1.62    0.94
   0 -12   4    1.35    0.97
  -1  12  -4    0.41    1.24
   1 -12   4   -0.49    1.03
   1 -12   4   -0.03    1.09
  -2  12  -4   -1.38    1.28
   2 -12   4   -1.20    1.13
   2 -12   4    0.92    1.23
  -3  12  -4   -0.27    1.51
   3 -12   4    2.23    1.49
   3 -12   4   -0.58    1.25
  -4  12  -4    1.64    1.68
   4 -12   4    7.02    2.31
   4 -12   4    1.77    1.66
  -5  12  -4    5.67    1.73
   5 -12   4    2.84    1.85
  10  11  -4    1.17    1.64
 -10 -11   4    0.83    1.47
   9  11  -4   -0.31    1.38
  -9 -11   4    3.30    1.23
   8  11  -4    1.15    1.28
  -8 -11   4    0.50    1.12
   7  11  -4    0.31    1.12
   7  11  -4    1.87    1.22
  -7 -11   4    0.65    0.97
   6  11  -4    6.49    1.22
   6  11  -4    5.66    1.01
  -6 -11   4    6.62    0.98
   5  11  -4    7.38    1.16
  -5 -11   4    4.66    0.89
   4  11  -4    3.50    1.09
  -4 -11   4    4.53    0.86
   3  11  -4   -0.78    1.00
  -3 -11   4    0.44    0.78
   2  11  -4    1.21    1.01
  -2 -11   4   -0.83    0.94
  -2 -11   4    0.55    0.80
   1  11  -4    5.11    1.08
  -1 -11   4    4.99    1.01
  -1 -11   4    5.96    0.86
   0  11  -4    0.81    0.97
   0 -11   4    0.61    0.90
   0 -11   4    0.40    0.78
  -1  11  -4    2.05    1.05
   1 -11   4   -0.58    0.94
   1 -11   4    1.10    0.82
  -2  11  -4    0.44    1.05
   2 -11   4    2.14    0.96
   2 -11   4    0.59    1.51
  -3  11  -4    0.81    1.19
   3 -11   4    1.97    1.16
   3 -11   4    1.56    1.05
  -4  11  -4    1.34    1.31
   4 -11   4    3.91    1.36
   4 -11   4    3.72    1.22
  -5  11  -4    0.34    1.45
   5 -11   4   -0.09    1.51
   5 -11   4   -0.16    1.39
  -6  11  -4   -0.74    1.56
   6 -11   4   -2.70    1.66
  11  10  -4    0.32    1.71
 -11 -10   4   -0.34    1.55
  10  10  -4    1.64    1.43
 -10 -10   4    2.44    1.35
   9  10  -4    4.84    1.33
  -9 -10   4    4.84    1.21
  -9 -10   4    6.33    2.17
   8  10  -4    2.24    1.17
   8  10  -4    4.85    1.10
  -8 -10   4    4.94    1.04
  -8 -10   4    2.95    1.20
   7  10  -4    1.31    1.08
   7  10  -4    0.46    0.99
  -7 -10   4    0.45    1.26
  -7 -10   4    0.52    0.88
   6  10  -4   -0.72    0.83
   6  10  -4    0.13    0.98
  -6 -10   4    1.54    0.82
   5  10  -4    4.22    0.99
   5  10  -4    4.10    0.91
  -5 -10   4    2.49    0.75
   4  10  -4   27.59    1.78
   4  10  -4   28.80    1.85
  -4 -10   4   31.11    1.70
   3  10  -4    8.30    1.01
  -3 -10   4    9.42    0.85
   2  10  -4    0.14    0.84
  -2 -10   4    0.64    0.65
   1  10  -4    0.01    0.82
  -1 -10   4   -0.29    0.61
  -1 -10   4   -0.39    0.75
   0  10  -4    8.77    0.99
   0 -10   4    7.12    0.77
   0 -10   4    8.57    0.88
  -1  10  -4    0.93    0.84
   1 -10   4    1.49    0.69
   1 -10   4    1.01    0.83
  -2  10  -4    0.61    0.95
   2 -10   4    0.48    0.79
   2 -10   4    1.08    0.86
  -3  10  -4    0.08    2.04
  -3  10  -4    0.22    0.72
   3 -10   4    0.16    0.85
   3 -10   4    0.38    0.87
  -4  10  -4    9.12    1.09
  -4  10  -4    8.89    1.19
   4 -10   4    9.41    1.12
  -5  10  -4    3.08    1.13
  -5  10  -4    1.34    1.23
   5 -10   4    4.95    1.18
   5 -10   4    4.83    1.32
  -6  10  -4    7.96    1.50
   6 -10   4   12.19    1.57
   6 -10   4    9.83    1.46
  -7  10  -4    2.19    1.63
   7 -10   4    5.65    1.61
  11   9  -4    1.53    1.40
 -11  -9   4   -0.10    2.07
 -11  -9   4   -0.87    1.41
  10   9  -4   -2.04    1.18
 -10  -9   4    1.08    1.50
 -10  -9   4   -0.56    1.20
   9   9  -4    0.87    1.16
  -9  -9   4   -0.94    0.99
  -9  -9   4   -0.10    1.27
   8   9  -4    5.69    0.97
   8   9  -4    6.86    1.07
  -8  -9   4    5.77    1.14
  -8  -9   4    6.84    1.32
   7   9  -4    1.88    0.93
   7   9  -4    1.98    0.91
  -7  -9   4    1.17    0.89
  -7  -9   4    2.10    0.81
   6   9  -4    3.11    0.78
   6   9  -4    4.54    0.90
  -6  -9   4    4.30    0.73
  -6  -9   4    3.80    0.57
  -6  -9   4    3.85    0.79
   5   9  -4    4.27    0.82
   5   9  -4    5.89    0.87
  -5  -9   4    4.19    0.71
   4   9  -4    9.86    0.92
   4   9  -4    8.96    0.89
  -4  -9   4    8.16    0.76
   3   9  -4   34.45    1.86
  -3  -9   4   32.96    1.74
   2   9  -4   -0.16    0.69
  -2  -9   4   -0.14    0.52
   1   9  -4   19.68    1.42
  -1  -9   4   19.88    1.23
   0   9  -4    7.11    0.85
   0  -9   4    7.85    0.69
   0  -9   4    8.37    0.79
  -1   9  -4    0.80    0.81
   1  -9   4    0.25    0.57
   1  -9   4    1.03    0.70
  -2   9  -4   -0.99    0.78
  -2   9  -4    1.24    0.37
   2  -9   4    1.37    0.53
   2  -9   4    0.16    0.65
   2  -9   4    0.46    0.69
  -3   9  -4    4.07    0.64
  -3   9  -4    6.40    0.99
   3  -9   4    3.63    0.82
   3  -9   4    2.84    1.05
   3  -9   4    3.34    0.77
  -4   9  -4    4.05    0.97
  -4   9  -4    5.40    0.87
   4  -9   4    4.84    1.01
   4  -9   4    4.28    0.90
  -5   9  -4    2.45    1.68
  -5   9  -4    2.65    1.00
   5  -9   4    4.07    1.12
   5  -9   4    2.91    1.02
  -6   9  -4    1.27    1.13
  -6   9  -4    2.99    1.13
   6  -9   4    1.52    1.16
   6  -9   4    0.55    1.17
  -7   9  -4    1.23    1.23
  -7   9  -4    1.71    1.35
   7  -9   4   -0.45    1.36
   7  -9   4    2.71    1.35
  -8   9  -4    0.57    1.35
  -8   9  -4   -2.25    1.61
   8  -9   4   -0.44    1.48
  12   8  -4    2.59    1.55
 -12  -8   4    4.24    1.45
 -12  -8   4    4.64    1.95
  11   8  -4    0.02    1.45
 -11  -8   4    3.74    1.28
 -11  -8   4    1.36    1.56
  10   8  -4    0.60    1.10
 -10  -8   4   -0.31    1.71
 -10  -8   4    1.00    1.00
   9   8  -4    1.40    1.05
  -9  -8   4    2.06    1.20
  -9  -8   4   -0.38    0.90
   8   8  -4   13.53    1.18
  -8  -8   4   12.29    1.03
  -8  -8   4   12.58    1.22
   7   8  -4    8.43    0.86
   7   8  -4    6.40    0.86
  -7  -8   4    7.77    0.94
  -7  -8   4    5.20    0.87
  -7  -8   4    8.26    0.88
   6   8  -4    0.65    0.72
   6   8  -4   -0.39    0.71
  -6  -8   4   -0.55    0.86
  -6  -8   4    1.45    0.69
  -6  -8   4    0.41    0.63
   5   8  -4    2.74    0.66
   5   8  -4    2.61    0.70
  -5  -8   4    1.94    0.60
  -5  -8   4    2.37    0.45
   4   8  -4    7.27    0.74
   4   8  -4    6.32    0.67
  -4  -8   4    5.89    0.62
   3   8  -4    1.37    0.62
   3   8  -4    1.66    0.62
  -3  -8   4    2.09    0.51
   2   8  -4    7.80    0.76
  -2  -8   4    8.51    0.66
   1   8  -4   -0.04    0.57
  -1  -8   4    0.41    0.46
   0   8  -4    4.43    0.66
   0  -8   4    4.11    0.53
   0  -8   4    5.41    0.66
  -1   8  -4   11.40    0.90
   1  -8   4   11.32    0.79
   1  -8   4   15.16    0.91
  -2   8  -4   35.00    1.65
  -2   8  -4   37.19    1.94
   2  -8   4   36.09    1.87
   2  -8   4   36.62    1.78
   2  -8   4   36.64    1.72
  -3   8  -4    2.54    0.80
  -3   8  -4    2.58    0.54
   3  -8   4    2.94    0.72
   3  -8   4    3.22    0.73
   3  -8   4    2.22    0.65
  -4   8  -4   40.12    2.09
  -4   8  -4   40.14    2.20
   4  -8   4   40.10    2.12
   4  -8   4   37.74    2.07
   4  -8   4   39.25    2.36
  -5   8  -4    7.34    1.38
  -5   8  -4    7.38    0.97
   5  -8   4    7.75    1.03
   5  -8   4    7.59    0.95
  -6   8  -4    1.29    0.98
  -6   8  -4    1.85    0.98
   6  -8   4    3.45    1.04
   6  -8   4    1.85    1.00
  -7   8  -4    0.42    1.12
   7  -8   4    0.38    1.15
   7  -8   4    1.43    1.13
  -8   8  -4   -0.47    1.37
  -8   8  -4    0.16    1.32
   8  -8   4    0.14    1.33
   8  -8   4   -2.18    1.29
  -9   8  -4   -0.71    1.63
  -9   8  -4   -2.30    1.52
   9  -8   4   -0.66    1.53
  12   7  -4    5.81    1.66
 -12  -7   4    4.37    1.35
 -12  -7   4    2.70    1.78
  11   7  -4    0.36    1.33
 -11  -7   4   -0.77    1.43
 -11  -7   4    1.07    1.17
  10   7  -4    0.60    1.00
 -10  -7   4    1.11    0.93
 -10  -7   4   -1.09    1.24
  -9  -7   4    0.55    1.08
  -9  -7   4    0.49    0.79
   8   7  -4    5.77    0.55
   8   7  -4    5.37    0.89
  -8  -7   4    5.71    0.98
  -8  -7   4    8.74    0.87
   7   7  -4    3.32    0.73
   7   7  -4    2.70    0.74
  -7  -7   4    1.61    0.81
  -7  -7   4    1.65    0.63
  -7  -7   4    2.04    0.67
   6   7  -4   10.55    0.89
   6   7  -4   12.15    0.83
   6   7  -4   12.13    0.81
  -6  -7   4    9.90    0.83
  -6  -7   4   11.22    0.85
  -6  -7   4   10.93    0.84
   5   7  -4    1.60    0.57
   5   7  -4    1.98    0.60
  -5  -7   4    1.78    0.38
  -5  -7   4    2.50    0.57
  -5  -7   4    1.13    0.64
   4   7  -4    2.38    0.56
   4   7  -4    1.66    0.54
  -4  -7   4    1.68    0.47
  -4  -7   4    1.91    0.65
  -4  -7   4    2.42    0.32
   3   7  -4    4.36    0.56
   3   7  -4    4.65    0.55
  -3  -7   4    3.27    0.46
  -3  -7   4    3.55    0.69
   2   7  -4    2.07    0.52
   2   7  -4    1.04    0.52
  -2  -7   4    1.23    0.40
   1   7  -4    2.12    0.54
  -1  -7   4    2.03    0.41
   0   7  -4    0.00    0.50
   0  -7   4    0.74    0.41
   0  -7   4   -0.10    0.48
  -1   7  -4    3.12    0.57
   1  -7   4    2.92    0.45
   1  -7   4    4.20    0.55
  -2   7  -4    0.16    0.53
  -2   7  -4    0.82    0.33
   2  -7   4    0.27    0.44
   2  -7   4    0.81    0.39
   2  -7   4    0.37    0.52
  -3   7  -4   29.96    1.68
  -3   7  -4   29.88    1.48
   3  -7   4   30.72    1.60
   3  -7   4   28.84    1.61
   3  -7   4   29.79    1.55
  -4   7  -4    4.01    0.76
  -4   7  -4    3.89    0.68
   4  -7   4    3.44    0.89
   4  -7   4    4.61    0.68
   4  -7   4    4.77    0.78
  -5   7  -4   -0.11    0.73
  -5   7  -4   -1.55    0.78
   5  -7   4   -1.04    0.79
   5  -7   4   -0.95    0.73
  -6   7  -4    0.15    0.86
  -6   7  -4    0.08    0.85
   6  -7   4   -0.30    0.85
   6  -7   4    1.81    0.89
  -7   7  -4    0.33    1.01
  -7   7  -4    0.59    1.02
   7  -7   4    1.15    1.02
   7  -7   4    0.23    1.03
  -8   7  -4   -0.67    1.15
  -8   7  -4    0.85    1.14
   8  -7   4   -0.99    1.08
   8  -7   4   -0.22    1.15
  -9   7  -4    2.91    1.44
  -9   7  -4    0.41    1.34
   9  -7   4    1.79    1.41
   9  -7   4    0.75    1.39
 -10   7  -4    0.58    1.69
 -10   7  -4   -0.07    1.65
  10  -7   4    0.73    1.74
  12   6  -4    1.16    1.41
 -12  -6   4    0.57    1.28
 -12  -6   4   -1.13    1.71
  11   6  -4    0.48    1.19
 -11  -6   4    0.28    1.07
 -11  -6   4    0.57    1.35
  10   6  -4    3.81    1.01
 -10  -6   4    3.65    1.17
   9   6  -4    0.45    0.90
  -9  -6   4    0.37    0.77
  -9  -6   4    0.66    0.98
   8   6  -4    4.93    0.80
  -8  -6   4    4.41    0.73
  -8  -6   4    5.56    0.91
   7   6  -4    6.88    0.74
   7   6  -4    7.45    0.54
  -7  -6   4    6.71    0.70
  -7  -6   4    6.04    0.55
  -7  -6   4    7.54    0.82
   6   6  -4    4.01    0.36
   6   6  -4    3.20    0.66
   6   6  -4    1.82    0.59
  -6  -6   4    3.00    0.54
  -6  -6   4    3.74    0.50
  -6  -6   4    3.76    0.64
   5   6  -4    9.35    0.73
   5   6  -4   10.66    0.68
   5   6  -4   10.64    0.78
  -5  -6   4   10.29    0.70
  -5  -6   4   11.04    0.74
   4   6  -4    3.24    0.48
   4   6  -4    4.28    0.30
   4   6  -4    3.53    0.54
  -4  -6   4    3.59    0.36
  -4  -6   4    3.50    0.52
  -4  -6   4    4.05    0.50
   3   6  -4   -0.06    0.43
   3   6  -4   -0.10    0.43
  -3  -6   4    0.16    0.49
  -3  -6   4   -0.19    0.37
  -3  -6   4    0.14    0.19
   2   6  -4   11.78    0.73
   2   6  -4   11.82    0.82
  -2  -6   4    9.29    0.73
  -2  -6   4   11.97    0.77
  -2  -6   4   11.07    0.73
   1   6  -4   43.48    1.96
   1   6  -4   39.03    1.94
  -1  -6   4   41.91    1.96
  -1  -6   4   44.51    2.01
  -1  -6   4   42.95    1.91
   0   6  -4    1.23    0.44
   0   6  -4    0.84    0.45
   0  -6   4    0.67    0.53
   0  -6   4    1.22    0.47
   0  -6   4    1.49    0.34
  -1   6  -4    0.43    0.45
  -1   6  -4   -0.13    0.41
  -1   6  -4   -0.03    0.19
   1  -6   4   -0.17    0.38
   1  -6   4    0.25    0.52
   1  -6   4   -0.12    0.34
  -2   6  -4    6.24    0.57
  -2   6  -4    7.10    0.65
  -2   6  -4    8.11    0.58
   2  -6   4    8.71    0.63
   2  -6   4    9.59    0.62
   2  -6   4    9.94    0.68
  -3   6  -4    2.70    0.54
  -3   6  -4    2.88    0.49
   3  -6   4    3.23    0.47
   3  -6   4    3.38    0.53
   3  -6   4    2.45    0.52
  -4   6  -4    0.36    0.63
  -4   6  -4    1.05    0.55
   4  -6   4    0.60    0.55
   4  -6   4   -0.15    0.60
   4  -6   4    0.98    0.70
  -5   6  -4   12.14    0.94
  -5   6  -4   14.92    1.03
   5  -6   4   13.04    0.96
   5  -6   4   13.59    0.93
  -6   6  -4    3.88    0.82
  -6   6  -4    3.39    0.79
   6  -6   4    2.82    0.75
   6  -6   4    2.76    0.78
  -7   6  -4    0.05    0.88
  -7   6  -4    0.64    0.87
   7  -6   4    1.22    0.90
   7  -6   4    1.00    0.89
  -8   6  -4   -0.27    1.02
  -8   6  -4    0.50    1.02
   8  -6   4   -1.31    1.02
   8  -6   4    0.45    0.97
  -9   6  -4    1.98    1.21
  -9   6  -4    0.81    1.22
   9  -6   4    2.24    1.22
   9  -6   4   -0.20    1.17
 -10   6  -4    0.16    1.43
 -10   6  -4   -0.13    1.53
  10  -6   4   -1.04    1.62
  10  -6   4   -1.94    1.40
  12   5  -4    1.85    1.45
 -12  -5   4   -2.61    1.14
 -12  -5   4   -1.21    1.68
  11   5  -4   -0.22    1.12
 -11  -5   4    2.42    0.99
 -11  -5   4    1.82    1.34
  10   5  -4    1.47    0.95
 -10  -5   4   -0.12    0.83
 -10  -5   4   -0.41    1.08
   9   5  -4   -0.53    0.79
  -9  -5   4   -0.33    0.73
  -9  -5   4   -0.36    0.94
   8   5  -4    7.57    0.86
  -8  -5   4    8.56    0.80
  -8  -5   4    8.75    0.94
   7   5  -4   67.43    2.99
   7   5  -4   72.29    3.18
  -7  -5   4   68.53    3.13
  -7  -5   4   68.93    2.99
  -7  -5   4   70.79    3.24
   6   5  -4   42.80    2.08
   6   5  -4   42.02    1.99
   6   5  -4   41.60    1.87
  -6  -5   4   41.61    1.98
  -6  -5   4   41.90    1.87
  -6  -5   4   40.80    2.06
   5   5  -4    0.14    0.45
   5   5  -4    0.25    0.46
   5   5  -4    0.47    0.29
  -5  -5   4    0.51    0.40
  -5  -5   4    0.53    0.40
  -5  -5   4    0.88    0.36
   4   5  -4   -0.16    0.23
   4   5  -4   -0.39    0.33
   4   5  -4    0.08    0.38
  -4  -5   4    0.18    0.27
  -4  -5   4    0.05    0.35
  -4  -5   4    0.01    0.37
   3   5  -4    0.73    0.18
   3   5  -4    0.66    0.31
   3   5  -4    1.06    0.35
   3   5  -4    0.29    0.46
  -3  -5   4    0.88    0.22
  -3  -5   4    1.06    0.38
  -3  -5   4    1.37    0.44
  -3  -5   4    0.65    0.34
   2   5  -4    5.91    0.49
   2   5  -4    4.65    0.43
   2   5  -4    5.02    0.42
  -2  -5   4    4.27    0.39
  -2  -5   4    5.36    0.49
  -2  -5   4    5.27    0.47
   1   5  -4    2.11    0.35
   1   5  -4    1.94    0.33
   1   5  -4    1.22    0.36
  -1  -5   4    2.21    0.30
  -1  -5   4    2.57    0.44
  -1  -5   4    1.82    0.42
   0   5  -4    0.45    0.38
   0   5  -4    1.25    0.34
   0  -5   4    0.94    0.27
   0  -5   4    0.22    0.35
   0  -5   4    0.23    0.42
  -1   5  -4   10.78    0.80
  -1   5  -4   11.01    0.54
  -1   5  -4   10.31    0.69
   1  -5   4   10.15    0.69
   1  -5   4    9.09    0.69
   1  -5   4   10.42    0.73
   1  -5   4   11.45    0.63
  -2   5  -4    4.87    0.53
  -2   5  -4    5.76    0.45
  -2   5  -4    4.94    0.37
   2  -5   4    5.29    0.47
   2  -5   4    4.77    0.59
   2  -5   4    4.29    0.40
   2  -5   4    5.29    0.37
  -3   5  -4   49.88    2.26
  -3   5  -4   45.90    2.18
  -3   5  -4   49.61    2.15
   3  -5   4   47.53    2.18
   3  -5   4   46.85    2.23
   3  -5   4   52.51    2.20
  -4   5  -4   21.87    1.24
  -4   5  -4   21.08    1.17
  -4   5  -4   20.68    1.28
   4  -5   4   21.79    1.32
   4  -5   4   21.60    1.22
   4  -5   4   21.16    1.16
  -5   5  -4   -0.09    0.58
  -5   5  -4    0.48    0.60
   5  -5   4    0.43    0.77
   5  -5   4    0.09    0.58
   5  -5   4   -0.31    0.55
  -6   5  -4    1.08    0.72
  -6   5  -4    0.26    0.68
   6  -5   4    0.76    0.66
   6  -5   4    0.94    0.66
  -7   5  -4    8.14    0.89
  -7   5  -4    6.90    0.92
   7  -5   4    6.82    0.86
   7  -5   4    6.25    0.86
  -8   5  -4    7.88    1.06
  -8   5  -4    8.98    1.13
   8  -5   4    9.54    1.09
   8  -5   4   11.74    1.08
  -9   5  -4    6.03    1.13
  -9   5  -4    5.70    1.32
   9  -5   4    6.65    1.16
   9  -5   4    5.50    1.23
 -10   5  -4   -0.85    1.29
 -10   5  -4   -1.23    1.32
  10  -5   4   -0.30    1.27
  10  -5   4    1.42    1.32
 -11   5  -4   13.75    1.85
  11  -5   4   10.51    1.65
  12   4  -4   -0.60    1.46
 -12  -4   4   -1.07    1.05
 -12  -4   4   -1.10    1.56
  11   4  -4    1.62    1.20
 -11  -4   4   -1.67    1.25
  10   4  -4    0.86    0.99
 -10  -4   4    0.28    1.06
 -10  -4   4    0.97    0.85
   9   4  -4    2.39    0.87
  -9  -4   4    2.84    0.93
  -9  -4   4    2.60    0.75
   8   4  -4   14.78    1.06
  -8  -4   4   17.61    1.15
  -8  -4   4   15.83    1.03
   7   4  -4    0.85    0.26
   7   4  -4    0.85    0.59
  -7  -4   4    1.25    0.66
  -7  -4   4    0.89    0.54
   6   4  -4   31.55    1.54
   6   4  -4   26.68    1.64
   6   4  -4   29.55    1.34
  -6  -4   4   29.78    1.61
  -6  -4   4   29.69    1.34
  -6  -4   4   30.11    1.50
   5   4  -4    1.77    0.29
   5   4  -4    1.69    0.46
   5   4  -4    2.16    0.48
  -5  -4   4    1.42    0.43
  -5  -4   4    0.96    0.38
  -5  -4   4    1.65    0.28
   4   4  -4   29.37    1.42
   4   4  -4   29.44    1.39
   4   4  -4   28.78    1.33
  -4  -4   4   28.56    1.45
  -4  -4   4   28.18    1.36
  -4  -4   4   30.76    1.32
  -4  -4   4   29.85    1.35
   3   4  -4   12.21    0.72
   3   4  -4   12.36    0.67
   3   4  -4   13.79    0.82
   3   4  -4   12.62    0.67
  -3  -4   4   11.69    0.71
  -3  -4   4   13.19    0.79
  -3  -4   4   13.07    0.68
  -3  -4   4   12.66    0.66
   2   4  -4   -0.17    0.21
   2   4  -4    0.21    0.31
   2   4  -4    0.29    0.43
   2   4  -4    0.04    0.14
  -2  -4   4    0.03    0.21
  -2  -4   4    0.13    0.14
  -2  -4   4    0.11    0.33
  -2  -4   4    0.23    0.29
   1   4  -4   36.38    1.59
   1   4  -4   36.96    1.61
   1   4  -4   34.90    1.60
  -1  -4   4   37.63    1.63
  -1  -4   4   33.15    1.60
  -1  -4   4   37.59    1.62
   0   4  -4  317.38   13.75
   0   4  -4  324.39   13.73
   0  -4   4  327.21   13.73
   0  -4   4  341.43   13.75
   0  -4   4  311.15   13.73
  -1   4  -4   56.52    2.59
  -1   4  -4   58.68    2.53
  -1   4  -4   59.69    2.56
   1  -4   4   58.71    2.55
   1  -4   4   60.08    2.56
   1  -4   4   58.56    2.54
   1  -4   4   60.79    2.60
  -2   4  -4   83.27    3.69
  -2   4  -4   83.71    3.66
  -2   4  -4   85.35    3.65
   2  -4   4   86.44    3.70
   2  -4   4   87.02    3.65
  -3   4  -4    0.88    0.40
  -3   4  -4    0.30    0.30
  -3   4  -4    0.12    0.41
  -3   4  -4    0.38    0.24
   3  -4   4    0.54    0.30
   3  -4   4    0.47    0.35
   3  -4   4    0.54    0.45
   3  -4   4    0.22    0.29
  -4   4  -4    2.78    0.40
  -4   4  -4    2.51    0.48
  -4   4  -4    2.73    0.49
  -4   4  -4    3.11    0.47
   4  -4   4    3.88    0.54
   4  -4   4    3.08    0.43
   4  -4   4    2.26    0.52
   4  -4   4    2.87    0.47
  -5   4  -4    0.40    0.46
  -5   4  -4   -0.36    0.52
  -5   4  -4    0.06    0.50
   5  -4   4    0.24    0.66
   5  -4   4    0.52    0.47
   5  -4   4   -0.07    0.45
   5  -4   4    1.14    0.52
  -6   4  -4   -0.25    0.60
  -6   4  -4    0.53    0.62
   6  -4   4   -0.21    0.55
   6  -4   4    1.09    0.57
  -7   4  -4    0.54    0.72
  -7   4  -4    0.31    0.70
   7  -4   4    0.77    0.70
   7  -4   4    0.22    0.70
  -8   4  -4   -0.27    0.80
  -8   4  -4    1.45    0.90
   8  -4   4    1.24    0.84
   8  -4   4   -0.50    0.83
  -9   4  -4   -1.48    0.98
  -9   4  -4    1.12    0.93
   9  -4   4   -0.23    0.99
   9  -4   4   -0.65    0.94
 -10   4  -4   -0.30    1.10
 -10   4  -4    1.31    1.25
  10  -4   4    1.59    1.13
  10  -4   4    1.06    1.19
 -11   4  -4    0.61    1.54
  11  -4   4    2.45    1.43
  11  -4   4    0.94    1.42
  12   3  -4   -1.59    1.41
 -12  -3   4    2.99    1.63
 -12  -3   4   -0.67    1.02
  11   3  -4   -0.02    1.13
 -11  -3   4    0.75    0.91
 -11  -3   4   -2.22    1.27
 -10  -3   4    1.42    0.78
 -10  -3   4   -0.52    1.01
   9   3  -4    0.18    0.74
  -9  -3   4    0.30    0.67
  -9  -3   4    1.74    0.90
   8   3  -4   12.46    0.96
  -8  -3   4   11.51    0.98
  -8  -3   4   13.04    0.88
   7   3  -4    7.31    0.71
   7   3  -4    8.29    0.49
   7   3  -4    8.28    0.49
  -7  -3   4    7.49    0.65
  -7  -3   4   10.21    0.82
   6   3  -4    4.20    0.67
   6   3  -4    3.93    0.30
   6   3  -4    3.55    0.50
  -6  -3   4    3.68    0.49
  -6  -3   4    3.40    0.56
   5   3  -4   56.70    2.52
   5   3  -4   57.01    2.44
   5   3  -4   56.74    2.55
  -5  -3   4   56.99    2.55
  -5  -3   4   54.39    2.51
  -5  -3   4   57.60    2.44
   4   3  -4   26.41    1.30
   4   3  -4   27.27    1.29
   4   3  -4   26.76    1.20
  -4  -3   4   26.95    1.20
  -4  -3   4   27.10    1.32
  -4  -3   4   25.68    1.25
  -4  -3   4   27.11    1.23
   3   3  -4   33.79    1.54
   3   3  -4   33.46    1.58
   3   3  -4   36.36    1.58
   3   3  -4   36.56    1.57
  -3  -3   4   34.85    1.54
  -3  -3   4   35.62    1.56
  -3  -3   4   34.62    1.60
   2   3  -4    1.07    0.26
   2   3  -4    0.85    0.17
   2   3  -4    0.56    0.19
   2   3  -4    0.51    0.19
  -2  -3   4    0.85    0.23
  -2  -3   4    0.73    0.16
  -2  -3   4    0.74    0.28
  -2  -3   4    0.57    0.18
   1   3  -4   61.66    2.63
   1   3  -4   59.70    2.67
   1   3  -4   63.28    2.67
   1   3  -4   60.39    2.66
  -1  -3   4   60.94    2.66
  -1  -3   4   63.21    2.67
  -1  -3   4   62.29    2.66
  -1  -3   4   63.45    2.63
   0   3  -4    0.63    0.18
   0   3  -4    0.87    0.21
   0   3  -4    0.67    0.11
   0   3  -4    0.66    0.20
   0   3  -4    0.96    0.11
   0  -3   4    0.95    0.18
   0  -3   4    0.92    0.20
   0  -3   4    0.72    0.25
  -1   3  -4   74.93    3.27
  -1   3  -4   77.25    3.26
  -1   3  -4   73.42    3.28
   1  -3   4   78.66    3.27
   1  -3   4   74.27    3.27
   1  -3   4   78.40    3.27
   1  -3   4   77.75    3.29
  -2   3  -4    0.07    0.23
  -2   3  -4    0.38    0.20
   2  -3   4    0.04    0.19
   2  -3   4   -0.01    0.20
   2  -3   4    0.17    0.20
   2  -3   4   -0.22    0.31
  -3   3  -4   22.35    1.07
  -3   3  -4   22.54    1.10
  -3   3  -4   22.12    1.06
  -3   3  -4   22.20    1.06
   3  -3   4   20.83    1.03
   3  -3   4   22.74    1.12
   3  -3   4   24.26    1.09
   3  -3   4   22.04    1.04
  -4   3  -4    0.89    0.39
  -4   3  -4    0.91    0.37
  -4   3  -4    1.47    0.33
  -4   3  -4    1.34    0.39
   4  -3   4    1.66    0.44
   4  -3   4    1.35    0.34
   4  -3   4    1.18    0.34
   4  -3   4    0.97    0.33
  -5   3  -4    9.30    0.63
  -5   3  -4    8.34    0.66
  -5   3  -4    7.28    0.60
  -5   3  -4   10.10    0.72
   5  -3   4    8.24    0.74
   5  -3   4    9.12    0.63
   5  -3   4    8.59    0.62
   5  -3   4    9.46    0.63
  -6   3  -4    4.61    0.63
  -6   3  -4    4.77    0.59
   6  -3   4    4.99    0.58
   6  -3   4    4.98    0.59
   6  -3   4    5.06    0.61
  -7   3  -4    5.37    0.80
  -7   3  -4    6.70    0.72
   7  -3   4    8.16    0.76
   7  -3   4    5.20    0.64
   7  -3   4    8.17    0.76
  -8   3  -4    0.20    0.70
  -8   3  -4    0.08    0.81
   8  -3   4    0.23    0.73
   8  -3   4    0.41    0.75
  -9   3  -4    0.60    0.81
  -9   3  -4    0.87    0.91
   9  -3   4    0.47    0.87
   9  -3   4   -1.17    0.86
 -10   3  -4   -1.47    0.96
 -10   3  -4   -0.31    1.15
  10  -3   4    0.08    1.09
  10  -3   4   -0.43    1.06
 -11   3  -4    1.53    1.48
  11  -3   4    2.89    1.30
  11  -3   4    1.65    1.29
 -12   3  -4   26.52    2.39
  12  -3   4   32.96    2.21
  12  -3   4   36.78    2.30
  12   2  -4    7.09    1.49
 -12  -2   4    5.25    1.21
 -12  -2   4    6.77    1.77
  11   2  -4    4.77    1.26
 -11  -2   4    2.74    1.35
 -11  -2   4    3.34    0.95
 -10  -2   4   -0.02    0.78
   9   2  -4    3.89    0.90
  -9  -2   4    2.95    0.94
  -9  -2   4    4.49    0.74
   8   2  -4    1.31    0.73
  -8  -2   4   -0.19    0.54
  -8  -2   4    0.62    0.74
   7   2  -4   10.75    0.80
   7   2  -4    9.53    0.55
   7   2  -4   10.58    0.61
  -7  -2   4   12.53    0.89
  -7  -2   4    9.24    0.70
   6   2  -4   10.43    0.54
   6   2  -4   11.50    0.74
   6   2  -4    9.26    0.65
  -6  -2   4    9.17    0.72
  -6  -2   4    9.51    0.64
  -6  -2   4   10.99    0.78
   5   2  -4    7.38    0.42
   5   2  -4    7.15    0.61
   5   2  -4    7.30    0.55
  -5  -2   4    7.18    0.48
  -5  -2   4    7.11    0.64
  -5  -2   4    7.98    0.58
  -5  -2   4    6.54    0.56
   4   2  -4   12.90    0.77
   4   2  -4   12.77    0.63
   4   2  -4   13.53    0.85
  -4  -2   4   13.57    0.63
  -4  -2   4   12.52    0.81
  -4  -2   4   13.06    0.75
   3   2  -4    6.57    0.39
   3   2  -4    6.39    0.44
   3   2  -4    6.54    0.42
   3   2  -4    7.48    0.53
  -3  -2   4    6.24    0.39
  -3  -2   4    7.54    0.48
  -3  -2   4    6.58    0.42
  -3  -2   4    6.68    0.45
   2   2  -4   19.85    0.91
   2   2  -4   19.20    0.90
   2   2  -4   18.66    0.88
  -2  -2   4   19.97    0.89
  -2  -2   4   19.88    0.91
  -2  -2   4   19.48    0.89
  -2  -2   4   20.11    0.89
   1   2  -4   23.26    1.02
   1   2  -4   22.96    1.03
   1   2  -4   22.73    1.01
   1   2  -4   22.72    1.03
  -1  -2   4   23.07    1.03
  -1  -2   4   23.08    1.02
  -1  -2   4   23.73    1.01
  -1  -2   4   22.76    1.03
   0   2  -4  149.29    6.18
   0   2  -4  151.55    6.16
   0   2  -4  142.47    6.17
   0   2  -4  141.51    6.18
   0  -2   4  144.50    6.18
   0  -2   4  147.09    6.18
   0  -2   4  143.00    6.16
  -1   2  -4   43.64    1.84
  -1   2  -4   42.53    1.85
  -1   2  -4   41.53    1.83
  -1   2  -4   41.12    1.83
   1  -2   4   43.95    1.85
   1  -2   4   43.01    1.83
   1  -2   4   42.53    1.84
  -2   2  -4  134.66    5.77
  -2   2  -4  133.96    5.78
  -2   2  -4  137.17    5.76
  -2   2  -4  139.65    5.77
   2  -2   4  136.40    5.78
   2  -2   4  134.03    5.77
   2  -2   4  132.14    5.76
   2  -2   4  138.24    5.77
  -3   2  -4   30.60    1.40
  -3   2  -4   29.51    1.40
  -3   2  -4   31.84    1.40
  -3   2  -4   32.71    1.39
   3  -2   4   30.43    1.39
   3  -2   4   29.74    1.38
   3  -2   4   31.38    1.41
   3  -2   4   32.38    1.41
  -4   2  -4   13.22    0.76
  -4   2  -4   13.49    0.70
  -4   2  -4   13.00    0.77
  -4   2  -4   14.29    0.81
   4  -2   4   13.22    0.86
   4  -2   4   14.38    0.71
   4  -2   4   12.14    0.79
   4  -2   4   13.90    0.70
  -5   2  -4    0.02    0.37
  -5   2  -4    0.07    0.40
  -5   2  -4    0.10    0.45
  -5   2  -4    1.00    0.33
   5  -2   4    0.48    0.34
   5  -2   4    0.18    0.36
   5  -2   4    0.64    0.52
   5  -2   4    0.65    0.38
  -6   2  -4    7.64    0.55
  -6   2  -4    5.99    0.65
  -6   2  -4    4.48    0.65
  -6   2  -4    5.15    0.62
   6  -2   4    5.10    0.50
   6  -2   4    6.33    0.58
   6  -2   4    7.28    0.60
  -7   2  -4    0.30    0.65
  -7   2  -4    0.39    0.51
   7  -2   4    0.38    0.54
   7  -2   4    0.28    0.60
   7  -2   4    0.28    0.48
  -8   2  -4   18.96    1.22
  -8   2  -4   17.41    1.22
   8  -2   4   19.90    1.17
   8  -2   4   16.61    1.14
   8  -2   4   18.20    1.15
  -9   2  -4    2.47    0.93
  -9   2  -4    2.35    0.68
   9  -2   4    0.92    0.83
   9  -2   4    1.88    0.87
 -10   2  -4    0.11    1.05
 -10   2  -4   -0.69    0.78
  10  -2   4    0.41    1.02
  10  -2   4   -0.76    0.98
 -11   2  -4    2.54    1.41
  11  -2   4    2.73    1.21
  11  -2   4    1.36    1.11
 -12   2  -4    2.15    1.77
  12  -2   4    2.67    1.48
  12  -2   4    2.96    1.50
  12   1  -4    4.28    1.60
 -12  -1   4    2.14    1.77
 -12  -1   4    2.34    1.01
  11   1  -4    1.06    1.21
 -11  -1   4    3.01    1.40
 -11  -1   4    1.36    0.90
  10   1  -4    0.25    1.11
 -10  -1   4   -0.13    0.75
 -10  -1   4   -0.46    1.05
   9   1  -4    2.80    0.90
  -9  -1   4    3.05    0.93
  -9  -1   4    3.47    0.71
   8   1  -4    3.74    0.31
   8   1  -4    3.95    0.75
  -8  -1   4    3.87    0.62
  -8  -1   4    3.90    0.79
   7   1  -4   21.49    1.04
   7   1  -4   21.01    0.99
   7   1  -4   21.81    1.34
  -7  -1   4   20.27    1.44
  -7  -1   4   21.61    1.20
   6   1  -4   16.22    0.84
   6   1  -4   16.79    1.09
   6   1  -4   18.01    0.81
  -6  -1   4   16.30    0.96
  -6  -1   4   18.35    1.19
  -6  -1   4   16.93    1.09
   5   1  -4    1.67    0.41
   5   1  -4    1.48    0.20
   5   1  -4    0.95    0.51
   5   1  -4    1.08    0.25
  -5  -1   4    1.53    0.43
  -5  -1   4    1.58    0.39
  -5  -1   4    0.62    0.45
   4   1  -4   20.97    1.13
   4   1  -4   21.01    1.06
   4   1  -4   20.91    0.94
  -4  -1   4   21.29    1.08
  -4  -1   4   19.22    1.07
  -4  -1   4   21.67    0.97
   3   1  -4  266.39   11.40
   3   1  -4  267.53   11.43
   3   1  -4  270.91   11.43
  -3  -1   4  264.88   11.43
  -3  -1   4  275.45   11.43
  -3  -1   4  264.16   11.41
  -3  -1   4  277.41   11.41
   2   1  -4   45.00    1.93
   2   1  -4   42.60    1.92
   2   1  -4   45.93    1.95
   2   1  -4   42.78    1.94
  -2  -1   4   45.33    1.92
  -2  -1   4   46.42    1.94
  -2  -1   4   45.26    1.92
  -2  -1   4   44.43    1.94
   1   1  -4  285.30   12.19
   1   1  -4  301.29   12.19
   1   1  -4  293.39   12.19
   1   1  -4  271.92   12.19
  -1  -1   4  292.44   12.19
  -1  -1   4  278.69   12.19
  -1  -1   4  294.82   12.19
   0   1  -4  365.50   14.84
   0   1  -4  341.61   14.84
   0   1  -4  337.66   14.83
   0   1  -4  364.33   14.83
   0  -1   4  347.49   14.84
   0  -1   4  358.83   14.84
   0  -1   4  343.77   14.83
   0  -1   4  348.49   14.83
  -1   1  -4  224.46    9.13
  -1   1  -4  209.27    9.13
  -1   1  -4  213.81    9.13
   1  -1   4  214.43    9.12
   1  -1   4  221.36    9.13
   1  -1   4  211.78    9.13
   1  -1   4  214.79    9.12
  -2   1  -4    0.58    0.15
  -2   1  -4    0.58    0.11
  -2   1  -4    0.40    0.18
  -2   1  -4    0.53    0.16
   2  -1   4    0.49    0.16
   2  -1   4    0.51    0.11
   2  -1   4    0.21    0.16
  -3   1  -4   65.83    2.93
  -3   1  -4   66.99    2.92
  -3   1  -4   69.94    2.93
  -3   1  -4   69.32    2.91
   3  -1   4   68.49    2.92
   3  -1   4   66.84    2.93
   3  -1   4   67.21    2.91
   3  -1   4   69.43    2.94
  -4   1  -4   -0.22    0.22
  -4   1  -4   -0.05    0.23
  -4   1  -4    0.06    0.26
  -4   1  -4    0.27    0.31
   4  -1   4    0.39    0.22
   4  -1   4    0.03    0.21
   4  -1   4   -0.14    0.29
   4  -1   4    0.05    0.23
  -5   1  -4   23.90    1.14
  -5   1  -4   23.18    1.27
  -5   1  -4   24.84    1.20
  -5   1  -4   25.84    1.23
   5  -1   4   21.26    1.19
   5  -1   4   24.76    1.21
   5  -1   4   26.56    1.32
   5  -1   4   25.23    1.14
  -6   1  -4   -0.06    0.45
  -6   1  -4    0.45    0.27
  -6   1  -4   -0.12    0.43
  -6   1  -4    0.57    0.51
   6  -1   4    0.18    0.45
   6  -1   4    0.70    0.41
   6  -1   4   -0.17    0.30
  -7   1  -4    5.72    0.66
  -7   1  -4    4.76    0.39
   7  -1   4    5.06    0.46
   7  -1   4    4.91    0.61
   7  -1   4    5.78    0.64
  -8   1  -4   -0.59    0.71
   8  -1   4   -0.99    0.62
   8  -1   4    0.29    0.41
   8  -1   4    0.37    0.66
  -9   1  -4    0.37    0.88
   9  -1   4    0.25    0.80
   9  -1   4   -0.02    0.78
 -10   1  -4    7.48    0.67
  10  -1   4    5.62    1.02
  10  -1   4    9.25    1.06
 -11   1  -4    0.26    1.28
  11  -1   4    1.14    1.10
 -12   1  -4    8.63    1.73
  12  -1   4    7.47    1.46
  12  -1   4    6.93    1.42
 -13   1  -4    4.44    2.05
  13  -1   4    3.91    1.69
  12   0  -4   -1.27    1.54
 -12   0   4   -1.14    1.87
  11   0  -4    0.50    1.31
 -11   0   4    0.37    0.92
 -11   0   4   -1.62    1.40
  10   0  -4    0.21    0.99
 -10   0   4    2.03    1.12
 -10   0   4   -0.55    0.78
   9   0  -4    1.33    0.34
   9   0  -4    0.37    0.89
  -9   0   4    0.71    0.93
  -9   0   4    1.50    0.66
   8   0  -4    0.27    0.43
   8   0  -4    0.11    0.74
   8   0  -4    0.46    0.29
  -8   0   4    0.30    0.56
  -8   0   4   -0.26    0.77
   7   0  -4  118.68    5.06
   7   0  -4  116.86    5.09
   7   0  -4  123.57    5.20
  -7   0   4  117.03    5.24
  -7   0   4  118.72    5.17
  -7   0   4  118.40    5.12
   6   0  -4    0.71    0.50
   6   0  -4    0.46    0.38
   6   0  -4    0.71    0.23
  -6   0   4    0.61    0.31
  -6   0   4    0.25    0.51
  -6   0   4    0.06    0.50
   5   0  -4    3.55    0.49
   5   0  -4    3.65    0.27
   5   0  -4    3.74    0.37
   5   0  -4    1.60    0.56
  -5   0   4    3.61    0.29
  -5   0   4    2.80    0.45
  -5   0   4    2.46    0.50
  -5   0   4    3.10    0.41
   4   0  -4    7.48    0.57
   4   0  -4    8.19    0.51
   4   0  -4    8.30    0.45
   4   0  -4    7.95    0.58
  -4   0   4    8.02    0.47
  -4   0   4    7.07    0.53
  -4   0   4    9.07    0.57
  -4   0   4    7.79    0.53
   3   0  -4   32.70    1.49
   3   0  -4   31.74    1.43
   3   0  -4   31.96    1.41
  -3   0   4   32.35    1.40
  -3   0   4   32.22    1.46
  -3   0   4   32.63    1.45
   2   0  -4   38.46    1.66
   2   0  -4   37.11    1.68
   2   0  -4   38.68    1.67
   2   0  -4   39.72    1.70
  -2   0   4   38.97    1.67
  -2   0   4   38.15    1.69
  -2   0   4   38.31    1.69
  -2   0   4   39.76    1.66
   1   0  -4   51.28    2.24
   1   0  -4   49.64    2.23
   1   0  -4   53.00    2.25
   1   0  -4   53.50    2.23
  -1   0   4   53.40    2.23
  -1   0   4   52.29    2.24
  -1   0   4   50.02    2.23
  -1   0   4   54.93    2.25
   0   0  -4  418.63   17.81
   0   0  -4  416.22   17.80
   0   0  -4  437.68   17.81
   0   0   4  428.58   17.81
   0   0   4  415.03   17.81
   0   0   4  415.68   17.82
   0   0   4  418.13   17.80
  -1   0  -4  170.36    6.99
  -1   0  -4  165.08    6.99
  -1   0  -4  174.74    6.99
   1   0   4  159.56    6.99
   1   0   4  157.67    7.00
   1   0   4  162.73    6.99
  -2   0  -4  251.96   10.31
  -2   0  -4  242.05   10.29
  -2   0  -4  245.35   10.31
  -2   0  -4  237.80   10.30
   2   0   4  244.10   10.31
   2   0   4  247.60   10.30
   2   0   4  235.60   10.29
  -3   0  -4    9.75    0.56
  -3   0  -4   10.01    0.52
  -3   0  -4    9.99    0.53
  -3   0  -4   11.53    0.58
   3   0   4   11.04    0.59
   3   0   4   10.28    0.51
   3   0   4   10.20    0.56
   3   0   4   11.05    0.51
  -4   0  -4    0.43    0.19
  -4   0  -4    0.12    0.20
  -4   0  -4    0.02    0.28
  -4   0  -4    0.37    0.26
   4   0   4   -0.15    0.28
   4   0   4    0.46    0.18
   4   0   4   -0.16    0.21
   4   0   4    0.33    0.20
  -5   0  -4    0.60    0.39
  -5   0  -4   -0.45    0.41
  -5   0  -4    1.80    0.33
  -5   0  -4    0.99    0.23
   5   0   4    0.61    0.23
   5   0   4    1.13    0.47
   5   0   4    1.19    0.21
   5   0   4    0.64    0.33
  -6   0  -4    8.72    0.70
  -6   0  -4    8.50    0.65
  -6   0  -4    8.72    0.56
  -6   0  -4   10.89    0.68
   6   0   4    9.96    0.66
   6   0   4    8.10    0.53
   6   0   4    8.54    0.59
   6   0   4   10.70    1.14
  -7   0  -4   12.84    0.72
  -7   0  -4   14.07    0.90
   7   0   4   14.18    0.95
   7   0   4   11.61    0.68
   7   0   4   12.55    0.84
  -8   0  -4    5.57    0.43
  -8   0  -4    5.53    0.81
   8   0   4    4.21    0.68
   8   0   4    4.92    0.74
   8   0   4    5.25    0.40
  -9   0  -4    1.74    0.38
  -9   0  -4    2.10    0.85
   9   0   4    0.81    0.71
   9   0   4    1.99    0.74
   9   0   4    1.47    0.27
 -10   0  -4    0.74    1.05
  10   0   4    1.56    0.90
  10   0   4   -0.23    0.90
 -11   0  -4    2.64    1.27
  11   0   4    6.43    1.17
  11   0   4    5.34    1.10
 -12   0  -4    1.00    1.60
  12   0   4    0.75    1.22
  12   0   4    1.39    1.30
 -13   0  -4    5.15    2.10
  13   0   4    1.35    1.59
  12  -1  -4    5.90    1.76
 -12   1   4    1.61    1.99
  11  -1  -4    2.38    1.41
 -11   1   4    0.11    1.54
 -11   1   4    0.94    0.96
  10  -1  -4    1.30    1.08
 -10   1   4    1.65    0.82
 -10   1   4    2.65    1.21
   9  -1  -4    0.99    0.62
   9  -1  -4    0.74    0.84
  -9   1   4    0.35    0.97
  -9   1   4   -0.23    0.66
   8  -1  -4   -0.19    0.39
   8  -1  -4   -0.22    0.76
   8  -1  -4   -0.34    0.55
  -8   1   4    0.72    0.81
  -8   1   4   -0.49    0.53
   7  -1  -4   30.19    1.66
   7  -1  -4   29.94    1.52
  -7   1   4   28.97    1.46
  -7   1   4   30.72    1.75
  -7   1   4   30.00    1.61
   6  -1  -4   16.01    0.77
   6  -1  -4   14.82    1.09
   6  -1  -4   14.57    1.00
  -6   1   4   16.27    1.01
  -6   1   4   15.61    0.79
  -6   1   4   17.22    0.99
   5  -1  -4    1.25    0.54
   5  -1  -4    2.22    0.41
   5  -1  -4    2.30    0.49
   5  -1  -4    1.90    0.25
  -5   1   4    2.29    0.49
  -5   1   4    2.20    0.35
  -5   1   4    1.92    0.25
   4  -1  -4    8.29    0.64
   4  -1  -4    8.46    0.50
   4  -1  -4    9.07    0.62
   4  -1  -4    9.32    0.67
  -4   1   4    8.96    0.61
  -4   1   4    9.32    0.48
  -4   1   4    9.24    0.52
  -4   1   4    8.05    0.59
   3  -1  -4   19.08    0.95
   3  -1  -4   20.15    0.93
   3  -1  -4   20.44    0.97
   3  -1  -4   21.61    1.04
  -3   1   4   20.90    0.90
  -3   1   4   20.16    1.00
  -3   1   4   20.56    1.01
   2  -1  -4    5.46    0.38
   2  -1  -4    5.64    0.35
   2  -1  -4    6.45    0.46
  -2   1   4    6.02    0.40
  -2   1   4    5.61    0.41
  -2   1   4    5.60    0.29
   1  -1  -4   12.04    0.61
   1  -1  -4   13.90    0.58
   1  -1  -4   13.82    0.65
   1  -1  -4   12.60    0.61
  -1   1   4   13.05    0.61
  -1   1   4   12.93    0.63
  -1   1   4   13.11    0.57
   0  -1  -4   15.29    0.72
   0  -1  -4   14.92    0.69
   0  -1  -4   16.28    0.69
   0  -1  -4   15.63    0.71
   0   1   4   16.17    0.71
   0   1   4   15.39    0.69
   0   1   4   15.13    0.69
   0   1   4   16.77    0.71
  -1  -1  -4   23.82    1.04
  -1  -1  -4   22.46    1.02
  -1  -1  -4   23.81    0.98
  -1  -1  -4   22.82    1.01
  -1  -1  -4   23.44    0.98
   1   1   4   22.36    1.01
   1   1   4   21.73    1.02
   1   1   4   23.05    1.02
  -2  -1  -4    2.42    0.16
  -2  -1  -4    2.74    0.18
  -2  -1  -4    2.27    0.20
  -2  -1  -4    2.29    0.20
   2   1   4    2.17    0.20
   2   1   4    2.26    0.15
  -3  -1  -4    3.91    0.31
  -3  -1  -4    3.92    0.27
  -3  -1  -4    4.47    0.30
  -3  -1  -4    5.00    0.27
   3   1   4    4.24    0.28
   3   1   4    4.17    0.29
   3   1   4    4.08    0.31
  -4  -1  -4  106.25    4.56
  -4  -1  -4  109.78    4.58
  -4  -1  -4  108.68    4.61
  -4  -1  -4  107.22    4.60
   4   1   4  100.71    4.58
   4   1   4  105.79    4.60
   4   1   4  110.04    4.61
   4   1   4  111.57    4.58
  -5  -1  -4   30.69    1.37
  -5  -1  -4   29.65    1.44
  -5  -1  -4   30.71    1.33
  -5  -1  -4   30.05    1.42
   5   1   4   28.90    1.42
   5   1   4   29.32    1.35
   5   1   4   29.89    1.46
  -6  -1  -4   20.43    1.21
  -6  -1  -4   21.14    1.16
  -6  -1  -4   20.95    0.97
  -6  -1  -4   23.56    1.17
   6   1   4   19.79    1.26
   6   1   4   22.07    1.10
   6   1   4   21.04    1.16
  -7  -1  -4    2.20    0.62
  -7  -1  -4    2.76    0.28
  -7  -1  -4    2.99    0.61
   7   1   4    1.92    0.54
   7   1   4    2.88    0.26
   7   1   4    2.58    0.49
  -8  -1  -4    0.06    0.62
   8   1   4   -0.01    0.60
   8   1   4    0.14    0.59
  -9  -1  -4    6.79    0.92
   9   1   4    4.55    0.79
   9   1   4    5.14    0.77
 -10  -1  -4    2.94    1.00
  10   1   4    3.42    0.88
  10   1   4    4.28    0.94
 -11  -1  -4    9.26    1.36
  11   1   4    9.85    1.20
  11   1   4    5.77    1.09
 -12  -1  -4    2.88    1.49
  12   1   4    1.10    1.21
 -13  -1  -4    0.11    2.69
  13   1   4   -0.64    1.48
  12  -2  -4    9.82    1.93
 -12   2   4   11.66    2.19
  11  -2  -4    0.39    1.46
 -11   2   4   -0.14    1.61
  10  -2  -4    4.19    1.15
 -10   2   4    2.59    1.34
 -10   2   4    4.65    0.86
   9  -2  -4    1.91    0.92
   9  -2  -4    1.46    0.65
  -9   2   4    1.67    0.68
   8  -2  -4    4.67    0.69
   8  -2  -4    5.35    0.89
   8  -2  -4    5.35    0.62
  -8   2   4    3.70    0.59
  -8   2   4    2.61    0.91
   7  -2  -4   12.31    0.91
   7  -2  -4   13.23    0.93
   7  -2  -4   13.89    0.99
  -7   2   4   12.00    0.99
  -7   2   4   14.31    1.00
   6  -2  -4   45.87    2.14
   6  -2  -4   45.02    2.16
  -6   2   4   44.91    1.98
  -6   2   4   46.27    2.03
  -6   2   4   42.01    2.23
   5  -2  -4   12.74    0.71
   5  -2  -4    9.86    0.70
  -5   2   4    7.84    0.69
  -5   2   4    9.50    0.54
  -5   2   4    9.76    0.62
   4  -2  -4    3.70    0.45
   4  -2  -4    2.55    0.56
   4  -2  -4    3.30    0.45
  -4   2   4    3.40    0.50
  -4   2   4    3.26    0.26
  -4   2   4    3.60    0.48
  -4   2   4    3.72    0.23
   3  -2  -4   -0.29    0.28
   3  -2  -4    0.15    0.32
   3  -2  -4    0.19    0.39
  -3   2   4   -0.37    0.30
  -3   2   4    0.15    0.12
  -3   2   4    0.32    0.33
  -3   2   4   -0.02    0.10
   2  -2  -4   36.09    1.59
   2  -2  -4   33.43    1.57
   2  -2  -4   35.29    1.62
  -2   2   4   36.97    1.52
  -2   2   4   37.78    1.59
  -2   2   4   36.46    1.59
  -2   2   4   34.42    1.52
   1  -2  -4   44.88    1.97
   1  -2  -4   43.44    1.95
   1  -2  -4   45.75    1.96
   1  -2  -4   47.34    1.91
  -1   2   4   45.06    1.96
  -1   2   4   47.44    1.95
  -1   2   4   41.98    1.91
   0  -2  -4   15.76    0.71
   0  -2  -4   14.68    0.66
   0  -2  -4   14.82    0.68
   0  -2  -4   15.89    0.71
   0   2   4   14.72    0.66
   0   2   4   14.21    0.70
   0   2   4   15.53    0.70
  -1  -2  -4   15.25    0.70
  -1  -2  -4   16.07    0.70
  -1  -2  -4   16.01    0.72
  -1  -2  -4   16.11    0.73
   1   2   4   15.29    0.71
   1   2   4   15.95    0.73
  -2  -2  -4   25.84    1.18
  -2  -2  -4   26.80    1.17
  -2  -2  -4   27.90    1.19
  -2  -2  -4   26.92    1.20
   2   2   4   26.64    1.19
   2   2   4   27.90    1.17
  -3  -2  -4    4.37    0.31
  -3  -2  -4    3.42    0.24
  -3  -2  -4    3.48    0.26
  -3  -2  -4    2.87    0.27
   3   2   4    3.37    0.28
   3   2   4    3.98    0.23
  -4  -2  -4   50.55    2.10
  -4  -2  -4   50.71    2.13
  -4  -2  -4   48.73    2.17
  -4  -2  -4   49.39    2.17
   4   2   4   42.26    2.21
   4   2   4   51.19    2.13
  -5  -2  -4    0.05    0.16
  -5  -2  -4   -0.01    0.40
  -5  -2  -4   -0.28    0.27
  -5  -2  -4    0.23    0.35
   5   2   4   -0.50    0.37
   5   2   4    0.08    0.33
   5   2   4   -0.38    0.21
  -6  -2  -4   66.73    3.03
  -6  -2  -4   68.18    2.89
  -6  -2  -4   69.15    2.99
   6   2   4   65.33    3.04
   6   2   4   67.64    3.00
   6   2   4   68.96    2.97
  -7  -2  -4   23.88    1.44
  -7  -2  -4   23.25    1.41
   7   2   4   25.41    1.39
   7   2   4   26.27    1.32
  -8  -2  -4    9.81    0.85
   8   2   4    8.01    0.79
   8   2   4    9.01    0.76
  -9  -2  -4    0.32    0.76
   9   2   4   -0.30    0.69
   9   2   4    0.69    0.70
 -10  -2  -4    3.08    0.99
  10   2   4    6.40    0.90
  10   2   4    4.95    0.97
 -11  -2  -4    1.24    1.16
  11   2   4    0.09    1.04
  11   2   4    3.13    0.95
 -12  -2  -4   -1.52    1.44
  12   2   4   -1.69    1.10
 -13  -2  -4    0.64    1.98
  13   2   4    1.69    1.42
  11  -3  -4   10.24    1.73
 -11   3   4    7.75    1.76
  10  -3  -4   22.43    1.64
 -10   3   4   18.55    1.74
   9  -3  -4   15.76    1.34
   9  -3  -4   14.02    1.03
  -9   3   4   12.54    1.32
  -9   3   4   12.16    0.92
   8  -3  -4    2.26    0.92
  -8   3   4    3.83    0.96
  -8   3   4    2.87    0.49
   7  -3  -4    0.04    0.71
   7  -3  -4    0.60    0.68
  -7   3   4    0.09    0.76
  -7   3   4    0.12    0.30
  -7   3   4   -0.15    0.43
   6  -3  -4    2.89    0.69
   6  -3  -4    3.30    0.66
  -6   3   4    2.19    0.64
  -6   3   4    2.49    0.30
  -6   3   4    2.38    0.36
   5  -3  -4   14.43    0.99
   5  -3  -4   13.52    0.88
  -5   3   4   13.62    0.65
  -5   3   4   11.20    0.83
  -5   3   4   13.31    0.65
   4  -3  -4    9.73    0.83
   4  -3  -4   13.68    0.82
   4  -3  -4   13.45    0.90
  -4   3   4   12.41    0.89
  -4   3   4   12.38    0.57
  -4   3   4   12.56    0.57
   3  -3  -4    5.58    0.48
   3  -3  -4    7.09    0.59
   3  -3  -4    7.67    0.56
  -3   3   4    6.67    0.50
  -3   3   4    6.69    0.52
   2  -3  -4    0.68    0.34
   2  -3  -4    1.08    0.35
  -2   3   4    0.75    0.33
  -2   3   4    0.69    0.27
   1  -3  -4  215.57    9.05
   1  -3  -4  208.49    9.04
   1  -3  -4  218.08    9.05
  -1   3   4  212.17    9.04
  -1   3   4  213.24    9.04
  -1   3   4  211.17    9.05
   0  -3  -4   13.06    0.65
   0  -3  -4   13.84    0.67
   0  -3  -4   13.78    0.70
   0  -3  -4   12.78    0.60
   0   3   4   13.88    0.66
   0   3   4   13.34    0.60
   0   3   4   14.03    0.65
  -1  -3  -4   24.05    1.04
  -1  -3  -4   22.82    1.02
  -1  -3  -4   22.30    1.04
  -1  -3  -4   23.03    1.02
  -1  -3  -4   22.73    1.01
   1   3   4   23.52    1.04
   1   3   4   22.30    1.01
  -2  -3  -4   97.18    4.23
  -2  -3  -4  100.45    4.23
  -2  -3  -4   99.20    4.23
  -2  -3  -4  101.05    4.22
   2   3   4   95.29    4.23
   2   3   4  100.75    4.24
   2   3   4  100.40    4.22
  -3  -3  -4   40.16    1.82
  -3  -3  -4   42.50    1.79
  -3  -3  -4   41.40    1.79
  -3  -3  -4   41.64    1.80
  -3  -3  -4   42.98    1.83
   3   3   4   40.56    1.79
   3   3   4   40.53    1.82
  -4  -3  -4   15.77    0.73
  -4  -3  -4   15.10    0.84
  -4  -3  -4   14.79    0.67
  -4  -3  -4   14.06    0.80
  -4  -3  -4   13.42    0.71
   4   3   4   13.86    0.74
   4   3   4   15.01    0.71
  -5  -3  -4   13.21    0.74
  -5  -3  -4   12.17    0.83
  -5  -3  -4   11.99    0.59
  -5  -3  -4   12.67    0.60
  -5  -3  -4   12.58    0.80
   5   3   4   12.09    0.80
   5   3   4   12.51    0.64
  -6  -3  -4   11.76    0.70
  -6  -3  -4   10.56    0.52
  -6  -3  -4    9.47    0.70
  -6  -3  -4   10.02    0.51
   6   3   4   10.04    0.70
   6   3   4   11.92    0.78
   6   3   4    9.32    0.69
  -7  -3  -4    0.17    0.56
  -7  -3  -4    0.07    0.55
   7   3   4   -0.55    0.43
   7   3   4    0.15    0.54
  -8  -3  -4   19.04    1.18
   8   3   4   18.92    1.16
   8   3   4   18.84    1.21
  -9  -3  -4    0.80    0.86
   9   3   4    0.79    0.66
   9   3   4    2.75    0.80
 -10  -3  -4    0.29    0.95
  10   3   4    1.04    0.80
  10   3   4    1.04    0.87
 -11  -3  -4    0.31    1.15
  11   3   4    0.70    0.95
 -12  -3  -4    3.42    1.49
  12   3   4    1.01    1.15
 -13  -3  -4    4.72    1.83
  13   3   4    1.19    1.33
  11  -4  -4   -2.67    1.67
 -11   4   4   -1.61    1.92
  10  -4  -4    0.44    1.28
 -10   4   4   -1.06    1.45
   9  -4  -4    1.05    1.12
  -9   4   4    0.02    1.20
   8  -4  -4   13.76    1.22
  -8   4   4   13.77    0.83
  -8   4   4   13.99    1.24
   7  -4  -4    0.04    0.75
  -7   4   4    0.34    0.30
  -7   4   4   -0.17    0.81
  -7   4   4   -0.25    0.33
   6  -4  -4    0.08    0.69
  -6   4   4    0.26    0.24
  -6   4   4   -0.27    0.65
  -6   4   4   -0.14    0.23
   5  -4  -4    6.07    0.70
  -5   4   4    6.82    0.39
  -5   4   4    6.96    0.38
  -5   4   4    7.77    0.68
  -5   4   4    7.70    0.72
   4  -4  -4    1.52    0.47
   4  -4  -4    1.76    0.60
  -4   4   4    1.56    0.48
  -4   4   4    1.68    0.50
   3  -4  -4    6.56    0.63
   3  -4  -4    9.24    0.61
   3  -4  -4    8.22    0.66
  -3   4   4    6.61    0.53
  -3   4   4    6.12    0.57
  -3   4   4    6.97    0.57
   2  -4  -4    4.34    0.50
   2  -4  -4    3.60    0.41
   2  -4  -4    4.07    0.46
  -2   4   4    4.71    0.42
  -2   4   4    3.27    0.41
  -2   4   4    3.37    0.43
   1  -4  -4   10.30    0.74
   1  -4  -4    9.40    0.68
  -1   4   4   10.61    0.65
  -1   4   4   10.43    0.66
   0  -4  -4  132.57    5.42
   0  -4  -4  129.09    5.44
   0  -4  -4  126.16    5.39
   0  -4  -4  124.95    5.42
   0   4   4  122.94    5.42
  -1  -4  -4   24.32    1.08
  -1  -4  -4   23.04    1.05
  -1  -4  -4   23.55    1.09
  -1  -4  -4   22.83    1.07
  -1  -4  -4   23.92    1.11
   1   4   4   23.52    1.09
   1   4   4   23.96    1.07
  -2  -4  -4  110.73    4.78
  -2  -4  -4  114.68    4.77
  -2  -4  -4  112.82    4.78
  -2  -4  -4  111.87    4.78
   2   4   4  111.25    4.78
   2   4   4  111.05    4.78
  -3  -4  -4    0.03    0.23
  -3  -4  -4   -0.37    0.26
  -3  -4  -4    0.13    0.28
  -3  -4  -4    0.39    0.22
   3   4   4    0.31    0.23
   3   4   4    0.33    0.20
  -4  -4  -4    1.86    0.33
  -4  -4  -4    1.51    0.38
  -4  -4  -4    1.25    0.24
  -4  -4  -4    1.30    0.34
  -4  -4  -4    0.93    0.29
  -4  -4  -4    1.70    0.21
   4   4   4    1.65    0.24
   4   4   4    1.87    0.31
  -5  -4  -4   10.97    0.72
  -5  -4  -4   12.18    0.84
  -5  -4  -4   11.49    0.60
  -5  -4  -4   11.62    0.57
  -5  -4  -4   11.46    0.73
   5   4   4   11.27    0.71
   5   4   4   11.65    0.67
  -6  -4  -4   19.75    0.93
  -6  -4  -4   20.57    0.91
  -6  -4  -4   19.01    1.20
  -6  -4  -4   20.65    1.15
   6   4   4   19.80    1.16
   6   4   4   21.32    1.09
  -7  -4  -4    8.93    0.74
   7   4   4    8.51    0.68
   7   4   4    9.80    0.72
  -8  -4  -4   19.83    1.19
   8   4   4   17.32    1.29
   8   4   4   16.91    1.24
  -9  -4  -4    6.16    0.94
   9   4   4    4.50    0.78
   9   4   4    5.59    0.75
 -10  -4  -4    2.71    1.01
  10   4   4    2.19    0.81
 -11  -4  -4    0.96    1.14
  11   4   4    0.47    0.93
 -12  -4  -4    2.50    1.49
  12   4   4   -1.19    1.09
 -13  -4  -4    2.36    1.95
  13   4   4   -0.94    1.39
 -11   5   4    0.10    1.94
  10  -5  -4    1.41    1.55
 -10   5   4    2.83    1.65
   9  -5  -4    7.33    1.42
  -9   5   4    4.29    1.38
   8  -5  -4    1.80    1.09
  -8   5   4    3.26    1.16
   7  -5  -4    1.91    0.86
  -7   5   4    3.91    0.93
  -7   5   4    2.95    0.27
   6  -5  -4    1.26    0.74
  -6   5   4    1.99    0.75
   5  -5  -4    4.07    0.64
  -5   5   4    3.44    0.67
  -5   5   4    2.00    0.63
   4  -5  -4   33.51    1.70
  -4   5   4   33.79    1.74
  -4   5   4   33.80    1.72
   3  -5  -4   -0.26    0.70
   3  -5  -4    1.17    0.62
   3  -5  -4    0.65    0.51
  -3   5   4    0.27    0.43
  -3   5   4   -0.03    0.49
   2  -5  -4    1.48    0.51
   2  -5  -4   -0.17    0.55
   2  -5  -4    0.59    0.40
  -2   5   4    0.90    0.43
  -2   5   4    1.55    0.42
  -2   5   4    0.74    0.37
   1  -5  -4    6.18    0.58
   1  -5  -4    5.23    0.44
   1  -5  -4    4.49    0.28
   1  -5  -4    4.75    0.26
   1  -5  -4    4.18    0.44
  -1   5   4    4.17    0.44
  -1   5   4    5.06    0.39
  -1   5   4    5.06    0.50
   0  -5  -4    6.01    0.52
   0  -5  -4    6.14    0.43
   0  -5  -4    5.34    0.42
   0  -5  -4    5.17    0.33
   0   5   4    5.53    0.40
   0   5   4    5.03    0.45
  -1  -5  -4  166.33    7.15
  -1  -5  -4  165.74    7.13
  -1  -5  -4  170.50    7.17
  -1  -5  -4  170.83    7.15
   1   5   4  167.73    7.15
   1   5   4  167.49    7.17
  -2  -5  -4   17.04    0.84
  -2  -5  -4   17.14    0.83
  -2  -5  -4   16.70    0.88
  -2  -5  -4   16.83    0.85
   2   5   4   13.06    0.87
   2   5   4   17.31    0.80
  -3  -5  -4  222.66    9.53
  -3  -5  -4  227.53    9.52
  -3  -5  -4  221.00    9.52
  -3  -5  -4  225.67    9.52
  -4  -5  -4    1.27    0.38
  -4  -5  -4    0.70    0.26
  -4  -5  -4    0.85    0.35
  -4  -5  -4    1.15    0.35
  -4  -5  -4    1.23    0.45
   4   5   4    1.41    0.38
   4   5   4    1.18    0.29
  -5  -5  -4   -0.24    0.28
  -5  -5  -4    0.03    0.45
  -5  -5  -4   -0.04    0.44
  -5  -5  -4    0.10    0.22
  -5  -5  -4    0.02    0.40
   5   5   4    0.19    0.39
   5   5   4   -0.16    0.35
  -6  -5  -4    1.86    0.53
  -6  -5  -4    2.73    0.53
  -6  -5  -4    2.28    0.31
  -6  -5  -4    2.46    0.25
   6   5   4    1.87    0.49
   6   5   4    2.14    0.43
  -7  -5  -4    9.64    0.51
  -7  -5  -4    9.61    0.55
  -7  -5  -4    8.39    0.78
   7   5   4   10.06    0.78
   7   5   4   10.76    0.73
  -8  -5  -4    2.31    0.69
   8   5   4    2.10    0.65
  -9  -5  -4    6.64    0.97
   9   5   4    9.43    0.85
 -10  -5  -4    2.66    1.05
  10   5   4    5.22    0.89
 -11  -5  -4    3.58    1.22
  11   5   4    0.23    0.95
 -12  -5  -4    0.34    1.53
  12   5   4    0.00    1.11
 -13  -5  -4    6.24    1.88
  13   5   4    3.82    1.36
  10  -6  -4   -1.76    1.75
 -10   6   4   -0.04    1.75
   9  -6  -4    1.13    1.49
  -9   6   4    1.17    1.45
   8  -6  -4   -1.13    1.06
  -8   6   4    0.49    1.11
   7  -6  -4    0.39    1.00
  -7   6   4   -0.52    0.94
   6  -6  -4    6.64    0.95
  -6   6   4    4.34    0.86
  -6   6   4    4.12    0.86
   5  -6  -4   28.91    1.71
  -5   6   4   28.40    1.77
  -5   6   4   30.74    1.70
   4  -6  -4   33.21    1.69
  -4   6   4   31.71    1.69
  -4   6   4   28.47    1.70
   3  -6  -4   10.31    0.82
  -3   6   4   13.61    0.84
  -3   6   4   12.80    0.88
   2  -6  -4    1.82    0.61
   2  -6  -4    1.43    0.53
  -2   6   4    1.63    0.47
  -2   6   4    1.37    0.51
   1  -6  -4   15.37    1.03
   1  -6  -4   14.81    0.71
   1  -6  -4   15.48    0.69
   1  -6  -4   14.43    0.97
  -1   6   4   15.27    0.88
  -1   6   4   15.60    0.97
   0  -6  -4   54.12    2.30
   0  -6  -4   54.12    2.40
   0  -6  -4   53.12    2.46
   0  -6  -4   52.76    2.39
   0  -6  -4   53.45    2.32
   0   6   4   54.14    2.36
   0   6   4   53.77    2.42
  -1  -6  -4    2.06    0.53
  -1  -6  -4    2.03    0.39
  -1  -6  -4    1.76    0.44
  -1  -6  -4    2.12    0.28
  -1  -6  -4    2.31    0.25
  -1  -6  -4    1.62    0.34
   1   6   4    2.02    0.32
   1   6   4    2.64    0.46
  -2  -6  -4   31.24    1.41
  -2  -6  -4   31.23    1.42
  -2  -6  -4   29.62    1.50
  -2  -6  -4   30.74    1.47
  -2  -6  -4   29.36    1.36
   2   6   4   28.70    1.53
   2   6   4   30.47    1.46
  -3  -6  -4   31.40    1.51
  -3  -6  -4   33.01    1.48
  -3  -6  -4   30.41    1.52
  -3  -6  -4   31.98    1.52
   3   6   4   30.77    1.49
  -4  -6  -4   17.68    1.01
  -4  -6  -4   17.65    1.01
  -4  -6  -4   18.29    1.03
  -4  -6  -4   17.24    0.99
  -4  -6  -4   16.27    1.06
   4   6   4   17.86    0.97
  -5  -6  -4    1.93    0.48
  -5  -6  -4    1.07    0.49
  -5  -6  -4    1.66    0.54
  -5  -6  -4    2.00    0.42
   5   6   4    1.15    0.41
  -6  -6  -4    2.43    0.31
  -6  -6  -4    1.84    0.64
  -6  -6  -4    2.32    0.59
  -6  -6  -4    3.88    0.42
   6   6   4    1.87    0.50
  -7  -6  -4    2.44    0.68
  -7  -6  -4    2.78    0.30
  -7  -6  -4    2.39    0.37
   7   6   4    1.69    0.55
  -8  -6  -4    8.02    0.90
   8   6   4    6.91    0.77
  -9  -6  -4    1.51    0.85
   9   6   4    1.36    0.73
 -10  -6  -4    0.20    1.04
  10   6   4    0.18    0.86
 -11  -6  -4    2.55    1.23
  11   6   4    0.72    0.98
 -12  -6  -4    0.28    1.52
  12   6   4    0.16    1.15
 -13  -6  -4    1.48    1.91
  13   6   4    1.84    1.41
   9  -7  -4   -0.91    1.63
  -9   7   4   -1.58    1.50
   8  -7  -4    2.09    1.29
  -8   7   4    1.96    1.26
   7  -7  -4   -1.55    1.12
   6  -7  -4   12.14    1.19
  -6   7   4   10.54    1.12
  -6   7   4   11.16    1.13
   5  -7  -4    0.43    0.81
  -5   7   4    0.78    0.78
  -5   7   4    2.37    0.84
   4  -7  -4   13.35    1.08
  -4   7   4   16.59    1.09
  -4   7   4   14.60    1.04
   3  -7  -4    1.92    0.64
  -3   7   4    1.69    0.62
  -3   7   4    1.84    0.68
   2  -7  -4    8.63    0.42
   2  -7  -4    7.81    0.86
   2  -7  -4    8.39    0.73
   2  -7  -4    7.58    0.42
  -2   7   4    9.78    0.70
  -2   7   4   10.63    0.80
   1  -7  -4    5.39    0.40
   1  -7  -4    5.58    0.44
   1  -7  -4    5.84    0.65
   1  -7  -4    6.61    0.69
  -1   7   4    5.56    0.68
  -1   7   4    6.91    0.55
   0  -7  -4    9.22    0.68
   0  -7  -4    9.90    0.63
   0  -7  -4    9.60    0.71
   0  -7  -4    9.22    0.55
   0   7   4   12.34    0.79
   0   7   4    9.62    0.73
  -1  -7  -4    3.69    0.51
  -1  -7  -4    4.13    0.33
  -1  -7  -4    3.97    0.43
  -1  -7  -4    3.50    0.50
   1   7   4    3.61    0.54
   1   7   4    4.43    0.42
  -2  -7  -4   11.25    0.82
  -2  -7  -4   10.83    0.77
  -2  -7  -4   12.44    0.85
  -2  -7  -4   12.05    0.81
  -2  -7  -4   10.39    0.71
  -2  -7  -4   10.98    0.67
   2   7   4   12.25    0.77
   2   7   4   10.97    0.73
  -3  -7  -4   23.51    1.23
  -3  -7  -4   24.27    1.38
  -3  -7  -4   22.29    1.28
  -3  -7  -4   23.59    1.20
  -3  -7  -4   22.74    1.27
   3   7   4   24.58    1.27
  -4  -7  -4   11.03    0.72
  -4  -7  -4   12.95    0.82
  -4  -7  -4   11.68    0.74
   4   7   4   11.33    0.76
   4   7   4   12.25    0.89
  -5  -7  -4   23.82    1.34
  -5  -7  -4   22.84    1.32
  -5  -7  -4   23.02    1.36
   5   7   4   24.47    1.28
  -6  -7  -4    3.67    0.66
  -6  -7  -4    3.95    0.58
   6   7   4    3.93    0.60
  -7  -7  -4    8.38    0.67
  -7  -7  -4    9.31    0.86
  -7  -7  -4    9.61    0.64
   7   7   4    9.25    0.79
  -8  -7  -4    3.15    0.84
  -8  -7  -4    3.08    0.34
   8   7   4    3.19    0.70
  -9  -7  -4   -0.01    0.91
   9   7   4    0.87    0.74
 -10  -7  -4    1.49    1.08
  10   7   4    0.90    0.87
 -11  -7  -4    4.24    1.29
  11   7   4    2.16    1.23
 -12  -7  -4    0.43    1.57
 -12  -7  -4    3.44    1.36
  12   7   4   -0.35    1.23
 -13  -7  -4    3.22    1.57
 -13  -7  -4    4.70    1.95
  13   7   4    0.67    1.52
   9  -8  -4    0.41    1.88
  -9   8   4    2.43    1.75
   8  -8  -4    0.37    1.52
  -8   8   4    0.08    1.39
   7  -8  -4    3.99    1.22
  -7   8   4    3.75    1.15
   6  -8  -4    3.51    1.05
  -6   8   4    3.10    1.06
  -6   8   4    3.97    1.07
   5  -8  -4    1.29    0.93
  -5   8   4    1.77    0.91
  -5   8   4    3.09    1.00
   4  -8  -4   18.83    1.33
  -4   8   4   21.38    1.58
  -4   8   4   21.62    1.38
   3  -8  -4   17.72    1.31
  -3   8   4   19.08    1.40
  -3   8   4   20.39    1.28
   2  -8  -4    2.50    0.28
   2  -8  -4    2.80    0.26
   2  -8  -4    2.79    0.72
  -2   8   4    2.43    0.59
  -2   8   4    2.54    0.69
   1  -8  -4    7.64    0.89
   1  -8  -4    8.67    0.53
   1  -8  -4    8.14    0.52
   1  -8  -4    9.33    0.81
  -1   8   4    7.69    0.80
  -1   8   4    7.83    0.66
   0  -8  -4   17.58    1.07
   0  -8  -4   16.33    1.03
   0  -8  -4   15.54    0.83
   0  -8  -4   17.81    0.95
   0   8   4   18.12    1.23
   0   8   4   15.32    1.02
  -1  -8  -4    0.38    0.54
  -1  -8  -4    0.44    0.51
  -1  -8  -4    0.68    0.49
   1   8   4    0.97    0.61
   1   8   4    0.78    0.42
  -2  -8  -4    4.76    0.59
  -2  -8  -4    6.20    0.51
  -2  -8  -4    5.83    0.62
  -2  -8  -4    8.01    0.68
   2   8   4    7.51    0.71
   2   8   4    5.95    0.54
  -3  -8  -4    7.03    0.81
  -3  -8  -4    9.12    0.66
  -3  -8  -4   10.76    0.71
   3   8   4   10.09    0.77
  -4  -8  -4    9.72    0.70
  -4  -8  -4    9.06    0.69
  -4  -8  -4   10.57    0.90
  -4  -8  -4    8.64    0.73
   4   8   4    8.79    0.77
  -5  -8  -4   15.38    1.09
  -5  -8  -4   14.83    1.05
  -5  -8  -4   15.34    1.16
  -5  -8  -4   15.54    0.99
   5   8   4   16.30    1.10
   5   8   4   15.69    0.97
  -6  -8  -4    7.17    0.78
  -6  -8  -4    6.60    0.81
  -6  -8  -4    7.43    0.74
   6   8   4    6.64    0.72
  -7  -8  -4   10.93    0.86
  -7  -8  -4   10.96    0.90
  -7  -8  -4    9.82    0.95
   7   8   4    9.62    0.86
  -8  -8  -4    4.26    0.46
  -8  -8  -4    5.58    0.65
  -8  -8  -4    3.29    0.90
  -8  -8  -4    4.30    0.76
   8   8   4    2.94    0.77
  -9  -8  -4    6.51    1.07
  -9  -8  -4    6.20    0.91
   9   8   4    4.57    0.91
 -10  -8  -4   38.00    2.66
 -10  -8  -4   41.45    2.33
  10   8   4   40.09    2.29
 -11  -8  -4   11.30    1.49
 -11  -8  -4   11.84    1.37
  11   8   4    8.65    1.18
 -12  -8  -4    3.41    1.37
 -12  -8  -4    2.66    1.63
  12   8   4    1.54    1.32
 -13  -8  -4   -0.72    2.00
 -13  -8  -4    0.75    1.69
  13   8   4   -1.98    1.47
   8  -9  -4    0.49    1.77
  -8   9   4   -0.14    1.64
   7  -9  -4    2.48    1.39
  -7   9   4   -0.16    1.31
   6  -9  -4    1.84    1.21
  -6   9   4    3.20    1.98
  -6   9   4    5.29    1.24
   5  -9  -4    2.32    1.06
  -5   9   4    1.33    1.01
   4  -9  -4    2.61    1.02
  -4   9   4    1.29    1.03
  -4   9   4    1.91    0.88
   3  -9  -4    9.24    1.07
  -3   9   4    7.24    0.89
  -3   9   4    9.25    1.03
   2  -9  -4    9.33    0.99
   2  -9  -4    7.82    0.48
  -2   9   4    8.09    0.80
  -2   9   4    9.06    0.99
   1  -9  -4   22.67    1.43
   1  -9  -4   20.22    1.14
   1  -9  -4   20.03    1.04
  -1   9   4   21.37    1.45
  -1   9   4   20.67    1.33
   0  -9  -4    2.82    0.68
   0  -9  -4    4.28    0.59
   0  -9  -4    3.52    0.35
   0  -9  -4    3.79    0.86
   0   9   4    3.15    0.58
   0   9   4    4.05    0.75
  -1  -9  -4    2.52    0.46
  -1  -9  -4    2.09    0.61
  -1  -9  -4    2.16    0.74
  -1  -9  -4    1.77    0.67
   1   9   4    2.46    0.53
   1   9   4    3.77    0.76
  -2  -9  -4   35.00    1.89
  -2  -9  -4   34.17    1.89
  -2  -9  -4   34.88    1.85
  -2  -9  -4   34.07    1.73
   2   9   4   36.93    1.89
   2   9   4   38.31    1.76
  -3  -9  -4   22.99    1.46
  -3  -9  -4   24.88    1.34
   3   9   4   24.80    1.49
  -4  -9  -4    4.54    0.65
  -4  -9  -4    2.07    0.71
  -4  -9  -4    4.30    0.63
   4   9   4    4.36    0.72
  -5  -9  -4    3.15    0.68
  -5  -9  -4    0.80    0.78
  -5  -9  -4    1.35    0.60
   5   9   4    1.47    0.71
  -6  -9  -4    2.29    0.70
  -6  -9  -4    1.35    0.78
   6   9   4    3.08    0.72
  -7  -9  -4   11.81    1.03
  -7  -9  -4    8.88    0.88
  -7  -9  -4    9.53    1.05
   7   9   4    9.73    0.88
  -8  -9  -4    2.35    0.83
  -8  -9  -4    3.17    1.00
  -8  -9  -4    2.84    0.67
   8   9   4    3.78    0.85
  -9  -9  -4    0.69    1.25
  -9  -9  -4    0.92    1.09
   9   9   4   -0.62    0.88
 -10  -9  -4    4.93    1.31
 -10  -9  -4    6.50    1.16
  10   9   4    3.14    1.09
 -11  -9  -4    1.83    1.41
 -11  -9  -4   -1.57    1.17
  11   9   4    0.06    1.15
 -12  -9  -4    1.46    1.79
 -12  -9  -4    1.51    1.44
  12   9   4    0.33    1.36
   7 -10  -4    1.30    1.80
  -7  10   4    1.31    1.54
   6 -10  -4    3.25    1.62
  -6  10   4    6.65    1.54
  -6  10   4    4.31    1.32
   5 -10  -4    2.69    1.38
  -5  10   4    1.77    1.09
  -5  10   4    1.70    1.27
   4 -10  -4    1.62    1.12
  -4  10   4    2.34    1.17
  -4  10   4    0.47    0.96
   3 -10  -4    0.27    1.13
  -3  10   4   -0.52    1.31
  -3  10   4    1.00    0.83
   2 -10  -4    1.30    0.41
   2 -10  -4    1.54    0.94
  -2  10   4    2.03    0.94
  -2  10   4    1.12    0.77
   1 -10  -4    1.83    0.79
   1 -10  -4    1.18    0.88
   1 -10  -4    1.95    0.41
  -1  10   4    2.03    0.88
  -1  10   4    1.70    0.71
   0 -10  -4    4.40    0.79
   0 -10  -4    4.94    0.90
   0 -10  -4    5.16    1.06
   0 -10  -4    5.53    0.55
   0  10   4    6.42    0.94
   0  10   4    6.56    0.73
  -1 -10  -4    0.14    0.71
  -1 -10  -4    0.90    0.54
  -1 -10  -4   -1.21    0.93
  -1 -10  -4    0.49    0.84
   1  10   4    0.52    0.81
   1  10   4    0.76    0.59
  -2 -10  -4   15.51    1.10
  -2 -10  -4   12.45    1.11
  -2 -10  -4   14.14    0.93
   2  10   4   17.85    1.18
   2  10   4   16.44    1.18
  -3 -10  -4   14.48    1.04
  -3 -10  -4   14.88    0.97
  -3 -10  -4   14.35    1.08
   3  10   4   14.50    1.09
  -4 -10  -4    0.83    0.66
  -4 -10  -4    0.92    0.71
  -4 -10  -4    1.17    0.84
   4  10   4    0.18    0.82
  -5 -10  -4    1.23    0.89
  -5 -10  -4    4.86    0.82
  -5 -10  -4    4.83    0.73
   5  10   4    4.64    0.88
  -6 -10  -4    0.16    0.89
  -6 -10  -4    0.59    0.76
   6  10   4    1.02    0.81
  -7 -10  -4    0.50    0.99
  -7 -10  -4   -0.57    0.82
   7  10   4    0.60    0.79
  -8 -10  -4    4.66    1.16
  -8 -10  -4    7.46    1.00
   8  10   4    3.87    0.98
  -9 -10  -4   -0.25    0.91
  -9 -10  -4    1.53    1.25
 -10 -10  -4   14.32    1.64
 -10 -10  -4   15.28    1.36
  10  10   4   13.87    1.36
 -11 -10  -4   13.06    1.74
 -11 -10  -4   14.36    1.61
  11  10   4   10.26    1.44
 -12 -10  -4    5.53    1.98
 -12 -10  -4    7.78    1.88
  12  10   4    8.76    1.66
   6 -11  -4    1.45    2.10
  -6  11   4   -0.90    1.45
  -6  11   4    0.45    1.82
   5 -11  -4    1.41    1.65
  -5  11   4    0.15    1.23
  -5  11   4   -0.55    1.56
   4 -11  -4    2.55    1.44
  -4  11   4   -2.30    1.09
  -4  11   4    0.11    1.38
   3 -11  -4    2.17    1.18
  -3  11   4    3.22    1.25
  -3  11   4    0.85    1.04
   2 -11  -4   -0.46    1.12
  -2  11   4    0.52    1.09
  -2  11   4   -1.54    0.88
   1 -11  -4    2.11    0.73
   1 -11  -4    2.75    1.03
  -1  11   4    0.44    0.81
   0 -11  -4    0.97    0.62
   0 -11  -4    0.27    0.89
   0  11   4   -2.04    0.97
   0  11   4    0.56    0.76
  -1 -11  -4    6.07    0.75
  -1 -11  -4    7.32    0.94
   1  11   4    7.24    1.08
   1  11   4    7.35    0.83
  -2 -11  -4   -0.40    0.80
  -2 -11  -4   -0.15    0.70
   2  11   4    0.30    0.91
  -3 -11  -4    7.95    1.01
  -3 -11  -4    7.81    0.87
   3  11   4    8.83    1.07
  -4 -11  -4    0.43    0.75
  -4 -11  -4    1.36    0.86
   4  11   4    2.76    0.96
  -5 -11  -4    0.61    0.78
  -5 -11  -4    1.06    0.91
   5  11   4    1.33    0.95
  -6 -11  -4    0.74    0.84
  -6 -11  -4    0.09    1.01
  -7 -11  -4    4.30    1.16
  -7 -11  -4    3.34    0.93
   7  11   4    4.65    0.99
  -8 -11  -4   -1.83    1.24
  -8 -11  -4   -0.25    0.99
   8  11   4    0.38    0.99
  -9 -11  -4    1.47    1.43
  -9 -11  -4    2.60    1.07
   9  11   4    0.74    1.07
 -10 -11  -4    1.72    1.35
 -10 -11  -4    0.06    1.56
  10  11   4   -1.17    1.31
 -11 -11  -4   18.19    2.06
 -11 -11  -4   20.82    1.88
  11  11   4   20.80    1.84
   5 -12  -4    3.43    1.94
  -5  12   4   -3.21    1.88
  -5  12   4   -1.00    1.83
   4 -12  -4    3.37    1.75
  -4  12   4    2.56    1.73
  -4  12   4    1.81    1.25
   3 -12  -4    0.02    1.54
  -3  12   4    0.04    1.53
  -3  12   4    0.38    1.17
   2 -12  -4    0.08    1.38
  -2  12   4   -1.03    1.01
  -2  12   4    2.28    1.40
   1 -12  -4    0.09    1.12
  -1  12   4    1.55    0.95
  -1  12   4    0.70    1.23
   0 -12  -4    1.54    1.18
   0 -12  -4   -0.78    0.75
   0  12   4    1.56    1.18
   0  12   4    1.26    0.90
  -1 -12  -4   -0.16    0.79
  -1 -12  -4    1.11    1.52
   1  12   4    1.43    1.19
   1  12   4    0.29    0.86
  -2 -12  -4    2.66    0.86
  -2 -12  -4    5.96    1.15
   2  12   4    2.83    1.11
  -3 -12  -4    5.66    1.08
  -3 -12  -4    5.19    0.90
   3  12   4    5.28    1.16
  -4 -12  -4    5.15    1.05
  -4 -12  -4    5.20    0.90
  -4 -12  -4    5.11    1.07
   4  12   4    4.78    1.13
  -5 -12  -4    1.46    1.10
  -5 -12  -4    0.51    0.90
   5  12   4   -0.20    1.10
  -6 -12  -4    9.05    1.28
  -6 -12  -4    7.98    1.03
   6  12   4    6.73    1.21
  -7 -12  -4    0.40    1.32
  -7 -12  -4   -0.75    0.99
  -8 -12  -4    1.35    1.45
  -8 -12  -4    1.49    1.07
  -9 -12  -4   -0.20    1.23
  -9 -12  -4   -0.82    1.64
   9  12   4    2.24    1.37
 -10 -12  -4   -0.62    2.11
 -10 -12  -4   -1.01    1.47
  10  12   4    0.82    1.40
   4 -13  -4   -3.81    2.01
  -4  13   4    2.72    2.08
   3 -13  -4    0.40    1.87
  -3  13   4    2.52    1.92
   2 -13  -4   -0.73    1.67
  -2  13   4   -0.94    1.70
   1 -13  -4    1.46    1.56
  -1  13   4   -4.91    1.57
   0 -13  -4   -2.72    1.37
   0  13   4    0.23    1.39
  -1 -13  -4    0.54    0.96
  -1 -13  -4   -0.13    1.23
   1  13   4    1.18    1.31
  -2 -13  -4    0.25    0.94
  -2 -13  -4   -0.38    1.17
   2  13   4    0.51    1.29
  -3 -13  -4    7.31    1.11
  -3 -13  -4    7.88    1.26
   3  13   4   10.20    1.37
  -4 -13  -4   -0.39    1.02
  -4 -13  -4   -0.94    1.26
   4  13   4    0.40    1.22
  -5 -13  -4   -0.04    1.25
  -5 -13  -4    1.43    1.04
   5  13   4   -0.97    1.95
  -6 -13  -4   -1.39    1.10
  -7 -13  -4    2.87    1.17
  -8 -13  -4    5.22    1.35
  -9 -13  -4    2.06    1.42
 -10 -13  -4    2.17    1.63
  10  13   4   -1.52    1.74
   2 -14  -4   -0.75    1.88
  -2  14   4    3.39    1.99
   1 -14  -4    1.56    1.69
  -1  14   4    5.49    1.87
   0 -14  -4   -1.06    1.60
   0  14   4   -0.50    1.75
  -1 -14  -4    3.36    1.65
   1  14   4    2.89    1.68
  -2 -14  -4    0.95    1.20
  -2 -14  -4    3.73    1.60
   2  14   4    1.11    1.63
  -3 -14  -4    3.36    1.43
  -3 -14  -4    1.26    1.22
   3  14   4   -1.13    1.60
  -4 -14  -4    7.73    1.28
  -4 -14  -4    7.37    1.60
   4  14   4    5.86    1.55
  -5 -14  -4    1.59    1.20
  -5 -14  -4    2.88    1.58
   5  14   4   -2.28    1.42
  -6 -14  -4    3.59    1.67
  -6 -14  -4    2.62    1.27
  -7 -14  -4    1.68    1.35
  -8 -14  -4   -0.95    1.52
  -1 -15  -4   -1.43    2.01
   1  15   4    0.95    1.97
  -2 -15  -4    1.07    1.80
   2  15   4   -4.00    1.90
  -3 -15  -4    1.07    1.86
   3  15   4    0.46    1.89
  -4 -15  -4    3.58    1.92
  -4 -15  -4    1.24    1.45
   4  15   4    0.80    1.83
  -5 -15  -4    4.02    1.94
  -5 -15  -4    0.99    1.45
   5  15   4    2.52    1.80
  -6 -15  -4   -1.46    1.51
  -6 -15  -4    1.19    1.92
   6  14  -5   -1.19    1.77
  -6 -14   5    0.75    1.56
   5  14  -5    8.34    1.85
  -5 -14   5    8.36    1.58
   4  14  -5    4.43    1.78
  -4 -14   5    6.92    1.59
  -4 -14   5    4.48    1.44
   3  14  -5   -0.83    1.71
  -3 -14   5    0.18    1.76
  -3 -14   5   -1.40    1.36
   2  14  -5    4.27    1.73
  -2 -14   5    3.22    1.52
  -2 -14   5    2.75    1.36
   1  14  -5    1.62    1.69
  -1 -14   5    0.55    1.39
  -1 -14   5    3.02    1.60
   0  14  -5   -3.22    1.79
   0 -14   5   -0.53    1.42
   0 -14   5    0.51    2.28
  -1  14  -5    2.82    1.82
   1 -14   5    3.26    1.72
   1 -14   5    0.48    1.55
   8  13  -5    3.88    1.79
  -8 -13   5    0.98    1.54
   7  13  -5   -0.22    2.00
  -7 -13   5   -1.60    1.34
   6  13  -5    2.30    1.53
  -6 -13   5   -0.13    1.33
   5  13  -5    8.57    1.51
  -5 -13   5    3.46    1.29
   4  13  -5    0.75    1.45
  -4 -13   5    2.43    1.14
   3  13  -5   -0.92    1.41
  -3 -13   5   -0.94    1.07
  -3 -13   5   -1.35    1.34
   2  13  -5   -1.40    1.45
  -2 -13   5   -0.50    1.36
  -2 -13   5    0.65    1.08
   1  13  -5    3.14    1.49
  -1 -13   5   -1.86    1.11
  -1 -13   5    0.89    1.28
   0  13  -5    5.46    1.52
   0 -13   5    1.52    1.27
   0 -13   5    3.11    1.44
  -1  13  -5    3.39    1.57
   1 -13   5    3.28    1.44
  -2  13  -5    3.90    1.68
   2 -13   5   -0.51    1.43
  -3  13  -5    0.92    1.61
   3 -13   5    2.74    1.80
   9  12  -5    1.19    1.67
  -9 -12   5    1.49    1.47
   8  12  -5   -0.22    1.38
  -8 -12   5    0.56    1.38
   7  12  -5    0.44    1.39
   7  12  -5   -1.07    1.31
  -7 -12   5   -1.29    1.21
   6  12  -5    4.03    1.36
   6  12  -5    0.18    1.22
  -6 -12   5    0.96    1.14
   5  12  -5   18.45    1.58
  -5 -12   5   18.41    1.43
   4  12  -5    0.96    1.24
  -4 -12   5   -0.11    0.93
   3  12  -5    1.40    1.54
   2  12  -5   -0.68    1.22
  -2 -12   5   -0.89    0.89
  -2 -12   5    0.25    1.13
   1  12  -5    2.56    1.22
  -1 -12   5   -0.06    0.96
  -1 -12   5    2.16    1.05
   0  12  -5   -1.00    1.17
   0 -12   5    0.14    0.94
   0 -12   5    1.40    1.08
  -1  12  -5    1.34    1.23
   1 -12   5   -1.91    1.01
   1 -12   5    0.72    1.12
  -2  12  -5    0.27    1.38
   2 -12   5   -0.34    1.16
   2 -12   5    0.66    1.15
  -3  12  -5   -0.65    1.39
   3 -12   5    2.32    1.47
   3 -12   5    0.94    1.27
  -4  12  -5   -0.85    1.54
   4 -12   5    1.30    1.67
   4 -12   5    0.16    1.47
  -5  12  -5   -0.26    1.79
   5 -12   5    0.45    1.89
  10  11  -5    1.30    2.02
 -10 -11   5    1.45    1.56
   9  11  -5    1.11    1.35
  -9 -11   5    0.17    1.38
   8  11  -5   -1.23    1.34
  -8 -11   5    0.52    1.21
   7  11  -5    0.32    1.18
   7  11  -5    2.32    1.25
  -7 -11   5    0.45    1.06
   6  11  -5    3.98    1.20
   6  11  -5    0.90    1.08
  -6 -11   5    2.26    0.97
   5  11  -5    7.08    1.20
   5  11  -5    5.22    1.05
   4  11  -5   -0.67    1.07
  -4 -11   5   -0.88    0.81
   3  11  -5    5.81    1.07
  -3 -11   5    2.61    0.86
   2  11  -5    1.04    1.03
  -2 -11   5   -0.27    0.81
   1  11  -5    6.72    1.11
  -1 -11   5    8.26    1.07
  -1 -11   5    5.86    0.86
   0  11  -5    0.97    2.02
   0 -11   5    1.07    0.89
   0 -11   5    0.95    0.83
  -1  11  -5    0.47    1.08
   1 -11   5    0.17    0.88
   1 -11   5    1.03    0.87
  -2  11  -5    4.82    1.14
   2 -11   5    7.13    1.07
   2 -11   5    6.15    1.22
  -3  11  -5    4.41    1.21
   3 -11   5    3.56    1.13
   3 -11   5    5.05    1.28
  -4  11  -5   -1.07    1.31
   4 -11   5    0.08    1.37
   4 -11   5   -1.52    1.21
  -5  11  -5   -1.20    1.41
   5 -11   5    1.18    1.59
   5 -11   5    0.58    1.43
  -6  11  -5   -0.30    1.61
   6 -11   5    4.77    1.68
  11  10  -5    0.93    1.79
 -11 -10   5    0.98    1.57
  10  10  -5    1.88    1.48
 -10 -10   5   -0.08    1.38
   9  10  -5    5.85    1.42
  -9 -10   5    3.80    1.14
   8  10  -5    0.87    1.16
  -8 -10   5    0.54    0.98
   7  10  -5    4.95    1.15
   7  10  -5    4.33    1.11
  -7 -10   5    3.23    0.96
   6  10  -5    1.39    0.97
   6  10  -5    0.75    1.03
  -6 -10   5    1.71    0.78
   5  10  -5    7.38    1.06
   5  10  -5    6.06    0.91
  -5 -10   5    5.89    0.85
   4  10  -5   53.40    2.74
   4  10  -5   54.53    2.69
  -4 -10   5   54.50    2.64
   3  10  -5    1.05    0.88
  -3 -10   5    1.80    0.74
   2  10  -5    1.40    0.86
  -2 -10   5    1.10    0.68
   1  10  -5    1.57    0.84
  -1 -10   5    1.72    0.70
  -1 -10   5    0.68    0.82
   0  10  -5    4.73    0.90
   0 -10   5    4.76    0.80
   0 -10   5    6.21    0.78
  -1  10  -5    4.96    0.94
   1 -10   5    2.05    0.73
   1 -10   5    3.13    0.79
  -2  10  -5    3.54    0.94
   2 -10   5    5.56    0.86
   2 -10   5    4.64    0.93
  -3  10  -5    0.89    0.97
   3 -10   5   -0.73    0.94
   3 -10   5    1.35    0.88
  -4  10  -5    1.85    1.10
   4 -10   5    2.18    1.05
  -5  10  -5   -0.96    1.19
   5 -10   5    2.43    1.21
   5 -10   5    3.87    1.30
  -6  10  -5    1.86    1.39
   6 -10   5    5.23    1.45
   6 -10   5    3.33    1.38
  -7  10  -5    1.05    1.75
   7 -10   5   -0.45    1.57
  11   9  -5    3.08    1.45
 -11  -9   5   -2.31    1.98
 -11  -9   5   -0.04    1.37
  10   9  -5    0.58    1.24
 -10  -9   5    0.69    1.20
 -10  -9   5    1.38    1.60
   9   9  -5    0.19    1.22
  -9  -9   5    0.24    1.05
  -9  -9   5    0.75    1.34
   8   9  -5    1.20    1.06
   8   9  -5    3.22    1.03
  -8  -9   5    2.66    1.17
  -8  -9   5    3.82    0.96
   7   9  -5   -1.58    0.97
   7   9  -5    0.81    0.93
  -7  -9   5    0.86    0.89
  -7  -9   5    1.43    0.78
   6   9  -5    0.51    0.83
   6   9  -5    1.03    0.89
  -6  -9   5    0.27    0.55
  -6  -9   5   -0.49    0.75
   5   9  -5    1.14    0.74
   5   9  -5   -0.69    0.84
  -5  -9   5   -0.05    0.63
   4   9  -5   -0.30    0.77
   4   9  -5    0.54    0.70
  -4  -9   5    0.44    0.64
   3   9  -5   22.03    1.49
   3   9  -5   18.93    1.43
  -3  -9   5   22.07    1.32
   2   9  -5    1.96    0.74
  -2  -9   5    1.19    0.60
   1   9  -5    4.48    0.77
  -1  -9   5    5.05    0.68
   0   9  -5    6.68    0.84
   0  -9   5    7.89    0.85
   0  -9   5   10.68    0.78
  -1   9  -5   -1.06    0.76
   1  -9   5    0.77    0.60
   1  -9   5   -0.06    0.68
  -2   9  -5    3.33    0.85
   2  -9   5    3.28    0.71
   2  -9   5    2.15    0.76
  -3   9  -5    4.76    0.99
   3  -9   5    2.31    0.88
   3  -9   5    5.09    0.81
  -4   9  -5    0.06    0.93
  -4   9  -5   -0.15    0.82
   4  -9   5    1.02    1.01
   4  -9   5    0.93    0.89
  -5   9  -5    1.70    1.02
  -5   9  -5    2.65    1.15
   5  -9   5    3.15    1.08
   5  -9   5    2.47    1.03
  -6   9  -5   -0.50    1.18
  -6   9  -5   -0.38    1.12
   6  -9   5    0.57    1.15
   6  -9   5    0.62    1.19
  -7   9  -5    0.92    1.25
  -7   9  -5    4.34    1.45
   7  -9   5    5.13    1.44
   7  -9   5    4.21    1.38
  -8   9  -5    4.88    1.49
  -8   9  -5    5.31    1.72
   8  -9   5    5.93    1.62
  12   8  -5    0.56    1.68
 -12  -8   5   -2.34    1.53
  11   8  -5   -0.80    1.53
 -11  -8   5   -1.07    1.29
 -11  -8   5    0.80    1.63
  10   8  -5    1.13    1.21
 -10  -8   5    1.19    1.08
 -10  -8   5   -0.84    1.41
   9   8  -5   -0.15    1.09
  -9  -8   5    0.26    0.98
  -9  -8   5    1.22    1.23
   8   8  -5    0.88    0.76
   8   8  -5    0.71    1.17
  -8  -8   5   -0.91    0.79
  -8  -8   5    1.54    1.05
   7   8  -5    1.04    0.82
   7   8  -5    1.17    0.81
  -7  -8   5    0.00    0.76
  -7  -8   5    0.78    0.86
   6   8  -5   -0.26    0.72
   6   8  -5   -0.07    0.76
  -6  -8   5    0.30    0.62
  -6  -8   5    1.11    0.68
  -6  -8   5   -1.52    0.97
   5   8  -5    0.52    0.67
   5   8  -5    0.50    0.72
  -5  -8   5   -0.22    0.43
  -5  -8   5   -0.21    0.61
   4   8  -5    5.84    0.72
   4   8  -5    3.84    0.72
  -4  -8   5    4.44    0.58
   3   8  -5    4.08    0.69
   3   8  -5    5.30    0.72
  -3  -8   5    6.26    0.63
   2   8  -5    9.83    0.80
  -2  -8   5    8.44    0.68
   1   8  -5    3.04    0.68
  -1  -8   5    3.76    0.56
   0   8  -5   -0.30    0.61
   0  -8   5    0.04    0.58
   0  -8   5    0.83    0.49
  -1   8  -5    1.02    0.71
   1  -8   5    2.15    0.60
   1  -8   5    0.62    0.51
  -2   8  -5    7.94    0.50
  -2   8  -5   10.22    0.90
   2  -8   5    5.30    0.72
   2  -8   5    8.05    0.72
  -3   8  -5   12.44    0.99
   3  -8   5   13.31    0.91
   3  -8   5   11.60    0.89
   3  -8   5   11.60    0.94
  -4   8  -5   13.81    1.12
  -4   8  -5   14.55    1.04
   4  -8   5   13.90    1.05
   4  -8   5   13.28    1.26
   4  -8   5   17.57    1.19
  -5   8  -5    0.09    0.88
  -5   8  -5    0.05    0.89
   5  -8   5   -0.07    0.95
   5  -8   5   -0.35    0.87
  -6   8  -5   10.89    1.17
  -6   8  -5    9.92    1.17
   6  -8   5   10.20    1.17
   6  -8   5   10.26    1.18
  -7   8  -5    8.64    1.28
  -7   8  -5    8.17    1.31
   7  -8   5    7.78    1.28
   7  -8   5    8.06    1.22
  -8   8  -5    1.30    1.38
   8  -8   5    3.88    1.44
   8  -8   5    3.38    1.34
  -9   8  -5    4.34    1.61
  -9   8  -5    1.61    1.70
   9  -8   5    3.19    1.55
  12   7  -5    0.93    1.64
 -12  -7   5   -1.71    1.87
 -12  -7   5   -2.16    1.40
  11   7  -5    0.79    1.39
 -11  -7   5    3.46    1.50
 -11  -7   5    2.99    1.27
  10   7  -5    1.66    1.17
 -10  -7   5    3.00    0.99
 -10  -7   5    2.88    1.30
   9   7  -5    1.52    0.98
  -9  -7   5    3.46    0.94
  -9  -7   5    2.33    1.14
   8   7  -5    0.53    0.83
   8   7  -5    1.22    0.47
  -8  -7   5    1.75    0.96
  -8  -7   5    1.65    0.74
   7   7  -5    8.16    0.77
   7   7  -5    7.84    0.85
   7   7  -5    5.51    0.82
  -7  -7   5    7.62    0.92
  -7  -7   5    7.00    0.80
  -7  -7   5    7.80    0.79
   6   7  -5   12.76    0.96
   6   7  -5   13.33    0.87
   6   7  -5   12.98    0.90
  -6  -7   5   13.08    0.91
  -6  -7   5   11.03    0.88
  -6  -7   5   12.45    0.95
   5   7  -5    3.99    0.68
   5   7  -5    3.37    0.46
   5   7  -5    2.19    0.63
  -5  -7   5    2.40    0.74
  -5  -7   5    2.37    0.54
  -5  -7   5    2.76    0.43
   4   7  -5    4.14    0.62
   4   7  -5    4.24    0.64
  -4  -7   5    4.00    0.75
  -4  -7   5    4.02    0.37
  -4  -7   5    4.06    0.55
   3   7  -5   -0.33    0.55
   3   7  -5    0.23    0.47
  -3  -7   5    0.52    0.43
   2   7  -5    3.27    0.61
   2   7  -5    3.28    0.57
  -2  -7   5    3.77    0.46
   1   7  -5    0.32    0.55
  -1  -7   5    1.39    0.44
   0   7  -5    1.87    0.54
   0  -7   5    2.24    0.47
   0  -7   5    1.86    0.51
  -1   7  -5    4.21    0.60
   1  -7   5    3.17    0.48
   1  -7   5    3.92    0.56
  -2   7  -5   -0.01    0.62
  -2   7  -5    0.62    0.32
   2  -7   5    0.36    0.52
   2  -7   5    0.62    0.49
  -3   7  -5   44.71    2.19
   3  -7   5   43.38    2.14
   3  -7   5   43.76    2.10
   3  -7   5   43.18    2.10
  -4   7  -5    6.78    0.86
  -4   7  -5    4.80    0.71
   4  -7   5    5.86    0.80
   4  -7   5    6.16    0.93
   4  -7   5    5.44    0.73
  -5   7  -5    3.07    0.85
  -5   7  -5    3.43    0.80
   5  -7   5    4.94    0.81
   5  -7   5    2.73    0.82
  -6   7  -5    3.64    0.91
  -6   7  -5    3.63    0.91
   6  -7   5    3.66    0.93
   6  -7   5    3.90    0.87
  -7   7  -5    2.77    1.04
  -7   7  -5    3.58    1.03
   7  -7   5    3.71    1.03
   7  -7   5    2.07    1.05
  -8   7  -5    5.18    1.22
  -8   7  -5    4.31    1.24
   8  -7   5    6.03    1.27
   8  -7   5    5.29    1.14
  -9   7  -5    6.77    1.48
  -9   7  -5    3.48    1.36
   9  -7   5    2.61    1.47
   9  -7   5    4.15    1.40
 -10   7  -5   -0.21    1.74
 -10   7  -5    0.73    1.74
  10  -7   5   -1.94    1.64
  12   6  -5    5.47    1.71
 -12  -6   5    6.84    1.40
 -12  -6   5    3.24    1.82
  11   6  -5    2.19    1.26
 -11  -6   5    1.66    1.10
 -11  -6   5    0.81    1.42
  10   6  -5    1.12    1.07
 -10  -6   5    1.83    1.19
 -10  -6   5    1.42    1.01
   9   6  -5    0.30    1.00
  -9  -6   5    0.07    0.80
  -9  -6   5    0.08    1.03
   8   6  -5   -0.16    0.75
   8   6  -5   -0.96    0.42
  -8  -6   5    1.94    0.91
  -8  -6   5    0.44    0.58
  -8  -6   5    0.23    0.70
   7   6  -5    0.41    0.35
   7   6  -5   -0.21    0.64
  -7  -6   5    0.96    0.75
  -7  -6   5   -0.02    0.59
  -7  -6   5    0.44    0.52
   6   6  -5    0.06    0.58
   6   6  -5    0.59    0.47
   6   6  -5    0.09    0.67
  -6  -6   5    1.12    0.62
  -6  -6   5   -0.32    0.54
  -6  -6   5    0.81    0.54
   5   6  -5   15.53    0.99
   5   6  -5   13.40    1.01
   5   6  -5   14.51    1.06
  -5  -6   5   14.34    0.89
  -5  -6   5   15.85    1.02
  -5  -6   5   13.81    1.01
   4   6  -5   11.72    0.88
   4   6  -5   12.78    0.79
   4   6  -5   12.28    0.71
  -4  -6   5   12.02    0.88
  -4  -6   5   12.75    0.74
  -4  -6   5   13.07    0.81
   3   6  -5    5.10    0.55
   3   6  -5    5.32    0.33
   3   6  -5    4.24    0.54
  -3  -6   5    5.40    0.39
  -3  -6   5    5.57    0.62
  -3  -6   5    4.74    0.47
   2   6  -5    0.33    0.46
   2   6  -5   -0.05    0.41
  -2  -6   5    0.59    0.35
  -2  -6   5    0.99    0.55
  -2  -6   5    0.02    0.59
   1   6  -5    0.56    0.46
  -1  -6   5    0.71    0.58
  -1  -6   5    0.58    0.49
  -1  -6   5    0.73    0.38
   0   6  -5    4.68    0.56
   0   6  -5    5.84    0.84
   0  -6   5    5.27    0.59
   0  -6   5    5.83    0.49
  -1   6  -5    2.78    0.24
  -1   6  -5    3.09    0.20
  -1   6  -5    2.73    0.52
  -1   6  -5    1.33    0.48
   1  -6   5    2.29    0.54
   1  -6   5    2.66    0.41
   1  -6   5    2.27    0.46
  -2   6  -5    1.57    0.54
  -2   6  -5    1.20    0.30
   2  -6   5    1.73    0.46
   2  -6   5    0.82    0.43
  -3   6  -5    1.57    0.54
   3  -6   5    1.50    0.51
   3  -6   5    0.68    0.49
   3  -6   5    1.94    0.50
  -4   6  -5   55.80    2.62
  -4   6  -5   55.70    2.57
   4  -6   5   53.43    2.64
   4  -6   5   55.13    2.55
   4  -6   5   55.61    2.57
  -5   6  -5   27.50    1.63
  -5   6  -5   23.59    1.60
   5  -6   5   26.43    1.57
   5  -6   5   26.60    1.51
  -6   6  -5    2.58    0.81
  -6   6  -5    1.65    0.79
   6  -6   5    1.82    0.77
   6  -6   5    1.17    0.79
  -7   6  -5    1.87    0.93
  -7   6  -5    1.59    0.94
   7  -6   5    1.44    0.92
   7  -6   5    2.70    0.88
  -8   6  -5   -0.40    1.06
  -8   6  -5    0.31    1.07
   8  -6   5    1.96    1.01
   8  -6   5    2.41    1.09
  -9   6  -5   -1.40    1.15
  -9   6  -5    1.31    1.24
   9  -6   5   -0.32    1.27
   9  -6   5   -0.52    1.14
 -10   6  -5    5.96    1.75
 -10   6  -5    8.34    1.58
  10  -6   5    7.17    1.55
  10  -6   5    3.09    1.48
  12   5  -5    1.81    1.46
 -12  -5   5    4.20    1.29
 -12  -5   5    1.67    1.70
  11   5  -5    4.15    1.37
 -11  -5   5    3.55    1.37
 -11  -5   5    4.64    1.04
  10   5  -5    1.34    1.03
 -10  -5   5    2.54    1.16
 -10  -5   5    1.65    0.89
   9   5  -5    9.68    1.09
  -9  -5   5   10.31    1.15
  -9  -5   5   10.08    0.98
   8   5  -5    0.55    0.76
  -8  -5   5    1.26    0.65
  -8  -5   5    1.16    0.84
   7   5  -5   -0.25    0.66
   7   5  -5    0.15    0.37
  -7  -5   5   -0.13    0.56
  -7  -5   5    0.91    0.44
  -7  -5   5   -0.01    0.70
   6   5  -5    2.17    0.69
   6   5  -5    2.60    0.57
   6   5  -5    1.70    0.35
  -6  -5   5    2.69    0.55
  -6  -5   5    1.00    0.59
  -6  -5   5    1.24    0.43
   5   5  -5   22.42    1.27
   5   5  -5   22.93    1.26
  -5  -5   5   21.60    1.21
  -5  -5   5   22.89    1.24
  -5  -5   5   22.26    1.16
   4   5  -5    0.31    0.45
   4   5  -5    0.47    0.34
   4   5  -5    0.32    0.36
  -4  -5   5    0.30    0.29
  -4  -5   5    0.90    0.37
  -4  -5   5    0.90    0.42
   3   5  -5   27.33    1.29
   3   5  -5   27.04    1.32
  -3  -5   5   26.99    1.20
  -3  -5   5   25.59    1.38
  -3  -5   5   27.52    1.32
  -3  -5   5   24.93    1.26
   2   5  -5   18.96    1.05
   2   5  -5   19.90    1.03
   2   5  -5   19.85    1.09
  -2  -5   5   19.90    1.08
  -2  -5   5   20.35    1.09
  -2  -5   5   20.28    1.01
   1   5  -5    1.71    0.36
   1   5  -5    2.25    0.41
   1   5  -5    1.08    0.42
  -1  -5   5    1.99    0.45
  -1  -5   5    1.66    0.46
  -1  -5   5    1.47    0.33
   0   5  -5   44.92    2.06
   0   5  -5   45.62    2.08
   0  -5   5   46.16    2.11
   0  -5   5   47.89    2.06
   0  -5   5   44.51    2.03
  -1   5  -5    1.00    0.44
  -1   5  -5    0.36    0.19
  -1   5  -5   -0.03    0.38
  -1   5  -5    0.61    0.16
   1  -5   5    0.62    0.48
   1  -5   5    0.51    0.30
   1  -5   5    0.60    0.35
   1  -5   5    0.33    0.34
  -2   5  -5    7.46    0.52
  -2   5  -5    7.19    0.62
  -2   5  -5    6.42    0.55
   2  -5   5    6.80    0.53
   2  -5   5    7.43    0.65
   2  -5   5    8.62    0.60
   2  -5   5    8.99    0.54
  -3   5  -5    1.72    0.45
  -3   5  -5    2.62    0.29
  -3   5  -5    2.22    0.58
   3  -5   5    2.21    0.44
   3  -5   5    1.48    0.43
   3  -5   5    1.70    0.42
  -4   5  -5   66.51    3.03
  -4   5  -5   66.02    3.00
   4  -5   5   66.58    2.99
   4  -5   5   68.47    2.99
   4  -5   5   67.01    3.03
  -5   5  -5    4.21    0.67
  -5   5  -5    5.15    0.66
   5  -5   5    4.32    0.83
   5  -5   5    3.97    0.63
   5  -5   5    5.73    0.66
  -6   5  -5    9.34    0.87
  -6   5  -5    8.02    0.84
   6  -5   5    9.57    0.84
   6  -5   5    8.57    0.84
  -7   5  -5   10.46    1.04
  -7   5  -5   11.89    1.07
   7  -5   5   12.90    1.02
   7  -5   5   11.97    1.03
  -8   5  -5    0.59    0.94
  -8   5  -5   -0.36    0.97
   8  -5   5    0.91    0.93
   8  -5   5   -0.18    0.91
  -9   5  -5    3.43    1.12
  -9   5  -5    1.90    1.42
   9  -5   5    3.68    1.11
   9  -5   5    2.73    1.17
 -10   5  -5    2.94    1.39
 -10   5  -5    2.63    1.35
  10  -5   5   -0.05    1.32
  10  -5   5    3.68    1.28
 -11   5  -5   -1.01    1.68
  11  -5   5    1.06    1.54
  12   4  -5    2.98    1.49
 -12  -4   5   -1.67    1.13
 -12  -4   5   -1.17    1.73
  11   4  -5    0.12    1.22
 -11  -4   5    1.00    1.35
 -11  -4   5   -1.17    1.45
  10   4  -5   -0.64    0.95
 -10  -4   5    0.74    1.11
 -10  -4   5    0.72    0.83
   9   4  -5    3.29    0.85
  -9  -4   5    2.53    0.94
  -9  -4   5    3.92    0.77
   8   4  -5    6.49    0.82
  -8  -4   5    5.61    0.69
  -8  -4   5    4.81    0.84
   7   4  -5    0.38    0.59
   7   4  -5    1.18    0.32
  -7  -4   5    0.22    0.55
  -7  -4   5   -0.11    0.67
   6   4  -5   23.06    1.10
   6   4  -5   24.75    1.32
   6   4  -5   21.48    1.47
  -6  -4   5   23.58    1.26
  -6  -4   5   21.28    1.40
  -6  -4   5   23.21    1.12
   5   4  -5    4.26    0.57
   5   4  -5    4.50    0.36
   5   4  -5    4.08    0.52
  -5  -4   5    4.21    0.41
  -5  -4   5    3.49    0.45
  -5  -4   5    4.82    0.53
   4   4  -5    9.75    0.60
   4   4  -5   11.13    0.79
   4   4  -5    9.59    0.71
   4   4  -5   10.64    0.77
  -4  -4   5    8.88    0.71
  -4  -4   5   11.69    0.68
  -4  -4   5   10.83    0.64
  -4  -4   5   12.09    0.66
   3   4  -5    0.40    0.21
   3   4  -5    0.29    0.33
   3   4  -5    0.13    0.41
   3   4  -5   -0.04    0.25
  -3  -4   5    0.32    0.22
  -3  -4   5    0.55    0.30
  -3  -4   5    0.25    0.30
  -3  -4   5    0.14    0.38
   2   4  -5   81.20    3.45
   2   4  -5   77.55    3.46
   2   4  -5   80.30    3.41
  -2  -4   5   77.94    3.46
  -2  -4   5   82.66    3.41
  -2  -4   5   77.74    3.44
  -2  -4   5   83.05    3.46
   1   4  -5    7.60    0.47
   1   4  -5    8.06    0.40
   1   4  -5    8.13    0.52
   1   4  -5    7.44    0.49
  -1  -4   5    8.06    0.39
  -1  -4   5    8.27    0.61
  -1  -4   5    8.11    0.52
  -1  -4   5    8.68    0.62
   0   4  -5  164.20    7.04
   0   4  -5  160.69    7.05
   0   4  -5  170.34    7.00
   0   4  -5  160.19    7.00
   0  -4   5  168.05    7.05
   0  -4   5  172.12    7.04
   0  -4   5  162.19    7.03
  -1   4  -5   10.63    0.63
  -1   4  -5    9.70    0.70
  -1   4  -5   10.04    0.54
  -1   4  -5   11.31    0.51
   1  -4   5   10.71    0.66
   1  -4   5   10.13    0.65
   1  -4   5   10.50    0.61
   1  -4   5    9.90    0.58
  -2   4  -5   26.71    1.21
  -2   4  -5   27.42    1.26
  -2   4  -5   27.19    1.31
   2  -4   5   25.04    1.22
   2  -4   5   26.31    1.32
   2  -4   5   25.80    1.24
  -3   4  -5   32.17    1.61
  -3   4  -5   33.76    1.50
  -3   4  -5   32.41    1.54
   3  -4   5   32.48    1.54
   3  -4   5   33.45    1.53
   3  -4   5   34.46    1.62
   3  -4   5   33.50    1.54
  -4   4  -5   11.75    0.77
  -4   4  -5   14.02    0.79
  -4   4  -5    9.65    0.69
  -4   4  -5   12.36    0.88
   4  -4   5   11.86    0.77
   4  -4   5   10.86    0.76
   4  -4   5   13.04    0.85
   4  -4   5   10.66    0.82
  -5   4  -5    6.19    0.67
  -5   4  -5    6.85    0.67
   5  -4   5    8.34    0.66
   5  -4   5    7.26    0.65
   5  -4   5    5.98    0.78
  -6   4  -5   -1.25    0.59
  -6   4  -5    0.41    0.64
   6  -4   5   -0.66    0.60
   6  -4   5   -0.43    0.59
  -7   4  -5    1.50    0.77
  -7   4  -5    1.51    0.74
   7  -4   5    1.61    0.69
   7  -4   5    1.67    0.73
  -8   4  -5   23.59    1.82
  -8   4  -5   22.72    1.40
   8  -4   5   21.80    1.41
   8  -4   5   25.42    1.63
  -9   4  -5    0.65    1.06
  -9   4  -5    0.36    0.96
   9  -4   5   -0.42    0.94
   9  -4   5   -0.82    0.99
 -10   4  -5    4.89    1.18
 -10   4  -5    1.83    1.30
  10  -4   5    2.25    1.16
  10  -4   5    2.03    1.23
 -11   4  -5   11.75    1.74
  11  -4   5   10.91    1.78
  11  -4   5   12.94    1.52
  12   3  -5    0.81    1.56
 -12  -3   5    4.56    1.73
 -12  -3   5    1.03    1.06
  11   3  -5    4.87    1.34
 -11  -3   5    4.65    1.44
 -11  -3   5    3.96    0.98
  10   3  -5   -0.48    1.00
 -10  -3   5    0.62    0.81
   9   3  -5    0.40    0.87
  -9  -3   5   -0.52    0.90
  -9  -3   5    1.47    0.72
   8   3  -5    3.78    0.75
  -8  -3   5    3.22    0.65
  -8  -3   5    2.82    0.83
   7   3  -5   -0.52    0.61
   7   3  -5    0.12    0.28
   7   3  -5   -0.51    0.33
  -7  -3   5   -0.38    0.65
  -7  -3   5   -0.35    0.48
   6   3  -5   13.14    0.68
   6   3  -5   13.72    0.99
   6   3  -5   10.35    0.89
  -6  -3   5   12.36    0.88
  -6  -3   5   12.16    0.85
   5   3  -5   29.15    1.37
   5   3  -5   30.20    1.51
   5   3  -5   32.49    1.60
  -5  -3   5   30.78    1.55
  -5  -3   5   32.95    1.38
  -5  -3   5   27.96    1.44
   4   3  -5    8.29    0.62
   4   3  -5    8.41    0.51
   4   3  -5    8.99    0.59
  -4  -3   5    9.02    0.61
  -4  -3   5    8.69    0.51
  -4  -3   5    7.76    0.52
  -4  -3   5    7.83    0.57
   3   3  -5    0.08    0.37
   3   3  -5   -0.38    0.28
   3   3  -5   -0.04    0.21
   3   3  -5   -0.11    0.28
  -3  -3   5   -0.24    0.21
  -3  -3   5    0.46    0.24
  -3  -3   5    0.20    0.23
  -3  -3   5    0.18    0.34
   2   3  -5    0.00    0.20
   2   3  -5    0.11    0.28
   2   3  -5   -0.07    0.20
  -2  -3   5    0.15    0.28
  -2  -3   5    0.19    0.25
   1   3  -5    0.50    0.14
   1   3  -5    0.43    0.21
   1   3  -5    0.79    0.27
   1   3  -5    0.00    0.19
  -1  -3   5    0.35    0.13
  -1  -3   5    0.47    0.27
  -1  -3   5    0.36    0.24
  -1  -3   5    0.45    0.18
   0   3  -5    1.26    0.14
   0   3  -5    1.23    0.24
   0   3  -5    0.65    0.20
   0   3  -5    0.98    0.21
   0  -3   5    1.16    0.23
   0  -3   5    1.10    0.28
   0  -3   5    1.18    0.19
  -1   3  -5  152.81    6.28
  -1   3  -5  125.76    6.35
  -1   3  -5  153.57    6.30
  -1   3  -5  146.03    6.28
   1  -3   5  154.78    6.32
   1  -3   5  145.26    6.30
   1  -3   5  151.15    6.29
   1  -3   5  154.68    6.29
  -2   3  -5    3.78    0.31
  -2   3  -5    3.69    0.37
  -2   3  -5    4.69    0.37
   2  -3   5    4.46    0.32
   2  -3   5    4.79    0.42
  -3   3  -5    0.66    0.24
  -3   3  -5    0.23    0.35
  -3   3  -5    0.06    0.33
  -3   3  -5    0.23    0.28
   3  -3   5    0.32    0.23
   3  -3   5   -0.03    0.34
   3  -3   5   -0.03    0.27
   3  -3   5   -0.19    0.29
  -4   3  -5    4.59    0.49
  -4   3  -5    4.03    0.44
  -4   3  -5    4.38    0.46
  -4   3  -5    3.23    0.43
   4  -3   5    3.83    0.43
   4  -3   5    4.27    0.45
   4  -3   5    4.40    0.51
  -5   3  -5   15.81    1.07
  -5   3  -5   14.82    1.01
  -5   3  -5   14.01    1.04
  -5   3  -5   13.72    0.96
   5  -3   5   15.10    0.97
   5  -3   5   16.11    0.94
   5  -3   5   15.16    0.97
   5  -3   5   15.84    1.19
  -6   3  -5   -1.38    0.52
  -6   3  -5   -0.05    0.58
   6  -3   5   -0.17    0.52
   6  -3   5   -0.41    0.52
   6  -3   5   -0.23    0.50
  -7   3  -5    6.65    0.74
  -7   3  -5    5.30    0.78
   7  -3   5    7.16    0.74
   7  -3   5    5.81    0.73
  -8   3  -5    0.56    0.84
  -8   3  -5    1.40    0.75
   8  -3   5    1.67    0.79
   8  -3   5    1.20    0.74
  -9   3  -5    0.40    0.84
  -9   3  -5    0.72    0.96
   9  -3   5   -0.55    0.89
   9  -3   5   -0.12    0.91
 -10   3  -5    2.34    0.99
 -10   3  -5    1.84    1.12
  10  -3   5    1.83    1.12
  10  -3   5    2.23    1.06
 -11   3  -5   15.42    1.76
  11  -3   5   17.53    1.59
  11  -3   5   17.10    1.52
 -12   3  -5    6.31    1.88
  12  -3   5    5.29    1.58
  12  -3   5    6.03    1.55
  12   2  -5    0.41    1.55
 -12  -2   5   -2.25    1.71
 -12  -2   5    0.02    1.06
  11   2  -5    1.06    1.21
 -11  -2   5   -1.90    1.38
 -11  -2   5    1.11    0.91
  10   2  -5    1.49    1.07
 -10  -2   5    2.30    1.13
 -10  -2   5    2.52    0.81
   9   2  -5    0.69    0.87
  -9  -2   5    0.94    0.90
  -9  -2   5    0.60    0.69
   8   2  -5    1.57    0.76
   8   2  -5    1.44    0.27
  -8  -2   5    1.81    0.79
  -8  -2   5    0.91    0.57
   7   2  -5    3.02    0.32
   7   2  -5    2.98    0.41
   7   2  -5    3.12    0.67
  -7  -2   5    3.28    0.69
  -7  -2   5    3.61    0.55
   6   2  -5   15.93    1.04
   6   2  -5   16.78    0.82
  -6  -2   5   16.27    1.20
  -6  -2   5   17.67    0.99
   5   2  -5   -0.03    0.49
   5   2  -5    0.23    0.42
   5   2  -5   -0.15    0.20
  -5  -2   5    0.57    0.45
  -5  -2   5    0.42    0.32
   4   2  -5    4.27    0.31
   4   2  -5    3.50    0.41
   4   2  -5    3.96    0.46
  -4  -2   5    5.06    0.35
  -4  -2   5    4.50    0.31
  -4  -2   5    4.01    0.41
  -4  -2   5    4.00    0.46
   3   2  -5  107.24    4.59
   3   2  -5  110.89    4.58
   3   2  -5  103.53    4.56
  -3  -2   5  105.72    4.56
  -3  -2   5  107.49    4.56
  -3  -2   5  107.66    4.58
  -3  -2   5  106.53    4.59
   2   2  -5    3.33    0.28
   2   2  -5    3.11    0.29
   2   2  -5    2.61    0.24
   2   2  -5    2.39    0.27
  -2  -2   5    2.70    0.26
  -2  -2   5    3.18    0.31
  -2  -2   5    2.57    0.23
  -2  -2   5    3.06    0.26
   1   2  -5    5.38    0.37
   1   2  -5    5.59    0.36
   1   2  -5    5.87    0.41
   1   2  -5    5.84    0.35
  -1  -2   5    5.67    0.33
  -1  -2   5    5.20    0.39
  -1  -2   5    5.34    0.34
  -1  -2   5    5.78    0.38
   0   2  -5    1.08    0.14
   0   2  -5    1.00    0.15
   0   2  -5    0.65    0.19
   0   2  -5    1.20    0.20
   0  -2   5    0.87    0.18
   0  -2   5    0.82    0.14
   0  -2   5    0.52    0.20
   0  -2   5    0.96    0.17
  -1   2  -5   31.58    1.48
  -1   2  -5   35.23    1.49
  -1   2  -5   34.12    1.46
   1  -2   5   34.18    1.48
   1  -2   5   33.43    1.50
  -2   2  -5    1.00    0.20
  -2   2  -5    0.71    0.26
  -2   2  -5    0.36    0.21
   2  -2   5    1.01    0.18
   2  -2   5    0.89    0.26
   2  -2   5    0.76    0.21
  -3   2  -5   14.47    0.69
  -3   2  -5   13.50    0.68
  -3   2  -5   13.09    0.71
  -3   2  -5   13.74    0.77
   3  -2   5   13.26    0.68
   3  -2   5   14.04    0.75
   3  -2   5   13.92    0.75
  -4   2  -5    0.27    0.38
  -4   2  -5    0.35    0.28
  -4   2  -5   -0.15    0.32
  -4   2  -5    0.35    0.30
   4  -2   5   -0.09    0.37
   4  -2   5    0.32    0.22
   4  -2   5   -0.10    0.34
   4  -2   5    0.13    0.32
  -5   2  -5   34.14    1.62
  -5   2  -5   33.66    1.59
  -5   2  -5   32.74    1.65
  -5   2  -5   33.87    1.60
   5  -2   5   32.13    1.61
   5  -2   5   35.46    1.72
   5  -2   5   33.56    1.57
   5  -2   5   34.32    1.57
  -6   2  -5    0.67    0.53
  -6   2  -5    1.78    0.60
  -6   2  -5    1.59    0.47
   6  -2   5    2.21    0.45
   6  -2   5    1.47    0.48
   6  -2   5    1.64    0.54
  -7   2  -5    1.26    0.64
  -7   2  -5    0.67    0.54
   7  -2   5    0.93    0.56
   7  -2   5    1.58    0.61
   7  -2   5    0.23    0.50
  -8   2  -5    0.14    0.63
  -8   2  -5    0.34    0.74
   8  -2   5   -0.11    0.69
   8  -2   5    0.32    0.70
   8  -2   5   -0.49    0.54
  -9   2  -5    4.24    0.79
  -9   2  -5    4.53    0.97
   9  -2   5    3.50    0.87
   9  -2   5    4.77    0.91
 -10   2  -5    6.68    0.91
 -10   2  -5    8.01    1.21
  10  -2   5    5.22    1.10
  10  -2   5    7.87    1.08
 -11   2  -5    3.38    1.43
  11  -2   5    2.71    1.19
  11  -2   5    1.51    1.24
 -12   2  -5    6.80    1.87
  12  -2   5    4.21    1.47
  12  -2   5    6.02    1.44
  12   1  -5    2.64    1.50
 -12  -1   5    2.15    1.05
 -12  -1   5    2.95    1.82
  11   1  -5    2.47    1.31
 -11  -1   5    2.79    1.49
 -11  -1   5    2.88    0.96
  10   1  -5    2.48    1.03
 -10  -1   5    3.33    0.82
 -10  -1   5    3.44    1.19
   9   1  -5    0.06    0.29
   9   1  -5    0.10    0.84
  -9  -1   5    0.67    0.95
  -9  -1   5   -0.13    0.67
   8   1  -5    2.11    0.44
   8   1  -5    2.90    0.34
   8   1  -5    3.45    0.80
  -8  -1   5    1.37    0.80
  -8  -1   5    2.12    0.59
   7   1  -5   -0.32    0.66
   7   1  -5    0.00    0.27
   7   1  -5   -0.57    0.42
  -7  -1   5    0.43    0.68
  -7  -1   5   -0.62    0.47
   6   1  -5    0.38    0.24
   6   1  -5    0.53    0.37
   6   1  -5   -0.59    0.53
  -6  -1   5    0.10    0.56
  -6  -1   5    0.13    0.39
  -6  -1   5    0.57    0.53
   5   1  -5    7.41    0.48
   5   1  -5    8.64    0.62
   5   1  -5    8.16    0.71
  -5  -1   5    8.39    0.56
  -5  -1   5    7.92    0.64
  -5  -1   5    8.54    0.59
   4   1  -5   51.22    2.24
   4   1  -5   50.78    2.31
   4   1  -5   50.20    2.34
  -4  -1   5   53.24    2.24
  -4  -1   5   54.32    2.32
  -4  -1   5   50.69    2.32
   3   1  -5  147.66    6.28
   3   1  -5  150.63    6.25
   3   1  -5  144.10    6.26
   3   1  -5  145.05    6.24
  -3  -1   5  144.02    6.26
  -3  -1   5  147.71    6.26
  -3  -1   5  149.51    6.24
  -3  -1   5  146.39    6.24
   2   1  -5    9.15    0.56
   2   1  -5    9.94    0.53
   2   1  -5    9.19    0.50
   2   1  -5    9.32    0.49
  -2  -1   5    9.72    0.55
  -2  -1   5    8.85    0.48
  -2  -1   5    9.51    0.53
  -2  -1   5    9.26    0.50
   1   1  -5    4.10    0.32
   1   1  -5    4.40    0.30
   1   1  -5    3.91    0.30
   1   1  -5    4.22    0.28
  -1  -1   5    4.11    0.30
  -1  -1   5    3.92    0.29
  -1  -1   5    4.41    0.32
  -1  -1   5    3.95    0.28
   0   1  -5   20.73    0.94
   0   1  -5   20.26    0.91
   0   1  -5   21.91    0.94
   0   1  -5   21.85    0.94
   0  -1   5   21.05    0.93
   0  -1   5   20.86    0.93
   0  -1   5   20.07    0.91
   0  -1   5   21.02    0.94
  -1   1  -5   12.77    0.64
  -1   1  -5   14.05    0.64
   1  -1   5   13.78    0.64
   1  -1   5   13.44    0.59
   1  -1   5   12.71    0.63
  -2   1  -5    0.74    0.18
  -2   1  -5    0.50    0.20
  -2   1  -5    0.60    0.19
   2  -1   5    0.38    0.18
   2  -1   5    0.61    0.12
   2  -1   5    0.39    0.19
  -3   1  -5    4.19    0.26
  -3   1  -5    3.85    0.30
  -3   1  -5    4.39    0.36
  -3   1  -5    3.83    0.30
   3  -1   5    3.47    0.30
   3  -1   5    3.47    0.30
   3  -1   5    3.84    0.26
  -4   1  -5    8.95    0.53
  -4   1  -5    8.45    0.53
  -4   1  -5    7.22    0.49
  -4   1  -5    6.92    0.49
   4  -1   5    8.58    0.53
   4  -1   5    7.28    0.49
   4  -1   5    7.77    0.53
   4  -1   5    7.10    0.48
  -5   1  -5   18.24    0.89
  -5   1  -5   17.50    1.05
  -5   1  -5   17.61    1.04
  -5   1  -5   18.04    0.98
   5  -1   5   18.43    0.88
   5  -1   5   19.24    0.93
   5  -1   5   17.92    1.13
   5  -1   5   18.55    1.01
  -6   1  -5    1.69    0.51
  -6   1  -5    1.61    0.53
   6  -1   5    2.53    0.38
   6  -1   5    2.27    0.44
   6  -1   5    1.78    0.51
  -7   1  -5   -0.04    0.58
  -7   1  -5   -0.30    0.40
   7  -1   5   -0.24    0.52
   7  -1   5    0.16    0.40
   7  -1   5    0.20    0.59
  -8   1  -5    0.40    0.49
  -8   1  -5   -0.32    0.69
   8  -1   5   -0.40    0.45
   8  -1   5    0.37    0.68
   8  -1   5    0.36    0.63
  -9   1  -5   -0.51    0.83
  -9   1  -5   -0.21    0.58
   9  -1   5   -0.40    0.76
   9  -1   5    0.70    0.77
 -10   1  -5    0.21    0.67
 -10   1  -5    1.65    1.39
  10  -1   5   -0.42    0.91
  10  -1   5    0.80    0.94
 -11   1  -5    3.30    1.33
  11  -1   5    2.40    1.22
  11  -1   5    3.70    1.20
 -12   1  -5    6.72    1.75
  12  -1   5   11.46    1.45
  12  -1   5   10.15    1.48
 -13   1  -5    2.06    2.03
  13  -1   5    2.10    1.61
  13  -1   5    0.18    1.73
  12   0  -5    2.47    1.75
 -12   0   5    1.09    1.95
  11   0  -5   -0.23    1.27
 -11   0   5   -0.25    0.93
 -11   0   5    0.87    1.50
  10   0  -5    5.05    1.16
 -10   0   5    2.67    0.82
 -10   0   5    4.34    1.25
   9   0  -5    1.43    0.94
   9   0  -5    1.09    0.35
  -9   0   5    0.90    0.98
  -9   0   5    0.72    0.68
   8   0  -5    2.49    0.31
   8   0  -5    1.96    0.52
   8   0  -5    2.58    0.80
  -8   0   5    3.03    0.60
  -8   0   5    1.20    0.81
   7   0  -5   24.13    1.13
   7   0  -5   25.00    1.30
   7   0  -5   24.03    1.47
  -7   0   5   24.01    1.60
  -7   0   5   24.43    1.48
  -7   0   5   24.94    1.30
   6   0  -5    3.73    0.50
   6   0  -5    2.89    0.59
   6   0  -5    2.85    0.30
  -6   0   5    3.30    0.62
  -6   0   5    3.52    0.56
  -6   0   5    3.27    0.39
   5   0  -5    1.64    0.24
   5   0  -5    1.77    0.37
   5   0  -5    1.43    0.55
   5   0  -5    1.07    0.45
  -5   0   5    1.33    0.40
  -5   0   5    1.28    0.22
  -5   0   5    1.18    0.46
   4   0  -5    3.86    0.43
   4   0  -5    3.37    0.28
   4   0  -5    3.34    0.47
  -4   0   5    2.72    0.42
  -4   0   5    3.61    0.35
  -4   0   5    3.97    0.44
  -4   0   5    3.64    0.27
   3   0  -5   11.54    0.62
   3   0  -5   12.98    0.78
   3   0  -5   11.73    0.60
  -3   0   5   11.81    0.59
  -3   0   5   12.12    0.72
  -3   0   5   12.73    0.70
   2   0  -5   20.37    0.90
   2   0  -5   19.54    0.97
   2   0  -5   20.69    0.91
   2   0  -5   18.98    0.93
  -2   0   5   20.42    0.95
  -2   0   5   19.76    0.93
  -2   0   5   20.20    0.89
  -2   0   5   19.93    0.92
   1   0  -5   24.00    1.07
   1   0  -5   22.71    1.05
   1   0  -5   24.21    1.03
   1   0  -5   22.85    1.04
  -1   0   5   23.12    1.06
  -1   0   5   24.01    1.05
  -1   0   5   23.97    1.06
  -1   0   5   24.19    1.03
   0   0  -5   14.94    0.68
   0   0  -5   16.47    0.72
   0   0  -5   16.23    0.70
   0   0  -5   14.77    0.71
   0   0   5   15.31    0.70
   0   0   5   15.33    0.68
   0   0   5   15.44    0.72
   0   0   5   15.82    0.71
  -1   0  -5   29.77    1.34
  -1   0  -5   31.88    1.34
  -1   0  -5   31.18    1.35
   1   0   5   31.36    1.34
   1   0   5   30.38    1.34
   1   0   5   29.79    1.34
  -2   0  -5    1.36    0.20
  -2   0  -5    1.62    0.18
  -2   0  -5    1.43    0.19
  -2   0  -5    1.64    0.11
   2   0   5    1.70    0.21
   2   0   5    1.52    0.11
   2   0   5    1.40    0.18
  -3   0  -5   11.86    0.61
  -3   0  -5   11.69    0.61
  -3   0  -5   11.25    0.58
  -3   0  -5   11.70    0.54
   3   0   5   10.09    0.61
   3   0   5   11.63    0.54
   3   0   5   11.49    0.58
  -4   0  -5    4.51    0.31
  -4   0  -5    4.81    0.32
  -4   0  -5    3.42    0.36
  -4   0  -5    3.64    0.39
   4   0   5    4.36    0.31
   4   0   5    4.21    0.37
   4   0   5    4.76    0.31
  -5   0  -5    9.11    0.58
  -5   0  -5    7.65    0.57
  -5   0  -5    8.76    0.60
  -5   0  -5    7.91    0.52
   5   0   5   10.26    0.66
   5   0   5    8.53    0.52
   5   0   5    8.88    0.54
   5   0   5    8.03    0.56
  -6   0  -5   -0.10    0.28
  -6   0  -5   -0.25    0.44
  -6   0  -5   -0.07    0.44
   6   0   5    0.23    0.42
   6   0   5   -0.09    0.37
   6   0   5   -0.11    0.25
  -7   0  -5    0.82    0.32
  -7   0  -5    0.77    0.66
  -7   0  -5    1.93    0.61
   7   0   5    1.64    0.51
   7   0   5    1.64    0.28
   7   0   5    1.72    0.58
  -8   0  -5    0.27    0.66
  -8   0  -5   -0.02    0.37
   8   0   5    0.38    0.32
   8   0   5    0.84    0.59
   8   0   5    0.56    0.63
  -9   0  -5    0.29    0.41
  -9   0  -5   -0.54    0.83
   9   0   5    0.23    0.30
   9   0   5    0.46    0.80
   9   0   5    0.41    0.73
 -10   0  -5    9.75    1.32
 -10   0  -5    9.34    0.62
  10   0   5   10.60    1.06
  10   0   5    7.96    1.03
 -11   0  -5    2.80    1.31
  11   0   5    1.26    1.09
  11   0   5   -0.43    1.03
 -12   0  -5    2.58    1.55
  12   0   5    2.19    1.32
  12   0   5   -1.39    1.20
 -13   0  -5    6.09    2.15
  13   0   5    3.12    1.57
  12  -1  -5   -0.30    1.65
 -12   1   5   -0.88    1.93
  11  -1  -5    4.32    1.49
 -11   1   5   -0.11    1.68
  10  -1  -5   -0.03    1.12
 -10   1   5    0.27    0.81
 -10   1   5   -0.36    1.26
   9  -1  -5   -0.74    0.88
   9  -1  -5    0.48    0.54
  -9   1   5    0.11    1.39
  -9   1   5   -0.17    0.68
   8  -1  -5    5.93    0.88
   8  -1  -5    5.11    0.65
   8  -1  -5    4.62    0.55
  -8   1   5    3.29    0.61
  -8   1   5    4.65    0.90
  -8   1   5    5.35    0.95
   7  -1  -5    8.30    0.74
   7  -1  -5    9.02    0.84
   7  -1  -5    8.44    0.57
  -7   1   5    8.20    0.59
  -7   1   5    5.94    0.81
  -7   1   5    7.82    0.75
   6  -1  -5   69.81    3.13
   6  -1  -5   71.65    3.16
   6  -1  -5   68.47    3.06
  -6   1   5   73.34    3.11
  -6   1   5   68.34    3.22
  -6   1   5   71.41    3.04
   5  -1  -5    5.19    0.52
   5  -1  -5    5.13    0.56
  -5   1   5    4.12    0.55
  -5   1   5    4.94    0.33
  -5   1   5    4.51    0.44
   4  -1  -5   44.74    2.19
   4  -1  -5   48.28    2.10
   4  -1  -5   46.95    2.04
   4  -1  -5   46.78    2.12
  -4   1   5   47.41    2.03
  -4   1   5   46.88    2.15
  -4   1   5   46.72    2.04
  -4   1   5   46.96    2.12
   3  -1  -5    6.80    0.44
   3  -1  -5    5.68    0.42
   3  -1  -5    5.37    0.50
   3  -1  -5    5.76    0.41
  -3   1   5    6.50    0.36
  -3   1   5    7.02    0.49
  -3   1   5    7.50    0.48
   2  -1  -5   50.89    2.23
   2  -1  -5   52.28    2.21
   2  -1  -5   52.66    2.28
   2  -1  -5   51.52    2.24
  -2   1   5   50.76    2.25
  -2   1   5   52.17    2.25
  -2   1   5   51.53    2.20
   1  -1  -5    1.29    0.20
   1  -1  -5    1.10    0.17
   1  -1  -5    1.20    0.16
   1  -1  -5    1.26    0.12
  -1   1   5    1.12    0.18
  -1   1   5    1.48    0.19
  -1   1   5    1.26    0.12
   0  -1  -5   33.81    1.44
   0  -1  -5   30.78    1.40
   0  -1  -5   32.59    1.42
   0   1   5   32.41    1.41
   0   1   5   32.87    1.40
   0   1   5   33.32    1.43
   0   1   5   32.81    1.43
  -1  -1  -5    0.63    0.17
  -1  -1  -5    0.57    0.07
  -1  -1  -5    0.67    0.14
  -1  -1  -5    0.46    0.14
   1   1   5    0.47    0.15
   1   1   5    0.49    0.15
   1   1   5    0.65    0.15
  -2  -1  -5    9.20    0.48
  -2  -1  -5    8.97    0.42
  -2  -1  -5    9.24    0.51
  -2  -1  -5    8.77    0.51
   2   1   5    9.94    0.51
   2   1   5   10.30    0.48
   2   1   5    9.81    0.42
  -3  -1  -5   23.08    1.01
  -3  -1  -5   23.89    1.08
  -3  -1  -5   22.02    1.03
  -3  -1  -5   23.32    1.06
   3   1   5   23.55    1.03
   3   1   5   23.23    1.01
   3   1   5   22.95    1.06
  -4  -1  -5   10.81    0.54
  -4  -1  -5   10.58    0.69
  -4  -1  -5   10.09    0.54
  -4  -1  -5   10.20    0.67
   4   1   5   10.40    0.62
   4   1   5   11.33    0.55
   4   1   5    9.82    0.54
  -5  -1  -5    4.33    0.46
  -5  -1  -5    5.22    0.39
  -5  -1  -5    6.24    0.39
  -5  -1  -5    4.75    0.50
   5   1   5    6.28    0.45
   5   1   5    4.98    0.48
   5   1   5    5.50    0.53
   5   1   5    6.19    0.34
  -6  -1  -5    1.65    0.46
  -6  -1  -5    3.47    0.30
  -6  -1  -5    2.83    0.46
   6   1   5    3.30    0.26
   6   1   5    2.79    0.38
   6   1   5    2.50    0.47
  -7  -1  -5    3.19    0.64
  -7  -1  -5    3.03    0.32
  -7  -1  -5    2.27    0.56
   7   1   5    2.70    0.60
   7   1   5    3.04    0.27
   7   1   5    2.15    0.50
  -8  -1  -5    0.10    0.64
  -8  -1  -5    0.80    0.32
   8   1   5    0.66    0.67
   8   1   5    0.78    0.25
   8   1   5    0.81    0.61
  -9  -1  -5   13.86    1.17
   9   1   5   15.13    1.03
   9   1   5   13.81    1.10
 -10  -1  -5    3.55    1.03
  10   1   5    2.30    0.98
  10   1   5    2.30    0.88
 -11  -1  -5    1.57    1.19
  11   1   5    0.99    1.08
  11   1   5    1.15    1.02
 -12  -1  -5    2.16    1.52
  12   1   5    0.02    1.12
  12   1   5   -0.06    1.29
 -13  -1  -5    3.77    1.94
  13   1   5    4.49    1.50
 -12   2   5   -0.97    1.99
  11  -2  -5    2.78    1.49
 -11   2   5    0.68    1.73
  10  -2  -5    3.57    1.18
 -10   2   5    5.16    1.42
   9  -2  -5    0.31    0.69
  -9   2   5   -0.55    0.67
  -9   2   5   -0.05    1.04
   8  -2  -5    5.92    0.92
   8  -2  -5    6.65    0.70
  -8   2   5    6.14    0.97
  -8   2   5    5.87    0.62
   7  -2  -5    0.87    0.73
   7  -2  -5   -0.31    0.68
   7  -2  -5   -0.49    0.49
  -7   2   5    1.99    0.75
  -7   2   5    0.22    0.37
  -7   2   5    0.53    0.55
   6  -2  -5   19.65    1.07
   6  -2  -5   20.47    1.27
   6  -2  -5   19.33    1.30
  -6   2   5   18.65    1.38
  -6   2   5   18.50    1.03
  -6   2   5   19.06    0.94
   5  -2  -5    1.19    0.36
   5  -2  -5    1.59    0.55
   5  -2  -5    2.03    0.51
  -5   2   5    1.83    0.23
  -5   2   5    1.52    0.28
  -5   2   5    1.47    0.53
   4  -2  -5   35.31    1.59
   4  -2  -5   32.83    1.58
   4  -2  -5   31.09    1.71
  -4   2   5   34.43    1.43
  -4   2   5   30.85    1.61
  -4   2   5   31.43    1.45
  -4   2   5   33.90    1.62
   3  -2  -5   22.64    1.12
   3  -2  -5   20.40    1.20
   3  -2  -5   23.18    1.10
  -3   2   5   22.35    0.95
  -3   2   5   21.15    1.13
  -3   2   5   21.02    0.96
  -3   2   5   22.93    1.12
   2  -2  -5    7.48    0.50
   2  -2  -5    7.70    0.56
   2  -2  -5    7.92    0.49
  -2   2   5    7.21    0.36
  -2   2   5    8.58    0.54
  -2   2   5    8.45    0.55
   1  -2  -5    0.30    0.09
   1  -2  -5    0.13    0.18
   1  -2  -5    0.14    0.17
   1  -2  -5    0.34    0.23
   1  -2  -5    0.55    0.24
  -1   2   5    0.15    0.19
  -1   2   5   -0.14    0.09
  -1   2   5    0.18    0.16
   0  -2  -5   -0.17    0.10
   0  -2  -5    0.21    0.17
   0  -2  -5    0.04    0.13
   0  -2  -5    0.02    0.15
   0   2   5    0.25    0.14
   0   2   5    0.04    0.15
   0   2   5    0.13    0.11
  -1  -2  -5   10.66    0.57
  -1  -2  -5   10.87    0.52
  -1  -2  -5   11.00    0.50
  -1  -2  -5   10.73    0.54
   1   2   5   10.23    0.53
   1   2   5   11.45    0.55
  -2  -2  -5   -0.30    0.19
  -2  -2  -5   -0.17    0.18
  -2  -2  -5    0.11    0.15
  -2  -2  -5    0.08    0.10
   2   2   5    0.18    0.17
   2   2   5   -0.12    0.18
  -3  -2  -5   56.32    2.42
  -3  -2  -5   56.07    2.38
  -3  -2  -5   57.03    2.43
  -3  -2  -5   54.47    2.39
   3   2   5   55.51    2.39
   3   2   5   53.57    2.41
   3   2   5   56.69    2.38
  -4  -2  -5   -0.16    0.27
  -4  -2  -5    0.08    0.16
  -4  -2  -5   -0.21    0.19
  -4  -2  -5   -0.33    0.33
   4   2   5    0.09    0.18
   4   2   5   -0.03    0.18
   4   2   5    0.22    0.27
  -5  -2  -5   35.28    1.67
  -5  -2  -5   34.94    1.54
  -5  -2  -5   34.75    1.68
  -5  -2  -5   36.86    1.58
   5   2   5   36.80    1.58
   5   2   5   34.95    1.54
   5   2   5   33.80    1.65
  -6  -2  -5   11.83    0.83
  -6  -2  -5   12.28    0.63
  -6  -2  -5   12.43    0.95
   6   2   5   13.26    0.62
   6   2   5   11.82    0.78
   6   2   5   12.18    0.76
  -7  -2  -5    3.83    0.64
  -7  -2  -5    3.53    0.63
  -7  -2  -5    4.06    0.32
   7   2   5    4.83    0.52
   7   2   5    2.74    0.56
  -8  -2  -5    0.24    0.63
   8   2   5   -0.23    0.56
   8   2   5    0.46    0.65
  -9  -2  -5   16.27    1.19
   9   2   5   17.17    1.08
   9   2   5   14.12    1.10
 -10  -2  -5    0.62    0.94
  10   2   5   -1.06    0.80
  10   2   5   -0.12    0.89
 -11  -2  -5    5.15    1.20
  11   2   5    2.66    1.06
  11   2   5    0.80    0.95
 -12  -2  -5   -0.30    1.52
  12   2   5    0.41    1.14
  12   2   5    0.72    1.25
 -13  -2  -5    1.21    1.93
  13   2   5    0.82    1.40
  11  -3  -5    4.83    1.67
 -11   3   5    2.69    1.94
  10  -3  -5    5.21    1.34
 -10   3   5    5.37    1.52
   9  -3  -5    1.16    1.11
   9  -3  -5   -0.30    0.79
  -9   3   5    0.98    1.07
  -9   3   5   -1.59    1.12
   8  -3  -5    2.13    0.90
   8  -3  -5    3.65    0.72
  -8   3   5    1.28    0.95
   7  -3  -5    9.34    0.90
  -7   3   5    8.03    0.52
  -7   3   5    6.76    0.48
  -7   3   5    5.04    0.87
   6  -3  -5   12.48    1.00
   6  -3  -5   16.03    1.04
  -6   3   5   15.18    0.82
  -6   3   5   16.05    0.77
  -6   3   5   14.76    1.06
   5  -3  -5   96.97    4.34
   5  -3  -5   98.23    4.31
  -5   3   5   97.92    4.36
  -5   3   5  100.65    4.19
   4  -3  -5   38.74    1.88
   4  -3  -5   40.23    1.91
  -4   3   5   40.17    1.69
  -4   3   5   39.77    1.90
  -4   3   5   39.30    1.69
   3  -3  -5   44.39    2.11
   3  -3  -5   43.68    2.02
   3  -3  -5   47.73    2.04
  -3   3   5   44.85    2.02
  -3   3   5   42.16    2.04
   2  -3  -5   25.12    1.19
   2  -3  -5   25.54    1.27
   2  -3  -5   24.20    1.29
  -2   3   5   26.08    1.24
  -2   3   5   27.17    1.25
   1  -3  -5    0.15    0.26
   1  -3  -5    0.13    0.22
   1  -3  -5    0.17    0.07
   1  -3  -5   -0.64    0.30
  -1   3   5    0.21    0.32
  -1   3   5   -0.01    0.25
  -1   3   5   -0.04    0.07
   0  -3  -5    2.72    0.24
   0  -3  -5    2.27    0.29
   0  -3  -5    2.47    0.17
   0  -3  -5    3.51    0.30
   0   3   5    2.63    0.25
   0   3   5    2.23    0.22
   0   3   5    2.04    0.18
  -1  -3  -5    9.07    0.51
  -1  -3  -5    7.83    0.43
  -1  -3  -5    8.78    0.52
  -1  -3  -5    8.62    0.44
   1   3   5    7.51    0.44
   1   3   5    8.42    0.48
  -2  -3  -5    1.26    0.24
  -2  -3  -5    1.37    0.21
  -2  -3  -5    1.71    0.17
  -2  -3  -5    1.42    0.22
  -2  -3  -5    1.65    0.24
   2   3   5    1.36    0.21
   2   3   5    1.35    0.22
  -3  -3  -5  263.95   11.16
  -3  -3  -5  271.64   11.16
  -3  -3  -5  263.10   11.13
  -3  -3  -5  263.16   11.14
   3   3   5  255.24   11.15
   3   3   5  261.59   11.13
  -4  -3  -5    4.16    0.40
  -4  -3  -5    4.92    0.32
  -4  -3  -5    4.65    0.34
  -4  -3  -5    5.33    0.44
  -4  -3  -5    4.41    0.41
   4   3   5    4.79    0.38
   4   3   5    4.11    0.31
  -5  -3  -5   76.40    3.27
  -5  -3  -5   75.23    3.33
  -5  -3  -5   73.76    3.33
  -5  -3  -5   77.15    3.24
   5   3   5   76.88    3.26
   5   3   5   74.98    3.32
  -6  -3  -5    4.93    0.50
  -6  -3  -5    4.96    0.31
  -6  -3  -5    4.60    0.53
   6   3   5    4.38    0.43
   6   3   5    3.79    0.52
  -7  -3  -5    8.49    0.52
  -7  -3  -5    9.20    0.77
  -7  -3  -5    9.65    0.53
  -7  -3  -5    9.84    0.80
   7   3   5   10.94    0.78
   7   3   5   10.57    0.69
  -8  -3  -5    1.18    0.66
   8   3   5    1.29    0.69
   8   3   5    1.68    0.56
  -9  -3  -5    1.02    0.84
   9   3   5    0.74    0.67
   9   3   5    1.01    0.78
 -10  -3  -5   -0.85    0.95
  10   3   5    0.01    0.89
  10   3   5    0.96    0.80
 -11  -3  -5    2.37    1.16
  11   3   5    4.04    1.13
  11   3   5    3.58    1.00
 -12  -3  -5    1.61    1.47
  12   3   5    0.67    1.12
 -13  -3  -5    1.33    1.96
  13   3   5   -0.38    1.29
  11  -4  -5   -0.91    1.83
 -11   4   5   -0.53    1.90
  10  -4  -5   11.11    1.51
 -10   4   5    9.15    1.63
   9  -4  -5   21.33    1.65
   9  -4  -5   20.39    1.34
  -9   4   5   19.63    1.69
   8  -4  -5    5.73    1.14
  -8   4   5    3.23    1.47
   7  -4  -5    0.60    0.85
  -7   4   5    0.29    0.25
  -7   4   5    1.45    0.88
   6  -4  -5   -1.18    0.66
  -6   4   5    0.43    0.67
  -6   4   5    0.17    0.21
  -6   4   5   -0.16    0.17
   5  -4  -5    0.02    0.62
  -5   4   5   -0.31    0.54
   4  -4  -5    0.12    0.49
   4  -4  -5    0.25    0.59
  -4   4   5    0.29    0.49
   3  -4  -5    1.33    0.56
   3  -4  -5    2.73    0.59
   3  -4  -5    2.99    0.46
  -3   4   5    1.88    0.47
  -3   4   5    2.19    0.43
   2  -4  -5   64.71    2.89
   2  -4  -5   63.91    2.83
   2  -4  -5   63.91    2.87
  -2   4   5   66.17    2.85
  -2   4   5   64.64    2.85
   1  -4  -5   -0.11    0.34
   1  -4  -5    0.13    0.30
   1  -4  -5    0.25    0.41
  -1   4   5    0.28    0.26
  -1   4   5    0.11    0.30
   0  -4  -5   25.60    1.21
   0  -4  -5   26.83    1.25
   0  -4  -5   25.09    1.12
   0  -4  -5   24.27    1.17
   0   4   5   27.18    1.20
  -1  -4  -5   46.28    2.06
  -1  -4  -5   46.95    2.05
  -1  -4  -5   46.11    2.01
  -1  -4  -5   46.23    2.02
   1   4   5   47.53    2.01
   1   4   5   46.07    2.03
  -2  -4  -5    4.46    0.36
  -2  -4  -5    4.55    0.30
  -2  -4  -5    3.64    0.33
  -2  -4  -5    5.51    0.38
   2   4   5    3.40    0.27
   2   4   5    3.52    0.30
  -3  -4  -5    3.17    0.32
  -3  -4  -5    3.60    0.34
  -3  -4  -5    3.15    0.29
  -3  -4  -5    3.03    0.35
   3   4   5    2.52    0.28
   3   4   5    2.66    0.27
  -4  -4  -5    9.55    0.53
  -4  -4  -5    9.56    0.71
  -4  -4  -5   10.47    0.59
  -4  -4  -5   11.13    0.64
  -4  -4  -5    9.23    0.57
  -4  -4  -5    9.10    0.71
   4   4   5    9.87    0.63
   4   4   5    8.95    0.55
  -5  -4  -5    0.78    0.20
  -5  -4  -5    0.67    0.35
  -5  -4  -5    0.34    0.46
  -5  -4  -5    0.39    0.25
  -5  -4  -5    0.17    0.38
   5   4   5    0.46    0.39
  -6  -4  -5   51.13    2.16
  -6  -4  -5   48.54    2.26
  -6  -4  -5   50.12    2.14
  -6  -4  -5   48.20    2.32
   6   4   5   49.15    2.29
   6   4   5   49.86    2.23
  -7  -4  -5    0.49    0.57
  -7  -4  -5    1.05    0.23
  -7  -4  -5    0.05    0.60
  -7  -4  -5    0.67    0.24
   7   4   5    0.74    0.59
   7   4   5    1.22    0.49
  -8  -4  -5   35.95    2.06
   8   4   5   39.83    1.99
   8   4   5   39.29    1.92
  -9  -4  -5    1.95    0.85
   9   4   5    2.66    0.70
   9   4   5    1.77    0.75
 -10  -4  -5   -0.47    0.96
  10   4   5   -0.19    0.78
  10   4   5   -0.75    0.92
 -11  -4  -5    1.58    1.19
  11   4   5    0.66    0.92
 -12  -4  -5   11.55    1.70
  12   4   5   11.82    1.30
 -13  -4  -5   -1.68    1.79
  13   4   5   -0.58    1.35
  10  -5  -5    3.62    1.66
 -10   5   5    0.94    1.76
   9  -5  -5    0.31    1.31
   9  -5  -5   -0.07    0.97
  -9   5   5    0.38    1.34
   8  -5  -5   -1.28    1.07
  -8   5   5   -2.44    1.06
   7  -5  -5    1.06    0.93
  -7   5   5    0.94    0.92
   6  -5  -5   14.65    1.09
  -6   5   5   13.92    1.11
   5  -5  -5    8.57    0.79
  -5   5   5    6.64    0.76
   4  -5  -5    4.23    0.64
  -4   5   5    2.67    0.58
  -4   5   5    4.47    0.65
   3  -5  -5    0.04    0.49
  -3   5   5    0.44    0.45
  -3   5   5   -0.30    0.53
   2  -5  -5    1.86    0.57
   2  -5  -5    1.52    0.42
   2  -5  -5    2.48    0.60
  -2   5   5    2.11    0.50
  -2   5   5    1.53    0.47
  -2   5   5    1.79    0.42
   1  -5  -5    5.21    0.61
   1  -5  -5    4.38    0.50
   1  -5  -5    4.12    0.47
  -1   5   5    3.98    0.39
  -1   5   5    4.55    0.51
  -1   5   5    5.70    0.54
   0  -5  -5   58.26    2.57
   0  -5  -5   60.25    2.61
   0  -5  -5   57.40    2.55
   0  -5  -5   59.02    2.49
   0  -5  -5   55.26    2.50
   0   5   5   60.15    2.59
   0   5   5   57.95    2.55
  -1  -5  -5   60.44    2.59
  -1  -5  -5   59.03    2.63
  -1  -5  -5   57.70    2.59
  -1  -5  -5   60.27    2.55
   1   5   5   59.36    2.62
   1   5   5   58.58    2.58
  -2  -5  -5   47.74    2.08
  -2  -5  -5   44.88    2.11
  -2  -5  -5   47.78    2.07
  -2  -5  -5   48.25    2.06
   2   5   5   45.44    2.06
  -3  -5  -5   10.30    0.69
  -3  -5  -5    9.38    0.70
  -3  -5  -5   11.57    0.69
  -3  -5  -5   10.85    0.72
   3   5   5   10.26    0.56
  -4  -5  -5    5.04    0.39
  -4  -5  -5    5.43    0.54
  -4  -5  -5    4.17    0.42
  -4  -5  -5    2.62    0.41
  -4  -5  -5    3.67    0.41
   4   5   5    4.53    0.36
   4   5   5    2.99    0.43
  -5  -5  -5    2.87    0.37
  -5  -5  -5    2.75    0.48
  -5  -5  -5    2.26    0.44
  -5  -5  -5    1.89    0.48
  -5  -5  -5    3.38    0.29
   5   5   5    2.44    0.39
   5   5   5    2.47    0.48
  -6  -5  -5   21.05    1.04
  -6  -5  -5   19.26    1.19
  -6  -5  -5   21.35    0.98
  -6  -5  -5   22.64    1.30
   6   5   5   20.22    1.24
   6   5   5   21.51    1.14
  -7  -5  -5    9.63    0.67
  -7  -5  -5    8.87    0.79
  -7  -5  -5    8.71    0.54
   7   5   5    9.27    0.79
   7   5   5    9.34    0.69
  -8  -5  -5    2.93    0.74
   8   5   5    2.83    0.61
   8   5   5    1.95    0.66
  -9  -5  -5    0.33    0.86
   9   5   5    0.96    0.82
   9   5   5    0.88    0.70
 -10  -5  -5    2.89    1.06
  10   5   5    3.46    0.83
 -11  -5  -5    0.88    1.17
  11   5   5    1.55    0.96
 -12  -5  -5    0.10    1.50
  12   5   5    0.77    1.10
 -13  -5  -5    1.62    1.81
  13   5   5    2.64    1.34
  10  -6  -5   -1.78    1.83
 -10   6   5   -2.44    1.81
   9  -6  -5    0.09    1.51
  -9   6   5   -2.02    1.44
   8  -6  -5    6.26    1.30
  -8   6   5    3.81    1.26
  -7   6   5    0.04    1.07
   6  -6  -5   -1.30    0.80
  -6   6   5    0.09    0.83
   5  -6  -5    1.94    0.73
  -5   6   5    2.64    0.76
  -5   6   5    2.12    0.76
   4  -6  -5    1.85    0.66
  -4   6   5    0.59    0.67
  -4   6   5    0.48    0.60
   3  -6  -5    1.73    0.61
  -3   6   5    1.99    0.63
  -3   6   5    2.48    0.58
   2  -6  -5    1.48    0.54
   2  -6  -5    1.69    0.65
  -2   6   5    1.50    0.57
  -2   6   5    1.39    0.46
   1  -6  -5    0.32    0.14
   1  -6  -5    0.17    0.12
   1  -6  -5   -0.44    0.47
   1  -6  -5    0.61    0.54
  -1   6   5    0.23    0.37
  -1   6   5   -0.26    0.49
   0  -6  -5   -0.60    0.55
   0  -6  -5    0.06    0.43
   0  -6  -5    0.54    0.17
   0  -6  -5    0.11    0.22
   0  -6  -5   -0.05    0.41
   0   6   5   -0.02    0.33
   0   6   5   -0.27    0.46
  -1  -6  -5   13.02    0.83
  -1  -6  -5   13.18    0.93
  -1  -6  -5   13.53    0.86
  -1  -6  -5   13.56    0.72
  -1  -6  -5   13.38    0.69
  -1  -6  -5   13.56    0.85
   1   6   5   13.34    0.87
   1   6   5   13.47    0.80
  -2  -6  -5  198.83    8.49
  -2  -6  -5  205.35    8.45
  -2  -6  -5  196.72    8.46
  -2  -6  -5  194.31    8.46
   2   6   5  198.60    8.46
   2   6   5  198.89    8.48
  -3  -6  -5   20.70    1.14
  -3  -6  -5   21.83    1.15
  -3  -6  -5   22.81    1.20
  -3  -6  -5   21.83    1.15
  -4  -6  -5    3.25    0.55
  -4  -6  -5    4.01    0.50
  -4  -6  -5    3.55    0.51
  -4  -6  -5    4.09    0.50
   4   6   5    3.38    0.43
  -5  -6  -5    0.96    0.54
  -5  -6  -5    1.31    0.44
  -5  -6  -5    0.51    0.49
  -5  -6  -5    0.25    0.52
   5   6   5    0.61    0.41
  -6  -6  -5   -0.13    0.56
  -6  -6  -5    0.72    0.43
  -6  -6  -5    0.55    0.26
   6   6   5    0.09    0.48
  -7  -6  -5   16.49    0.88
  -7  -6  -5   18.01    0.98
  -7  -6  -5   17.31    1.35
   7   6   5   18.79    1.18
  -8  -6  -5    2.20    0.34
  -8  -6  -5    2.12    0.76
   8   6   5    1.90    0.66
  -9  -6  -5    0.22    0.89
   9   6   5    0.82    0.74
 -10  -6  -5    1.05    1.08
  10   6   5    1.22    0.84
 -11  -6  -5   -0.09    1.23
  11   6   5   -0.39    0.94
 -12  -6  -5    2.16    1.55
  12   6   5    2.31    1.16
 -13  -6  -5   -1.37    1.80
  13   6   5    0.28    1.39
   9  -7  -5    0.29    1.63
  -9   7   5   -1.34    1.59
   8  -7  -5    0.28    1.43
  -8   7   5    0.41    1.34
   7  -7  -5   -0.14    1.10
  -7   7   5   -0.41    1.06
   6  -7  -5    0.19    0.89
  -6   7   5   -0.41    0.91
   5  -7  -5   -1.29    0.81
  -5   7   5    0.46    0.86
  -5   7   5    0.02    0.79
   4  -7  -5    2.96    0.81
  -4   7   5    3.65    0.72
  -4   7   5    3.37    0.79
   3  -7  -5   -0.38    0.68
  -3   7   5    0.33    0.62
  -3   7   5    0.54    0.68
   2  -7  -5   14.45    0.94
  -2   7   5   12.85    0.96
  -2   7   5   13.99    0.88
   1  -7  -5    3.61    0.25
   1  -7  -5    4.49    0.62
   1  -7  -5    3.76    0.69
   1  -7  -5    3.91    0.28
  -1   7   5    3.87    0.51
  -1   7   5    4.37    0.64
   0  -7  -5   -0.28    0.53
   0  -7  -5    0.33    0.21
   0  -7  -5    0.15    0.29
   0  -7  -5   -0.30    0.50
   0   7   5    0.40    0.40
   0   7   5    0.38    0.58
  -1  -7  -5    1.74    0.28
  -1  -7  -5    1.47    0.38
  -1  -7  -5    2.22    0.49
  -1  -7  -5    1.83    0.49
   1   7   5    1.68    0.41
   1   7   5    0.56    0.53
  -2  -7  -5    6.28    0.56
  -2  -7  -5    5.27    0.47
  -2  -7  -5    3.79    0.60
  -2  -7  -5    5.86    0.57
  -2  -7  -5    6.35    0.53
  -2  -7  -5    5.46    0.81
   2   7   5    6.00    0.50
   2   7   5    4.84    0.59
  -3  -7  -5   86.06    3.84
  -3  -7  -5   82.03    3.80
  -3  -7  -5   89.33    3.81
  -3  -7  -5   85.77    3.79
   3   7   5   91.04    3.81
  -4  -7  -5   47.81    2.27
  -4  -7  -5   47.98    2.23
  -5  -7  -5    0.96    0.58
  -5  -7  -5   -0.04    0.53
  -5  -7  -5   -0.05    0.56
   5   7   5    0.45    0.50
  -6  -7  -5    1.05    0.59
  -6  -7  -5    0.19    0.62
   6   7   5    0.65    0.52
  -7  -7  -5    1.96    0.73
  -7  -7  -5    4.10    0.40
  -7  -7  -5    3.23    0.58
   7   7   5    2.54    0.61
  -8  -7  -5    1.09    0.36
  -8  -7  -5    2.05    0.50
  -8  -7  -5    0.65    0.80
   8   7   5    2.01    0.68
  -9  -7  -5    0.36    0.92
   9   7   5    0.75    0.77
 -10  -7  -5    0.91    1.10
  10   7   5    0.18    0.88
 -11  -7  -5   -0.64    1.27
  11   7   5    1.09    1.36
 -12  -7  -5    0.31    1.58
  12   7   5   -0.41    1.18
 -13  -7  -5    0.96    1.97
  13   7   5   -2.29    1.41
   9  -8  -5   -2.88    1.93
  -9   8   5   -0.53    1.81
   8  -8  -5   -0.09    1.48
  -8   8   5   -0.37    1.43
   7  -8  -5    0.31    1.37
  -7   8   5   -0.42    1.23
   6  -8  -5   11.21    1.30
  -6   8   5    6.81    1.25
   5  -8  -5    2.05    1.03
  -5   8   5    0.79    0.93
  -5   8   5   -1.00    0.98
   4  -8  -5   13.66    1.20
  -4   8   5   20.46    1.25
  -4   8   5   19.83    1.29
   3  -8  -5    3.43    0.81
  -3   8   5    2.90    0.74
  -3   8   5    2.36    0.87
   2  -8  -5   -1.00    0.68
  -2   8   5    0.38    0.56
  -2   8   5   -0.16    0.74
   1  -8  -5   15.89    0.78
   1  -8  -5   15.39    1.12
  -1   8   5   16.01    1.10
  -1   8   5   16.46    1.08
   0  -8  -5   15.50    0.88
   0  -8  -5   15.50    0.78
   0  -8  -5   15.18    0.97
   0  -8  -5   14.30    1.02
   0   8   5   15.89    1.16
   0   8   5   14.97    1.03
  -1  -8  -5    4.79    0.61
  -1  -8  -5    5.62    0.38
  -1  -8  -5    5.58    0.55
  -1  -8  -5    4.02    0.69
   1   8   5    5.05    0.70
   1   8   5    5.11    0.56
  -2  -8  -5    7.72    0.55
  -2  -8  -5    4.69    0.66
  -2  -8  -5    5.91    0.64
  -2  -8  -5    7.48    0.67
   2   8   5    6.97    0.74
   2   8   5    6.59    0.58
  -3  -8  -5   47.14    2.29
  -3  -8  -5   46.96    2.17
  -3  -8  -5   47.92    2.26
   3   8   5   48.03    2.26
  -4  -8  -5    0.95    0.64
  -4  -8  -5    2.06    0.52
   4   8   5    1.81    0.63
  -5  -8  -5   17.57    1.16
  -5  -8  -5   18.63    1.29
  -5  -8  -5   16.87    1.34
   5   8   5   18.50    1.17
  -6  -8  -5   10.33    0.88
  -6  -8  -5   10.85    0.94
   6   8   5   10.01    0.81
  -7  -8  -5    0.62    0.77
  -7  -8  -5   -0.17    0.74
  -7  -8  -5   -0.42    0.55
   7   8   5    0.44    0.66
  -8  -8  -5   18.19    1.26
  -8  -8  -5   16.19    1.06
   8   8   5   15.85    1.12
  -9  -8  -5    8.17    1.12
   9   8   5    8.86    1.00
 -10  -8  -5    2.39    1.20
  10   8   5    1.44    0.96
 -11  -8  -5    0.79    1.40
  11   8   5   -1.03    1.05
 -12  -8  -5    0.83    1.40
 -12  -8  -5    1.25    1.71
  12   8   5   -1.31    1.25
 -13  -8  -5    0.62    2.01
 -13  -8  -5    0.92    1.77
  13   8   5    1.14    1.48
   8  -9  -5   -0.95    2.01
  -8   9   5   -2.00    1.71
   7  -9  -5    0.08    1.58
  -7   9   5   -3.19    1.38
   6  -9  -5    8.86    1.49
  -6   9   5    7.42    1.30
   5  -9  -5    3.39    1.18
  -5   9   5    2.84    1.08
  -5   9   5    0.02    1.15
   4  -9  -5    1.14    0.95
  -4   9   5    3.29    1.03
  -4   9   5    2.03    0.93
   3  -9  -5    1.37    0.96
  -3   9   5    1.43    0.96
  -3   9   5    1.27    0.78
   2  -9  -5    5.95    0.95
  -2   9   5    5.27    0.94
  -2   9   5    5.58    0.77
   1  -9  -5   28.29    1.29
   1  -9  -5   27.89    1.68
   1  -9  -5   27.70    1.35
  -1   9   5   31.14    1.72
  -1   9   5   27.15    1.60
   0  -9  -5    1.95    0.34
   0  -9  -5    1.81    0.53
   0  -9  -5    2.34    0.73
   0   9   5    2.22    0.78
   0   9   5    2.13    0.59
  -1  -9  -5   17.98    1.09
  -1  -9  -5   15.72    0.99
  -1  -9  -5   13.67    1.11
  -1  -9  -5   16.18    0.97
   1   9   5   15.41    1.13
   1   9   5   19.17    1.13
  -2  -9  -5   12.74    1.07
  -2  -9  -5   15.48    1.07
  -2  -9  -5   17.57    1.05
  -2  -9  -5   17.37    1.06
   2   9   5   18.46    1.12
   2   9   5   15.89    1.13
  -3  -9  -5   30.39    1.56
  -3  -9  -5   29.75    1.64
  -3  -9  -5   27.84    1.71
   3   9   5   30.86    1.71
  -4  -9  -5   14.44    0.90
  -4  -9  -5   11.46    0.99
   4   9   5   15.11    1.01
  -5  -9  -5    1.46    0.71
  -5  -9  -5    1.39    0.62
  -6  -9  -5    1.88    0.78
  -6  -9  -5    3.39    0.73
   6   9   5    2.26    0.68
  -7  -9  -5    0.09    0.78
  -7  -9  -5    1.69    0.88
  -7  -9  -5   -0.46    0.95
   7   9   5   -1.29    0.72
  -8  -9  -5    1.77    0.99
  -8  -9  -5    3.03    0.72
  -8  -9  -5    3.24    0.90
   8   9   5    2.21    0.82
  -9  -9  -5   15.04    1.36
  -9  -9  -5   14.31    1.04
   9   9   5   13.42    1.15
 -10  -9  -5    8.81    1.37
 -10  -9  -5    6.49    1.13
 -11  -9  -5    5.48    1.37
 -11  -9  -5    4.29    1.51
  11   9   5    3.21    1.25
 -12  -9  -5    1.83    1.84
 -12  -9  -5    1.48    1.49
  12   9   5   -1.31    1.44
   7 -10  -5    2.92    1.82
  -7  10   5    2.45    1.57
   6 -10  -5   -0.63    1.51
  -6  10   5   -2.95    1.31
   5 -10  -5   14.37    1.52
  -5  10   5   13.80    1.59
   4 -10  -5    0.53    1.16
  -4  10   5    0.64    1.19
  -4  10   5   -0.56    0.97
  -3  10   5    3.01    1.74
  -3  10   5    4.85    0.95
   2 -10  -5   10.62    1.16
  -2  10   5    9.57    0.96
  -2  10   5   11.16    1.21
   1 -10  -5    1.59    0.39
   1 -10  -5   -0.48    0.89
  -1  10   5    0.91    0.70
  -1  10   5    1.00    0.92
   0 -10  -5    3.75    0.90
   0 -10  -5    2.77    0.55
   0 -10  -5    3.60    0.70
   0  10   5    3.25    0.71
   0  10   5    3.70    0.93
  -1 -10  -5    2.52    0.56
  -1 -10  -5    1.45    0.83
  -1 -10  -5    1.45    0.80
   1  10   5    1.56    0.88
   1  10   5    2.28    0.66
  -2 -10  -5    0.08    0.60
  -2 -10  -5    0.87    0.94
  -2 -10  -5   -0.05    0.73
   2  10   5    0.28    0.85
   2  10   5    0.93    0.63
  -3 -10  -5    3.11    0.90
  -3 -10  -5    3.72    0.83
  -3 -10  -5    4.50    0.68
   3  10   5    4.03    0.86
  -4 -10  -5    4.31    0.71
   4  10   5    2.88    0.85
  -5 -10  -5    5.54    0.86
  -5 -10  -5    4.57    0.75
  -6 -10  -5    9.16    0.86
  -6 -10  -5    7.52    1.00
  -7 -10  -5    0.24    0.89
  -7 -10  -5    0.02    0.97
   7  10   5   -0.10    0.80
  -8 -10  -5    0.29    1.11
  -8 -10  -5    0.70    0.83
  -8 -10  -5    1.00    0.88
   8  10   5    0.49    0.91
  -9 -10  -5    5.12    1.11
  -9 -10  -5    3.71    1.29
   9  10   5    2.07    1.11
 -10 -10  -5    7.07    1.77
 -10 -10  -5   12.01    1.37
  10  10   5    9.44    1.27
 -11 -10  -5    2.48    1.46
 -11 -10  -5    4.02    1.69
  11  10   5    2.20    1.39
 -12 -10  -5    3.81    1.62
 -12 -10  -5    3.43    1.96
  12  10   5   -1.29    1.45
   6 -11  -5    3.57    1.92
  -6  11   5    4.72    1.53
   5 -11  -5    1.43    1.61
  -5  11   5   -0.46    1.61
  -5  11   5    0.90    1.21
   4 -11  -5   -0.40    1.41
  -4  11   5   -0.75    1.09
  -4  11   5    1.37    1.45
   3 -11  -5   -1.18    1.30
  -3  11   5    0.13    1.30
  -3  11   5    0.06    1.00
   2 -11  -5    0.57    1.12
  -2  11   5    1.78    1.16
  -2  11   5    1.01    0.94
   1 -11  -5   -0.02    1.08
   1 -11  -5    1.30    0.50
  -1  11   5    0.21    0.81
  -1  11   5   -0.01    1.30
   0 -11  -5    4.17    1.01
   0 -11  -5    4.60    0.61
   0  11   5    5.12    0.84
   0  11   5    4.05    1.07
  -1 -11  -5   -1.40    0.85
  -1 -11  -5    0.37    0.65
   1  11   5    1.03    0.76
   1  11   5    0.82    0.98
  -2 -11  -5    0.06    0.85
  -2 -11  -5   -0.79    0.70
   2  11   5   -0.40    0.75
   2  11   5   -1.80    0.92
  -3 -11  -5   -0.72    0.90
  -3 -11  -5    0.04    0.75
   3  11   5   -0.61    0.97
  -4 -11  -5    4.75    0.91
  -4 -11  -5    5.53    0.82
  -4 -11  -5    4.96    0.97
   4  11   5    3.98    1.00
  -5 -11  -5    4.35    0.97
  -5 -11  -5    2.16    0.79
   5  11   5    3.80    1.00
  -6 -11  -5    0.54    0.82
  -6 -11  -5    1.62    1.06
  -7 -11  -5    2.79    1.15
  -7 -11  -5    1.03    0.88
  -8 -11  -5    0.54    1.02
  -8 -11  -5    0.54    1.26
  -9 -11  -5    7.41    1.21
  -9 -11  -5    5.82    1.47
   9  11   5    4.11    1.19
 -10 -11  -5    3.59    1.38
 -10 -11  -5    2.27    2.48
  10  11   5    1.34    1.23
 -11 -11  -5    6.32    1.89
 -11 -11  -5    5.18    1.61
  11  11   5    7.63    1.46
   5 -12  -5    0.16    1.78
  -5  12   5    1.56    1.92
  -5  12   5    0.71    1.48
   4 -12  -5    6.08    1.69
  -4  12   5    6.46    1.75
  -4  12   5    5.03    1.30
   3 -12  -5    0.72    1.50
  -3  12   5    2.36    1.56
  -3  12   5    0.74    1.16
   2 -12  -5    4.45    1.31
  -2  12   5    2.47    1.08
  -2  12   5    2.99    1.44
   1 -12  -5    1.30    1.27
  -1  12   5    2.24    0.99
  -1  12   5    1.66    1.30
   0 -12  -5    1.70    0.73
   0 -12  -5    0.95    1.18
   0  12   5    1.62    1.22
   0  12   5    2.06    0.94
  -1 -12  -5    0.63    1.30
  -1 -12  -5    0.20    0.78
   1  12   5    0.53    1.14
   1  12   5   -0.44    0.89
  -2 -12  -5    0.09    0.83
  -2 -12  -5    1.49    1.21
   2  12   5    2.93    2.18
  -3 -12  -5    1.44    1.00
  -3 -12  -5    0.60    0.88
   3  12   5   -0.02    1.11
  -4 -12  -5    1.86    1.05
  -4 -12  -5    2.40    0.89
  -4 -12  -5    3.95    1.04
   4  12   5    2.01    1.13
  -5 -12  -5    2.37    0.94
  -5 -12  -5    0.43    1.09
   5  12   5    3.10    1.13
  -6 -12  -5    0.21    0.94
  -6 -12  -5    2.25    1.25
  -7 -12  -5    0.32    1.32
  -7 -12  -5    0.89    1.22
  -8 -12  -5   -0.19    1.06
  -8 -12  -5   -0.94    1.48
  -9 -12  -5    0.53    1.62
  -9 -12  -5    1.19    1.24
[truncated: 658,330 more chars]
