# Supplementary material for: Rupturing aromaticity by periphery overcrowding
Source: Nat Chem. 2023 Mar 6;15(4):516–25. doi: 10.1038/s41557-023-01149-6 (PMC10070187; doi:10.1038/s41557-023-01149-6)
Supplement: Supplementary file 18 — Crystallographic data for compound anti-11; CCDC reference 2182241. [file 41557_2023_1149_MOESM18_ESM.cif]

data_16_22srv167
_audit_creation_date               2022-06-01
_audit_creation_method
;
Olex2 1.5-beta
(compiled 2022.04.07 svn.rca3783a0 for OlexSys, GUI svn.r6498)
;
_shelx_SHELXL_version_number       '2017/1'
loop_
  _audit_author_name
  _audit_author_email
  _audit_author_address
 'Yufit, D.' d.s.yufit@durham.ac.uk
;
Durham University
Chemistry
Science Site, South Rd.
Durham
DH1 3LE
UK
;

_publ_requested_journal           'Nature'
_publ_section_title
;
Rupturing Aromaticity by Periphery Overcrowding
;
_publ_contact_author_name         'Dmitry Yufit'
_publ_contact_author_address
;
Department of Chemistry
Durham University
South Rd.
Durham
DH1 3LE
UK
;
_publ_contact_author_email        'd.s.yufit@durham.ac.uk'


_publ_contact_letter
;
The CIF file contains data for the structure 16 from
the paper 

"Rupturing Aromaticity by Periphery Overcrowding"

by P.Saha, A.Mallick, A.T.Turley, A.N. Bismillah, A.Danos, A.P.Monkman, 
A-J Avestro, D.S.Yufit and P.R.McGonigal

The paper is submitted to Nature. 
;
loop_
_publ_author_name
_publ_author_address

'Saha, Promeet'
;
Department of Chemistry
Durham University
South Rd.
Durham
DH1 3LE
UK
;

'Mallick, Abhijit'
;
Department of Chemistry
Durham University
South Rd.
Durham
DH1 3LE
UK
;

'Turley, Andrew T.'
;
Department of Chemistry
Durham University
South Rd.
Durham
DH1 3LE
UK
;

'Bismillah, Aisha N.'
;
Department of Chemistry
Durham University
South Rd.
Durham
DH1 3LE
UK
;

'Danos, Andrew'
;
Department of Physics
Durham University
South Rd.
Durham
DH1 3LE
UK
;

'Monkman, Andrew P.'
;
Department of Physics
Durham University
South Rd.
Durham
DH1 3LE
UK
;

'Avestro, Alyssa-Jennifer'
;
Department of Chemistry
University of York
Heslington
York
YO10 5DD
UK
;

'Yufit, Dmitry S.'
;
Department of Chemistry
Durham University
South Rd.
Durham
DH1 3LE
UK
;

'McGonigal, Paul R.'
;
Department of Chemistry
Durham University
South Rd.
Durham
DH1 3LE
UK
;


_publ_section_references
;
Dolomanov, O.V., Bourhis, L.J., Gildea, R.J, Howard, J.A.K. & Puschmann, H.
 (2009), J. Appl. Cryst. 42, 339-341.

Sheldrick, G.M. (2008). Acta Cryst. A64, 112-122.

Sheldrick, G.M. (2015). Acta Cryst. C71, 3-8.
;
_chemical_name_common              ?
_chemical_name_systematic          ?
_chemical_formula_moiety           'C49 H34'
_chemical_formula_sum              'C49 H34'
_chemical_formula_weight           622.76
_chemical_melting_point            ?
loop_
  _atom_type_symbol
  _atom_type_description
  _atom_type_scat_dispersion_real
  _atom_type_scat_dispersion_imag
  _atom_type_scat_source
 'C' 'C' 0.0033 0.0016 'International Tables Vol C Tables 4.2.6.8 and 6.1.1.4'
 'H' 'H' 0.0000 0.0000 'International Tables Vol C Tables 4.2.6.8 and 6.1.1.4'

_shelx_space_group_comment
;
The symmetry employed for this shelxl refinement is uniquely defined
by the following loop, which should always be used as a source of
symmetry information in preference to the above space-group names.
They are only intended as comments.
;
_space_group_crystal_system        'triclinic'
_space_group_IT_number             2
_space_group_name_H-M_alt          'P -1'
_space_group_name_Hall             '-P 1'
loop_
  _space_group_symop_operation_xyz
 'x, y, z'
 '-x, -y, -z'

_cell_length_a                     11.4217(3)
_cell_length_b                     12.4870(4)
_cell_length_c                     13.5958(4)
_cell_angle_alpha                  104.5864(11)
_cell_angle_beta                   105.3593(12)
_cell_angle_gamma                  110.6846(10)
_cell_volume                       1615.99(8)
_cell_formula_units_Z              2
_cell_measurement_reflns_used      7165
_cell_measurement_temperature      120.00
_cell_measurement_theta_max        30.66
_cell_measurement_theta_min        2.62
_shelx_estimated_absorpt_T_max     0.999
_shelx_estimated_absorpt_T_min     0.992
_exptl_absorpt_coefficient_mu      0.072
_exptl_absorpt_correction_T_max    0.7462
_exptl_absorpt_correction_T_min    0.6887
_exptl_absorpt_correction_type     multi-scan
_exptl_absorpt_process_details
;
SADABS-2016/2 (Bruker,2016/2) was used for absorption correction.
wR2(int) was 0.0627 before and 0.0574 after correction.
The Ratio of minimum to maximum transmission is 0.9229.
The \l/2 correction factor is Not present.
;
_exptl_absorpt_special_details     ?
_exptl_crystal_colour              'clear colourless'
_exptl_crystal_colour_lustre       clear
_exptl_crystal_colour_primary      colourless
_exptl_crystal_density_diffrn      1.280
_exptl_crystal_density_meas        ?
_exptl_crystal_density_method      ?
_exptl_crystal_description         prism
_exptl_crystal_F_000               656
_exptl_crystal_size_max            0.11
_exptl_crystal_size_mid            0.07
_exptl_crystal_size_min            0.01
_exptl_transmission_factor_max     ?
_exptl_transmission_factor_min     ?
_diffrn_reflns_av_R_equivalents    0.0745
_diffrn_reflns_av_unetI/netI       0.0585
_diffrn_reflns_Laue_measured_fraction_full  0.999
_diffrn_reflns_Laue_measured_fraction_max  0.999
_diffrn_reflns_limit_h_max         14
_diffrn_reflns_limit_h_min         -14
_diffrn_reflns_limit_k_max         16
_diffrn_reflns_limit_k_min         -16
_diffrn_reflns_limit_l_max         17
_diffrn_reflns_limit_l_min         -17
_diffrn_reflns_number              41725
_diffrn_reflns_point_group_measured_fraction_full  0.999
_diffrn_reflns_point_group_measured_fraction_max  0.999
_diffrn_reflns_theta_full          25.242
_diffrn_reflns_theta_max           27.500
_diffrn_reflns_theta_min           1.887
_diffrn_ambient_temperature        120.00
_diffrn_detector                   'Bruker PHOTON III C14 MM CPAD'
_diffrn_detector_area_resol_mean   54.4
_diffrn_detector_type              'CPA sensor'
_diffrn_measured_fraction_theta_full  0.999
_diffrn_measured_fraction_theta_max  0.999
_diffrn_measurement_device         '3-circle diffractometer'
_diffrn_measurement_device_type    'Bruker D8 Venture'
_diffrn_measurement_method         '\w- and \f-scan'
_diffrn_radiation_monochromator    'focusing mirrors'
_diffrn_radiation_probe            X-ray
_diffrn_radiation_type             'Mo K\a'
_diffrn_radiation_wavelength       0.71073
_diffrn_source                     'microfocus sealed X-ray tube'
_diffrn_source_current             1.4
_diffrn_source_power               0.07
_diffrn_source_type                'Incoatec I\mS 3.0 microsource'
_diffrn_source_voltage             50.0
_diffrn_standards_number           0
_reflns_Friedel_coverage           0.000
_reflns_Friedel_fraction_full      .
_reflns_Friedel_fraction_max       .
_reflns_number_gt                  5397
_reflns_number_total               7421
_reflns_special_details
;
 Reflections were merged by SHELXL according to the crystal
 class for the calculation of statistics and refinement.
 
 _reflns_Friedel_fraction is defined as the number of unique
 Friedel pairs measured divided by the number that would be
 possible theoretically, ignoring centric projections and
 systematic absences.
;
_reflns_threshold_expression       'I > 2\s(I)'
_computing_bruker_data_scaling     'SADABS V2012/1 (Bruker AXS Inc.)'
_computing_cell_refinement         'SAINT v8.40A (Bruker AXS, 2019)'
_computing_data_collection         'APEX3 v.2017.3_0 (Bruker AXS, 2017)'
_computing_data_reduction          'SAINT v8.40A (Bruker AXS, 2019)'
_computing_molecular_graphics      'Olex2 1.5-beta (Dolomanov et al., 2009)'
_computing_publication_material    'Olex2 1.5-beta (Dolomanov et al., 2009)'
_computing_structure_refinement    'SHELXL 2017/1 (Sheldrick, 2015)'
_computing_structure_solution      'XS  (Sheldrick, 2008)'
_refine_diff_density_max           0.288
_refine_diff_density_min           -0.317
_refine_diff_density_rms           0.051
_refine_ls_extinction_coef         .
_refine_ls_extinction_method       none
_refine_ls_goodness_of_fit_ref     1.058
_refine_ls_hydrogen_treatment      refall
_refine_ls_matrix_type             full
_refine_ls_number_parameters       578
_refine_ls_number_reflns           7421
_refine_ls_number_restraints       0
_refine_ls_R_factor_all            0.0950
_refine_ls_R_factor_gt             0.0650
_refine_ls_restrained_S_all        1.058
_refine_ls_shift/su_max            0.000
_refine_ls_shift/su_mean           0.000
_refine_ls_structure_factor_coef   Fsqd
_refine_ls_weighting_details      
 'w=1/[\s^2^(Fo^2^)+(0.0393P)^2^+1.2988P] where P=(Fo^2^+2Fc^2^)/3'
_refine_ls_weighting_scheme        calc
_refine_ls_wR_factor_gt            0.1239
_refine_ls_wR_factor_ref           0.1354
_refine_special_details            ?
_olex2_refinement_description
;
;
_atom_sites_solution_hydrogens     difmap
_atom_sites_solution_primary       direct
_atom_sites_solution_secondary     ?
loop_
  _atom_site_label
  _atom_site_type_symbol
  _atom_site_fract_x
  _atom_site_fract_y
  _atom_site_fract_z
  _atom_site_U_iso_or_equiv
  _atom_site_adp_type
  _atom_site_occupancy
  _atom_site_site_symmetry_order
  _atom_site_calc_flag
  _atom_site_refinement_flags_posn
  _atom_site_refinement_flags_adp
  _atom_site_refinement_flags_occupancy
  _atom_site_disorder_assembly
  _atom_site_disorder_group
 C1 C 0.9565(2) 0.07583(18) 0.66433(17) 0.0163(4) Uani 1 1 d . . . . .
 C2 C 0.9380(2) 0.19726(18) 0.70147(17) 0.0163(4) Uani 1 1 d . . . . .
 C3 C 1.0341(2) 0.28733(18) 0.81981(17) 0.0177(4) Uani 1 1 d . . . . .
 C4 C 0.9425(2) 0.24855(18) 0.86425(17) 0.0175(4) Uani 1 1 d . . . . .
 C5 C 0.8228(2) 0.16305(18) 0.75303(16) 0.0166(4) Uani 1 1 d . . . . .
 C6 C 0.7692(2) 0.02463(18) 0.72208(16) 0.0166(4) Uani 1 1 d . . . . .
 C7 C 0.8352(2) -0.02219(18) 0.66784(16) 0.0166(4) Uani 1 1 d . . . . .
 C11 C 1.0888(2) 0.08374(18) 0.73657(17) 0.0175(4) Uani 1 1 d . . . . .
 C12 C 1.1027(2) 0.0645(2) 0.83522(18) 0.0223(5) Uani 1 1 d . . . . .
 C13 C 1.2257(2) 0.0783(2) 0.9034(2) 0.0285(5) Uani 1 1 d . . . . .
 C14 C 1.3363(2) 0.1103(2) 0.8743(2) 0.0299(5) Uani 1 1 d . . . . .
 C15 C 1.3235(2) 0.1251(2) 0.7755(2) 0.0271(5) Uani 1 1 d . . . . .
 C16 C 1.2003(2) 0.1116(2) 0.70690(19) 0.0231(5) Uani 1 1 d . . . . .
 C21 C 0.9074(2) 0.24563(19) 0.61163(17) 0.0174(4) Uani 1 1 d . . . . .
 C22 C 0.8267(2) 0.1641(2) 0.50257(18) 0.0220(5) Uani 1 1 d . . . . .
 C23 C 0.7873(2) 0.2074(2) 0.4211(2) 0.0280(5) Uani 1 1 d . . . . .
 C24 C 0.8265(2) 0.3329(2) 0.4485(2) 0.0269(5) Uani 1 1 d . . . . .
 C25 C 0.9057(2) 0.4142(2) 0.55582(19) 0.0247(5) Uani 1 1 d . . . . .
 C26 C 0.9464(2) 0.3718(2) 0.63735(18) 0.0208(5) Uani 1 1 d . . . . .
 C31 C 1.1743(2) 0.38215(18) 0.86120(17) 0.0191(4) Uani 1 1 d . . . . .
 C32 C 1.2422(2) 0.3931(2) 0.78973(19) 0.0231(5) Uani 1 1 d . . . . .
 C33 C 1.3722(2) 0.4856(2) 0.8249(2) 0.0278(5) Uani 1 1 d . . . . .
 C34 C 1.4374(3) 0.5719(2) 0.9326(2) 0.0314(6) Uani 1 1 d . . . . .
 C35 C 1.3724(2) 0.5643(2) 1.0047(2) 0.0301(5) Uani 1 1 d . . . . .
 C36 C 1.2422(2) 0.4700(2) 0.96962(19) 0.0251(5) Uani 1 1 d . . . . .
 C41 C 0.9473(2) 0.26742(18) 0.97691(17) 0.0185(4) Uani 1 1 d . . . . .
 C42 C 1.0465(2) 0.2543(2) 1.05261(19) 0.0276(5) Uani 1 1 d . . . . .
 C43 C 1.0457(3) 0.2638(2) 1.1564(2) 0.0357(6) Uani 1 1 d . . . . .
 C44 C 0.9487(3) 0.2865(2) 1.1868(2) 0.0365(6) Uani 1 1 d . . . . .
 C45 C 0.8533(3) 0.3024(2) 1.1148(2) 0.0332(6) Uani 1 1 d . . . . .
 C46 C 0.8509(2) 0.2915(2) 1.00990(19) 0.0277(5) Uani 1 1 d . . . . .
 C51 C 0.7179(2) 0.20905(19) 0.71760(16) 0.0173(4) Uani 1 1 d . . . . .
 C52 C 0.7497(2) 0.3342(2) 0.76511(18) 0.0225(5) Uani 1 1 d . . . . .
 C53 C 0.6597(2) 0.3791(2) 0.72571(19) 0.0267(5) Uani 1 1 d . . . . .
 C54 C 0.5369(3) 0.3014(2) 0.63886(19) 0.0271(5) Uani 1 1 d . . . . .
 C55 C 0.5034(2) 0.1770(2) 0.59135(19) 0.0258(5) Uani 1 1 d . . . . .
 C56 C 0.5929(2) 0.1311(2) 0.63058(18) 0.0210(5) Uani 1 1 d . . . . .
 C61 C 0.6657(2) -0.05445(19) 0.74867(17) 0.0181(4) Uani 1 1 d . . . . .
 C62 C 0.6046(2) -0.0072(2) 0.81445(18) 0.0225(5) Uani 1 1 d . . . . .
 C63 C 0.5114(2) -0.0837(2) 0.8429(2) 0.0275(5) Uani 1 1 d . . . . .
 C64 C 0.4752(2) -0.2089(2) 0.8061(2) 0.0289(5) Uani 1 1 d . . . . .
 C65 C 0.5308(2) -0.2581(2) 0.7408(2) 0.0260(5) Uani 1 1 d . . . . .
 C66 C 0.6277(2) -0.18326(19) 0.71014(18) 0.0203(4) Uani 1 1 d . . . . .
 C67 C 0.6902(2) -0.23390(19) 0.64329(17) 0.0192(4) Uani 1 1 d . . . . .
 C68 C 0.6518(2) -0.3621(2) 0.59759(19) 0.0233(5) Uani 1 1 d . . . . .
 C69 C 0.7167(2) -0.4065(2) 0.5388(2) 0.0265(5) Uani 1 1 d . . . . .
 C70 C 0.8235(2) -0.3259(2) 0.52305(18) 0.0229(5) Uani 1 1 d . . . . .
 C71 C 0.8640(2) -0.2007(2) 0.56607(17) 0.0197(4) Uani 1 1 d . . . . .
 C72 C 0.7975(2) -0.15258(18) 0.62555(16) 0.0175(4) Uani 1 1 d . . . . .
 H1 H 0.955(2) 0.0583(19) 0.5885(18) 0.013(5) Uiso 1 1 d . . . . .
 H12 H 1.025(2) 0.040(2) 0.8556(18) 0.019(6) Uiso 1 1 d . . . . .
 H13 H 1.233(3) 0.066(2) 0.971(2) 0.036(7) Uiso 1 1 d . . . . .
 H14 H 1.422(3) 0.122(2) 0.920(2) 0.035(7) Uiso 1 1 d . . . . .
 H15 H 1.395(2) 0.143(2) 0.7500(19) 0.026(6) Uiso 1 1 d . . . . .
 H16 H 1.191(2) 0.122(2) 0.6367(19) 0.021(6) Uiso 1 1 d . . . . .
 H22 H 0.800(2) 0.081(2) 0.4888(19) 0.024(6) Uiso 1 1 d . . . . .
 H23 H 0.730(3) 0.149(2) 0.348(2) 0.034(7) Uiso 1 1 d . . . . .
 H24 H 0.800(2) 0.363(2) 0.3912(19) 0.022(6) Uiso 1 1 d . . . . .
 H25 H 0.935(2) 0.500(2) 0.5760(19) 0.028(6) Uiso 1 1 d . . . . .
 H26 H 1.001(2) 0.434(2) 0.7155(19) 0.021(6) Uiso 1 1 d . . . . .
 H32 H 1.199(2) 0.338(2) 0.713(2) 0.027(6) Uiso 1 1 d . . . . .
 H33 H 1.418(3) 0.486(2) 0.773(2) 0.038(7) Uiso 1 1 d . . . . .
 H34 H 1.532(3) 0.639(2) 0.960(2) 0.040(7) Uiso 1 1 d . . . . .
 H35 H 1.416(3) 0.626(2) 1.082(2) 0.037(7) Uiso 1 1 d . . . . .
 H36 H 1.194(2) 0.463(2) 1.021(2) 0.031(7) Uiso 1 1 d . . . . .
 H42 H 1.121(3) 0.238(2) 1.031(2) 0.037(7) Uiso 1 1 d . . . . .
 H43 H 1.112(3) 0.253(2) 1.206(2) 0.043(8) Uiso 1 1 d . . . . .
 H44 H 0.946(3) 0.288(3) 1.256(2) 0.047(8) Uiso 1 1 d . . . . .
 H45 H 0.786(3) 0.324(3) 1.136(2) 0.045(8) Uiso 1 1 d . . . . .
 H46 H 0.778(2) 0.301(2) 0.9564(19) 0.022(6) Uiso 1 1 d . . . . .
 H52 H 0.838(2) 0.390(2) 0.8248(19) 0.020(6) Uiso 1 1 d . . . . .
 H53 H 0.682(3) 0.466(3) 0.759(2) 0.039(7) Uiso 1 1 d . . . . .
 H54 H 0.476(3) 0.329(2) 0.612(2) 0.033(7) Uiso 1 1 d . . . . .
 H55 H 0.417(2) 0.119(2) 0.5284(19) 0.024(6) Uiso 1 1 d . . . . .
 H56 H 0.567(2) 0.044(2) 0.5991(18) 0.022(6) Uiso 1 1 d . . . . .
 H62 H 0.630(2) 0.078(2) 0.8384(19) 0.028(7) Uiso 1 1 d . . . . .
 H63 H 0.470(2) -0.051(2) 0.8860(19) 0.024(6) Uiso 1 1 d . . . . .
 H64 H 0.408(2) -0.263(2) 0.8278(19) 0.029(6) Uiso 1 1 d . . . . .
 H65 H 0.503(3) -0.346(3) 0.714(2) 0.044(8) Uiso 1 1 d . . . . .
 H68 H 0.583(2) -0.411(2) 0.6153(17) 0.013(5) Uiso 1 1 d . . . . .
 H69 H 0.692(2) -0.492(2) 0.5099(19) 0.024(6) Uiso 1 1 d . . . . .
 H70 H 0.868(3) -0.356(2) 0.483(2) 0.034(7) Uiso 1 1 d . . . . .
 H71 H 0.940(2) -0.142(2) 0.5582(17) 0.015(5) Uiso 1 1 d . . . . .

loop_
  _atom_site_aniso_label
  _atom_site_aniso_U_11
  _atom_site_aniso_U_22
  _atom_site_aniso_U_33
  _atom_site_aniso_U_23
  _atom_site_aniso_U_13
  _atom_site_aniso_U_12
 C1 0.0177(10) 0.0131(10) 0.0194(11) 0.0060(8) 0.0087(8) 0.0074(8)
 C2 0.0177(10) 0.0138(10) 0.0196(10) 0.0070(8) 0.0088(8) 0.0078(8)
 C3 0.0232(11) 0.0147(10) 0.0181(10) 0.0067(8) 0.0062(8) 0.0126(9)
 C4 0.0210(11) 0.0154(10) 0.0180(10) 0.0052(8) 0.0064(8) 0.0119(9)
 C5 0.0190(10) 0.0177(10) 0.0174(10) 0.0091(8) 0.0086(8) 0.0099(9)
 C6 0.0163(10) 0.0155(10) 0.0162(10) 0.0064(8) 0.0033(8) 0.0073(8)
 C7 0.0161(10) 0.0161(10) 0.0173(10) 0.0081(8) 0.0037(8) 0.0077(8)
 C11 0.0179(10) 0.0116(9) 0.0234(11) 0.0057(8) 0.0087(9) 0.0076(8)
 C12 0.0222(11) 0.0225(11) 0.0276(12) 0.0123(10) 0.0113(10) 0.0128(10)
 C13 0.0305(13) 0.0269(12) 0.0294(13) 0.0121(11) 0.0094(11) 0.0150(11)
 C14 0.0217(12) 0.0269(13) 0.0353(14) 0.0064(11) 0.0037(11) 0.0141(10)
 C15 0.0205(12) 0.0263(12) 0.0350(13) 0.0076(10) 0.0142(10) 0.0115(10)
 C16 0.0238(12) 0.0198(11) 0.0268(12) 0.0078(9) 0.0121(10) 0.0101(9)
 C21 0.0176(10) 0.0184(10) 0.0224(11) 0.0111(9) 0.0109(9) 0.0102(9)
 C22 0.0259(12) 0.0190(11) 0.0241(12) 0.0096(9) 0.0109(9) 0.0116(10)
 C23 0.0296(13) 0.0331(13) 0.0210(12) 0.0118(10) 0.0083(10) 0.0139(11)
 C24 0.0307(13) 0.0322(13) 0.0300(13) 0.0216(11) 0.0143(10) 0.0186(11)
 C25 0.0312(13) 0.0215(11) 0.0320(13) 0.0165(10) 0.0164(10) 0.0160(10)
 C26 0.0250(11) 0.0181(10) 0.0226(11) 0.0088(9) 0.0122(9) 0.0105(9)
 C31 0.0199(11) 0.0149(10) 0.0227(11) 0.0073(9) 0.0066(9) 0.0091(9)
 C32 0.0253(12) 0.0184(11) 0.0246(12) 0.0078(9) 0.0092(10) 0.0095(9)
 C33 0.0282(13) 0.0206(11) 0.0398(14) 0.0156(11) 0.0174(11) 0.0106(10)
 C34 0.0241(13) 0.0220(12) 0.0431(15) 0.0132(11) 0.0089(11) 0.0076(10)
 C35 0.0287(13) 0.0209(12) 0.0306(14) 0.0046(10) 0.0053(11) 0.0088(10)
 C36 0.0252(12) 0.0218(11) 0.0249(12) 0.0069(10) 0.0077(10) 0.0099(10)
 C41 0.0198(11) 0.0156(10) 0.0177(10) 0.0056(8) 0.0059(8) 0.0070(9)
 C42 0.0289(13) 0.0303(13) 0.0231(12) 0.0097(10) 0.0070(10) 0.0156(11)
 C43 0.0446(16) 0.0392(15) 0.0227(13) 0.0155(11) 0.0065(12) 0.0204(13)
 C44 0.0504(17) 0.0376(15) 0.0202(13) 0.0127(11) 0.0153(12) 0.0160(13)
 C45 0.0339(14) 0.0367(14) 0.0268(13) 0.0080(11) 0.0172(11) 0.0128(12)
 C46 0.0293(13) 0.0313(13) 0.0218(12) 0.0093(10) 0.0098(10) 0.0135(11)
 C51 0.0219(11) 0.0202(10) 0.0159(10) 0.0106(8) 0.0093(8) 0.0121(9)
 C52 0.0272(12) 0.0239(11) 0.0203(11) 0.0091(9) 0.0095(10) 0.0149(10)
 C53 0.0369(14) 0.0244(12) 0.0263(12) 0.0104(10) 0.0132(10) 0.0205(11)
 C54 0.0352(13) 0.0329(13) 0.0270(12) 0.0160(11) 0.0129(11) 0.0260(11)
 C55 0.0226(12) 0.0313(13) 0.0245(12) 0.0107(10) 0.0060(10) 0.0154(10)
 C56 0.0225(11) 0.0215(11) 0.0210(11) 0.0083(9) 0.0083(9) 0.0122(9)
 C61 0.0182(10) 0.0200(10) 0.0179(10) 0.0100(9) 0.0054(8) 0.0099(9)
 C62 0.0266(12) 0.0243(12) 0.0244(12) 0.0134(10) 0.0122(10) 0.0152(10)
 C63 0.0292(13) 0.0368(14) 0.0307(13) 0.0200(11) 0.0186(11) 0.0199(11)
 C64 0.0246(12) 0.0363(14) 0.0395(14) 0.0259(12) 0.0193(11) 0.0155(11)
 C65 0.0216(12) 0.0217(12) 0.0385(14) 0.0169(11) 0.0129(10) 0.0091(10)
 C66 0.0182(11) 0.0216(11) 0.0242(11) 0.0132(9) 0.0075(9) 0.0099(9)
 C67 0.0184(10) 0.0191(10) 0.0209(11) 0.0097(9) 0.0047(9) 0.0102(9)
 C68 0.0188(11) 0.0175(11) 0.0309(13) 0.0113(10) 0.0062(10) 0.0065(9)
 C69 0.0270(12) 0.0138(11) 0.0325(13) 0.0048(10) 0.0048(10) 0.0103(10)
 C70 0.0271(12) 0.0221(11) 0.0242(12) 0.0092(9) 0.0097(10) 0.0159(10)
 C71 0.0199(11) 0.0208(11) 0.0202(11) 0.0100(9) 0.0074(9) 0.0098(9)
 C72 0.0178(10) 0.0179(10) 0.0167(10) 0.0082(8) 0.0037(8) 0.0088(9)

_geom_special_details
;
 All esds (except the esd in the dihedral angle between two l.s. planes)
 are estimated using the full covariance matrix.  The cell esds are taken
 into account individually in the estimation of esds in distances, angles
 and torsion angles; correlations between esds in cell parameters are only
 used when they are defined by crystal symmetry.  An approximate (isotropic)
 treatment of cell esds is used for estimating esds involving l.s. planes.
;
loop_
  _geom_bond_atom_site_label_1
  _geom_bond_atom_site_label_2
  _geom_bond_distance
  _geom_bond_site_symmetry_2
  _geom_bond_publ_flag
 C1 C2 1.580(3) . ?
 C1 C7 1.512(3) . ?
 C1 C11 1.522(3) . ?
 C1 H1 0.99(2) . ?
 C2 C3 1.530(3) . ?
 C2 C5 1.627(3) . ?
 C2 C21 1.508(3) . ?
 C3 C4 1.349(3) . ?
 C3 C31 1.460(3) . ?
 C4 C5 1.535(3) . ?
 C4 C41 1.473(3) . ?
 C5 C6 1.513(3) . ?
 C5 C51 1.522(3) . ?
 C6 C7 1.358(3) . ?
 C6 C61 1.444(3) . ?
 C7 C72 1.438(3) . ?
 C11 C12 1.399(3) . ?
 C11 C16 1.391(3) . ?
 C12 C13 1.386(3) . ?
 C12 H12 0.97(2) . ?
 C13 C14 1.378(3) . ?
 C13 H13 0.95(3) . ?
 C14 C15 1.378(3) . ?
 C14 H14 0.95(3) . ?
 C15 C16 1.392(3) . ?
 C15 H15 0.94(2) . ?
 C16 H16 0.98(2) . ?
 C21 C22 1.392(3) . ?
 C21 C26 1.396(3) . ?
 C22 C23 1.390(3) . ?
 C22 H22 0.92(2) . ?
 C23 C24 1.385(3) . ?
 C23 H23 0.95(3) . ?
 C24 C25 1.372(3) . ?
 C24 H24 0.97(2) . ?
 C25 C26 1.386(3) . ?
 C25 H25 0.94(2) . ?
 C26 H26 1.01(2) . ?
 C31 C32 1.398(3) . ?
 C31 C36 1.399(3) . ?
 C32 C33 1.379(3) . ?
 C32 H32 0.96(2) . ?
 C33 C34 1.385(4) . ?
 C33 H33 0.99(3) . ?
 C34 C35 1.380(4) . ?
 C34 H34 1.00(3) . ?
 C35 C36 1.389(3) . ?
 C35 H35 0.99(3) . ?
 C36 H36 1.00(3) . ?
 C41 C42 1.404(3) . ?
 C41 C46 1.389(3) . ?
 C42 C43 1.389(3) . ?
 C42 H42 1.03(3) . ?
 C43 C44 1.373(4) . ?
 C43 H43 0.95(3) . ?
 C44 C45 1.367(4) . ?
 C44 H44 0.95(3) . ?
 C45 C46 1.390(3) . ?
 C45 H45 0.98(3) . ?
 C46 H46 1.01(2) . ?
 C51 C52 1.400(3) . ?
 C51 C56 1.389(3) . ?
 C52 C53 1.387(3) . ?
 C52 H52 0.98(2) . ?
 C53 C54 1.374(3) . ?
 C53 H53 0.97(3) . ?
 C54 C55 1.386(3) . ?
 C54 H54 0.92(3) . ?
 C55 C56 1.391(3) . ?
 C55 H55 0.98(2) . ?
 C56 H56 0.96(2) . ?
 C61 C62 1.411(3) . ?
 C61 C66 1.418(3) . ?
 C62 C63 1.372(3) . ?
 C62 H62 0.94(2) . ?
 C63 C64 1.380(3) . ?
 C63 H63 0.95(2) . ?
 C64 C65 1.367(3) . ?
 C64 H64 1.00(2) . ?
 C65 C66 1.408(3) . ?
 C65 H65 0.97(3) . ?
 C66 C67 1.453(3) . ?
 C67 C68 1.414(3) . ?
 C67 C72 1.411(3) . ?
 C68 C69 1.369(3) . ?
 C68 H68 0.94(2) . ?
 C69 C70 1.389(3) . ?
 C69 H69 0.94(2) . ?
 C70 C71 1.374(3) . ?
 C70 H70 0.94(3) . ?
 C71 C72 1.412(3) . ?
 C71 H71 0.97(2) . ?

loop_
  _geom_angle_atom_site_label_1
  _geom_angle_atom_site_label_2
  _geom_angle_atom_site_label_3
  _geom_angle
  _geom_angle_site_symmetry_1
  _geom_angle_site_symmetry_3
  _geom_angle_publ_flag
 C2 C1 H1 108.3(12) . . ?
 C7 C1 C2 103.64(16) . . ?
 C7 C1 C11 110.95(16) . . ?
 C7 C1 H1 112.2(12) . . ?
 C11 C1 C2 114.84(16) . . ?
 C11 C1 H1 107.0(12) . . ?
 C1 C2 C5 104.85(15) . . ?
 C3 C2 C1 113.60(16) . . ?
 C3 C2 C5 84.87(15) . . ?
 C21 C2 C1 114.11(16) . . ?
 C21 C2 C3 120.18(17) . . ?
 C21 C2 C5 114.72(16) . . ?
 C4 C3 C2 94.93(17) . . ?
 C4 C3 C31 135.7(2) . . ?
 C31 C3 C2 129.32(19) . . ?
 C3 C4 C5 95.08(17) . . ?
 C3 C4 C41 135.5(2) . . ?
 C41 C4 C5 129.24(18) . . ?
 C4 C5 C2 84.37(14) . . ?
 C6 C5 C2 103.63(15) . . ?
 C6 C5 C4 117.84(16) . . ?
 C6 C5 C51 116.41(17) . . ?
 C51 C5 C2 113.32(16) . . ?
 C51 C5 C4 115.71(17) . . ?
 C7 C6 C5 112.16(18) . . ?
 C7 C6 C61 120.50(18) . . ?
 C61 C6 C5 127.27(18) . . ?
 C6 C7 C1 113.69(17) . . ?
 C6 C7 C72 122.18(19) . . ?
 C72 C7 C1 123.97(18) . . ?
 C12 C11 C1 121.23(18) . . ?
 C16 C11 C1 120.86(19) . . ?
 C16 C11 C12 117.9(2) . . ?
 C11 C12 H12 119.7(13) . . ?
 C13 C12 C11 120.9(2) . . ?
 C13 C12 H12 119.5(13) . . ?
 C12 C13 H13 119.5(16) . . ?
 C14 C13 C12 120.2(2) . . ?
 C14 C13 H13 120.3(16) . . ?
 C13 C14 H14 122.2(16) . . ?
 C15 C14 C13 119.9(2) . . ?
 C15 C14 H14 117.9(16) . . ?
 C14 C15 C16 120.1(2) . . ?
 C14 C15 H15 123.2(15) . . ?
 C16 C15 H15 116.7(15) . . ?
 C11 C16 C15 121.0(2) . . ?
 C11 C16 H16 118.9(13) . . ?
 C15 C16 H16 120.1(13) . . ?
 C22 C21 C2 120.53(18) . . ?
 C22 C21 C26 118.32(19) . . ?
 C26 C21 C2 120.77(18) . . ?
 C21 C22 H22 116.2(14) . . ?
 C23 C22 C21 120.9(2) . . ?
 C23 C22 H22 122.9(15) . . ?
 C22 C23 H23 118.8(16) . . ?
 C24 C23 C22 119.9(2) . . ?
 C24 C23 H23 121.2(16) . . ?
 C23 C24 H24 119.5(14) . . ?
 C25 C24 C23 119.8(2) . . ?
 C25 C24 H24 120.7(14) . . ?
 C24 C25 C26 120.7(2) . . ?
 C24 C25 H25 121.2(15) . . ?
 C26 C25 H25 118.1(15) . . ?
 C21 C26 H26 121.3(13) . . ?
 C25 C26 C21 120.5(2) . . ?
 C25 C26 H26 118.2(13) . . ?
 C32 C31 C3 120.04(19) . . ?
 C32 C31 C36 117.5(2) . . ?
 C36 C31 C3 122.3(2) . . ?
 C31 C32 H32 121.3(14) . . ?
 C33 C32 C31 121.5(2) . . ?
 C33 C32 H32 117.2(14) . . ?
 C32 C33 C34 120.0(2) . . ?
 C32 C33 H33 118.6(16) . . ?
 C34 C33 H33 121.4(16) . . ?
 C33 C34 H34 121.2(15) . . ?
 C35 C34 C33 119.8(2) . . ?
 C35 C34 H34 119.0(15) . . ?
 C34 C35 C36 120.1(2) . . ?
 C34 C35 H35 121.3(15) . . ?
 C36 C35 H35 118.6(15) . . ?
 C31 C36 H36 117.8(15) . . ?
 C35 C36 C31 121.1(2) . . ?
 C35 C36 H36 121.1(14) . . ?
 C42 C41 C4 120.08(19) . . ?
 C46 C41 C4 121.88(19) . . ?
 C46 C41 C42 117.9(2) . . ?
 C41 C42 H42 120.0(14) . . ?
 C43 C42 C41 120.2(2) . . ?
 C43 C42 H42 119.8(14) . . ?
 C42 C43 H43 119.2(17) . . ?
 C44 C43 C42 120.8(2) . . ?
 C44 C43 H43 120.0(17) . . ?
 C43 C44 H44 119.7(17) . . ?
 C45 C44 C43 119.6(2) . . ?
 C45 C44 H44 120.6(17) . . ?
 C44 C45 C46 120.6(2) . . ?
 C44 C45 H45 121.7(16) . . ?
 C46 C45 H45 117.6(16) . . ?
 C41 C46 C45 120.8(2) . . ?
 C41 C46 H46 119.2(13) . . ?
 C45 C46 H46 120.0(13) . . ?
 C52 C51 C5 120.68(19) . . ?
 C56 C51 C5 121.21(18) . . ?
 C56 C51 C52 117.85(19) . . ?
 C51 C52 H52 118.5(13) . . ?
 C53 C52 C51 121.0(2) . . ?
 C53 C52 H52 120.4(13) . . ?
 C52 C53 H53 120.7(16) . . ?
 C54 C53 C52 120.6(2) . . ?
 C54 C53 H53 118.7(16) . . ?
 C53 C54 C55 119.1(2) . . ?
 C53 C54 H54 121.8(16) . . ?
 C55 C54 H54 119.1(16) . . ?
 C54 C55 C56 120.6(2) . . ?
 C54 C55 H55 121.6(13) . . ?
 C56 C55 H55 117.8(14) . . ?
 C51 C56 C55 120.8(2) . . ?
 C51 C56 H56 119.2(14) . . ?
 C55 C56 H56 120.0(14) . . ?
 C62 C61 C6 122.15(19) . . ?
 C62 C61 C66 119.13(19) . . ?
 C66 C61 C6 118.69(18) . . ?
 C61 C62 H62 117.8(15) . . ?
 C63 C62 C61 120.9(2) . . ?
 C63 C62 H62 121.3(15) . . ?
 C62 C63 C64 120.0(2) . . ?
 C62 C63 H63 120.0(14) . . ?
 C64 C63 H63 120.0(14) . . ?
 C63 C64 H64 119.3(14) . . ?
 C65 C64 C63 120.6(2) . . ?
 C65 C64 H64 120.1(14) . . ?
 C64 C65 C66 121.5(2) . . ?
 C64 C65 H65 120.0(16) . . ?
 C66 C65 H65 118.5(16) . . ?
 C61 C66 C67 120.15(19) . . ?
 C65 C66 C61 117.8(2) . . ?
 C65 C66 C67 122.0(2) . . ?
 C68 C67 C66 122.9(2) . . ?
 C72 C67 C66 119.35(18) . . ?
 C72 C67 C68 117.7(2) . . ?
 C67 C68 H68 113.9(13) . . ?
 C69 C68 C67 121.5(2) . . ?
 C69 C68 H68 124.5(13) . . ?
 C68 C69 C70 120.6(2) . . ?
 C68 C69 H69 121.0(14) . . ?
 C70 C69 H69 118.4(14) . . ?
 C69 C70 H70 120.9(16) . . ?
 C71 C70 C69 119.8(2) . . ?
 C71 C70 H70 119.3(16) . . ?
 C70 C71 C72 120.8(2) . . ?
 C70 C71 H71 121.2(13) . . ?
 C72 C71 H71 117.9(13) . . ?
 C67 C72 C7 118.72(19) . . ?
 C67 C72 C71 119.61(19) . . ?
 C71 C72 C7 121.67(19) . . ?

loop_
  _geom_torsion_atom_site_label_1
  _geom_torsion_atom_site_label_2
  _geom_torsion_atom_site_label_3
  _geom_torsion_atom_site_label_4
  _geom_torsion
  _geom_torsion_site_symmetry_1
  _geom_torsion_site_symmetry_2
  _geom_torsion_site_symmetry_3
  _geom_torsion_site_symmetry_4
  _geom_torsion_publ_flag
 C1 C2 C3 C4 -97.32(18) . . . . ?
 C1 C2 C3 C31 84.3(2) . . . . ?
 C1 C2 C5 C4 107.22(16) . . . . ?
 C1 C2 C5 C6 -10.09(19) . . . . ?
 C1 C2 C5 C51 -137.17(17) . . . . ?
 C1 C2 C21 C22 35.9(3) . . . . ?
 C1 C2 C21 C26 -151.25(19) . . . . ?
 C1 C7 C6 C5 7.4(2) . . . . ?
 C1 C7 C6 C61 -169.73(17) . . . . ?
 C2 C1 C7 C6 -13.6(2) . . . . ?
 C2 C1 C7 C72 170.80(18) . . . . ?
 C2 C1 C11 C12 82.3(2) . . . . ?
 C2 C1 C11 C16 -97.0(2) . . . . ?
 C2 C3 C4 C5 -7.07(16) . . . . ?
 C2 C3 C4 C41 168.3(2) . . . . ?
 C2 C3 C31 C32 -5.3(3) . . . . ?
 C2 C3 C31 C36 170.1(2) . . . . ?
 C2 C5 C4 C3 6.65(15) . . . . ?
 C2 C5 C4 C41 -169.2(2) . . . . ?
 C2 C5 C6 C7 2.2(2) . . . . ?
 C2 C5 C6 C61 179.07(18) . . . . ?
 C2 C5 C51 C52 -76.5(2) . . . . ?
 C2 C5 C51 C56 97.5(2) . . . . ?
 C3 C2 C1 C7 104.59(19) . . . . ?
 C3 C2 C1 C11 -16.6(2) . . . . ?
 C3 C2 C5 C4 -5.86(13) . . . . ?
 C3 C2 C5 C6 -123.18(15) . . . . ?
 C3 C2 C5 C51 109.75(17) . . . . ?
 C3 C2 C21 C22 176.07(19) . . . . ?
 C3 C2 C21 C26 -11.1(3) . . . . ?
 C3 C4 C5 C6 109.11(19) . . . . ?
 C3 C4 C5 C51 -106.56(18) . . . . ?
 C3 C4 C41 C42 -47.6(3) . . . . ?
 C3 C4 C41 C46 136.1(3) . . . . ?
 C4 C3 C2 C5 6.66(15) . . . . ?
 C4 C3 C2 C21 122.35(19) . . . . ?
 C4 C3 C31 C32 177.1(2) . . . . ?
 C4 C3 C31 C36 -7.6(4) . . . . ?
 C4 C5 C2 C21 -126.81(17) . . . . ?
 C4 C5 C6 C7 -88.6(2) . . . . ?
 C4 C5 C6 C61 88.3(2) . . . . ?
 C4 C5 C51 C52 18.6(3) . . . . ?
 C4 C5 C51 C56 -167.40(19) . . . . ?
 C5 C2 C1 C7 13.74(19) . . . . ?
 C5 C2 C1 C11 -107.45(18) . . . . ?
 C5 C2 C3 C31 -171.7(2) . . . . ?
 C5 C2 C21 C22 -85.1(2) . . . . ?
 C5 C2 C21 C26 87.7(2) . . . . ?
 C5 C4 C3 C31 171.1(2) . . . . ?
 C5 C4 C41 C42 126.5(2) . . . . ?
 C5 C4 C41 C46 -49.9(3) . . . . ?
 C5 C6 C7 C72 -176.99(18) . . . . ?
 C6 C5 C2 C21 115.87(18) . . . . ?
 C6 C5 C4 C41 -66.7(3) . . . . ?
 C6 C5 C51 C52 163.47(19) . . . . ?
 C6 C5 C51 C56 -22.6(3) . . . . ?
 C6 C7 C1 C11 110.13(19) . . . . ?
 C7 C1 C2 C21 -112.61(18) . . . . ?
 C7 C1 C11 C12 -34.8(3) . . . . ?
 C7 C1 C11 C16 145.86(19) . . . . ?
 C7 C6 C5 C51 127.34(19) . . . . ?
 C11 C1 C2 C21 126.21(19) . . . . ?
 C11 C1 C7 C72 -65.4(2) . . . . ?
 C21 C2 C3 C31 -56.0(3) . . . . ?
 C21 C2 C5 C51 -11.2(2) . . . . ?
 C31 C3 C4 C41 -13.5(4) . . . . ?
 C41 C4 C5 C51 77.6(3) . . . . ?
 C51 C5 C6 C61 -55.8(3) . . . . ?
 C61 C6 C7 C72 5.9(3) . . . . ?

_shelx_res_file
;
TITL 22srv167 in P-1 #2
    22srv167.res
    created by SHELXL-2017/1 at 09:46:48 on 01-Jun-2022
REM reset to P-1 #2
CELL 0.71073 11.4217 12.487 13.5958 104.5864 105.3593 110.6846
ZERR 2 0.0003 0.0004 0.0004 0.0011 0.0012 0.001
LATT 1
SFAC C H
UNIT 98 68

L.S. 9
PLAN  5
SIZE 0.01 0.07 0.11
TEMP -153.15
CONF C2 C5 C6 C7
CONF C4 C5 C6 C7
CONF C7 C6 C5 C51
CONF C2 C5 C6 C61
CONF C4 C5 C6 C61
CONF C51 C5 C6 C61
CONF C1 C7 C6 C5
CONF C1 C7 C6 C61
CONF C5 C6 C7 C72
CONF C61 C6 C7 C72
CONF C2 C1 C7 C6
CONF C6 C7 C1 C11
CONF C2 C1 C7 C72
CONF C11 C1 C7 C72
CONF C3 C2 C1 C7
CONF C3 C2 C1 C11
CONF C5 C2 C1 C7
CONF C5 C2 C1 C11
CONF C7 C1 C2 C21
CONF C11 C1 C2 C21
CONF C1 C2 C5 C4
CONF C3 C2 C5 C4
CONF C4 C5 C2 C21
CONF C1 C2 C5 C6
CONF C3 C2 C5 C6
CONF C6 C5 C2 C21
CONF C1 C2 C5 C51
CONF C3 C2 C5 C51
CONF C21 C2 C5 C51
CONF C2 C5 C51 C52
CONF C4 C5 C51 C52
CONF C6 C5 C51 C52
CONF C2 C5 C51 C56
CONF C4 C5 C51 C56
CONF C6 C5 C51 C56
CONF C1 C2 C21 C22
CONF C3 C2 C21 C22
CONF C5 C2 C21 C22
CONF C1 C2 C21 C26
CONF C3 C2 C21 C26
CONF C5 C2 C21 C26
CONF C2 C5 C4 C3
CONF C2 C5 C4 C41
CONF C3 C4 C5 C6
CONF C6 C5 C4 C41
CONF C3 C4 C5 C51
CONF C41 C4 C5 C51
CONF C1 C2 C3 C4
CONF C4 C3 C2 C5
CONF C4 C3 C2 C21
CONF C1 C2 C3 C31
CONF C5 C2 C3 C31
CONF C21 C2 C3 C31
CONF C2 C3 C4 C5
CONF C5 C4 C3 C31
CONF C2 C3 C4 C41
CONF C31 C3 C4 C41
CONF C2 C3 C31 C32
CONF C4 C3 C31 C32
CONF C2 C3 C31 C36
CONF C4 C3 C31 C36
CONF C3 C4 C41 C42
CONF C5 C4 C41 C42
CONF C3 C4 C41 C46
CONF C5 C4 C41 C46
CONF C2 C1 C11 C12
CONF C7 C1 C11 C12
CONF C2 C1 C11 C16
CONF C7 C1 C11 C16
BOND $h
fmap 2 53
acta
OMIT -2 55
OMIT -1 -1 1
REM <olex2.extras>
REM <HklSrc "%.\\22srv167.hkl">
REM </olex2.extras>

WGHT    0.039300    1.298800
FVAR       0.25522
C1    1    0.956477    0.075829    0.664334    11.00000    0.01767    0.01312 =
         0.01937    0.00600    0.00869    0.00743
C2    1    0.937980    0.197256    0.701468    11.00000    0.01767    0.01380 =
         0.01964    0.00700    0.00880    0.00784
C3    1    1.034114    0.287332    0.819811    11.00000    0.02317    0.01473 =
         0.01811    0.00673    0.00621    0.01256
C4    1    0.942460    0.248553    0.864247    11.00000    0.02103    0.01538 =
         0.01799    0.00524    0.00641    0.01192
C5    1    0.822780    0.163054    0.753035    11.00000    0.01904    0.01766 =
         0.01739    0.00909    0.00863    0.00991
C6    1    0.769168    0.024629    0.722079    11.00000    0.01629    0.01547 =
         0.01625    0.00643    0.00332    0.00729
C7    1    0.835183   -0.022191    0.667842    11.00000    0.01605    0.01607 =
         0.01731    0.00806    0.00366    0.00766
C11   1    1.088785    0.083736    0.736569    11.00000    0.01795    0.01164 =
         0.02344    0.00569    0.00867    0.00763
C12   1    1.102722    0.064531    0.835218    11.00000    0.02221    0.02253 =
         0.02756    0.01234    0.01130    0.01275
C13   1    1.225666    0.078262    0.903373    11.00000    0.03048    0.02690 =
         0.02945    0.01213    0.00942    0.01502
C14   1    1.336270    0.110323    0.874269    11.00000    0.02175    0.02689 =
         0.03529    0.00644    0.00372    0.01410
C15   1    1.323464    0.125086    0.775517    11.00000    0.02052    0.02629 =
         0.03501    0.00763    0.01423    0.01155
C16   1    1.200263    0.111625    0.706897    11.00000    0.02383    0.01983 =
         0.02680    0.00783    0.01211    0.01012
C21   1    0.907429    0.245628    0.611634    11.00000    0.01762    0.01841 =
         0.02241    0.01105    0.01087    0.01020
C22   1    0.826702    0.164093    0.502575    11.00000    0.02593    0.01901 =
         0.02405    0.00958    0.01088    0.01160
C23   1    0.787315    0.207372    0.421054    11.00000    0.02957    0.03309 =
         0.02096    0.01183    0.00831    0.01391
C24   1    0.826534    0.332901    0.448481    11.00000    0.03074    0.03223 =
         0.02996    0.02159    0.01435    0.01859
C25   1    0.905695    0.414151    0.555817    11.00000    0.03124    0.02153 =
         0.03201    0.01647    0.01635    0.01598
C26   1    0.946431    0.371836    0.637354    11.00000    0.02497    0.01812 =
         0.02260    0.00882    0.01216    0.01053
C31   1    1.174312    0.382150    0.861200    11.00000    0.01986    0.01493 =
         0.02272    0.00731    0.00663    0.00907
C32   1    1.242155    0.393108    0.789729    11.00000    0.02529    0.01839 =
         0.02458    0.00781    0.00916    0.00947
C33   1    1.372181    0.485609    0.824902    11.00000    0.02823    0.02057 =
         0.03976    0.01557    0.01742    0.01057
C34   1    1.437389    0.571862    0.932565    11.00000    0.02406    0.02205 =
         0.04310    0.01317    0.00892    0.00758
C35   1    1.372383    0.564293    1.004691    11.00000    0.02874    0.02095 =
         0.03055    0.00455    0.00535    0.00878
C36   1    1.242245    0.470019    0.969620    11.00000    0.02519    0.02182 =
         0.02492    0.00692    0.00772    0.00988
C41   1    0.947253    0.267415    0.976909    11.00000    0.01982    0.01556 =
         0.01766    0.00565    0.00586    0.00702
C42   1    1.046511    0.254266    1.052613    11.00000    0.02890    0.03031 =
         0.02314    0.00967    0.00700    0.01561
C43   1    1.045699    0.263753    1.156440    11.00000    0.04462    0.03916 =
         0.02269    0.01547    0.00646    0.02039
C44   1    0.948658    0.286495    1.186806    11.00000    0.05039    0.03757 =
         0.02019    0.01273    0.01532    0.01605
C45   1    0.853294    0.302375    1.114800    11.00000    0.03390    0.03673 =
         0.02684    0.00797    0.01717    0.01275
C46   1    0.850922    0.291541    1.009904    11.00000    0.02929    0.03127 =
         0.02182    0.00925    0.00975    0.01350
C51   1    0.717914    0.209046    0.717600    11.00000    0.02193    0.02020 =
         0.01593    0.01061    0.00929    0.01213
C52   1    0.749702    0.334250    0.765113    11.00000    0.02722    0.02389 =
         0.02030    0.00913    0.00953    0.01489
C53   1    0.659724    0.379122    0.725711    11.00000    0.03689    0.02439 =
         0.02632    0.01041    0.01320    0.02049
C54   1    0.536873    0.301397    0.638861    11.00000    0.03516    0.03285 =
         0.02704    0.01596    0.01295    0.02605
C55   1    0.503396    0.176966    0.591349    11.00000    0.02263    0.03130 =
         0.02454    0.01075    0.00599    0.01542
C56   1    0.592882    0.131130    0.630582    11.00000    0.02252    0.02150 =
         0.02099    0.00833    0.00830    0.01216
C61   1    0.665696   -0.054448    0.748671    11.00000    0.01822    0.01999 =
         0.01793    0.01001    0.00544    0.00985
C62   1    0.604612   -0.007207    0.814451    11.00000    0.02659    0.02426 =
         0.02444    0.01344    0.01222    0.01518
C63   1    0.511437   -0.083689    0.842931    11.00000    0.02921    0.03678 =
         0.03073    0.02002    0.01857    0.01994
C64   1    0.475169   -0.208908    0.806147    11.00000    0.02462    0.03633 =
         0.03949    0.02590    0.01933    0.01552
C65   1    0.530780   -0.258076    0.740826    11.00000    0.02159    0.02174 =
         0.03849    0.01693    0.01289    0.00909
C66   1    0.627669   -0.183265    0.710136    11.00000    0.01823    0.02164 =
         0.02420    0.01317    0.00745    0.00993
C67   1    0.690249   -0.233899    0.643293    11.00000    0.01836    0.01910 =
         0.02092    0.00972    0.00466    0.01017
C68   1    0.651811   -0.362129    0.597590    11.00000    0.01884    0.01748 =
         0.03091    0.01126    0.00616    0.00651
C69   1    0.716661   -0.406489    0.538841    11.00000    0.02701    0.01385 =
         0.03246    0.00482    0.00482    0.01034
C70   1    0.823549   -0.325915    0.523050    11.00000    0.02714    0.02205 =
         0.02418    0.00918    0.00975    0.01585
C71   1    0.863999   -0.200662    0.566074    11.00000    0.01994    0.02084 =
         0.02021    0.00998    0.00743    0.00984
C72   1    0.797519   -0.152579    0.625550    11.00000    0.01777    0.01786 =
         0.01671    0.00817    0.00373    0.00884
H1    2    0.955193    0.058252    0.588463    11.00000    0.01268
H12   2    1.024663    0.039618    0.855635    11.00000    0.01911
H13   2    1.233340    0.066158    0.970774    11.00000    0.03552
H14   2    1.422388    0.122270    0.920041    11.00000    0.03492
H15   2    1.394656    0.142760    0.750033    11.00000    0.02634
H16   2    1.191097    0.122441    0.636683    11.00000    0.02119
H22   2    0.799985    0.081003    0.488759    11.00000    0.02369
H23   2    0.729769    0.149324    0.348088    11.00000    0.03407
H24   2    0.799564    0.362637    0.391184    11.00000    0.02250
H25   2    0.934612    0.499669    0.575974    11.00000    0.02810
H26   2    1.001363    0.433944    0.715489    11.00000    0.02125
H32   2    1.198523    0.338231    0.712986    11.00000    0.02672
H33   2    1.418371    0.486420    0.772747    11.00000    0.03823
H34   2    1.532109    0.638715    0.959895    11.00000    0.03989
H35   2    1.416041    0.626077    1.081525    11.00000    0.03672
H36   2    1.193760    0.463119    1.020833    11.00000    0.03052
H42   2    1.120669    0.237576    1.031256    11.00000    0.03740
H43   2    1.112228    0.252561    1.206065    11.00000    0.04287
H44   2    0.946070    0.287542    1.256492    11.00000    0.04746
H45   2    0.786241    0.324286    1.135614    11.00000    0.04549
H46   2    0.778223    0.301201    0.956386    11.00000    0.02219
H52   2    0.838307    0.390268    0.824825    11.00000    0.02008
H53   2    0.682185    0.465627    0.758638    11.00000    0.03931
H54   2    0.475973    0.329359    0.611957    11.00000    0.03322
H55   2    0.417188    0.118608    0.528372    11.00000    0.02376
H56   2    0.567243    0.044252    0.599086    11.00000    0.02189
H62   2    0.630283    0.078308    0.838365    11.00000    0.02813
H63   2    0.470098   -0.051011    0.886022    11.00000    0.02362
H64   2    0.407935   -0.263470    0.827819    11.00000    0.02883
H65   2    0.503230   -0.346151    0.714224    11.00000    0.04378
H68   2    0.583317   -0.411148    0.615303    11.00000    0.01328
H69   2    0.691702   -0.492109    0.509879    11.00000    0.02435
H70   2    0.868236   -0.355802    0.482701    11.00000    0.03423
H71   2    0.940262   -0.142407    0.558211    11.00000    0.01518
HKLF 4


REM  22srv167 in P-1 #2
REM R1 =  0.0650 for    5397 Fo > 4sig(Fo)  and  0.0950 for all    7421 data
REM    578 parameters refined using      0 restraints

END  
     
WGHT      0.0391      1.3017 

REM Highest difference peak  0.288,  deepest hole -0.317,  1-sigma level  0.051
Q1    1   0.8686  0.1820  0.7133  11.00000  0.05    0.29
Q2    1   1.0156  0.2585  0.8618  11.00000  0.05    0.26
Q3    1   0.9756  0.3063  0.8447  11.00000  0.05    0.23
Q4    1   0.7368 -0.4248  0.4620  11.00000  0.05    0.23
Q5    1   0.7427 -0.3735  0.4955  11.00000  0.05    0.23

  REM The information below was added by Olex2.
  REM
  REM R1 = 0.0650 for 5397 Fo > 4sig(Fo) and 0.0950 for all 54343 data
  REM 578 parameters refined using n/a restraints
  REM Highest difference peak 0.29, deepest hole -0.32
  REM Mean Shift 0, Max Shift 0.000.

  REM +++ Tabular Listing of Refinement Information +++
  REM R1_all = 0.0950
  REM R1_gt = 0.0650
  REM wR_ref = 0.1354
  REM GOOF = 1.058
  REM Shift_max = 0.000
  REM Shift_mean = 0
  REM Reflections_all = 54343
  REM Reflections_gt = 5397
  REM Parameters = 578
  REM Hole = -0.32
  REM Peak = 0.29
  REM Flack = n/a

;

_olex2_submission_special_instructions  'No special instructions were received'
