# Supplementary material for: Rupturing aromaticity by periphery overcrowding
Source: Nat Chem. 2023 Mar 6;15(4):516–25. doi: 10.1038/s41557-023-01149-6 (PMC10070187; doi:10.1038/s41557-023-01149-6)
Supplement: Supplementary file 19 — Structure factors for compound anti-11; CCDC reference 2182241. [file 41557_2023_1149_MOESM19_ESM.hkl]

  -1   0   0  174.14    3.67
  -1   0   0  165.27    3.55
  -1   0   0  170.47    3.71
  -1   0   0  168.77    3.63
   1   0   0  158.32    3.36
   1   0   0  173.23    3.79
   1   0   0  163.25    3.37
   1   0   0  169.28    3.60
   1   0   0  171.50    3.61
  -2   0   0   11.59    0.93
  -2   0   0   10.33    0.67
  -2   0   0   11.44    0.71
  -2   0   0   10.16    0.92
  -2   0   0   10.29    0.86
   2   0   0   10.29    0.68
   2   0   0   10.71    0.94
   2   0   0   12.21    0.96
   2   0   0   11.44    0.88
   2   0   0   12.13    0.71
  -3   0   0   55.12    2.18
  -3   0   0   50.69    1.73
  -3   0   0   58.93    2.32
  -3   0   0   54.00    1.76
  -3   0   0   53.43    2.37
   3   0   0   55.41    2.21
   3   0   0   56.56    1.78
   3   0   0   51.78    2.11
   3   0   0   51.84    2.18
   3   0   0   55.77    1.76
  -4   0   0    1.54    0.77
  -4   0   0    2.47    0.87
  -4   0   0    0.08    0.70
  -4   0   0    0.90    0.54
   4   0   0    2.57    0.87
   4   0   0    1.90    0.60
   4   0   0    1.73    0.93
   4   0   0    0.97    0.62
  -5   0   0    5.28    1.24
  -5   0   0    4.30    1.16
  -5   0   0    2.89    0.79
  -5   0   0    3.97    1.14
  -5   0   0    2.73    0.76
   5   0   0    4.35    0.87
   5   0   0    2.37    1.15
   5   0   0    3.15    0.79
   5   0   0    5.26    1.22
  -6   0   0   11.66    1.12
  -6   0   0   12.13    1.70
  -6   0   0   10.10    1.10
  -6   0   0   14.83    1.93
  -6   0   0   12.69    1.90
   6   0   0   13.20    1.93
   6   0   0   11.51    1.09
   6   0   0   10.02    1.11
   6   0   0   12.04    1.86
  -7   0   0   89.50    3.92
  -7   0   0   87.90    3.86
  -7   0   0   86.10    4.20
  -7   0   0   86.25    3.17
  -7   0   0   87.67    3.21
   7   0   0   92.52    4.23
   7   0   0   85.91    3.10
   7   0   0   82.01    3.09
  -8   0   0   19.47    1.57
  -8   0   0   24.17    2.32
  -8   0   0   20.69    3.24
  -8   0   0   23.56    1.72
  -8   0   0   22.82    2.45
   8   0   0   22.42    1.70
   8   0   0   25.50    2.55
   8   0   0   19.17    1.59
  -9   0   0   22.92    1.85
  -9   0   0   24.54    3.33
  -9   0   0   21.98    1.83
  -9   0   0   22.89    2.50
   9   0   0   23.44    1.86
   9   0   0   25.02    1.81
   9   0   0   24.22    3.15
 -10   0   0   14.55    2.60
 -10   0   0   11.12    1.72
 -10   0   0    8.84    1.68
 -10   0   0   13.52    2.57
  10   0   0   13.93    1.45
  10   0   0   11.38    2.59
  10   0   0   11.57    1.66
 -11   0   0    2.04    1.56
 -11   0   0    0.26    0.94
 -11   0   0    2.02    1.04
 -11   0   0    0.22    1.23
  11   0   0    3.12    1.86
  11   0   0    4.57    1.24
 -12   0   0    0.43    1.18
 -12   0   0   -0.09    1.43
 -12   0   0   -1.36    0.69
  12   0   0    4.01    1.76
  12   0   0    2.48    1.00
  12   0   0    1.26    1.53
 -13   0   0   -0.11    0.89
 -13   0   0   -1.14    1.07
 -13   0   0    1.09    1.68
  13   0   0    0.41    0.80
  13   0   0    1.30    1.77
 -14   0   0    1.53    1.97
 -14   0   0    5.11    1.98
  14   0   0    3.51    2.45
  14  -1   0    0.52    1.55
 -14   1   0    0.83    1.20
 -14   1   0    1.03    1.83
 -14   1   0   -1.38    1.51
  13  -1   0   -0.08    1.63
  13  -1   0    1.43    0.70
 -13   1   0    0.76    1.41
 -13   1   0    0.93    1.50
  12  -1   0    7.33    1.18
  12  -1   0    3.14    2.29
 -12   1   0    7.45    3.72
 -12   1   0    6.47    1.51
 -12   1   0    6.66    2.07
  11  -1   0    0.61    0.67
  11  -1   0    1.10    1.64
  11  -1   0    0.14    0.78
 -11   1   0    0.09    0.91
 -11   1   0    0.43    1.52
 -11   1   0    0.38    1.49
  10  -1   0   48.91    3.84
  10  -1   0   47.74    2.35
  10  -1   0   50.40    3.02
 -10   1   0   45.15    2.33
 -10   1   0   51.32    3.90
 -10   1   0   52.38    3.57
 -10   1   0   45.02    2.75
   9  -1   0    4.42    0.99
   9  -1   0    2.43    1.59
   9  -1   0    4.41    1.19
  -9   1   0    3.84    0.94
  -9   1   0    1.72    1.00
  -9   1   0    4.03    1.57
   8  -1   0   16.09    1.49
   8  -1   0   16.99    2.51
   8  -1   0   16.09    1.31
  -8   1   0   16.78    2.20
  -8   1   0   14.80    1.54
  -8   1   0   15.84    2.43
  -8   1   0   14.59    1.27
   7  -1   0    6.99    1.23
   7  -1   0    8.55    1.78
   7  -1   0    5.31    1.37
   7  -1   0    6.84    1.53
   7  -1   0    8.06    1.04
  -7   1   0    9.35    1.11
  -7   1   0    5.90    1.16
  -7   1   0    7.59    1.63
  -7   1   0    6.78    1.36
  -7   1   0    4.80    1.43
   6  -1   0    6.50    1.37
   6  -1   0    5.59    1.46
   6  -1   0    6.57    1.13
   6  -1   0    3.92    1.24
   6  -1   0    5.87    0.86
  -6   1   0    5.31    0.93
  -6   1   0    7.12    1.35
  -6   1   0    6.26    1.48
  -6   1   0    6.27    1.40
  -6   1   0    7.43    1.19
   5  -1   0   46.11    2.44
   5  -1   0   47.58    1.70
   5  -1   0   45.01    2.50
   5  -1   0   47.65    2.07
   5  -1   0   46.03    2.36
  -5   1   0   51.34    2.64
  -5   1   0   45.42    1.69
  -5   1   0   45.42    2.43
  -5   1   0   43.93    2.03
  -5   1   0   47.16    2.41
   4  -1   0    7.55    1.20
   4  -1   0    5.27    1.03
   4  -1   0    5.67    0.60
   4  -1   0    5.55    0.88
   4  -1   0    5.70    1.03
  -4   1   0    6.81    1.18
  -4   1   0    7.10    1.16
  -4   1   0    5.59    0.61
  -4   1   0    6.07    0.92
  -4   1   0    5.07    1.01
   3  -1   0  174.22    4.53
   3  -1   0  177.39    4.60
   3  -1   0  175.89    4.49
   3  -1   0  175.59    3.73
   3  -1   0  181.14    4.30
  -3   1   0  181.25    4.82
  -3   1   0  178.38    3.75
  -3   1   0  186.57    4.62
  -3   1   0  181.96    4.33
  -3   1   0  174.88    4.60
   2  -1   0  104.17    2.74
   2  -1   0  103.13    2.64
   2  -1   0  100.77    2.12
   2  -1   0  105.10    2.72
   2  -1   0   99.68    2.12
   2  -1   0  101.80    2.73
  -2   1   0  100.53    2.69
  -2   1   0  107.98    2.80
  -2   1   0  101.30    2.68
  -2   1   0  104.92    2.66
   1  -1   0   -0.19    0.24
   1  -1   0    0.14    0.19
   1  -1   0    0.04    0.22
   1  -1   0    0.19    0.14
  -1   1   0   -0.04    0.26
  -1   1   0    0.07    0.13
  -1   1   0    0.10    0.27
  -1   1   0    0.01    0.20
   0  -1   0   69.73    1.72
   0   1   0   63.78    1.86
  -1  -1   0    3.96    0.36
  -1  -1   0    3.82    0.60
  -1  -1   0    4.95    0.63
  -1  -1   0    4.05    0.63
  -1  -1   0    3.94    0.60
   1   1   0    3.83    0.58
   1   1   0    3.29    0.58
   1   1   0    3.98    0.64
   1   1   0    4.57    0.65
   1   1   0    3.36    0.35
  -2  -1   0  125.22    3.48
  -2  -1   0  122.11    2.78
  -2  -1   0  128.99    3.69
  -2  -1   0  119.76    3.19
   2   1   0  122.27    3.35
   2   1   0  124.29    3.23
   2   1   0  120.34    2.76
   2   1   0  119.14    3.77
  -3  -1   0    3.84    0.60
  -3  -1   0    5.96    1.05
  -3  -1   0    6.24    1.16
  -3  -1   0    4.77    0.96
  -3  -1   0    6.33    1.04
  -3  -1   0    5.40    0.87
   3   1   0    5.69    0.92
   3   1   0    4.36    0.61
   3   1   0    4.66    0.97
   3   1   0    5.82    1.03
  -4  -1   0    3.48    1.07
  -4  -1   0    5.36    1.21
  -4  -1   0    5.86    1.15
  -4  -1   0    4.23    1.09
  -4  -1   0    3.46    0.70
  -4  -1   0    3.13    0.83
   4   1   0    4.89    0.97
   4   1   0    5.21    1.18
   4   1   0    3.92    1.13
   4   1   0    4.23    0.71
  -5  -1   0   36.97    1.96
  -5  -1   0   35.99    2.24
  -5  -1   0   34.75    2.36
  -5  -1   0   34.33    1.61
  -5  -1   0   39.33    2.32
  -5  -1   0   34.00    2.15
   5   1   0   35.78    2.29
   5   1   0   37.27    2.37
   5   1   0   33.20    1.92
  -6  -1   0    3.24    0.82
  -6  -1   0    4.38    1.31
  -6  -1   0    6.28    1.30
  -6  -1   0    6.52    1.47
  -6  -1   0    5.24    0.99
  -6  -1   0    4.56    1.25
   6   1   0    4.51    0.83
   6   1   0    0.69    0.98
   6   1   0    3.64    1.22
   6   1   0    3.93    1.01
  -7  -1   0   12.00    1.16
  -7  -1   0   16.14    2.16
  -7  -1   0   14.41    1.47
  -7  -1   0   14.41    2.06
  -7  -1   0   13.22    2.65
   7   1   0   10.14    1.03
   7   1   0   14.19    1.76
   7   1   0   11.16    2.29
  -8  -1   0    0.77    0.79
  -8  -1   0    1.07    0.78
  -8  -1   0    0.38    0.98
  -8  -1   0    2.68    1.44
   8   1   0    2.10    0.72
   8   1   0   -0.35    0.87
   8   1   0    1.28    1.36
  -9  -1   0   -1.93    1.05
  -9  -1   0    1.03    1.31
  -9  -1   0    0.45    0.84
  -9  -1   0    1.08    0.69
   9   1   0    1.54    0.70
   9   1   0   -0.55    1.40
   9   1   0    0.98    0.98
 -10  -1   0    0.78    1.19
 -10  -1   0    1.15    1.54
 -10  -1   0    0.50    0.64
 -10  -1   0    0.50    1.00
  10   1   0    0.34    1.45
  10   1   0    1.38    1.11
  10   1   0    1.06    0.71
 -11  -1   0   24.21    3.66
 -11  -1   0   26.43    1.86
 -11  -1   0   24.33    3.30
  11   1   0   21.51    1.67
  11   1   0   22.03    3.58
  11   1   0   27.17    2.25
 -12  -1   0    0.17    0.77
 -12  -1   0   -1.36    1.47
 -12  -1   0   -1.34    1.18
  12   1   0    1.68    0.98
  12   1   0   -1.63    1.56
 -13  -1   0   -1.25    1.34
 -13  -1   0    5.62    2.01
  13   1   0    0.96    1.90
  13   1   0    1.64    1.05
 -14  -1   0    0.62    1.68
  14   1   0    1.31    2.06
  15  -2   0   -0.46    1.98
 -15   2   0    4.67    1.68
 -15   2   0    2.88    2.03
 -15   2   0    2.54    2.02
  14  -2   0    0.78    2.02
 -14   2   0    0.56    1.45
 -14   2   0    2.48    1.28
 -14   2   0    1.94    1.82
  13  -2   0   -0.89    1.46
 -13   2   0   -1.47    0.86
 -13   2   0   -0.47    1.45
 -13   2   0   -0.08    1.39
  12  -2   0    8.31    2.57
  12  -2   0    4.94    0.90
  12  -2   0    6.31    0.87
 -12   2   0    6.04    1.81
 -12   2   0    6.62    1.99
 -12   2   0    4.44    1.89
  11  -2   0    3.67    1.64
  11  -2   0    1.75    0.69
  11  -2   0    1.44    0.56
 -11   2   0    1.84    1.15
 -11   2   0    1.63    1.40
  10  -2   0   21.67    1.37
  10  -2   0   22.86    3.13
  10  -2   0   23.38    2.03
  10  -2   0   25.51    1.46
 -10   2   0   23.11    2.20
 -10   2   0   24.22    3.32
   9  -2   0   25.00    2.71
   9  -2   0   23.95    1.36
   9  -2   0   21.30    2.76
  -9   2   0   28.02    2.75
  -9   2   0   21.41    1.97
   8  -2   0    2.89    0.95
   8  -2   0    1.52    0.56
   8  -2   0    2.50    1.22
  -8   2   0    1.62    0.95
  -8   2   0    1.51    0.90
   7  -2   0    1.07    0.71
   7  -2   0    1.40    0.93
   7  -2   0    0.41    0.84
   7  -2   0    0.46    0.93
   7  -2   0    0.14    0.44
  -7   2   0    1.02    0.70
  -7   2   0   -1.06    0.73
  -7   2   0    0.09    0.62
  -7   2   0    0.99    1.01
   6  -2   0   33.01    1.27
   6  -2   0   34.91    2.00
   6  -2   0   34.87    2.35
   6  -2   0   37.31    2.32
   6  -2   0   30.27    2.10
  -6   2   0   31.75    2.15
  -6   2   0   36.11    2.33
  -6   2   0   31.05    1.91
  -6   2   0   30.76    2.05
   5  -2   0    0.62    0.78
   5  -2   0    1.58    0.86
   5  -2   0    1.25    0.77
   5  -2   0    1.79    0.40
   5  -2   0    1.90    0.89
   5  -2   0    0.96    0.37
  -5   2   0    1.00    0.81
  -5   2   0    1.33    0.88
  -5   2   0    1.80    0.99
  -5   2   0    2.29    0.92
   4  -2   0    0.24    0.63
   4  -2   0    0.92    0.69
   4  -2   0    0.07    0.24
   4  -2   0    0.46    0.68
   4  -2   0    0.59    0.60
   4  -2   0    0.65    0.26
  -4   2   0   -0.54    0.54
  -4   2   0    0.16    0.62
  -4   2   0    1.49    0.69
  -4   2   0    1.16    0.68
   3  -2   0  269.11    6.24
   3  -2   0  271.96    6.54
   3  -2   0  256.05    6.09
   3  -2   0  264.40    6.16
   3  -2   0  261.00    5.19
  -3   2   0  264.93    6.58
  -3   2   0  269.47    6.18
  -3   2   0  269.22    6.17
  -3   2   0  272.24    6.16
  -3   2   0  258.51    5.21
   2  -2   0  207.51    4.65
   2  -2   0  210.63    4.89
   2  -2   0  206.09    4.27
   2  -2   0  209.82    4.83
  -2   2   0  209.00    4.70
  -2   2   0  213.34    4.88
  -2   2   0  214.67    4.31
  -2   2   0  207.19    4.85
  -2   2   0  204.03    4.63
  -2   2   0  208.14    4.69
   1  -2   0   43.31    1.56
   1  -2   0   46.01    1.52
   1  -2   0   40.34    1.36
   1  -2   0   45.29    1.42
   1  -2   0   43.20    1.26
  -1   2   0   43.27    1.26
  -1   2   0   41.09    1.54
  -1   2   0   41.82    1.48
  -1   2   0   40.97    1.37
  -1   2   0   43.70    1.38
   0  -2   0  390.21    8.14
   0  -2   0  393.74    8.00
   0  -2   0  404.24    7.87
   0  -2   0  394.70    7.79
   0   2   0  394.28    7.86
   0   2   0  407.66    8.20
   0   2   0  386.60    7.78
   0   2   0  384.74    7.97
   0   2   0  398.33    8.16
  -1  -2   0  569.76   11.93
  -1  -2   0  575.01   11.30
   1   2   0  564.47   11.29
   1   2   0  565.48   11.50
   1   2   0  547.32   10.87
   1   2   0  576.72   11.58
   1   2   0  548.89   10.88
   1   2   0  563.77   11.52
  -2  -2   0  110.41    3.42
  -2  -2   0  108.58    3.29
  -2  -2   0  109.40    2.64
  -2  -2   0  114.14    3.31
  -2  -2   0  113.02    3.41
   2   2   0  110.27    3.32
   2   2   0  111.35    2.66
   2   2   0  109.06    3.33
   2   2   0  116.82    3.33
   2   2   0  110.55    3.44
  -3  -2   0    3.18    0.92
  -3  -2   0    4.84    0.65
  -3  -2   0    4.17    1.03
  -3  -2   0    4.63    0.99
  -3  -2   0    4.14    1.04
   3   2   0    4.38    1.07
   3   2   0    4.95    0.64
   3   2   0    4.80    1.05
   3   2   0    4.21    1.08
  -4  -2   0   51.77    1.79
  -4  -2   0   47.64    2.47
  -4  -2   0   49.83    2.70
  -4  -2   0   48.71    2.52
  -4  -2   0   54.45    2.46
   4   2   0   54.39    2.53
   4   2   0   49.84    1.73
   4   2   0   46.93    2.55
   4   2   0   50.44    2.64
  -5  -2   0   57.02    2.63
  -5  -2   0   53.08    2.24
  -5  -2   0   53.54    3.04
  -5  -2   0   55.98    2.85
  -5  -2   0   58.12    2.88
   5   2   0   56.11    1.96
   5   2   0   57.60    2.70
   5   2   0   55.47    2.99
   5   2   0   57.02    2.97
  -6  -2   0    8.73    1.07
  -6  -2   0    6.78    1.48
  -6  -2   0    4.19    1.30
  -6  -2   0   11.94    1.77
  -6  -2   0    9.12    1.55
  -6  -2   0    7.94    1.74
   6   2   0    8.07    1.48
   6   2   0    8.05    0.84
   6   2   0   10.80    1.99
  -7  -2   0    0.13    1.01
  -7  -2   0   -0.06    1.02
  -7  -2   0    1.73    0.89
  -7  -2   0    0.71    1.01
  -7  -2   0    0.16    0.60
   7   2   0    0.21    0.93
   7   2   0   -0.43    1.20
   7   2   0    0.93    0.55
  -8  -2   0   70.90    2.71
  -8  -2   0   80.39    4.17
  -8  -2   0   71.25    3.54
  -8  -2   0   73.42    4.43
   8   2   0   74.72    4.35
   8   2   0   71.45    3.60
   8   2   0   75.27    2.73
  -9  -2   0   21.10    1.46
  -9  -2   0   21.66    3.30
  -9  -2   0   25.28    3.18
   9   2   0   20.28    2.16
   9   2   0   25.11    3.47
   9   2   0   22.49    1.48
 -10  -2   0    0.22    1.37
 -10  -2   0    3.22    1.51
 -10  -2   0    0.25    0.64
  10   2   0    1.13    0.71
  10   2   0   -1.60    1.25
  10   2   0    1.14    1.14
 -11  -2   0    2.60    1.92
 -11  -2   0    1.16    1.38
 -11  -2   0    1.62    0.66
  11   2   0    0.79    1.08
  11   2   0    0.81    0.77
 -12  -2   0    8.44    2.34
 -12  -2   0    6.56    2.35
  12   2   0    6.72    1.52
  12   2   0    1.67    2.01
 -13  -2   0    3.93    2.05
 -13  -2   0    2.76    2.00
  13   2   0    2.89    1.38
  13   2   0    2.67    1.97
  15  -3   0   -1.77    1.55
 -15   3   0    5.61    2.24
 -15   3   0    3.04    2.46
 -15   3   0   -0.44    1.24
  14  -3   0   10.52    3.10
 -14   3   0    9.00    1.93
 -14   3   0    9.08    2.74
  13  -3   0    4.03    2.20
 -13   3   0    5.00    1.61
 -13   3   0    5.37    2.23
  12  -3   0    2.19    1.74
 -12   3   0   -0.06    1.49
 -12   3   0    3.30    1.23
  11  -3   0    4.27    0.44
  11  -3   0    4.77    0.42
  11  -3   0    8.96    2.21
  11  -3   0    5.97    1.92
 -11   3   0    3.31    1.82
  10  -3   0   54.84    3.90
  10  -3   0   52.24    1.63
  10  -3   0   50.27    1.59
  10  -3   0   53.68    3.50
  10  -3   0   53.18    3.61
 -10   3   0   49.58    3.13
 -10   3   0   49.14    3.68
   9  -3   0    7.73    1.59
   9  -3   0    5.23    0.59
   9  -3   0    6.02    1.74
   9  -3   0    5.76    0.59
   9  -3   0    3.12    1.31
  -9   3   0    5.73    1.49
  -9   3   0    6.16    1.67
   8  -3   0   29.24    2.44
   8  -3   0   30.17    1.10
   8  -3   0   33.36    2.20
   8  -3   0   32.02    2.59
   8  -3   0   30.91    1.13
  -8   3   0   33.26    2.43
  -8   3   0   29.75    2.55
  -8   3   0   28.61    2.18
   7  -3   0    2.70    1.01
   7  -3   0    2.62    0.41
   7  -3   0    3.01    1.18
   7  -3   0    3.54    0.99
   7  -3   0    3.18    0.43
   7  -3   0    2.63    1.15
  -7   3   0    2.36    1.00
  -7   3   0    3.00    1.27
  -7   3   0    2.69    1.09
  -7   3   0    1.88    0.90
   6  -3   0    1.48    0.96
   6  -3   0    1.87    0.94
   6  -3   0    2.28    0.35
   6  -3   0    0.63    0.81
   6  -3   0    2.85    1.05
   6  -3   0    2.30    0.32
  -6   3   0    0.04    0.81
  -6   3   0    1.96    1.02
  -6   3   0    1.41    0.92
  -6   3   0    0.79    0.82
   5  -3   0    2.04    0.96
   5  -3   0    0.32    0.76
   5  -3   0    1.68    0.31
   5  -3   0    2.15    0.99
   5  -3   0    1.05    0.29
   5  -3   0    1.38    0.97
  -5   3   0    1.58    0.91
  -5   3   0    1.11    0.83
  -5   3   0    1.72    0.93
  -5   3   0    1.02    0.83
   4  -3   0    0.47    0.65
   4  -3   0   -0.38    0.65
   4  -3   0    0.20    0.26
   4  -3   0    0.11    0.69
   4  -3   0    0.96    0.69
  -4   3   0   -0.17    0.58
  -4   3   0    0.33    0.65
  -4   3   0    0.23    0.66
  -4   3   0   -0.33    0.24
  -4   3   0   -0.29    0.57
   3  -3   0  119.54    3.55
   3  -3   0  115.95    2.76
   3  -3   0  113.10    3.43
   3  -3   0  113.43    3.24
  -3   3   0  117.29    3.33
  -3   3   0  115.42    3.31
  -3   3   0  112.68    3.44
  -3   3   0  114.62    2.79
  -3   3   0  120.72    3.56
   2  -3   0  122.59    3.23
   2  -3   0  123.57    3.44
   2  -3   0  122.51    3.08
   2  -3   0  122.78    3.09
   2  -3   0  120.91    3.50
  -2   3   0  125.40    3.14
  -2   3   0  130.38    3.57
  -2   3   0  121.80    3.45
  -2   3   0  128.48    3.12
  -2   3   0  119.47    3.21
   1  -3   0  829.37   16.32
   0  -3   0    8.14    1.09
   0  -3   0    9.97    1.16
   0  -3   0    9.11    0.81
   0  -3   0   10.23    0.78
   0   3   0   10.09    1.13
   0   3   0    8.32    0.76
   0   3   0   10.10    1.04
   0   3   0   10.29    0.81
   0   3   0   10.11    0.97
  -1  -3   0   35.33    1.79
  -1  -3   0   34.09    1.70
  -1  -3   0   33.47    2.30
  -1  -3   0   32.58    1.76
   1   3   0   34.58    1.56
   1   3   0   32.58    1.77
   1   3   0   35.83    1.33
   1   3   0   31.81    1.70
   1   3   0   36.69    1.71
   1   3   0   33.14    1.31
  -2  -3   0   28.09    1.62
  -2  -3   0   25.35    1.71
  -2  -3   0   28.46    1.77
  -2  -3   0   25.33    1.66
   2   3   0   26.65    1.67
   2   3   0   24.71    1.11
   2   3   0   25.02    1.59
   2   3   0   25.06    1.65
   2   3   0   26.17    1.75
   2   3   0   25.93    1.15
  -3  -3   0   19.83    1.69
  -3  -3   0   20.32    1.71
  -3  -3   0   20.00    1.59
  -3  -3   0   16.96    1.56
   3   3   0   16.49    1.53
   3   3   0   18.58    1.00
   3   3   0   20.53    1.63
   3   3   0   17.00    1.57
   3   3   0   18.68    1.64
  -4  -3   0    0.28    0.79
  -4  -3   0    0.88    0.88
  -4  -3   0    0.19    0.43
  -4  -3   0    0.01    0.69
  -4  -3   0   -0.59    0.74
   4   3   0    1.67    0.91
   4   3   0    1.42    0.93
   4   3   0    0.73    0.86
   4   3   0    0.57    0.38
  -5  -3   0    1.09    0.85
  -5  -3   0    1.44    0.98
  -5  -3   0   -0.32    0.71
  -5  -3   0    1.48    0.97
   5   3   0    0.48    0.90
   5   3   0   -0.60    0.71
   5   3   0   -0.15    0.33
   5   3   0   -0.82    0.67
  -6  -3   0    2.23    1.05
  -6  -3   0    1.45    1.19
  -6  -3   0    1.92    1.00
  -6  -3   0    1.03    1.12
  -6  -3   0    1.79    0.66
   6   3   0    2.87    1.19
   6   3   0    1.78    1.16
  -7  -3   0    5.62    0.88
  -7  -3   0    8.54    2.10
   7   3   0    6.27    0.90
   7   3   0    3.60    1.51
   7   3   0    5.95    1.53
  -8  -3   0    9.33    2.17
  -8  -3   0   11.84    2.48
  -8  -3   0   11.53    1.03
   8   3   0   14.76    2.59
   8   3   0   12.84    1.04
   8   3   0    5.20    1.76
  -9  -3   0    3.18    1.56
  -9  -3   0    2.65    0.67
  -9  -3   0    3.36    1.58
   9   3   0    4.10    1.52
   9   3   0    0.34    1.64
   9   3   0    3.72    1.01
 -10  -3   0    5.55    1.97
 -10  -3   0    4.04    2.12
  10   3   0    4.22    1.48
  10   3   0    5.19    2.16
 -11  -3   0   -0.94    1.62
 -11  -3   0    3.25    1.80
  11   3   0    1.31    1.94
  11   3   0    1.44    1.41
 -12  -3   0    4.63    1.97
 -12  -3   0    3.15    2.35
  12   3   0    3.23    2.17
  12   3   0    3.80    1.44
 -13  -3   0   -0.45    1.60
  13   3   0    1.62    2.10
  15  -4   0    0.42    2.00
 -15   4   0    1.37    1.79
 -15   4   0    0.21    1.27
 -15   4   0    0.81    1.48
  14  -4   0   -0.19    1.29
 -14   4   0    1.42    1.45
 -14   4   0    2.67    1.48
  13  -4   0   38.88    5.42
 -13   4   0   39.19    3.23
  12  -4   0    3.61    1.82
  12  -4   0    3.09    1.95
 -12   4   0    0.77    1.45
 -12   4   0    1.19    1.36
  11  -4   0    0.60    1.29
  11  -4   0    3.22    1.78
 -11   4   0    3.39    1.78
 -11   4   0    4.88    1.48
  10  -4   0   15.73    2.53
  10  -4   0   17.23    2.80
 -10   4   0   16.69    2.35
 -10   4   0   18.58    2.95
   9  -4   0   45.69    3.17
   9  -4   0   46.26    3.31
   9  -4   0   43.69    2.80
  -9   4   0   58.91    3.60
  -9   4   0   48.87    3.00
   8  -4   0   13.74    2.19
   8  -4   0   13.96    1.89
   8  -4   0   12.13    1.95
  -8   4   0   13.04    2.20
  -8   4   0   10.46    1.76
  -8   4   0   11.69    1.83
   7  -4   0   22.38    2.09
   7  -4   0   22.85    1.83
   7  -4   0   20.33    1.84
   7  -4   0   20.29    1.93
  -7   4   0   22.24    2.12
  -7   4   0   22.03    1.91
  -7   4   0   20.91    1.98
  -7   4   0   21.54    1.85
   6  -4   0   32.78    2.10
   6  -4   0   32.04    2.28
   6  -4   0   31.28    2.13
   6  -4   0   31.36    0.97
   6  -4   0   30.45    0.96
   6  -4   0   29.07    1.99
  -6   4   0   32.65    2.17
  -6   4   0   31.33    2.05
  -6   4   0   29.21    2.04
  -6   4   0   31.41    2.14
   5  -4   0   23.73    0.97
   5  -4   0   21.00    1.66
   5  -4   0   21.57    1.85
   5  -4   0   21.27    1.73
  -5   4   0   23.56    1.80
  -5   4   0   23.77    1.89
  -5   4   0   24.94    1.76
  -5   4   0   22.36    1.68
  -5   4   0   23.88    1.01
   4  -4   0   22.03    1.49
   4  -4   0   19.49    1.01
   4  -4   0   20.25    1.60
   4  -4   0   21.02    1.57
  -4   4   0   20.30    1.05
  -4   4   0   19.24    1.38
  -4   4   0   18.81    1.53
  -4   4   0   21.62    1.62
  -4   4   0   22.44    1.48
  -4   4   0   20.98    1.48
   3  -4   0  114.95    3.76
   3  -4   0  116.87    3.30
   3  -4   0  112.90    3.40
   3  -4   0  115.29    3.63
   3  -4   0  119.22    3.14
  -3   4   0  120.40    3.42
  -3   4   0  116.46    3.73
  -3   4   0  117.30    3.73
  -3   4   0  116.81    3.56
   2  -4   0  213.54    5.29
   2  -4   0  211.19    5.09
   2  -4   0  200.94    5.01
   2  -4   0  204.91    4.75
   2  -4   0  205.61    5.46
  -2   4   0  210.68    5.33
  -2   4   0  202.25    5.07
  -2   4   0  208.17    4.76
  -2   4   0  215.70    5.51
   1  -4   0  101.70    3.06
   1  -4   0  107.43    3.27
   1  -4   0  105.76    2.77
   1  -4   0  103.45    2.76
   1  -4   0  102.23    3.42
   1  -4   0  109.08    3.19
  -1   4   0  105.07    3.13
  -1   4   0  105.72    3.28
  -1   4   0  101.90    3.37
   0  -4   0    2.42    0.76
   0  -4   0    4.43    0.72
   0  -4   0    4.34    0.88
   0  -4   0    2.49    0.90
   0  -4   0    4.11    1.04
   0   4   0    3.34    0.95
   0   4   0    2.83    0.91
   0   4   0    3.64    0.82
   0   4   0    3.38    0.74
  -1  -4   0   13.63    1.16
  -1  -4   0   12.23    1.36
  -1  -4   0   14.35    1.71
  -1  -4   0   14.49    1.69
   1   4   0   13.72    1.62
   1   4   0   13.56    1.13
   1   4   0   13.05    1.33
   1   4   0   13.08    1.24
   1   4   0   13.52    1.16
   1   4   0   11.17    0.96
  -2  -4   0   80.83    3.34
  -2  -4   0   86.59    3.11
  -2  -4   0   91.32    3.48
  -2  -4   0   86.43    3.40
   2   4   0   90.64    2.61
   2   4   0   85.70    3.29
   2   4   0   87.40    3.46
   2   4   0   88.96    3.17
   2   4   0   88.03    3.36
  -3  -4   0    2.60    1.07
  -3  -4   0    3.30    1.10
  -3  -4   0    3.28    0.99
  -3  -4   0    2.83    1.11
   3   4   0    1.01    0.83
   3   4   0    2.25    0.96
   3   4   0    1.18    0.78
   3   4   0    2.14    0.56
   3   4   0    1.60    1.02
  -4  -4   0    1.84    1.11
  -4  -4   0    0.95    0.95
  -4  -4   0    0.89    0.83
  -4  -4   0    0.51    0.84
   4   4   0    2.22    0.54
   4   4   0    0.23    0.93
   4   4   0    0.28    0.84
   4   4   0    1.64    0.88
  -5  -4   0    3.21    1.33
  -5  -4   0    3.22    1.28
  -5  -4   0    3.63    1.23
  -5  -4   0    4.10    1.23
   5   4   0    3.34    1.31
   5   4   0    4.22    0.68
   5   4   0    2.85    1.32
  -6  -4   0    9.19    1.93
  -6  -4   0    7.38    1.89
   6   4   0   15.62    2.33
   6   4   0   11.91    2.17
   6   4   0    9.93    0.86
  -7  -4   0   -1.06    0.97
  -7  -4   0    1.34    1.42
   7   4   0    2.08    1.48
   7   4   0    0.85    1.16
   7   4   0    1.90    0.55
  -8  -4   0   22.01    2.99
  -8  -4   0   14.34    2.70
   8   4   0   16.63    1.43
   8   4   0   17.73    0.94
   8   4   0   15.81    2.52
   8   4   0   11.30    2.45
  -9  -4   0    5.59    2.08
  -9  -4   0    1.19    1.46
   9   4   0    0.55    0.98
   9   4   0    1.42    1.63
 -10  -4   0    1.52    1.92
 -10  -4   0   -0.96    1.31
  10   4   0   -0.64    1.61
  10   4   0    2.56    1.62
 -11  -4   0    0.76    2.24
 -11  -4   0    0.27    2.12
  11   4   0    7.36    1.83
  11   4   0    1.79    1.82
 -12  -4   0   13.63    2.84
 -12  -4   0   17.72    3.68
  12   4   0   17.47    2.79
  12   4   0   20.92    3.69
  15  -5   0    0.37    1.94
 -15   5   0    1.00    1.42
 -15   5   0    1.84    1.91
  14  -5   0    5.46    2.55
 -14   5   0    7.12    2.28
 -14   5   0   10.64    2.18
  13  -5   0   23.13    3.80
  13  -5   0   28.76    3.92
 -13   5   0   23.06    2.61
 -13   5   0   24.99    3.61
  12  -5   0    0.52    1.64
  12  -5   0    0.63    1.34
 -12   5   0   -0.05    1.44
 -12   5   0    2.89    1.36
  11  -5   0    2.45    1.50
  11  -5   0    3.13    1.70
 -11   5   0    4.83    1.64
 -11   5   0    2.93    1.74
  10  -5   0    2.16    1.53
  10  -5   0    1.66    1.31
 -10   5   0    3.30    1.60
 -10   5   0    3.45    1.45
   9  -5   0    0.03    1.10
   9  -5   0    0.35    1.11
  -9   5   0    0.75    1.23
  -9   5   0    0.78    1.02
   8  -5   0   20.25    1.88
   8  -5   0   22.23    2.16
   8  -5   0   24.73    2.32
  -8   5   0   18.72    1.93
  -8   5   0   22.14    2.13
  -8   5   0   18.56    2.03
   7  -5   0   12.19    1.76
   7  -5   0    7.97    0.48
   7  -5   0    8.63    1.66
   7  -5   0    7.97    1.53
   7  -5   0    7.70    0.47
  -7   5   0    7.49    1.49
  -7   5   0   12.50    1.78
  -7   5   0   12.83    1.93
  -7   5   0    9.35    1.56
   6  -5   0   21.24    1.94
   6  -5   0   19.96    1.78
   6  -5   0   27.58    2.00
   6  -5   0   22.98    1.04
  -6   5   0   22.58    1.74
  -6   5   0   28.51    2.13
  -6   5   0   20.93    1.78
  -6   5   0   22.37    1.07
  -6   5   0   24.12    1.91
  -6   5   0   25.09    1.81
   5  -5   0    2.25    0.60
   5  -5   0    3.12    0.93
   5  -5   0    3.99    1.19
   5  -5   0    2.53    1.03
  -5   5   0    3.59    1.17
  -5   5   0    4.23    1.13
  -5   5   0    2.61    0.95
  -5   5   0    3.29    0.91
  -5   5   0    2.72    0.65
  -5   5   0    4.11    1.04
   4  -5   0    2.06    1.05
   4  -5   0    5.26    1.25
   4  -5   0    4.83    0.99
   4  -5   0    4.86    0.86
  -4   5   0    4.41    0.94
  -4   5   0    4.45    1.02
  -4   5   0    3.82    1.16
  -4   5   0    3.69    0.80
  -4   5   0    2.36    0.93
   3  -5   0   14.09    1.40
   3  -5   0   14.72    1.48
   3  -5   0   17.47    1.34
   3  -5   0   12.79    1.08
   3  -5   0   14.36    1.23
  -3   5   0   13.79    1.26
  -3   5   0   16.02    1.51
  -3   5   0   12.83    1.25
  -3   5   0   13.97    1.11
  -3   5   0   15.30    1.46
   2  -5   0   18.12    1.45
   2  -5   0   17.96    1.33
   2  -5   0   20.32    1.51
   2  -5   0   18.18    1.60
   2  -5   0   16.15    1.09
  -2   5   0   18.88    1.11
  -2   5   0   17.43    1.40
  -2   5   0   15.77    1.51
  -2   5   0   17.19    1.46
  -2   5   0   18.69    1.30
   1  -5   0    3.12    0.92
   1  -5   0    2.83    0.70
   1  -5   0    4.76    1.09
   1  -5   0    3.54    0.75
   1  -5   0    2.71    1.04
   1  -5   0    3.76    0.91
  -1   5   0    3.41    0.88
  -1   5   0    4.45    1.07
  -1   5   0    3.95    0.99
  -1   5   0    4.08    1.13
   0  -5   0    0.29    0.66
   0  -5   0    1.35    0.65
   0  -5   0    0.49    0.93
   0  -5   0    1.06    0.90
   0  -5   0    1.19    0.85
   0   5   0    2.03    0.86
   0   5   0    1.49    0.76
   0   5   0    1.39    0.95
   0   5   0    1.38    0.90
   0   5   0    0.73    0.65
  -1  -5   0   35.54    1.87
  -1  -5   0   31.79    2.19
  -1  -5   0   31.09    2.01
  -1  -5   0   33.84    2.20
   1   5   0   38.49    2.36
   1   5   0   35.27    2.16
   1   5   0   30.13    1.61
   1   5   0   34.45    1.86
   1   5   0   34.72    2.04
   1   5   0   33.10    1.66
  -2  -5   0   25.01    2.21
  -2  -5   0   24.82    2.01
  -2  -5   0   24.24    1.66
  -2  -5   0   20.38    1.83
   2   5   0   26.81    1.40
   2   5   0   25.97    2.06
   2   5   0   29.12    1.97
   2   5   0   23.23    1.88
   2   5   0   25.45    1.79
   2   5   0   23.82    1.34
  -3  -5   0    1.54    1.14
  -3  -5   0    0.82    0.93
  -3  -5   0    2.42    1.09
  -3  -5   0    0.54    0.79
   3   5   0    0.87    0.78
   3   5   0    1.21    0.81
   3   5   0    0.63    0.48
   3   5   0    1.37    0.77
   3   5   0    1.57    0.58
   3   5   0   -0.60    0.81
  -4  -5   0   -1.47    0.72
  -4  -5   0    1.36    1.06
  -4  -5   0    0.21    1.04
   4   5   0    0.48    1.17
   4   5   0   -0.62    0.83
   4   5   0   -1.05    0.86
   4   5   0    0.16    0.82
   4   5   0   -0.21    0.43
  -5  -5   0    0.36    1.18
  -5  -5   0    0.46    1.17
   5   5   0    0.76    0.55
   5   5   0    0.65    0.63
   5   5   0    0.33    1.08
  -6  -5   0    1.12    1.37
  -6  -5   0    0.16    1.25
   6   5   0    1.10    1.20
   6   5   0    2.00    1.46
   6   5   0    0.62    0.44
  -7  -5   0    0.14    1.42
  -7  -5   0   -1.02    1.05
   7   5   0   -0.28    1.23
   7   5   0    0.81    0.32
   7   5   0    1.07    1.23
   7   5   0    0.91    0.33
  -8  -5   0    0.66    1.41
  -8  -5   0    1.90    1.60
   8   5   0   -0.53    1.02
   8   5   0    0.28    1.47
  -9  -5   0    2.43    1.53
  -9  -5   0    2.93    1.93
   9   5   0    6.74    2.22
   9   5   0    3.89    1.61
 -10  -5   0   -1.33    1.94
 -10  -5   0   -1.80    1.50
  10   5   0    1.61    1.82
  10   5   0    2.03    1.61
 -11  -5   0    1.80    2.26
 -11  -5   0    1.98    1.95
  11   5   0    3.79    1.78
  11   5   0    2.81    2.21
  16  -6   0    3.33    2.38
 -16   6   0    2.09    1.60
 -16   6   0    4.49    2.00
  15  -6   0   -1.65    1.56
 -15   6   0    2.77    1.74
 -15   6   0    2.96    2.02
  14  -6   0    7.80    2.41
  14  -6   0    3.42    2.07
 -14   6   0    4.44    1.89
 -14   6   0    8.92    2.06
  13  -6   0    2.93    1.91
  13  -6   0    3.42    1.76
 -13   6   0    4.66    1.80
 -13   6   0    2.02    1.84
  12  -6   0    3.00    1.73
  12  -6   0    3.57    1.72
 -12   6   0    4.68    1.71
 -12   6   0    5.54    1.83
  11  -6   0   -0.69    1.05
  11  -6   0   -0.33    1.28
 -11   6   0   -1.64    0.91
 -11   6   0   -2.66    0.86
  10  -6   0    1.48    1.44
  10  -6   0    1.66    1.39
 -10   6   0    1.59    1.30
 -10   6   0    3.57    1.54
   9  -6   0    9.80    2.00
   9  -6   0    7.65    1.82
  -9   6   0    6.77    1.81
  -9   6   0    9.87    2.07
   8  -6   0   51.68    3.34
   8  -6   0   54.89    1.33
   8  -6   0   51.84    1.31
   8  -6   0   57.31    3.23
  -8   6   0   50.82    2.99
  -8   6   0   50.85    2.97
  -8   6   0   54.14    3.23
  -8   6   0   49.85    3.18
   7  -6   0    1.16    0.94
   7  -6   0   -0.03    0.35
   7  -6   0   -0.41    0.96
   7  -6   0    1.43    0.96
  -7   6   0    0.91    0.92
  -7   6   0   -0.79    0.75
  -7   6   0   -0.22    0.31
  -7   6   0    1.33    0.75
  -7   6   0    1.34    0.93
  -7   6   0    0.61    0.79
   6  -6   0    4.65    1.14
   6  -6   0    2.77    1.25
   6  -6   0    3.85    1.17
  -6   6   0    4.85    0.74
  -6   6   0    4.60    1.04
  -6   6   0    4.19    1.18
  -6   6   0    2.19    1.15
  -6   6   0    3.16    1.28
  -6   6   0    2.76    0.97
   5  -6   0    6.35    1.18
   5  -6   0    9.07    1.57
   5  -6   0    8.24    1.64
   5  -6   0    9.54    1.16
  -5   6   0    7.16    1.50
  -5   6   0   10.88    1.53
  -5   6   0    7.89    1.07
  -5   6   0    8.60    1.26
  -5   6   0    9.56    1.57
  -5   6   0    8.64    1.41
   4  -6   0   68.74    2.63
   4  -6   0   63.93    3.17
   4  -6   0   72.67    2.87
   4  -6   0   68.30    2.63
   4  -6   0   65.47    3.04
  -4   6   0   67.71    2.78
  -4   6   0   67.40    2.57
  -4   6   0   67.25    3.12
  -4   6   0   67.15    3.12
  -4   6   0   66.25    2.65
   3  -6   0   25.03    2.00
   3  -6   0   24.48    1.69
   3  -6   0   25.29    1.85
   3  -6   0   23.02    1.64
   3  -6   0   24.26    1.44
  -3   6   0   23.87    1.76
  -3   6   0   25.59    1.68
  -3   6   0   26.94    1.46
  -3   6   0   21.49    1.82
  -3   6   0   24.59    1.88
   2  -6   0  105.58    3.12
   2  -6   0  103.78    3.69
   2  -6   0  107.12    3.78
   2  -6   0  108.18    3.18
   2  -6   0  106.23    3.59
   2  -6   0  108.47    4.09
  -2   6   0  105.43    3.78
  -2   6   0  107.52    3.83
  -2   6   0  104.57    4.00
  -2   6   0  111.35    3.56
   1  -6   0   26.78    1.46
   1  -6   0   30.67    1.56
   1  -6   0   26.70    1.81
   1  -6   0   27.46    1.76
   1  -6   0   27.68    2.00
   1  -6   0   27.96    2.12
  -1   6   0   25.65    1.98
  -1   6   0   26.14    1.80
  -1   6   0   29.14    2.08
  -1   6   0   32.70    1.86
   0  -6   0   21.29    1.91
   0  -6   0   22.80    1.76
   0  -6   0   21.17    1.53
   0  -6   0   22.41    1.44
   0  -6   0   20.85    1.84
   0   6   0   22.88    1.59
   0   6   0   23.04    1.97
   0   6   0   26.01    1.74
   0   6   0   23.29    1.90
   0   6   0   22.21    1.48
  -1  -6   0   25.24    1.67
  -1  -6   0   19.60    1.88
  -1  -6   0   24.15    1.94
  -1  -6   0   26.30    2.12
   1   6   0   24.49    1.53
   1   6   0   28.04    2.18
   1   6   0   25.22    1.82
   1   6   0   26.70    1.57
   1   6   0   26.48    1.73
   1   6   0   24.20    2.17
  -2  -6   0   52.43    2.95
  -2  -6   0   58.93    3.26
  -2  -6   0   50.65    2.53
  -2  -6   0   48.91    2.94
   2   6   0   56.02    2.68
   2   6   0   53.67    2.18
   2   6   0   55.24    2.99
   2   6   0   58.02    3.18
   2   6   0   52.46    2.18
  -3  -6   0   81.38    3.97
  -3  -6   0   78.37    3.84
   3   6   0   77.02    3.72
   3   6   0   78.78    2.68
   3   6   0   76.76    2.60
   3   6   0   68.76    3.71
   3   6   0   80.17    3.56
   3   6   0   72.96    3.62
  -4  -6   0    0.36    1.42
  -4  -6   0   -0.69    0.94
  -4  -6   0    1.51    1.30
   4   6   0    0.31    0.53
   4   6   0    0.54    0.52
   4   6   0    0.13    1.18
   4   6   0    0.84    1.13
  -5  -6   0  118.90    5.28
  -5  -6   0  114.51    5.39
   5   6   0  116.28    3.18
   5   6   0  116.91    5.32
   5   6   0  119.06    5.10
  -6  -6   0   39.86    3.49
  -6  -6   0   42.10    3.27
   6   6   0   38.87    1.38
   6   6   0   41.85    3.36
   6   6   0   39.51    3.17
   6   6   0   38.63    1.35
  -7  -6   0    8.11    2.35
  -7  -6   0    5.31    1.96
   7   6   0    4.14    1.81
   7   6   0    4.46    1.94
  -8  -6   0   -0.80    1.48
  -8  -6   0   -1.20    1.48
   8   6   0   -0.61    1.20
   8   6   0    1.19    1.30
  -9  -6   0    2.29    1.70
  -9  -6   0    3.63    2.46
   9   6   0    4.13    2.30
   9   6   0    5.76    2.11
 -10  -6   0   -1.26    2.03
 -10  -6   0   -1.17    1.74
  10   6   0    2.67    1.92
 -11  -6   0    0.13    1.88
  11   6   0    7.59    2.31
  11   6   0    4.46    2.33
  16  -7   0   -1.30    1.95
 -16   7   0    3.08    1.89
 -16   7   0   -0.61    1.67
  15  -7   0    0.51    1.60
  15  -7   0    2.01    2.11
 -15   7   0    0.63    1.66
  14  -7   0    5.81    2.12
  14  -7   0    1.17    1.72
 -14   7   0    0.81    1.77
 -14   7   0    0.07    1.41
  13  -7   0    1.99    2.01
  13  -7   0    1.00    1.42
 -13   7   0    0.58    1.41
 -13   7   0    1.31    1.44
  12  -7   0   -1.59    1.29
  12  -7   0   -0.58    1.32
 -12   7   0    1.24    1.34
 -12   7   0    1.07    1.24
  11  -7   0    2.17    1.58
  11  -7   0    2.95    1.68
 -11   7   0    1.55    1.38
 -11   7   0    1.55    1.49
  10  -7   0    0.70    1.21
  10  -7   0   -0.23    1.16
 -10   7   0   -0.49    1.14
 -10   7   0   -1.00    0.95
   9  -7   0    5.44    1.78
   9  -7   0   10.44    2.02
  -9   7   0   12.02    2.18
  -9   7   0   11.40    2.33
   8  -7   0    4.28    1.72
   8  -7   0    3.06    1.30
   8  -7   0    3.29    0.63
  -8   7   0    3.27    1.44
  -8   7   0    3.44    0.64
  -8   7   0    1.25    0.95
  -8   7   0    3.27    1.28
  -8   7   0    3.64    1.23
   7  -7   0    0.51    0.90
   7  -7   0   -0.49    0.92
   7  -7   0    0.18    0.46
  -7   7   0    1.14    1.26
  -7   7   0   -0.31    0.38
  -7   7   0    0.58    1.07
  -7   7   0    1.18    0.94
  -7   7   0    1.28    0.92
  -7   7   0    0.88    0.84
   6  -7   0    8.89    1.17
   6  -7   0   10.08    1.81
   6  -7   0    6.35    1.39
   6  -7   0    6.09    1.28
  -6   7   0    8.13    1.65
  -6   7   0    9.43    1.60
  -6   7   0    8.70    1.49
  -6   7   0    4.94    0.96
  -6   7   0    7.94    1.31
  -6   7   0    9.37    1.50
   5  -7   0   15.80    1.68
   5  -7   0   14.56    2.04
   5  -7   0   15.71    1.35
   5  -7   0   15.85    1.42
  -5   7   0   14.31    1.41
  -5   7   0   16.33    1.37
  -5   7   0   15.98    1.78
  -5   7   0   16.43    1.73
  -5   7   0   16.57    1.40
   4  -7   0    7.08    1.56
   4  -7   0    5.92    1.04
   4  -7   0    4.86    1.15
   4  -7   0    6.19    1.20
  -4   7   0    5.05    1.11
  -4   7   0    2.97    1.21
  -4   7   0    8.42    1.33
  -4   7   0    4.77    0.93
  -4   7   0    4.66    1.23
   3  -7   0   30.25    2.00
   3  -7   0   28.50    1.91
   3  -7   0   30.24    2.27
   3  -7   0   29.36    2.02
   3  -7   0   29.35    1.59
  -3   7   0   30.74    2.16
  -3   7   0   30.10    1.87
  -3   7   0   31.21    2.08
   2  -7   0    6.20    1.47
   2  -7   0    6.99    1.00
   2  -7   0    7.61    1.04
   2  -7   0    8.05    1.47
   2  -7   0    6.18    1.34
   2  -7   0    6.66    1.24
  -2   7   0    8.64    1.55
  -2   7   0    6.92    1.16
  -2   7   0    5.47    1.28
   1  -7   0   29.11    2.30
   1  -7   0   29.05    1.99
   1  -7   0   30.07    1.96
   1  -7   0   27.75    2.13
   1  -7   0   26.35    1.56
   1  -7   0   30.06    1.61
  -1   7   0   28.86    2.21
  -1   7   0   30.25    1.95
  -1   7   0   29.87    1.94
  -1   7   0   31.99    2.31
   0  -7   0    3.80    1.15
   0  -7   0    2.61    1.18
   0  -7   0    3.92    1.22
   0  -7   0    3.56    0.85
   0   7   0    2.48    1.15
   0   7   0    3.63    1.28
   0   7   0    5.18    1.17
   0   7   0    3.03    0.97
  -1  -7   0   19.81    2.47
  -1  -7   0   15.75    1.45
  -1  -7   0   18.04    1.84
   1   7   0   19.06    1.44
   1   7   0   14.92    2.04
   1   7   0   17.77    2.34
   1   7   0   15.53    1.53
   1   7   0   17.57    1.44
  -2  -7   0    6.84    1.74
  -2  -7   0    8.63    1.76
  -2  -7   0    7.10    1.36
   2   7   0    6.58    1.41
   2   7   0    4.38    1.25
   2   7   0    4.60    1.01
   2   7   0    5.30    1.06
   2   7   0    4.32    1.76
  -3  -7   0   32.33    3.08
  -3  -7   0   31.76    2.34
  -3  -7   0   26.33    2.63
   3   7   0   30.23    1.74
   3   7   0   32.49    2.85
   3   7   0   29.81    1.69
   3   7   0   32.42    2.46
  -4  -7   0   10.71    2.34
  -4  -7   0    9.35    2.00
   4   7   0    8.29    2.13
   4   7   0    7.92    1.05
   4   7   0   10.33    2.03
   4   7   0    8.37    1.13
  -5  -7   0   26.42    2.78
  -5  -7   0   31.26    3.06
   5   7   0   24.61    1.27
   5   7   0   27.32    2.96
   5   7   0   29.57    2.70
  -6  -7   0    1.86    1.83
  -6  -7   0    3.05    1.65
   6   7   0    2.05    1.57
   6   7   0   -1.26    0.97
  -7  -7   0   25.19    3.56
  -7  -7   0   27.35    3.87
   7   7   0   25.61    2.86
   7   7   0   23.98    3.28
  -8  -7   0    2.45    2.14
  -8  -7   0    2.78    1.65
   8   7   0    5.63    2.08
   8   7   0    3.94    1.98
  -9  -7   0    0.68    2.14
  -9  -7   0   -1.99    1.38
   9   7   0   -0.12    1.49
   9   7   0    4.07    1.84
 -10  -7   0    0.23    2.29
 -10  -7   0    0.14    1.75
  10   7   0    0.33    1.57
  10   7   0    3.28    1.78
  16  -8   0    0.18    1.52
  16  -8   0   -0.23    1.98
 -16   8   0    2.57    2.00
 -16   8   0    3.82    2.08
  15  -8   0    4.66    2.09
  15  -8   0    3.08    2.25
 -15   8   0    4.39    1.97
 -15   8   0    5.84    2.35
  14  -8   0   12.06    2.94
 -14   8   0   12.95    2.77
 -14   8   0   10.89    2.73
  13  -8   0   -1.63    1.36
  13  -8   0    2.86    1.78
 -13   8   0    1.98    1.75
 -13   8   0   -0.05    1.24
  12  -8   0    6.38    2.13
  12  -8   0    4.12    1.91
 -12   8   0    2.88    1.66
 -12   8   0    1.95    1.58
  11  -8   0   -0.32    1.40
  11  -8   0    0.98    1.52
 -11   8   0    1.15    1.24
 -11   8   0   -0.14    1.15
  10  -8   0    2.00    1.52
  10  -8   0    2.85    1.46
 -10   8   0    2.21    1.40
 -10   8   0    2.29    1.59
   9  -8   0    0.76    1.27
   9  -8   0    1.88    1.29
   9  -8   0   -0.16    0.38
  -9   8   0    0.40    1.12
  -9   8   0    0.18    0.38
  -9   8   0   -0.19    1.15
   8  -8   0    0.42    1.18
   8  -8   0   -0.54    0.83
   8  -8   0    0.52    0.54
  -8   8   0    0.44    0.76
  -8   8   0    0.14    0.53
  -8   8   0   -0.42    1.05
  -8   8   0    0.11    0.98
   7  -8   0    0.98    0.65
   7  -8   0   -0.55    0.77
  -7   8   0    0.32    0.80
  -7   8   0    1.87    1.01
  -7   8   0    1.36    0.68
  -7   8   0   -0.46    1.07
  -7   8   0    1.07    0.89
   6  -8   0    0.16    0.63
   6  -8   0    0.67    0.76
   6  -8   0   -0.42    0.95
  -6   8   0    0.00    1.00
  -6   8   0    0.25    0.56
  -6   8   0   -0.13    0.59
  -6   8   0    0.92    0.82
  -6   8   0   -0.38    0.59
   5  -8   0   28.18    2.23
   5  -8   0   30.68    1.90
   5  -8   0   35.57    2.29
   5  -8   0   30.62    2.56
   5  -8   0   37.20    2.15
  -5   8   0   28.78    2.31
  -5   8   0   30.88    2.09
  -5   8   0   38.01    2.63
  -5   8   0   34.47    1.93
  -5   8   0   34.69    2.17
   4  -8   0    1.13    1.06
   4  -8   0    0.52    0.79
   4  -8   0    0.88    0.81
   4  -8   0    0.74    0.58
   4  -8   0    0.84    0.87
  -4   8   0    1.79    1.12
  -4   8   0    1.13    0.73
  -4   8   0    0.33    0.74
  -4   8   0    0.13    0.73
  -4   8   0    0.47    0.60
   3  -8   0   16.56    2.34
   3  -8   0   11.72    1.13
   3  -8   0   15.31    1.53
   3  -8   0   14.66    2.18
   3  -8   0   11.38    1.14
   3  -8   0   15.99    1.66
  -3   8   0   18.31    2.26
  -3   8   0   16.88    2.16
  -3   8   0   18.33    1.57
  -3   8   0   18.55    2.23
   2  -8   0    6.81    1.42
   2  -8   0    5.31    0.95
   2  -8   0    5.50    0.95
   2  -8   0    3.94    1.31
   2  -8   0    7.13    1.66
   2  -8   0    4.33    1.18
  -2   8   0    4.90    1.31
  -2   8   0    4.47    1.38
  -2   8   0    4.71    1.42
  -2   8   0    7.60    1.38
   1  -8   0    8.51    1.21
   1  -8   0    8.50    1.49
   1  -8   0    9.01    1.20
   1  -8   0    8.50    1.75
   1  -8   0    8.01    1.48
   1  -8   0    7.70    1.67
  -1   8   0    6.77    1.37
  -1   8   0   10.34    1.63
  -1   8   0    7.36    1.70
  -1   8   0    6.64    1.71
   0  -8   0   -1.10    0.84
   0  -8   0    1.76    0.70
   0  -8   0   -0.08    0.94
   0   8   0    1.09    1.29
   0   8   0    0.96    0.79
   0   8   0   -0.64    0.66
  -1  -8   0    4.88    1.52
  -1  -8   0    2.42    1.00
   1   8   0    0.37    0.77
   1   8   0    4.52    1.19
   1   8   0    4.00    1.08
   1   8   0    2.89    0.90
   1   8   0    2.19    1.27
  -2  -8   0   -0.85    1.18
  -2  -8   0   -0.10    0.96
  -2  -8   0    0.23    1.16
   2   8   0    0.01    1.26
   2   8   0   -0.17    0.91
   2   8   0    0.12    0.67
   2   8   0    0.23    0.75
  -3  -8   0   38.09    3.15
  -3  -8   0   32.67    2.98
  -3  -8   0   34.29    3.06
   3   8   0   36.62    3.17
   3   8   0   38.81    2.77
   3   8   0   35.68    1.94
   3   8   0   35.06    1.99
  -4  -8   0    2.54    1.62
  -4  -8   0   -0.77    1.39
   4   8   0    1.62    0.70
   4   8   0   -0.68    1.21
   4   8   0    2.11    1.36
   4   8   0    1.63    0.68
  -5  -8   0   -1.76    1.23
  -5  -8   0    3.55    1.82
   5   8   0    2.59    0.59
   5   8   0    2.38    1.53
   5   8   0    1.14    1.45
  -6  -8   0   -0.41    1.43
  -6  -8   0   -1.35    1.33
   6   8   0    2.37    1.61
   6   8   0    1.47    1.56
  -7  -8   0    5.86    2.14
  -7  -8   0    0.88    2.10
   7   8   0    5.67    2.02
   7   8   0    7.15    2.16
  -8  -8   0   11.15    3.05
  -8  -8   0   14.13    3.38
   8   8   0   17.84    3.19
  -9  -8   0   -0.32    1.98
  -9  -8   0   -0.57    2.25
   9   8   0    2.10    1.63
   9   8   0    0.74    1.73
  16  -9   0   -0.96    1.87
  16  -9   0    2.20    1.80
 -16   9   0    3.30    1.82
 -16   9   0    1.95    2.25
  15  -9   0   -0.90    1.88
  15  -9   0    3.80    2.22
 -15   9   0   -0.02    1.36
 -15   9   0    0.93    1.52
  14  -9   0   -1.64    1.43
  14  -9   0    0.45    1.61
 -14   9   0    2.57    1.71
 -14   9   0    4.41    2.44
  13  -9   0    1.49    1.64
  13  -9   0    0.01    1.48
 -13   9   0    1.65    1.53
 -13   9   0    2.25    1.49
  12  -9   0   -0.38    1.41
  12  -9   0    2.19    1.70
 -12   9   0   -0.54    1.22
 -12   9   0    1.80    1.60
  11  -9   0    2.17    1.52
  11  -9   0   -1.44    1.21
 -11   9   0   -1.07    0.93
 -11   9   0    1.79    1.37
  10  -9   0    9.63    2.37
  10  -9   0    4.04    0.58
  10  -9   0    4.43    1.60
 -10   9   0    7.53    1.88
 -10   9   0    5.53    1.94
   9  -9   0   19.31    1.36
   9  -9   0   17.05    2.49
   9  -9   0   16.85    2.87
  -9   9   0   25.19    3.28
  -9   9   0   17.67    1.31
  -9   9   0   20.95    2.31
   8  -9   0    0.71    1.07
   8  -9   0   -1.03    1.11
   8  -9   0   -0.11    0.63
  -8   9   0    0.75    0.85
  -8   9   0    0.46    1.20
  -8   9   0   -0.30    0.62
  -8   9   0    0.44    1.00
   7  -9   0   69.61    3.01
   7  -9   0   68.58    3.35
   7  -9   0   74.34    4.24
  -7   9   0   71.84    3.11
  -7   9   0   67.28    3.99
  -7   9   0   65.72    3.41
  -7   9   0   68.81    3.56
  -7   9   0   73.33    3.29
   6  -9   0    6.14    1.75
   6  -9   0    5.39    1.26
   6  -9   0    6.70    1.28
  -6   9   0    2.73    1.33
  -6   9   0    6.41    1.22
  -6   9   0    5.55    1.43
  -6   9   0    6.16    1.32
   5  -9   0    0.01    0.62
   5  -9   0   -0.94    0.92
   5  -9   0   -1.78    0.71
  -5   9   0    0.62    0.89
  -5   9   0   -0.19    0.72
  -5   9   0   -0.56    0.91
  -5   9   0    0.56    0.56
   4  -9   0    7.17    1.54
   4  -9   0    7.62    1.22
   4  -9   0    7.11    1.45
  -4   9   0    5.74    1.62
  -4   9   0    6.26    1.42
  -4   9   0    8.57    1.52
   3  -9   0    1.07    0.99
   3  -9   0    1.64    0.68
   3  -9   0    1.49    1.05
   3  -9   0    1.54    1.02
   3  -9   0    2.57    0.77
  -3   9   0    1.56    0.89
  -3   9   0    3.26    1.22
  -3   9   0    1.67    1.15
   2  -9   0   27.70    2.20
   2  -9   0   25.24    1.64
   2  -9   0   21.47    1.57
   2  -9   0   23.75    2.09
   2  -9   0   30.77    3.92
  -2   9   0   25.99    2.35
  -2   9   0   22.84    2.07
   1  -9   0    6.42    1.13
   1  -9   0    4.87    1.00
   1  -9   0    4.62    1.27
   1  -9   0    4.40    1.70
   1  -9   0    3.51    1.39
  -1   9   0    5.55    1.63
  -1   9   0    4.07    1.24
  -1   9   0    4.16    1.27
   0  -9   0    7.64    1.36
   0  -9   0   10.59    1.96
   0  -9   0    9.60    1.49
   0  -9   0   10.60    2.12
   0   9   0    9.59    1.64
   0   9   0    7.78    1.60
   0   9   0    9.96    2.15
  -1  -9   0   28.42    2.63
  -1  -9   0   36.74    3.09
  -1  -9   0   28.19    2.38
   1   9   0   31.44    2.13
   1   9   0   30.50    2.89
   1   9   0   27.99    2.05
  -2  -9   0    0.06    1.29
  -2  -9   0    1.20    1.22
  -2  -9   0    2.03    1.56
   2   9   0    1.32    0.85
   2   9   0    1.78    1.47
   2   9   0    2.44    1.12
   2   9   0    2.47    0.98
  -3  -9   0   -1.41    1.18
  -3  -9   0   -1.39    1.19
   3   9   0    1.24    0.74
   3   9   0    1.20    0.73
   3   9   0   -2.01    1.18
  -4  -9   0    0.15    1.47
  -4  -9   0    2.74    1.63
   4   9   0    1.06    0.68
   4   9   0   -1.21    1.14
   4   9   0    0.55    0.56
   4   9   0    0.48    1.26
  -5  -9   0    2.09    1.60
  -5  -9   0    0.74    1.36
   5   9   0    1.72    1.56
   5   9   0    0.92    1.32
  -6  -9   0    2.22    1.73
  -6  -9   0    1.06    1.77
   6   9   0    0.43    1.27
  -7  -9   0    1.49    1.77
  -7  -9   0    3.01    2.28
   7   9   0    1.89    1.60
   7   9   0    1.97    1.68
  -8  -9   0   -2.18    1.65
  -8  -9   0   -0.27    1.89
   8   9   0    1.10    1.62
   8   9   0    0.36    1.53
  16 -10   0   -3.46    1.39
  16 -10   0    0.25    2.02
 -16  10   0   -0.31    1.80
 -16  10   0    4.42    1.73
  15 -10   0    6.27    2.40
  15 -10   0    1.42    2.00
 -15  10   0    3.66    2.03
 -15  10   0    4.49    2.24
  14 -10   0    2.39    1.87
  14 -10   0   -1.45    1.43
 -14  10   0    3.03    1.79
  13 -10   0    4.40    2.08
  13 -10   0    2.95    1.87
 -13  10   0    0.50    1.49
 -13  10   0    4.96    2.04
  12 -10   0    5.71    2.21
  12 -10   0    7.56    2.16
 -12  10   0   12.30    2.56
 -12  10   0    5.52    2.04
  11 -10   0    6.50    2.24
  11 -10   0    5.74    1.90
 -11  10   0    5.04    2.13
 -11  10   0   11.06    2.36
  10 -10   0    0.28    1.22
  10 -10   0   -0.14    0.52
  10 -10   0    0.35    1.28
 -10  10   0   -0.65    1.17
 -10  10   0    0.96    0.61
 -10  10   0   -0.78    1.04
   9 -10   0   13.28    2.64
   9 -10   0   15.80    2.41
   9 -10   0   13.89    1.41
  -9  10   0   15.94    2.41
  -9  10   0   15.26    1.42
  -9  10   0   15.34    2.78
   8 -10   0   56.93    4.03
   8 -10   0   60.09    3.34
   8 -10   0   59.08    2.88
  -8  10   0   62.52    2.96
  -8  10   0   64.10    4.18
  -8  10   0   61.52    3.68
   7 -10   0   96.80    5.05
   7 -10   0   96.77    4.03
  -7  10   0   92.98    4.26
  -7  10   0   94.81    3.89
  -7  10   0   98.52    5.01
  -7  10   0   95.88    3.99
   6 -10   0    0.25    0.75
   6 -10   0   -0.40    1.15
   6 -10   0   -0.98    0.82
  -6  10   0   -1.56    0.94
  -6  10   0   -1.39    0.75
  -6  10   0   -0.02    0.83
  -6  10   0   -0.28    0.69
   5 -10   0   29.19    2.78
   5 -10   0   24.33    2.21
   5 -10   0   25.20    1.86
   5 -10   0   20.89    2.05
  -5  10   0   25.45    2.14
  -5  10   0   27.81    2.58
  -5  10   0   22.82    2.24
   4 -10   0    8.94    1.31
   4 -10   0    9.78    1.87
   4 -10   0    5.09    1.67
   4 -10   0    6.86    1.19
  -4  10   0    6.65    1.53
  -4  10   0    8.87    1.98
  -4  10   0    8.63    1.84
   3 -10   0    4.32    1.02
   3 -10   0    4.88    1.61
   3 -10   0    4.25    1.03
   3 -10   0    4.02    1.43
  -3  10   0    4.72    1.26
  -3  10   0    5.26    1.65
  -3  10   0    4.60    1.50
   2 -10   0    0.73    1.08
   2 -10   0    0.72    0.71
   2 -10   0    2.14    1.40
   2 -10   0    0.58    0.62
  -2  10   0    1.00    1.03
  -2  10   0    0.87    1.24
  -2  10   0   -0.61    0.89
   1 -10   0    7.48    1.73
   1 -10   0    9.96    1.47
   1 -10   0    9.21    2.22
   1 -10   0    8.54    1.37
  -1  10   0    7.90    1.99
  -1  10   0   10.69    1.92
   0 -10   0    4.12    1.15
   0 -10   0    4.64    1.17
   0 -10   0    2.32    1.48
   0  10   0    3.35    1.23
   0  10   0    2.08    1.56
   0  10   0    2.56    1.14
  -1 -10   0    0.44    1.00
  -1 -10   0    2.27    1.64
  -1 -10   0    1.36    1.21
   1  10   0    1.96    1.09
   1  10   0    2.32    1.01
   1  10   0    0.78    1.45
  -2 -10   0    7.44    2.07
  -2 -10   0    5.19    1.87
   2  10   0    6.90    2.13
   2  10   0    4.10    1.20
   2  10   0    5.24    1.23
  -3 -10   0   -0.28    1.36
  -3 -10   0    0.56    1.44
   3  10   0    0.00    0.81
   3  10   0    0.62    1.53
   3  10   0    0.06    0.98
   3  10   0    0.09    0.53
  -4 -10   0    5.37    1.84
  -4 -10   0    2.08    1.57
   4  10   0    2.95    1.49
   4  10   0    3.04    0.91
   4  10   0    0.78    1.50
   4  10   0    2.94    0.76
  -5 -10   0    3.40    1.89
  -5 -10   0    1.92    1.77
   5  10   0    4.26    1.77
   5  10   0    3.39    1.92
  -6 -10   0    2.38    1.91
  -6 -10   0   -1.72    1.50
   6  10   0    1.72    1.48
   6  10   0    1.44    1.49
  -7 -10   0   11.37    2.97
  -7 -10   0    9.33    2.76
   7  10   0   10.21    2.53
   7  10   0   10.58    2.78
  15 -11   0   14.67    3.35
  15 -11   0   19.92    3.86
 -15  11   0   15.97    3.55
 -15  11   0   15.53    3.34
  14 -11   0    8.64    2.58
  14 -11   0    8.42    2.43
 -14  11   0   11.54    2.58
 -14  11   0    9.00    2.75
  13 -11   0    1.70    2.01
  13 -11   0    0.84    1.45
 -13  11   0    3.89    1.84
 -13  11   0    3.35    1.76
  12 -11   0    0.61    1.29
  12 -11   0    5.30    1.93
 -12  11   0    0.77    1.27
 -12  11   0   -0.61    1.28
  11 -11   0   24.85    2.70
  11 -11   0   29.80    4.06
 -11  11   0   24.06    2.71
 -11  11   0   27.88    3.94
 -11  11   0   23.34    1.31
  10 -11   0   14.38    2.92
  10 -11   0   16.09    1.47
  10 -11   0   17.35    2.64
 -10  11   0   17.08    3.00
 -10  11   0   16.05    2.62
 -10  11   0   18.04    1.54
   9 -11   0   16.09    3.08
   9 -11   0    8.79    1.87
   9 -11   0   10.19    1.60
  -9  11   0    7.48    1.90
  -9  11   0    8.09    2.22
  -9  11   0   10.01    1.62
   8 -11   0   30.91    2.46
   8 -11   0   31.23    3.85
   8 -11   0   24.97    2.18
  -8  11   0   26.26    3.56
  -8  11   0   26.86    2.19
  -8  11   0   31.66    2.69
   7 -11   0   27.07    2.96
   7 -11   0   28.22    2.23
   7 -11   0   21.77    2.15
  -7  11   0   26.10    2.36
  -7  11   0   29.28    2.94
  -7  11   0   29.14    2.20
   6 -11   0   13.30    2.65
   6 -11   0   15.13    1.87
   6 -11   0   11.80    2.13
  -6  11   0   11.57    1.97
  -6  11   0   13.22    1.77
  -6  11   0   16.06    2.69
   5 -11   0    3.95    1.12
   5 -11   0    3.91    1.45
   5 -11   0    4.70    1.79
   5 -11   0    2.90    1.02
  -5  11   0    5.21    1.52
  -5  11   0    2.93    1.45
  -5  11   0    3.69    1.42
   4 -11   0    1.73    0.87
   4 -11   0    1.59    1.44
   4 -11   0    1.02    1.15
   4 -11   0    2.50    0.89
  -4  11   0    4.27    1.50
  -4  11   0    1.50    1.27
  -4  11   0   -0.19    0.99
   3 -11   0    2.20    0.79
   3 -11   0    0.43    1.11
   3 -11   0    0.34    0.65
   3 -11   0    1.02    1.19
  -3  11   0   -0.03    1.07
  -3  11   0    0.45    1.17
   2 -11   0   20.06    3.00
   2 -11   0   20.20    1.66
   2 -11   0   22.13    2.71
   2 -11   0   19.27    1.61
  -2  11   0   22.69    2.79
  -2  11   0   19.38    2.97
   1 -11   0   18.18    1.72
   1 -11   0   15.59    2.76
   1 -11   0   15.24    1.57
   1 -11   0   16.27    2.42
  -1  11   0   14.94    2.46
  -1  11   0   19.52    3.00
   0 -11   0    4.97    1.88
   0 -11   0    1.73    1.05
   0 -11   0    3.48    1.14
   0 -11   0    1.87    1.36
   0  11   0    3.03    1.20
   0  11   0    1.40    1.63
  -1 -11   0    1.22    1.38
  -1 -11   0   -0.15    0.87
  -1 -11   0   -1.31    1.10
   1  11   0   -0.24    1.37
   1  11   0   -0.70    0.92
   1  11   0    0.70    0.98
  -2 -11   0    2.02    1.70
  -2 -11   0   10.53    2.26
   2  11   0    8.00    1.53
   2  11   0   10.47    1.74
   2  11   0    9.00    2.31
  -3 -11   0    0.50    1.42
  -3 -11   0   -0.19    1.44
   3  11   0    3.50    3.12
   3  11   0   -1.21    0.95
   3  11   0    0.88    0.72
  -4 -11   0    1.29    1.59
  -4 -11   0    3.42    2.89
   4  11   0    3.17    1.66
   4  11   0    1.91    1.76
   4  11   0    2.34    0.68
  -5 -11   0    2.19    1.94
  -5 -11   0    4.14    2.27
   5  11   0    6.54    1.99
   5  11   0    8.83    2.46
  -6 -11   0    3.45    2.02
  -6 -11   0    2.75    2.13
   6  11   0    2.48    1.80
   6  11   0    1.57    1.84
  15 -12   0    6.89    2.67
  15 -12   0    6.81    2.49
 -15  12   0   10.48    2.84
 -15  12   0    7.23    2.26
  14 -12   0    6.40    2.38
  14 -12   0   10.90    2.99
 -14  12   0   11.00    3.14
 -14  12   0   12.39    2.68
  13 -12   0    1.54    1.69
  13 -12   0    2.22    1.75
 -13  12   0    1.79    1.70
 -13  12   0    2.47    1.56
  12 -12   0    2.65    1.72
 -12  12   0    1.06    1.38
 -12  12   0    3.76    1.79
  11 -12   0    9.84    2.62
  11 -12   0   14.30    2.60
  11 -12   0    8.93    1.36
 -11  12   0   12.86    2.96
 -11  12   0   10.60    1.37
 -11  12   0   10.50    2.27
  10 -12   0    5.57    2.03
  10 -12   0    6.25    1.68
  10 -12   0    6.21    1.46
 -10  12   0    9.22    1.53
 -10  12   0    5.58    1.93
 -10  12   0    7.35    1.91
   9 -12   0   -0.09    1.23
   9 -12   0    2.29    1.57
   9 -12   0    5.05    1.54
  -9  12   0    5.57    1.99
  -9  12   0    3.13    1.22
  -9  12   0    2.65    1.13
   8 -12   0    0.48    1.29
   8 -12   0   -1.45    0.89
  -8  12   0    2.45    1.25
  -8  12   0    1.60    1.46
  -8  12   0    4.11    1.30
   7 -12   0    0.40    0.91
   7 -12   0    1.62    1.49
  -7  12   0    1.19    1.54
  -7  12   0    0.36    0.97
  -7  12   0   -0.60    0.76
   6 -12   0    9.21    2.23
   6 -12   0   16.10    2.87
   6 -12   0   13.35    1.78
  -6  12   0   10.20    2.13
  -6  12   0   11.85    2.53
   5 -12   0    8.38    1.30
   5 -12   0    9.98    2.32
   5 -12   0   10.22    1.53
  -5  12   0   10.74    2.19
  -5  12   0   12.28    2.38
   4 -12   0    1.84    0.92
   4 -12   0   -0.61    1.04
   4 -12   0    1.01    0.74
  -4  12   0   -0.13    1.00
  -4  12   0    2.23    1.63
   3 -12   0    2.59    0.89
   3 -12   0   -0.59    1.01
   3 -12   0    0.36    0.72
   3 -12   0   -0.17    1.32
  -3  12   0   -1.94    0.95
  -3  12   0   -1.81    0.95
   2 -12   0    3.95    1.06
   2 -12   0    3.63    1.05
   2 -12   0    3.42    1.48
   2 -12   0    0.20    1.52
  -2  12   0    2.86    1.69
  -2  12   0   -0.13    1.06
   1 -12   0    0.92    0.78
   1 -12   0   -0.25    0.92
   1 -12   0   -0.19    1.40
   1 -12   0    0.23    1.22
  -1  12   0    0.86    1.07
  -1  12   0   -1.34    0.85
   0 -12   0    3.12    1.08
   0 -12   0    0.67    1.36
   0 -12   0    2.28    1.84
   0  12   0    7.34    2.21
   0  12   0    3.52    1.30
  -1 -12   0    8.84    2.42
  -1 -12   0    5.80    2.03
  -1 -12   0    6.81    1.81
   1  12   0    6.20    2.34
  -2 -12   0    0.31    1.08
  -2 -12   0    2.14    1.57
  -2 -12   0    3.69    1.72
   2  12   0    0.09    1.78
   2  12   0    3.69    2.09
   2  12   0    3.05    1.01
  -3 -12   0   12.21    2.65
  -3 -12   0   12.91    2.68
   3  12   0    9.65    1.47
   3  12   0   10.25    2.50
  -4 -12   0   -0.12    1.46
  -4 -12   0    3.80    1.95
   4  12   0    1.20    0.99
   4  12   0   -0.93    1.50
  -5 -12   0    6.15    2.28
  -5 -12   0    1.21    1.86
   5  12   0    2.97    1.81
  15 -13   0   -0.15    1.87
  15 -13   0    1.62    1.79
 -15  13   0    3.12    1.98
 -15  13   0    3.21    1.82
  14 -13   0    3.95    2.21
  14 -13   0    5.23    2.41
 -14  13   0    4.60    2.16
 -14  13   0    6.73    2.05
  13 -13   0    1.07    1.46
  13 -13   0    3.19    2.03
 -13  13   0   -0.18    1.64
  12 -13   0    2.09    1.48
  12 -13   0    0.44    1.53
 -12  13   0    0.65    1.33
 -12  13   0    1.42    1.57
 -12  13   0    1.07    0.59
  11 -13   0    4.54    2.24
  11 -13   0    4.59    1.71
 -11  13   0    6.38    1.28
 -11  13   0    2.82    1.74
 -11  13   0    6.54    1.95
  10 -13   0    0.22    1.64
  10 -13   0    4.90    1.70
 -10  13   0    3.34    1.87
 -10  13   0    3.38    1.17
 -10  13   0    2.53    1.35
   9 -13   0    0.15    1.00
   9 -13   0   -0.01    1.41
  -9  13   0   -0.27    0.96
  -9  13   0    2.16    1.68
  -9  13   0    1.86    1.04
   8 -13   0    6.86    1.58
   8 -13   0    3.67    1.88
  -8  13   0    6.44    1.59
  -8  13   0    4.44    1.98
  -8  13   0    4.47    1.54
   7 -13   0    0.67    0.91
   7 -13   0   -1.18    1.33
  -7  13   0   -0.70    0.86
  -7  13   0    0.53    1.26
   6 -13   0    1.49    1.30
   6 -13   0    0.91    0.99
   6 -13   0    1.24    1.26
   6 -13   0    2.37    0.85
  -6  13   0   -0.02    1.13
  -6  13   0    0.11    1.08
   5 -13   0    7.38    1.82
   5 -13   0    4.78    2.01
   5 -13   0    5.65    1.15
   5 -13   0    3.40    0.97
  -5  13   0    3.41    1.67
  -5  13   0    4.67    1.67
   4 -13   0    1.60    1.49
   4 -13   0    1.34    1.04
   4 -13   0    1.85    0.85
   4 -13   0    1.39    0.84
  -4  13   0    0.77    1.44
  -4  13   0    1.06    1.38
   3 -13   0    4.06    1.02
   3 -13   0    1.91    1.33
   3 -13   0    1.17    0.92
   3 -13   0    1.55    1.57
  -3  13   0    3.83    1.57
  -3  13   0    1.94    1.62
   2 -13   0   13.74    2.73
   2 -13   0   11.57    2.14
   2 -13   0   12.72    2.19
   2 -13   0   14.45    1.50
  -2  13   0   14.47    2.37
  -2  13   0   18.48    3.18
   1 -13   0    8.90    1.47
   1 -13   0    5.64    2.18
   1 -13   0    3.81    1.46
   1 -13   0    6.87    1.98
  -1  13   0    7.37    1.74
  -1  13   0    4.82    1.94
   0 -13   0    0.35    0.82
   0 -13   0    1.85    1.36
   0 -13   0    0.80    1.40
   0  13   0   -0.21    1.29
   0  13   0    1.28    1.00
  -1 -13   0   -0.35    0.87
  -1 -13   0   -0.62    1.29
  -1 -13   0    3.16    1.83
   1  13   0    2.63    1.06
   1  13   0    0.52    1.40
  -2 -13   0    0.47    1.05
  -2 -13   0    1.22    1.74
  -2 -13   0   -0.87    1.34
   2  13   0    1.86    1.44
  -3 -13   0    7.05    2.30
  -3 -13   0    4.18    2.08
  -3 -13   0    1.55    1.67
   3  13   0    2.98    1.07
   3  13   0    5.16    2.20
  -4 -13   0    0.85    1.96
  -4 -13   0    2.22    1.69
   4  13   0    2.35    1.84
  14 -14   0    1.67    1.94
  14 -14   0    2.02    1.85
 -14  14   0    7.73    2.27
 -14  14   0    2.59    1.78
  13 -14   0   -1.22    1.33
  13 -14   0    1.91    2.00
 -13  14   0    0.68    1.28
 -13  14   0    0.08    1.45
  12 -14   0   12.96    3.19
  12 -14   0   11.07    2.32
 -12  14   0   10.76    1.50
 -12  14   0   14.81    3.27
 -12  14   0   11.20    2.40
  11 -14   0    0.48    1.20
  11 -14   0   -1.38    1.51
 -11  14   0    0.91    1.57
 -11  14   0    0.80    0.92
 -11  14   0    0.55    1.24
  10 -14   0    1.84    1.20
  10 -14   0   -1.17    1.16
 -10  14   0    1.57    1.53
 -10  14   0    1.11    1.01
 -10  14   0   -1.84    0.92
   9 -14   0    4.80    2.43
   9 -14   0    8.56    1.73
  -9  14   0    4.65    2.93
  -9  14   0    6.36    1.66
  -9  14   0    8.88    2.07
   8 -14   0    1.89    1.71
   8 -14   0    0.92    1.02
  -8  14   0    2.02    1.24
  -8  14   0   -0.71    1.21
  -8  14   0    4.15    1.32
   7 -14   0   -1.21    1.11
   7 -14   0    0.68    1.12
   7 -14   0    0.59    0.84
  -7  14   0    1.47    1.58
  -7  14   0    3.59    1.60
   6 -14   0   -0.07    0.91
   6 -14   0    1.24    0.81
   6 -14   0    1.79    1.59
   6 -14   0    0.68    1.10
  -6  14   0    2.12    1.35
  -6  14   0    2.21    1.42
   5 -14   0    5.57    2.08
   5 -14   0    8.23    1.88
   5 -14   0    4.94    1.14
  -5  14   0    4.49    1.78
  -5  14   0    0.42    1.19
   4 -14   0    0.94    1.48
   4 -14   0    3.68    1.04
   4 -14   0    3.66    1.37
  -4  14   0    2.83    1.30
  -4  14   0    2.23    1.48
   3 -14   0    4.13    2.09
   3 -14   0    1.23    1.24
   3 -14   0    2.30    0.95
  -3  14   0    3.94    1.95
  -3  14   0    1.80    1.46
   2 -14   0    6.33    2.09
   2 -14   0   16.81    3.40
   2 -14   0   11.80    1.73
   2 -14   0    7.26    1.93
  -2  14   0    9.02    2.84
  -2  14   0   11.12    2.17
   1 -14   0    2.19    1.95
   1 -14   0    3.83    1.14
   1 -14   0    2.50    1.58
  -1  14   0    2.89    1.92
  -1  14   0    5.24    1.51
   0 -14   0    0.55    1.00
   0 -14   0   -1.16    1.53
   0 -14   0    2.03    1.60
   0  14   0    2.53    1.19
   0  14   0    0.97    1.52
  -1 -14   0    0.37    1.33
  -1 -14   0   -0.90    1.45
  -1 -14   0    1.18    1.04
   1  14   0    0.29    1.62
  -2 -14   0    3.95    1.99
  -2 -14   0    1.33    1.62
  -2 -14   0   -0.05    1.25
   2  14   0    2.34    1.18
   2  14   0    2.18    1.83
  -3 -14   0   -0.61    1.43
  -3 -14   0    3.01    1.70
  -3 -14   0    4.20    1.96
   3  14   0    0.41    1.99
  13 -15   0    3.77    2.15
  13 -15   0    1.06    1.51
 -13  15   0    5.30    2.28
 -13  15   0    1.06    1.36
  12 -15   0    0.88    1.35
  12 -15   0   -0.82    1.56
 -12  15   0    2.40    1.08
 -12  15   0    1.54    1.64
 -12  15   0    1.57    1.81
  11 -15   0    0.06    1.26
  11 -15   0    2.34    1.92
 -11  15   0    4.31    2.15
 -11  15   0    2.37    1.39
 -11  15   0    3.23    1.11
  10 -15   0   -0.04    1.08
  10 -15   0    0.99    1.68
 -10  15   0   -1.15    1.24
 -10  15   0    0.69    1.23
 -10  15   0    1.47    1.11
   9 -15   0    4.49    1.35
   9 -15   0    6.99    2.23
  -9  15   0    3.13    1.36
  -9  15   0   -0.04    1.44
  -9  15   0    3.71    1.49
   8 -15   0    1.60    1.80
  -8  15   0    0.42    1.51
  -8  15   0    0.24    1.35
  -8  15   0    1.95    1.17
   7 -15   0    2.00    1.06
   7 -15   0    2.42    1.37
  -7  15   0    0.12    1.84
  -7  15   0    2.11    1.60
   6 -15   0    8.96    1.98
   6 -15   0   12.11    2.87
   6 -15   0    9.17    1.52
  -6  15   0   10.04    2.41
  -6  15   0    9.63    2.49
   5 -15   0    0.21    1.42
   5 -15   0    1.91    0.90
   5 -15   0    0.83    1.27
  -5  15   0    4.30    1.67
  -5  15   0    2.35    1.69
   4 -15   0    5.89    2.17
   4 -15   0   11.00    2.13
   4 -15   0    6.34    1.17
  -4  15   0   13.18    2.72
  -4  15   0    9.93    2.56
   3 -15   0    4.30    1.60
   3 -15   0    3.69    1.05
   3 -15   0    3.20    1.77
  -3  15   0    6.49    1.87
  -3  15   0    4.20    1.75
   2 -15   0    3.51    1.59
   2 -15   0    1.60    1.87
   2 -15   0    0.98    0.87
  -2  15   0    0.53    1.22
  -2  15   0    2.71    1.69
   1 -15   0    0.98    1.41
   1 -15   0   -0.68    1.21
  -1  15   0    0.27    1.56
  -1  15   0    1.53    1.15
   0 -15   0   -0.65    1.59
   0 -15   0    0.30    1.07
   0 -15   0    3.13    1.71
   0  15   0    3.13    1.40
   0  15   0    1.88    1.33
  -1 -15   0    7.93    2.35
  -1 -15   0    1.38    1.40
  -1 -15   0    1.81    1.41
   1  15   0    3.73    1.92
   1  15   0    3.16    1.57
  12 -16   0   -0.54    1.48
  12 -16   0    0.17    1.73
 -12  16   0    3.45    1.68
 -12  16   0    2.64    1.28
 -12  16   0    1.51    2.14
  11 -16   0    3.21    2.00
  11 -16   0    0.46    1.31
 -11  16   0   -0.11    1.24
 -11  16   0    0.66    1.64
 -11  16   0    5.44    1.53
  10 -16   0    7.89    2.70
  10 -16   0    4.96    1.72
 -10  16   0    9.40    2.81
 -10  16   0   15.56    2.77
 -10  16   0    9.24    2.00
   9 -16   0   -0.43    1.06
   9 -16   0    4.02    2.06
  -9  16   0    0.04    1.11
  -9  16   0    2.13    1.25
  -9  16   0    1.39    1.37
   8 -16   0    2.68    1.75
  -8  16   0    0.59    1.41
  -8  16   0   -1.40    1.03
  -8  16   0    4.66    1.58
   7 -16   0    9.40    2.69
   7 -16   0    3.43    1.11
  -7  16   0    4.27    2.56
  -7  16   0    5.75    2.15
   6 -16   0    7.32    2.45
   6 -16   0    8.43    2.14
  -6  16   0    7.78    2.34
  -6  16   0    8.22    2.38
   5 -16   0    2.91    1.63
   5 -16   0    0.90    0.89
   5 -16   0    2.05    1.82
  -5  16   0    4.73    1.98
  -5  16   0    1.77    1.68
   4 -16   0   44.70    3.53
   4 -16   0   40.45    4.33
  -4  16   0   48.44    4.35
   3 -16   0   18.48    2.93
   3 -16   0    8.42    2.63
  -3  16   0   15.38    2.67
  -3  16   0   17.07    3.36
   2 -16   0   34.11    4.69
   2 -16   0   36.72    3.46
  -2  16   0   39.90    3.34
   1 -16   0    1.12    2.00
   1 -16   0    3.62    1.65
  -1  16   0    2.10    1.79
  -1  16   0    4.54    1.70
  11 -17   0    2.52    2.11
  11 -17   0   -2.91    1.47
 -11  17   0    2.08    1.32
 -11  17   0    1.00    1.43
 -11  17   0    2.46    2.11
  10 -17   0    0.42    1.71
  10 -17   0   -2.07    1.27
 -10  17   0   -0.35    1.55
 -10  17   0   -1.60    1.41
 -10  17   0    0.76    1.40
   9 -17   0    6.16    2.06
  -9  17   0   12.40    2.82
  -9  17   0    7.57    2.06
  -9  17   0    8.79    2.19
   8 -17   0    2.12    1.89
   8 -17   0   -2.61    1.37
  -8  17   0    1.50    1.30
  -8  17   0    6.49    2.12
  -8  17   0    0.17    1.36
   7 -17   0    1.96    1.57
  -7  17   0    4.24    2.00
   6 -17   0    3.82    1.80
   6 -17   0    3.33    1.63
  -6  17   0    2.54    1.57
  -6  17   0    0.58    1.56
   5 -17   0   23.89    2.65
   5 -17   0   18.86    3.83
  -5  17   0   23.19    3.74
  -5  17   0   23.55    3.53
   4 -17   0    8.71    2.63
   4 -17   0    9.72    2.09
  -4  17   0    8.30    2.28
  -4  17   0   15.58    3.19
   3 -17   0    6.26    2.28
   3 -17   0    6.55    2.58
  -3  17   0    2.31    1.60
  -3  17   0    2.37    1.85
  -2  17  -1    1.77    1.94
   2 -17   1    4.11    1.57
   2 -17   1    1.13    2.03
  -3  17  -1    8.09    2.53
  -3  17  -1   11.18    2.39
   3 -17   1    9.09    1.95
   3 -17   1    8.24    2.66
  -4  17  -1    8.26    2.42
  -4  17  -1    2.55    1.78
   4 -17   1   -0.96    1.41
   4 -17   1    4.51    1.59
   4 -17   1    2.96    2.01
  -5  17  -1   32.29    3.46
  -5  17  -1   40.16    4.05
   5 -17   1   35.31    4.85
   5 -17   1   22.38    3.13
   5 -17   1   39.28    3.19
  -6  17  -1   10.86    2.77
  -6  17  -1    9.64    2.53
   6 -17   1    4.17    1.37
   6 -17   1    7.95    2.66
  -7  17  -1    7.71    2.19
  -7  17  -1    9.37    2.50
   7 -17   1    3.34    1.45
   7 -17   1    8.17    2.42
  -8  17  -1    3.79    1.53
  -8  17  -1    5.78    2.08
  -8  17  -1    4.19    1.71
   8 -17   1    1.79    2.08
   8 -17   1    3.46    1.38
  -9  17  -1    0.65    1.25
  -9  17  -1    2.01    1.53
   9 -17   1    0.92    1.56
   9 -17   1   -1.39    1.31
 -10  17  -1    1.48    1.30
 -10  17  -1   -0.42    1.31
 -10  17  -1   -1.18    1.43
  10 -17   1   -1.32    1.20
  10 -17   1   -0.53    1.73
 -11  17  -1    2.89    1.81
 -11  17  -1    1.99    1.39
 -11  17  -1    3.90    1.84
  11 -17   1    3.87    2.31
  11 -17   1    0.12    1.43
   0  16  -1    2.82    1.84
   0  16  -1    0.01    1.53
   0 -16   1    0.22    1.58
   0 -16   1    1.69    1.74
   0 -16   1   -0.03    1.31
  -1  16  -1    0.37    1.65
  -1  16  -1    1.20    1.39
   1 -16   1    0.38    1.15
   1 -16   1    1.18    1.53
   1 -16   1    2.43    1.57
  -2  16  -1    2.36    1.42
  -2  16  -1    1.24    1.69
   2 -16   1   -0.01    1.62
   2 -16   1    1.13    1.16
   2 -16   1    1.94    1.02
  -3  16  -1   56.93    4.00
  -3  16  -1   47.59    4.35
   3 -16   1   47.17    3.53
   3 -16   1   48.61    4.69
  -4  16  -1   15.91    2.66
  -4  16  -1   14.78    3.18
   4 -16   1   11.65    2.22
   4 -16   1    6.66    2.46
  -5  16  -1    0.91    1.57
  -5  16  -1    1.51    1.54
   5 -16   1    2.31    1.88
   5 -16   1    2.77    1.44
  -6  16  -1    7.33    2.14
  -6  16  -1    5.48    2.44
   6 -16   1    3.85    1.26
   6 -16   1    4.97    2.07
  -7  16  -1   -0.86    1.01
  -7  16  -1    3.46    1.77
   7 -16   1    1.49    1.07
   7 -16   1    0.02    1.58
  -8  16  -1    1.51    1.23
  -8  16  -1    1.69    1.24
  -8  16  -1    3.01    1.84
   8 -16   1   -0.79    0.99
   8 -16   1    1.88    1.77
  -9  16  -1   10.94    2.24
  -9  16  -1    8.25    2.56
  -9  16  -1    8.56    1.83
   9 -16   1   18.83    3.61
   9 -16   1   11.37    2.22
 -10  16  -1    9.37    2.10
 -10  16  -1    5.44    2.25
 -10  16  -1   10.72    2.20
  10 -16   1   13.35    3.25
  10 -16   1    9.80    2.23
 -11  16  -1    5.59    2.51
 -11  16  -1    6.23    1.60
 -11  16  -1    8.57    1.83
  11 -16   1    6.94    2.06
  11 -16   1    9.43    2.65
 -12  16  -1    3.39    2.08
 -12  16  -1    1.98    1.29
  12 -16   1    1.42    1.75
  12 -16   1    3.09    2.17
   2  15  -1    1.87    1.79
  -2 -15   1   -0.85    1.28
  -2 -15   1    2.06    1.66
  -2 -15   1    0.69    1.35
   1  15  -1    3.20    2.10
   1  15  -1    2.60    1.30
  -1 -15   1   -0.17    1.16
  -1 -15   1    1.39    1.56
  -1 -15   1    2.68    1.98
   0  15  -1    2.54    1.38
   0  15  -1    2.91    1.80
   0 -15   1    1.72    1.03
   0 -15   1    2.16    1.47
   0 -15   1    1.86    1.64
  -1  15  -1    2.02    1.16
  -1  15  -1    3.54    2.04
   1 -15   1    0.82    0.98
   1 -15   1    0.86    1.36
   1 -15   1    1.69    1.74
  -2  15  -1    2.11    1.42
  -2  15  -1    1.35    1.63
   2 -15   1    0.51    1.00
   2 -15   1   -0.83    1.20
   2 -15   1    0.27    1.35
  -3  15  -1    8.92    2.50
  -3  15  -1    9.71    2.11
   3 -15   1    4.84    2.07
   3 -15   1    7.98    1.91
  -4  15  -1    1.79    1.63
  -4  15  -1   -1.15    1.15
   4 -15   1    0.80    0.83
   4 -15   1   -0.03    1.04
   4 -15   1   -0.42    1.40
  -5  15  -1    5.39    1.92
  -5  15  -1    3.18    1.74
   5 -15   1    3.08    1.15
   5 -15   1    5.06    2.04
   5 -15   1    4.35    1.45
  -6  15  -1    1.89    1.64
  -6  15  -1    2.88    1.51
   6 -15   1    6.05    2.27
  -7  15  -1    8.68    2.25
   7 -15   1    6.71    2.38
   7 -15   1   11.70    1.96
  -8  15  -1   25.54    2.83
  -8  15  -1   19.62    3.45
  -8  15  -1   20.25    2.71
   8 -15   1   22.00    3.55
   8 -15   1   22.15    2.29
  -9  15  -1    0.31    1.46
  -9  15  -1    0.65    1.13
  -9  15  -1   -0.09    0.97
   9 -15   1   -0.49    1.48
   9 -15   1   -0.73    1.06
 -10  15  -1    2.32    1.32
 -10  15  -1    1.78    1.34
 -10  15  -1    0.61    1.51
  10 -15   1    4.32    2.27
  10 -15   1    0.24    1.02
 -11  15  -1   -0.21    1.46
 -11  15  -1    0.93    0.85
 -11  15  -1   -0.35    1.21
  11 -15   1    2.19    2.02
  11 -15   1   -1.18    1.15
 -12  15  -1    3.70    1.18
 -12  15  -1    1.26    1.32
 -12  15  -1    6.00    2.25
  12 -15   1    4.33    1.76
  12 -15   1    2.91    2.31
 -13  15  -1    1.14    1.44
 -13  15  -1   -0.26    1.26
  13 -15   1    0.71    1.68
  13 -15   1    0.23    1.53
   3  14  -1    2.67    2.11
  -3 -14   1    3.80    1.78
  -3 -14   1    3.82    1.88
  -3 -14   1    0.40    1.53
   2  14  -1    1.71    1.21
   2  14  -1    3.60    2.09
  -2 -14   1    2.85    1.69
  -2 -14   1    1.25    1.53
  -2 -14   1    0.85    1.43
   1  14  -1    3.14    1.12
   1  14  -1    2.09    1.66
  -1 -14   1    2.12    1.46
  -1 -14   1    0.46    1.04
  -1 -14   1    2.52    1.58
   0  14  -1    1.12    1.62
   0  14  -1    1.14    1.09
   0 -14   1    2.51    1.18
   0 -14   1    0.59    1.50
   0 -14   1    0.83    1.29
  -1  14  -1    5.77    1.75
  -1  14  -1    7.06    2.14
   1 -14   1    1.08    1.63
   1 -14   1    8.06    1.94
   1 -14   1    3.66    1.22
  -2  14  -1    2.07    1.75
  -2  14  -1    3.71    1.44
   2 -14   1    2.66    0.91
   2 -14   1    2.07    1.26
  -3  14  -1    1.17    1.64
  -3  14  -1    0.93    1.30
   3 -14   1   -0.27    1.30
   3 -14   1    1.46    0.80
   3 -14   1    1.77    1.35
  -4  14  -1    2.30    1.59
  -4  14  -1    0.87    1.43
   4 -14   1    1.85    1.10
   4 -14   1    1.27    1.41
   4 -14   1    1.16    1.03
   4 -14   1    0.06    0.68
  -5  14  -1    6.46    2.01
  -5  14  -1    5.69    1.88
   5 -14   1    5.06    1.94
   5 -14   1    6.25    1.53
   5 -14   1    5.84    1.36
   5 -14   1    7.51    1.72
  -6  14  -1    2.03    1.50
  -6  14  -1   -0.64    1.21
   6 -14   1    1.81    0.96
   6 -14   1    1.12    1.61
  -7  14  -1   13.14    2.40
  -7  14  -1   11.59    2.48
   7 -14   1   13.77    2.06
   7 -14   1   15.20    2.80
  -8  14  -1    0.91    1.10
  -8  14  -1    2.55    1.52
  -8  14  -1    0.77    0.93
   8 -14   1    3.19    1.24
   8 -14   1    6.20    2.02
  -9  14  -1    1.54    0.94
  -9  14  -1    1.68    1.33
   9 -14   1    1.82    1.27
 -10  14  -1    4.46    1.35
 -10  14  -1    4.27    1.61
 -10  14  -1    2.08    1.86
  10 -14   1    3.68    2.19
  10 -14   1    6.27    1.74
 -11  14  -1   -0.21    1.46
 -11  14  -1    0.30    1.22
 -11  14  -1    1.18    1.00
  11 -14   1    0.98    1.32
  11 -14   1    2.78    1.88
 -12  14  -1   -2.10    1.16
 -12  14  -1    0.43    1.70
 -12  14  -1    1.05    0.87
  12 -14   1    0.71    1.79
  12 -14   1   -0.61    1.49
 -13  14  -1   -0.37    1.29
  13 -14   1    3.49    2.04
  13 -14   1   -0.22    1.49
 -14  14  -1    1.65    1.72
 -14  14  -1    8.16    2.53
  14 -14   1    0.84    1.83
  14 -14   1    2.30    2.02
  -5 -13   1   -0.51    1.68
  -5 -13   1    2.03    1.95
   4  13  -1   -2.35    1.32
  -4 -13   1    2.40    1.91
  -4 -13   1    1.90    2.01
   3  13  -1    4.23    2.03
   3  13  -1    3.32    0.94
  -3 -13   1    1.37    1.63
  -3 -13   1    0.99    1.28
  -3 -13   1    7.56    2.41
   2  13  -1    2.43    1.04
   2  13  -1    1.80    1.87
  -2 -13   1    2.34    1.86
  -2 -13   1    2.32    1.45
  -2 -13   1    2.66    1.40
   1  13  -1    0.79    1.69
  -1 -13   1    0.85    0.94
  -1 -13   1    2.66    1.53
   0  13  -1    2.07    1.90
   0  13  -1    1.20    1.04
   0 -13   1    1.46    0.92
   0 -13   1   -0.17    1.43
   0 -13   1    0.60    1.06
  -1  13  -1    1.55    1.26
  -1  13  -1    3.47    1.71
   1 -13   1    1.61    1.72
   1 -13   1    2.14    1.03
   1 -13   1    1.16    1.12
  -2  13  -1    3.88    1.37
  -2  13  -1    4.25    1.87
   2 -13   1    2.18    1.65
   2 -13   1    2.80    1.09
   2 -13   1    3.50    1.08
   2 -13   1    4.29    1.33
  -3  13  -1    0.36    1.36
  -3  13  -1    0.00    1.14
   3 -13   1    0.14    0.85
   3 -13   1   -0.55    0.72
   3 -13   1    1.32    1.19
   3 -13   1   -1.16    1.02
  -4  13  -1    0.96    1.29
  -4  13  -1    0.26    1.17
   4 -13   1   -0.18    0.74
   4 -13   1    0.86    0.95
   4 -13   1    1.97    1.51
  -5  13  -1    0.65    1.28
  -5  13  -1   -0.33    1.26
   5 -13   1   -0.28    1.17
   5 -13   1    1.25    0.97
   5 -13   1   -0.74    1.39
   5 -13   1   -0.87    0.92
  -6  13  -1    0.36    1.30
  -6  13  -1   -1.07    1.15
   6 -13   1   -0.32    0.95
   6 -13   1    0.10    0.84
   6 -13   1    4.66    1.80
  -7  13  -1    1.89    1.60
  -7  13  -1    1.89    1.28
  -7  13  -1    0.74    0.96
   7 -13   1    0.02    0.95
   7 -13   1   -0.13    1.35
  -8  13  -1   -0.01    0.90
  -8  13  -1    1.97    1.59
  -8  13  -1    1.33    1.06
   8 -13   1    2.07    1.50
   8 -13   1    1.72    1.05
  -9  13  -1    0.11    1.15
  -9  13  -1   -0.09    1.00
  -9  13  -1    0.26    1.27
   9 -13   1    3.44    1.80
   9 -13   1    1.87    1.28
 -10  13  -1    2.01    0.99
 -10  13  -1    0.94    1.21
 -10  13  -1    1.90    1.86
  10 -13   1    4.21    1.46
  10 -13   1    1.04    1.68
  10 -13   1   -3.39    1.89
 -11  13  -1    9.05    2.56
 -11  13  -1    5.68    1.86
 -11  13  -1    6.67    1.27
  11 -13   1    8.21    2.19
 -12  13  -1    0.77    1.12
 -12  13  -1    0.36    1.35
  12 -13   1   -0.74    1.42
  12 -13   1   -0.85    1.46
 -13  13  -1    0.40    1.62
 -13  13  -1    3.58    1.76
  13 -13   1    0.49    1.43
 -14  13  -1   11.50    2.90
 -14  13  -1    5.33    2.01
  14 -13   1    7.00    2.40
  14 -13   1    9.49    2.87
 -15  13  -1    1.21    1.86
  15 -13   1   -2.39    1.84
  15 -13   1   -2.80    1.50
   6  12  -1   -0.32    1.48
   6  12  -1    3.40    1.74
  -6 -12   1    2.24    2.03
  -6 -12   1   -0.74    1.61
   5  12  -1    4.56    2.14
  -5 -12   1    2.49    1.91
  -5 -12   1    2.01    2.26
   4  12  -1    6.79    2.37
  -4 -12   1   11.19    2.76
  -4 -12   1    4.72    2.04
   3  12  -1    2.57    1.71
   3  12  -1    7.12    1.14
  -3 -12   1    6.14    2.06
  -3 -12   1    5.02    2.42
   2  12  -1   16.16    1.66
   2  12  -1   14.69    2.12
  -2 -12   1   17.61    3.22
  -2 -12   1   13.13    2.21
  -2 -12   1   15.92    2.73
   1  12  -1   -1.71    1.02
   1  12  -1    2.76    1.66
   1  12  -1    0.06    0.80
  -1 -12   1    1.47    1.24
  -1 -12   1    0.62    1.15
  -1 -12   1    3.38    1.84
   0  12  -1   -0.69    0.97
   0  12  -1    0.19    1.02
   0 -12   1   -0.78    1.05
   0 -12   1    1.31    0.99
   0 -12   1    1.64    1.53
  -1  12  -1   18.00    2.46
  -1  12  -1   20.29    3.14
   1 -12   1   23.00    2.02
   1 -12   1   21.63    2.76
   1 -12   1   19.31    3.12
   1 -12   1   17.79    2.13
  -2  12  -1    3.24    1.34
  -2  12  -1    3.03    1.69
   2 -12   1    3.93    1.60
   2 -12   1    1.92    0.92
   2 -12   1    1.89    1.15
   2 -12   1    4.29    1.22
  -3  12  -1    0.83    1.37
  -3  12  -1    1.03    1.25
   3 -12   1    1.34    1.32
   3 -12   1   -1.44    0.80
   3 -12   1    0.58    0.81
   3 -12   1    0.97    0.80
  -4  12  -1   -1.25    0.91
  -4  12  -1    0.81    1.14
  -4  12  -1    0.62    1.20
   4 -12   1    1.50    1.00
   4 -12   1    0.06    0.98
   4 -12   1    1.54    0.86
   4 -12   1   -1.23    1.17
  -5  12  -1    0.93    1.30
  -5  12  -1   -0.63    0.90
  -5  12  -1   -1.55    1.06
   5 -12   1    1.09    0.94
   5 -12   1   -0.22    0.95
   5 -12   1    1.11    1.62
   5 -12   1    1.48    0.91
  -6  12  -1   37.77    3.33
  -6  12  -1   38.26    3.00
   6 -12   1   45.84    3.70
   6 -12   1   40.46    2.62
  -7  12  -1    5.73    1.64
  -7  12  -1    2.98    1.66
  -7  12  -1    4.63    1.37
   7 -12   1    4.84    1.40
   7 -12   1    9.44    2.42
  -8  12  -1    9.05    1.71
  -8  12  -1    8.02    2.24
  -8  12  -1    6.80    1.65
   8 -12   1    6.49    1.66
   8 -12   1    7.37    2.24
  -9  12  -1    9.37    2.43
  -9  12  -1    9.47    2.07
  -9  12  -1   11.20    1.84
   9 -12   1   11.44    2.20
   9 -12   1   14.17    3.05
   9 -12   1    7.62    1.77
 -10  12  -1    2.75    1.03
 -10  12  -1    2.49    1.83
 -10  12  -1    2.76    1.58
  10 -12   1    3.29    1.63
  10 -12   1    1.70    1.79
 -11  12  -1    1.90    1.61
 -11  12  -1    7.92    2.08
 -11  12  -1    1.79    0.83
  11 -12   1    2.74    1.79
  11 -12   1    1.34    0.92
  11 -12   1    1.91    1.38
 -12  12  -1   15.02    2.70
 -12  12  -1   12.73    2.99
  12 -12   1   10.18    3.38
  12 -12   1    6.65    2.17
 -13  12  -1    3.48    1.82
 -13  12  -1    5.20    2.05
  13 -12   1    1.09    1.48
  13 -12   1    0.39    1.74
 -14  12  -1    0.88    1.37
 -14  12  -1    0.26    1.81
  14 -12   1    1.54    2.00
  14 -12   1    0.91    1.59
 -15  12  -1    7.78    2.53
 -15  12  -1   11.65    2.69
  15 -12   1   12.51    2.98
  15 -12   1    9.51    2.93
   7  11  -1    0.41    1.80
   7  11  -1    3.46    1.90
  -7 -11   1    1.88    2.05
  -7 -11   1    2.01    2.16
   6  11  -1    4.50    1.96
   6  11  -1    3.51    1.89
  -6 -11   1    3.70    2.13
  -6 -11   1    6.39    2.47
   5  11  -1    5.63    2.30
   5  11  -1    6.91    1.91
  -5 -11   1    4.94    2.27
  -5 -11   1    5.07    2.15
   4  11  -1    1.39    0.57
   4  11  -1   -0.02    1.34
   4  11  -1    3.08    1.70
  -4 -11   1   -0.86    1.32
  -4 -11   1    1.43    1.69
   3  11  -1   -0.32    0.78
   3  11  -1    1.45    1.81
   3  11  -1    0.34    0.64
  -3 -11   1    0.61    1.43
  -3 -11   1   -1.96    1.40
   2  11  -1    8.83    1.59
   2  11  -1    8.47    2.39
   2  11  -1   11.75    1.64
  -2 -11   1    8.07    2.31
  -2 -11   1    9.07    2.13
   1  11  -1    8.64    2.24
   1  11  -1    9.40    1.63
   1  11  -1    7.51    1.60
  -1 -11   1   11.81    1.98
  -1 -11   1    8.97    2.25
  -1 -11   1   10.40    2.05
   0  11  -1    0.18    1.21
   0  11  -1   -0.16    0.78
   0 -11   1    0.33    0.99
   0 -11   1   -1.03    1.16
   0 -11   1   -0.79    1.14
   0 -11   1   -0.58    0.74
  -1  11  -1   18.54    2.03
  -1  11  -1   18.16    2.92
   1 -11   1   21.08    2.20
   1 -11   1   20.29    1.85
   1 -11   1   21.98    1.91
   1 -11   1   28.51    3.62
  -2  11  -1    2.72    1.21
  -2  11  -1    2.72    1.63
   2 -11   1    6.49    1.57
   2 -11   1    4.08    1.21
   2 -11   1    4.74    1.83
   2 -11   1    5.58    1.23
  -3  11  -1   25.71    2.68
  -3  11  -1   25.15    2.43
  -3  11  -1   23.29    2.09
   3 -11   1   24.31    2.71
   3 -11   1   25.92    1.98
   3 -11   1   26.30    1.93
   3 -11   1   25.02    2.24
  -4  11  -1    2.53    1.31
  -4  11  -1    0.81    1.00
  -4  11  -1    2.88    1.45
   4 -11   1   -0.18    0.87
   4 -11   1    1.29    0.79
   4 -11   1    1.71    0.95
   4 -11   1    0.80    1.33
  -5  11  -1    8.69    2.08
  -5  11  -1    6.99    1.43
  -5  11  -1   12.71    2.26
   5 -11   1   10.59    1.64
   5 -11   1    6.95    1.61
   5 -11   1   11.12    2.27
  -6  11  -1   10.54    1.88
  -6  11  -1   10.18    2.33
  -6  11  -1    9.46    1.65
  -6  11  -1    8.63    1.67
   6 -11   1   11.36    1.79
   6 -11   1   10.09    2.24
  -7  11  -1    0.21    0.96
  -7  11  -1    3.83    1.61
  -7  11  -1    2.42    1.16
  -7  11  -1    2.96    1.02
   7 -11   1    1.83    1.63
   7 -11   1    0.67    1.07
   7 -11   1    2.59    1.26
  -8  11  -1    3.86    1.24
  -8  11  -1    1.65    1.58
   8 -11   1    4.57    1.70
   8 -11   1    5.95    2.08
   8 -11   1    2.13    1.17
  -9  11  -1   40.65    2.49
  -9  11  -1   35.96    3.37
  -9  11  -1   38.87    3.02
   9 -11   1   37.41    3.44
   9 -11   1   42.62    3.07
   9 -11   1   33.64    2.27
 -10  11  -1   22.60    3.49
 -10  11  -1   19.15    2.73
 -10  11  -1   16.93    1.54
  10 -11   1   24.65    3.51
  10 -11   1   16.20    1.54
  10 -11   1   23.27    3.02
 -11  11  -1    1.18    1.43
 -11  11  -1   -1.94    0.89
  11 -11   1    2.98    1.77
  11 -11   1   -0.17    0.61
  11 -11   1   -0.17    1.27
 -12  11  -1    3.54    1.69
 -12  11  -1    6.61    2.40
  12 -11   1    5.74    2.02
  12 -11   1    7.82    2.20
 -13  11  -1    3.84    1.79
 -13  11  -1    3.85    2.04
  13 -11   1    1.31    1.65
 -14  11  -1    2.36    1.85
 -14  11  -1    4.76    2.10
  14 -11   1    3.07    1.79
  14 -11   1    1.36    2.03
 -15  11  -1    4.73    2.16
 -15  11  -1    3.49    2.12
  15 -11   1    0.81    2.04
  15 -11   1    3.68    2.24
   8  10  -1   -0.50    1.56
   8  10  -1    0.04    1.56
  -8 -10   1   -1.12    1.55
  -8 -10   1   -0.26    2.03
   7  10  -1   -0.38    1.25
   7  10  -1    2.55    1.96
  -7 -10   1    1.00    2.13
  -7 -10   1   -0.07    1.74
   6  10  -1    1.11    1.58
   6  10  -1    1.59    1.36
  -6 -10   1    1.82    1.76
  -6 -10   1    2.08    1.85
   5  10  -1    1.24    1.42
   5  10  -1    2.84    1.89
  -5 -10   1    1.94    1.80
  -5 -10   1    2.15    1.68
   4  10  -1    6.56    2.17
   4  10  -1    9.70    1.19
   4  10  -1    8.28    0.83
   4  10  -1    9.08    1.95
  -4 -10   1    7.82    2.32
  -4 -10   1    7.80    2.14
   3  10  -1    6.80    1.18
   3  10  -1    8.92    1.27
   3  10  -1    5.96    1.68
   3  10  -1   11.49    2.66
  -3 -10   1    8.13    2.10
  -3 -10   1    7.66    2.12
   2  10  -1   -0.04    1.23
   2  10  -1    0.36    0.72
   2  10  -1    0.30    0.75
  -2 -10   1    1.31    1.52
  -2 -10   1    0.88    1.24
   1  10  -1    1.56    0.85
   1  10  -1    1.16    0.90
   1  10  -1    1.02    1.49
  -1 -10   1    0.61    1.13
  -1 -10   1    1.15    1.41
  -1 -10   1    0.28    1.68
   0  10  -1    2.49    1.04
   0  10  -1    2.65    1.18
   0  10  -1    3.48    1.60
   0 -10   1    3.63    1.08
   0 -10   1    0.96    1.41
   0 -10   1    4.23    1.50
   0 -10   1    3.03    1.15
  -1  10  -1    6.97    1.58
  -1  10  -1    4.94    1.74
  -1  10  -1    5.43    1.32
   1 -10   1    5.97    1.28
   1 -10   1    6.15    1.40
   1 -10   1    5.32    1.48
   1 -10   1    7.61    1.36
   1 -10   1    6.74    1.87
  -2  10  -1   -0.54    0.74
  -2  10  -1   -0.48    0.82
  -2  10  -1   -0.79    0.96
   2 -10   1    0.33    0.95
   2 -10   1   -0.75    0.52
   2 -10   1    0.04    1.22
   2 -10   1    0.87    0.82
   2 -10   1    1.12    1.01
  -3  10  -1    4.34    1.42
  -3  10  -1    6.22    1.39
  -3  10  -1    2.75    1.49
   3 -10   1    4.29    1.09
   3 -10   1    5.84    1.76
   3 -10   1    4.55    1.13
   3 -10   1    4.53    1.31
  -4  10  -1    2.28    1.29
  -4  10  -1    3.45    1.08
   4 -10   1    1.45    1.02
   4 -10   1    1.30    0.80
   4 -10   1    0.92    1.20
  -5  10  -1    1.75    0.90
  -5  10  -1    5.24    1.16
  -5  10  -1    1.95    1.21
  -5  10  -1    3.53    1.42
   5 -10   1    1.09    1.05
   5 -10   1    1.77    0.96
   5 -10   1    1.91    1.35
   5 -10   1    2.55    1.09
  -6  10  -1   50.79    3.52
  -6  10  -1   52.97    2.84
  -6  10  -1   51.31    3.05
  -6  10  -1   48.70    2.79
   6 -10   1   50.33    2.85
   6 -10   1   54.46    3.68
   6 -10   1   51.10    2.89
  -7  10  -1    5.40    1.41
  -7  10  -1    4.13    1.20
  -7  10  -1    4.53    1.20
  -7  10  -1    3.05    1.58
  -7  10  -1    4.42    1.34
   7 -10   1    4.81    1.71
   7 -10   1    3.81    1.36
   7 -10   1    4.81    1.31
  -8  10  -1   28.23    2.06
  -8  10  -1   25.92    2.34
  -8  10  -1   28.93    2.87
   8 -10   1   27.60    2.00
   8 -10   1   27.61    2.78
   8 -10   1   24.92    2.82
  -9  10  -1    4.69    1.80
  -9  10  -1    4.26    1.52
  -9  10  -1    7.09    1.28
   9 -10   1    5.36    1.83
   9 -10   1    5.80    1.20
   9 -10   1    5.50    1.65
 -10  10  -1    4.22    1.65
 -10  10  -1    7.93    1.98
 -10  10  -1    5.20    0.93
  10 -10   1    6.53    2.10
  10 -10   1    3.90    0.93
  10 -10   1    9.31    2.14
 -11  10  -1   -0.46    0.98
 -11  10  -1    0.88    1.46
  11 -10   1    1.11    1.49
  11 -10   1   -0.06    1.18
 -12  10  -1   15.76    3.07
 -12  10  -1   10.95    2.51
  12 -10   1    6.69    2.19
  12 -10   1    9.86    2.47
 -13  10  -1    1.40    1.35
  13 -10   1    2.38    1.78
  13 -10   1    2.28    1.82
 -14  10  -1   11.20    2.76
 -14  10  -1    9.95    2.65
  14 -10   1   10.30    2.93
  14 -10   1   12.44    2.97
 -15  10  -1    2.47    2.10
 -15  10  -1    6.35    2.37
  15 -10   1    1.50    2.09
  15 -10   1    4.77    1.98
   9   9  -1    0.63    1.77
   9   9  -1    2.07    1.75
  -9  -9   1    1.27    2.30
  -9  -9   1   -3.39    1.78
   8   9  -1    0.17    1.55
   8   9  -1    0.70    1.76
  -8  -9   1   -1.23    1.59
  -8  -9   1    1.58    2.03
   7   9  -1    5.56    1.96
   7   9  -1    4.46    1.92
  -7  -9   1    1.09    1.85
  -7  -9   1    1.97    2.08
   6   9  -1    0.31    1.44
   6   9  -1    0.14    1.34
  -6  -9   1    0.24    1.69
  -6  -9   1   -1.27    1.49
   5   9  -1   -0.56    1.41
   5   9  -1    2.62    1.46
  -5  -9   1    0.85    1.47
  -5  -9   1    1.33    1.78
   4   9  -1   13.36    2.59
   4   9  -1    8.92    1.52
   4   9  -1    8.37    0.83
   4   9  -1    7.08    1.78
  -4  -9   1    6.51    2.10
  -4  -9   1    6.76    1.97
   3   9  -1    0.98    0.57
   3   9  -1    0.68    0.59
   3   9  -1    0.57    1.23
   3   9  -1    0.68    1.39
  -3  -9   1   -0.75    1.10
  -3  -9   1    0.11    1.36
   2   9  -1    6.44    1.99
   2   9  -1   11.19    1.97
   2   9  -1   11.28    1.45
   2   9  -1   12.86    1.57
  -2  -9   1    8.22    2.24
  -2  -9   1    6.96    1.54
  -2  -9   1   15.36    2.69
   1   9  -1    8.75    1.42
   1   9  -1    9.64    1.75
   1   9  -1    9.92    1.60
   1   9  -1    8.18    2.08
  -1  -9   1   10.90    2.29
  -1  -9   1   10.68    1.92
  -1  -9   1   11.48    1.80
   0   9  -1    1.71    0.93
   0   9  -1    0.85    1.28
   0   9  -1   -0.16    0.76
   0  -9   1    0.37    1.16
   0  -9   1    1.82    1.12
   0  -9   1    1.01    0.84
   0  -9   1    2.68    0.99
   0  -9   1    1.93    0.96
  -1   9  -1    0.18    0.77
  -1   9  -1   -0.96    1.05
  -1   9  -1    0.27    0.81
   1  -9   1   -0.79    0.89
   1  -9   1   -0.12    0.65
   1  -9   1   -0.36    0.76
   1  -9   1    0.70    0.66
  -2   9  -1    1.14    1.05
  -2   9  -1    0.92    0.79
  -2   9  -1    0.73    0.97
   2  -9   1   -0.26    0.73
   2  -9   1   -0.83    0.91
   2  -9   1   -0.03    0.63
   2  -9   1   -0.04    0.85
   2  -9   1    0.28    0.63
  -3   9  -1   16.57    1.52
  -3   9  -1   14.52    2.11
  -3   9  -1   15.46    2.12
   3  -9   1   15.92    1.55
   3  -9   1   16.57    2.41
   3  -9   1   16.31    1.45
   3  -9   1   15.77    1.78
   3  -9   1   16.45    1.47
   3  -9   1   15.53    2.10
  -4   9  -1    0.60    0.69
  -4   9  -1    0.65    0.66
  -4   9  -1   -0.45    0.81
  -4   9  -1   -0.49    0.85
   4  -9   1   -0.56    0.88
   4  -9   1   -0.43    0.81
   4  -9   1   -0.50    0.72
   4  -9   1    0.26    0.76
   4  -9   1   -0.01    0.65
  -5   9  -1   58.61    2.87
  -5   9  -1   58.74    3.08
  -5   9  -1   61.17    2.87
  -5   9  -1   61.59    3.53
   5  -9   1   61.61    2.95
   5  -9   1   63.91    4.22
   5  -9   1   64.39    3.43
  -6   9  -1    2.52    1.10
  -6   9  -1    1.92    0.93
  -6   9  -1    3.19    1.04
  -6   9  -1    1.62    1.22
  -6   9  -1    2.67    1.01
   6  -9   1    4.08    1.08
   6  -9   1    3.77    1.12
   6  -9   1    3.23    1.53
  -7   9  -1   13.44    1.93
  -7   9  -1   14.43    1.60
  -7   9  -1   13.18    2.30
  -7   9  -1   13.68    1.95
  -7   9  -1   13.70    1.48
   7  -9   1   15.47    2.21
   7  -9   1   12.22    1.36
   7  -9   1   14.74    2.46
  -8   9  -1    0.75    1.18
  -8   9  -1    0.28    0.70
  -8   9  -1   -0.92    0.91
   8  -9   1    0.13    0.64
   8  -9   1    0.94    1.45
   8  -9   1    0.11    1.09
  -9   9  -1    4.07    1.49
  -9   9  -1    0.77    1.57
  -9   9  -1    2.63    0.80
   9  -9   1    3.96    1.63
   9  -9   1    2.93    0.83
   9  -9   1    3.26    1.65
 -10   9  -1    3.03    1.43
 -10   9  -1   -0.62    1.23
  10  -9   1   -0.44    1.21
  10  -9   1    0.03    0.51
  10  -9   1    0.24    1.49
 -11   9  -1    1.18    1.17
 -11   9  -1    0.62    1.47
  11  -9   1    1.17    1.57
  11  -9   1    0.53    1.37
 -12   9  -1    1.01    1.32
 -12   9  -1    0.10    1.36
  12  -9   1    0.15    1.41
  12  -9   1    2.81    1.52
 -13   9  -1    0.86    1.58
 -13   9  -1    0.89    1.51
  13  -9   1    1.51    1.56
  13  -9   1    0.78    1.47
 -14   9  -1    6.76    2.22
 -14   9  -1    1.32    1.74
  14  -9   1    3.89    2.51
  14  -9   1    1.48    1.69
 -15   9  -1    0.21    1.42
 -15   9  -1    2.75    1.97
  15  -9   1   -1.58    1.66
  15  -9   1    0.24    1.71
  10   8  -1    5.11    2.08
 -10  -8   1    0.05    1.91
   9   8  -1    9.51    2.58
   9   8  -1    9.84    2.52
  -9  -8   1    4.96    2.55
  -9  -8   1    4.18    2.34
   8   8  -1    5.65    2.34
  -8  -8   1   -0.40    1.74
  -8  -8   1    2.14    2.56
   7   8  -1    0.55    1.43
   7   8  -1    3.58    2.00
  -7  -8   1    3.19    1.84
  -7  -8   1    1.20    1.73
   6   8  -1    1.17    1.55
   6   8  -1    1.03    1.50
  -6  -8   1   -0.61    1.47
  -6  -8   1   -0.22    1.37
   5   8  -1   12.23    2.48
   5   8  -1   11.92    2.57
  -5  -8   1    9.18    2.26
  -5  -8   1   11.86    2.59
   4   8  -1    1.63    1.27
   4   8  -1   -0.05    0.43
   4   8  -1    1.00    1.33
  -4  -8   1    1.83    1.35
  -4  -8   1    0.60    1.47
   3   8  -1   10.81    1.08
   3   8  -1   12.19    2.33
   3   8  -1   11.12    1.30
   3   8  -1   12.75    2.07
  -3  -8   1    8.77    2.11
   2   8  -1    8.22    1.26
   2   8  -1    4.59    1.64
   2   8  -1    6.30    1.50
   2   8  -1    8.68    1.68
   2   8  -1   10.46    1.34
  -2  -8   1   10.10    1.99
  -2  -8   1    7.80    1.62
  -2  -8   1    8.20    1.92
   1   8  -1   34.38    2.75
   1   8  -1   35.20    2.81
   1   8  -1   36.01    2.04
   1   8  -1   37.08    2.33
  -1  -8   1   37.16    2.29
  -1  -8   1   33.57    3.19
  -1  -8   1   36.63    2.55
   0   8  -1   17.74    2.41
   0   8  -1   13.59    1.71
   0   8  -1   12.67    1.37
   0  -8   1   14.85    1.78
   0  -8   1   13.27    1.38
   0  -8   1   14.26    1.42
   0  -8   1   14.81    2.24
   0  -8   1   16.04    1.67
  -1   8  -1    9.08    1.40
  -1   8  -1    8.95    1.50
  -1   8  -1    7.39    1.63
  -1   8  -1   12.30    1.93
   1  -8   1    8.37    1.63
   1  -8   1   10.99    1.95
   1  -8   1    8.37    1.32
   1  -8   1   11.37    1.61
   1  -8   1   10.80    1.40
   1  -8   1    8.82    1.42
  -2   8  -1   10.53    1.68
  -2   8  -1    9.68    1.76
  -2   8  -1   12.50    1.90
  -2   8  -1   10.91    1.44
   2  -8   1   10.60    1.48
   2  -8   1   11.01    1.32
   2  -8   1   10.80    1.92
   2  -8   1   11.05    1.41
   2  -8   1   12.92    1.77
   2  -8   1   11.69    1.77
  -3   8  -1   -0.55    0.62
  -3   8  -1    0.11    0.59
  -3   8  -1   -0.15    0.78
  -3   8  -1   -1.51    0.60
   3  -8   1    1.22    0.97
   3  -8   1    0.09    0.51
   3  -8   1   -0.87    0.59
   3  -8   1    0.04    0.64
   3  -8   1    0.39    0.91
  -4   8  -1    0.70    0.98
  -4   8  -1    1.02    0.72
  -4   8  -1    0.58    0.64
  -4   8  -1   -0.56    0.72
  -4   8  -1    0.33    0.73
   4  -8   1    1.25    0.83
   4  -8   1    1.37    0.73
   4  -8   1    0.19    0.73
   4  -8   1    1.33    1.04
   4  -8   1    1.03    0.91
  -5   8  -1   24.36    1.83
  -5   8  -1   22.23    1.70
  -5   8  -1   25.77    2.24
  -5   8  -1   22.63    2.06
  -5   8  -1   23.56    1.85
   5  -8   1   20.50    1.90
   5  -8   1   23.39    2.18
   5  -8   1   22.81    1.74
   5  -8   1   26.73    1.92
  -6   8  -1    5.31    1.23
  -6   8  -1    3.67    1.06
  -6   8  -1    6.60    1.25
  -6   8  -1    6.22    1.27
  -6   8  -1    7.95    1.76
   6  -8   1    6.44    1.38
   6  -8   1    5.14    1.08
   6  -8   1    4.22    1.42
  -7   8  -1    0.74    0.85
  -7   8  -1    0.60    0.61
  -7   8  -1   -0.08    0.78
  -7   8  -1   -0.17    0.64
  -7   8  -1   -0.07    1.06
   7  -8   1    0.55    0.60
   7  -8   1   -0.19    0.82
   7  -8   1    0.90    1.14
  -8   8  -1   18.21    2.47
  -8   8  -1   16.83    2.57
  -8   8  -1   15.02    2.13
  -8   8  -1   14.75    1.24
   8  -8   1   16.48    1.29
   8  -8   1   18.32    2.44
   8  -8   1   16.89    2.54
  -9   8  -1   16.79    2.43
  -9   8  -1   13.81    2.53
   9  -8   1   16.77    2.66
   9  -8   1   14.43    2.41
 -10   8  -1   13.83    2.52
 -10   8  -1   12.06    2.31
  10  -8   1   11.43    2.38
  10  -8   1   11.04    2.44
 -11   8  -1    0.52    1.33
 -11   8  -1   -0.27    1.22
  11  -8   1   -0.06    1.45
  11  -8   1    0.61    1.42
 -12   8  -1    0.21    1.33
 -12   8  -1    2.81    1.58
  12  -8   1   -0.42    1.09
  12  -8   1    2.61    1.69
 -13   8  -1   -0.10    1.34
 -13   8  -1   -0.85    1.32
  13  -8   1   -0.02    1.45
  13  -8   1   -0.76    1.43
 -14   8  -1    2.12    1.77
 -14   8  -1   -0.09    1.47
  14  -8   1   -1.61    1.45
  14  -8   1   -0.68    1.60
 -15   8  -1   -0.18    1.51
 -15   8  -1    0.89    1.87
  15  -8   1   -1.46    1.30
  15  -8   1    0.84    2.00
  10   7  -1   15.81    3.24
  10   7  -1   12.31    2.60
 -10  -7   1    9.55    3.20
 -10  -7   1   15.76    3.26
   9   7  -1    2.40    1.63
   9   7  -1    2.12    1.78
  -9  -7   1   -3.16    1.41
  -9  -7   1    2.18    2.35
   8   7  -1   14.30    2.79
   8   7  -1   10.51    2.42
  -8  -7   1   11.18    2.52
  -8  -7   1    7.89    2.44
   7   7  -1   13.16    2.69
   7   7  -1   15.88    2.77
  -7  -7   1    7.18    2.28
  -7  -7   1    6.87    2.17
   6   7  -1    3.14    1.68
   6   7  -1    6.23    2.04
  -6  -7   1    5.11    2.01
  -6  -7   1    6.18    2.07
   5   7  -1   -0.92    1.05
   5   7  -1   -0.89    1.23
  -5  -7   1    0.34    1.41
  -5  -7   1   -1.41    0.99
   4   7  -1  139.24    3.50
   4   7  -1  135.74    5.31
   4   7  -1  141.66    5.87
  -4  -7   1  132.47    5.80
  -4  -7   1  132.01    5.57
   3   7  -1   31.77    2.48
   3   7  -1   37.24    1.65
   3   7  -1   33.69    1.64
   3   7  -1   33.78    2.52
   3   7  -1   36.09    2.87
  -3  -7   1   35.36    2.47
  -3  -7   1   36.06    3.33
  -3  -7   1   34.30    2.72
   2   7  -1    7.12    1.08
   2   7  -1    8.81    1.77
   2   7  -1    8.03    1.52
   2   7  -1    6.38    1.02
   2   7  -1    9.05    1.79
  -2  -7   1    5.79    1.43
  -2  -7   1    8.23    1.49
  -2  -7   1    8.03    1.80
   1   7  -1   23.23    1.80
   1   7  -1   24.20    1.85
   1   7  -1   28.55    2.34
   1   7  -1   27.40    2.22
   1   7  -1   26.62    1.62
  -1  -7   1   28.46    2.34
  -1  -7   1   26.50    2.02
  -1  -7   1   27.43    1.86
  -1  -7   1   24.72    2.14
   0   7  -1   60.11    3.16
   0   7  -1   60.10    3.21
   0   7  -1   60.34    2.67
   0   7  -1   61.88    2.62
   0  -7   1   61.26    3.14
   0  -7   1   62.52    2.62
   0  -7   1   60.01    2.75
   0  -7   1   63.37    2.63
   0  -7   1   69.99    3.45
  -1   7  -1   27.95    3.95
  -1   7  -1   30.65    2.25
  -1   7  -1   30.03    1.79
  -1   7  -1   28.64    1.88
   1  -7   1   31.01    1.80
   1  -7   1   33.70    1.93
   1  -7   1   29.08    1.71
   1  -7   1   30.12    2.30
   1  -7   1   27.05    2.07
   1  -7   1   32.80    2.00
  -2   7  -1   51.22    2.73
  -2   7  -1   50.22    2.25
  -2   7  -1   49.89    2.60
  -2   7  -1   51.01    2.82
   2  -7   1   55.84    2.36
   2  -7   1   51.00    2.65
   2  -7   1   49.10    2.28
   2  -7   1   48.55    2.48
   2  -7   1   52.55    2.93
   2  -7   1   47.35    2.17
  -3   7  -1    3.69    1.12
  -3   7  -1    3.95    1.25
  -3   7  -1    4.94    1.01
  -3   7  -1    4.33    0.99
  -3   7  -1    4.38    1.16
   3  -7   1    5.12    1.03
   3  -7   1    4.05    1.25
   3  -7   1    5.73    1.32
   3  -7   1    4.30    0.99
   3  -7   1    2.88    0.95
  -4   7  -1   -0.52    0.65
  -4   7  -1   -0.53    0.74
  -4   7  -1    0.10    0.64
  -4   7  -1    0.26    0.65
  -4   7  -1   -0.34    0.51
   4  -7   1    0.29    0.62
   4  -7   1    0.69    0.85
   4  -7   1   -0.13    0.55
   4  -7   1    0.08    0.84
  -5   7  -1   55.73    3.00
  -5   7  -1   56.67    2.64
  -5   7  -1   53.68    2.54
  -5   7  -1   54.55    3.08
  -5   7  -1   59.71    2.56
  -5   7  -1   56.44    2.67
   5  -7   1   56.29    2.74
   5  -7   1   54.21    3.11
   5  -7   1   61.30    3.08
   5  -7   1   57.45    2.44
  -6   7  -1   14.05    1.80
  -6   7  -1   15.44    1.29
  -6   7  -1   17.22    2.25
  -6   7  -1   15.40    1.90
  -6   7  -1   14.06    1.44
  -6   7  -1   13.99    1.58
   6  -7   1   19.29    1.99
   6  -7   1   17.81    1.74
   6  -7   1   15.84    1.26
   6  -7   1   14.30    1.57
  -7   7  -1   10.96    1.94
  -7   7  -1    6.77    1.43
  -7   7  -1   12.83    2.17
  -7   7  -1    9.65    1.20
  -7   7  -1   12.66    1.85
  -7   7  -1   10.08    1.61
   7  -7   1    9.29    1.74
   7  -7   1    9.54    0.96
   7  -7   1   12.46    2.14
  -8   7  -1   -0.15    1.08
  -8   7  -1   -0.08    0.72
  -8   7  -1   -0.58    0.88
   8  -7   1    0.16    1.01
   8  -7   1    2.73    1.27
  -9   7  -1    1.30    1.22
  -9   7  -1    1.52    1.34
   9  -7   1    2.56    1.43
   9  -7   1    2.02    1.42
   9  -7   1    1.92    0.44
   9  -7   1    2.37    0.50
 -10   7  -1    5.75    1.87
 -10   7  -1    5.84    1.77
  10  -7   1    6.05    1.86
  10  -7   1    4.68    1.81
 -11   7  -1   18.29    2.98
 -11   7  -1   22.21    3.19
  11  -7   1   18.95    3.13
  11  -7   1   19.10    2.95
 -12   7  -1   -1.12    0.95
 -12   7  -1   -0.57    1.03
  12  -7   1    1.19    1.45
  12  -7   1    1.29    1.80
 -13   7  -1   16.30    3.08
 -13   7  -1   19.21    3.17
  13  -7   1   15.97    3.13
  13  -7   1   17.57    4.76
 -14   7  -1   -1.80    1.29
 -14   7  -1    3.95    1.76
  14  -7   1    1.79    2.06
  14  -7   1    4.12    1.77
 -15   7  -1    4.06    2.05
 -15   7  -1    5.65    2.14
  15  -7   1   -1.03    1.34
  15  -7   1   -0.35    1.91
  11   6  -1    2.77    1.53
  11   6  -1    1.30    1.68
 -11  -6   1   -0.82    1.78
 -11  -6   1    4.42    2.72
  10   6  -1   13.21    3.17
  10   6  -1   14.18    2.68
 -10  -6   1    8.03    2.77
 -10  -6   1    9.09    2.55
   9   6  -1    6.99    2.21
   9   6  -1   10.53    2.27
  -9  -6   1    7.50    2.55
   8   6  -1    0.95    1.43
   8   6  -1   -0.51    1.37
  -8  -6   1    0.79    1.70
  -8  -6   1    1.21    1.39
   7   6  -1   -0.48    1.34
   7   6  -1    1.41    1.34
  -7  -6   1    2.55    1.58
  -7  -6   1    2.68    1.65
   6   6  -1    0.00    1.20
   6   6  -1   -0.47    1.20
  -6  -6   1    0.37    1.44
  -6  -6   1    1.10    1.26
   5   6  -1   10.73    2.10
   5   6  -1   13.26    2.35
  -5  -6   1   13.30    2.33
  -5  -6   1   17.94    2.66
   4   6  -1   30.46    1.23
   4   6  -1   32.12    1.23
   4   6  -1   31.60    2.53
  -4  -6   1   31.58    2.65
  -4  -6   1   24.17    2.19
  -4  -6   1   29.42    2.67
   3   6  -1    0.80    0.90
   3   6  -1    2.84    1.32
   3   6  -1    6.04    1.37
   3   6  -1    4.46    0.71
   3   6  -1    3.22    1.09
   3   6  -1    4.70    0.95
  -3  -6   1    3.51    1.32
  -3  -6   1    2.43    1.21
  -3  -6   1    5.12    1.52
   2   6  -1   32.13    2.36
   2   6  -1   28.49    2.23
   2   6  -1   23.59    1.79
   2   6  -1   27.50    1.44
   2   6  -1   26.50    1.39
   2   6  -1   31.02    2.06
  -2  -6   1   27.99    2.21
  -2  -6   1   26.79    1.99
  -2  -6   1   25.11    1.82
  -2  -6   1   28.06    2.27
   1   6  -1   22.28    1.66
   1   6  -1   20.03    1.32
   1   6  -1   19.93    1.83
   1   6  -1   22.42    1.97
   1   6  -1   26.99    1.78
  -1  -6   1   20.61    1.55
  -1  -6   1   19.44    1.66
  -1  -6   1   22.73    1.38
  -1  -6   1   22.00    1.99
   0   6  -1   82.25    3.48
   0   6  -1   83.87    3.51
   0   6  -1   77.30    2.92
   0   6  -1   77.91    2.84
   0  -6   1   76.57    3.33
   0  -6   1   83.74    3.03
   0  -6   1   83.01    2.87
   0  -6   1   76.91    2.87
   0  -6   1   79.83    3.53
  -1   6  -1  202.36    5.98
  -1   6  -1  206.35    5.94
  -1   6  -1  206.90    5.54
  -1   6  -1  205.71    5.26
   1  -6   1  204.78    6.10
   1  -6   1  205.07    5.29
   1  -6   1  203.66    5.26
   1  -6   1  198.43    5.82
   1  -6   1  197.59    5.42
   1  -6   1  201.78    5.28
  -2   6  -1    6.08    1.34
  -2   6  -1    9.35    1.41
  -2   6  -1    7.70    1.09
  -2   6  -1    5.23    1.18
   2  -6   1   10.34    1.49
   2  -6   1    7.16    1.08
   2  -6   1    8.41    1.54
   2  -6   1    7.80    1.13
   2  -6   1    6.31    1.22
  -3   6  -1  160.17    4.45
  -3   6  -1  154.80    4.93
  -3   6  -1  159.49    4.68
  -3   6  -1  165.38    5.08
  -3   6  -1  155.18    4.30
   3  -6   1  150.78    4.50
   3  -6   1  161.18    4.49
   3  -6   1  151.04    4.32
   3  -6   1  146.28    4.97
   3  -6   1  153.03    4.83
  -4   6  -1   -0.20    0.81
  -4   6  -1   -0.75    0.69
  -4   6  -1    0.89    0.72
  -4   6  -1    0.89    0.72
  -4   6  -1    0.19    0.66
   4  -6   1   -0.47    0.59
   4  -6   1    1.78    1.01
   4  -6   1    0.34    0.70
   4  -6   1    0.80    0.91
  -5   6  -1   -0.02    0.63
  -5   6  -1   -0.80    0.85
  -5   6  -1    0.00    0.66
  -5   6  -1    0.96    0.87
  -5   6  -1    0.00    0.51
  -5   6  -1    0.91    0.67
   5  -6   1    0.12    0.83
   5  -6   1    0.19    0.76
   5  -6   1    0.04    0.69
   5  -6   1    0.06    0.51
  -6   6  -1    3.13    0.72
  -6   6  -1    2.16    1.12
  -6   6  -1    3.93    1.10
  -6   6  -1    2.45    0.94
  -6   6  -1    3.88    0.99
  -6   6  -1    3.63    1.11
   6  -6   1    1.86    1.08
   6  -6   1    1.56    0.92
   6  -6   1    1.83    0.93
   6  -6   1    2.38    0.63
  -7   6  -1   74.91    3.49
  -7   6  -1   75.45    2.86
  -7   6  -1   73.94    3.45
  -7   6  -1   74.66    3.54
  -7   6  -1   65.90    3.57
   7  -6   1   65.02    3.39
   7  -6   1   78.86    2.37
   7  -6   1   72.55    3.65
   7  -6   1   79.40    3.72
  -8   6  -1   19.03    2.05
  -8   6  -1   17.12    2.20
  -8   6  -1   19.85    2.53
   8  -6   1   17.57    0.97
   8  -6   1   24.17    2.84
   8  -6   1   19.35    0.99
   8  -6   1   18.65    2.47
  -9   6  -1   20.00    2.68
  -9   6  -1   21.81    2.82
   9  -6   1   17.34    0.71
   9  -6   1   22.49    2.86
   9  -6   1   17.07    0.71
 -10   6  -1   10.77    2.15
 -10   6  -1   10.84    2.32
  10  -6   1   12.14    2.42
  10  -6   1    8.02    2.00
 -11   6  -1    2.75    1.69
 -11   6  -1    7.96    2.08
  11  -6   1    4.19    1.84
  11  -6   1    5.53    1.93
 -12   6  -1    2.92    1.56
 -12   6  -1    2.73    1.65
  12  -6   1    3.94    1.77
  12  -6   1    4.89    2.07
 -13   6  -1    5.01    2.01
 -13   6  -1    3.70    1.72
  13  -6   1    1.07    1.69
  13  -6   1   -1.16    1.68
 -14   6  -1    8.98    2.34
 -14   6  -1   10.41    2.64
  14  -6   1    5.87    2.04
  14  -6   1   10.83    2.79
 -15   6  -1    8.30    4.00
 -15   6  -1    6.56    2.34
  15  -6   1    3.49    2.13
  12   5  -1   -1.09    1.57
 -12  -5   1    5.14    2.42
 -12  -5   1    3.96    2.53
  11   5  -1   -0.34    1.51
  11   5  -1   -1.89    1.06
 -11  -5   1    1.45    1.68
 -11  -5   1    1.49    1.99
  10   5  -1    2.34    1.75
  10   5  -1    2.66    1.59
 -10  -5   1    0.41    1.74
 -10  -5   1    2.36    1.77
   9   5  -1    9.56    2.22
   9   5  -1    8.01    2.27
  -9  -5   1    4.74    1.90
  -9  -5   1    5.05    1.92
   8   5  -1    1.87    1.11
   8   5  -1    0.70    1.50
  -8  -5   1   -0.83    1.36
  -8  -5   1    0.68    1.35
   7   5  -1   19.78    2.75
   7   5  -1   14.69    2.58
  -7  -5   1   12.45    2.41
  -7  -5   1   14.86    2.70
   6   5  -1   23.65    2.92
   6   5  -1   21.87    2.76
  -6  -5   1   22.81    2.45
  -6  -5   1   19.89    2.82
   5   5  -1    6.10    1.60
   5   5  -1    4.72    1.52
  -5  -5   1    3.70    1.48
  -5  -5   1    3.64    1.46
   4   5  -1   21.22    2.06
   4   5  -1   20.66    1.95
   4   5  -1   25.38    2.07
   4   5  -1   20.67    0.91
   4   5  -1   22.19    0.90
   4   5  -1   22.23    2.05
  -4  -5   1   19.55    1.89
  -4  -5   1   23.19    2.16
  -4  -5   1   24.48    2.14
  -4  -5   1   21.52    2.02
   3   5  -1   12.58    1.40
   3   5  -1   15.52    2.03
   3   5  -1   15.34    2.22
   3   5  -1   14.32    0.86
   3   5  -1   14.41    1.56
   3   5  -1   13.39    0.82
  -3  -5   1   17.50    2.11
  -3  -5   1   14.92    2.02
  -3  -5   1   15.98    1.99
  -3  -5   1   14.17    1.77
   2   5  -1    0.10    0.44
   2   5  -1    0.18    0.39
   2   5  -1    1.48    0.90
   2   5  -1    2.08    0.79
   2   5  -1    0.35    0.77
   2   5  -1    1.15    0.98
  -2  -5   1    1.33    0.98
  -2  -5   1    0.03    0.80
  -2  -5   1    0.11    0.84
  -2  -5   1    0.29    0.77
   1   5  -1    4.57    1.02
   1   5  -1    4.48    1.21
   1   5  -1    3.03    0.91
   1   5  -1    3.73    0.75
   1   5  -1    6.05    1.33
  -1  -5   1    3.49    1.18
  -1  -5   1    3.30    0.92
  -1  -5   1    4.51    1.06
  -1  -5   1    4.28    1.16
   0   5  -1   38.12    2.18
   0   5  -1   38.88    2.19
   0   5  -1   39.58    1.79
   0   5  -1   38.32    1.80
   0  -5   1   34.68    2.07
   0  -5   1   34.47    1.72
   0  -5   1   40.68    1.86
   0  -5   1   35.50    1.79
   0  -5   1   41.93    2.33
  -1   5  -1  712.56   15.22
  -1   5  -1  691.84   15.01
  -1   5  -1  713.11   14.74
   1  -5   1  712.56   14.39
   1  -5   1  722.35   14.52
   1  -5   1  712.33   14.68
   1  -5   1  728.67   15.04
   1  -5   1  705.02   15.24
   1  -5   1  720.58   14.48
  -2   5  -1   43.65    2.13
  -2   5  -1   44.72    1.98
  -2   5  -1   42.76    1.82
  -2   5  -1   42.96    2.20
  -2   5  -1   40.30    2.04
   2  -5   1   39.96    2.03
   2  -5   1   42.53    1.74
   2  -5   1   43.69    2.02
   2  -5   1   44.16    2.28
   2  -5   1   42.25    1.87
  -3   5  -1  112.51    3.32
  -3   5  -1  114.48    3.84
  -3   5  -1  111.34    3.45
  -3   5  -1  111.67    3.83
  -3   5  -1  116.30    3.48
   3  -5   1  105.90    3.33
   3  -5   1  109.17    3.83
   3  -5   1  114.71    3.84
   3  -5   1  115.41    3.52
  -4   5  -1   19.86    1.30
  -4   5  -1   19.38    1.63
  -4   5  -1   23.48    1.85
  -4   5  -1   21.17    1.48
  -4   5  -1   18.12    1.37
  -4   5  -1   20.99    1.50
   4  -5   1   19.97    1.27
   4  -5   1   19.40    1.69
   4  -5   1   22.24    1.76
   4  -5   1   18.44    1.50
  -5   5  -1  170.01    5.21
  -5   5  -1  166.55    5.38
  -5   5  -1  169.34    5.10
  -5   5  -1  168.29    5.04
  -5   5  -1  174.08    4.36
   5  -5   1  167.72    5.33
   5  -5   1  177.80    5.30
   5  -5   1  166.21    5.34
  -6   5  -1    8.99    0.82
  -6   5  -1   11.65    1.65
  -6   5  -1   10.96    1.78
  -6   5  -1    9.62    1.53
  -6   5  -1   12.42    1.69
   6  -5   1   10.57    1.69
   6  -5   1    9.44    0.79
   6  -5   1   14.34    1.87
   6  -5   1   11.00    1.66
  -7   5  -1    1.52    1.07
  -7   5  -1    1.08    0.83
  -7   5  -1    0.29    0.77
   7  -5   1    1.56    0.43
   7  -5   1    1.94    1.07
   7  -5   1    2.49    0.49
   7  -5   1    1.55    0.84
   7  -5   1    0.90    0.88
   7  -5   1    2.14    1.14
  -8   5  -1  110.50    4.63
  -8   5  -1  105.72    4.40
  -8   5  -1  106.55    4.59
   8  -5   1   94.51    4.20
   8  -5   1  106.20    2.67
   8  -5   1  103.03    4.53
   8  -5   1  104.39    4.64
   8  -5   1  103.45    2.62
  -9   5  -1    4.98    1.63
  -9   5  -1    4.37    1.48
   9  -5   1    4.55    1.70
   9  -5   1    4.14    0.48
   9  -5   1    4.10    1.56
   9  -5   1    4.29    0.50
 -10   5  -1    5.41    1.73
 -10   5  -1    4.95    1.70
  10  -5   1    2.56    1.57
  10  -5   1    2.84    1.40
 -11   5  -1   10.31    2.52
 -11   5  -1    6.23    1.88
  11  -5   1    8.61    2.32
  11  -5   1    8.79    2.13
 -12   5  -1   12.21    2.53
 -12   5  -1   15.33    3.11
  12  -5   1   13.08    2.52
  12  -5   1   12.30    2.84
 -13   5  -1    1.78    1.42
  13  -5   1    2.57    1.74
  13  -5   1   -0.11    1.27
 -14   5  -1   22.85    3.17
 -14   5  -1   25.85    4.06
  14  -5   1   19.63    3.59
 -15   5  -1    8.12    2.13
 -15   5  -1    4.63    2.20
  15  -5   1    3.69    2.16
  12   4  -1    1.20    1.38
  12   4  -1    4.11    2.27
 -12  -4   1   -3.60    1.59
 -12  -4   1    0.64    1.76
  11   4  -1    7.22    2.47
  11   4  -1   10.08    2.06
 -11  -4   1    8.73    2.64
 -11  -4   1   11.83    2.88
  10   4  -1    7.53    1.92
  10   4  -1    7.47    2.37
 -10  -4   1    6.83    2.17
 -10  -4   1    5.44    2.13
   9   4  -1   58.88    4.32
   9   4  -1   65.13    3.94
  -9  -4   1   60.98    4.18
  -9  -4   1   61.30    4.47
   8   4  -1    6.26    1.74
   8   4  -1    5.44    1.90
  -8  -4   1    7.38    2.13
  -8  -4   1    6.00    1.91
   7   4  -1    0.66    1.16
   7   4  -1   -1.16    0.82
  -7  -4   1   -0.34    1.01
  -7  -4   1    1.28    1.27
   6   4  -1    1.03    1.34
   6   4  -1    1.37    1.20
  -6  -4   1    2.28    1.14
  -6  -4   1    0.05    1.11
  -6  -4   1    2.93    1.37
   5   4  -1    0.40    0.24
   5   4  -1    0.68    0.96
   5   4  -1   -1.12    0.73
   5   4  -1    0.61    0.83
   5   4  -1    0.28    0.21
  -5  -4   1    0.24    0.86
  -5  -4   1    0.40    0.85
  -5  -4   1    0.05    0.88
  -5  -4   1    1.36    1.09
   4   4  -1    5.02    1.34
   4   4  -1    3.59    0.42
   4   4  -1    4.28    1.20
   4   4  -1    4.10    1.07
   4   4  -1    4.18    0.46
  -4  -4   1    5.24    1.30
  -4  -4   1    5.68    1.44
  -4  -4   1    4.71    1.18
  -4  -4   1    4.18    1.21
   3   4  -1    5.67    1.24
   3   4  -1    4.22    0.52
   3   4  -1    3.92    1.16
   3   4  -1    5.10    1.31
   3   4  -1    4.56    1.09
   3   4  -1    4.99    0.57
  -3  -4   1    2.11    1.03
  -3  -4   1    2.94    1.01
  -3  -4   1    3.79    1.13
  -3  -4   1    4.38    1.15
   2   4  -1  170.00    5.02
   2   4  -1  164.03    3.73
   2   4  -1  165.63    4.77
   2   4  -1  165.59    3.76
   2   4  -1  164.70    4.74
   2   4  -1  162.04    4.97
  -2  -4   1  165.79    4.95
  -2  -4   1  163.22    4.72
  -2  -4   1  162.26    4.77
  -2  -4   1  158.61    5.01
   1   4  -1  180.20    4.80
   1   4  -1  187.70    4.30
   1   4  -1  191.15    5.28
   1   4  -1  186.73    5.21
   1   4  -1  180.66    4.78
  -1  -4   1  184.20    4.30
  -1  -4   1  197.41    4.90
  -1  -4   1  187.45    5.20
  -1  -4   1  182.50    4.80
  -1  -4   1  180.13    5.21
   0   4  -1  119.18    3.30
   0   4  -1  125.09    3.82
   0   4  -1  129.85    3.87
   0  -4   1  125.44    3.46
   0  -4   1  118.33    3.81
   0  -4   1  130.08    3.83
   0  -4   1  128.96    3.34
  -1   4  -1    5.14    0.96
  -1   4  -1    4.32    0.84
  -1   4  -1    6.40    0.78
  -1   4  -1    5.97    1.08
   1  -4   1    6.09    1.01
   1  -4   1    5.73    0.74
   1  -4   1    5.74    0.86
   1  -4   1    5.37    0.89
   1  -4   1    5.83    1.06
  -2   4  -1   76.22    2.54
  -2   4  -1   75.17    2.74
  -2   4  -1   79.13    2.30
  -2   4  -1   78.56    2.52
  -2   4  -1   75.07    2.71
   2  -4   1   77.93    2.49
   2  -4   1   76.00    2.30
   2  -4   1   76.55    2.78
   2  -4   1   74.64    2.67
   2  -4   1   77.45    2.52
  -3   4  -1   85.74    2.67
  -3   4  -1   83.08    2.95
  -3   4  -1   81.89    3.03
  -3   4  -1   80.97    2.74
   3  -4   1   82.14    2.51
   3  -4   1   83.70    2.99
   3  -4   1   84.97    3.01
   3  -4   1   83.95    2.83
  -4   4  -1    3.75    0.91
  -4   4  -1    4.24    1.08
  -4   4  -1    4.29    1.04
  -4   4  -1    4.29    1.03
  -4   4  -1    4.80    0.74
   4  -4   1    4.24    1.07
   4  -4   1    3.61    1.05
   4  -4   1    3.34    0.63
   4  -4   1    6.04    1.11
  -5   4  -1   14.80    1.42
  -5   4  -1   13.60    1.39
  -5   4  -1   12.68    1.74
  -5   4  -1   12.40    0.89
  -5   4  -1   14.10    1.43
   5  -4   1   14.12    1.73
   5  -4   1   12.40    1.67
   5  -4   1   12.71    1.58
   5  -4   1   11.76    0.85
   5  -4   1   12.69    1.43
  -6   4  -1   28.75    2.07
  -6   4  -1   27.86    2.03
  -6   4  -1   32.38    2.15
  -6   4  -1   28.51    1.94
   6  -4   1   29.49    2.03
   6  -4   1   31.34    2.20
   6  -4   1   27.98    2.04
   6  -4   1   27.92    1.22
   6  -4   1   29.14    1.22
   6  -4   1   30.86    2.05
  -7   4  -1    6.69    1.44
  -7   4  -1    6.61    1.39
  -7   4  -1    5.81    1.36
  -7   4  -1    6.01    1.45
   7  -4   1    5.08    1.36
   7  -4   1    4.76    0.62
   7  -4   1    5.28    0.67
   7  -4   1    4.86    1.38
   7  -4   1    5.85    1.37
  -8   4  -1    5.05    1.24
  -8   4  -1    7.23    1.74
  -8   4  -1    3.94    1.32
   8  -4   1    2.39    1.40
   8  -4   1    7.11    1.67
   8  -4   1    4.52    0.66
   8  -4   1    4.88    0.67
   8  -4   1    6.07    1.32
  -9   4  -1   26.58    2.38
  -9   4  -1   26.41    2.61
   9  -4   1   25.30    1.28
   9  -4   1   22.21    2.39
   9  -4   1   29.81    2.78
   9  -4   1   26.19    1.19
 -10   4  -1    3.04    1.36
 -10   4  -1    2.07    1.52
  10  -4   1    1.42    1.49
  10  -4   1    3.55    0.56
  10  -4   1    2.59    1.36
  10  -4   1    2.13    0.44
 -11   4  -1    1.79    1.17
 -11   4  -1    1.97    1.60
  11  -4   1    2.04    1.56
  11  -4   1    2.55    0.39
  11  -4   1    3.01    0.42
  11  -4   1    2.19    1.75
 -12   4  -1   12.59    2.38
 -12   4  -1    9.49    2.36
  12  -4   1   14.33    2.80
 -13   4  -1   24.85    2.72
 -13   4  -1   23.58    3.56
  13  -4   1   22.81    3.62
 -14   4  -1    2.16    1.41
 -14   4  -1    0.71    1.60
 -14   4  -1    0.90    1.37
  14  -4   1   -0.35    1.56
 -15   4  -1    2.14    1.50
 -15   4  -1    4.02    2.42
 -15   4  -1    3.16    1.89
  15  -4   1    4.45    2.22
  13   3  -1   -0.33    2.01
  13   3  -1   -0.08    1.27
 -13  -3   1    1.77    1.89
 -13  -3   1    2.51    2.26
  12   3  -1    4.14    2.19
  12   3  -1    1.75    1.25
 -12  -3   1    0.37    1.85
 -12  -3   1    0.37    1.69
  11   3  -1    2.76    1.11
  11   3  -1   -0.75    1.53
 -11  -3   1    1.45    1.62
 -11  -3   1    0.32    1.65
  10   3  -1    1.12    1.65
  10   3  -1    5.28    1.58
 -10  -3   1    3.86    1.87
 -10  -3   1    2.24    1.81
   9   3  -1   -0.40    1.47
   9   3  -1    2.95    1.39
  -9  -3   1    3.88    1.73
  -9  -3   1    4.06    1.83
   8   3  -1    5.59    0.54
   8   3  -1    2.47    1.20
   8   3  -1    3.49    1.85
  -8  -3   1    4.77    1.79
  -8  -3   1    6.25    2.00
   7   3  -1    4.94    1.66
   7   3  -1    6.13    1.46
   7   3  -1    5.72    0.56
  -7  -3   1    6.48    1.73
  -7  -3   1    8.55    2.23
  -7  -3   1    4.52    1.31
  -7  -3   1    6.09    0.59
   6   3  -1    0.80    0.96
   6   3  -1    0.11    0.28
   6   3  -1   -1.19    0.94
  -6  -3   1    0.67    0.86
  -6  -3   1   -0.51    0.93
  -6  -3   1    0.38    0.33
  -6  -3   1   -0.17    0.84
   5   3  -1    0.81    0.98
   5   3  -1   -1.00    0.73
   5   3  -1   -0.09    0.23
   5   3  -1    0.96    0.83
  -5  -3   1    0.71    0.87
  -5  -3   1    0.59    0.84
  -5  -3   1    0.67    0.87
  -5  -3   1    1.00    1.04
  -5  -3   1   -1.04    0.65
   4   3  -1    0.26    0.91
   4   3  -1    0.39    0.70
   4   3  -1   -0.18    0.22
   4   3  -1   -0.02    0.23
   4   3  -1   -0.26    0.73
  -4  -3   1    0.09    0.80
  -4  -3   1   -0.14    0.62
  -4  -3   1    0.56    0.81
  -4  -3   1    0.36    0.79
   3   3  -1   26.13    1.81
   3   3  -1   23.22    1.76
   3   3  -1   23.52    0.79
   3   3  -1   24.97    1.74
   3   3  -1   24.33    0.81
   3   3  -1   25.41    1.81
  -3  -3   1   24.15    1.82
  -3  -3   1   23.97    1.77
  -3  -3   1   23.51    1.70
  -3  -3   1   21.45    1.69
   2   3  -1  150.47    3.15
   2   3  -1  151.03    4.17
   2   3  -1  136.15    4.23
   2   3  -1  146.86    4.26
   2   3  -1  148.25    3.12
   2   3  -1  140.99    4.11
  -2  -3   1  149.07    4.40
  -2  -3   1  145.79    4.15
  -2  -3   1  147.76    4.23
  -2  -3   1  142.54    4.12
   1   3  -1    5.10    0.85
   1   3  -1    3.89    0.90
   1   3  -1    5.91    1.01
   1   3  -1    4.79    0.80
   1   3  -1    4.09    0.52
  -1  -3   1    5.34    0.96
  -1  -3   1    3.68    0.78
  -1  -3   1    4.95    0.97
  -1  -3   1    4.63    0.55
   0   3  -1  253.17    5.80
   0   3  -1  241.24    5.29
   0   3  -1  235.20    5.19
   0   3  -1  243.16    5.73
   0  -3   1  243.98    5.80
   0  -3   1  241.53    5.71
   0  -3   1  238.15    5.25
   0  -3   1  242.78    5.21
   0  -3   1  247.58    5.46
  -1   3  -1    5.26    0.76
  -1   3  -1    5.79    0.87
  -1   3  -1    2.79    0.79
  -1   3  -1    4.41    0.88
  -1   3  -1    4.53    0.57
   1  -3   1    5.57    0.79
   1  -3   1    4.17    0.86
   1  -3   1    4.30    0.80
   1  -3   1    4.98    0.83
   1  -3   1    5.04    0.58
  -2   3  -1  692.16   13.86
  -2   3  -1  733.04   14.73
   2  -3   1  706.15   13.85
   2  -3   1  705.92   14.27
   2  -3   1  686.47   14.19
  -3   3  -1    6.39    0.98
  -3   3  -1    8.08    1.08
  -3   3  -1    6.41    1.07
  -3   3  -1    6.17    0.69
  -3   3  -1   10.09    1.13
   3  -3   1    8.49    1.11
   3  -3   1    9.42    1.21
   3  -3   1    9.05    1.13
   3  -3   1    6.73    0.68
  -4   3  -1   10.67    0.78
  -4   3  -1   14.55    1.64
  -4   3  -1   11.39    1.41
  -4   3  -1   10.94    1.20
  -4   3  -1   11.24    1.17
   4  -3   1   11.49    1.35
   4  -3   1   10.93    0.77
   4  -3   1   13.39    1.51
   4  -3   1   12.13    1.27
   4  -3   1   11.95    1.22
  -5   3  -1    8.32    1.40
  -5   3  -1    9.45    1.43
  -5   3  -1    9.48    1.46
  -5   3  -1    9.40    1.41
   5  -3   1    8.01    1.39
   5  -3   1   11.34    1.56
   5  -3   1    8.45    1.47
   5  -3   1    9.48    1.42
   5  -3   1    9.85    0.78
   5  -3   1    7.19    0.73
  -6   3  -1   -0.07    0.73
  -6   3  -1    0.75    0.68
  -6   3  -1    0.52    0.72
  -6   3  -1    1.33    0.94
   6  -3   1    0.03    0.80
   6  -3   1   -0.24    0.90
   6  -3   1    0.47    0.84
   6  -3   1    0.69    0.38
   6  -3   1    0.41    0.71
   6  -3   1    0.02    0.36
  -7   3  -1   18.21    1.70
  -7   3  -1   17.50    1.82
  -7   3  -1   18.88    1.97
  -7   3  -1   21.43    1.83
   7  -3   1   17.46    2.22
   7  -3   1   20.48    1.27
   7  -3   1   18.47    1.81
   7  -3   1   18.85    1.10
   7  -3   1   18.20    1.60
   7  -3   1   21.32    1.93
  -8   3  -1   20.14    1.93
  -8   3  -1   21.04    2.24
  -8   3  -1   21.94    1.97
   8  -3   1   20.67    2.07
   8  -3   1   20.76    1.24
   8  -3   1   21.38    2.34
   8  -3   1   23.44    1.92
   8  -3   1   24.89    1.93
  -9   3  -1   24.36    2.61
  -9   3  -1   23.08    2.22
   9  -3   1   23.38    2.59
   9  -3   1   20.55    1.31
   9  -3   1   22.28    1.34
   9  -3   1   21.36    2.71
   9  -3   1   21.07    1.98
 -10   3  -1    3.51    1.77
 -10   3  -1    2.44    1.24
  10  -3   1    4.60    0.82
  10  -3   1    4.67    0.85
  10  -3   1    1.09    1.62
  10  -3   1    5.68    1.84
 -11   3  -1    2.59    1.67
 -11   3  -1    3.53    1.29
  11  -3   1    3.15    0.74
  11  -3   1    2.87    0.69
  11  -3   1    2.42    1.48
 -12   3  -1    4.36    1.63
 -12   3  -1    4.37    1.80
  12  -3   1    5.89    1.26
  12  -3   1    6.80    0.86
  12  -3   1    6.01    2.31
 -13   3  -1   -1.45    1.45
 -13   3  -1    4.55    1.65
 -13   3  -1    1.17    1.30
  13  -3   1    3.86    2.07
 -14   3  -1    6.08    1.79
 -14   3  -1    7.91    2.59
 -14   3  -1   12.06    3.82
  14  -3   1    9.81    2.86
 -15   3  -1    1.50    1.97
 -15   3  -1    2.90    1.79
 -15   3  -1   -1.10    1.29
  15  -3   1   -1.08    1.78
  13   2  -1    8.37    1.60
  13   2  -1   13.90    3.10
 -13  -2   1    7.63    2.83
 -13  -2   1    9.55    2.71
  12   2  -1    2.16    1.08
  12   2  -1    4.32    2.17
 -12  -2   1    0.25    1.53
 -12  -2   1   -1.51    1.36
  11   2  -1    4.59    2.25
  11   2  -1    6.63    1.50
 -11  -2   1    7.80    2.45
 -11  -2   1    4.48    1.85
  10   2  -1    9.94    1.77
  10   2  -1   10.24    2.66
  10   2  -1   12.62    1.59
 -10  -2   1   13.14    2.58
 -10  -2   1   10.13    0.98
 -10  -2   1   15.02    2.89
   9   2  -1    8.45    1.72
   9   2  -1    9.37    2.32
   9   2  -1    9.28    0.89
  -9  -2   1    9.20    2.17
  -9  -2   1    7.55    2.11
  -9  -2   1    6.60    1.48
  -9  -2   1    8.27    0.92
   8   2  -1   33.69    2.99
   8   2  -1   32.81    2.15
   8   2  -1   37.94    2.49
  -8  -2   1   32.04    1.57
  -8  -2   1   34.07    2.96
  -8  -2   1   33.51    2.30
  -8  -2   1   34.32    3.03
   7   2  -1    0.75    0.48
   7   2  -1   -0.42    0.79
   7   2  -1    1.61    1.32
  -7  -2   1   -0.14    1.05
  -7  -2   1   -0.41    0.94
  -7  -2   1    0.72    0.82
   6   2  -1   14.52    2.01
   6   2  -1   12.26    1.64
   6   2  -1   14.32    2.03
   6   2  -1   10.21    0.79
  -6  -2   1   14.46    2.06
  -6  -2   1   12.78    2.05
  -6  -2   1   14.90    2.04
  -6  -2   1   10.75    0.80
  -6  -2   1   12.01    1.61
  -6  -2   1   11.85    1.84
   5   2  -1    0.48    0.33
   5   2  -1   -0.76    0.53
   5   2  -1    0.71    0.89
   5   2  -1    0.35    0.73
  -5  -2   1    0.28    0.89
  -5  -2   1    1.45    0.92
  -5  -2   1    0.44    0.71
  -5  -2   1   -0.07    0.78
  -5  -2   1   -0.64    0.74
  -5  -2   1   -0.28    0.31
   4   2  -1    4.96    0.53
   4   2  -1    6.06    1.31
   4   2  -1    3.51    0.95
   4   2  -1    6.02    1.26
  -4  -2   1    5.78    1.24
  -4  -2   1    6.07    1.29
  -4  -2   1    3.38    1.10
  -4  -2   1    4.70    1.02
  -4  -2   1    6.64    1.31
  -4  -2   1    4.62    0.49
   3   2  -1  119.69    3.53
   3   2  -1  116.50    3.67
   3   2  -1  116.96    3.72
   3   2  -1  116.24    2.42
  -3  -2   1  116.67    3.79
  -3  -2   1  112.95    3.44
  -3  -2   1  107.46    3.63
  -3  -2   1  114.08    3.64
  -3  -2   1  115.12    2.43
   2   2  -1   10.91    0.48
   2   2  -1   12.73    0.38
   2   2  -1   12.17    1.09
   2   2  -1   11.69    1.09
   2   2  -1   11.77    1.04
   2   2  -1   12.78    1.16
  -2  -2   1   11.46    1.11
  -2  -2   1   12.81    1.06
  -2  -2   1   11.78    1.06
  -2  -2   1   12.83    1.11
   0   2  -1    8.37    0.79
   0   2  -1   10.52    0.54
   0   2  -1   10.30    0.85
   0   2  -1    8.44    0.62
   0  -2   1    9.64    0.53
   0  -2   1   11.55    0.86
   0  -2   1    8.53    0.81
   0  -2   1   10.08    0.80
   0  -2   1    8.78    0.64
  -1   2  -1   40.54    1.42
  -1   2  -1   39.70    1.45
  -1   2  -1   36.69    1.08
  -1   2  -1   38.03    1.35
  -1   2  -1   37.17    1.43
  -1   2  -1   38.81    1.09
   1  -2   1   39.74    1.47
   1  -2   1   40.06    1.40
   1  -2   1   38.27    1.36
   1  -2   1   38.37    1.43
  -2   2  -1  381.01    7.95
  -2   2  -1  361.32    7.74
  -2   2  -1  378.39    7.73
  -2   2  -1  371.98    7.54
   2  -2   1  365.95    7.79
   2  -2   1  388.82    8.03
   2  -2   1  369.44    8.30
   2  -2   1  367.24    7.69
   2  -2   1  373.14    7.52
  -3   2  -1    8.74    0.96
  -3   2  -1    8.79    0.98
  -3   2  -1    9.10    0.95
  -3   2  -1    8.70    1.13
   3  -2   1    9.35    0.71
   3  -2   1   10.31    1.00
   3  -2   1   10.31    1.23
   3  -2   1    9.09    1.01
   3  -2   1    9.04    0.99
  -4   2  -1   69.14    2.68
  -4   2  -1   65.89    2.48
  -4   2  -1   60.87    2.56
  -4   2  -1   63.46    2.52
   4  -2   1   65.24    2.53
   4  -2   1   66.12    1.99
   4  -2   1   64.40    1.96
   4  -2   1   70.18    2.78
   4  -2   1   63.60    2.48
   4  -2   1   57.44    2.51
  -5   2  -1   23.28    1.82
  -5   2  -1   25.39    1.75
  -5   2  -1   23.32    1.66
  -5   2  -1   23.32    1.86
   5  -2   1   21.32    1.64
   5  -2   1   24.80    1.25
   5  -2   1   20.99    1.67
   5  -2   1   24.44    1.82
   5  -2   1   29.13    2.02
  -6   2  -1    0.50    0.70
  -6   2  -1    0.39    0.70
  -6   2  -1   -0.51    0.74
   6  -2   1    0.01    0.43
   6  -2   1    0.28    0.82
   6  -2   1    0.46    0.64
   6  -2   1   -1.11    0.69
   6  -2   1   -0.50    0.64
  -7   2  -1   12.34    1.71
  -7   2  -1   12.85    1.43
  -7   2  -1   13.56    1.96
  -7   2  -1   20.59    2.61
   7  -2   1   14.62    1.12
   7  -2   1   13.39    1.87
   7  -2   1   13.82    1.38
   7  -2   1   11.09    1.94
   7  -2   1   13.01    1.95
  -8   2  -1   22.49    2.87
  -8   2  -1   26.52    2.17
  -8   2  -1   27.58    2.12
   8  -2   1   25.26    2.35
   8  -2   1   25.44    1.92
   8  -2   1   26.13    1.58
   8  -2   1   22.63    2.38
  -9   2  -1    8.29    1.93
  -9   2  -1    5.74    1.53
   9  -2   1    5.16    1.77
   9  -2   1    5.34    1.39
   9  -2   1    5.00    1.04
 -10   2  -1   -0.08    1.24
 -10   2  -1    0.99    1.14
  10  -2   1    0.00    1.40
  10  -2   1    1.09    0.97
  10  -2   1    0.12    0.66
  10  -2   1    1.67    0.73
 -11   2  -1    1.60    1.34
 -11   2  -1    2.32    1.87
  11  -2   1    3.54    2.00
  11  -2   1    2.78    0.79
  11  -2   1    4.18    0.97
 -12   2  -1    2.33    1.24
 -12   2  -1    2.09    1.79
 -12   2  -1    3.02    1.56
  12  -2   1   -0.19    1.47
  12  -2   1    2.50    0.88
  12  -2   1    2.32    0.80
 -13   2  -1    0.35    1.05
 -13   2  -1   -1.07    1.49
 -13   2  -1    0.49    1.41
  13  -2   1   -0.08    1.70
  13  -2   1    1.85    0.56
 -14   2  -1    0.66    1.22
 -14   2  -1   -0.14    1.72
 -14   2  -1    0.23    1.42
  14  -2   1    1.20    2.06
  14   1  -1    1.01    1.98
 -14  -1   1    1.59    1.75
 -14  -1   1    0.43    1.48
  13   1  -1    2.28    2.07
 -13  -1   1    2.24    2.00
 -13  -1   1    0.51    1.66
  12   1  -1   11.22    2.77
  12   1  -1   14.35    1.87
 -12  -1   1   13.97    3.00
 -12  -1   1   13.05    1.26
 -12  -1   1   12.74    2.65
  11   1  -1   -0.14    0.86
  11   1  -1    1.58    0.78
  11   1  -1   -2.32    1.08
 -11  -1   1    1.02    0.69
 -11  -1   1   -0.21    1.45
 -11  -1   1    1.18    1.55
 -11  -1   1    0.98    1.08
  10   1  -1    1.13    0.71
  10   1  -1    3.15    1.71
  10   1  -1    0.83    0.98
 -10  -1   1    0.64    1.21
 -10  -1   1    1.74    1.52
 -10  -1   1   -0.22    0.81
 -10  -1   1    1.41    0.71
   9   1  -1   21.09    1.88
   9   1  -1   20.78    1.43
   9   1  -1   22.36    3.14
  -9  -1   1   24.91    3.09
  -9  -1   1   19.50    1.45
  -9  -1   1   20.99    3.08
  -9  -1   1   16.91    1.69
   8   1  -1   54.22    3.59
   8   1  -1   53.78    2.20
   8   1  -1   53.39    2.68
  -8  -1   1   54.12    2.29
  -8  -1   1   53.34    3.94
  -8  -1   1   51.91    2.63
  -8  -1   1   57.92    3.74
   7   1  -1    1.13    0.75
   7   1  -1    0.17    0.96
   7   1  -1    0.49    0.51
  -7  -1   1    0.90    0.89
  -7  -1   1    1.48    0.74
  -7  -1   1    1.28    1.15
  -7  -1   1   -0.17    0.92
  -7  -1   1    0.82    0.51
   6   1  -1   39.72    2.55
   6   1  -1   40.05    2.06
   6   1  -1   37.98    2.60
  -6  -1   1   39.84    2.56
  -6  -1   1   40.21    2.02
  -6  -1   1   45.57    2.66
  -6  -1   1   39.17    2.65
  -6  -1   1   40.44    1.69
  -6  -1   1   39.56    2.49
   5   1  -1  141.91    4.77
   5   1  -1  138.55    4.01
   5   1  -1  138.72    4.72
   5   1  -1  137.40    3.44
  -5  -1   1  129.27    3.90
  -5  -1   1  133.26    4.56
  -5  -1   1  133.50    3.48
  -5  -1   1  145.81    4.92
  -5  -1   1  137.74    4.70
  -5  -1   1  140.49    4.71
   4   1  -1   88.40    2.27
   4   1  -1   88.02    3.34
   4   1  -1   83.59    3.24
   4   1  -1   87.03    2.78
  -4  -1   1   81.92    3.28
  -4  -1   1   85.93    2.76
  -4  -1   1   89.44    3.30
  -4  -1   1   87.67    3.25
  -4  -1   1   86.46    2.28
  -4  -1   1   81.14    3.20
   3   1  -1    1.57    0.71
   3   1  -1   -0.50    0.61
   3   1  -1    0.27    0.27
  -3  -1   1    0.70    0.65
  -3  -1   1    1.07    0.55
  -3  -1   1    0.67    0.65
  -3  -1   1    0.35    0.28
  -3  -1   1    1.14    0.76
  -3  -1   1    0.67    0.64
   2   1  -1    0.43    0.17
   2   1  -1    0.19    0.47
   2   1  -1   -0.17    0.52
   2   1  -1    0.67    0.64
  -2  -1   1    0.29    0.16
  -2  -1   1    0.45    0.49
  -2  -1   1    0.44    0.55
  -2  -1   1   -0.16    0.58
  -2  -1   1   -0.10    0.44
   1   1  -1    4.82    0.52
   1   1  -1    5.89    0.56
   1   1  -1    5.49    0.61
   1   1  -1    6.35    0.72
  -1  -1   1    6.22    0.63
  -1  -1   1    5.59    0.62
  -1  -1   1    5.89    0.50
  -1  -1   1    5.70    0.62
   0   1  -1  292.97    6.05
  -1   1  -1  266.19    5.46
  -1   1  -1  270.58    5.63
  -1   1  -1  272.60    5.44
  -1   1  -1  266.37    5.60
  -1   1  -1  270.38    5.35
   1  -1   1  274.88    5.64
   1  -1   1  265.44    5.41
   1  -1   1  278.08    5.48
   1  -1   1  264.07    5.60
   1  -1   1  264.73    5.36
  -2   1  -1  115.39    3.04
  -2   1  -1  115.84    3.13
  -2   1  -1  120.43    3.12
  -2   1  -1  117.48    2.86
   2  -1   1  119.25    3.49
   2  -1   1  116.59    2.88
   2  -1   1  114.04    2.78
   2  -1   1  113.07    3.01
   2  -1   1  113.83    3.07
  -3   1  -1    0.47    0.61
  -3   1  -1    0.46    0.55
  -3   1  -1   -0.73    0.43
  -3   1  -1   -0.48    0.37
  -3   1  -1   -0.23    0.59
   3  -1   1    0.16    0.64
   3  -1   1   -0.69    0.52
   3  -1   1    0.06    0.51
   3  -1   1    0.08    0.40
  -4   1  -1   45.72    2.22
  -4   1  -1   50.25    2.17
  -4   1  -1   47.92    1.83
  -4   1  -1   45.91    2.03
  -4   1  -1   50.34    2.40
   4  -1   1   47.60    2.30
   4  -1   1   45.79    2.08
   4  -1   1   45.03    2.00
   4  -1   1   52.44    2.41
  -5   1  -1   -0.21    0.61
  -5   1  -1    0.69    0.83
  -5   1  -1   -0.06    0.71
  -5   1  -1    0.39    0.59
  -5   1  -1    0.81    0.84
   5  -1   1    0.92    0.59
   5  -1   1   -0.18    0.77
   5  -1   1    0.05    0.66
   5  -1   1   -0.43    0.84
   5  -1   1    0.60    0.72
  -6   1  -1   13.00    1.91
  -6   1  -1   13.46    1.45
  -6   1  -1   13.04    1.34
  -6   1  -1   12.03    1.12
  -6   1  -1   11.75    1.70
   6  -1   1   13.34    1.29
   6  -1   1   13.90    1.77
   6  -1   1   13.82    1.18
   6  -1   1   15.80    2.08
   6  -1   1   15.67    2.07
  -7   1  -1    0.61    0.79
  -7   1  -1    0.74    1.07
  -7   1  -1    0.66    0.60
  -7   1  -1    0.18    0.72
   7  -1   1    0.33    0.66
   7  -1   1   -0.92    0.78
   7  -1   1   -0.06    0.58
  -8   1  -1   21.02    1.87
  -8   1  -1   18.43    1.50
  -8   1  -1   21.30    2.01
  -8   1  -1   20.66    2.32
   8  -1   1   21.10    1.64
   8  -1   1   22.55    2.89
   8  -1   1   21.13    1.71
  -9   1  -1    0.43    1.34
  -9   1  -1    2.54    1.13
  -9   1  -1    1.19    0.74
  -9   1  -1    0.88    1.44
   9  -1   1    2.10    0.89
   9  -1   1    2.73    1.16
   9  -1   1    0.47    1.38
 -10   1  -1    5.75    1.98
 -10   1  -1    7.10    1.56
 -10   1  -1    4.97    1.80
  10  -1   1    7.25    1.44
  10  -1   1    9.90    2.34
  10  -1   1    5.14    1.22
 -11   1  -1    0.34    1.21
 -11   1  -1    2.27    1.57
 -11   1  -1    1.12    1.11
  11  -1   1    3.89    1.90
  11  -1   1    0.84    0.72
 -12   1  -1   -0.92    1.28
 -12   1  -1    0.63    1.36
 -12   1  -1    2.05    1.48
  12  -1   1   -0.43    1.44
  12  -1   1   -0.05    0.73
  12  -1   1    0.17    1.62
 -13   1  -1    9.95    1.74
 -13   1  -1    5.78    2.05
 -13   1  -1    5.86    2.46
  13  -1   1    5.49    1.13
  13  -1   1    9.43    2.79
 -14   1  -1    1.24    1.72
 -14   1  -1   -0.34    1.11
 -14   1  -1    1.50    1.51
  14  -1   1   -2.02    1.79
  14   0  -1   11.20    3.05
 -14   0   1    0.37    1.73
 -14   0   1    6.95    2.24
  13   0  -1    4.64    2.26
  13   0  -1    1.01    0.74
 -13   0   1   -1.06    1.31
 -13   0   1    0.67    1.42
 -13   0   1    0.96    0.95
  12   0  -1    6.81    1.45
  12   0  -1    7.27    1.25
 -12   0   1    5.07    1.23
 -12   0   1    8.64    2.32
  11   0  -1   10.18    1.46
  11   0  -1   15.11    2.87
  11   0  -1   13.06    1.45
 -11   0   1   10.89    1.53
 -11   0   1   12.69    2.74
 -11   0   1   13.44    2.69
 -11   0   1   12.44    1.70
  10   0  -1   41.60    2.31
  10   0  -1   47.24    3.78
  10   0  -1   45.42    2.30
 -10   0   1   44.10    3.69
 -10   0   1   45.51    2.47
 -10   0   1   44.23    3.46
 -10   0   1   40.00    2.34
   9   0  -1    2.52    0.85
   9   0  -1    0.90    0.76
   9   0  -1    6.93    2.09
  -9   0   1    3.04    1.53
  -9   0   1    2.60    0.91
  -9   0   1    2.06    1.59
  -9   0   1    3.17    1.00
   8   0  -1   23.94    1.60
   8   0  -1   29.76    2.67
   8   0  -1   24.76    1.66
  -8   0   1   23.00    1.57
  -8   0   1   26.59    2.59
  -8   0   1   25.93    1.73
   7   0  -1    4.24    0.90
   7   0  -1    1.23    1.20
   7   0  -1    5.18    0.95
   7   0  -1    3.41    1.07
  -7   0   1    4.29    0.94
  -7   0   1    2.84    1.24
  -7   0   1    5.69    1.34
  -7   0   1    4.49    1.21
  -7   0   1    3.84    0.82
   6   0  -1    5.18    0.87
   6   0  -1    5.51    0.93
   6   0  -1    3.55    1.18
  -6   0   1    5.07    1.31
  -6   0   1    4.58    0.87
  -6   0   1    7.06    0.97
  -6   0   1    3.21    1.22
   5   0  -1   26.59    1.37
   5   0  -1   24.13    1.87
   5   0  -1   26.17    1.53
   5   0  -1   28.56    2.03
   5   0  -1   22.74    1.80
  -5   0   1   26.19    1.88
  -5   0   1   27.01    1.51
  -5   0   1   25.30    1.88
  -5   0   1   26.27    1.39
  -5   0   1   27.40    2.04
   4   0  -1   71.24    2.12
   4   0  -1   70.72    2.77
   4   0  -1   68.61    2.78
   4   0  -1   73.05    2.83
   4   0  -1   72.47    2.11
  -4   0   1   71.07    2.79
  -4   0   1   68.06    2.77
  -4   0   1   68.05    2.11
  -4   0   1   68.05    2.72
  -4   0   1   66.33    2.05
   3   0  -1  241.34    5.07
   3   0  -1  242.67    5.11
   3   0  -1  239.78    5.78
   3   0  -1  234.10    5.78
   3   0  -1  238.93    5.84
  -3   0   1  234.86    5.81
  -3   0   1  248.50    5.83
  -3   0   1  232.01    5.04
  -3   0   1  241.99    5.15
  -3   0   1  262.70    6.00
   2   0  -1    3.79    0.47
   2   0  -1    5.92    0.80
   2   0  -1    4.40    0.72
   2   0  -1    4.50    0.46
   2   0  -1    5.37    0.77
  -2   0   1    4.09    0.44
  -2   0   1    4.68    0.50
  -2   0   1    5.42    0.76
  -2   0   1    4.31    0.74
  -2   0   1    5.40    0.83
   1   0  -1  118.72    2.70
   1   0  -1  113.24    2.58
   1   0  -1  117.23    2.47
  -1   0   1  116.20    2.65
  -1   0   1  119.79    2.67
  -1   0   1  117.47    2.75
  -1   0   1  117.05    2.65
  -1   0   1  120.37    2.76
  -1   0  -1  144.06    3.29
  -1   0  -1  139.88    3.38
  -1   0  -1  146.40    3.31
  -1   0  -1  139.88    3.01
  -1   0  -1  141.31    3.02
  -1   0  -1  143.43    3.29
   1   0   1  145.66    3.31
   1   0   1  142.56    3.29
   1   0   1  143.74    3.28
   1   0   1  148.41    3.41
  -2   0  -1  202.70    4.79
  -2   0  -1  202.61    4.91
  -2   0  -1  201.03    4.57
  -2   0  -1  195.72    4.48
  -2   0  -1  196.23    4.58
   2   0   1  203.99    4.83
   2   0   1  196.01    4.59
   2   0   1  197.57    4.54
  -3   0  -1    0.91    0.63
  -3   0  -1    1.32    0.78
  -3   0  -1    1.45    0.68
  -3   0  -1    1.15    0.66
   3   0   1    2.27    0.81
   3   0   1    1.48    0.74
   3   0   1    1.64    0.56
   3   0   1    1.20    0.56
  -4   0  -1   15.54    1.46
  -4   0  -1   17.43    1.61
  -4   0  -1   14.62    1.28
  -4   0  -1   15.50    1.25
  -4   0  -1   14.27    1.18
   4   0   1   15.22    1.47
   4   0   1   18.17    1.33
   4   0   1   14.90    1.14
   4   0   1   13.93    1.51
  -5   0  -1    0.76    0.88
  -5   0  -1    0.09    0.61
  -5   0  -1   -0.66    0.61
  -5   0  -1    0.92    0.81
  -5   0  -1   -0.03    0.58
   5   0   1    0.88    0.67
   5   0   1    0.15    0.77
   5   0   1    0.06    0.55
   5   0   1    1.36    0.97
  -6   0  -1   18.64    1.95
  -6   0  -1   18.50    1.48
  -6   0  -1   16.98    1.59
  -6   0  -1   16.52    1.66
  -6   0  -1   15.65    1.66
  -6   0  -1   19.73    1.51
   6   0   1   17.61    1.35
   6   0   1   17.72    2.22
   6   0   1   16.78    1.83
   6   0   1   17.38    1.44
  -7   0  -1    8.48    1.41
  -7   0  -1    8.01    2.35
  -7   0  -1   11.46    1.52
  -7   0  -1    8.43    1.62
   7   0   1   11.57    1.55
   7   0   1   11.33    2.12
   7   0   1    9.81    1.42
  -8   0  -1    1.37    0.87
  -8   0  -1    0.05    1.26
  -8   0  -1    0.06    0.95
  -8   0  -1    0.52    1.08
  -8   0  -1    0.70    0.83
   8   0   1    1.93    1.02
   8   0   1    2.01    0.83
   8   0   1    0.39    1.30
  -9   0  -1   -1.24    1.24
  -9   0  -1    1.07    1.42
  -9   0  -1    1.27    1.15
  -9   0  -1    0.53    0.86
   9   0   1    1.31    0.76
   9   0   1   -2.10    1.03
   9   0   1    0.78    0.83
 -10   0  -1    3.19    1.54
 -10   0  -1    2.09    1.55
 -10   0  -1    3.32    1.23
 -10   0  -1    2.14    1.00
  10   0   1    1.12    1.64
  10   0   1    5.85    1.35
  10   0   1    3.68    1.22
 -11   0  -1    1.41    1.39
 -11   0  -1    2.10    1.03
 -11   0  -1    2.82    1.83
  11   0   1    6.92    2.29
  11   0   1    3.35    1.15
  11   0   1    2.47    0.97
 -12   0  -1    2.38    1.17
 -12   0  -1    5.07    1.79
 -12   0  -1    0.34    1.52
  12   0   1   -0.52    1.64
 -13   0  -1    2.05    1.29
 -13   0  -1    1.88    1.74
 -13   0  -1    3.91    2.21
  13   0   1    3.34    1.15
  13   0   1    5.02    2.30
 -14   0  -1    1.18    1.69
 -14   0  -1    0.82    2.00
  14   0   1    6.27    2.50
  15  -1  -1   -2.16    1.84
 -15   1   1   -0.34    1.82
 -15   1   1    0.51    1.98
  14  -1  -1   -1.69    1.58
 -14   1   1   -0.85    0.95
 -14   1   1   -0.17    1.85
 -14   1   1    0.56    1.52
  13  -1  -1    0.94    0.49
  13  -1  -1   -0.79    1.58
 -13   1   1    0.62    1.40
 -13   1   1   -0.15    1.40
 -13   1   1    2.69    1.17
  12  -1  -1    8.72    1.54
  12  -1  -1    5.34    0.90
  12  -1  -1    7.19    2.34
 -12   1   1    5.64    2.23
 -12   1   1    4.98    1.83
 -12   1   1    6.77    1.41
  11  -1  -1    0.33    1.39
  11  -1  -1    3.66    1.22
  11  -1  -1    1.52    0.58
 -11   1   1    4.58    1.83
 -11   1   1    0.70    1.30
 -11   1   1    0.74    0.93
  10  -1  -1    0.47    0.55
  10  -1  -1    0.48    1.44
  10  -1  -1    1.32    0.81
 -10   1   1    0.83    0.87
 -10   1   1    0.49    0.59
 -10   1   1   -0.02    1.35
   9  -1  -1    1.98    1.43
   9  -1  -1    1.34    0.60
   9  -1  -1    2.30    0.94
  -9   1   1    1.15    0.67
  -9   1   1    2.43    1.04
  -9   1   1    0.84    1.30
   8  -1  -1   -0.50    0.84
   8  -1  -1    0.53    0.48
   8  -1  -1   -0.37    0.62
  -8   1   1    1.07    0.88
  -8   1   1    0.18    0.67
  -8   1   1    0.19    0.48
   7  -1  -1    4.44    1.33
   7  -1  -1    5.27    0.77
   7  -1  -1    5.28    0.97
   7  -1  -1    4.74    1.18
   7  -1  -1    3.59    1.23
  -7   1   1    4.31    0.98
  -7   1   1    4.14    1.23
  -7   1   1    6.37    1.48
  -7   1   1    2.82    1.27
   6  -1  -1   13.69    1.91
   6  -1  -1    9.13    0.78
   6  -1  -1    9.73    1.25
   6  -1  -1   11.50    1.75
   6  -1  -1   11.16    1.63
  -6   1   1   10.53    1.28
  -6   1   1    9.36    0.77
  -6   1   1    9.69    1.64
  -6   1   1    9.62    1.53
  -6   1   1   14.81    1.91
   5  -1  -1    5.98    1.00
   5  -1  -1    7.07    1.30
   5  -1  -1    5.96    0.59
   5  -1  -1    5.99    1.36
   5  -1  -1    5.53    1.22
  -5   1   1    7.39    1.35
  -5   1   1    8.86    1.48
  -5   1   1    5.28    0.59
  -5   1   1    5.37    1.20
  -5   1   1    4.56    0.89
   4  -1  -1   24.13    1.58
   4  -1  -1   24.18    0.82
   4  -1  -1   25.21    1.62
   4  -1  -1   25.80    1.63
   4  -1  -1   26.31    1.48
  -4   1   1   25.17    1.35
  -4   1   1   23.57    1.60
  -4   1   1   26.27    1.66
  -4   1   1   23.87    1.53
  -4   1   1   23.41    0.82
   3  -1  -1  116.62    3.40
   3  -1  -1  116.66    3.27
   3  -1  -1  115.96    2.30
   3  -1  -1  113.52    3.01
   3  -1  -1  118.93    3.39
  -3   1   1  120.27    3.46
  -3   1   1  115.89    3.07
  -3   1   1  120.08    3.40
  -3   1   1  114.93    2.29
   2  -1  -1    7.84    0.82
   2  -1  -1    7.82    0.71
   2  -1  -1    6.70    0.74
  -2   1   1    6.65    0.70
  -2   1   1    7.26    0.34
  -2   1   1    7.22    0.76
  -2   1   1    8.80    0.95
  -2   1   1    7.50    0.69
   1  -1  -1  222.92    4.43
   1  -1  -1  211.62    4.15
   1  -1  -1  212.06    4.57
   1  -1  -1  215.71    4.62
   1  -1  -1  218.34    4.59
  -1   1   1  214.38    4.16
  -1   1   1  221.08    4.43
  -1   1   1  206.53    4.57
  -1   1   1  216.29    4.58
  -1   1   1  213.65    4.58
   0  -1  -1   24.78    0.92
   0  -1  -1   24.54    0.98
   0  -1  -1   23.29    0.72
   0  -1  -1   23.99    1.05
   0  -1  -1   25.44    1.09
   0   1   1   26.17    1.00
   0   1   1   24.74    0.74
   0   1   1   26.17    1.08
   0   1   1   25.14    0.92
   0   1   1   23.68    1.07
  -1  -1  -1   18.04    1.31
  -1  -1  -1   17.46    0.96
  -1  -1  -1   18.83    1.00
  -1  -1  -1   18.82    0.93
  -1  -1  -1   19.37    1.16
   1   1   1   19.72    1.15
   1   1   1   18.64    0.97
   1   1   1   18.29    1.15
   1   1   1   19.02    1.02
   1   1   1   19.31    0.96
  -2  -1  -1   10.20    1.04
  -2  -1  -1   12.22    1.13
  -2  -1  -1   10.54    0.87
  -2  -1  -1   10.79    0.85
  -2  -1  -1   10.67    0.99
   2   1   1   10.03    1.08
   2   1   1   11.53    0.93
   2   1   1   10.66    0.84
   2   1   1   11.36    1.07
   2   1   1   10.01    1.00
  -3  -1  -1   39.26    1.84
  -3  -1  -1   39.46    1.89
  -3  -1  -1   37.26    2.07
  -3  -1  -1   35.83    1.91
  -3  -1  -1   36.20    1.81
   3   1   1   37.26    1.83
   3   1   1   37.94    1.96
   3   1   1   40.21    1.62
   3   1   1   36.83    2.02
  -4  -1  -1   52.84    2.34
  -4  -1  -1   55.35    2.45
  -4  -1  -1   51.23    2.09
  -4  -1  -1   54.03    2.78
  -4  -1  -1   54.28    2.60
  -4  -1  -1   54.32    2.45
   4   1   1   51.30    2.62
   4   1   1   54.17    2.07
   4   1   1   54.89    2.41
   4   1   1   51.90    2.69
  -5  -1  -1  106.20    3.79
  -5  -1  -1  106.93    3.82
  -5  -1  -1   97.78    3.91
  -5  -1  -1  102.82    3.32
  -5  -1  -1  104.67    4.28
  -5  -1  -1  102.40    3.64
   5   1   1  102.14    3.22
   5   1   1  100.67    4.07
   5   1   1  102.81    4.08
   5   1   1   96.63    3.55
  -6  -1  -1   79.96    3.72
  -6  -1  -1   85.51    4.12
  -6  -1  -1   89.12    3.47
  -6  -1  -1   86.49    3.66
  -6  -1  -1   84.26    3.10
  -6  -1  -1   86.87    3.68
   6   1   1   86.85    3.46
   6   1   1   81.30    3.87
   6   1   1   82.02    2.97
  -7  -1  -1    1.88    1.15
  -7  -1  -1    3.83    1.41
  -7  -1  -1    3.13    1.07
  -7  -1  -1    3.43    1.32
  -7  -1  -1    4.50    1.06
   7   1   1    2.47    1.07
   7   1   1    3.76    0.97
   7   1   1    1.97    1.39
  -8  -1  -1   13.43    2.31
  -8  -1  -1   17.46    2.84
  -8  -1  -1   14.03    1.91
  -8  -1  -1   15.54    1.84
   8   1   1   14.46    1.38
   8   1   1   18.07    2.83
   8   1   1   13.29    1.88
  -9  -1  -1    0.36    0.81
  -9  -1  -1    0.24    1.26
  -9  -1  -1    1.96    1.32
  -9  -1  -1    1.41    1.20
   9   1   1    0.89    1.03
   9   1   1    2.83    0.87
   9   1   1   -1.85    1.22
 -10  -1  -1    2.69    1.60
 -10  -1  -1    7.22    2.20
 -10  -1  -1    3.88    1.16
  10   1   1    6.64    1.24
  10   1   1    4.49    2.00
 -11  -1  -1    0.53    0.78
 -11  -1  -1    2.19    1.70
 -11  -1  -1    1.00    1.42
  11   1   1   -0.03    1.48
  11   1   1    0.93    0.96
 -12  -1  -1    1.90    1.70
 -12  -1  -1    8.72    2.35
 -12  -1  -1    7.10    1.42
  12   1   1    6.09    2.45
  12   1   1    8.89    1.78
 -13  -1  -1   11.92    3.11
 -13  -1  -1   12.57    2.74
  13   1   1   11.76    3.20
  13   1   1   10.18    1.81
  15  -2  -1    0.87    1.84
 -15   2   1    5.19    1.95
 -15   2   1    6.61    2.39
 -15   2   1    1.31    1.36
  14  -2  -1   -1.45    1.67
 -14   2   1   -0.31    1.42
 -14   2   1   -1.44    1.27
 -14   2   1    2.29    1.17
  13  -2  -1    2.34    1.73
 -13   2   1    1.24    1.13
 -13   2   1   -0.34    1.40
 -13   2   1    2.04    1.52
  12  -2  -1    3.33    1.76
 -12   2   1    1.26    0.88
 -12   2   1    1.80    1.34
  11  -2  -1    0.71    0.92
  11  -2  -1    2.21    1.39
  11  -2  -1    0.95    0.44
 -11   2   1    0.46    1.43
 -11   2   1   -0.49    0.87
  10  -2  -1   72.51    4.24
  10  -2  -1   68.60    4.28
  10  -2  -1   67.86    3.26
  10  -2  -1   65.30    2.11
 -10   2   1   70.97    3.45
 -10   2   1   73.79    4.44
   9  -2  -1   17.38    0.93
   9  -2  -1   21.83    2.40
   9  -2  -1   19.57    1.71
  -9   2   1   17.04    2.58
  -9   2   1   16.41    1.73
   8  -2  -1    6.04    1.57
   8  -2  -1    5.50    0.55
   8  -2  -1    6.21    1.61
   8  -2  -1    7.07    1.27
  -8   2   1    7.91    1.76
  -8   2   1    7.31    1.36
  -8   2   1    4.90    1.38
   7  -2  -1    1.21    0.96
   7  -2  -1    0.41    0.58
   7  -2  -1    0.00    0.24
   7  -2  -1    0.93    1.02
   7  -2  -1    0.60    0.85
  -7   2   1    0.88    0.89
  -7   2   1   -0.06    0.68
  -7   2   1   -0.07    0.59
  -7   2   1    2.02    1.10
   6  -2  -1    2.13    0.86
   6  -2  -1    2.90    0.30
   6  -2  -1    2.74    0.30
   6  -2  -1    4.16    1.22
   6  -2  -1    1.85    0.99
   6  -2  -1    1.50    1.06
  -6   2   1    2.90    0.94
  -6   2   1    5.23    1.32
  -6   2   1    2.78    0.97
  -6   2   1    1.97    0.99
   5  -2  -1    9.66    1.53
   5  -2  -1   12.14    1.53
   5  -2  -1   12.68    1.38
   5  -2  -1   10.78    1.19
  -5   2   1   14.45    1.67
  -5   2   1   10.81    1.22
  -5   2   1    9.46    1.46
  -5   2   1   12.74    1.61
   4  -2  -1  135.73    3.81
   4  -2  -1  144.23    4.13
   4  -2  -1  137.40    4.17
   4  -2  -1  139.74    3.98
  -4   2   1  130.43    4.05
  -4   2   1  140.52    3.97
  -4   2   1  135.81    4.09
   3  -2  -1   98.13    3.18
   3  -2  -1   94.92    2.99
   3  -2  -1   95.82    3.04
   3  -2  -1   97.34    2.02
  -3   2   1   90.69    2.66
  -3   2   1   91.74    2.88
  -3   2   1   94.14    2.89
  -3   2   1   95.42    3.01
  -3   2   1   95.04    2.01
  -3   2   1   94.85    2.95
   2  -2  -1  322.54    6.45
   2  -2  -1  313.90    6.43
   2  -2  -1  330.22    6.96
   2  -2  -1  312.40    7.39
   2  -2  -1  331.11    6.98
  -2   2   1  312.80    6.87
  -2   2   1  312.50    6.42
  -2   2   1  320.18    7.00
  -2   2   1  322.96    7.33
  -2   2   1  312.59    6.43
   1  -2  -1   53.47    1.83
   1  -2  -1   52.55    1.16
   1  -2  -1   54.07    1.85
   1  -2  -1   54.92    1.83
   1  -2  -1   51.87    1.73
  -1   2   1   51.27    1.80
  -1   2   1   52.22    1.16
  -1   2   1   51.95    1.82
  -1   2   1   52.05    1.73
  -1   2   1   48.87    1.78
   0  -2  -1  130.97    3.76
   0  -2  -1  129.15    3.30
   0  -2  -1  125.20    2.84
   0  -2  -1  133.56    3.49
   0   2   1  131.26    3.25
   0   2   1  133.45    3.45
   0   2   1  125.39    2.85
   0   2   1  129.88    3.24
   0   2   1  126.17    3.30
   0   2   1  126.77    3.72
  -1  -2  -1  114.61    3.37
  -1  -2  -1  109.56    3.29
  -1  -2  -1  105.81    2.88
  -1  -2  -1  114.29    2.96
   1   2   1  108.69    3.30
   1   2   1  113.22    3.32
   1   2   1  110.31    3.09
   1   2   1  109.18    2.93
   1   2   1  112.99    2.93
  -2  -2  -1    0.54    0.73
  -2  -2  -1    0.27    0.53
  -2  -2  -1    0.62    0.65
  -2  -2  -1    0.27    0.45
  -2  -2  -1    0.47    0.58
   2   2   1    0.91    0.53
   2   2   1    0.40    0.63
   2   2   1    0.76    0.73
   2   2   1   -0.31    0.49
   2   2   1   -0.34    0.54
  -3  -2  -1    4.34    0.79
  -3  -2  -1    4.73    1.05
  -3  -2  -1    5.53    1.10
  -3  -2  -1    3.30    1.12
  -3  -2  -1    6.02    1.09
   3   2   1    5.18    1.06
   3   2   1    4.29    1.09
   3   2   1    5.61    1.29
   3   2   1    5.19    1.14
   3   2   1    4.20    0.81
  -4  -2  -1    0.25    0.73
  -4  -2  -1    1.40    0.81
  -4  -2  -1    0.36    0.70
  -4  -2  -1    0.05    0.47
  -4  -2  -1    0.15    0.85
   4   2   1    0.73    0.50
   4   2   1    0.85    0.87
   4   2   1    0.25    0.88
   4   2   1   -0.67    0.71
  -5  -2  -1   14.80    1.49
  -5  -2  -1   17.90    1.89
  -5  -2  -1   15.03    1.19
  -5  -2  -1   16.69    1.62
  -5  -2  -1   14.98    1.65
  -5  -2  -1   13.48    1.52
   5   2   1   15.87    2.06
   5   2   1   14.56    1.15
   5   2   1   14.99    1.63
   5   2   1   17.16    2.11
  -6  -2  -1    3.86    1.39
  -6  -2  -1    5.02    1.19
  -6  -2  -1    3.51    0.90
  -6  -2  -1    2.71    1.10
   6   2   1    4.75    0.84
   6   2   1    3.05    1.17
   6   2   1    2.19    1.17
  -7  -2  -1    2.72    1.15
  -7  -2  -1    5.15    1.65
  -7  -2  -1    4.57    1.00
  -7  -2  -1    0.22    0.95
  -7  -2  -1    3.71    1.33
   7   2   1    4.71    0.98
   7   2   1    4.01    1.35
   7   2   1    4.18    1.49
  -8  -2  -1   12.22    1.53
  -8  -2  -1   12.01    2.44
  -8  -2  -1   10.81    2.15
   8   2   1    9.20    1.80
   8   2   1    8.63    2.11
   8   2   1    8.46    1.25
  -9  -2  -1    2.24    1.68
  -9  -2  -1    1.31    1.28
  -9  -2  -1    1.35    0.75
   9   2   1    3.15    0.77
   9   2   1    1.01    1.14
   9   2   1    0.99    1.49
 -10  -2  -1    0.99    1.26
 -10  -2  -1    1.99    1.61
 -10  -2  -1    0.65    0.76
  10   2   1    3.54    0.90
  10   2   1    0.44    0.91
  10   2   1    1.47    1.69
 -11  -2  -1    8.97    2.61
 -11  -2  -1    6.22    1.17
 -11  -2  -1    4.23    1.74
  11   2   1    1.84    1.76
  11   2   1    6.35    1.65
 -12  -2  -1    0.09    1.54
 -12  -2  -1    2.55    1.08
 -12  -2  -1   -0.16    1.61
  12   2   1    2.47    1.91
  12   2   1    3.14    1.65
 -13  -2  -1    1.31    1.84
 -13  -2  -1    2.91    2.30
  13   2   1   -0.64    1.35
  13   2   1   -1.20    1.75
  15  -3  -1    0.95    1.95
 -15   3   1    0.87    1.86
 -15   3   1    0.58    1.57
 -15   3   1    1.95    1.39
  14  -3  -1    3.65    2.13
 -14   3   1    3.12    1.66
 -14   3   1    1.89    1.23
  13  -3  -1    7.37    3.06
 -13   3   1   10.44    3.94
 -13   3   1   13.22    2.08
  12  -3  -1   35.58    3.49
 -12   3   1   31.92    3.33
 -12   3   1   23.66    2.37
  11  -3  -1   45.39    3.66
  11  -3  -1   45.40    3.69
 -11   3   1   44.87    2.97
 -11   3   1   40.78    3.56
  10  -3  -1   26.85    2.64
  10  -3  -1   25.37    2.16
  10  -3  -1   24.72    2.70
 -10   3   1   20.02    2.06
 -10   3   1   21.66    3.02
   9  -3  -1   18.34    2.83
   9  -3  -1   22.56    2.81
   9  -3  -1   15.05    1.67
  -9   3   1   15.88    1.77
  -9   3   1   22.78    2.89
   8  -3  -1   20.59    2.20
   8  -3  -1   23.04    1.86
   8  -3  -1   20.68    2.14
  -8   3   1   20.16    1.83
  -8   3   1   18.86    1.92
  -8   3   1   26.95    2.36
   7  -3  -1    4.93    1.12
   7  -3  -1    6.85    1.57
   7  -3  -1    3.67    1.22
   7  -3  -1    6.18    1.39
  -7   3   1    1.57    0.99
  -7   3   1    4.25    1.10
  -7   3   1    3.69    1.12
   6  -3  -1    2.91    1.01
   6  -3  -1    2.56    1.05
   6  -3  -1    2.17    1.13
   6  -3  -1    3.37    1.02
  -6   3   1    2.96    0.96
  -6   3   1    0.98    0.89
  -6   3   1    2.02    0.97
  -6   3   1    2.78    1.08
   5  -3  -1    3.21    1.11
   5  -3  -1    5.45    1.09
   5  -3  -1    4.44    1.12
  -5   3   1    6.46    1.26
  -5   3   1    3.35    1.04
  -5   3   1    7.11    1.27
  -5   3   1    5.21    1.11
   4  -3  -1    1.32    0.78
   4  -3  -1    0.94    0.29
   4  -3  -1   -0.12    0.59
   4  -3  -1    1.86    0.77
  -4   3   1   -0.10    0.61
  -4   3   1    2.37    0.86
  -4   3   1    2.20    0.71
  -4   3   1    1.16    0.30
  -4   3   1    1.45    0.71
  -4   3   1    0.46    0.69
   3  -3  -1   33.81    1.68
   3  -3  -1   28.35    1.32
   3  -3  -1   30.53    1.20
   3  -3  -1   29.99    1.61
   3  -3  -1   29.31    1.70
  -3   3   1   31.09    1.70
  -3   3   1   32.27    1.69
  -3   3   1   31.43    1.35
  -3   3   1   31.90    1.63
  -3   3   1   31.13    1.19
   2  -3  -1   30.03    1.57
   2  -3  -1   29.22    1.36
   2  -3  -1   30.48    1.54
   2  -3  -1   31.92    1.65
   2  -3  -1   29.36    1.05
  -2   3   1   28.50    1.57
  -2   3   1   31.21    1.08
  -2   3   1   28.38    1.70
  -2   3   1   29.21    1.57
  -2   3   1   30.99    1.36
   1  -3  -1  381.36    8.39
   1  -3  -1  368.55    8.23
   1  -3  -1  383.45    8.57
   1  -3  -1  376.63    7.37
   1  -3  -1  374.84    7.37
   1  -3  -1  391.67    8.30
  -1   3   1  385.08    8.23
  -1   3   1  378.77    8.66
  -1   3   1  382.50    8.33
  -1   3   1  373.51    8.24
   0  -3  -1  509.78   10.89
   0  -3  -1  517.19   10.97
   0  -3  -1  521.59   11.08
   0  -3  -1  503.68   10.16
   0   3   1  503.97   10.17
   0   3   1  511.72   10.86
   0   3   1  515.51   11.06
   0   3   1  520.70   10.96
   0   3   1  537.17   10.68
  -1  -3  -1    2.17    0.80
  -1  -3  -1    2.51    0.73
  -1  -3  -1    1.88    0.83
  -1  -3  -1    1.44    0.84
   1   3   1    2.91    0.88
   1   3   1    2.17    0.67
   1   3   1    3.25    0.83
   1   3   1    1.51    0.78
   1   3   1    2.37    0.69
   1   3   1    3.76    0.72
  -2  -3  -1    1.71    0.99
  -2  -3  -1    1.52    0.88
  -2  -3  -1    2.58    0.85
  -2  -3  -1    3.59    1.03
   2   3   1    1.74    0.79
   2   3   1    1.47    0.79
   2   3   1    1.98    0.89
   2   3   1    3.42    1.04
  -3  -3  -1    9.21    1.10
  -3  -3  -1    5.41    1.21
  -3  -3  -1    5.92    1.38
  -3  -3  -1    7.10    1.23
  -3  -3  -1    6.52    1.26
   3   3   1    6.34    1.39
   3   3   1    7.60    1.34
   3   3   1    8.37    1.37
   3   3   1    8.03    0.88
   3   3   1    9.32    1.59
  -4  -3  -1    4.26    0.86
  -4  -3  -1    3.67    1.08
  -4  -3  -1    5.55    1.46
  -4  -3  -1    3.43    1.01
  -4  -3  -1    5.04    1.19
   4   3   1    5.36    0.87
   4   3   1    3.92    1.11
   4   3   1    1.72    0.98
   4   3   1    2.06    0.98
  -5  -3  -1    2.25    1.04
  -5  -3  -1    2.87    0.76
  -5  -3  -1    4.56    1.29
  -5  -3  -1    1.22    1.10
  -5  -3  -1    2.45    1.05
   5   3   1    1.74    1.16
   5   3   1    2.08    0.63
   5   3   1    2.43    1.21
  -6  -3  -1    0.43    0.95
  -6  -3  -1    1.22    1.06
  -6  -3  -1    0.96    0.70
  -6  -3  -1    1.90    1.04
  -6  -3  -1    0.59    1.22
   6   3   1    0.19    0.99
   6   3   1    1.13    0.60
  -7  -3  -1    4.15    1.70
  -7  -3  -1    3.68    0.92
   7   3   1    2.46    0.81
   7   3   1    3.03    1.57
  -8  -3  -1    6.03    1.89
  -8  -3  -1    7.50    1.21
  -8  -3  -1    7.11    1.91
   8   3   1    8.98    2.19
   8   3   1    5.95    1.80
   8   3   1    6.95    1.06
  -9  -3  -1    1.13    1.39
  -9  -3  -1    4.11    0.99
  -9  -3  -1   -0.71    1.48
   9   3   1    4.49    1.65
   9   3   1    2.53    1.60
   9   3   1    2.97    0.80
 -10  -3  -1   -0.90    1.44
 -10  -3  -1   -0.21    1.23
  10   3   1    1.92    0.79
  10   3   1   -0.01    1.15
  10   3   1   -0.75    1.64
 -11  -3  -1    0.43    1.44
 -11  -3  -1    1.45    1.94
  11   3   1    0.77    1.78
  11   3   1    1.86    1.32
 -12  -3  -1    4.95    2.15
 -12  -3  -1    4.22    2.38
  12   3   1    5.38    2.50
  12   3   1    5.97    1.88
  15  -4  -1    0.86    2.19
 -15   4   1    3.31    1.70
 -15   4   1    7.51    2.60
  14  -4  -1    0.22    1.70
 -14   4   1    2.08    1.85
 -14   4   1   -1.25    1.14
  13  -4  -1    1.10    1.58
  13  -4  -1    2.84    1.58
 -13   4   1    4.60    2.12
 -13   4   1    1.68    1.21
  12  -4  -1   39.09    3.52
  12  -4  -1   34.67    3.47
 -12   4   1   33.52    3.52
 -12   4   1   36.60    2.88
  11  -4  -1    3.51    1.85
  11  -4  -1    3.32    1.63
 -11   4   1    0.01    1.01
 -11   4   1    2.33    1.57
  10  -4  -1   -0.84    1.10
  10  -4  -1    0.00    1.30
 -10   4   1    0.05    0.89
 -10   4   1    0.54    1.13
   9  -4  -1    2.82    1.45
   9  -4  -1    2.19    1.02
   9  -4  -1    4.42    1.73
  -9   4   1    3.88    1.33
  -9   4   1    2.08    1.35
   8  -4  -1    5.76    1.24
   8  -4  -1    4.13    1.45
   8  -4  -1    6.88    1.69
  -8   4   1    5.42    1.56
  -8   4   1    4.00    1.22
  -8   4   1    5.74    1.38
  -8   4   1    4.01    1.24
   7  -4  -1    4.91    1.18
   7  -4  -1    4.39    1.27
   7  -4  -1    4.19    1.29
  -7   4   1    4.62    1.19
  -7   4   1    3.90    1.16
  -7   4   1    3.25    1.20
  -7   4   1    3.37    1.18
   6  -4  -1  137.11    4.51
   6  -4  -1  138.03    4.91
   6  -4  -1  132.82    4.49
  -6   4   1  131.22    4.37
  -6   4   1  137.30    4.67
  -6   4   1  146.01    4.85
  -6   4   1  134.53    4.73
   5  -4  -1  150.03    4.60
   5  -4  -1  146.14    4.81
   5  -4  -1  142.78    4.30
   5  -4  -1  140.07    3.20
  -5   4   1  138.97    3.21
  -5   4   1  148.96    4.63
  -5   4   1  140.09    4.20
  -5   4   1  146.62    4.68
  -5   4   1  133.31    4.41
   4  -4  -1   21.69    1.10
   4  -4  -1   24.28    1.78
   4  -4  -1   21.76    1.62
   4  -4  -1   22.20    1.37
  -4   4   1   21.75    1.67
  -4   4   1   18.34    1.05
  -4   4   1   22.01    1.33
  -4   4   1   21.89    1.52
  -4   4   1   23.08    1.69
   3  -4  -1   14.38    1.37
   3  -4  -1   14.45    1.31
   3  -4  -1   12.99    1.20
   3  -4  -1   14.23    0.93
  -3   4   1   13.48    1.30
  -3   4   1   13.89    0.91
  -3   4   1   12.65    1.18
  -3   4   1   13.45    1.30
  -3   4   1   12.28    1.00
   2  -4  -1    2.15    0.72
   2  -4  -1    1.68    0.42
   2  -4  -1    1.58    0.70
   2  -4  -1    1.14    0.77
   2  -4  -1    0.80    0.70
  -2   4   1    1.58    0.41
  -2   4   1    2.06    0.87
  -2   4   1    1.39    0.70
  -2   4   1    2.03    0.73
  -2   4   1    2.58    0.85
   1  -4  -1  209.07    5.21
   1  -4  -1  203.42    4.37
   1  -4  -1  197.55    5.38
   1  -4  -1  206.17    4.38
   1  -4  -1  209.83    5.38
   1  -4  -1  201.43    5.26
  -1   4   1  201.13    5.17
  -1   4   1  192.80    5.16
  -1   4   1  195.04    5.29
  -1   4   1  200.50    5.37
   0  -4  -1  160.07    4.69
   0  -4  -1  170.80    4.01
   0  -4  -1  165.77    4.84
   0  -4  -1  173.08    4.81
   0   4   1  165.31    4.68
   0   4   1  164.30    4.85
   0   4   1  161.31    3.96
   0   4   1  157.44    4.32
   0   4   1  162.56    4.68
  -1  -4  -1    0.38    0.61
  -1  -4  -1    1.12    0.87
  -1  -4  -1    0.16    0.87
  -1  -4  -1   -0.02    0.74
   1   4   1   -0.36    0.55
   1   4   1   -0.27    0.66
   1   4   1    0.85    0.94
   1   4   1    0.96    0.83
   1   4   1   -0.29    0.59
   1   4   1    0.32    0.63
  -2  -4  -1   34.88    1.92
  -2  -4  -1   38.63    2.37
  -2  -4  -1   40.26    2.35
  -2  -4  -1   35.91    2.22
   2   4   1   39.90    2.18
   2   4   1   35.07    1.73
   2   4   1   39.67    2.37
   2   4   1   36.34    1.75
   2   4   1   38.10    2.41
   2   4   1   34.58    1.96
  -3  -4  -1    5.13    1.38
  -3  -4  -1    4.93    1.10
  -3  -4  -1    4.80    1.22
   3   4   1    5.39    0.88
   3   4   1    4.83    1.40
   3   4   1    3.19    1.05
   3   4   1    4.86    1.17
   3   4   1    3.44    1.22
  -4  -4  -1    0.68    0.87
  -4  -4  -1    0.31    1.01
  -4  -4  -1    0.01    0.80
   4   4   1   -0.81    0.83
   4   4   1   -0.71    0.44
   4   4   1   -0.04    0.91
   4   4   1   -0.42    0.55
  -5  -4  -1    0.57    1.03
  -5  -4  -1   -0.80    0.81
  -5  -4  -1   -0.15    1.08
   5   4   1    0.09    0.51
   5   4   1    0.61    1.06
   5   4   1    0.31    1.07
  -6  -4  -1    3.50    1.39
  -6  -4  -1    2.71    1.56
   6   4   1    3.49    1.50
   6   4   1    1.82    1.49
   6   4   1    3.84    0.84
  -7  -4  -1    7.08    2.16
  -7  -4  -1    8.12    1.87
   7   4   1    8.00    1.10
   7   4   1   11.60    2.13
   7   4   1    6.81    1.96
  -8  -4  -1    0.57    1.46
  -8  -4  -1    3.20    1.65
   8   4   1    3.27    0.74
   8   4   1    4.61    1.67
   8   4   1   -0.30    1.50
  -9  -4  -1    1.04    1.39
  -9  -4  -1    0.68    1.66
   9   4   1    0.46    1.20
   9   4   1    0.39    0.50
   9   4   1   -0.29    1.29
   9   4   1    1.32    0.63
 -10  -4  -1    2.98    1.61
 -10  -4  -1    6.31    2.53
  10   4   1    1.34    1.89
  10   4   1    2.61    1.45
 -11  -4  -1    4.79    2.74
  11   4   1    2.56    1.57
  11   4   1    7.00    2.52
 -12  -4  -1    2.76    2.08
 -12  -4  -1    6.27    3.10
  12   4   1    5.15    2.39
  12   4   1    5.19    1.66
  16  -5  -1    4.44    2.04
 -16   5   1    3.71    2.05
 -16   5   1    2.61    1.75
  15  -5  -1    0.07    1.91
 -15   5   1    0.77    1.34
 -15   5   1   -0.13    1.56
  14  -5  -1   -0.84    1.47
  14  -5  -1    0.94    1.59
 -14   5   1    3.27    1.65
 -14   5   1   -0.15    1.12
  13  -5  -1   -0.99    1.57
  13  -5  -1    0.92    1.56
 -13   5   1   -0.53    1.30
 -13   5   1    0.32    1.30
  12  -5  -1    0.01    1.32
  12  -5  -1   -0.39    1.54
 -12   5   1    2.90    1.67
 -12   5   1    2.76    1.41
  11  -5  -1   37.73    3.39
  11  -5  -1   37.84    3.36
 -11   5   1   38.94    3.00
 -11   5   1   35.18    3.23
  10  -5  -1   22.55    3.07
  10  -5  -1   18.86    2.75
 -10   5   1   21.99    3.07
 -10   5   1   20.74    2.30
   9  -5  -1   -1.36    0.90
  -9   5   1    0.47    1.09
  -9   5   1    0.01    0.86
   8  -5  -1    7.77    1.64
   8  -5  -1    6.46    1.70
   8  -5  -1   11.91    1.92
  -8   5   1    6.67    1.43
  -8   5   1    7.32    1.56
  -8   5   1    7.62    1.68
  -8   5   1    5.67    1.58
   7  -5  -1   21.97    1.87
   7  -5  -1   21.81    1.84
   7  -5  -1   24.97    2.20
  -7   5   1   22.44    1.79
  -7   5   1   21.88    1.86
  -7   5   1   23.20    2.01
  -7   5   1   21.66    1.97
  -7   5   1   23.36    2.04
   6  -5  -1   -0.64    0.63
   6  -5  -1    0.03    1.01
   6  -5  -1   -0.14    0.29
   6  -5  -1    0.07    0.78
  -6   5   1   -0.32    0.69
  -6   5   1    1.00    0.97
  -6   5   1    0.27    0.78
  -6   5   1   -0.09    0.63
  -6   5   1   -0.05    0.67
  -6   5   1   -0.06    0.31
   5  -5  -1   11.51    1.82
   5  -5  -1   11.75    1.26
   5  -5  -1   12.63    1.73
   5  -5  -1   10.80    0.94
  -5   5   1   15.41    1.99
  -5   5   1   13.97    1.73
  -5   5   1   11.27    1.17
  -5   5   1   13.14    1.80
   4  -5  -1   62.12    2.75
   4  -5  -1   63.64    3.02
   4  -5  -1   69.23    2.40
   4  -5  -1   63.10    2.87
   4  -5  -1   69.48    2.41
  -4   5   1   66.93    2.80
  -4   5   1   64.06    2.30
  -4   5   1   62.25    2.90
  -4   5   1   63.67    2.34
   3  -5  -1    9.96    1.51
   3  -5  -1    8.49    1.29
   3  -5  -1   12.60    1.41
   3  -5  -1    8.80    1.44
   3  -5  -1    8.54    0.84
  -3   5   1    9.75    0.85
  -3   5   1    7.97    1.18
  -3   5   1   10.96    1.59
  -3   5   1    9.18    1.36
  -3   5   1   10.51    1.56
   2  -5  -1   90.69    2.46
   2  -5  -1   98.67    3.35
   2  -5  -1   91.17    3.28
   2  -5  -1   96.33    3.56
   2  -5  -1   88.08    3.26
   2  -5  -1   90.04    2.44
  -2   5   1   90.35    3.42
  -2   5   1   94.08    3.35
  -2   5   1   91.53    3.21
  -2   5   1   82.73    3.14
   1  -5  -1  212.37    5.96
   1  -5  -1  206.73    5.68
   1  -5  -1  205.65    5.54
   1  -5  -1  209.50    4.72
   1  -5  -1  198.79    5.73
   1  -5  -1  205.84    4.71
  -1   5   1  214.49    5.59
  -1   5   1  207.62    5.84
  -1   5   1  208.41    5.85
  -1   5   1  207.43    5.63
   0  -5  -1  225.94    6.54
   0  -5  -1  248.34    6.57
   0  -5  -1  242.46    6.72
   0  -5  -1  242.46    6.05
   0   5   1  244.78    6.13
   0   5   1  242.61    5.67
   0   5   1  242.25    6.49
   0   5   1  249.86    6.84
   0   5   1  240.06    6.54
  -1  -5  -1   77.31    3.43
  -1  -5  -1   84.13    3.48
  -1  -5  -1   81.13    2.81
  -1  -5  -1   82.02    3.42
   1   5   1   80.59    3.30
   1   5   1   77.52    3.50
   1   5   1   78.92    2.86
   1   5   1   75.36    2.81
   1   5   1   85.88    3.39
   1   5   1   79.02    2.83
  -2  -5  -1    1.51    0.98
  -2  -5  -1    2.75    1.08
  -2  -5  -1    1.23    0.69
  -2  -5  -1    1.09    0.98
   2   5   1    0.59    0.59
   2   5   1    1.26    1.02
   2   5   1   -0.34    0.65
   2   5   1   -0.14    0.56
   2   5   1    0.74    0.76
  -3  -5  -1    1.65    1.17
  -3  -5  -1    1.11    0.87
  -3  -5  -1   -0.52    0.72
  -3  -5  -1    1.73    0.89
   3   5   1    0.82    0.91
   3   5   1    0.50    0.98
   3   5   1    1.72    0.97
   3   5   1    1.67    0.65
   3   5   1    1.13    0.93
   3   5   1    3.56    0.80
  -4  -5  -1   30.83    2.47
  -4  -5  -1   31.22    2.30
   4   5   1   31.59    2.39
   4   5   1   33.17    1.75
   4   5   1   29.36    2.39
   4   5   1   30.85    2.64
   4   5   1   32.33    1.74
  -5  -5  -1   24.10    2.67
  -5  -5  -1   25.91    2.49
   5   5   1   21.69    1.44
   5   5   1   21.86    2.23
   5   5   1   23.61    2.51
   5   5   1   22.21    1.47
  -6  -5  -1   52.01    3.45
  -6  -5  -1   48.28    3.77
   6   5   1   47.23    3.41
   6   5   1   41.67    1.97
   6   5   1   43.45    2.01
   6   5   1   46.21    3.32
  -7  -5  -1    2.91    1.75
  -7  -5  -1    4.44    1.67
   7   5   1    0.84    1.50
   7   5   1    1.72    0.67
   7   5   1    2.17    1.51
   7   5   1    3.51    0.77
  -8  -5  -1    5.19    2.25
  -8  -5  -1    4.66    1.73
   8   5   1    5.72    0.90
   8   5   1    5.38    1.96
   8   5   1    5.73    1.88
  -9  -5  -1    0.65    1.93
  -9  -5  -1    1.80    1.63
   9   5   1    2.61    1.41
   9   5   1    0.06    1.40
 -10  -5  -1    1.51    2.16
 -10  -5  -1   -3.17    1.21
  10   5   1    2.20    1.86
  10   5   1    4.49    1.75
 -11  -5  -1    0.37    1.69
 -11  -5  -1   -1.05    2.04
  11   5   1    3.52    1.79
  11   5   1    8.03    2.24
  16  -6  -1    1.56    2.24
 -16   6   1    2.55    2.01
 -16   6   1    1.37    2.13
  15  -6  -1    2.90    1.91
  15  -6  -1    2.50    2.03
 -15   6   1    2.23    1.74
 -15   6   1    4.23    2.04
  14  -6  -1    9.79    2.69
  14  -6  -1    6.62    2.40
 -14   6   1    9.92    2.64
 -14   6   1    8.43    2.02
  13  -6  -1    1.85    1.57
  13  -6  -1   -0.33    1.35
 -13   6   1    2.43    1.70
 -13   6   1    1.03    1.38
  12  -6  -1   -0.03    1.41
  12  -6  -1    0.90    1.51
 -12   6   1    0.64    1.17
 -12   6   1    0.91    1.43
  11  -6  -1   -1.47    1.20
  11  -6  -1    2.01    1.52
 -11   6   1   -1.33    1.05
 -11   6   1   -0.42    1.06
  10  -6  -1    0.01    1.12
  10  -6  -1   -0.09    1.25
 -10   6   1   -0.40    1.07
 -10   6   1   -0.69    1.02
   9  -6  -1    6.66    1.66
   9  -6  -1    8.52    2.09
  -9   6   1    9.24    2.10
  -9   6   1    4.71    1.84
   8  -6  -1    4.10    1.49
   8  -6  -1    6.80    1.57
  -8   6   1    2.08    1.23
  -8   6   1    3.22    1.27
  -8   6   1    2.18    1.26
  -8   6   1    4.34    1.14
   7  -6  -1    2.24    1.04
   7  -6  -1    0.60    0.37
   7  -6  -1    0.68    0.72
   7  -6  -1    1.05    0.93
  -7   6   1    1.50    0.91
  -7   6   1    0.47    0.69
  -7   6   1    0.69    0.88
  -7   6   1    0.06    0.30
  -7   6   1    1.10    1.09
  -7   6   1   -0.29    0.74
   6  -6  -1   25.92    2.24
   6  -6  -1   28.77    1.88
   6  -6  -1   26.33    2.05
   6  -6  -1   25.80    1.54
  -6   6   1   22.73    2.07
  -6   6   1   27.68    2.15
  -6   6   1   28.42    1.81
  -6   6   1   23.26    1.32
  -6   6   1   27.91    2.10
  -6   6   1   28.97    2.02
   5  -6  -1   41.38    1.90
   5  -6  -1   41.39    2.43
   5  -6  -1   41.95    2.68
   5  -6  -1   40.53    2.01
  -5   6   1   37.52    2.25
  -5   6   1   41.53    1.92
  -5   6   1   38.86    2.44
  -5   6   1   42.26    2.58
  -5   6   1   40.03    1.95
   4  -6  -1   32.29    1.60
   4  -6  -1   33.36    2.10
   4  -6  -1   31.68    2.26
   4  -6  -1   32.17    2.16
   4  -6  -1   29.66    1.79
  -4   6   1   31.56    1.84
  -4   6   1   31.28    2.21
  -4   6   1   35.00    2.27
  -4   6   1   33.23    1.61
  -4   6   1   32.74    2.04
   3  -6  -1    1.61    0.87
   3  -6  -1    1.37    0.61
   3  -6  -1    0.77    0.88
   3  -6  -1    2.15    0.99
   3  -6  -1   -0.18    0.81
  -3   6   1    0.43    0.81
  -3   6   1    0.01    0.88
  -3   6   1    1.00    0.50
  -3   6   1    0.37    0.80
  -3   6   1    1.92    1.07
   2  -6  -1   45.72    2.39
   2  -6  -1   43.76    1.88
   2  -6  -1   46.81    1.69
   2  -6  -1   48.79    2.48
   2  -6  -1   48.50    2.45
   2  -6  -1   47.00    2.67
  -2   6   1   44.45    2.35
  -2   6   1   43.33    2.37
  -2   6   1   47.78    2.60
  -2   6   1   46.72    2.52
   1  -6  -1  182.24    4.46
   1  -6  -1  178.50    5.71
   1  -6  -1  190.49    5.36
   1  -6  -1  174.86    5.39
   1  -6  -1  184.83    5.67
  -1   6   1  182.85    5.67
  -1   6   1  186.98    5.32
  -1   6   1  182.90    5.41
  -1   6   1  177.88    5.61
   0  -6  -1   89.05    3.83
   0  -6  -1   99.48    3.83
   0  -6  -1   96.48    3.94
   0  -6  -1  100.64    3.07
   0   6   1   93.81    3.39
   0   6   1   91.65    3.74
   0   6   1   92.25    3.01
   0   6   1   94.32    3.72
   0   6   1   96.76    3.99
  -1  -6  -1    0.26    0.88
  -1  -6  -1    0.08    0.90
  -1  -6  -1    0.30    0.88
  -1  -6  -1    0.20    0.55
   1   6   1    0.62    0.96
   1   6   1    0.08    0.60
   1   6   1    0.24    0.65
   1   6   1    0.35    0.69
  -2  -6  -1   45.05    2.79
  -2  -6  -1   38.83    2.70
  -2  -6  -1   40.26    2.24
   2   6   1   41.98    2.33
   2   6   1   39.66    2.60
   2   6   1   41.50    2.62
   2   6   1   42.96    2.84
   2   6   1   38.64    2.03
   2   6   1   40.57    2.08
  -3  -6  -1   10.08    2.03
  -3  -6  -1   12.31    2.09
   3   6   1   11.70    1.24
   3   6   1    7.43    1.84
   3   6   1   10.79    1.20
   3   6   1   10.32    1.69
   3   6   1   11.15    1.84
  -4  -6  -1   32.54    2.48
  -4  -6  -1   41.65    3.19
   4   6   1   41.30    3.15
   4   6   1   40.86    2.83
   4   6   1   43.99    2.09
   4   6   1   37.93    1.96
  -5  -6  -1   15.92    2.47
  -5  -6  -1   15.10    2.67
   5   6   1   16.43    2.70
   5   6   1   19.03    2.60
   5   6   1   13.23    1.19
   5   6   1   14.82    1.28
  -6  -6  -1   68.86    4.58
  -6  -6  -1   64.82    4.07
   6   6   1   63.63    4.23
   6   6   1   68.48    2.45
   6   6   1   64.57    2.45
   6   6   1   63.66    3.91
  -7  -6  -1    8.87    2.65
  -7  -6  -1    9.20    2.30
   7   6   1    9.92    2.28
   7   6   1    9.57    0.84
   7   6   1   13.17    2.54
  -8  -6  -1    2.84    1.74
   8   6   1    5.21    2.05
   8   6   1    3.96    1.88
  -9  -6  -1   -0.19    1.56
  -9  -6  -1    0.32    1.94
   9   6   1    4.40    1.77
   9   6   1    2.46    1.87
 -10  -6  -1   -0.73    1.96
 -10  -6  -1    3.57    2.29
  10   6   1    2.51    1.98
  10   6   1    6.11    2.11
  16  -7  -1    2.71    2.39
  16  -7  -1    0.79    1.88
 -16   7   1    4.42    1.88
 -16   7   1    0.68    1.56
  15  -7  -1    3.75    1.95
  15  -7  -1    2.04    1.69
 -15   7   1    0.49    1.21
 -15   7   1    4.20    2.12
  14  -7  -1   10.21    2.85
  14  -7  -1    8.27    2.54
 -14   7   1   12.47    2.78
 -14   7   1   10.68    2.34
  13  -7  -1    4.64    1.80
  13  -7  -1    0.92    1.64
 -13   7   1    2.60    1.57
 -13   7   1   -1.19    1.17
  12  -7  -1   17.79    3.15
  12  -7  -1   18.79    3.11
 -12   7   1   17.90    3.08
 -12   7   1   17.75    2.89
  11  -7  -1    3.24    1.67
  11  -7  -1    1.50    1.46
 -11   7   1    1.53    1.45
 -11   7   1    0.19    1.36
  10  -7  -1   57.42    4.03
  10  -7  -1   56.13    3.63
 -10   7   1   59.15    3.85
 -10   7   1   53.33    3.67
   9  -7  -1   30.48    2.61
   9  -7  -1   25.38    2.71
  -9   7   1   23.17    2.40
  -9   7   1   30.76    2.77
   8  -7  -1    2.83    1.22
   8  -7  -1    2.38    1.35
   8  -7  -1    4.90    0.68
  -8   7   1    1.88    1.49
  -8   7   1    5.16    1.30
  -8   7   1    4.98    0.68
  -8   7   1    3.33    1.35
   7  -7  -1    5.15    0.86
   7  -7  -1    2.56    1.33
   7  -7  -1    5.68    1.27
  -7   7   1    4.99    1.08
  -7   7   1    3.53    0.74
  -7   7   1    4.40    1.44
  -7   7   1    4.84    1.16
  -7   7   1    3.27    1.27
   6  -7  -1    0.36    0.71
   6  -7  -1   -0.18    0.69
   6  -7  -1    0.98    0.67
   6  -7  -1    0.84    1.02
  -6   7   1    0.52    0.75
  -6   7   1    0.91    0.57
  -6   7   1   -0.13    0.83
  -6   7   1    0.85    0.60
  -6   7   1   -0.16    0.73
   5  -7  -1    2.21    0.76
   5  -7  -1    3.46    1.24
   5  -7  -1    0.18    0.92
   5  -7  -1    1.70    0.99
   5  -7  -1    1.82    0.78
  -5   7   1    1.79    0.98
  -5   7   1    0.43    0.89
  -5   7   1    3.21    1.04
  -5   7   1    1.92    0.82
  -5   7   1    2.84    0.75
   4  -7  -1   45.42    1.93
   4  -7  -1   43.26    2.51
   4  -7  -1   47.53    2.67
   4  -7  -1   44.83    2.81
   4  -7  -1   46.37    2.39
  -4   7   1   46.86    2.72
  -4   7   1   45.25    2.72
  -4   7   1   44.21    1.89
  -4   7   1   42.08    2.31
  -4   7   1   46.57    2.49
   3  -7  -1   -0.34    0.83
   3  -7  -1    0.20    0.43
   3  -7  -1    0.92    0.87
   3  -7  -1    1.24    0.88
   3  -7  -1    0.25    0.49
   3  -7  -1    0.34    0.68
  -3   7   1   -0.15    0.72
  -3   7   1    0.09    0.63
  -3   7   1   -0.87    0.69
  -3   7   1    0.37    0.78
   2  -7  -1   23.01    2.11
   2  -7  -1   21.94    1.78
   2  -7  -1   22.82    1.43
   2  -7  -1   22.07    1.83
   2  -7  -1   23.30    1.26
   2  -7  -1   17.28    1.90
  -2   7   1   21.20    1.73
  -2   7   1   21.12    1.85
  -2   7   1   23.04    2.00
  -2   7   1   24.53    2.00
   1  -7  -1    1.31    0.89
   1  -7  -1    1.19    0.94
   1  -7  -1    0.16    0.45
   1  -7  -1   -0.83    0.58
   1  -7  -1    0.70    0.50
   1  -7  -1   -0.04    0.86
  -1   7   1    0.92    0.88
  -1   7   1   -0.84    0.65
  -1   7   1    0.71    0.84
  -1   7   1    0.12    0.91
   0  -7  -1    0.12    0.51
   0  -7  -1   -0.03    0.97
   0  -7  -1   -1.20    0.75
   0  -7  -1   -0.18    0.72
   0   7   1    0.11    0.71
   0   7   1   -0.65    0.86
   0   7   1    0.20    0.75
   0   7   1    0.49    0.74
   0   7   1    1.08    1.01
  -1  -7  -1    2.31    1.25
  -1  -7  -1    1.67    0.76
  -1  -7  -1    2.09    1.19
   1   7   1   -0.40    0.79
   1   7   1    0.61    1.21
   1   7   1    0.71    0.75
   1   7   1    0.05    0.95
   1   7   1    1.16    0.78
   1   7   1    1.77    0.88
  -2  -7  -1   14.92    2.36
  -2  -7  -1   11.26    2.09
  -2  -7  -1   13.24    1.69
   2   7   1   12.46    1.60
   2   7   1   12.24    1.56
   2   7   1   13.80    2.32
   2   7   1   13.97    1.85
  -3  -7  -1   17.34    2.63
  -3  -7  -1   13.40    1.86
  -3  -7  -1   15.81    2.59
   3   7   1   12.78    2.39
   3   7   1   12.30    1.33
   3   7   1   15.08    1.71
   3   7   1   18.21    2.28
  -4  -7  -1   40.69    3.43
  -4  -7  -1   48.23    3.42
   4   7   1   46.50    3.10
   4   7   1   42.89    3.39
   4   7   1   44.95    2.18
   4   7   1   44.27    2.23
  -5  -7  -1    4.04    1.93
  -5  -7  -1    6.43    1.97
   5   7   1    6.90    1.14
   5   7   1    5.12    1.78
   5   7   1    9.45    2.32
   5   7   1    5.01    0.99
  -6  -7  -1    1.76    1.52
  -6  -7  -1    0.09    1.75
   6   7   1    0.23    0.57
   6   7   1    0.61    1.58
   6   7   1    0.86    0.48
   6   7   1    1.52    1.21
  -7  -7  -1    8.42    2.74
  -7  -7  -1   10.55    2.54
   7   7   1   13.40    2.79
   7   7   1   13.73    2.59
  -8  -7  -1    4.38    2.37
  -8  -7  -1   -0.19    1.49
   8   7   1    0.38    1.47
  -9  -7  -1   -0.79    1.75
  -9  -7  -1   -0.21    2.13
   9   7   1   -0.55    1.25
   9   7   1    2.95    1.83
 -10  -7  -1   -2.03    1.80
  16  -8  -1    2.78    2.01
 -16   8   1    0.36    1.61
 -16   8   1    3.47    1.59
  15  -8  -1   -1.80    1.57
  15  -8  -1   -1.36    1.71
 -15   8   1   -2.42    1.10
 -15   8   1   -2.42    1.28
  14  -8  -1    4.46    3.15
  14  -8  -1    0.59    1.55
 -14   8   1   -0.52    1.62
 -14   8   1    4.97    1.96
  13  -8  -1    2.62    1.86
  13  -8  -1    3.63    2.04
 -13   8   1    6.45    2.00
 -13   8   1    4.82    2.13
  12  -8  -1    1.48    1.59
  12  -8  -1    0.05    1.27
 -12   8   1   -0.18    1.32
 -12   8   1   -0.17    1.19
  11  -8  -1   -0.20    1.39
  11  -8  -1    1.29    1.40
 -11   8   1    1.25    1.32
 -11   8   1    2.80    1.63
  10  -8  -1   -0.92    0.93
  10  -8  -1    1.25    1.59
 -10   8   1   -0.29    1.12
 -10   8   1    0.47    1.13
   9  -8  -1   12.84    2.19
   9  -8  -1   17.97    2.89
  -9   8   1   14.70    2.69
  -9   8   1   12.63    0.86
  -9   8   1   17.65    2.57
   8  -8  -1    1.45    0.98
   8  -8  -1   -0.20    0.48
   8  -8  -1    1.76    1.36
  -8   8   1    0.24    0.56
  -8   8   1   -1.83    0.71
  -8   8   1    1.00    0.82
  -8   8   1    2.72    1.30
   7  -8  -1    1.32    1.33
   7  -8  -1    2.69    0.84
   7  -8  -1    3.16    1.08
  -7   8   1    2.28    1.38
  -7   8   1    0.83    0.98
  -7   8   1    1.89    0.83
  -7   8   1    2.13    0.80
  -7   8   1    2.58    1.17
   6  -8  -1   10.79    2.07
   6  -8  -1   12.03    1.31
   6  -8  -1   13.30    1.62
  -6   8   1   13.05    1.37
  -6   8   1   11.43    1.21
  -6   8   1   15.94    2.03
  -6   8   1   13.17    2.12
   5  -8  -1    4.19    1.22
   5  -8  -1    3.55    1.45
   5  -8  -1    4.80    1.14
   5  -8  -1    4.42    0.91
  -5   8   1    2.99    1.02
  -5   8   1    5.67    0.97
  -5   8   1    3.93    1.34
  -5   8   1    3.43    1.18
   4  -8  -1   30.18    1.60
   4  -8  -1   27.57    2.15
   4  -8  -1   27.12    2.16
   4  -8  -1   25.56    2.35
   4  -8  -1   35.49    2.23
  -4   8   1   29.25    2.57
  -4   8   1   31.29    2.38
  -4   8   1   30.32    2.09
  -4   8   1   28.88    2.11
   3  -8  -1   10.85    1.69
   3  -8  -1    8.24    0.86
   3  -8  -1    8.52    1.80
   3  -8  -1    9.04    1.08
   3  -8  -1   10.38    1.69
   3  -8  -1    6.19    1.40
  -3   8   1    8.52    1.67
  -3   8   1    5.93    1.52
  -3   8   1   12.01    1.71
  -3   8   1   13.70    1.99
   2  -8  -1   16.37    1.71
   2  -8  -1   18.07    1.22
   2  -8  -1   16.92    1.75
   2  -8  -1   19.29    2.39
   2  -8  -1   17.06    1.17
   2  -8  -1   21.44    2.64
  -2   8   1   20.04    2.70
  -2   8   1   16.14    1.73
  -2   8   1   20.76    2.04
   1  -8  -1    8.55    1.13
   1  -8  -1    8.11    1.65
   1  -8  -1    9.47    1.96
   1  -8  -1    9.82    1.19
  -1   8   1    8.32    1.79
  -1   8   1    7.62    1.51
  -1   8   1    8.89    1.60
   0  -8  -1   -1.24    0.88
   0  -8  -1    1.00    0.70
   0  -8  -1    2.47    1.24
   0   8   1   -0.66    1.07
   0   8   1    2.14    1.03
   0   8   1    0.91    0.93
   0   8   1    0.62    0.85
  -1  -8  -1   13.61    2.30
  -1  -8  -1   12.05    1.56
  -1  -8  -1    9.89    2.03
   1   8   1   12.39    1.74
   1   8   1   12.09    1.70
   1   8   1   10.15    2.14
   1   8   1   11.14    1.58
  -2  -8  -1    0.35    1.12
  -2  -8  -1    1.42    1.38
  -2  -8  -1    0.09    1.06
   2   8   1   -0.68    0.81
   2   8   1   -0.41    0.74
   2   8   1   -0.13    0.77
   2   8   1    1.92    1.46
  -3  -8  -1   33.11    2.45
  -3  -8  -1   43.41    3.31
  -3  -8  -1   37.50    3.26
   3   8   1   37.07    2.15
   3   8   1   32.68    2.08
   3   8   1   39.56    3.40
   3   8   1   39.98    2.78
  -4  -8  -1    2.67    1.55
  -4  -8  -1    2.46    1.85
   4   8   1    4.99    1.68
   4   8   1    3.60    1.00
   4   8   1    3.79    0.96
   4   8   1    3.72    1.77
  -5  -8  -1    0.57    1.55
  -5  -8  -1    2.68    1.57
   5   8   1    0.58    0.72
   5   8   1    1.61    1.52
   5   8   1    2.20    1.35
   5   8   1    0.96    0.63
  -6  -8  -1   16.91    2.93
  -6  -8  -1   13.15    2.96
   6   8   1   14.93    2.60
   6   8   1   16.50    2.98
   6   8   1    9.51    0.84
  -7  -8  -1    0.10    1.55
  -7  -8  -1    3.14    2.07
   7   8   1    3.20    1.73
   7   8   1    1.07    1.34
  -8  -8  -1   -1.45    1.51
  -8  -8  -1    1.87    1.94
   8   8   1    0.92    1.58
   8   8   1   -0.73    1.20
  -9  -8  -1   -0.19    1.69
   9   8   1   -0.23    1.74
   9   8   1    1.22    1.73
  16  -9  -1    3.23    2.07
  16  -9  -1   -0.62    1.78
 -16   9   1   -1.01    1.45
 -16   9   1    3.40    2.06
  15  -9  -1    0.76    1.58
  15  -9  -1    1.85    1.96
 -15   9   1    2.36    1.80
 -15   9   1    2.15    1.86
  14  -9  -1   31.86    5.18
  14  -9  -1   30.12    4.40
 -14   9   1   28.83    4.04
  13  -9  -1    2.07    1.79
  13  -9  -1    1.08    1.57
 -13   9   1    2.68    1.60
 -13   9   1   -0.52    1.18
  12  -9  -1   -1.94    1.04
  12  -9  -1    0.70    1.51
 -12   9   1   -0.53    1.27
 -12   9   1   -1.12    1.18
  11  -9  -1    1.45    1.41
  11  -9  -1    1.10    1.53
 -11   9   1    2.12    1.59
 -11   9   1    4.88    1.85
  10  -9  -1    2.22    1.37
  10  -9  -1    0.55    0.30
  10  -9  -1   -0.82    1.11
 -10   9   1   -1.25    1.16
 -10   9   1    0.04    0.31
 -10   9   1    0.99    1.19
   9  -9  -1    9.28    1.16
   9  -9  -1    9.42    2.37
   9  -9  -1    9.13    1.78
  -9   9   1   10.23    1.06
  -9   9   1    7.76    2.07
  -9   9   1    7.50    1.92
   8  -9  -1  134.17    6.00
   8  -9  -1  124.97    4.08
   8  -9  -1  130.78    4.89
  -8   9   1  127.53    5.74
  -8   9   1  124.43    4.61
  -8   9   1  125.60    4.12
  -8   9   1  117.77    6.75
   7  -9  -1   94.71    3.80
   7  -9  -1   94.13    4.81
   7  -9  -1   94.28    3.60
  -7   9   1   85.31    4.55
  -7   9   1   92.81    3.63
  -7   9   1   86.82    3.55
   6  -9  -1    7.60    1.44
   6  -9  -1    5.52    1.16
   6  -9  -1    3.11    1.32
   6  -9  -1    5.80    1.78
  -6   9   1    9.10    1.74
  -6   9   1    5.46    1.09
  -6   9   1    5.92    1.35
  -6   9   1    4.10    1.48
   5  -9  -1    3.19    1.35
   5  -9  -1    5.66    1.51
   5  -9  -1    4.89    1.37
   5  -9  -1    3.87    0.87
  -5   9   1    2.67    1.60
  -5   9   1    3.47    1.21
  -5   9   1    3.65    0.88
  -5   9   1    2.84    1.06
   4  -9  -1    2.78    1.28
   4  -9  -1    6.24    1.81
   4  -9  -1    4.92    1.36
   4  -9  -1    3.61    0.82
   4  -9  -1    2.68    0.75
  -4   9   1    5.03    1.30
  -4   9   1    1.70    1.25
  -4   9   1    7.08    1.70
   3  -9  -1    7.60    1.05
   3  -9  -1    6.52    1.58
   3  -9  -1    8.74    1.09
   3  -9  -1    8.83    1.88
  -3   9   1    8.97    1.81
  -3   9   1   12.72    2.11
  -3   9   1    9.98    1.66
   2  -9  -1    0.12    1.00
   2  -9  -1    0.76    0.59
   2  -9  -1   -0.72    0.83
   2  -9  -1    0.84    0.64
   2  -9  -1   -0.60    0.90
  -2   9   1    0.34    1.13
  -2   9   1   -0.82    0.76
  -2   9   1    1.27    0.96
   1  -9  -1   23.91    2.35
   1  -9  -1   21.62    1.53
   1  -9  -1   21.65    2.86
   1  -9  -1   19.55    1.55
  -1   9   1   22.83    2.07
  -1   9   1   24.38    3.05
   0  -9  -1    1.10    1.43
   0  -9  -1    4.65    1.11
   0   9   1    4.26    1.33
   0   9   1    2.46    1.60
   0   9   1    3.29    1.16
  -1  -9  -1   39.47    2.38
  -1  -9  -1   34.25    3.02
  -1  -9  -1   38.98    3.14
   1   9   1   37.20    3.21
   1   9   1   38.27    2.44
   1   9   1   39.51    2.63
  -2  -9  -1   -0.42    1.25
  -2  -9  -1    0.97    1.44
  -2  -9  -1   -0.89    0.82
   2   9   1    0.76    1.14
   2   9   1    2.45    1.54
   2   9   1    1.58    0.95
   2   9   1    0.86    0.91
  -3  -9  -1   -0.12    1.48
  -3  -9  -1   -0.90    1.07
   3   9   1    2.22    1.77
   3   9   1   -1.22    1.09
   3   9   1   -0.16    0.85
   3   9   1    1.02    0.81
  -4  -9  -1    2.46    1.64
  -4  -9  -1   -0.88    1.28
   4   9   1   -0.17    1.44
   4   9   1   -0.58    1.04
   4   9   1    1.11    0.64
   4   9   1    0.99    0.77
  -5  -9  -1   -0.59    1.45
  -5  -9  -1    1.27    1.53
   5   9   1    1.80    1.36
   5   9   1    2.50    1.84
   5   9   1    0.39    0.81
   5   9   1    0.78    0.54
  -6  -9  -1    3.91    1.92
  -6  -9  -1    2.22    2.00
   6   9   1    3.76    1.75
   6   9   1    2.88    1.77
  -7  -9  -1    9.99    2.82
  -7  -9  -1   10.48    2.75
   7   9   1   12.62    3.00
   7   9   1   12.72    2.58
  -8  -9  -1    4.28    2.40
  -8  -9  -1   -0.19    2.16
   8   9   1    4.13    2.07
   8   9   1    2.25    1.82
  16 -10  -1    4.08    2.19
  16 -10  -1    0.46    1.96
 -16  10   1    5.34    1.85
 -16  10   1    5.09    2.53
  15 -10  -1   11.20    2.82
  15 -10  -1    9.48    2.86
 -15  10   1   11.97    2.84
 -15  10   1   17.92    3.58
  14 -10  -1    0.26    1.78
 -14  10   1   -0.72    1.43
 -14  10   1    1.23    1.62
  13 -10  -1    0.92    1.95
  13 -10  -1    0.75    1.73
 -13  10   1    1.20    1.72
 -13  10   1   -0.17    1.37
  12 -10  -1    7.21    2.08
  12 -10  -1    3.68    2.06
 -12  10   1    6.81    2.32
 -12  10   1    5.32    1.90
  11 -10  -1    0.31    1.21
  11 -10  -1    1.59    1.45
 -11  10   1    0.57    1.34
 -11  10   1    3.04    1.67
  10 -10  -1    0.34    1.07
  10 -10  -1    0.56    0.56
  10 -10  -1    0.58    1.38
 -10  10   1   -0.13    1.37
 -10  10   1    1.40    1.20
 -10  10   1    0.74    0.60
   9 -10  -1    1.29    1.09
   9 -10  -1    1.55    0.80
   9 -10  -1    1.67    1.53
  -9  10   1    0.12    1.24
  -9  10   1    1.41    0.80
  -9  10   1   -1.75    1.09
   8 -10  -1   12.35    1.73
   8 -10  -1    9.08    2.20
   8 -10  -1   10.80    1.79
  -8  10   1    9.79    2.20
  -8  10   1   10.82    1.63
  -8  10   1    8.36    1.86
  -8  10   1   10.54    1.72
   7 -10  -1   26.20    2.02
   7 -10  -1   36.47    3.23
   7 -10  -1   29.96    2.26
  -7  10   1   31.53    2.06
  -7  10   1   29.62    2.23
  -7  10   1   30.12    2.89
   6 -10  -1    6.33    1.69
   6 -10  -1    6.43    1.89
   6 -10  -1    4.72    1.11
   6 -10  -1    5.13    1.51
  -6  10   1    7.14    1.18
  -6  10   1    5.09    1.79
  -6  10   1    4.97    1.43
   5 -10  -1    0.23    1.02
   5 -10  -1    1.24    0.75
   5 -10  -1    1.34    1.26
  -5  10   1    0.66    1.05
  -5  10   1    3.68    1.62
  -5  10   1    4.30    1.43
   4 -10  -1    1.93    0.69
   4 -10  -1   -0.05    1.06
   4 -10  -1    4.61    1.58
   4 -10  -1    1.42    0.70
  -4  10   1   -0.30    0.94
  -4  10   1    2.72    1.67
  -4  10   1    2.16    1.45
   3 -10  -1    0.41    1.33
   3 -10  -1    1.68    0.64
   3 -10  -1    1.50    1.21
   3 -10  -1    2.42    0.79
  -3  10   1    1.53    1.30
  -3  10   1    1.11    1.21
   2 -10  -1   23.80    1.58
   2 -10  -1   25.12    1.59
   2 -10  -1   20.48    2.95
   2 -10  -1   24.22    2.86
  -2  10   1   24.54    2.36
  -2  10   1   23.80    3.08
   1 -10  -1   76.26    4.12
   1 -10  -1   78.05    3.03
   1 -10  -1   84.89    3.14
   1 -10  -1   78.72    4.52
  -1  10   1   70.96    3.73
  -1  10   1   81.36    4.59
   0 -10  -1    4.89    1.18
   0 -10  -1    4.53    1.11
   0 -10  -1    4.74    1.78
   0 -10  -1    6.20    1.96
   0  10   1    6.53    1.56
   0  10   1    4.51    1.79
   0  10   1    5.28    1.46
  -1 -10  -1    2.93    1.12
  -1 -10  -1    4.71    1.77
  -1 -10  -1    0.75    1.35
   1  10   1    3.73    1.19
   1  10   1    0.81    1.04
   1  10   1    3.16    1.80
  -2 -10  -1    0.85    1.22
  -2 -10  -1    0.45    1.39
   2  10   1    0.55    1.00
   2  10   1    1.62    1.58
   2  10   1    0.39    1.00
   2  10   1    1.51    0.98
  -3 -10  -1    1.54    1.46
  -3 -10  -1    1.73    1.63
   3  10   1    1.24    0.78
   3  10   1   -0.44    1.40
   3  10   1    1.20    1.28
  -4 -10  -1    5.10    2.11
  -4 -10  -1   -1.17    1.40
   4  10   1    3.30    1.49
   4  10   1    2.71    0.96
   4  10   1    1.88    1.04
  -5 -10  -1    3.70    2.20
  -5 -10  -1    2.27    1.74
   5  10   1    6.64    1.88
   5  10   1    2.87    0.68
   5  10   1    7.54    2.26
  -6 -10  -1   10.00    2.79
  -6 -10  -1    8.04    2.56
   6  10   1   10.87    2.87
   6  10   1    5.21    1.85
  -7 -10  -1    5.44    2.08
  -7 -10  -1    7.54    2.82
   7  10   1    3.08    1.81
   7  10   1    5.97    2.40
  16 -11  -1   -1.96    1.60
  16 -11  -1    1.17    1.73
  15 -11  -1    1.19    1.89
  15 -11  -1   -1.23    1.62
 -15  11   1    2.04    2.09
 -15  11   1    0.82    1.48
  14 -11  -1   11.82    3.02
 -14  11   1   11.91    2.65
 -14  11   1    4.61    2.26
  13 -11  -1    6.53    2.49
  13 -11  -1    4.12    1.97
 -13  11   1    5.49    1.86
 -13  11   1    5.94    2.03
  12 -11  -1    7.22    2.07
  12 -11  -1    3.37    1.82
 -12  11   1    6.35    2.15
 -12  11   1    7.01    2.01
  11 -11  -1    1.33    1.57
  11 -11  -1    0.38    1.15
 -11  11   1    1.84    0.57
 -11  11   1    1.30    1.24
 -11  11   1    0.30    1.33
  10 -11  -1    1.06    0.71
  10 -11  -1    1.12    1.13
  10 -11  -1    1.34    1.24
 -10  11   1   -0.75    1.22
 -10  11   1    0.65    1.50
 -10  11   1    1.33    0.77
   9 -11  -1   10.79    1.61
   9 -11  -1    9.03    1.76
   9 -11  -1   11.35    2.77
  -9  11   1    8.28    1.88
  -9  11   1   10.59    2.22
  -9  11   1   11.13    1.61
   8 -11  -1   30.30    2.25
   8 -11  -1   27.44    3.64
   8 -11  -1   22.96    2.09
  -8  11   1   25.49    2.86
  -8  11   1   28.13    2.25
  -8  11   1   29.23    2.62
  -8  11   1   25.10    2.03
   7 -11  -1   -0.38    0.71
   7 -11  -1   -1.41    1.01
  -7  11   1    0.57    0.92
  -7  11   1   -0.39    0.66
  -7  11   1   -0.69    1.23
   6 -11  -1   18.85    1.62
   6 -11  -1   22.43    2.34
   6 -11  -1   21.83    3.14
  -6  11   1   21.29    3.12
   5 -11  -1    5.20    1.05
   5 -11  -1    6.07    1.94
   5 -11  -1    6.43    1.10
  -5  11   1    4.44    1.56
  -5  11   1    4.63    1.74
   4 -11  -1    9.31    2.20
   4 -11  -1    8.96    1.21
   4 -11  -1    8.10    1.20
  -4  11   1    6.50    1.80
  -4  11   1    3.56    1.58
   3 -11  -1   10.15    2.38
   3 -11  -1   11.20    1.18
   3 -11  -1    9.81    1.26
   3 -11  -1   12.57    2.27
  -3  11   1   12.19    2.38
  -3  11   1   11.62    2.18
   2 -11  -1   59.23    2.54
   2 -11  -1   56.61    4.01
   2 -11  -1   58.23    3.68
   2 -11  -1   53.23    2.48
  -2  11   1   54.64    3.87
  -2  11   1   58.18    3.57
   1 -11  -1   -0.09    0.74
   1 -11  -1    0.95    1.39
   1 -11  -1    0.22    1.08
   1 -11  -1    0.14    0.73
  -1  11   1    1.13    1.17
  -1  11   1   -2.70    1.00
   0 -11  -1   25.67    2.73
   0 -11  -1   22.77    3.21
   0 -11  -1   28.67    2.01
   0 -11  -1   20.48    1.99
   0  11   1   22.65    3.43
   0  11   1   21.44    2.13
  -1 -11  -1    6.59    2.07
  -1 -11  -1    2.47    1.31
  -1 -11  -1    4.76    1.87
  -1 -11  -1    4.05    1.20
   1  11   1    5.70    1.47
   1  11   1    5.11    1.84
  -2 -11  -1    2.66    1.81
  -2 -11  -1    1.98    1.62
   2  11   1   -0.21    2.26
   2  11   1    0.33    1.49
   2  11   1    2.86    0.97
  -3 -11  -1    3.53    1.84
  -3 -11  -1   -1.40    1.40
   3  11   1    2.80    1.06
   3  11   1    0.82    1.47
  -4 -11  -1    4.48    2.31
  -4 -11  -1    6.86    3.40
   4  11   1    4.25    0.95
   4  11   1    2.24    1.94
   4  11   1    6.87    1.84
  -5 -11  -1    1.97    1.72
  -5 -11  -1   -2.05    1.43
   5  11   1    0.90    1.35
   5  11   1    4.42    2.02
  -6 -11  -1    9.85    2.59
  -6 -11  -1    1.73    2.02
   6  11   1    8.59    2.75
  15 -12  -1    4.26    2.09
  15 -12  -1    5.64    2.63
 -15  12   1    5.18    2.61
 -15  12   1    3.96    2.17
  14 -12  -1    0.69    1.57
 -14  12   1    5.27    2.33
 -14  12   1    6.60    2.30
  13 -12  -1    2.65    1.90
  13 -12  -1    1.07    1.45
 -13  12   1    2.96    1.73
 -13  12   1    1.75    1.73
  12 -12  -1   18.42    2.88
  12 -12  -1   18.44    3.58
 -12  12   1   15.59    3.17
 -12  12   1   14.89    2.80
  11 -12  -1    6.35    1.22
  11 -12  -1    7.55    2.42
  11 -12  -1    8.12    2.03
 -11  12   1    5.68    2.07
 -11  12   1   10.28    2.12
 -11  12   1    8.80    1.29
  10 -12  -1    0.83    1.18
  10 -12  -1    0.38    1.34
 -10  12   1    0.65    1.15
 -10  12   1    1.07    0.79
 -10  12   1   -1.11    1.18
   9 -12  -1    5.63    1.53
   9 -12  -1    1.28    1.13
   9 -12  -1    7.76    2.25
  -9  12   1    3.84    1.61
  -9  12   1    6.09    1.43
  -9  12   1    2.00    1.58
   8 -12  -1    0.79    0.90
   8 -12  -1   -1.17    1.18
  -8  12   1   -0.34    0.76
  -8  12   1    3.87    1.82
   7 -12  -1    5.79    1.31
   7 -12  -1    4.37    1.89
  -7  12   1    4.61    1.46
  -7  12   1    5.95    2.04
   6 -12  -1    1.05    0.95
   6 -12  -1   -0.15    1.01
   6 -12  -1    0.59    0.79
   6 -12  -1    0.61    0.71
  -6  12   1    1.30    1.41
  -6  12   1    2.75    1.45
   5 -12  -1    2.53    1.27
   5 -12  -1    2.04    0.79
   5 -12  -1    3.69    0.97
   5 -12  -1    2.92    1.53
  -5  12   1    3.05    1.62
  -5  12   1    2.06    1.45
   4 -12  -1    6.48    1.11
   4 -12  -1    4.73    2.03
   4 -12  -1    5.61    1.71
   4 -12  -1    3.97    0.95
  -4  12   1    5.57    1.86
  -4  12   1    7.09    1.98
   3 -12  -1    0.57    1.29
   3 -12  -1    0.21    1.21
   3 -12  -1    1.86    0.71
   3 -12  -1    0.35    0.72
  -3  12   1    0.21    1.25
  -3  12   1    1.49    1.32
   2 -12  -1    5.87    1.10
   2 -12  -1    4.39    1.01
   2 -12  -1    4.23    1.90
   2 -12  -1    5.51    1.70
  -2  12   1    6.88    1.80
  -2  12   1    9.19    2.37
   1 -12  -1    0.78    1.42
   1 -12  -1   -1.24    0.82
   1 -12  -1    1.18    1.33
   1 -12  -1    0.86    0.74
  -1  12   1    2.08    1.15
  -1  12   1    2.20    1.71
   0 -12  -1    4.38    1.04
   0 -12  -1    1.13    1.19
   0 -12  -1    5.93    2.22
   0 -12  -1    4.78    1.79
   0  12   1    9.37    1.96
   0  12   1    5.17    2.03
  -1 -12  -1    3.05    1.67
  -1 -12  -1    0.64    0.93
  -1 -12  -1    1.97    1.73
   1  12   1    3.10    2.15
   1  12   1    2.75    1.06
  -2 -12  -1    4.54    2.78
  -2 -12  -1    0.22    1.00
  -2 -12  -1   -0.50    1.49
   2  12   1    0.76    1.58
   2  12   1    1.87    1.53
  -3 -12  -1   19.20    3.51
  -3 -12  -1   10.22    2.62
   3  12   1    9.27    1.42
   3  12   1   11.04    2.75
  -4 -12  -1    0.68    1.79
  -4 -12  -1    4.86    2.15
   4  12   1    0.73    1.69
  -5 -12  -1    5.60    2.08
  -5 -12  -1    2.50    2.05
   5  12   1    1.62    1.74
  15 -13  -1    1.42    1.99
  15 -13  -1    3.80    2.22
 -15  13   1    3.05    1.81
 -15  13   1    4.87    2.09
  14 -13  -1    2.22    2.43
 -14  13   1    2.70    1.64
 -14  13   1    4.49    2.19
  13 -13  -1    4.44    2.46
  13 -13  -1    4.30    1.89
 -13  13   1    4.48    1.94
 -13  13   1    1.71    1.80
  12 -13  -1   15.12    2.54
  12 -13  -1   13.22    3.10
 -12  13   1   12.91    2.77
 -12  13   1   13.13    3.06
 -12  13   1   14.67    1.16
  11 -13  -1    0.23    1.61
  11 -13  -1    2.14    1.34
 -11  13   1    0.69    1.28
 -11  13   1   -0.23    0.61
 -11  13   1    3.89    1.87
  10 -13  -1    3.88    1.47
  10 -13  -1    0.16    1.55
 -10  13   1    4.53    1.27
 -10  13   1    2.79    1.61
   9 -13  -1    7.78    1.67
   9 -13  -1   18.18    3.44
  -9  13   1   14.70    2.15
  -9  13   1    7.01    1.92
  -9  13   1   11.60    2.66
   8 -13  -1    5.04    2.19
   8 -13  -1    5.86    1.42
  -8  13   1    6.68    2.28
  -8  13   1    6.50    1.63
   7 -13  -1   -0.13    1.18
   7 -13  -1    0.39    0.80
   7 -13  -1   -0.18    0.68
   7 -13  -1   -0.09    1.22
  -7  13   1    0.78    1.09
  -7  13   1    0.81    1.50
   6 -13  -1    0.81    0.69
   6 -13  -1    1.07    1.27
   6 -13  -1   -0.08    1.27
   6 -13  -1    1.99    0.74
  -6  13   1   -0.57    1.12
  -6  13   1    2.07    1.44
   5 -13  -1   10.74    2.23
   5 -13  -1   10.94    1.32
   5 -13  -1   10.05    1.32
   5 -13  -1   13.88    2.82
  -5  13   1    8.69    2.15
  -5  13   1   10.71    2.34
   4 -13  -1    0.66    0.66
   4 -13  -1    1.78    1.64
   4 -13  -1    0.23    0.60
   4 -13  -1    1.95    1.44
  -4  13   1   -0.25    1.37
  -4  13   1    0.76    1.16
   3 -13  -1    3.84    1.65
   3 -13  -1    4.49    1.70
   3 -13  -1    6.07    1.03
   3 -13  -1    4.85    1.06
  -3  13   1    2.30    1.58
  -3  13   1    6.63    1.77
   2 -13  -1   30.77    4.04
   2 -13  -1   24.27    1.69
   2 -13  -1   16.63    1.69
   2 -13  -1   23.49    3.19
  -2  13   1   20.29    2.93
  -2  13   1   26.89    3.81
   1 -13  -1    2.34    1.40
   1 -13  -1   -0.99    1.38
   1 -13  -1   -1.79    1.25
   1 -13  -1   -0.41    0.64
  -1  13   1    5.02    1.65
   0 -13  -1    0.33    1.53
   0 -13  -1    0.89    0.89
   0  13   1   -0.07    0.99
   0  13   1    0.72    1.56
  -1 -13  -1    0.28    1.35
  -1 -13  -1    2.83    1.66
  -1 -13  -1    0.15    1.12
   1  13   1    2.67    1.64
   1  13   1    2.11    1.02
  -2 -13  -1    2.25    1.60
  -2 -13  -1    1.75    1.71
  -2 -13  -1   -0.37    1.06
   2  13   1    4.81    2.25
   2  13   1    1.87    0.90
  -3 -13  -1    5.42    2.29
  -3 -13  -1    6.21    1.89
  -3 -13  -1    6.56    2.34
   3  13   1   10.77    2.97
   3  13   1    2.92    1.29
  14 -14  -1   13.34    3.45
  14 -14  -1   10.47    2.64
 -14  14   1   11.65    2.72
 -14  14   1   18.73    3.66
  13 -14  -1   -0.01    1.47
  13 -14  -1    3.17    2.08
 -13  14   1    1.37    1.61
 -13  14   1    1.92    1.65
  12 -14  -1   -1.59    1.11
  12 -14  -1    0.69    1.65
 -12  14   1    1.96    1.27
 -12  14   1    1.40    0.92
 -12  14   1    1.38    1.48
  11 -14  -1    5.58    1.68
  11 -14  -1   10.73    2.93
 -11  14   1    6.07    2.01
 -11  14   1    6.51    1.98
 -11  14   1    6.02    1.45
  10 -14  -1    3.10    1.88
  10 -14  -1    0.41    1.08
 -10  14   1    1.27    0.91
 -10  14   1   -0.34    1.29
 -10  14   1    1.14    1.22
   9 -14  -1    1.19    1.61
   9 -14  -1   -0.74    0.80
  -9  14   1    0.32    1.17
  -9  14   1    2.94    1.17
  -9  14   1    1.41    1.86
   8 -14  -1    1.68    1.13
   8 -14  -1    4.71    1.26
   8 -14  -1    4.63    2.43
  -8  14   1    6.70    1.86
  -8  14   1    5.75    2.17
   7 -14  -1    2.04    1.19
   7 -14  -1    1.33    0.82
   7 -14  -1    1.23    0.94
  -7  14   1   -1.02    1.23
  -7  14   1    1.59    1.47
   6 -14  -1    1.32    0.75
   6 -14  -1    1.72    1.67
   6 -14  -1    0.70    1.12
   6 -14  -1    2.36    0.85
  -6  14   1    0.45    1.36
  -6  14   1    1.69    1.53
   5 -14  -1   -0.35    0.97
   5 -14  -1   -0.45    1.42
   5 -14  -1    1.27    0.68
   5 -14  -1    0.96    0.77
  -5  14   1   -0.85    1.24
  -5  14   1    1.64    1.49
   4 -14  -1    0.97    0.83
   4 -14  -1    3.60    1.61
   4 -14  -1    2.62    0.74
  -4  14   1    1.88    1.68
  -4  14   1    4.03    1.66
   3 -14  -1   16.32    1.33
   3 -14  -1   16.57    3.77
   3 -14  -1   11.60    1.51
   3 -14  -1   21.16    3.08
  -3  14   1   23.66    3.30
   2 -14  -1   -1.37    1.41
   2 -14  -1    1.45    0.74
   2 -14  -1    3.67    1.51
  -2  14   1   -0.07    1.25
  -2  14   1    2.05    1.33
   1 -14  -1    1.27    1.42
   1 -14  -1   -0.27    1.27
   1 -14  -1    0.75    0.76
  -1  14   1   -0.49    1.50
  -1  14   1    0.68    1.17
   0 -14  -1    0.26    1.34
   0 -14  -1    2.09    1.68
   0 -14  -1    0.24    0.86
   0  14   1    1.27    1.80
   0  14   1    2.25    1.27
  -1 -14  -1    1.53    1.12
  -1 -14  -1    1.08    1.64
  -1 -14  -1    1.00    1.44
   1  14   1   -1.13    1.46
   1  14   1    1.22    1.14
  -2 -14  -1    4.38    1.83
  -2 -14  -1   -0.53    1.50
  -2 -14  -1    2.49    1.40
   2  14   1    3.07    1.35
   2  14   1   -1.13    1.38
  13 -15  -1    2.28    2.02
  13 -15  -1   -2.94    1.37
 -13  15   1   -1.04    1.23
 -13  15   1    3.98    2.03
  12 -15  -1    2.09    1.81
  12 -15  -1    3.64    1.76
 -12  15   1    2.43    1.69
 -12  15   1    3.55    1.96
 -12  15   1    5.22    1.36
  11 -15  -1    2.07    1.27
  11 -15  -1    2.19    2.01
 -11  15   1    2.02    1.08
 -11  15   1    5.13    1.95
 -11  15   1    0.72    1.38
  10 -15  -1    2.02    1.74
  10 -15  -1    0.38    1.13
 -10  15   1    2.62    1.59
 -10  15   1    1.00    1.50
 -10  15   1    1.18    1.04
   9 -15  -1    6.71    2.07
  -9  15   1    4.44    2.25
  -9  15   1    5.68    1.65
  -9  15   1    4.32    1.67
   8 -15  -1   11.15    1.57
   8 -15  -1   17.45    3.45
  -8  15   1    9.46    2.58
  -8  15   1   12.11    2.47
   7 -15  -1   11.25    2.44
   7 -15  -1   10.41    2.81
   7 -15  -1    7.59    1.27
  -7  15   1   14.89    2.71
  -7  15   1    9.01    2.52
   6 -15  -1   -1.26    1.13
   6 -15  -1    0.15    1.76
   6 -15  -1    0.93    0.65
  -6  15   1    1.22    1.51
   5 -15  -1    0.17    0.60
   5 -15  -1   -0.76    1.18
   5 -15  -1    2.59    1.76
  -5  15   1    0.34    1.41
   4 -15  -1    7.65    1.91
   4 -15  -1    5.18    2.13
   4 -15  -1    2.80    0.73
  -4  15   1    7.03    2.30
  -4  15   1    5.06    1.94
   3 -15  -1   13.15    2.87
   3 -15  -1   13.06    2.53
  -3  15   1   13.06    2.65
  -3  15   1   14.80    3.13
   2 -15  -1    1.50    1.55
   2 -15  -1    3.14    1.64
   2 -15  -1    0.29    0.75
  -2  15   1    0.08    1.65
  -2  15   1    1.83    1.44
   1 -15  -1    1.20    1.68
   1 -15  -1    0.51    0.86
  -1  15   1    0.11    1.60
  -1  15   1    1.09    1.25
   0 -15  -1    0.64    1.49
   0 -15  -1    0.63    1.60
   0  15   1    3.77    1.52
   0  15   1    1.40    1.60
  12 -16  -1    1.04    1.73
  12 -16  -1   -0.74    1.50
 -12  16   1    4.24    2.23
 -12  16   1    0.71    1.25
 -12  16   1    1.54    1.35
  11 -16  -1    1.99    1.89
  11 -16  -1   -1.18    1.24
 -11  16   1    0.03    1.37
 -11  16   1    0.45    1.33
 -11  16   1    1.89    1.21
  10 -16  -1   -0.66    1.10
  10 -16  -1    6.67    2.61
 -10  16   1    2.48    1.29
 -10  16   1    1.88    1.32
 -10  16   1    4.77    2.12
   9 -16  -1   -0.64    1.00
   9 -16  -1    4.22    2.09
  -9  16   1    0.59    1.38
  -9  16   1    0.71    1.52
  -9  16   1    2.58    1.28
   8 -16  -1   -2.44    0.84
   8 -16  -1    2.36    1.55
  -8  16   1    0.06    1.32
  -8  16   1    1.46    1.65
   7 -16  -1    2.45    1.61
   7 -16  -1    4.00    2.03
  -7  16   1    2.50    1.84
  -7  16   1   -0.67    1.24
   6 -16  -1    1.73    1.42
   6 -16  -1    1.82    1.88
  -6  16   1    2.73    1.86
  -6  16   1    2.21    1.59
   5 -16  -1    4.36    1.65
   5 -16  -1    0.15    1.84
  -5  16   1    4.79    1.81
  -5  16   1    3.85    1.79
   4 -16  -1    4.37    1.94
   4 -16  -1    3.25    2.23
  -4  16   1    3.82    1.93
  -4  16   1    8.35    2.22
   3 -16  -1   20.94    3.54
  -3  16   1   21.75    3.17
  -3  16   1   21.31    3.72
   2 -16  -1   18.52    3.24
   2 -16  -1   15.99    3.15
  -2  16   1   13.00    3.15
  10 -17  -1    1.71    1.90
 -10  17   1    5.89    2.11
 -10  17   1    0.07    1.27
 -10  17   1    3.85    1.98
   9 -17  -1    3.24    1.96
  -9  17   1    3.71    1.53
  -9  17   1   -1.14    1.32
  -9  17   1    2.10    1.87
   8 -17  -1    6.01    2.32
  -8  17   1    7.59    2.16
  -8  17   1   13.89    2.66
   7 -17  -1   10.12    3.21
  -7  17   1    7.18    2.19
  -7  17   1    7.36    1.99
   6 -17  -1    1.68    1.87
  -6  17   1    4.10    1.88
  -6  17   1    4.46    1.98
   5 -17  -1    2.13    1.61
   5 -17  -1    0.35    1.44
  -5  17   1    0.87    1.70
  -5  17   1    2.04    1.65
   4 -17  -1   -0.22    1.32
   4 -17  -1    1.37    1.67
  -4  17   1    3.82    1.80
  -4  17   1    2.70    1.93
  -6  18  -2    2.72    1.78
  -6  18  -2    4.08    2.23
   6 -18   2   -1.64    1.45
   6 -18   2    3.44    2.10
  -7  18  -2    1.53    1.30
  -7  18  -2    2.03    1.89
  -7  18  -2    4.93    2.01
   7 -18   2    2.52    2.21
   7 -18   2   -0.95    1.39
  -8  18  -2    2.68    1.72
  -8  18  -2   -1.36    1.36
  -8  18  -2    3.51    2.26
   8 -18   2    3.40    2.22
   8 -18   2   -1.08    1.44
  -2  17  -2    7.94    2.63
  -2  17  -2   -1.10    1.42
   2 -17   2    2.86    1.42
   2 -17   2    1.62    1.74
   2 -17   2    2.73    1.41
  -3  17  -2    8.14    2.47
  -3  17  -2    1.52    1.89
   3 -17   2    0.45    1.22
   3 -17   2    2.10    1.27
   3 -17   2    0.12    1.44
  -4  17  -2   26.04    4.09
  -4  17  -2   36.44    3.55
   4 -17   2   20.00    2.18
   4 -17   2   34.89    4.84
  -5  17  -2    3.58    1.95
  -5  17  -2    6.26    2.14
   5 -17   2    1.39    1.19
   5 -17   2    3.53    2.04
  -6  17  -2    5.47    2.35
  -6  17  -2    2.60    1.86
   6 -17   2    6.63    2.65
   6 -17   2    4.54    1.51
  -7  17  -2    5.42    2.32
  -7  17  -2    1.09    1.20
  -7  17  -2    2.63    1.61
   7 -17   2    2.74    1.51
   7 -17   2    0.63    1.83
  -8  17  -2    0.98    1.39
  -8  17  -2    3.34    2.02
  -8  17  -2    1.65    1.24
   8 -17   2    3.67    1.59
   8 -17   2    2.14    1.93
  -9  17  -2    0.02    1.17
  -9  17  -2    4.83    1.99
  -9  17  -2    1.42    1.25
   9 -17   2    1.31    1.77
   9 -17   2   -0.11    1.44
 -10  17  -2    3.81    2.02
 -10  17  -2    2.92    1.43
 -10  17  -2    5.37    1.72
  10 -17   2    3.72    1.81
  10 -17   2    3.14    2.08
 -11  17  -2   -0.38    1.36
 -11  17  -2    0.26    1.20
 -11  17  -2    1.95    1.74
  11 -17   2    4.24    1.85
  11 -17   2   -1.68    1.36
   0  16  -2    2.69    1.45
   0  16  -2    5.60    2.47
   0 -16   2    1.98    1.38
   0 -16   2    2.23    1.24
   0 -16   2    2.29    1.93
  -1  16  -2    4.46    2.11
  -1  16  -2    4.84    1.69
   1 -16   2    2.81    1.84
   1 -16   2    4.09    1.55
   1 -16   2    1.69    1.18
  -2  16  -2    1.58    1.63
  -2  16  -2    0.87    1.32
   2 -16   2    0.74    1.06
   2 -16   2    1.82    1.22
   2 -16   2    2.80    1.77
  -3  16  -2   22.90    3.89
  -3  16  -2   18.76    3.16
   3 -16   2   22.07    2.19
   3 -16   2   28.08    2.56
   3 -16   2   24.88    4.04
  -4  16  -2    2.80    1.73
  -4  16  -2    1.54    1.72
   4 -16   2    1.99    1.69
   4 -16   2    1.34    1.17
   4 -16   2    1.44    1.13
  -5  16  -2    3.20    1.68
  -5  16  -2    1.87    1.70
   5 -16   2    2.43    1.17
   5 -16   2    5.92    2.08
  -6  16  -2    4.14    1.84
   6 -16   2    1.87    1.09
   6 -16   2    0.35    1.45
  -7  16  -2    0.00    1.29
  -7  16  -2    1.02    1.44
  -7  16  -2   -0.80    0.84
   7 -16   2    0.77    1.08
   7 -16   2    4.59    2.07
  -8  16  -2    2.22    1.22
  -8  16  -2   -0.26    0.93
  -8  16  -2    1.27    1.74
   8 -16   2   -0.19    1.01
   8 -16   2    1.52    1.63
  -9  16  -2    0.20    1.04
  -9  16  -2    1.46    1.59
  -9  16  -2    4.14    1.56
   9 -16   2    1.02    1.16
   9 -16   2   -1.90    1.35
 -10  16  -2    2.03    1.92
 -10  16  -2    0.89    1.28
 -10  16  -2    2.01    1.33
  10 -16   2    1.10    1.74
  10 -16   2    0.61    1.30
 -11  16  -2    2.66    1.90
 -11  16  -2    5.46    1.95
 -11  16  -2    5.18    1.64
  11 -16   2    5.02    1.83
  11 -16   2    6.27    2.34
 -12  16  -2    1.90    1.64
 -12  16  -2    1.05    1.14
 -12  16  -2   -0.51    1.25
  12 -16   2   -0.42    1.35
  12 -16   2    2.02    1.89
   2  15  -2    2.03    1.77
  -2 -15   2    0.51    1.78
  -2 -15   2    1.06    1.59
  -2 -15   2   -1.10    1.41
   1  15  -2    3.48    1.77
   1  15  -2    3.90    1.18
  -1 -15   2    3.69    1.55
  -1 -15   2    2.67    1.42
  -1 -15   2    2.70    1.78
   0  15  -2   -1.93    1.34
   0  15  -2    2.41    1.32
   0 -15   2    2.78    1.91
   0 -15   2    1.11    1.44
   0 -15   2    2.31    1.31
  -1  15  -2    2.14    1.76
  -1  15  -2    4.23    1.56
   1 -15   2    0.42    1.18
   1 -15   2    2.84    2.08
   1 -15   2    1.53    1.03
  -2  15  -2    2.42    1.76
  -2  15  -2    4.06    1.60
   2 -15   2    3.73    1.83
   2 -15   2    2.41    1.18
   2 -15   2    3.53    1.21
  -3  15  -2   14.29    3.06
  -3  15  -2   11.95    2.44
   3 -15   2   16.21    2.08
   3 -15   2   13.18    2.05
   3 -15   2   12.77    2.97
  -4  15  -2   -0.62    1.16
  -4  15  -2    1.31    1.50
   4 -15   2    0.38    0.78
   4 -15   2    0.23    1.37
   4 -15   2    0.69    0.98
  -5  15  -2    0.97    1.52
  -5  15  -2    0.98    1.39
   5 -15   2   -0.81    1.38
   5 -15   2    1.08    1.06
   5 -15   2    1.65    1.05
  -6  15  -2   -0.39    1.16
  -6  15  -2    0.19    1.17
   6 -15   2    1.09    1.62
   6 -15   2    0.14    1.00
  -7  15  -2    4.83    2.01
  -7  15  -2    5.92    1.50
  -7  15  -2    6.62    1.91
   7 -15   2    3.73    1.36
   7 -15   2    5.65    2.33
  -8  15  -2    0.98    1.67
  -8  15  -2    3.00    1.48
  -8  15  -2    3.24    1.31
   8 -15   2    5.89    2.19
   8 -15   2    2.48    1.30
  -9  15  -2    0.17    1.04
  -9  15  -2   -0.41    1.31
  -9  15  -2   -0.76    1.07
   9 -15   2    1.93    1.80
   9 -15   2   -0.50    0.97
 -10  15  -2    0.63    1.17
 -10  15  -2    0.64    1.76
 -10  15  -2    3.05    1.29
  10 -15   2    0.94    1.58
  10 -15   2   -0.11    1.16
 -11  15  -2    6.17    1.48
 -11  15  -2    2.53    1.52
 -11  15  -2    2.85    2.01
  11 -15   2    3.02    1.98
  11 -15   2    0.29    1.24
 -12  15  -2   -0.08    1.14
 -12  15  -2    1.05    1.33
 -12  15  -2    0.13    0.97
  12 -15   2    2.21    1.77
 -13  15  -2    1.75    1.76
 -13  15  -2    0.86    1.44
  13 -15   2    0.40    1.70
  13 -15   2    2.11    1.94
   4  14  -2    2.15    1.81
  -4 -14   2    4.03    1.86
  -4 -14   2    2.55    2.05
  -4 -14   2    4.05    2.27
   3  14  -2    6.36    2.39
  -3 -14   2    3.33    1.97
  -3 -14   2    0.96    1.56
  -3 -14   2    4.82    1.60
   2  14  -2    0.14    1.59
   2  14  -2    3.72    1.13
  -2 -14   2    2.97    2.00
  -2 -14   2   -0.66    1.07
  -2 -14   2   -0.86    1.14
   1  14  -2    7.24    2.34
   1  14  -2    3.88    1.35
  -1 -14   2    4.79    1.56
  -1 -14   2    2.48    1.93
  -1 -14   2    4.16    1.49
   0  14  -2    1.65    1.19
   0 -14   2   -1.48    0.98
   0 -14   2    2.87    1.91
   0 -14   2    1.88    1.09
  -1  14  -2    4.30    1.55
  -1  14  -2    2.36    2.09
   1 -14   2    4.03    1.38
   1 -14   2    1.05    0.98
   1 -14   2    3.75    1.90
  -2  14  -2    2.28    1.39
  -2  14  -2    1.97    1.64
   2 -14   2   -0.35    0.85
   2 -14   2   -1.30    1.22
   2 -14   2    2.24    0.98
  -3  14  -2    3.97    1.67
  -3  14  -2    3.17    1.82
   3 -14   2    2.90    1.19
   3 -14   2    1.66    1.35
   3 -14   2    2.49    1.19
  -4  14  -2    1.44    1.45
  -4  14  -2    3.33    1.65
   4 -14   2    2.55    1.05
   4 -14   2    1.00    1.08
   4 -14   2    0.33    1.30
  -5  14  -2    5.16    1.76
  -5  14  -2    6.23    1.96
   5 -14   2    2.98    1.15
   5 -14   2    3.62    1.83
   5 -14   2    3.23    1.19
  -6  14  -2   14.04    2.58
  -6  14  -2   12.64    2.70
   6 -14   2   13.66    2.18
   6 -14   2   13.06    2.69
  -7  14  -2    8.34    2.31
  -7  14  -2    9.55    2.17
  -7  14  -2   10.17    1.81
   7 -14   2    9.50    1.84
   7 -14   2   13.24    2.90
  -8  14  -2    1.20    1.01
  -8  14  -2    0.89    1.61
  -8  14  -2    3.00    1.40
   8 -14   2    4.96    2.18
   8 -14   2    4.04    1.42
  -9  14  -2   12.90    2.18
  -9  14  -2   14.74    2.22
   9 -14   2   12.44    2.85
   9 -14   2    9.42    2.16
 -10  14  -2    3.40    1.71
 -10  14  -2    1.55    1.07
 -10  14  -2    0.56    0.93
  10 -14   2   -1.17    1.08
  10 -14   2   -1.02    1.36
 -11  14  -2    0.72    0.95
 -11  14  -2    2.49    1.39
 -11  14  -2   -0.37    1.28
  11 -14   2    0.80    1.56
  11 -14   2    1.19    1.48
 -12  14  -2    0.91    1.27
 -12  14  -2    2.12    1.92
 -12  14  -2    0.69    0.86
  12 -14   2    2.54    1.89
  12 -14   2    0.88    1.54
 -13  14  -2    2.06    1.98
 -13  14  -2   -0.03    1.18
  13 -14   2   -0.80    1.58
  13 -14   2   -0.38    1.62
 -14  14  -2    3.73    2.17
 -14  14  -2    0.53    1.44
  14 -14   2   -0.14    1.72
  14 -14   2   -0.67    1.74
   5  13  -2    0.90    1.77
  -5 -13   2   -3.02    1.44
  -5 -13   2   -0.03    1.75
   4  13  -2    4.64    1.80
  -4 -13   2    0.85    1.48
  -4 -13   2    0.98    1.58
   3  13  -2    4.60    0.90
   3  13  -2    6.81    2.35
  -3 -13   2    3.76    1.75
  -3 -13   2    6.77    2.24
  -3 -13   2   10.93    2.36
   2  13  -2    7.29    2.19
   2  13  -2   12.15    1.61
  -2 -13   2   10.07    2.10
  -2 -13   2    7.27    2.05
  -2 -13   2   10.50    2.60
   1  13  -2    5.01    1.44
   1  13  -2    3.57    2.18
  -1 -13   2    8.49    2.68
  -1 -13   2    6.03    1.81
  -1 -13   2    7.96    2.05
   0  13  -2    4.60    1.74
   0  13  -2    7.44    1.66
   0 -13   2    6.27    2.06
   0 -13   2    5.00    1.47
   0 -13   2    5.57    1.60
  -1  13  -2    8.67    2.32
  -1  13  -2   10.53    2.03
   1 -13   2    8.18    2.32
   1 -13   2    6.92    1.79
   1 -13   2    5.67    1.52
  -2  13  -2    2.53    1.57
  -2  13  -2    4.10    1.52
   2 -13   2    3.31    1.38
   2 -13   2    0.87    1.06
   2 -13   2    2.65    1.76
  -3  13  -2   25.90    2.89
  -3  13  -2   20.46    2.64
  -3  13  -2   27.25    2.69
   3 -13   2   25.51    3.49
   3 -13   2   24.70    2.22
   3 -13   2   26.20    2.32
  -4  13  -2    0.78    1.18
  -4  13  -2    1.04    1.28
  -4  13  -2    0.61    1.21
   4 -13   2    0.73    0.92
   4 -13   2    1.37    1.41
   4 -13   2    0.34    0.84
  -5  13  -2    3.05    1.55
  -5  13  -2    1.23    1.17
  -5  13  -2    2.61    1.60
   5 -13   2    2.02    1.57
   5 -13   2    2.14    1.12
  -6  13  -2   10.86    2.40
  -6  13  -2    9.65    2.15
  -6  13  -2    7.32    1.63
   6 -13   2    6.53    2.05
   6 -13   2    7.95    1.64
  -7  13  -2    0.08    0.97
  -7  13  -2    0.71    0.99
  -7  13  -2   -1.06    1.31
   7 -13   2    0.09    0.95
   7 -13   2   -0.16    1.18
  -8  13  -2    7.44    2.28
  -8  13  -2   10.11    1.99
  -8  13  -2   11.59    1.96
   8 -13   2    9.52    1.98
   8 -13   2    7.69    2.32
  -9  13  -2    7.15    1.59
  -9  13  -2   12.50    2.19
  -9  13  -2    9.48    2.40
   9 -13   2   10.51    2.08
   9 -13   2    8.68    2.47
 -10  13  -2   31.44    2.43
 -10  13  -2   28.39    2.78
 -10  13  -2   32.83    5.75
  10 -13   2   29.01    2.88
  10 -13   2   26.44    3.86
 -11  13  -2    0.45    1.51
 -11  13  -2    1.67    0.89
 -11  13  -2    0.80    1.25
  11 -13   2    0.17    1.34
  11 -13   2    0.56    1.70
 -12  13  -2    0.12    1.26
 -12  13  -2    4.49    1.94
  12 -13   2    2.31    1.70
  12 -13   2    0.23    1.52
 -13  13  -2   -2.39    1.47
 -13  13  -2    1.33    1.37
  13 -13   2    0.67    1.54
  13 -13   2    2.43    1.84
 -14  13  -2    3.53    1.95
 -14  13  -2    3.51    1.89
  14 -13   2    0.60    1.84
  14 -13   2    3.82    2.09
   6  12  -2    4.23    2.10
   6  12  -2    2.95    1.87
  -6 -12   2    4.33    2.32
  -6 -12   2    1.10    1.85
   5  12  -2    0.96    1.60
  -5 -12   2    2.33    1.85
   4  12  -2    6.32    2.25
  -4 -12   2    3.62    2.05
  -4 -12   2    3.24    1.73
   3  12  -2    6.32    1.17
   3  12  -2   11.59    2.88
   3  12  -2    9.25    1.02
  -3 -12   2   12.99    2.48
   2  12  -2    4.67    1.13
   2  12  -2    9.12    2.31
   2  12  -2    3.59    1.20
  -2 -12   2    1.66    1.57
  -2 -12   2    2.55    1.40
  -2 -12   2    4.43    1.76
   1  12  -2    5.63    1.46
   1  12  -2    5.78    1.36
   1  12  -2    6.27    2.02
  -1 -12   2    6.60    1.62
  -1 -12   2    7.71    2.35
  -1 -12   2    7.63    1.79
   0  12  -2   13.96    2.12
   0  12  -2   11.42    2.54
   0 -12   2   14.79    2.87
   0 -12   2   13.58    2.64
   0 -12   2   14.93    2.19
  -1  12  -2    0.28    1.34
   1 -12   2   -1.03    1.17
   1 -12   2    1.74    1.12
   1 -12   2    1.68    1.11
  -2  12  -2    1.04    1.17
  -2  12  -2   -0.88    0.89
  -2  12  -2    0.36    1.41
   2 -12   2    2.35    1.44
   2 -12   2    1.89    0.99
   2 -12   2    0.78    1.03
   2 -12   2    0.58    1.02
  -3  12  -2    5.22    1.39
  -3  12  -2    4.25    1.48
  -3  12  -2    9.76    2.19
   3 -12   2    5.61    1.33
   3 -12   2    6.16    2.03
   3 -12   2    8.01    1.54
   3 -12   2    5.74    1.35
  -4  12  -2    7.19    1.48
  -4  12  -2    8.18    1.99
  -4  12  -2    9.88    2.19
   4 -12   2    5.89    1.30
   4 -12   2    8.70    1.54
   4 -12   2    8.36    2.28
   4 -12   2   10.05    1.71
  -5  12  -2    0.48    1.19
  -5  12  -2    1.72    0.96
  -5  12  -2    5.20    1.64
   5 -12   2    2.43    1.60
   5 -12   2    2.57    1.21
  -6  12  -2    4.31    1.27
  -6  12  -2    3.53    1.70
  -6  12  -2    3.64    1.12
  -6  12  -2    2.05    1.41
   6 -12   2    3.70    1.72
   6 -12   2    4.71    1.33
  -7  12  -2   43.54    3.05
  -7  12  -2   41.81    2.75
  -7  12  -2   36.55    2.56
  -7  12  -2   42.85    3.58
   7 -12   2   43.53    2.94
   7 -12   2   38.23    3.52
  -8  12  -2   77.84    3.93
  -8  12  -2   79.45    4.52
  -8  12  -2   80.48    4.94
   8 -12   2   83.28    4.31
   8 -12   2   84.70    5.08
  -9  12  -2   17.46    2.50
  -9  12  -2   17.02    1.89
  -9  12  -2   17.69    3.12
   9 -12   2   12.27    2.02
   9 -12   2   18.56    3.24
   9 -12   2   19.65    2.74
 -10  12  -2   35.21    2.94
 -10  12  -2   35.06    3.58
 -10  12  -2   38.05    2.48
  10 -12   2   31.85    2.99
  10 -12   2   36.38    3.57
 -11  12  -2    0.30    1.35
 -11  12  -2    0.99    1.29
 -11  12  -2    0.85    0.70
  11 -12   2    0.49    1.39
  11 -12   2   -0.84    1.38
  11 -12   2   -1.40    0.87
 -12  12  -2    0.33    1.18
 -12  12  -2    0.48    1.57
  12 -12   2    0.89    1.69
  12 -12   2    1.29    1.67
 -13  12  -2    6.28    2.33
 -13  12  -2    5.05    1.85
  13 -12   2    5.65    2.28
  13 -12   2    2.44    1.88
 -14  12  -2    7.05    2.38
 -14  12  -2    4.66    2.08
  14 -12   2    6.67    2.59
  14 -12   2    8.52    2.54
 -15  12  -2    0.99    1.84
 -15  12  -2    2.68    1.94
  15 -12   2    0.39    1.77
  15 -12   2   -3.60    1.29
   7  11  -2    4.05    2.02
   7  11  -2    3.33    1.93
  -7 -11   2    1.11    1.99
  -7 -11   2    1.02    1.77
   6  11  -2   -0.21    1.56
   6  11  -2    1.68    1.51
  -6 -11   2   -0.91    1.60
  -6 -11   2   -0.53    1.65
   5  11  -2   -0.78    1.39
   5  11  -2    0.36    1.45
  -5 -11   2    1.86    1.98
  -5 -11   2    1.04    1.59
   4  11  -2   -0.13    1.31
   4  11  -2    0.60    1.62
  -4 -11   2   -1.42    1.16
  -4 -11   2    1.71    1.72
   3  11  -2    0.85    1.68
   3  11  -2    1.60    0.70
   3  11  -2    0.49    0.73
  -3 -11   2    3.64    1.60
  -3 -11   2   -0.91    1.37
   2  11  -2    2.58    0.91
   2  11  -2    2.98    1.78
   2  11  -2    2.31    0.95
  -2 -11   2    5.29    2.10
  -2 -11   2    3.23    1.55
   1  11  -2   -1.17    1.15
   1  11  -2    1.15    0.96
  -1 -11   2    2.52    1.39
  -1 -11   2    0.44    1.53
   0  11  -2    2.71    1.20
   0  11  -2    1.48    1.03
   0  11  -2    5.24    1.82
   0 -11   2    0.87    1.16
   0 -11   2    4.41    1.27
   0 -11   2    0.85    1.40
   0 -11   2    2.74    1.11
  -1  11  -2    4.65    1.43
  -1  11  -2    4.01    1.23
  -1  11  -2    7.33    2.04
   1 -11   2    5.00    1.37
   1 -11   2    2.32    1.32
   1 -11   2    3.38    1.13
   1 -11   2    3.81    1.26
   1 -11   2    3.16    1.71
  -2  11  -2    9.08    2.20
  -2  11  -2    6.93    1.74
  -2  11  -2    5.12    1.18
   2 -11   2    6.27    1.45
   2 -11   2    8.22    2.12
   2 -11   2    7.89    1.57
   2 -11   2    5.50    1.31
  -3  11  -2    0.58    1.03
  -3  11  -2    1.09    1.20
  -3  11  -2    1.23    0.87
   3 -11   2    0.96    0.93
   3 -11   2    1.61    0.98
   3 -11   2    1.38    1.04
   3 -11   2    1.03    1.31
  -4  11  -2   24.00    2.51
  -4  11  -2   25.25    2.50
  -4  11  -2   26.69    1.99
   4 -11   2   26.14    2.75
   4 -11   2   28.36    2.17
   4 -11   2   21.48    1.97
   4 -11   2   26.00    2.07
  -5  11  -2    0.02    1.15
  -5  11  -2    0.81    0.77
   5 -11   2    1.00    0.94
   5 -11   2    0.86    1.34
  -6  11  -2    2.45    0.99
  -6  11  -2    1.18    1.34
  -6  11  -2    1.03    0.99
   6 -11   2    1.84    1.09
   6 -11   2    0.89    1.29
  -7  11  -2    0.23    1.20
  -7  11  -2    1.37    1.10
  -7  11  -2    1.86    1.11
  -7  11  -2    0.37    0.91
   7 -11   2    0.56    1.42
   7 -11   2    0.35    0.98
  -8  11  -2   14.72    2.76
  -8  11  -2   14.82    2.07
  -8  11  -2    9.39    1.86
   8 -11   2    9.70    1.97
   8 -11   2   14.21    2.70
   8 -11   2   11.14    1.70
  -9  11  -2   24.89    3.52
  -9  11  -2   19.34    1.89
  -9  11  -2   22.92    2.30
   9 -11   2   26.49    2.58
   9 -11   2   15.61    1.68
   9 -11   2   27.20    3.06
 -10  11  -2    2.64    0.95
 -10  11  -2    1.73    1.60
 -10  11  -2    3.17    1.40
  10 -11   2    2.42    1.60
  10 -11   2    0.05    0.79
  10 -11   2    2.71    1.59
 -11  11  -2   20.97    3.61
 -11  11  -2   19.03    2.82
  11 -11   2   18.31    3.21
  11 -11   2   15.42    1.40
  11 -11   2   23.28    3.20
 -12  11  -2    1.16    1.26
  12 -11   2   -1.05    1.35
  12 -11   2   -0.24    1.53
 -13  11  -2   -1.02    1.35
 -13  11  -2    2.02    1.79
  13 -11   2    0.69    1.58
 -14  11  -2   -1.79    1.26
 -14  11  -2   -2.22    1.34
  14 -11   2   -0.56    1.78
  14 -11   2   -0.71    1.47
 -15  11  -2   14.09    3.07
 -15  11  -2   12.83    3.04
  15 -11   2   18.31    3.43
  15 -11   2   11.44    3.04
   8  10  -2    3.31    1.90
   8  10  -2    4.08    1.84
  -8 -10   2    1.76    2.25
  -8 -10   2    4.43    2.03
   7  10  -2    2.05    1.81
   7  10  -2    2.34    1.76
  -7 -10   2    3.06    2.09
  -7 -10   2    1.67    2.06
   6  10  -2    2.92    1.57
   6  10  -2   -1.73    1.31
  -6 -10   2    2.40    1.93
  -6 -10   2    1.77    1.49
   5  10  -2    1.77    1.49
   5  10  -2    1.55    1.56
  -5 -10   2    4.34    1.93
  -5 -10   2    0.69    1.57
   4  10  -2    7.07    1.93
   4  10  -2    8.89    0.61
   4  10  -2    7.45    2.32
   4  10  -2    9.26    0.60
  -4 -10   2    9.15    2.45
  -4 -10   2   11.13    2.34
   3  10  -2   11.32    1.11
   3  10  -2   11.60    2.47
   3  10  -2   10.65    1.30
   3  10  -2   11.46    2.03
  -3 -10   2    8.77    2.34
  -3 -10   2   11.13    2.23
   2  10  -2   20.61    1.64
   2  10  -2   19.88    1.58
   2  10  -2   23.50    3.18
  -2 -10   2   25.74    3.41
   1  10  -2   11.23    1.60
   1  10  -2   13.68    2.45
   1  10  -2    7.06    1.46
  -1 -10   2    8.79    1.69
  -1 -10   2   10.12    1.93
  -1 -10   2   10.03    2.15
   0  10  -2    0.59    1.28
   0  10  -2    2.25    0.93
   0  10  -2    1.71    0.99
   0 -10   2    4.05    1.25
   0 -10   2    3.31    1.17
   0 -10   2   -0.30    1.29
   0 -10   2    1.32    1.05
  -1  10  -2    0.80    1.00
  -1  10  -2    1.47    1.25
  -1  10  -2    0.14    0.64
   1 -10   2    0.95    0.92
   1 -10   2    1.35    0.93
   1 -10   2    2.04    1.37
   1 -10   2    1.40    0.97
   1 -10   2    0.10    0.89
  -2  10  -2   -0.40    0.69
  -2  10  -2    0.39    1.04
  -2  10  -2   -0.10    1.10
   2 -10   2    0.23    0.81
   2 -10   2   -0.34    0.76
   2 -10   2   -0.33    0.70
   2 -10   2    0.08    1.08
   2 -10   2    0.37    0.87
  -3  10  -2    1.44    1.16
  -3  10  -2    2.47    0.88
  -3  10  -2   -0.04    1.11
   3 -10   2    1.41    0.86
   3 -10   2    1.38    0.85
   3 -10   2    0.33    0.73
   3 -10   2   -0.29    1.13
  -4  10  -2    1.15    0.74
  -4  10  -2   -0.67    0.92
   4 -10   2    0.14    1.11
   4 -10   2    0.38    0.70
   4 -10   2    0.77    0.80
  -5  10  -2   26.75    2.07
  -5  10  -2   20.88    2.15
  -5  10  -2   22.13    1.78
  -5  10  -2   20.79    2.25
   5 -10   2   24.97    3.11
   5 -10   2   20.14    1.95
   5 -10   2   20.77    2.06
  -6  10  -2   16.12    1.68
  -6  10  -2   14.70    1.58
  -6  10  -2   16.51    2.66
  -6  10  -2   15.17    2.04
  -6  10  -2   18.53    2.33
   6 -10   2   18.20    1.97
   6 -10   2   22.07    2.98
   6 -10   2   18.91    2.23
  -7  10  -2   17.22    1.84
  -7  10  -2   21.02    2.98
  -7  10  -2   19.40    1.90
  -7  10  -2   16.38    1.74
   7 -10   2   22.72    3.12
   7 -10   2   23.67    2.30
  -8  10  -2   37.44    2.37
  -8  10  -2   40.62    2.76
  -8  10  -2   34.27    3.16
  -8  10  -2   31.88    2.51
   8 -10   2   34.38    3.13
   8 -10   2   36.79    2.87
   8 -10   2   37.30    2.27
  -9  10  -2  137.69    6.37
  -9  10  -2  132.81    5.50
  -9  10  -2  130.87    4.44
   9 -10   2  141.38    6.32
   9 -10   2  134.47    5.79
   9 -10   2  124.79    4.23
 -10  10  -2    0.09    1.36
 -10  10  -2    1.81    1.13
  10 -10   2    6.83    2.17
  10 -10   2    6.69    1.89
  10 -10   2    2.10    0.82
 -11  10  -2    2.59    1.61
 -11  10  -2    0.34    1.25
  11 -10   2    1.19    1.48
  11 -10   2    1.59    1.51
 -12  10  -2    3.99    1.57
 -12  10  -2    6.55    2.19
  12 -10   2    4.13    2.04
  12 -10   2    2.16    1.61
 -13  10  -2   -1.11    1.27
 -13  10  -2   -0.74    1.45
  13 -10   2    1.73    1.87
  13 -10   2    1.31    1.46
 -14  10  -2    2.38    1.64
 -14  10  -2   -0.35    1.43
  14 -10   2   -1.18    1.56
  14 -10   2    0.14    1.72
 -15  10  -2    3.73    2.58
 -15  10  -2    0.85    2.02
  15 -10   2   -0.80    1.65
  15 -10   2   -2.51    1.61
   9   9  -2    1.73    1.93
   9   9  -2    9.01    2.54
  -9  -9   2    0.39    2.04
  -9  -9   2    1.58    2.37
   8   9  -2    8.73    2.48
   8   9  -2    9.82    2.56
  -8  -9   2    8.19    2.87
  -8  -9   2   10.95    3.04
   7   9  -2    3.14    1.85
   7   9  -2    5.98    2.66
  -7  -9   2    3.64    1.97
   6   9  -2   -1.30    1.00
   6   9  -2    0.19    1.40
  -6  -9   2    0.92    1.68
  -6  -9   2   -2.69    1.34
   5   9  -2    8.35    2.36
   5   9  -2   10.17    2.36
  -5  -9   2   16.23    2.84
  -5  -9   2   10.07    2.56
   4   9  -2   10.97    0.66
   4   9  -2    9.68    0.65
   4   9  -2    8.58    2.24
   4   9  -2   10.84    2.19
  -4  -9   2   13.56    2.52
  -4  -9   2    8.04    2.36
   3   9  -2    0.06    1.27
   3   9  -2    3.27    0.77
   3   9  -2    3.28    1.55
   3   9  -2    2.74    0.76
  -3  -9   2    1.42    1.51
  -3  -9   2    3.79    1.73
   2   9  -2    1.78    1.27
   2   9  -2    0.58    0.65
   2   9  -2    0.44    1.30
   2   9  -2   -0.01    0.83
   2   9  -2    2.12    0.80
  -2  -9   2    2.74    1.32
  -2  -9   2    0.64    1.32
   1   9  -2   12.66    2.04
   1   9  -2   11.88    2.21
   1   9  -2    9.86    1.45
  -1  -9   2    7.62    1.66
  -1  -9   2    6.74    1.88
  -1  -9   2    8.34    1.58
   0   9  -2    4.05    1.13
   0   9  -2    2.19    1.30
   0   9  -2    1.95    0.87
   0  -9   2    3.75    1.11
   0  -9   2    2.63    1.07
   0  -9   2    3.23    1.49
   0  -9   2    2.55    1.11
   0  -9   2    6.05    1.30
  -1   9  -2    0.07    0.93
  -1   9  -2   -0.03    0.56
  -1   9  -2   -0.01    0.76
   1  -9   2   -0.48    0.69
   1  -9   2    1.62    0.86
   1  -9   2    0.77    0.74
   1  -9   2   -0.47    0.62
  -2   9  -2   11.30    2.00
  -2   9  -2   10.95    1.79
  -2   9  -2    8.92    1.33
   2  -9   2   11.28    2.04
   2  -9   2   12.21    1.61
   2  -9   2    9.74    1.63
   2  -9   2    8.91    1.48
   2  -9   2   12.24    1.32
  -3   9  -2    6.67    1.19
  -3   9  -2    8.88    1.78
  -3   9  -2    5.96    1.56
   3  -9   2    5.07    1.64
   3  -9   2    5.16    1.10
   3  -9   2    7.17    1.55
   3  -9   2    6.29    1.28
   3  -9   2    7.90    1.54
  -4   9  -2    7.21    1.64
  -4   9  -2   11.68    1.65
  -4   9  -2   10.02    1.79
  -4   9  -2    8.99    1.32
   4  -9   2    9.02    1.87
   4  -9   2    8.96    1.86
   4  -9   2    8.25    1.52
   4  -9   2    9.53    1.54
  -5   9  -2   13.28    1.37
  -5   9  -2   15.57    2.31
  -5   9  -2   15.26    1.99
  -5   9  -2   19.58    2.48
  -5   9  -2   12.43    1.35
   5  -9   2   17.42    1.85
   5  -9   2   16.40    2.36
   5  -9   2   16.04    2.01
  -6   9  -2   19.36    1.72
  -6   9  -2   21.64    2.87
  -6   9  -2   20.88    1.92
  -6   9  -2   20.70    1.72
  -6   9  -2   20.02    1.81
   6  -9   2   18.45    1.67
   6  -9   2   16.76    2.23
  -7   9  -2   20.15    1.76
  -7   9  -2   19.78    1.91
  -7   9  -2   17.13    2.63
  -7   9  -2   17.76    1.71
   7  -9   2   20.76    2.57
   7  -9   2   18.15    2.60
   7  -9   2   15.25    1.45
  -8   9  -2    1.50    0.92
  -8   9  -2   -0.30    0.89
  -8   9  -2    1.33    0.89
  -8   9  -2    1.31    1.36
   8  -9   2    2.47    0.83
   8  -9   2    2.93    1.42
   8  -9   2    1.70    1.33
  -9   9  -2   10.75    2.41
  -9   9  -2   10.95    2.09
  -9   9  -2    9.30    1.28
   9  -9   2   10.45    1.25
   9  -9   2    9.17    2.09
   9  -9   2    7.78    2.04
 -10   9  -2    8.01    2.22
 -10   9  -2   12.21    2.24
  10  -9   2   12.40    2.46
  10  -9   2    8.84    1.07
  10  -9   2    9.48    1.00
  10  -9   2   13.38    2.68
 -11   9  -2    6.98    2.21
 -11   9  -2    7.20    2.07
  11  -9   2    4.08    1.97
  11  -9   2    5.57    2.01
 -12   9  -2    1.45    1.43
 -12   9  -2    0.90    1.50
  12  -9   2    0.16    1.54
  12  -9   2    1.30    1.56
 -13   9  -2    0.43    1.36
 -13   9  -2   -1.58    1.09
  13  -9   2    1.10    1.63
  13  -9   2    3.08    1.99
 -14   9  -2    0.03    1.44
 -14   9  -2    2.75    1.68
  14  -9   2    0.84    1.85
 -15   9  -2    0.66    1.65
 -15   9  -2    1.99    1.58
  15  -9   2    0.70    1.89
  15  -9   2    2.95    1.72
  10   8  -2    1.38    1.71
  10   8  -2    1.98    1.88
 -10  -8   2    2.76    2.10
 -10  -8   2   -0.55    2.12
   9   8  -2   21.17    3.44
   9   8  -2   19.05    3.33
  -9  -8   2   18.42    3.47
  -9  -8   2   18.71    3.63
   8   8  -2    6.00    2.18
   8   8  -2    7.58    2.26
  -8  -8   2    8.63    2.62
   7   8  -2    0.80    1.44
   7   8  -2    0.20    1.39
  -7  -8   2    1.19    1.73
  -7  -8   2    0.87    1.82
   6   8  -2    8.40    2.22
   6   8  -2   10.46    2.42
  -6  -8   2    6.33    2.20
  -6  -8   2    5.13    2.06
   5   8  -2    3.61    1.75
   5   8  -2    4.25    1.72
  -5  -8   2    2.32    1.77
  -5  -8   2    6.59    1.93
   4   8  -2    0.25    1.20
   4   8  -2   -0.39    1.08
   4   8  -2    1.54    0.35
   4   8  -2    1.35    0.35
  -4  -8   2    2.93    1.65
  -4  -8   2    0.09    1.14
   3   8  -2   57.48    3.73
   3   8  -2   47.70    3.35
   3   8  -2   56.41    3.28
   3   8  -2   55.24    2.19
   3   8  -2   54.68    2.06
  -3  -8   2   52.92    3.23
  -3  -8   2   53.53    3.71
   2   8  -2   33.77    1.77
   2   8  -2   30.24    2.68
   2   8  -2   32.65    1.75
   2   8  -2   25.33    2.09
   2   8  -2   27.28    2.24
  -2  -8   2   28.40    2.79
  -2  -8   2   28.10    2.26
  -2  -8   2   31.06    2.37
   1   8  -2    8.57    1.97
   1   8  -2    8.73    1.46
   1   8  -2    9.59    1.33
  -1  -8   2    8.66    1.28
  -1  -8   2    6.91    1.38
  -1  -8   2   10.34    1.92
  -1  -8   2   10.51    1.63
   0   8  -2    1.97    0.75
   0   8  -2    0.52    1.07
   0   8  -2    1.97    0.83
   0  -8   2    2.13    0.97
   0  -8   2    1.59    0.89
   0  -8   2    2.39    0.91
   0  -8   2    2.46    1.25
   0  -8   2    1.15    0.68
  -1   8  -2    0.03    0.85
  -1   8  -2    1.01    0.77
  -1   8  -2   -0.54    0.51
  -1   8  -2   -0.05    0.86
   1  -8   2    1.42    0.84
   1  -8   2    0.35    0.66
   1  -8   2    1.17    0.87
   1  -8   2    0.63    0.74
   1  -8   2   -0.19    0.58
   1  -8   2    0.03    0.91
  -2   8  -2    4.08    1.14
  -2   8  -2    6.53    1.47
  -2   8  -2    4.52    1.32
  -2   8  -2    4.91    0.95
   2  -8   2    5.96    1.53
   2  -8   2    5.71    1.11
   2  -8   2    5.35    1.26
   2  -8   2    4.95    1.19
   2  -8   2    6.89    1.15
   2  -8   2    3.72    1.01
  -3   8  -2    0.81    0.97
  -3   8  -2    0.33    0.63
  -3   8  -2    2.13    0.68
  -3   8  -2    1.84    0.95
  -3   8  -2    1.21    0.93
   3  -8   2    0.54    0.90
   3  -8   2    0.87    0.67
   3  -8   2    0.17    0.73
   3  -8   2    1.87    0.79
  -4   8  -2    2.91    1.11
  -4   8  -2    4.25    1.40
  -4   8  -2    3.86    1.09
  -4   8  -2    3.24    0.87
  -4   8  -2    2.67    1.03
   4  -8   2    4.56    1.30
   4  -8   2    4.72    1.40
   4  -8   2    5.12    1.21
   4  -8   2    3.85    1.11
  -5   8  -2  116.13    3.97
  -5   8  -2  122.10    4.35
  -5   8  -2  115.05    3.91
  -5   8  -2  120.64    4.24
  -5   8  -2  110.03    4.58
  -5   8  -2  120.48    4.86
   5  -8   2  121.88    4.46
   5  -8   2  118.04    4.07
   5  -8   2  114.31    4.78
  -6   8  -2    9.79    1.47
  -6   8  -2    6.38    1.67
  -6   8  -2    6.62    1.40
  -6   8  -2    9.43    1.58
  -6   8  -2    8.04    1.30
  -6   8  -2    6.99    1.33
   6  -8   2    7.75    1.23
   6  -8   2    6.86    1.51
   6  -8   2    8.63    1.80
  -7   8  -2    5.16    1.28
  -7   8  -2    6.35    1.22
  -7   8  -2    5.24    1.61
   7  -8   2    4.99    1.53
   7  -8   2    8.19    1.87
   7  -8   2    4.84    1.00
  -8   8  -2    8.97    2.02
  -8   8  -2    6.40    1.10
  -8   8  -2    6.86    1.57
  -8   8  -2    9.29    1.73
   8  -8   2    9.01    1.92
   8  -8   2    8.77    2.27
   8  -8   2    9.59    1.24
  -9   8  -2   16.76    2.74
  -9   8  -2   15.08    2.34
   9  -8   2   14.15    2.42
   9  -8   2   15.77    1.19
   9  -8   2   18.43    2.75
 -10   8  -2    5.24    1.80
 -10   8  -2    4.53    1.75
  10  -8   2    2.86    0.76
  10  -8   2    3.78    1.83
  10  -8   2    5.28    1.84
 -11   8  -2   -0.84    1.11
 -11   8  -2    1.57    1.28
  11  -8   2   -0.07    1.39
  11  -8   2    0.22    1.17
 -12   8  -2    3.84    1.52
 -12   8  -2    7.92    2.33
  12  -8   2    7.11    2.20
  12  -8   2    3.24    1.95
 -13   8  -2    7.77    2.20
 -13   8  -2    6.86    1.98
  13  -8   2    5.27    2.05
  13  -8   2    5.71    2.34
 -14   8  -2    2.34    1.81
 -14   8  -2    3.10    1.92
  14  -8   2    1.99    2.02
  14  -8   2    2.89    1.60
 -15   8  -2    3.56    1.93
 -15   8  -2    6.30    2.19
  15  -8   2    3.52    1.99
  15  -8   2    3.19    2.34
  11   7  -2   -0.30    1.73
  11   7  -2   -0.71    1.26
 -11  -7   2   -2.01    1.89
 -11  -7   2   -0.23    1.88
  10   7  -2    8.39    2.34
  10   7  -2    3.39    1.86
 -10  -7   2    4.14    2.34
 -10  -7   2    2.57    2.25
   9   7  -2    3.19    1.67
   9   7  -2    3.97    1.92
  -9  -7   2   -3.62    1.49
  -9  -7   2   -2.10    1.58
   8   7  -2    1.63    1.44
   8   7  -2    0.67    1.48
  -8  -7   2    0.25    1.54
  -8  -7   2    1.99    1.59
   7   7  -2   -0.04    1.24
   7   7  -2   -0.97    1.19
  -7  -7   2    0.32    1.43
  -7  -7   2   -0.40    1.36
   6   7  -2    1.91    1.53
   6   7  -2    4.30    1.70
  -6  -7   2    0.63    1.22
  -6  -7   2    4.04    1.78
   5   7  -2   93.88    4.58
   5   7  -2   88.63    4.65
  -5  -7   2   88.06    4.52
  -5  -7   2   74.88    4.48
   4   7  -2   33.20    2.86
   4   7  -2   33.59    2.71
  -4  -7   2   31.25    2.87
  -4  -7   2   27.56    2.55
   3   7  -2   33.14    2.36
   3   7  -2   31.44    1.37
   3   7  -2   32.80    2.47
   3   7  -2   31.68    3.88
  -3  -7   2   28.43    2.21
  -3  -7   2   30.90    2.40
   2   7  -2   14.95    1.83
   2   7  -2   13.88    2.14
   2   7  -2   16.10    2.08
   2   7  -2   12.56    1.06
  -2  -7   2   11.56    1.89
  -2  -7   2   13.05    1.84
  -2  -7   2   10.94    1.92
   1   7  -2   39.99    2.34
   1   7  -2   36.12    2.53
   1   7  -2   42.76    2.21
   1   7  -2   40.34    2.68
   1   7  -2   42.56    1.98
  -1  -7   2   39.55    2.73
  -1  -7   2   44.50    1.98
  -1  -7   2   37.22    2.53
  -1  -7   2   39.47    2.30
  -1  -7   2   39.83    2.22
   0   7  -2   17.57    2.21
   0   7  -2   18.95    1.47
   0   7  -2   18.86    2.26
   0   7  -2   16.52    1.32
   0  -7   2   16.49    2.15
   0  -7   2   16.89    1.45
   0  -7   2   19.71    1.79
   0  -7   2   21.05    1.51
   0  -7   2   14.34    1.47
   0  -7   2   19.64    1.47
  -1   7  -2   17.13    1.78
  -1   7  -2   14.76    1.45
  -1   7  -2   17.50    1.91
  -1   7  -2   17.30    1.27
   1  -7   2   13.65    1.22
   1  -7   2   17.68    1.45
   1  -7   2   15.33    1.60
   1  -7   2   17.23    2.14
   1  -7   2   15.76    1.46
   1  -7   2   17.95    1.50
  -2   7  -2   50.12    2.81
  -2   7  -2   51.61    2.07
  -2   7  -2   53.55    2.66
  -2   7  -2   57.48    2.87
   2  -7   2   52.79    2.14
   2  -7   2   49.41    2.51
   2  -7   2   55.44    2.96
   2  -7   2   56.21    2.70
   2  -7   2   51.32    2.49
  -3   7  -2    1.99    0.84
  -3   7  -2    2.36    1.07
  -3   7  -2    1.61    0.91
  -3   7  -2    0.61    0.92
  -3   7  -2    2.65    0.71
   3  -7   2    3.14    1.10
   3  -7   2    1.68    0.81
   3  -7   2    1.76    0.79
   3  -7   2    1.13    1.00
   3  -7   2    1.66    0.64
  -4   7  -2   56.23    2.62
  -4   7  -2   55.94    2.87
  -4   7  -2   48.32    2.79
  -4   7  -2   54.89    2.28
  -4   7  -2   49.78    2.53
  -4   7  -2   54.70    2.31
   4  -7   2   52.19    2.46
   4  -7   2   51.92    2.88
   4  -7   2   53.61    2.64
  -5   7  -2    0.84    0.68
  -5   7  -2    0.40    0.66
  -5   7  -2    0.68    0.62
  -5   7  -2    0.99    0.92
  -5   7  -2    1.15    0.71
   5  -7   2    1.49    0.88
   5  -7   2    0.37    0.76
   5  -7   2    0.58    0.87
   5  -7   2    1.29    0.64
  -6   7  -2    8.41    1.34
  -6   7  -2    7.77    1.35
  -6   7  -2    6.37    1.32
  -6   7  -2    7.31    1.43
  -6   7  -2    9.63    1.31
  -6   7  -2    7.58    1.76
   6  -7   2    8.50    1.63
   6  -7   2    6.80    1.56
   6  -7   2    7.07    1.38
   6  -7   2    7.93    1.18
  -7   7  -2    0.31    0.70
  -7   7  -2    0.57    0.87
  -7   7  -2    0.10    0.91
  -7   7  -2    0.35    0.58
  -7   7  -2    0.46    0.74
   7  -7   2   -0.21    0.89
   7  -7   2    1.27    1.12
   7  -7   2   -0.10    0.48
  -8   7  -2    9.93    2.11
  -8   7  -2   17.69    2.39
   8  -7   2   14.28    1.13
   8  -7   2   14.48    2.29
   8  -7   2   13.75    2.22
  -9   7  -2    6.36    1.87
  -9   7  -2    4.20    1.47
   9  -7   2    8.02    1.00
   9  -7   2   10.46    2.09
   9  -7   2    7.63    1.99
   9  -7   2    6.72    0.90
 -10   7  -2    0.86    1.41
 -10   7  -2   -1.07    0.91
  10  -7   2    1.15    0.67
  10  -7   2    0.60    0.38
  10  -7   2   -0.32    1.18
  10  -7   2   -0.22    1.17
 -11   7  -2    0.96    1.19
 -11   7  -2    0.84    1.31
  11  -7   2    2.25    1.76
  11  -7   2   -2.52    0.88
 -12   7  -2    0.07    1.19
 -12   7  -2    1.27    1.43
  12  -7   2    0.61    1.50
  12  -7   2    0.08    1.37
 -13   7  -2   10.27    2.36
 -13   7  -2    7.27    2.25
  13  -7   2    6.97    2.07
  13  -7   2    8.56    2.64
 -14   7  -2    4.91    2.14
 -14   7  -2    4.06    2.03
  14  -7   2    2.26    1.97
  14  -7   2    6.59    2.10
 -15   7  -2    2.53    2.03
 -15   7  -2    0.71    1.67
  15  -7   2    0.69    2.05
  11   6  -2    1.74    1.64
  11   6  -2    1.94    1.74
 -11  -6   2   -1.43    1.86
 -11  -6   2    1.35    1.71
  10   6  -2    2.77    1.80
  10   6  -2    1.44    1.50
 -10  -6   2    4.79    2.24
 -10  -6   2    2.61    2.06
   9   6  -2    0.44    1.63
   9   6  -2    3.78    1.64
  -9  -6   2    1.51    1.83
  -9  -6   2    2.10    1.88
   8   6  -2    3.72    1.72
   8   6  -2    5.52    2.00
  -8  -6   2    3.57    1.81
  -8  -6   2    4.45    1.90
   7   6  -2   28.54    2.91
   7   6  -2   27.02    3.00
  -7  -6   2   31.06    3.05
  -7  -6   2   30.03    3.17
   6   6  -2   -0.86    1.03
   6   6  -2   -0.83    1.17
  -6  -6   2    1.49    1.50
  -6  -6   2    1.55    1.49
   5   6  -2   10.18    2.03
   5   6  -2    6.46    1.75
  -5  -6   2   11.05    2.22
  -5  -6   2    9.97    2.18
   4   6  -2    9.79    1.58
   4   6  -2    8.66    1.87
   4   6  -2    7.39    1.69
  -4  -6   2   10.55    1.77
  -4  -6   2   13.36    2.24
  -4  -6   2   11.10    1.90
   3   6  -2    4.37    1.33
   3   6  -2    6.03    0.69
   3   6  -2    6.02    1.59
   3   6  -2    4.56    1.28
   3   6  -2    4.87    1.16
   3   6  -2    5.56    0.64
  -3  -6   2    4.55    1.26
  -3  -6   2    5.15    1.40
  -3  -6   2    5.20    1.32
  -3  -6   2    7.35    1.56
   2   6  -2   12.40    1.84
   2   6  -2   12.27    1.89
   2   6  -2   13.76    1.38
   2   6  -2   13.31    1.09
   2   6  -2   14.37    1.81
  -2  -6   2   13.39    2.02
  -2  -6   2   11.44    1.61
  -2  -6   2   14.61    1.99
  -2  -6   2   14.14    1.71
   1   6  -2    0.79    0.64
   1   6  -2    0.38    0.70
   1   6  -2    0.51    0.81
   1   6  -2   -0.50    0.83
   1   6  -2    0.42    0.52
  -1  -6   2    0.30    0.77
  -1  -6   2    1.62    1.02
  -1  -6   2    0.56    0.70
  -1  -6   2    1.25    0.85
  -1  -6   2    1.04    0.59
   0   6  -2   28.83    2.07
   0   6  -2   24.94    1.59
   0   6  -2   29.06    2.13
   0   6  -2   27.56    1.52
   0  -6   2   26.21    2.13
   0  -6   2   28.60    1.82
   0  -6   2   26.45    1.55
   0  -6   2   27.71    2.00
   0  -6   2   31.01    1.85
   0  -6   2   27.05    1.60
  -1   6  -2   18.23    1.69
  -1   6  -2   14.13    1.34
  -1   6  -2   17.36    1.68
   1  -6   2   14.67    1.40
   1  -6   2   18.74    1.80
   1  -6   2   16.20    1.39
   1  -6   2   17.88    1.63
   1  -6   2   15.84    1.15
   1  -6   2   18.02    1.50
  -2   6  -2   46.11    2.41
  -2   6  -2   43.37    1.74
  -2   6  -2   48.05    2.51
  -2   6  -2   45.44    2.17
  -2   6  -2   45.97    2.35
   2  -6   2   43.18    2.29
   2  -6   2   45.45    2.02
   2  -6   2   38.73    2.21
   2  -6   2   43.43    2.48
   2  -6   2   45.16    2.18
  -3   6  -2   21.53    1.60
  -3   6  -2   24.21    1.88
  -3   6  -2   26.85    1.43
  -3   6  -2   24.18    1.86
  -3   6  -2   24.25    1.78
   3  -6   2   26.93    1.94
   3  -6   2   21.97    1.62
   3  -6   2   21.32    1.61
   3  -6   2   23.20    1.87
  -4   6  -2   48.44    2.27
  -4   6  -2   44.75    2.05
  -4   6  -2   49.84    2.16
  -4   6  -2   48.11    2.42
  -4   6  -2   47.46    2.52
  -4   6  -2   47.27    2.66
   4  -6   2   52.29    2.68
   4  -6   2   45.61    2.16
   4  -6   2   49.02    2.48
   4  -6   2   46.34    2.57
  -5   6  -2   55.13    2.75
  -5   6  -2   51.81    2.46
  -5   6  -2   54.97    3.02
  -5   6  -2   54.22    2.44
  -5   6  -2   54.45    2.69
  -5   6  -2   57.65    2.40
   5  -6   2   54.99    2.81
   5  -6   2   58.64    2.31
   5  -6   2   59.56    2.96
  -6   6  -2   58.53    2.90
  -6   6  -2   56.70    3.16
  -6   6  -2   59.53    2.38
  -6   6  -2   59.72    2.89
  -6   6  -2   60.39    3.00
   6  -6   2   59.67    2.29
   6  -6   2   62.06    3.18
   6  -6   2   59.34    3.12
   6  -6   2   62.87    3.17
  -7   6  -2    5.39    1.29
  -7   6  -2    4.03    1.23
  -7   6  -2    5.58    1.26
  -7   6  -2    5.01    1.51
   7  -6   2    5.38    1.51
   7  -6   2    4.21    0.76
   7  -6   2    5.80    1.89
   7  -6   2    6.15    1.60
  -8   6  -2   -1.05    0.70
  -8   6  -2    1.37    0.97
   8  -6   2    0.50    0.45
   8  -6   2   -0.08    1.02
   8  -6   2    0.45    1.18
   8  -6   2    0.09    0.39
  -9   6  -2   22.50    2.48
  -9   6  -2   20.59    2.70
   9  -6   2   22.53    2.41
   9  -6   2   26.34    2.69
   9  -6   2   22.28    1.24
 -10   6  -2    3.62    1.61
 -10   6  -2    2.44    1.38
  10  -6   2    3.57    0.58
  10  -6   2    1.26    1.57
  10  -6   2    3.97    1.65
 -11   6  -2   -0.70    1.19
 -11   6  -2    2.92    1.41
  11  -6   2    0.04    1.53
  11  -6   2    0.45    1.33
 -12   6  -2    0.45    1.36
 -12   6  -2    2.32    1.75
  12  -6   2    0.62    1.52
  12  -6   2    2.55    1.35
 -13   6  -2   35.56    3.51
  13  -6   2   38.01    3.97
  13  -6   2   39.53    3.49
 -14   6  -2   13.88    3.00
 -14   6  -2   14.28    2.76
  14  -6   2   14.03    3.16
 -15   6  -2    1.92    1.67
 -15   6  -2    5.96    2.19
  15  -6   2    3.13    2.44
  12   5  -2    2.59    1.66
  12   5  -2    2.37    2.15
 -12  -5   2   -2.44    1.64
 -12  -5   2   -0.69    1.66
  11   5  -2   10.08    2.22
  11   5  -2    7.42    2.61
 -11  -5   2    8.27    2.79
 -11  -5   2    4.69    2.22
  10   5  -2    7.86    1.91
 -10  -5   2   -0.13    1.56
   9   5  -2   10.31    2.19
   9   5  -2    9.76    2.34
  -9  -5   2   15.28    2.98
  -9  -5   2   11.47    2.59
   8   5  -2    3.80    1.62
   8   5  -2    2.11    1.58
  -8  -5   2    2.62    1.51
  -8  -5   2    6.17    2.02
   7   5  -2    0.57    1.23
   7   5  -2    1.27    1.38
  -7  -5   2    1.17    1.35
  -7  -5   2    3.63    1.60
   6   5  -2    2.33    1.41
   6   5  -2    2.32    1.43
  -6  -5   2    2.45    1.35
  -6  -5   2    3.18    1.47
   5   5  -2    5.80    1.37
   5   5  -2    9.36    1.85
   5   5  -2    4.82    1.45
  -5  -5   2    7.41    1.68
  -5  -5   2    5.52    1.63
  -5  -5   2    8.50    1.77
   4   5  -2    0.66    0.91
   4   5  -2   -0.72    0.62
   4   5  -2    1.33    0.89
  -4  -5   2    1.45    0.82
  -4  -5   2   -1.25    0.67
  -4  -5   2   -1.36    0.68
  -4  -5   2   -0.18    0.68
   3   5  -2   53.88    1.43
   3   5  -2   56.46    3.36
   3   5  -2   45.67    2.73
   3   5  -2   51.62    2.58
   3   5  -2   55.57    2.78
   3   5  -2   54.81    1.44
  -3  -5   2   52.83    2.69
  -3  -5   2   50.47    2.90
  -3  -5   2   56.10    2.88
  -3  -5   2   45.16    2.48
   2   5  -2   -0.41    0.56
   2   5  -2    0.70    0.76
   2   5  -2   -0.22    0.36
   2   5  -2    0.91    0.84
   2   5  -2   -0.35    0.82
  -2  -5   2    0.77    0.92
  -2  -5   2    0.50    0.79
  -2  -5   2   -0.77    0.73
  -2  -5   2    0.67    0.73
   1   5  -2    6.92    1.01
   1   5  -2    5.72    0.97
   1   5  -2    4.94    1.25
   1   5  -2    4.93    1.13
   1   5  -2    3.95    1.20
  -1  -5   2    4.44    1.08
  -1  -5   2    7.27    1.47
  -1  -5   2    6.82    1.03
  -1  -5   2    5.79    0.88
  -1  -5   2    4.89    1.21
   0   5  -2    7.49    1.36
   0   5  -2    7.05    0.89
   0   5  -2    6.28    1.26
   0   5  -2    4.85    0.90
   0  -5   2    5.06    1.15
   0  -5   2    7.12    1.01
   0  -5   2    6.19    1.31
   0  -5   2    5.93    1.08
  -1   5  -2    1.64    0.84
  -1   5  -2    0.61    0.70
  -1   5  -2    1.22    0.79
  -1   5  -2    0.87    0.47
   1  -5   2    0.73    0.68
   1  -5   2    0.97    0.47
   1  -5   2    0.74    0.81
   1  -5   2    0.66    0.67
   1  -5   2    1.19    0.78
  -2   5  -2  143.96    4.29
  -2   5  -2  136.30    4.28
  -2   5  -2  135.00    4.14
  -2   5  -2  143.01    4.06
  -2   5  -2  139.52    3.42
   2  -5   2  138.36    4.33
   2  -5   2  136.63    4.05
   2  -5   2  134.41    4.04
   2  -5   2  138.79    3.44
   2  -5   2  137.10    4.17
  -3   5  -2   84.54    3.32
  -3   5  -2   84.13    2.96
  -3   5  -2   89.42    2.92
  -3   5  -2   84.71    3.12
  -3   5  -2   82.86    3.17
  -3   5  -2   88.80    2.69
   3  -5   2   84.58    3.25
   3  -5   2   86.54    3.26
   3  -5   2   87.46    2.93
   3  -5   2   83.81    3.11
  -4   5  -2    7.97    1.13
  -4   5  -2    7.60    1.46
  -4   5  -2    8.09    1.33
  -4   5  -2    6.41    1.21
  -4   5  -2    8.18    1.16
   4  -5   2    6.90    1.37
   4  -5   2    5.24    1.19
   4  -5   2    8.13    1.08
   4  -5   2    7.76    1.38
  -5   5  -2    1.29    0.96
  -5   5  -2    0.68    0.76
  -5   5  -2    1.18    0.80
  -5   5  -2    1.20    0.64
  -5   5  -2    0.54    0.72
   5  -5   2    0.94    0.57
   5  -5   2    1.80    0.91
   5  -5   2    2.71    1.05
   5  -5   2    2.35    0.81
   5  -5   2   -0.02    0.78
  -6   5  -2    2.05    0.82
  -6   5  -2    0.84    0.88
  -6   5  -2    1.17    0.79
  -6   5  -2    1.41    0.97
   6  -5   2    1.24    0.97
   6  -5   2    1.49    0.54
   6  -5   2    3.39    1.11
   6  -5   2    1.05    0.97
   6  -5   2    1.87    0.81
  -7   5  -2    2.71    1.04
  -7   5  -2    1.07    0.92
  -7   5  -2    1.18    1.11
  -7   5  -2    3.02    0.91
   7  -5   2    0.78    0.97
   7  -5   2    2.59    0.67
   7  -5   2    1.90    1.06
   7  -5   2    2.24    1.01
   7  -5   2    3.96    1.17
   7  -5   2    2.40    0.67
  -8   5  -2    0.70    0.86
  -8   5  -2    0.64    1.00
  -8   5  -2    0.26    1.06
   8  -5   2    0.78    1.06
   8  -5   2    0.04    0.38
   8  -5   2    0.52    0.44
   8  -5   2   -0.63    0.87
  -9   5  -2    3.29    1.55
  -9   5  -2    2.07    1.38
   9  -5   2    3.95    0.71
   9  -5   2    4.51    0.80
   9  -5   2    3.71    1.56
   9  -5   2    6.09    1.70
 -10   5  -2   -0.43    1.12
 -10   5  -2    0.14    1.19
  10  -5   2    0.54    1.23
  10  -5   2    2.17    1.53
  10  -5   2    0.17    0.47
 -11   5  -2    7.95    1.98
 -11   5  -2   10.80    2.32
  11  -5   2   10.60    2.40
  11  -5   2    6.46    1.81
  11  -5   2    6.99    0.95
 -12   5  -2    4.85    1.85
 -12   5  -2    3.67    1.89
  12  -5   2    1.98    1.76
  12  -5   2    1.73    1.48
 -13   5  -2   17.83    3.38
 -13   5  -2   19.14    3.08
  13  -5   2   26.64    4.03
 -14   5  -2   -0.42    1.39
 -14   5  -2    0.31    1.36
  14  -5   2    1.16    1.82
 -15   5  -2   -0.07    1.81
 -15   5  -2    1.57    1.45
  15  -5   2   -1.79    1.75
  13   4  -2    0.82    1.37
  13   4  -2    2.28    2.14
 -13  -4   2    0.27    2.20
 -13  -4   2    0.64    2.02
  12   4  -2    6.96    1.65
  12   4  -2    1.89    2.04
 -12  -4   2   -1.48    1.71
 -12  -4   2    0.47    1.72
  11   4  -2   13.89    3.02
  11   4  -2   13.08    2.30
 -11  -4   2   13.00    3.10
 -11  -4   2   12.65    2.81
  10   4  -2    3.76    1.38
  10   4  -2   -0.46    1.37
 -10  -4   2    3.44    1.75
 -10  -4   2    2.81    1.82
   9   4  -2   -1.41    1.23
   9   4  -2    1.95    1.36
  -9  -4   2    1.06    1.18
  -9  -4   2   -1.96    1.09
   8   4  -2   -0.15    1.01
   8   4  -2    3.36    1.72
  -8  -4   2    2.36    1.62
  -8  -4   2    2.53    1.48
   7   4  -2    5.53    1.85
   7   4  -2    3.49    1.32
  -7  -4   2    6.25    1.84
  -7  -4   2    4.20    1.55
   6   4  -2    2.96    1.26
  -6  -4   2    3.74    1.32
  -6  -4   2    1.85    1.25
  -6  -4   2    2.37    1.29
   5   4  -2    6.67    1.38
   5   4  -2    6.22    1.44
   5   4  -2    6.67    1.55
  -5  -4   2    4.82    1.53
  -5  -4   2    6.24    1.61
  -5  -4   2    5.92    1.50
  -5  -4   2    7.11    1.64
   4   4  -2   39.34    2.27
   4   4  -2   38.81    2.37
   4   4  -2   35.09    2.37
  -4  -4   2   39.79    2.35
  -4  -4   2   37.53    2.37
  -4  -4   2   41.18    2.43
  -4  -4   2   38.46    2.57
   3   4  -2   18.18    1.68
   3   4  -2   12.68    1.34
   3   4  -2   16.95    1.65
   3   4  -2   15.45    1.68
  -3  -4   2   16.19    1.45
  -3  -4   2   18.96    1.65
  -3  -4   2   18.16    1.61
  -3  -4   2   15.41    1.65
   2   4  -2    4.29    0.97
   2   4  -2    3.61    1.06
   2   4  -2    2.83    1.05
   2   4  -2    2.60    1.02
   2   4  -2    2.48    0.44
  -2  -4   2    3.47    0.84
  -2  -4   2    4.14    0.52
  -2  -4   2    3.59    1.09
  -2  -4   2    2.47    1.03
  -2  -4   2    5.05    1.07
   1   4  -2  123.27    3.06
   1   4  -2  114.44    3.80
   1   4  -2  118.94    3.28
   1   4  -2  117.16    3.63
   1   4  -2  120.56    3.92
  -1  -4   2  121.90    3.96
  -1  -4   2  122.46    3.66
  -1  -4   2  124.20    3.03
  -1  -4   2  121.59    3.64
  -1  -4   2  113.38    3.74
   0   4  -2    8.54    1.20
   0   4  -2    7.00    0.64
   0   4  -2    7.59    1.17
   0   4  -2    7.39    1.06
   0  -4   2    5.61    0.62
   0  -4   2    7.76    0.90
   0  -4   2    7.25    1.02
   0  -4   2    7.31    1.16
   0  -4   2    8.86    1.15
   0  -4   2    8.53    1.20
  -1   4  -2    1.33    0.64
  -1   4  -2    1.13    0.74
  -1   4  -2    0.52    0.61
  -1   4  -2   -0.05    0.59
  -1   4  -2    1.26    0.36
   1  -4   2    0.13    0.52
   1  -4   2    1.73    0.76
   1  -4   2    1.07    0.64
   1  -4   2    0.79    0.33
   1  -4   2   -0.13    0.61
  -2   4  -2  121.09    2.96
  -2   4  -2  118.96    3.54
  -2   4  -2  119.48    3.71
  -2   4  -2  121.02    3.51
  -2   4  -2  119.83    2.94
  -2   4  -2  120.71    3.60
   2  -4   2  115.90    3.42
   2  -4   2  121.74    3.64
   2  -4   2  116.94    3.63
   2  -4   2  122.11    3.61
  -3   4  -2   18.83    1.38
  -3   4  -2   20.68    1.47
  -3   4  -2   21.02    1.22
  -3   4  -2   20.13    1.28
  -3   4  -2   17.51    1.48
   3  -4   2   17.84    1.39
   3  -4   2   18.99    1.49
   3  -4   2   18.85    1.23
   3  -4   2   20.14    1.47
  -4   4  -2   52.95    2.56
  -4   4  -2   50.13    2.00
  -4   4  -2   51.41    2.42
  -4   4  -2   48.59    2.19
  -4   4  -2   48.48    2.25
   4  -4   2   48.05    2.30
   4  -4   2   49.37    2.45
   4  -4   2   54.74    2.27
   4  -4   2   48.73    2.17
   4  -4   2   46.76    2.41
  -5   4  -2    0.93    0.74
  -5   4  -2    1.07    0.93
  -5   4  -2    0.46    0.74
  -5   4  -2    0.86    0.79
   5  -4   2    1.35    0.92
   5  -4   2    0.87    0.62
   5  -4   2    1.42    0.90
   5  -4   2   -0.12    0.65
   5  -4   2    0.77    0.84
  -6   4  -2    0.29    0.86
  -6   4  -2    0.83    0.79
  -6   4  -2    2.47    0.80
  -6   4  -2    0.18    0.71
   6  -4   2    2.41    0.61
   6  -4   2    1.76    0.92
   6  -4   2    2.57    0.97
   6  -4   2    2.26    1.07
   6  -4   2    2.99    1.04
   6  -4   2    1.52    0.57
  -7   4  -2   46.71    3.13
  -7   4  -2   48.97    2.63
  -7   4  -2   46.16    2.84
  -7   4  -2   48.39    2.96
   7  -4   2   48.69    2.81
   7  -4   2   43.04    2.63
   7  -4   2   49.39    2.00
   7  -4   2   49.52    2.75
   7  -4   2   45.86    1.95
   7  -4   2   53.14    3.18
  -8   4  -2    5.33    1.34
  -8   4  -2    4.21    1.36
  -8   4  -2    4.55    1.52
   8  -4   2    6.29    1.53
   8  -4   2    7.35    1.05
   8  -4   2    4.64    0.84
   8  -4   2    6.29    1.68
   8  -4   2    5.80    1.28
  -9   4  -2    8.46    1.97
  -9   4  -2    5.68    1.69
   9  -4   2    7.80    1.09
   9  -4   2    9.54    1.91
   9  -4   2    8.19    1.06
   9  -4   2    5.01    1.77
 -10   4  -2   11.43    2.24
 -10   4  -2   10.18    2.30
  10  -4   2    9.77    1.18
  10  -4   2    8.07    2.23
  10  -4   2   11.81    2.12
  10  -4   2    8.29    1.09
 -11   4  -2    1.69    1.27
 -11   4  -2   -0.07    1.39
  11  -4   2    1.54    0.61
  11  -4   2    1.55    0.61
  11  -4   2    0.89    1.20
  11  -4   2    0.35    1.40
 -12   4  -2   -0.40    1.28
 -12   4  -2    0.51    1.26
  12  -4   2    1.92    0.51
  12  -4   2    0.97    0.60
  12  -4   2    3.92    2.02
 -13   4  -2    2.28    1.36
 -13   4  -2    3.62    2.24
  13  -4   2    0.93    1.99
 -14   4  -2   26.17    3.45
 -14   4  -2   18.00    3.76
 -14   4  -2   18.10    2.91
  14  -4   2   22.29    3.99
 -15   4  -2    0.52    1.87
 -15   4  -2    3.59    1.66
 -15   4  -2   -2.20    1.44
  15  -4   2    0.38    2.04
  13   3  -2    0.21    1.14
  13   3  -2   -0.45    1.98
 -13  -3   2   -3.01    1.77
 -13  -3   2    0.07    1.40
  12   3  -2    5.16    2.14
  12   3  -2    2.35    1.16
 -12  -3   2    3.74    2.11
 -12  -3   2    8.36    2.51
  11   3  -2    2.33    1.27
 -11  -3   2    1.12    1.52
  10   3  -2    0.16    1.50
  10   3  -2    0.42    1.04
 -10  -3   2   -1.48    1.23
 -10  -3   2    2.64    1.60
   9   3  -2   39.96    3.49
   9   3  -2   40.06    2.85
  -9  -3   2   40.14    3.57
  -9  -3   2   32.95    3.20
   8   3  -2   33.47    2.52
   8   3  -2   34.54    3.08
  -8  -3   2   30.19    2.94
  -8  -3   2   24.69    2.22
  -8  -3   2   25.49    2.69
   7   3  -2    5.57    1.70
   7   3  -2    5.37    1.40
  -7  -3   2    7.13    1.51
  -7  -3   2    4.81    1.62
  -7  -3   2    9.94    2.01
   6   3  -2    5.35    1.27
   6   3  -2    5.66    1.59
   6   3  -2    5.87    1.49
  -6  -3   2    3.10    1.30
  -6  -3   2    6.03    1.30
  -6  -3   2    4.19    1.41
  -6  -3   2    6.16    1.60
   5   3  -2    0.65    0.74
   5   3  -2    1.64    0.90
   5   3  -2    0.66    0.94
  -5  -3   2   -1.19    0.73
  -5  -3   2    0.96    0.95
  -5  -3   2    0.42    0.70
  -5  -3   2    2.39    0.94
  -5  -3   2    1.53    0.94
   4   3  -2    1.13    1.02
   4   3  -2    0.70    0.82
   4   3  -2    1.70    0.94
  -4  -3   2    1.55    0.94
  -4  -3   2    1.73    0.92
  -4  -3   2    3.64    1.02
  -4  -3   2    2.00    1.04
   3   3  -2   65.10    2.84
   3   3  -2   71.28    3.00
   3   3  -2   65.09    2.65
   3   3  -2   67.21    2.77
  -3  -3   2   73.70    3.10
  -3  -3   2   69.49    2.89
  -3  -3   2   73.09    2.83
  -3  -3   2   72.17    2.82
   2   3  -2    1.67    0.78
   2   3  -2    0.26    0.53
   2   3  -2    0.32    0.68
   2   3  -2    0.77    0.71
   2   3  -2    0.37    0.20
  -2  -3   2    0.02    0.52
  -2  -3   2   -0.76    0.56
  -2  -3   2    0.31    0.22
  -2  -3   2    0.48    0.64
  -2  -3   2   -0.03    0.59
   1   3  -2    9.37    1.20
   1   3  -2    7.92    0.61
   1   3  -2    9.22    1.01
   1   3  -2    9.73    1.23
   1   3  -2    6.74    0.70
  -1  -3   2    7.66    0.61
  -1  -3   2    9.03    1.16
  -1  -3   2    7.94    0.73
  -1  -3   2    8.98    1.15
  -1  -3   2    7.81    1.04
   0   3  -2   60.88    1.95
   0   3  -2   61.10    2.45
   0   3  -2   60.33    1.49
   0   3  -2   63.50    2.29
   0  -3   2   59.16    1.49
   0  -3   2   57.58    1.91
   0  -3   2   61.20    2.22
   0  -3   2   64.15    2.18
   0  -3   2   58.84    2.20
  -1   3  -2   40.63    1.09
  -1   3  -2   42.88    1.76
  -1   3  -2   40.58    1.71
  -1   3  -2   40.06    1.08
  -1   3  -2   41.69    1.73
   1  -3   2   41.31    1.89
   1  -3   2   39.13    1.80
   1  -3   2   42.51    1.76
  -2   3  -2  260.98    5.85
  -2   3  -2  260.86    6.18
  -2   3  -2  247.95    5.47
  -2   3  -2  258.36    6.06
   2  -3   2  253.04    6.05
   2  -3   2  253.41    6.10
   2  -3   2  249.11    5.46
   2  -3   2  253.32    5.78
  -3   3  -2   47.04    2.13
  -3   3  -2   45.91    2.09
  -3   3  -2   49.69    2.23
  -3   3  -2   46.72    1.88
   3  -3   2   44.11    2.07
   3  -3   2   45.92    1.79
   3  -3   2   47.04    2.15
   3  -3   2   43.25    1.82
   3  -3   2   43.81    1.88
  -4   3  -2   20.46    1.61
  -4   3  -2   21.27    1.42
  -4   3  -2   20.80    1.56
  -4   3  -2   20.02    1.66
   4  -3   2   21.90    1.27
   4  -3   2   19.92    1.45
   4  -3   2   21.12    1.45
   4  -3   2   20.90    1.66
   4  -3   2   22.04    1.62
  -5   3  -2   10.22    1.55
  -5   3  -2   11.97    1.45
  -5   3  -2    8.89    1.43
  -5   3  -2   11.28    1.63
   5  -3   2   10.23    0.99
   5  -3   2   11.49    1.61
   5  -3   2   10.20    1.44
   5  -3   2   14.13    1.68
   5  -3   2    9.69    0.97
   5  -3   2   12.38    1.77
  -6   3  -2   15.01    1.91
  -6   3  -2   12.12    1.75
  -6   3  -2   18.18    2.23
  -6   3  -2   12.82    1.30
   6  -3   2   12.38    1.02
   6  -3   2   13.29    1.46
   6  -3   2   11.21    1.80
   6  -3   2   12.56    1.08
   6  -3   2   13.54    1.77
   6  -3   2   13.69    1.85
  -7   3  -2   34.70    2.22
  -7   3  -2   36.45    2.42
  -7   3  -2   31.67    2.44
   7  -3   2   33.74    1.72
   7  -3   2   31.03    2.22
   7  -3   2   29.48    1.63
   7  -3   2   29.61    2.30
   7  -3   2   29.15    2.44
  -8   3  -2    9.65    1.81
  -8   3  -2   11.62    2.17
  -8   3  -2   11.20    1.79
   8  -3   2   13.72    2.36
   8  -3   2    9.74    1.28
   8  -3   2    7.09    1.47
   8  -3   2   10.04    1.79
   8  -3   2    8.82    1.22
  -9   3  -2    0.49    1.08
  -9   3  -2    0.08    1.21
  -9   3  -2   -1.14    0.84
   9  -3   2    0.21    0.55
   9  -3   2   -1.60    1.01
   9  -3   2    0.02    0.87
   9  -3   2    0.10    0.62
 -10   3  -2   10.27    1.93
 -10   3  -2   10.28    2.41
  10  -3   2   12.66    1.47
  10  -3   2   10.04    2.37
  10  -3   2   12.21    1.28
 -11   3  -2    1.74    1.20
 -11   3  -2    0.91    1.43
  11  -3   2    1.79    0.69
  11  -3   2    1.17    0.65
  11  -3   2    2.03    1.77
 -12   3  -2    5.87    2.15
 -12   3  -2    9.57    2.06
 -12   3  -2   10.83    2.28
  12  -3   2    8.45    1.16
  12  -3   2    7.11    1.18
 -13   3  -2    2.22    1.62
 -13   3  -2    1.82    1.60
 -13   3  -2    1.90    1.80
  13  -3   2    3.73    2.19
  13  -3   2    1.89    0.61
 -14   3  -2    1.74    1.65
 -14   3  -2    1.72    1.60
 -14   3  -2    0.43    1.32
  14  -3   2    0.27    1.63
  14   2  -2    1.23    2.30
 -14  -2   2    1.44    1.90
 -14  -2   2   -1.25    1.97
  13   2  -2    1.08    1.09
  13   2  -2   -0.27    1.77
 -13  -2   2    2.19    1.97
 -13  -2   2    4.18    2.36
  12   2  -2    0.16    1.49
  12   2  -2    1.28    0.95
 -12  -2   2    1.93    1.77
 -12  -2   2    0.05    1.56
  11   2  -2   13.25    1.96
  11   2  -2   10.79    2.63
 -11  -2   2   14.90    3.03
 -11  -2   2   16.51    3.03
  10   2  -2   -0.70    1.18
  10   2  -2    0.39    0.38
  10   2  -2    0.12    0.93
 -10  -2   2    0.60    0.39
 -10  -2   2    2.02    1.47
 -10  -2   2   -1.61    0.85
 -10  -2   2    0.11    1.27
   9   2  -2   27.92    3.03
   9   2  -2   25.62    1.13
   9   2  -2   29.20    2.26
  -9  -2   2   27.25    2.14
  -9  -2   2   25.20    1.30
  -9  -2   2   25.05    3.47
  -9  -2   2   26.80    2.85
   8   2  -2    0.15    1.16
   8   2  -2    0.85    0.86
   8   2  -2    1.13    0.47
  -8  -2   2    1.60    0.92
  -8  -2   2    1.82    1.37
  -8  -2   2    1.73    1.37
  -8  -2   2    1.55    0.46
   7   2  -2    4.55    0.58
   7   2  -2    1.47    0.93
  -7  -2   2    4.43    1.45
  -7  -2   2    3.75    0.59
  -7  -2   2    5.42    1.21
  -7  -2   2    5.09    1.58
   6   2  -2   42.00    2.58
   6   2  -2   39.53    2.17
   6   2  -2   40.19    1.23
   6   2  -2   39.55    2.69
  -6  -2   2   38.85    2.55
  -6  -2   2   39.59    2.15
  -6  -2   2   39.31    2.57
  -6  -2   2   37.99    2.65
  -6  -2   2   40.10    2.69
  -6  -2   2   39.64    1.29
   5   2  -2   56.79    2.85
   5   2  -2   63.31    2.64
   5   2  -2   58.58    1.44
   5   2  -2   63.16    3.12
  -5  -2   2   60.48    2.96
  -5  -2   2   58.04    2.94
  -5  -2   2   59.61    3.04
  -5  -2   2   59.42    1.51
  -5  -2   2   62.27    3.06
  -5  -2   2   59.37    2.55
   4   2  -2  195.77    5.22
   4   2  -2  195.48    5.67
   4   2  -2  196.16    5.59
  -4  -2   2  199.56    5.82
  -4  -2   2  194.40    5.16
  -4  -2   2  189.23    5.69
  -4  -2   2  199.84    5.67
  -4  -2   2  198.59    5.65
   3   2  -2    0.40    0.66
   3   2  -2    2.26    0.84
   3   2  -2    1.92    0.75
  -3  -2   2    2.28    0.91
  -3  -2   2    1.71    0.83
  -3  -2   2    2.83    0.76
  -3  -2   2    2.98    0.86
   2   2  -2   13.44    0.41
   2   2  -2   12.16    1.17
   2   2  -2   12.41    0.99
   2   2  -2   12.58    1.06
   2   2  -2   13.01    1.16
  -2  -2   2   14.07    1.23
  -2  -2   2   13.08    0.41
  -2  -2   2   12.52    1.14
  -2  -2   2   13.10    1.09
   1   2  -2   85.52    2.67
   1   2  -2   93.83    2.28
   1   2  -2   90.01    2.17
  -1  -2   2   92.02    2.69
  -1  -2   2   90.85    2.67
  -1  -2   2   90.69    2.16
  -1  -2   2   92.47    2.27
   0   2  -2    5.03    0.69
   0   2  -2    4.23    0.66
   0   2  -2    4.50    0.77
   0  -2   2    4.25    0.69
   0  -2   2    5.73    0.81
   0  -2   2    4.66    0.76
   0  -2   2    4.87    0.74
  -1   2  -2  382.31    7.73
  -1   2  -2  387.78    7.46
  -1   2  -2  376.27    8.08
  -1   2  -2  383.01    8.02
  -1   2  -2  386.70    8.09
   1  -2   2  381.99    8.12
   1  -2   2  381.63    8.07
   1  -2   2  380.66    7.74
   1  -2   2  381.47    8.00
   1  -2   2  378.38    7.45
  -2   2  -2  272.97    6.30
  -2   2  -2  273.99    6.36
  -2   2  -2  267.69    6.04
  -2   2  -2  273.27    5.82
  -2   2  -2  277.05    6.00
   2  -2   2  276.07    5.98
   2  -2   2  268.17    6.28
   2  -2   2  273.37    6.04
   2  -2   2  275.53    6.36
   2  -2   2  272.47    5.85
  -3   2  -2   16.24    1.30
  -3   2  -2   15.71    1.23
  -3   2  -2   14.66    1.03
  -3   2  -2   15.08    1.29
   3  -2   2   15.81    1.22
   3  -2   2   15.00    1.04
   3  -2   2   13.96    1.20
   3  -2   2   15.93    1.08
   3  -2   2   17.62    1.38
  -4   2  -2   57.68    2.27
  -4   2  -2   61.59    2.64
  -4   2  -2   65.73    2.77
  -4   2  -2   59.15    2.62
   4  -2   2   62.69    2.67
   4  -2   2   60.07    2.20
   4  -2   2   61.76    2.48
   4  -2   2   66.33    2.62
   4  -2   2   58.03    2.30
   4  -2   2   63.70    2.78
  -5   2  -2   35.00    2.22
  -5   2  -2   41.87    2.45
  -5   2  -2   40.77    2.06
  -5   2  -2   38.35    2.19
   5  -2   2   44.56    2.55
   5  -2   2   38.18    2.06
   5  -2   2   35.83    2.09
   5  -2   2   39.28    1.85
   5  -2   2   39.58    2.32
  -6   2  -2   19.46    2.35
  -6   2  -2   14.47    1.35
  -6   2  -2   13.38    1.76
  -6   2  -2   15.03    1.60
   6  -2   2   13.44    1.93
   6  -2   2   12.59    1.40
   6  -2   2   19.02    2.22
   6  -2   2   15.90    1.25
   6  -2   2   13.74    1.36
  -7   2  -2    2.23    1.22
  -7   2  -2    2.73    1.12
  -7   2  -2    2.60    0.92
   7  -2   2    1.59    0.87
   7  -2   2    1.73    1.01
   7  -2   2    1.28    0.75
   7  -2   2    0.09    0.95
  -8   2  -2   17.22    1.89
  -8   2  -2   21.47    2.39
  -8   2  -2   19.37    1.99
   8  -2   2   20.07    1.88
   8  -2   2   23.51    2.57
   8  -2   2   17.55    1.53
  -9   2  -2    8.48    2.13
  -9   2  -2   10.62    2.02
   9  -2   2   10.57    2.27
   9  -2   2    8.74    1.68
   9  -2   2    8.13    1.37
 -10   2  -2    6.09    1.65
 -10   2  -2    5.30    2.04
 -10   2  -2    5.43    1.73
  10  -2   2    4.10    1.15
  10  -2   2    4.11    1.96
 -11   2  -2    0.61    1.30
 -11   2  -2    1.06    1.47
 -11   2  -2    1.06    1.01
  11  -2   2    0.56    1.52
  11  -2   2    0.32    0.74
  11  -2   2    0.23    0.86
 -12   2  -2    1.54    1.31
 -12   2  -2    1.23    1.32
 -12   2  -2    1.89    1.87
  12  -2   2    2.05    0.99
  12  -2   2    1.06    1.95
 -13   2  -2    9.09    1.98
 -13   2  -2    5.91    1.86
 -13   2  -2    8.71    2.76
  13  -2   2    9.55    2.81
  13  -2   2    5.31    1.11
 -14   2  -2    0.03    1.18
 -14   2  -2   -0.72    1.50
 -14   2  -2    1.31    2.02
  14  -2   2    4.62    2.25
  14   1  -2    7.72    2.61
 -14  -1   2    5.26    2.16
 -14  -1   2    3.98    2.34
  13   1  -2   -1.09    1.48
  13   1  -2    1.77    0.77
 -13  -1   2   -1.39    1.45
 -13  -1   2   -1.44    1.37
  12   1  -2    0.30    0.78
  12   1  -2   -1.09    1.58
  12   1  -2   -1.06    0.66
 -12  -1   2   -0.56    0.50
 -12  -1   2    0.64    1.44
 -12  -1   2    1.16    1.07
 -12  -1   2   -0.60    1.31
  11   1  -2   -0.15    1.26
  11   1  -2    0.85    0.70
  11   1  -2   -0.09    0.61
 -11  -1   2    0.29    1.53
 -11  -1   2   -0.62    0.47
 -11  -1   2   -0.36    1.31
 -11  -1   2   -0.70    0.82
  10   1  -2    4.05    0.87
  10   1  -2    3.49    1.99
  10   1  -2    3.96    1.13
 -10  -1   2    4.93    1.82
 -10  -1   2    4.98    1.18
 -10  -1   2    5.09    0.90
 -10  -1   2    5.98    2.03
   9   1  -2    6.50    1.34
   9   1  -2    4.70    0.89
   9   1  -2    5.95    1.86
  -9  -1   2    3.23    1.66
  -9  -1   2    6.41    1.84
  -9  -1   2    5.26    1.15
  -9  -1   2    5.16    0.91
   8   1  -2   -0.59    0.67
   8   1  -2    0.41    0.51
   8   1  -2   -0.11    1.22
  -8  -1   2   -0.56    0.41
  -8  -1   2    0.24    1.15
  -8  -1   2    0.46    0.62
   7   1  -2    2.15    1.19
   7   1  -2    0.32    0.61
  -7  -1   2    0.33    0.80
  -7  -1   2    1.35    0.54
  -7  -1   2    1.73    0.75
  -7  -1   2    2.50    1.27
  -7  -1   2    2.15    1.18
   6   1  -2    3.10    0.58
   6   1  -2    1.43    1.13
   6   1  -2    3.77    0.87
   6   1  -2    3.35    1.09
  -6  -1   2    4.45    1.17
  -6  -1   2    1.76    0.74
  -6  -1   2    2.76    0.59
  -6  -1   2    3.12    1.24
  -6  -1   2    2.02    1.07
  -6  -1   2    4.16    1.26
   5   1  -2   51.57    2.64
   5   1  -2   52.58    2.75
   5   1  -2   53.16    1.66
   5   1  -2   49.99    2.12
  -5  -1   2   57.14    2.82
  -5  -1   2   52.19    1.70
  -5  -1   2   55.57    2.81
  -5  -1   2   56.04    2.18
  -5  -1   2   51.35    2.64
   4   1  -2    8.10    1.31
   4   1  -2    8.38    0.60
   4   1  -2   12.16    1.50
   4   1  -2    8.70    0.94
  -4  -1   2   11.87    1.51
  -4  -1   2    8.10    0.59
  -4  -1   2    9.14    1.37
  -4  -1   2    8.37    0.92
  -4  -1   2    9.58    1.36
   3   1  -2    4.78    0.94
   3   1  -2    5.14    0.76
   3   1  -2    4.93    0.91
  -3  -1   2    3.64    0.67
  -3  -1   2    4.41    0.45
  -3  -1   2    4.90    0.94
  -3  -1   2    4.07    0.99
  -3  -1   2    5.88    0.99
   2   1  -2  412.60    9.09
   2   1  -2  435.64    8.90
   2   1  -2  433.71    8.97
  -2  -1   2  447.85    9.28
  -2  -1   2  463.31    9.78
  -2  -1   2  418.31    8.96
  -2  -1   2  436.08    8.87
  -2  -1   2  434.28    9.26
  -2  -1   2  435.10    8.38
   1   1  -2    1.10    0.38
   1   1  -2    0.84    0.52
   1   1  -2    0.92    0.49
  -1  -1   2    1.38    0.36
  -1  -1   2    1.40    0.39
  -1  -1   2    1.06    0.51
  -1  -1   2    0.93    0.46
  -1  -1   2    1.11    0.51
   0   1  -2  439.64    8.72
   0   1  -2  435.89    8.68
   0   1  -2  421.87    8.34
   0   1  -2  426.99    8.77
   0  -1   2  431.83    8.36
   0  -1   2  430.55    8.77
   0  -1   2  443.92    8.71
   0  -1   2  431.46    8.70
  -1   1  -2   15.43    0.59
  -1   1  -2   15.03    0.99
  -1   1  -2   17.35    1.07
  -1   1  -2   16.01    0.88
   1  -1   2   16.80    1.05
   1  -1   2   15.47    0.60
   1  -1   2   17.07    1.02
   1  -1   2   17.08    1.03
   1  -1   2   15.22    0.85
  -2   1  -2  741.84   14.51
  -2   1  -2  769.56   15.17
  -2   1  -2  768.68   15.26
  -2   1  -2  750.20   15.20
   2  -1   2  768.54   15.28
   2  -1   2  783.10   15.59
   2  -1   2  732.13   15.00
   2  -1   2  748.90   14.54
  -3   1  -2   92.59    3.06
  -3   1  -2   91.00    2.67
  -3   1  -2   97.99    3.22
  -3   1  -2  100.51    2.94
  -3   1  -2   93.74    3.16
   3  -1   2   91.69    2.99
   3  -1   2   96.25    2.91
   3  -1   2   90.57    2.68
   3  -1   2   93.15    3.15
   3  -1   2   95.93    3.22
  -4   1  -2   99.77    3.67
  -4   1  -2   97.53    3.55
  -4   1  -2  101.96    3.20
  -4   1  -2   98.15    3.42
  -4   1  -2   99.45    3.14
   4  -1   2   95.64    3.60
   4  -1   2   93.71    3.27
   4  -1   2  101.89    3.18
   4  -1   2  100.32    3.62
   4  -1   2  100.68    3.18
  -5   1  -2    0.11    0.65
  -5   1  -2    0.94    0.66
  -5   1  -2   -1.05    0.62
  -5   1  -2    0.95    0.86
  -5   1  -2   -0.37    0.53
   5  -1   2    0.42    0.91
   5  -1   2    1.34    0.71
   5  -1   2    0.23    0.82
   5  -1   2    0.71    0.69
  -6   1  -2   19.55    1.95
  -6   1  -2   20.42    1.55
  -6   1  -2   17.49    1.57
  -6   1  -2   18.14    1.61
  -6   1  -2   21.09    1.92
   6  -1   2   17.91    1.48
   6  -1   2   19.81    1.58
   6  -1   2   20.58    1.95
   6  -1   2   19.40    2.00
  -7   1  -2    0.31    0.76
  -7   1  -2    1.43    0.79
  -7   1  -2    1.22    0.70
  -7   1  -2    0.87    1.20
   7  -1   2    3.09    1.59
   7  -1   2    0.15    0.70
   7  -1   2    2.65    0.91
  -8   1  -2   15.45    2.51
  -8   1  -2   17.16    1.89
  -8   1  -2   14.84    1.85
  -8   1  -2   18.93    2.31
  -8   1  -2   12.00    1.85
   8  -1   2   14.58    1.59
   8  -1   2   13.28    2.42
   8  -1   2   14.58    2.16
  -9   1  -2    5.12    1.81
  -9   1  -2    3.41    1.41
  -9   1  -2    5.22    1.53
   9  -1   2    6.05    1.33
   9  -1   2    4.33    1.78
   9  -1   2    3.14    1.15
 -10   1  -2    4.12    1.91
 -10   1  -2   -0.43    0.92
 -10   1  -2    0.13    0.99
  10  -1   2    0.24    0.91
  10  -1   2   -0.72    1.37
 -11   1  -2    4.39    2.10
 -11   1  -2    4.35    1.46
 -11   1  -2    3.21    1.31
  11  -1   2    4.61    1.27
  11  -1   2    6.28    2.37
 -12   1  -2    1.30    1.47
 -12   1  -2    0.85    1.08
 -12   1  -2    1.34    1.60
  12  -1   2    1.33    0.93
  12  -1   2   -0.46    1.59
 -13   1  -2    2.58    1.61
 -13   1  -2    2.42    1.29
 -13   1  -2    2.11    1.96
  13  -1   2    1.24    2.13
 -14   1  -2    3.12    1.68
 -14   1  -2    2.59    1.55
 -14   1  -2   -2.31    1.34
  14  -1   2   -0.39    1.91
  15   0  -2   -1.14    1.69
 -15   0   2    2.12    1.75
  14   0  -2    0.94    1.92
 -14   0   2   -0.19    1.32
 -14   0   2   -0.78    1.49
  13   0  -2    2.32    0.70
  13   0  -2    1.89    2.07
 -13   0   2    1.96    0.88
 -13   0   2    4.18    1.75
 -13   0   2    3.39    1.60
  12   0  -2    1.11    1.59
  12   0  -2    1.16    0.69
  12   0  -2    0.34    0.85
 -12   0   2   -1.22    1.15
 -12   0   2    2.06    1.81
 -12   0   2    0.59    0.75
 -12   0   2    1.18    0.97
  11   0  -2    0.47    0.71
  11   0  -2    0.92    0.68
  11   0  -2    2.97    1.68
 -11   0   2    0.38    1.30
 -11   0   2    0.06    0.66
 -11   0   2    2.81    0.90
 -11   0   2    1.54    1.63
  10   0  -2   -0.24    0.56
  10   0  -2   -0.21    1.38
  10   0  -2    1.21    0.73
 -10   0   2    1.65    1.38
 -10   0   2    1.95    1.50
 -10   0   2    0.20    0.68
 -10   0   2    0.96    0.76
   9   0  -2    5.66    1.01
   9   0  -2    9.11    1.27
   9   0  -2    7.58    2.01
  -9   0   2    7.34    1.93
  -9   0   2    6.66    1.17
  -9   0   2    5.91    1.74
  -9   0   2    6.85    1.10
   8   0  -2    2.23    0.70
   8   0  -2    1.40    0.69
   8   0  -2    1.37    1.32
  -8   0   2    4.41    1.43
  -8   0   2    2.78    0.78
  -8   0   2    1.58    0.65
   7   0  -2    5.34    1.20
   7   0  -2    9.22    1.09
   7   0  -2    6.77    1.59
   7   0  -2    7.54    1.04
  -7   0   2    6.74    0.96
  -7   0   2    7.80    1.54
  -7   0   2    6.26    1.44
  -7   0   2    9.18    1.84
  -7   0   2    7.09    1.00
   6   0  -2    6.29    1.32
   6   0  -2    8.23    0.98
   6   0  -2    7.72    0.99
   6   0  -2    9.00    1.65
   6   0  -2    5.44    1.38
  -6   0   2    7.25    1.05
  -6   0   2    6.81    1.41
  -6   0   2    7.52    1.48
  -6   0   2   10.00    1.64
  -6   0   2    5.50    0.86
   5   0  -2   13.81    1.02
   5   0  -2   14.64    1.59
   5   0  -2   16.52    1.64
   5   0  -2   13.90    0.96
   5   0  -2   15.99    1.55
  -5   0   2   16.28    1.03
  -5   0   2   14.70    1.55
  -5   0   2   15.92    1.92
  -5   0   2   15.31    1.60
   4   0  -2   51.65    1.68
   4   0  -2   53.63    2.36
   4   0  -2   55.22    2.47
   4   0  -2   55.01    2.38
   4   0  -2   51.91    1.72
  -4   0   2   51.28    1.75
  -4   0   2   51.47    2.30
  -4   0   2   53.91    2.43
  -4   0   2   49.86    1.63
  -4   0   2   50.94    2.34
   3   0  -2  524.71   10.98
   3   0  -2  512.28   10.28
   3   0  -2  528.58   10.93
   3   0  -2  511.79   11.10
   3   0  -2  516.61   10.23
  -3   0   2  518.98   10.98
  -3   0   2  513.12   10.32
  -3   0   2  533.01   10.93
  -3   0   2  531.49   10.23
  -3   0   2  520.26   11.13
   2   0  -2    8.09    0.88
   2   0  -2    8.17    0.87
   2   0  -2    6.22    0.62
  -2   0   2    7.19    0.86
  -2   0   2    7.92    0.69
  -2   0   2    5.76    0.60
  -2   0   2    8.23    0.97
  -2   0   2    7.44    0.87
   1   0  -2  433.52    8.46
   1   0  -2  440.39    8.60
   1   0  -2  406.52    8.56
  -1   0   2  449.28    8.63
  -1   0   2  428.00    8.57
  -1   0   2  427.43    8.44
  -1   0   2  425.70    8.52
   0   0  -2  243.46    5.30
   0   0  -2  251.72    5.02
   0   0  -2  230.42    5.24
   0   0  -2  238.33    5.16
   0   0  -2  235.82    4.63
   0   0   2  240.56    4.64
   0   0   2  240.58    5.27
   0   0   2  248.35    5.02
   0   0   2  244.48    5.32
   0   0   2  236.96    5.15
  -2   0  -2    6.34    1.02
  -2   0  -2    6.64    1.06
  -2   0  -2    6.13    0.68
  -2   0  -2    5.65    0.61
  -2   0  -2    5.19    0.92
  -2   0  -2    5.46    0.92
   2   0   2    6.86    1.01
   2   0   2    5.85    0.99
   2   0   2    6.51    0.97
  -3   0  -2    2.13    0.72
  -3   0  -2    1.93    0.77
  -3   0  -2    2.74    0.89
  -3   0  -2    2.27    0.82
  -3   0  -2    1.60    0.60
  -3   0  -2    2.74    0.81
   3   0   2    4.26    1.01
   3   0   2    2.96    0.90
   3   0   2    2.77    0.80
   3   0   2    1.93    0.76
  -4   0  -2    1.55    0.74
  -4   0  -2    3.14    0.91
  -4   0  -2    3.03    0.83
  -4   0  -2    2.42    0.87
  -4   0  -2    2.20    1.01
  -4   0  -2    2.52    0.95
   4   0   2    2.76    1.07
   4   0   2    2.42    0.86
   4   0   2    3.03    1.02
   4   0   2    2.04    0.81
  -5   0  -2    4.01    1.02
  -5   0  -2    4.95    1.13
  -5   0  -2    3.73    0.96
  -5   0  -2    2.76    0.95
  -5   0  -2    3.37    1.02
  -5   0  -2    2.02    1.06
   5   0   2    3.65    0.92
   5   0   2    4.27    1.19
   5   0   2    4.64    1.26
   5   0   2    3.24    0.97
  -6   0  -2    2.64    1.00
  -6   0  -2    3.39    1.01
  -6   0  -2    2.41    1.16
  -6   0  -2    2.67    0.94
  -6   0  -2    2.47    0.91
  -6   0  -2    3.55    1.23
   6   0   2    2.97    0.97
   6   0   2    3.81    1.29
   6   0   2    3.36    0.90
  -7   0  -2   30.17    2.71
  -7   0  -2   37.01    2.27
  -7   0  -2   34.56    2.25
  -7   0  -2   33.50    2.65
  -7   0  -2   30.87    2.28
   7   0   2   34.92    2.15
   7   0   2   34.75    2.25
   7   0   2   31.79    2.76
  -8   0  -2    0.88    1.34
  -8   0  -2    1.62    0.96
  -8   0  -2    4.75    1.25
  -8   0  -2    1.15    1.05
  -8   0  -2    1.54    1.11
   8   0   2    3.51    1.67
   8   0   2    1.81    1.08
   8   0   2    2.85    1.02
  -9   0  -2    0.71    1.06
  -9   0  -2    0.96    1.00
  -9   0  -2    0.88    1.37
  -9   0  -2    1.30    1.05
   9   0   2   -0.08    0.89
   9   0   2    2.89    0.90
   9   0   2   -0.55    1.32
 -10   0  -2    0.60    1.21
 -10   0  -2    1.71    1.51
 -10   0  -2    0.57    0.98
  10   0   2   -0.07    1.36
  10   0   2   -0.23    0.87
  10   0   2    2.67    0.98
 -11   0  -2    1.29    1.04
 -11   0  -2    1.45    1.30
  11   0   2    1.63    1.08
  11   0   2    0.85    1.70
 -12   0  -2   -0.77    0.95
 -12   0  -2    0.32    1.35
 -12   0  -2    1.67    1.78
  12   0   2   -0.26    0.90
  12   0   2    0.16    1.70
 -13   0  -2    3.82    2.47
 -13   0  -2   -0.52    1.40
 -13   0  -2    1.18    1.22
  13   0   2    0.97    1.04
  13   0   2   -1.18    1.74
  15  -1  -2    1.73    2.12
 -15   1   2    5.05    2.14
 -15   1   2   -0.80    1.56
  14  -1  -2    2.98    1.72
 -14   1   2    4.07    1.21
 -14   1   2    0.98    1.92
 -14   1   2    1.29    1.59
  13  -1  -2    1.39    1.73
 -13   1   2    1.94    1.02
 -13   1   2    4.06    1.85
 -13   1   2    3.72    2.03
  12  -1  -2    1.48    1.08
  12  -1  -2   -0.24    1.57
  12  -1  -2    1.18    0.44
 -12   1   2    3.06    1.78
 -12   1   2   -1.04    1.37
 -12   1   2    1.37    1.00
  11  -1  -2    3.01    1.80
  11  -1  -2    3.75    1.14
  11  -1  -2    2.41    0.61
 -11   1   2    4.02    1.24
 -11   1   2    2.97    1.50
 -11   1   2    3.37    0.78
  10  -1  -2   13.64    1.74
  10  -1  -2   13.58    1.06
  10  -1  -2   10.97    2.27
 -10   1   2   14.61    1.16
 -10   1   2   13.70    1.54
 -10   1   2   15.53    2.83
   9  -1  -2   16.62    1.49
   9  -1  -2   18.37    2.62
   9  -1  -2   13.92    1.02
  -9   1   2   17.23    2.60
  -9   1   2   18.20    1.20
  -9   1   2   17.43    1.58
   8  -1  -2    6.81    1.67
   8  -1  -2   13.23    2.11
   8  -1  -2   10.78    1.21
  -8   1   2    7.73    1.87
  -8   1   2    8.38    0.80
  -8   1   2    8.28    1.30
  -8   1   2   11.02    2.05
   7  -1  -2    1.08    1.07
   7  -1  -2    0.27    0.34
   7  -1  -2    0.11    0.53
   7  -1  -2   -0.59    0.81
   7  -1  -2    0.19    0.72
  -7   1   2    1.69    1.02
  -7   1   2   -0.63    0.46
  -7   1   2    0.21    0.68
  -7   1   2   -0.25    0.31
  -7   1   2    0.29    0.92
   6  -1  -2    4.40    1.32
   6  -1  -2    6.01    0.56
   6  -1  -2    7.99    1.41
   6  -1  -2   10.47    1.27
   6  -1  -2    8.00    1.50
  -6   1   2    6.60    1.08
  -6   1   2    6.86    0.61
  -6   1   2    5.41    1.40
  -6   1   2    8.69    1.41
  -6   1   2    9.55    1.62
   5  -1  -2  145.27    4.55
   5  -1  -2  147.26    4.62
   5  -1  -2  151.44    4.01
   5  -1  -2  149.04    3.25
   5  -1  -2  151.70    4.82
  -5   1   2  148.17    4.53
  -5   1   2  143.58    4.69
  -5   1   2  151.55    4.78
  -5   1   2  144.70    4.05
  -5   1   2  148.24    3.23
   4  -1  -2   30.02    1.67
   4  -1  -2   31.73    1.75
   4  -1  -2   29.53    0.95
   4  -1  -2   28.69    1.80
  -4   1   2   32.03    0.95
  -4   1   2   28.59    1.45
  -4   1   2   30.23    1.83
  -4   1   2   31.20    1.68
  -4   1   2   32.34    1.83
   3  -1  -2   10.44    0.92
   3  -1  -2    9.34    1.14
   3  -1  -2   10.87    1.10
  -3   1   2   10.02    0.96
  -3   1   2    9.25    1.02
  -3   1   2   10.16    1.20
  -3   1   2    9.79    1.01
  -3   1   2    8.84    0.56
   2  -1  -2  612.05   12.27
   2  -1  -2  612.74   12.19
   2  -1  -2  597.22   12.04
  -2   1   2  611.61   12.17
  -2   1   2  587.71   12.13
   1  -1  -2    2.69    0.53
   1  -1  -2    2.68    0.65
   1  -1  -2    2.40    0.62
  -1   1   2    2.58    0.56
  -1   1   2    3.59    0.73
  -1   1   2    2.11    0.59
  -1   1   2    2.71    0.69
  -1   1   2    2.50    0.30
  -1   1   2    2.16    0.31
   0  -1  -2  491.09    9.40
   0  -1  -2  487.15    9.50
   0  -1  -2  477.61   10.01
   0  -1  -2  490.07    9.96
   0   1   2  485.76    9.94
   0   1   2  488.38    9.48
   0   1   2  476.51   10.00
   0   1   2  483.70    9.40
  -1  -1  -2    8.21    1.12
  -1  -1  -2    7.17    0.75
  -1  -1  -2    9.33    1.02
  -1  -1  -2    8.49    1.13
  -1  -1  -2    9.12    0.72
   1   1   2    7.40    0.78
   1   1   2    8.67    1.11
   1   1   2   10.42    1.18
   1   1   2    9.10    0.95
   1   1   2    7.84    0.69
  -2  -1  -2   95.10    2.95
  -2  -1  -2   94.03    3.12
  -2  -1  -2   94.02    2.69
  -2  -1  -2   96.72    3.30
  -2  -1  -2   91.25    2.91
   2   1   2   95.31    3.16
   2   1   2   92.96    3.23
   2   1   2   91.63    2.67
   2   1   2   94.33    2.90
   2   1   2   95.70    3.00
  -3  -1  -2   29.56    1.55
  -3  -1  -2   24.77    1.56
  -3  -1  -2   25.50    1.50
  -3  -1  -2   24.81    1.74
  -3  -1  -2   27.27    1.70
  -3  -1  -2   26.97    1.92
   3   1   2   25.91    1.55
   3   1   2   27.90    1.83
   3   1   2   28.68    1.94
   3   1   2   26.21    1.76
  -4  -1  -2    2.41    0.81
  -4  -1  -2    3.27    0.96
  -4  -1  -2    0.82    0.80
  -4  -1  -2    2.99    1.00
  -4  -1  -2    2.40    0.79
  -4  -1  -2    1.76    0.81
   4   1   2    2.41    0.75
   4   1   2    2.62    1.05
   4   1   2    3.10    0.99
   4   1   2    3.94    1.09
  -5  -1  -2    2.43    1.10
  -5  -1  -2    2.88    0.93
  -5  -1  -2    4.38    1.16
  -5  -1  -2    3.24    0.99
  -5  -1  -2    3.97    0.98
  -5  -1  -2    2.92    0.92
   5   1   2    3.65    1.04
   5   1   2    3.03    1.08
   5   1   2    2.39    1.11
   5   1   2    2.80    0.82
  -6  -1  -2   19.39    1.60
  -6  -1  -2   22.22    1.85
  -6  -1  -2   19.12    1.76
  -6  -1  -2   21.14    1.84
  -6  -1  -2   18.03    2.80
   6   1   2   19.67    1.51
   6   1   2   18.08    2.39
   6   1   2   21.19    1.94
  -7  -1  -2    7.52    1.43
  -7  -1  -2    4.52    1.29
  -7  -1  -2    4.62    1.46
  -7  -1  -2    5.49    1.72
  -7  -1  -2    6.18    1.22
   7   1   2    4.78    1.16
   7   1   2    6.03    1.56
   7   1   2    3.45    1.60
  -8  -1  -2    2.79    1.13
  -8  -1  -2    2.07    1.03
  -8  -1  -2    1.73    1.56
   8   1   2    0.94    0.70
   8   1   2    2.26    1.65
   8   1   2    1.37    1.18
  -9  -1  -2    1.88    1.39
  -9  -1  -2    1.82    1.06
  -9  -1  -2    2.11    1.42
   9   1   2    3.49    1.79
   9   1   2    3.29    1.10
 -10  -1  -2    1.23    1.45
 -10  -1  -2    1.71    1.11
 -10  -1  -2    0.49    1.23
  10   1   2    2.63    1.81
  10   1   2    1.01    1.06
  10   1   2    4.62    1.11
 -11  -1  -2    1.02    0.92
 -11  -1  -2    0.80    1.50
 -11  -1  -2   -0.49    1.13
  11   1   2    1.66    1.87
  11   1   2   -0.73    0.97
 -12  -1  -2    1.74    1.69
 -12  -1  -2    2.22    1.19
 -12  -1  -2    3.00    2.16
  12   1   2    4.91    1.50
  12   1   2    3.45    2.19
 -13  -1  -2   -2.39    2.01
 -13  -1  -2    2.15    1.81
  13   1   2    1.11    1.23
  13   1   2    2.90    2.18
  15  -2  -2    2.06    1.84
 -15   2   2    3.87    1.33
 -15   2   2    5.25    2.37
 -15   2   2    2.12    1.68
  14  -2  -2    0.56    1.50
 -14   2   2    1.50    1.19
 -14   2   2    0.79    1.58
 -14   2   2    2.71    1.66
  13  -2  -2    4.01    1.98
 -13   2   2    2.46    1.44
 -13   2   2    0.90    1.62
 -13   2   2    1.15    1.58
  12  -2  -2   29.55    3.84
  12  -2  -2   22.83    3.51
 -12   2   2   28.82    2.38
 -12   2   2   30.80    3.29
  11  -2  -2   23.37    3.33
  11  -2  -2   17.01    1.80
 -11   2   2   19.68    1.95
 -11   2   2   27.07    3.75
  10  -2  -2    8.11    2.01
  10  -2  -2    4.17    1.79
 -10   2   2    6.94    1.54
 -10   2   2    3.62    1.69
   9  -2  -2   35.45    2.92
   9  -2  -2   34.61    2.18
   9  -2  -2   36.16    2.91
  -9   2   2   33.36    2.21
  -9   2   2   34.28    2.86
   8  -2  -2    3.68    1.38
   8  -2  -2    3.55    0.95
   8  -2  -2    3.96    1.29
  -8   2   2    2.74    1.28
  -8   2   2    2.29    1.12
  -8   2   2    2.13    0.92
   7  -2  -2    2.77    0.80
   7  -2  -2    3.77    1.17
   7  -2  -2    1.09    1.02
   7  -2  -2    1.38    0.99
  -7   2   2    2.53    1.05
  -7   2   2    1.44    0.80
  -7   2   2    0.96    0.68
  -7   2   2   -0.03    0.83
   6  -2  -2  149.43    5.06
   6  -2  -2  150.47    4.85
   6  -2  -2  144.89    4.32
   6  -2  -2  137.50    4.76
  -6   2   2  146.89    4.75
  -6   2   2  147.63    4.97
  -6   2   2  151.32    5.11
  -6   2   2  147.53    4.44
   5  -2  -2   27.75    1.62
   5  -2  -2   27.10    1.81
   5  -2  -2   29.48    2.01
  -5   2   2   26.94    1.91
  -5   2   2   29.38    1.97
  -5   2   2   24.55    1.68
  -5   2   2   27.34    1.71
   4  -2  -2    1.80    0.75
   4  -2  -2    2.13    0.72
   4  -2  -2    2.69    0.95
  -4   2   2    1.88    0.68
  -4   2   2    3.37    0.84
  -4   2   2    1.24    0.76
  -4   2   2    3.39    0.97
  -4   2   2    2.46    0.81
  -4   2   2    2.01    0.29
  -4   2   2    2.69    0.33
   3  -2  -2  208.11    5.30
   3  -2  -2  206.94    5.33
   3  -2  -2  212.09    5.14
   3  -2  -2  209.30    4.76
   3  -2  -2  214.29    4.52
  -3   2   2  205.69    5.17
  -3   2   2  212.97    4.51
  -3   2   2  219.90    5.39
  -3   2   2  208.73    4.75
  -3   2   2  207.05    5.24
   2  -2  -2    4.22    0.70
   2  -2  -2    5.40    0.91
   2  -2  -2    3.51    0.88
   2  -2  -2    4.23    0.44
   2  -2  -2    4.90    0.92
  -2   2   2    5.25    0.95
  -2   2   2    3.35    0.64
  -2   2   2    4.23    0.43
  -2   2   2    4.48    0.87
  -2   2   2    4.91    0.88
   1  -2  -2  100.99    2.89
   1  -2  -2  106.46    3.03
   1  -2  -2  104.86    3.11
  -1   2   2  106.64    3.06
  -1   2   2  104.69    3.13
  -1   2   2  105.05    2.90
  -1   2   2  103.12    3.03
   0  -2  -2    4.18    0.84
   0  -2  -2    3.24    0.85
   0  -2  -2    2.66    0.65
   0  -2  -2    3.29    0.84
   0  -2  -2    2.66    0.46
   0   2   2    3.72    0.73
   0   2   2    3.20    0.86
   0   2   2    3.17    0.84
   0   2   2    2.30    0.43
  -1  -2  -2   22.78    1.20
  -1  -2  -2   26.57    1.62
  -1  -2  -2   24.11    1.63
  -1  -2  -2   24.67    1.40
  -1  -2  -2   24.29    1.47
   1   2   2   22.89    1.26
   1   2   2   25.11    1.60
   1   2   2   23.53    1.40
   1   2   2   26.04    1.62
   1   2   2   24.16    1.40
  -2  -2  -2   -0.53    0.56
  -2  -2  -2    0.72    0.87
  -2  -2  -2    1.02    0.63
  -2  -2  -2    0.23    0.71
  -2  -2  -2    0.61    0.66
   2   2   2    0.67    0.71
   2   2   2    1.07    0.65
   2   2   2    1.61    0.87
   2   2   2   -0.27    0.61
   2   2   2    0.23    0.59
  -3  -2  -2   -0.31    0.61
  -3  -2  -2    0.58    0.93
  -3  -2  -2    0.26    0.69
  -3  -2  -2    1.20    0.65
  -3  -2  -2    1.25    0.71
   3   2   2    0.64    0.74
   3   2   2    1.79    0.87
   3   2   2    1.47    0.85
   3   2   2    0.96    0.66
   3   2   2    1.57    0.89
  -4  -2  -2   29.50    1.89
  -4  -2  -2   34.62    2.13
  -4  -2  -2   29.82    1.75
  -4  -2  -2   27.45    1.99
  -4  -2  -2   27.96    2.25
   4   2   2   30.71    1.72
   4   2   2   32.30    2.22
   4   2   2   31.69    2.15
   4   2   2   33.72    2.31
  -5  -2  -2   11.73    1.74
  -5  -2  -2   12.72    2.11
  -5  -2  -2   13.34    1.75
  -5  -2  -2   10.46    1.60
  -5  -2  -2   14.40    2.12
  -5  -2  -2   11.22    1.25
   5   2   2   10.20    1.11
   5   2   2    8.05    1.64
   5   2   2   13.08    1.84
  -6  -2  -2    0.61    0.74
  -6  -2  -2    1.94    1.01
  -6  -2  -2    0.87    1.30
  -6  -2  -2    1.94    1.06
   6   2   2    0.07    0.92
   6   2   2    1.49    0.70
   6   2   2   -0.30    1.00
  -7  -2  -2    0.10    1.32
  -7  -2  -2    1.47    0.88
  -7  -2  -2    0.74    1.04
  -7  -2  -2    1.70    1.17
   7   2   2    2.38    1.54
   7   2   2    2.31    0.78
   7   2   2    1.04    1.19
  -8  -2  -2    6.02    1.34
  -8  -2  -2    4.70    1.62
  -8  -2  -2    3.70    1.84
   8   2   2    6.99    1.80
   8   2   2    5.62    1.98
   8   2   2    5.53    1.07
  -9  -2  -2    3.87    1.56
  -9  -2  -2    6.09    2.21
  -9  -2  -2    4.29    1.23
   9   2   2    6.45    1.22
   9   2   2    5.01    1.57
   9   2   2    2.34    1.77
 -10  -2  -2    1.02    0.95
 -10  -2  -2   -0.29    1.10
  10   2   2    3.88    1.86
  10   2   2   -0.66    1.00
 -11  -2  -2    0.10    1.58
 -11  -2  -2    0.16    0.89
 -11  -2  -2   -0.56    1.23
  11   2   2    0.51    1.59
  11   2   2    0.07    1.15
 -12  -2  -2   -1.38    1.26
 -12  -2  -2   -1.52    1.57
  12   2   2    4.00    1.67
  12   2   2    1.12    2.15
  15  -3  -2   -1.04    1.41
 -15   3   2    3.29    1.91
 -15   3   2   -0.90    1.02
 -15   3   2    1.12    1.57
  14  -3  -2    2.19    1.76
 -14   3   2    0.51    1.62
 -14   3   2    1.56    1.16
  13  -3  -2   -1.01    1.54
 -13   3   2    2.08    1.08
 -13   3   2    3.06    1.57
  12  -3  -2    5.41    2.16
  12  -3  -2    4.50    1.99
 -12   3   2    3.08    1.82
 -12   3   2    3.83    1.76
  11  -3  -2   56.33    4.02
  11  -3  -2   58.12    4.10
 -11   3   2   52.90    3.24
 -11   3   2   58.11    4.12
  10  -3  -2    1.36    1.32
  10  -3  -2    1.61    1.18
  10  -3  -2    4.16    1.69
 -10   3   2    2.59    1.15
 -10   3   2    0.11    1.33
   9  -3  -2    1.30    1.28
   9  -3  -2   -0.33    1.19
   9  -3  -2    0.96    0.88
  -9   3   2    1.44    0.92
  -9   3   2    0.79    1.05
   8  -3  -2    1.47    0.78
   8  -3  -2    1.95    1.13
   8  -3  -2    1.56    1.13
  -8   3   2    1.39    0.92
  -8   3   2   -0.03    0.80
  -8   3   2    2.64    1.09
  -8   3   2    2.74    1.23
   7  -3  -2    3.68    1.01
   7  -3  -2    3.07    1.14
   7  -3  -2    1.68    0.99
  -7   3   2    2.58    1.00
  -7   3   2    2.37    1.02
  -7   3   2    2.23    1.09
  -7   3   2    2.51    1.06
   6  -3  -2   52.18    2.55
   6  -3  -2   47.57    2.71
   6  -3  -2   42.05    2.23
  -6   3   2   43.21    2.57
  -6   3   2   43.32    2.29
  -6   3   2   43.37    2.55
  -6   3   2   47.60    2.45
   5  -3  -2    0.14    0.84
   5  -3  -2    1.69    0.88
   5  -3  -2   -0.99    0.61
  -5   3   2    0.52    0.21
  -5   3   2    1.00    0.86
  -5   3   2    0.85    0.68
  -5   3   2   -0.38    0.78
  -5   3   2    1.27    0.88
  -5   3   2    0.14    0.70
  -5   3   2    0.66    0.22
   4  -3  -2  108.95    3.50
   4  -3  -2  111.25    3.78
   4  -3  -2  103.94    3.10
   4  -3  -2  106.91    2.65
  -4   3   2  112.79    3.62
  -4   3   2  106.22    3.63
  -4   3   2  104.48    2.62
  -4   3   2  108.97    3.10
  -4   3   2  106.47    3.54
   3  -3  -2   41.70    1.45
   3  -3  -2   44.25    2.04
   3  -3  -2   43.08    1.61
   3  -3  -2   45.51    2.04
   3  -3  -2   44.93    2.13
  -3   3   2   41.74    2.01
  -3   3   2   41.54    1.44
  -3   3   2   44.88    2.06
  -3   3   2   43.72    1.63
  -3   3   2   40.78    2.00
   2  -3  -2  244.07    5.92
   2  -3  -2  237.45    4.65
   2  -3  -2  234.24    5.93
   2  -3  -2  235.14    5.65
   2  -3  -2  243.02    5.90
  -2   3   2  239.16    5.88
  -2   3   2  246.15    5.95
  -2   3   2  233.72    5.86
  -2   3   2  246.63    4.68
  -2   3   2  236.74    5.66
   1  -3  -2    3.04    0.85
   1  -3  -2    3.76    0.94
   1  -3  -2    2.47    0.24
   1  -3  -2    2.96    0.83
  -1   3   2    2.15    0.84
  -1   3   2    2.97    0.81
  -1   3   2    3.32    0.84
  -1   3   2    4.05    0.90
   0  -3  -2   10.52    1.37
   0  -3  -2    7.63    0.63
   0  -3  -2    7.91    1.20
   0  -3  -2    8.78    1.13
   0   3   2    7.35    0.66
   0   3   2    8.58    1.25
   0   3   2    9.28    1.13
   0   3   2    8.83    1.26
   0   3   2    6.78    1.02
   0   3   2    9.58    1.20
  -1  -3  -2   10.13    1.51
  -1  -3  -2    9.63    1.54
  -1  -3  -2    8.38    1.18
  -1  -3  -2   10.27    1.50
   1   3   2   10.00    1.13
   1   3   2   11.45    1.31
   1   3   2    6.20    1.24
   1   3   2    9.56    1.09
   1   3   2   11.60    1.53
  -2  -3  -2    5.03    1.38
  -2  -3  -2    8.75    1.27
  -2  -3  -2    6.88    1.38
  -2  -3  -2    5.96    1.05
  -2  -3  -2    4.38    0.99
   2   3   2    6.45    1.37
   2   3   2    6.75    1.13
   2   3   2    8.96    1.28
   2   3   2    5.77    1.00
   2   3   2    8.23    1.42
  -3  -3  -2   -0.01    0.62
  -3  -3  -2    2.01    0.83
  -3  -3  -2    0.19    0.66
  -3  -3  -2    1.44    0.92
  -3  -3  -2    2.07    0.97
   3   3   2    1.23    0.59
   3   3   2    0.66    0.76
   3   3   2    0.15    0.87
   3   3   2    0.54    0.72
  -4  -3  -2   12.92    1.83
  -4  -3  -2   13.00    1.71
  -4  -3  -2   18.83    2.46
  -4  -3  -2   12.71    1.24
  -4  -3  -2   10.13    1.58
   4   3   2   13.71    1.82
   4   3   2   11.70    1.90
   4   3   2   13.76    2.00
   4   3   2   11.25    1.17
  -5  -3  -2    3.25    1.19
  -5  -3  -2    3.16    1.11
  -5  -3  -2    4.48    1.21
  -5  -3  -2    5.46    1.70
  -5  -3  -2    2.08    1.05
  -5  -3  -2    4.35    1.04
   5   3   2    5.11    1.51
   5   3   2    4.90    1.13
   5   3   2    3.60    1.38
  -6  -3  -2    7.13    1.27
  -6  -3  -2    5.17    1.35
  -6  -3  -2    8.45    1.73
  -6  -3  -2    5.27    1.79
   6   3   2    7.57    1.22
   6   3   2    4.90    1.73
   6   3   2    8.27    1.94
  -7  -3  -2   -0.68    1.05
  -7  -3  -2    1.31    1.37
  -7  -3  -2    0.94    0.79
   7   3   2    2.16    1.56
   7   3   2    3.86    1.51
   7   3   2    1.59    0.76
  -8  -3  -2    8.41    2.16
  -8  -3  -2    5.21    1.64
  -8  -3  -2    6.38    1.28
   8   3   2    7.53    1.13
   8   3   2    3.98    1.77
   8   3   2    5.54    1.77
  -9  -3  -2    0.86    1.59
  -9  -3  -2    3.10    1.53
  -9  -3  -2    4.19    1.08
   9   3   2    6.43    1.09
   9   3   2    3.41    1.48
   9   3   2    2.79    1.86
 -10  -3  -2   -0.17    0.71
 -10  -3  -2    0.87    1.35
 -10  -3  -2    0.81    1.74
  10   3   2    1.49    1.32
 -11  -3  -2    5.27    2.15
 -11  -3  -2    8.39    2.87
  11   3   2    9.65    2.76
  11   3   2    7.04    1.88
 -12  -3  -2    2.09    1.99
 -12  -3  -2    1.15    2.15
  12   3   2    4.03    2.21
  12   3   2    5.62    1.91
  16  -4  -2    3.38    2.12
 -16   4   2    0.32    1.52
 -16   4   2    1.79    1.95
 -16   4   2    2.52    1.47
  15  -4  -2   10.31    2.96
 -15   4   2   11.51    3.10
 -15   4   2    9.26    2.06
  14  -4  -2    6.44    2.25
 -14   4   2    5.72    2.12
 -14   4   2    4.50    1.63
  13  -4  -2   11.49    2.58
  13  -4  -2   19.71    3.37
 -13   4   2   16.92    2.54
 -13   4   2   16.20    3.21
  12  -4  -2   19.50    3.15
  12  -4  -2   25.61    3.45
 -12   4   2   22.09    2.35
 -12   4   2   18.29    3.00
  11  -4  -2    5.43    2.00
  11  -4  -2    5.04    1.85
 -11   4   2    5.33    1.87
 -11   4   2    7.17    2.03
  10  -4  -2    5.35    1.79
  10  -4  -2    7.02    1.85
 -10   4   2    3.32    1.31
 -10   4   2    5.23    1.65
   9  -4  -2   11.51    2.22
   9  -4  -2    9.46    1.70
   9  -4  -2    7.53    2.09
  -9   4   2   10.48    1.78
  -9   4   2   12.31    2.19
   8  -4  -2    2.60    1.23
   8  -4  -2    1.81    0.93
   8  -4  -2    2.09    1.15
  -8   4   2    2.26    1.02
  -8   4   2    2.17    1.02
  -8   4   2    1.41    0.94
  -8   4   2    2.16    1.05
   7  -4  -2   33.82    2.24
   7  -4  -2   31.26    2.42
   7  -4  -2   29.75    2.03
  -7   4   2   33.71    2.29
  -7   4   2   33.19    2.27
  -7   4   2   30.53    2.05
  -7   4   2   35.31    2.45
  -7   4   2   34.46    2.37
   6  -4  -2  158.10    5.03
   6  -4  -2  163.95    5.51
   6  -4  -2  165.25    4.95
  -6   4   2  162.05    5.23
  -6   4   2  160.83    3.26
  -6   4   2  164.68    5.38
  -6   4   2  167.96    4.90
  -6   4   2  163.38    5.38
  -6   4   2  165.21    5.26
   5  -4  -2    1.92    1.08
   5  -4  -2    1.34    0.76
   5  -4  -2    0.88    0.90
   5  -4  -2    0.88    0.44
  -5   4   2    1.61    0.48
  -5   4   2   -0.27    0.73
  -5   4   2    1.68    0.80
  -5   4   2   -0.11    0.90
  -5   4   2   -0.58    0.73
   4  -4  -2    0.52    0.86
   4  -4  -2   -0.04    0.86
   4  -4  -2    0.07    0.48
   4  -4  -2    1.27    0.95
   4  -4  -2    0.64    0.53
  -4   4   2    0.65    0.81
  -4   4   2    0.59    0.53
  -4   4   2   -0.65    0.79
  -4   4   2    1.06    0.80
   3  -4  -2   26.20    1.05
   3  -4  -2   25.13    1.76
   3  -4  -2   25.32    1.47
   3  -4  -2   23.69    1.66
   3  -4  -2   25.94    1.73
  -3   4   2   25.79    1.74
  -3   4   2   29.72    1.83
  -3   4   2   25.82    1.48
  -3   4   2   25.63    1.03
  -3   4   2   23.74    1.66
   2  -4  -2  127.30    3.93
   2  -4  -2  124.82    3.98
   2  -4  -2  121.34    3.94
   2  -4  -2  125.92    2.61
   2  -4  -2  124.50    3.80
   2  -4  -2  123.57    2.59
  -2   4   2  126.38    3.92
  -2   4   2  125.33    3.95
  -2   4   2  129.78    4.01
  -2   4   2  122.98    3.80
   1  -4  -2   43.07    2.21
   1  -4  -2   42.38    1.20
   1  -4  -2   41.19    2.13
   1  -4  -2   35.65    1.99
  -1   4   2   40.03    2.10
  -1   4   2   38.08    2.02
  -1   4   2   41.38    2.18
  -1   4   2   39.44    2.00
   0  -4  -2    8.03    0.77
   0  -4  -2    6.85    1.31
   0  -4  -2    9.87    1.54
   0  -4  -2    7.97    1.31
   0   4   2   11.26    1.51
   0   4   2    8.94    1.34
   0   4   2    7.74    0.85
   0   4   2    7.96    1.24
   0   4   2    6.54    1.35
   0   4   2    7.51    1.39
  -1  -4  -2    7.99    1.03
  -1  -4  -2    7.18    1.29
  -1  -4  -2    6.69    1.46
  -1  -4  -2   10.50    1.59
   1   4   2   10.63    1.36
   1   4   2    7.58    1.45
   1   4   2    8.12    1.08
   1   4   2    8.56    1.35
   1   4   2    8.05    1.45
   1   4   2    8.84    1.26
  -2  -4  -2   15.01    1.56
  -2  -4  -2   15.08    1.29
  -2  -4  -2   14.75    2.05
   2   4   2   16.59    1.65
   2   4   2   12.61    1.37
   2   4   2   15.12    1.32
   2   4   2   15.45    1.72
   2   4   2   14.77    1.37
  -3  -4  -2   -0.30    0.92
  -3  -4  -2   -0.10    0.77
  -3  -4  -2   -0.04    0.67
  -3  -4  -2   -0.01    0.54
   3   4   2   -0.03    0.49
   3   4   2    0.68    0.69
   3   4   2   -0.58    0.91
   3   4   2    1.48    0.86
   3   4   2    0.48    0.80
  -4  -4  -2   -0.34    1.16
  -4  -4  -2    0.31    0.89
  -4  -4  -2    0.02    0.76
   4   4   2   -0.38    0.78
   4   4   2    0.07    0.60
   4   4   2    0.42    0.98
  -5  -4  -2    8.72    1.35
  -5  -4  -2   11.48    2.24
  -5  -4  -2    8.97    1.80
   5   4   2    7.31    1.87
   5   4   2    9.12    1.92
   5   4   2    9.97    1.43
  -6  -4  -2   56.94    3.39
  -6  -4  -2   59.73    4.14
   6   4   2   54.18    3.48
   6   4   2   54.89    2.52
   6   4   2   55.50    3.57
  -7  -4  -2   -0.20    1.33
  -7  -4  -2   -1.21    1.16
   7   4   2    3.17    1.46
   7   4   2    1.31    0.68
   7   4   2    2.48    1.41
  -8  -4  -2    1.47    1.56
  -8  -4  -2    0.95    1.29
   8   4   2    0.97    1.44
   8   4   2    2.21    0.78
   8   4   2    0.43    1.35
  -9  -4  -2    3.78    2.10
  -9  -4  -2   -0.50    1.34
   9   4   2    0.80    1.69
   9   4   2    2.92    0.79
   9   4   2    1.54    1.40
 -10  -4  -2    2.44    2.06
 -10  -4  -2   -0.43    1.64
  10   4   2    3.47    1.61
  10   4   2    1.80    1.81
  10   4   2    1.06    0.68
 -11  -4  -2   -3.25    1.63
  11   4   2   -0.28    1.63
  16  -5  -2   -1.23    1.90
 -16   5   2    4.27    2.28
 -16   5   2    2.92    1.62
  15  -5  -2   -3.27    1.51
 -15   5   2   -0.02    1.41
 -15   5   2    1.24    1.77
  14  -5  -2   -1.13    1.32
  14  -5  -2    3.28    2.17
 -14   5   2    2.38    1.40
 -14   5   2   -0.34    1.38
  13  -5  -2    3.35    1.94
  13  -5  -2    0.11    1.37
 -13   5   2    5.03    1.70
 -13   5   2    0.73    1.54
  12  -5  -2   15.47    2.98
  12  -5  -2   12.93    2.65
 -12   5   2   13.62    2.31
 -12   5   2   13.09    2.56
  11  -5  -2    0.08    1.33
  11  -5  -2    0.09    1.27
 -11   5   2   -0.85    0.92
 -11   5   2    1.71    1.42
  10  -5  -2   60.72    3.76
  10  -5  -2   62.39    4.08
 -10   5   2   64.55    4.02
   9  -5  -2    5.36    1.56
   9  -5  -2    5.94    1.73
  -9   5   2    3.39    1.42
  -9   5   2    4.50    1.59
   8  -5  -2    7.75    1.61
   8  -5  -2    8.80    1.70
   8  -5  -2    5.37    1.60
  -8   5   2    6.59    1.63
  -8   5   2    7.82    1.74
  -8   5   2   10.71    1.66
   7  -5  -2    6.41    1.38
   7  -5  -2    6.17    1.31
   7  -5  -2    5.79    1.50
  -7   5   2    6.42    1.26
  -7   5   2    7.18    1.46
  -7   5   2    6.97    1.41
  -7   5   2    4.72    1.36
  -7   5   2    5.95    1.48
   6  -5  -2    6.46    0.65
   6  -5  -2    6.32    1.17
   6  -5  -2   11.90    1.93
   6  -5  -2    8.95    1.54
  -6   5   2    8.64    1.25
  -6   5   2    8.25    1.57
  -6   5   2    7.64    1.47
  -6   5   2    6.12    1.31
  -6   5   2    7.26    0.80
   5  -5  -2   17.63    2.05
   5  -5  -2   10.74    0.98
   5  -5  -2   11.97    1.78
   5  -5  -2   11.84    1.13
  -5   5   2   11.27    1.02
  -5   5   2   12.05    1.80
  -5   5   2   10.52    1.03
  -5   5   2   13.76    1.75
  -5   5   2   10.55    1.63
   4  -5  -2    7.17    1.41
   4  -5  -2    5.83    1.32
   4  -5  -2    5.25    1.36
   4  -5  -2    6.86    1.06
  -4   5   2    7.01    0.85
  -4   5   2    6.92    1.05
  -4   5   2    7.64    1.38
  -4   5   2    4.37    1.29
  -4   5   2    5.53    1.24
   3  -5  -2   11.94    1.51
   3  -5  -2    6.90    1.39
   3  -5  -2    7.29    1.43
   3  -5  -2    7.50    0.63
   3  -5  -2    8.09    1.43
  -3   5   2    5.83    1.16
  -3   5   2    7.06    0.63
  -3   5   2   10.18    1.61
  -3   5   2    9.59    1.58
  -3   5   2    7.47    1.33
   2  -5  -2    9.08    0.55
   2  -5  -2   12.31    1.59
   2  -5  -2   10.15    0.59
   2  -5  -2   11.58    1.53
   2  -5  -2   10.92    1.60
   2  -5  -2   11.25    1.61
  -2   5   2   10.44    1.50
  -2   5   2   12.98    1.71
  -2   5   2   11.98    1.58
  -2   5   2   11.23    1.59
   1  -5  -2   15.98    1.59
   1  -5  -2   18.40    0.90
   1  -5  -2   17.94    1.70
   1  -5  -2   18.98    1.71
  -1   5   2   18.80    1.67
  -1   5   2   21.64    1.84
  -1   5   2   16.35    1.55
  -1   5   2   17.73    1.63
   0  -5  -2    9.11    1.50
   0  -5  -2    8.15    1.46
   0  -5  -2    6.24    1.41
   0  -5  -2    8.96    0.92
   0   5   2   11.08    1.58
   0   5   2    6.21    0.85
   0   5   2    8.49    1.60
   0   5   2    7.88    1.33
   0   5   2    9.06    1.52
   0   5   2    6.58    1.25
  -1  -5  -2    9.99    1.74
  -1  -5  -2   10.25    1.59
  -1  -5  -2   13.79    1.90
  -1  -5  -2    8.94    0.99
   1   5   2   11.80    1.52
   1   5   2   12.49    1.55
   1   5   2   10.37    1.75
   1   5   2   12.69    1.76
   1   5   2   11.00    1.29
   1   5   2   11.07    1.56
  -2  -5  -2   17.45    1.88
  -2  -5  -2   18.81    2.00
  -2  -5  -2   18.14    1.48
  -2  -5  -2   20.16    1.80
   2   5   2   19.85    2.04
   2   5   2   21.34    1.97
   2   5   2   21.18    1.57
   2   5   2   17.24    1.55
   2   5   2   17.35    1.48
   2   5   2   20.08    1.77
  -3  -5  -2   23.31    1.81
  -3  -5  -2   20.26    2.02
  -3  -5  -2   18.66    2.56
   3   5   2   20.40    2.24
   3   5   2   23.11    1.69
   3   5   2   25.05    2.03
   3   5   2   22.00    1.87
   3   5   2   20.83    1.61
  -4  -5  -2    1.31    0.96
  -4  -5  -2    2.04    1.53
  -4  -5  -2    0.38    1.05
   4   5   2    0.32    1.09
   4   5   2    2.08    1.45
   4   5   2    1.52    1.02
   4   5   2    1.03    0.82
   4   5   2    1.57    0.76
  -5  -5  -2   14.05    2.28
  -5  -5  -2    9.73    2.37
   5   5   2   12.51    1.56
   5   5   2   13.04    2.36
   5   5   2   13.14    1.36
  -6  -5  -2   11.47    2.17
  -6  -5  -2    8.82    2.40
   6   5   2    5.06    1.72
   6   5   2    8.69    2.20
   6   5   2   11.01    1.24
   6   5   2    9.83    1.43
  -7  -5  -2    3.78    1.66
  -7  -5  -2    2.84    1.97
   7   5   2    4.46    1.80
   7   5   2    3.90    0.98
   7   5   2    4.96    0.94
   7   5   2    4.30    1.84
  -8  -5  -2   -0.67    1.26
  -8  -5  -2    1.83    2.02
   8   5   2    1.15    0.75
   8   5   2   -0.37    1.34
   8   5   2    0.56    1.66
   8   5   2    2.67    0.85
  -9  -5  -2   -0.53    2.00
  -9  -5  -2   -0.15    1.44
   9   5   2   -1.00    1.48
   9   5   2    3.55    1.66
   9   5   2   -0.96    0.52
 -10  -5  -2    1.97    2.45
 -10  -5  -2   -0.93    1.53
  10   5   2    0.77    1.57
  10   5   2   -0.44    1.69
  16  -6  -2    2.32    2.19
 -16   6   2    1.71    1.77
 -16   6   2    0.51    1.69
  15  -6  -2    4.13    2.17
  15  -6  -2    2.68    1.89
 -15   6   2    1.97    1.30
 -15   6   2    2.51    1.96
  14  -6  -2   -0.08    1.56
  14  -6  -2    0.81    1.92
 -14   6   2    1.69    1.76
 -14   6   2    1.78    1.32
  13  -6  -2    3.02    1.83
  13  -6  -2    0.15    1.44
 -13   6   2    1.83    1.54
 -13   6   2    0.43    1.23
  12  -6  -2   10.13    2.40
  12  -6  -2   10.95    2.53
 -12   6   2    6.60    1.95
 -12   6   2    5.44    1.95
  11  -6  -2    3.28    1.62
  11  -6  -2    3.33    1.58
 -11   6   2    4.78    1.89
 -11   6   2    3.47    1.62
  10  -6  -2   13.25    2.26
  10  -6  -2   10.11    2.32
 -10   6   2   15.10    2.65
 -10   6   2   11.34    2.25
   9  -6  -2    1.33    1.18
   9  -6  -2    1.40    1.40
  -9   6   2   -0.25    1.19
  -9   6   2    1.57    1.19
   8  -6  -2    8.29    1.94
   8  -6  -2    6.33    1.46
  -8   6   2    6.81    1.69
  -8   6   2    6.33    1.66
  -8   6   2    4.15    1.11
   7  -6  -2   11.34    1.85
   7  -6  -2   10.29    0.81
   7  -6  -2   12.29    1.62
   7  -6  -2   11.74    2.00
  -7   6   2   16.51    2.33
  -7   6   2   16.06    2.11
  -7   6   2   11.85    1.30
  -7   6   2   12.77    1.97
  -7   6   2   10.09    1.74
  -7   6   2   11.51    0.83
   6  -6  -2    3.04    0.87
   6  -6  -2    3.29    1.09
   6  -6  -2    1.01    1.00
   6  -6  -2    1.91    0.61
  -6   6   2    2.44    0.74
  -6   6   2    2.94    1.19
  -6   6   2    2.93    0.72
  -6   6   2    1.31    0.85
   5  -6  -2    0.88    1.02
   5  -6  -2    0.43    0.60
   5  -6  -2    0.61    0.92
   5  -6  -2    0.75    0.54
   5  -6  -2    1.90    1.14
  -5   6   2    0.66    0.62
  -5   6   2    0.01    0.92
  -5   6   2    0.46    0.87
  -5   6   2    0.01    0.78
  -5   6   2    0.62    0.51
   4  -6  -2    1.07    0.88
   4  -6  -2    0.72    0.84
   4  -6  -2    2.79    1.09
   4  -6  -2   -0.12    0.65
  -4   6   2    2.38    0.57
  -4   6   2    0.19    0.81
  -4   6   2    1.26    1.07
  -4   6   2    1.36    0.75
  -4   6   2    0.29    0.80
   3  -6  -2  106.01    4.00
   3  -6  -2  104.73    2.65
   3  -6  -2  120.08    4.37
   3  -6  -2  104.21    3.79
   3  -6  -2  111.43    4.08
   3  -6  -2  111.48    2.72
  -3   6   2  107.96    4.17
  -3   6   2  107.47    3.96
  -3   6   2  104.68    3.83
  -3   6   2  102.80    4.00
   2  -6  -2   10.83    0.71
   2  -6  -2   13.55    1.75
   2  -6  -2   12.55    1.74
   2  -6  -2   11.48    1.77
   2  -6  -2    9.66    0.66
   2  -6  -2   14.88    1.90
  -2   6   2   13.53    1.82
  -2   6   2   14.17    1.82
  -2   6   2   15.06    1.99
  -2   6   2   13.33    1.76
   1  -6  -2   36.43    1.41
   1  -6  -2   34.27    1.37
   1  -6  -2   32.42    2.32
   1  -6  -2   31.09    2.29
  -1   6   2   32.81    2.21
  -1   6   2   30.30    2.14
  -1   6   2   34.89    2.14
  -1   6   2   36.39    2.43
   0  -6  -2    7.71    0.97
   0  -6  -2    7.37    1.56
   0  -6  -2    6.68    1.47
   0  -6  -2    7.97    1.43
   0   6   2    9.27    1.72
   0   6   2    8.86    1.43
   0   6   2    6.84    1.41
   0   6   2    6.44    0.95
   0   6   2    9.29    1.44
  -1  -6  -2    5.14    0.96
  -1  -6  -2    5.99    1.56
  -1  -6  -2    3.97    1.31
   1   6   2    5.24    1.27
   1   6   2    4.33    0.95
   1   6   2    4.34    1.09
   1   6   2    1.76    1.03
   1   6   2    3.02    1.22
   1   6   2    6.15    1.23
  -2  -6  -2   -0.49    0.99
  -2  -6  -2   -0.23    0.59
  -2  -6  -2    2.79    1.38
   2   6   2    0.47    1.18
   2   6   2    1.67    0.87
   2   6   2    0.80    0.72
   2   6   2    0.24    0.78
   2   6   2    1.02    0.97
  -3  -6  -2   50.44    3.45
  -3  -6  -2   47.42    3.10
   3   6   2   45.43    3.31
   3   6   2   45.16    2.39
   3   6   2   43.23    2.38
   3   6   2   45.11    2.73
  -4  -6  -2   11.47    2.45
   4   6   2   12.71    1.44
   4   6   2   13.37    1.40
   4   6   2   15.96    2.18
   4   6   2   12.70    2.43
  -5  -6  -2    0.41    1.49
  -5  -6  -2    2.02    1.41
   5   6   2    1.71    0.92
   5   6   2    1.65    0.77
   5   6   2    0.67    1.25
   5   6   2    0.32    1.30
  -6  -6  -2   27.96    2.87
  -6  -6  -2   29.67    3.83
   6   6   2   28.87    3.08
   6   6   2   26.19    1.79
   6   6   2   32.40    2.98
   6   6   2   27.04    1.72
  -7  -6  -2    3.69    2.04
  -7  -6  -2    3.60    1.70
   7   6   2    1.34    1.39
   7   6   2    3.86    0.87
   7   6   2    2.48    1.61
   7   6   2    3.15    0.85
  -8  -6  -2   -2.53    1.64
  -8  -6  -2    1.28    1.52
   8   6   2    4.23    1.91
   8   6   2    2.50    1.73
   8   6   2   -0.11    0.49
  -9  -6  -2    5.00    2.50
  -9  -6  -2    3.77    2.04
   9   6   2    1.23    1.63
   9   6   2    4.56    1.94
 -10  -6  -2    3.87    2.71
 -10  -6  -2   -1.48    1.76
  10   6   2    0.38    1.47
  10   6   2    1.52    1.60
  16  -7  -2    4.93    2.26
  16  -7  -2   10.01    2.75
 -16   7   2   13.16    2.63
 -16   7   2    5.65    2.24
  15  -7  -2   18.97    3.56
  15  -7  -2   10.92    2.76
 -15   7   2   14.98    2.69
 -15   7   2   10.57    3.00
 -14   7   2    2.37    1.67
 -14   7   2    1.16    1.79
  13  -7  -2    0.78    1.65
  13  -7  -2   -1.97    1.24
 -13   7   2    0.34    1.22
 -13   7   2    0.77    1.57
  12  -7  -2    6.59    2.04
  12  -7  -2    5.76    2.15
 -12   7   2    9.74    2.40
 -12   7   2    8.31    2.25
  11  -7  -2    7.80    2.25
  11  -7  -2   16.05    2.62
 -11   7   2   10.47    2.30
 -11   7   2   10.20    2.38
  10  -7  -2    0.66    1.47
  10  -7  -2    0.75    1.28
 -10   7   2    0.91    1.31
 -10   7   2   -0.13    1.03
   9  -7  -2    2.82    1.25
   9  -7  -2    0.97    1.31
  -9   7   2   -0.17    1.12
  -9   7   2   -0.64    0.86
  -9   7   2    2.10    1.44
   8  -7  -2    4.82    1.30
   8  -7  -2    5.50    0.76
   8  -7  -2    8.38    1.91
  -8   7   2    4.47    1.08
  -8   7   2    4.96    1.33
  -8   7   2    5.66    1.67
  -8   7   2    4.42    1.48
   7  -7  -2   17.58    2.42
   7  -7  -2   15.01    1.18
   7  -7  -2   14.08    1.73
  -7   7   2   12.51    1.94
  -7   7   2   16.19    2.14
  -7   7   2   13.74    1.32
  -7   7   2   13.14    1.14
  -7   7   2   18.32    2.49
   6  -7  -2   12.41    2.10
   6  -7  -2   10.10    1.13
   6  -7  -2    9.93    1.29
   6  -7  -2    9.70    1.66
  -6   7   2   12.79    1.49
  -6   7   2   12.53    2.07
  -6   7   2    9.44    1.75
  -6   7   2    8.32    1.53
  -6   7   2   11.62    1.12
   5  -7  -2   12.49    1.83
   5  -7  -2   12.06    1.96
   5  -7  -2   10.48    1.00
   5  -7  -2   10.55    1.72
   5  -7  -2   13.99    1.64
  -5   7   2    9.79    0.98
  -5   7   2   11.04    1.94
  -5   7   2   11.54    1.56
  -5   7   2   12.39    1.87
   4  -7  -2    0.54    0.93
   4  -7  -2    1.11    0.91
   4  -7  -2    0.27    0.85
   4  -7  -2    0.57    0.71
  -4   7   2   -0.33    0.64
  -4   7   2    0.53    0.91
  -4   7   2   -0.55    0.32
  -4   7   2   -0.60    0.61
  -4   7   2   -0.62    0.69
   3  -7  -2   -0.02    0.89
   3  -7  -2    0.78    0.39
   3  -7  -2    1.27    0.42
   3  -7  -2    2.31    0.97
   3  -7  -2    1.34    0.86
   3  -7  -2    0.98    0.86
  -3   7   2    0.71    0.78
  -3   7   2    0.70    0.82
  -3   7   2    1.92    0.96
  -3   7   2    0.10    0.98
   2  -7  -2   38.91    2.52
   2  -7  -2   40.90    1.48
   2  -7  -2   46.88    2.84
   2  -7  -2   37.22    2.49
   2  -7  -2   39.22    1.47
  -2   7   2   42.28    2.63
  -2   7   2   38.70    2.57
  -2   7   2   40.01    2.50
  -2   7   2   42.17    3.57
   1  -7  -2   33.81    2.48
   1  -7  -2   38.09    2.58
   1  -7  -2   32.99    2.44
   1  -7  -2   34.62    1.52
  -1   7   2   36.85    2.53
  -1   7   2   34.02    2.55
  -1   7   2   39.56    2.53
  -1   7   2   37.23    2.35
   0  -7  -2   13.77    2.13
   0  -7  -2   15.62    2.17
   0  -7  -2   14.13    1.16
   0   7   2   16.26    2.16
   0   7   2   15.82    1.97
   0   7   2   16.85    2.04
   0   7   2   16.19    2.24
   0   7   2   14.19    1.21
   0   7   2   19.36    2.48
  -1  -7  -2   -0.15    0.63
  -1  -7  -2    0.37    1.10
  -1  -7  -2    1.20    1.03
   1   7   2   -0.01    0.73
   1   7   2   -0.19    0.81
   1   7   2    2.11    1.01
   1   7   2    0.17    1.14
   1   7   2   -0.76    0.68
  -2  -7  -2    1.81    1.32
  -2  -7  -2    1.18    0.90
  -2  -7  -2    3.32    1.36
   2   7   2    1.97    1.03
   2   7   2   -0.13    1.23
   2   7   2    0.45    0.93
   2   7   2   -0.07    0.84
  -3  -7  -2    0.81    1.39
  -3  -7  -2    4.11    1.21
  -3  -7  -2    3.09    1.50
   3   7   2    3.89    1.09
   3   7   2    2.33    1.13
   3   7   2    1.38    1.50
   3   7   2    2.99    1.06
  -4  -7  -2   21.13    3.17
  -4  -7  -2   23.32    2.54
   4   7   2   28.34    3.00
   4   7   2   27.32    3.39
   4   7   2   24.79    1.89
   4   7   2   25.69    1.90
  -5  -7  -2   19.18    2.82
  -5  -7  -2   15.99    3.02
   5   7   2   13.90    2.29
   5   7   2   13.99    1.44
   5   7   2   17.09    2.93
   5   7   2   14.31    1.46
  -6  -7  -2    8.67    2.74
  -6  -7  -2    8.43    2.24
   6   7   2   10.60    2.50
   6   7   2    7.89    2.04
   6   7   2    8.07    1.24
   6   7   2    7.84    1.18
  -7  -7  -2   -1.25    1.72
  -7  -7  -2   -2.52    1.15
   7   7   2    0.35    1.04
   7   7   2    5.00    1.97
   7   7   2   -0.45    1.34
   7   7   2    1.26    0.60
  -8  -7  -2    5.48    2.35
  -8  -7  -2    3.58    2.42
   8   7   2    4.98    2.03
   8   7   2    2.01    1.77
  -9  -7  -2    1.92    2.36
  -9  -7  -2    0.90    1.64
   9   7   2    5.88    2.26
   9   7   2    1.65    1.72
  16  -8  -2   -0.35    1.61
  16  -8  -2   -0.70    1.76
 -16   8   2   -1.09    1.51
 -16   8   2    0.87    1.51
  15  -8  -2    0.03    1.83
  15  -8  -2   -0.72    1.63
 -15   8   2    1.47    1.32
 -15   8   2    0.35    1.40
  14  -8  -2    0.56    1.60
  14  -8  -2    1.20    1.65
 -14   8   2    3.12    1.92
 -14   8   2    1.73    1.49
  13  -8  -2   38.64    3.88
  13  -8  -2   38.21    3.56
 -13   8   2   47.04    4.00
 -13   8   2   31.47    3.30
  12  -8  -2    4.68    2.02
  12  -8  -2    3.10    1.85
 -12   8   2    2.14    1.59
 -12   8   2    3.02    1.81
  11  -8  -2   31.67    4.05
  11  -8  -2   22.48    3.00
 -11   8   2   22.49    3.21
 -11   8   2   23.12    3.23
  10  -8  -2   -0.41    1.41
  10  -8  -2    1.32    1.35
 -10   8   2   -0.63    0.98
 -10   8   2   -1.55    1.07
   9  -8  -2   29.02    1.28
   9  -8  -2   30.49    2.50
   9  -8  -2   25.53    2.81
  -9   8   2   28.13    2.79
  -9   8   2   27.99    2.64
  -9   8   2   27.14    2.07
  -9   8   2   24.40    1.76
   8  -8  -2    1.74    0.69
   8  -8  -2    2.38    1.15
   8  -8  -2    1.62    1.40
  -8   8   2    3.62    1.66
  -8   8   2    2.36    0.75
  -8   8   2    1.63    1.37
   7  -8  -2   -0.05    0.95
   7  -8  -2    0.15    0.62
   7  -8  -2    0.56    0.73
  -7   8   2    0.67    1.20
  -7   8   2    0.09    0.68
  -7   8   2    0.66    0.59
   6  -8  -2    3.61    0.93
   6  -8  -2    4.36    1.06
   6  -8  -2    3.57    1.29
  -6   8   2    4.19    1.20
  -6   8   2    3.41    1.04
  -6   8   2    3.79    0.86
   5  -8  -2    0.13    0.77
   5  -8  -2    0.32    0.53
   5  -8  -2   -0.18    0.84
   5  -8  -2   -0.61    0.77
  -5   8   2   -0.64    0.85
  -5   8   2    0.25    0.75
  -5   8   2   -0.13    0.47
  -5   8   2    0.38    0.79
   4  -8  -2   17.74    2.27
   4  -8  -2   14.72    1.59
   4  -8  -2   16.46    1.04
   4  -8  -2   15.55    1.00
   4  -8  -2   19.18    2.05
   4  -8  -2   16.75    2.41
  -4   8   2   17.05    1.91
  -4   8   2   15.89    1.71
  -4   8   2   14.47    1.91
   3  -8  -2   22.97    2.06
   3  -8  -2   24.91    2.34
   3  -8  -2   24.59    1.16
   3  -8  -2   23.66    2.12
   3  -8  -2   22.30    2.09
   3  -8  -2   21.76    1.24
  -3   8   2   25.73    2.06
  -3   8   2   21.19    2.08
  -3   8   2   21.04    2.52
   2  -8  -2   50.80    3.20
   2  -8  -2   51.66    3.10
   2  -8  -2   51.29    1.91
   2  -8  -2   52.40    1.94
  -2   8   2   46.26    2.85
  -2   8   2   50.04    3.09
  -2   8   2   46.03    2.83
   1  -8  -2    1.60    0.63
   1  -8  -2    1.22    1.09
   1  -8  -2    0.82    1.07
   1  -8  -2    2.84    0.70
  -1   8   2    3.41    1.16
  -1   8   2    1.19    0.99
  -1   8   2    0.79    1.01
  -1   8   2    2.71    1.36
   0  -8  -2   15.94    1.38
   0  -8  -2   22.82    3.19
   0  -8  -2   19.03    2.76
   0   8   2   18.57    1.89
   0   8   2   17.87    2.69
   0   8   2   15.69    1.77
  -1  -8  -2   44.89    3.26
  -1  -8  -2   37.55    2.18
  -1  -8  -2   47.71    3.23
   1   8   2   41.89    2.57
   1   8   2   37.31    3.12
   1   8   2   40.94    2.59
   1   8   2   40.09    2.30
  -2  -8  -2    2.23    1.54
  -2  -8  -2   -0.88    1.16
   2   8   2    0.83    0.99
   2   8   2    1.14    1.43
   2   8   2    1.94    0.98
  -3  -8  -2   -0.31    1.38
  -3  -8  -2    0.04    1.04
  -3  -8  -2    0.23    1.25
   3   8   2    0.03    1.38
   3   8   2   -0.86    0.75
   3   8   2    1.24    1.04
   3   8   2   -0.31    1.02
  -4  -8  -2    5.64    2.11
  -4  -8  -2    6.48    1.98
   4   8   2    7.15    1.73
   4   8   2    6.67    1.34
   4   8   2    4.88    2.02
   4   8   2    5.18    1.19
  -5  -8  -2   10.10    2.88
  -5  -8  -2    7.70    2.22
   5   8   2    5.45    1.65
   5   8   2    7.50    1.36
   5   8   2    6.81    2.28
   5   8   2    9.91    1.42
  -6  -8  -2   -0.29    2.12
  -6  -8  -2    3.42    1.66
   6   8   2    2.05    1.42
   6   8   2    1.80    1.53
   6   8   2    1.40    0.68
  -7  -8  -2    0.55    2.04
  -7  -8  -2   -0.74    1.53
   7   8   2    0.95    1.44
   7   8   2   -1.78    1.09
  -8  -8  -2    1.23    1.69
  -8  -8  -2    1.65    2.15
   8   8   2    3.35    2.04
   8   8   2    2.71    1.87
  16  -9  -2   -2.10    1.39
  16  -9  -2   -2.11    1.38
 -16   9   2    0.78    1.71
 -16   9   2    5.09    2.02
  15  -9  -2    1.61    1.88
  15  -9  -2    5.07    2.36
 -15   9   2    5.50    1.99
 -15   9   2    5.77    2.00
  14  -9  -2    2.76    2.18
  14  -9  -2    2.62    1.85
 -14   9   2    3.57    3.16
 -14   9   2    2.81    1.72
  13  -9  -2    2.43    1.79
  13  -9  -2   -1.32    1.23
 -13   9   2    0.48    1.40
 -13   9   2   -1.71    1.08
  12  -9  -2   12.35    2.84
  12  -9  -2    9.70    2.33
 -12   9   2    9.77    2.50
 -12   9   2    4.86    1.87
  11  -9  -2   13.09    2.36
  11  -9  -2   13.71    2.86
 -11   9   2   13.77    2.64
 -11   9   2   12.01    2.58
  10  -9  -2    9.52    0.68
  10  -9  -2   12.38    2.63
  10  -9  -2    8.13    1.95
 -10   9   2    8.03    2.06
 -10   9   2    8.61    0.71
 -10   9   2    7.84    2.17
   9  -9  -2    0.86    0.61
   9  -9  -2    0.69    1.27
   9  -9  -2    1.47    1.10
  -9   9   2    0.75    0.60
  -9   9   2    2.38    1.39
  -9   9   2    0.46    0.75
  -9   9   2    0.03    1.29
   8  -9  -2   28.96    2.94
   8  -9  -2   21.08    1.70
   8  -9  -2   21.73    1.96
  -8   9   2   23.94    1.77
  -8   9   2   24.82    1.87
  -8   9   2   25.17    2.69
  -8   9   2   22.74    2.41
   7  -9  -2   43.84    2.35
   7  -9  -2   44.34    2.53
   7  -9  -2   44.76    3.38
  -7   9   2   45.95    2.32
  -7   9   2   39.11    3.15
  -7   9   2   39.47    2.41
   6  -9  -2  136.68    4.17
   6  -9  -2  142.19    5.98
   6  -9  -2  147.24    5.63
  -6   9   2  140.68    4.15
  -6   9   2  128.20    4.80
  -6   9   2  133.77    5.68
   5  -9  -2   -0.28    1.13
   5  -9  -2    0.49    0.55
   5  -9  -2   -0.30    0.87
   5  -9  -2    0.36    1.04
  -5   9   2   -0.22    0.95
  -5   9   2   -1.10    0.89
  -5   9   2    1.26    1.13
   4  -9  -2   18.73    1.14
   4  -9  -2   15.24    2.52
   4  -9  -2   20.13    2.15
  -4   9   2   17.80    2.41
  -4   9   2   17.04    2.23
   3  -9  -2    1.52    1.14
   3  -9  -2    0.35    0.63
   3  -9  -2    0.67    1.19
   3  -9  -2    0.32    0.40
  -3   9   2    0.56    1.06
   2  -9  -2   23.21    1.30
   2  -9  -2   22.32    2.42
   2  -9  -2   27.07    2.44
   2  -9  -2   25.83    1.39
  -2   9   2   29.45    2.63
  -2   9   2   24.87    2.30
   1  -9  -2    2.30    1.46
   1  -9  -2    2.89    1.56
   1  -9  -2    2.65    0.73
   1  -9  -2    2.64    0.77
  -1   9   2    1.57    1.52
  -1   9   2    1.88    1.24
  -1   9   2    1.35    1.25
   0  -9  -2   15.49    2.57
   0  -9  -2   14.04    2.47
   0  -9  -2   12.82    1.52
   0   9   2   18.76    2.39
   0   9   2   13.82    2.08
   0   9   2    6.62    2.00
  -1  -9  -2   12.65    2.37
  -1  -9  -2   16.35    2.73
  -1  -9  -2   10.49    1.47
   1   9   2   13.62    2.01
   1   9   2   11.56    2.44
   1   9   2   10.84    1.90
   1   9   2   14.38    1.81
  -2  -9  -2   -1.04    0.81
  -2  -9  -2    0.61    1.29
  -2  -9  -2   -1.75    1.02
   2   9   2    0.73    0.97
   2   9   2    0.44    1.02
   2   9   2    1.08    1.26
   2   9   2    0.87    1.00
  -3  -9  -2    2.07    1.50
  -3  -9  -2   -1.08    1.47
   3   9   2    0.08    0.83
   3   9   2    0.57    1.08
   3   9   2    2.25    1.84
   3   9   2    0.11    0.98
  -4  -9  -2    2.06    1.71
  -4  -9  -2    2.10    1.42
   4   9   2    2.76    1.78
   4   9   2    0.48    1.19
   4   9   2    0.58    0.79
  -5  -9  -2    0.15    1.43
   5   9   2    0.39    1.42
   5   9   2    1.13    0.80
   5   9   2   -0.03    1.16
  -6  -9  -2   -0.91    1.25
  -6  -9  -2    3.30    2.11
   6   9   2    0.22    1.34
   6   9   2    1.52    1.43
   6   9   2    1.05    0.62
  -7  -9  -2   -0.76    1.93
  -7  -9  -2   -0.76    1.57
   7   9   2    2.65    1.96
  16 -10  -2   -0.03    1.81
  16 -10  -2    0.74    1.65
 -16  10   2   -0.03    1.57
 -16  10   2    5.17    2.03
  15 -10  -2    4.79    2.35
  15 -10  -2    6.76    2.60
 -15  10   2    7.75    2.31
 -15  10   2    8.34    2.64
  14 -10  -2    5.03    2.32
  14 -10  -2    2.91    1.88
 -14  10   2    3.15    1.82
 -14  10   2    4.41    2.17
  13 -10  -2   -0.76    1.30
 -13  10   2    1.04    1.49
 -13  10   2   -0.48    1.35
  12 -10  -2    4.73    2.23
  12 -10  -2    9.73    2.18
 -12  10   2   12.93    2.84
 -12  10   2    7.93    2.27
  11 -10  -2   -1.35    1.27
  11 -10  -2   -0.13    1.24
 -11  10   2    0.89    1.29
 -11  10   2    0.31    1.30
  10 -10  -2    3.64    0.85
  10 -10  -2    4.86    2.00
  10 -10  -2    4.06    1.71
 -10  10   2    4.97    1.96
 -10  10   2    4.31    1.73
 -10  10   2    3.00    0.78
   9 -10  -2    9.65    1.46
   9 -10  -2    8.58    1.68
   9 -10  -2   11.68    2.63
  -9  10   2    7.53    1.46
  -9  10   2    7.80    1.32
  -9  10   2   13.39    2.35
  -9  10   2   10.06    2.46
   8 -10  -2   19.33    3.26
   8 -10  -2   13.08    1.79
   8 -10  -2   12.94    1.74
  -8  10   2   13.45    1.48
  -8  10   2   15.21    1.64
  -8  10   2   16.61    2.79
   7 -10  -2    5.29    1.92
   7 -10  -2    3.26    1.25
   7 -10  -2    4.48    1.55
   7 -10  -2    6.39    1.24
  -7  10   2    4.89    1.05
  -7  10   2    5.47    1.80
  -7  10   2    3.64    1.23
   6 -10  -2   24.59    2.72
   6 -10  -2   17.55    2.48
   6 -10  -2   23.17    2.50
   6 -10  -2   19.59    1.46
  -6  10   2   21.72    2.18
  -6  10   2   23.92    3.12
   5 -10  -2   18.93    1.27
   5 -10  -2   21.27    1.35
   5 -10  -2   22.83    3.09
  -5  10   2   21.15    2.90
  -5  10   2   17.61    2.68
   4 -10  -2    2.94    1.58
   4 -10  -2    0.56    0.55
   4 -10  -2   -0.24    0.40
  -4  10   2   -0.15    1.06
  -4  10   2    1.24    1.21
   3 -10  -2    6.38    0.95
   3 -10  -2    4.74    0.72
   3 -10  -2    2.54    1.44
   3 -10  -2    6.71    1.85
  -3  10   2    2.65    1.36
  -3  10   2    3.86    1.68
   2 -10  -2   -0.72    1.02
   2 -10  -2   -0.71    1.05
   2 -10  -2   -0.05    0.42
   2 -10  -2   -0.07    0.50
  -2  10   2    2.11    1.54
  -2  10   2    0.36    1.13
   1 -10  -2   -0.86    1.05
   1 -10  -2    0.55    1.37
   1 -10  -2    0.33    0.65
   1 -10  -2    0.60    0.56
  -1  10   2    1.28    1.23
  -1  10   2   -1.39    1.11
   0 -10  -2    5.11    1.73
   0 -10  -2    9.79    1.40
   0 -10  -2   10.23    2.15
   0 -10  -2    4.78    1.10
   0  10   2    6.42    2.13
  -1 -10  -2    4.51    1.35
  -1 -10  -2    0.14    1.38
  -1 -10  -2   -0.57    0.92
   1  10   2    2.37    1.12
   1  10   2    0.17    1.34
  -2 -10  -2    0.14    1.04
  -2 -10  -2    1.13    1.49
  -2 -10  -2    0.75    1.63
   2  10   2    0.05    0.89
   2  10   2   -0.21    0.85
   2  10   2    1.95    1.64
  -3 -10  -2    0.90    1.44
  -3 -10  -2   -0.50    1.28
   3  10   2    0.84    0.96
   3  10   2    0.48    1.48
   3  10   2    2.17    1.02
   3  10   2   -1.13    1.11
  -4 -10  -2    3.48    1.70
  -4 -10  -2    3.57    2.22
   4  10   2    4.92    1.17
   4  10   2    3.56    1.93
   4  10   2    6.82    1.75
  -5 -10  -2    7.75    2.56
   5  10   2   11.55    2.24
   5  10   2    7.51    2.48
   5  10   2    7.38    1.23
  -6 -10  -2   12.98    3.32
  -6 -10  -2    7.36    2.20
   6  10   2    5.86    1.94
   6  10   2   10.77    2.58
  16 -11  -2   -0.50    1.94
  16 -11  -2    2.06    1.95
 -16  11   2    1.67    1.99
 -16  11   2    1.72    1.77
  15 -11  -2    0.77    1.95
  15 -11  -2    1.13    1.78
 -15  11   2   -0.26    1.70
 -15  11   2    2.71    1.92
  14 -11  -2   -1.29    1.35
  14 -11  -2    3.23    2.04
 -14  11   2    0.78    1.59
 -14  11   2    4.66    1.77
  13 -11  -2    2.70    1.87
  13 -11  -2   -1.87    1.16
 -13  11   2    1.13    1.65
 -13  11   2    1.05    1.42
  12 -11  -2    1.66    1.91
  12 -11  -2    1.15    1.42
 -12  11   2    1.48    1.62
 -12  11   2    3.14    1.77
  11 -11  -2    0.80    0.63
  11 -11  -2    0.64    1.24
  11 -11  -2   -2.36    1.02
 -11  11   2    0.68    1.33
 -11  11   2    1.33    0.52
 -11  11   2    0.84    1.51
  10 -11  -2   21.59    3.36
  10 -11  -2   16.42    1.53
 -10  11   2   20.19    3.31
 -10  11   2   19.09    1.61
 -10  11   2   21.08    3.08
   9 -11  -2    2.11    1.65
   9 -11  -2    0.27    0.93
  -9  11   2   -0.77    1.06
  -9  11   2    0.24    0.82
  -9  11   2    2.87    0.90
  -9  11   2   -0.32    1.11
   8 -11  -2   -1.24    0.75
   8 -11  -2    0.58    0.85
   8 -11  -2    0.67    1.46
  -8  11   2   -0.92    0.71
  -8  11   2    1.04    0.79
  -8  11   2    2.21    1.48
   7 -11  -2    0.72    1.30
   7 -11  -2   -0.22    0.69
   7 -11  -2    0.32    1.25
  -7  11   2    0.05    1.26
  -7  11   2    0.00    0.96
  -7  11   2    0.43    0.65
   6 -11  -2    4.70    1.65
   6 -11  -2    8.04    1.13
   6 -11  -2    6.28    1.09
   6 -11  -2    4.69    1.85
  -6  11   2    4.23    1.77
  -6  11   2    5.91    1.73
   5 -11  -2    3.76    0.75
   5 -11  -2    3.44    0.75
   5 -11  -2    2.75    1.49
   5 -11  -2    1.85    1.41
  -5  11   2    4.35    1.70
  -5  11   2    3.17    1.59
   4 -11  -2    0.68    1.26
   4 -11  -2    2.16    0.62
   4 -11  -2    2.23    0.70
   4 -11  -2   -0.47    1.08
  -4  11   2    4.13    1.54
  -4  11   2    1.02    1.25
   3 -11  -2   17.49    2.87
   3 -11  -2   15.97    2.60
   3 -11  -2   13.50    1.04
   3 -11  -2   15.24    1.10
  -3  11   2   13.05    2.44
  -3  11   2   18.98    2.67
   2 -11  -2    6.95    1.04
   2 -11  -2    8.02    1.05
   2 -11  -2    7.81    1.99
   2 -11  -2    9.82    2.31
  -2  11   2    5.64    1.68
  -2  11   2   10.70    2.32
   1 -11  -2    0.94    0.62
   1 -11  -2   -1.20    0.98
   1 -11  -2    2.10    1.44
   1 -11  -2   -0.74    0.65
  -1  11   2    1.64    1.32
  -1  11   2    1.23    1.63
   0 -11  -2   -1.36    0.99
   0 -11  -2    1.13    1.53
   0 -11  -2    0.41    0.65
   0 -11  -2   -0.31    0.78
   0  11   2    1.73    1.60
   0  11   2   -0.19    1.05
  -1 -11  -2    3.42    1.01
  -1 -11  -2    6.28    2.03
  -1 -11  -2    7.02    2.12
  -1 -11  -2    4.63    1.33
   1  11   2    4.84    1.45
   1  11   2    4.68    2.01
  -2 -11  -2   -1.03    1.16
  -2 -11  -2    2.91    1.76
   2  11   2    1.19    1.57
   2  11   2    1.47    0.94
  -3 -11  -2    6.32    3.66
  -3 -11  -2    2.80    1.68
   3  11   2    1.20    1.41
   3  11   2    0.26    1.52
  -4 -11  -2    1.29    1.48
  -4 -11  -2    0.19    1.82
   4  11   2    2.99    1.80
   4  11   2   -1.26    1.06
   4  11   2    1.22    0.86
  -5 -11  -2    0.51    1.82
  -5 -11  -2    0.39    1.63
   5  11   2    1.86    1.32
   5  11   2    1.04    1.66
  15 -12  -2    2.43    2.16
  15 -12  -2    0.04    1.82
 -15  12   2    1.86    1.89
 -15  12   2    1.03    1.62
  14 -12  -2    6.13    2.25
  14 -12  -2    7.37    2.40
 -14  12   2    5.91    2.21
 -14  12   2    7.14    2.53
  13 -12  -2   -0.35    1.54
  13 -12  -2    0.74    1.53
 -13  12   2   -0.80    1.55
 -13  12   2    1.88    1.63
  12 -12  -2    6.71    2.39
  12 -12  -2    6.88    1.88
 -12  12   2    7.25    2.31
 -12  12   2    8.17    2.30
  11 -12  -2    4.29    2.06
  11 -12  -2    5.73    1.74
  11 -12  -2    3.82    1.00
 -11  12   2    4.50    1.04
 -11  12   2    6.36    2.37
 -11  12   2    4.92    1.92
  10 -12  -2   -0.09    1.04
  10 -12  -2    2.05    1.39
  10 -12  -2    4.15    1.89
 -10  12   2    2.93    1.76
 -10  12   2    1.14    1.44
 -10  12   2    2.87    0.98
   9 -12  -2    8.13    2.41
   9 -12  -2    6.06    1.39
  -9  12   2    5.45    1.93
  -9  12   2    4.74    1.64
  -9  12   2    6.33    1.48
  -9  12   2    4.50    1.24
   8 -12  -2    3.47    1.05
   8 -12  -2    3.21    1.86
  -8  12   2    1.53    1.04
  -8  12   2    1.97    0.92
  -8  12   2    2.97    1.59
   7 -12  -2    7.99    2.03
   7 -12  -2    4.01    0.97
   7 -12  -2    3.97    0.97
   7 -12  -2    5.40    1.90
  -7  12   2    4.75    1.93
  -7  12   2    5.33    1.63
   6 -12  -2   15.25    2.83
   6 -12  -2   10.12    1.06
   6 -12  -2   12.09    1.13
   6 -12  -2   11.99    2.42
  -6  12   2   14.07    2.72
  -6  12   2   12.46    2.25
   5 -12  -2   -0.31    1.33
   5 -12  -2    1.71    0.64
   5 -12  -2    0.86    0.48
   5 -12  -2    2.49    1.52
  -5  12   2   -0.21    1.27
  -5  12   2   -0.70    1.16
   4 -12  -2    0.57    1.27
   4 -12  -2    1.77    0.53
   4 -12  -2    0.68    1.43
   4 -12  -2    1.15    0.87
  -4  12   2    1.64    1.36
  -4  12   2    2.44    1.57
   3 -12  -2   17.67    2.60
   3 -12  -2   10.79    1.03
   3 -12  -2   14.80    2.82
   3 -12  -2   13.74    1.00
  -3  12   2   17.19    2.89
  -3  12   2   13.21    2.45
   2 -12  -2    2.16    1.47
   2 -12  -2    2.35    0.59
   2 -12  -2    0.95    0.72
   2 -12  -2    3.51    1.74
  -2  12   2    3.31    1.77
  -2  12   2   -0.31    1.16
   1 -12  -2    1.51    1.47
   1 -12  -2    1.01    1.55
   1 -12  -2    0.19    0.74
   1 -12  -2    1.21    0.57
  -1  12   2    2.25    1.26
  -1  12   2    2.25    1.78
   0 -12  -2    1.17    1.44
   0 -12  -2    1.05    0.77
   0 -12  -2    3.32    1.63
   0 -12  -2   -0.05    0.95
   0  12   2    1.19    1.16
  -1 -12  -2   -1.89    1.40
  -1 -12  -2    0.48    1.02
  -1 -12  -2    1.24    1.64
   1  12   2    3.29    1.25
   1  12   2    1.85    1.53
  -2 -12  -2    0.40    1.60
  -2 -12  -2   -0.56    0.98
   2  12   2    1.88    1.59
   2  12   2    1.41    0.96
  -3 -12  -2    2.99    2.05
  -3 -12  -2    0.97    1.61
   3  12   2    3.04    1.93
   3  12   2    1.72    0.98
  -4 -12  -2    8.23    2.95
  -4 -12  -2    7.88    2.32
   4  12   2    5.90    2.38
  15 -13  -2    2.28    1.79
  15 -13  -2    2.55    2.35
 -15  13   2    4.85    2.32
 -15  13   2    6.50    2.11
  14 -13  -2    0.05    1.97
  14 -13  -2   -0.06    1.51
 -14  13   2    1.35    1.80
 -14  13   2    2.42    1.90
  13 -13  -2    9.48    2.31
  13 -13  -2    9.47    2.89
 -13  13   2   13.63    2.94
 -13  13   2   16.38    3.18
  12 -13  -2   -0.42    1.40
  12 -13  -2   -0.96    1.21
 -12  13   2    1.41    1.52
 -12  13   2   -1.42    1.22
 -12  13   2    1.07    0.64
  11 -13  -2    5.00    1.55
  11 -13  -2    4.29    1.90
 -11  13   2    5.70    1.88
 -11  13   2    6.52    2.11
 -11  13   2    5.63    1.24
  10 -13  -2    0.46    0.93
  10 -13  -2    1.86    1.94
 -10  13   2    0.65    0.84
 -10  13   2    0.16    1.09
 -10  13   2   -0.29    1.75
   9 -13  -2    6.60    2.21
   9 -13  -2    2.95    1.09
  -9  13   2    3.69    1.57
  -9  13   2    3.83    1.21
  -9  13   2    3.12    1.12
  -9  13   2    1.38    1.64
   8 -13  -2   -0.12    1.40
   8 -13  -2   -0.14    0.75
   8 -13  -2   -0.36    0.63
  -8  13   2   -0.22    1.33
  -8  13   2    1.14    1.22
   7 -13  -2    0.35    0.67
   7 -13  -2    0.98    0.64
   7 -13  -2    0.77    1.37
   7 -13  -2    1.19    1.41
  -7  13   2   -0.27    1.36
  -7  13   2    2.66    1.35
   6 -13  -2    0.45    0.52
   6 -13  -2    1.21    0.64
   6 -13  -2   -0.06    1.40
   6 -13  -2    3.49    1.49
  -6  13   2    0.70    1.35
  -6  13   2   -0.58    1.18
   5 -13  -2    0.89    0.52
   5 -13  -2    2.61    1.66
   5 -13  -2    0.32    1.31
  -5  13   2    1.48    1.49
  -5  13   2    2.28    1.51
   4 -13  -2    4.97    2.05
   4 -13  -2    2.97    1.57
  -4  13   2    7.26    2.01
  -4  13   2    5.88    1.95
   3 -13  -2    0.09    0.38
   3 -13  -2   -1.27    1.00
   3 -13  -2    0.62    1.26
  -3  13   2    0.85    1.33
  -3  13   2    0.64    1.43
   2 -13  -2   13.59    1.02
   2 -13  -2   21.58    3.17
   2 -13  -2    8.92    1.19
   2 -13  -2   15.31    2.87
  -2  13   2   20.05    2.93
  -2  13   2   14.14    2.81
   1 -13  -2    0.03    1.09
   1 -13  -2    3.59    2.00
   1 -13  -2    2.70    0.71
   1 -13  -2    2.12    1.69
  -1  13   2    2.26    1.72
  -1  13   2    5.83    1.70
   0 -13  -2   -0.92    1.13
   0 -13  -2    1.77    1.56
   0 -13  -2   -0.51    0.72
   0  13   2    0.49    1.20
   0  13   2    2.18    1.88
  -1 -13  -2    2.52    1.87
  -1 -13  -2    3.16    1.84
  -1 -13  -2    0.51    0.91
   1  13   2    0.07    1.26
   1  13   2    2.32    1.18
  -2 -13  -2   -2.23    1.00
  -2 -13  -2    0.73    1.39
  -2 -13  -2    2.35    1.89
   2  13   2    0.08    1.63
   2  13   2   -0.24    1.01
  -3 -13  -2    2.78    2.06
  -3 -13  -2    0.81    1.57
  -3 -13  -2   -3.02    1.25
   3  13   2   -0.08    1.85
  14 -14  -2    0.95    1.77
  14 -14  -2    8.33    2.80
 -14  14   2    4.89    2.28
 -14  14   2    3.03    1.81
  13 -14  -2   14.31    2.63
  13 -14  -2   13.33    3.38
 -13  14   2   13.19    2.79
 -13  14   2   14.04    2.99
  12 -14  -2    3.43    2.20
  12 -14  -2   -1.49    1.26
 -12  14   2    1.74    1.46
 -12  14   2    1.06    0.90
 -12  14   2    3.81    1.90
  11 -14  -2   -0.37    1.55
  11 -14  -2   -1.05    0.92
 -11  14   2    0.60    1.43
 -11  14   2    0.20    1.30
  10 -14  -2    0.75    1.08
  10 -14  -2   -1.36    1.63
 -10  14   2    2.56    1.59
 -10  14   2    2.50    1.22
 -10  14   2    1.26    1.51
   9 -14  -2    3.37    2.05
   9 -14  -2    0.65    0.93
  -9  14   2    4.99    2.08
  -9  14   2    3.64    1.26
   8 -14  -2   18.78    1.52
   8 -14  -2   27.84    3.99
  -8  14   2   23.42    3.09
   7 -14  -2    0.20    0.66
   7 -14  -2    4.27    1.64
   7 -14  -2    1.34    1.59
   7 -14  -2   -0.07    0.49
  -7  14   2   -0.28    1.59
  -7  14   2    0.79    1.34
   6 -14  -2    0.98    1.30
  -6  14   2   -0.82    1.14
  -6  14   2    1.85    1.43
   5 -14  -2    0.53    1.34
   5 -14  -2    1.30    1.81
  -5  14   2    2.71    1.74
  -5  14   2   -1.02    1.32
   4 -14  -2    2.40    1.69
   4 -14  -2    5.30    1.79
  -4  14   2    5.30    1.85
  -4  14   2    3.88    1.91
   3 -14  -2    4.95    2.02
   3 -14  -2    5.23    2.04
  -3  14   2    2.22    1.39
  -3  14   2    4.76    2.02
   2 -14  -2   18.70    3.43
   2 -14  -2   19.61    3.05
  -2  14   2   21.77    3.46
  -2  14   2   17.86    2.87
   1 -14  -2    1.81    1.72
   1 -14  -2    5.10    1.86
   1 -14  -2    2.29    0.67
  -1  14   2    3.90    1.41
  -1  14   2    0.33    1.64
   0 -14  -2    3.00    1.86
   0 -14  -2    0.56    0.77
   0 -14  -2    0.64    1.55
   0  14   2    0.34    1.51
   0  14   2    2.07    1.27
  -1 -14  -2    2.99    1.77
  -1 -14  -2    0.21    1.60
   1  14   2    5.31    2.32
   1  14   2    0.80    1.29
  13 -15  -2    0.49    1.82
  13 -15  -2    0.67    1.60
 -13  15   2    4.56    1.93
 -13  15   2    4.44    2.09
  12 -15  -2    6.82    2.59
  12 -15  -2    0.59    1.33
 -12  15   2    5.87    2.19
 -12  15   2    4.39    1.97
  11 -15  -2   -1.15    1.06
  11 -15  -2   -1.01    1.60
 -11  15   2   -0.19    1.26
 -11  15   2   -0.68    1.21
 -11  15   2    0.54    1.00
  10 -15  -2    2.36    1.94
  10 -15  -2   -1.41    0.90
 -10  15   2    0.07    1.36
 -10  15   2    1.89    1.08
 -10  15   2   -0.07    1.61
   9 -15  -2    0.44    0.84
   9 -15  -2    4.99    2.05
  -9  15   2    2.24    1.46
  -9  15   2    6.52    2.33
   8 -15  -2    1.04    0.72
   8 -15  -2    7.88    2.56
  -8  15   2   10.56    2.58
  -8  15   2    3.59    1.56
   7 -15  -2    6.47    2.08
   7 -15  -2    3.92    2.05
  -7  15   2    2.32    1.53
  -7  15   2    8.39    2.27
   6 -15  -2    3.13    1.89
   6 -15  -2    4.66    1.83
  -6  15   2    4.21    1.97
  -6  15   2    1.97    1.59
   5 -15  -2    6.78    2.20
   5 -15  -2    7.83    2.59
  -5  15   2    7.51    2.71
  -5  15   2    2.44    1.57
   4 -15  -2    1.97    1.49
   4 -15  -2    3.32    1.88
  -4  15   2    2.46    1.82
   3 -15  -2   13.01    2.81
   3 -15  -2    9.54    2.47
  -3  15   2    8.13    2.49
  -3  15   2   10.24    2.32
   2 -15  -2   18.83    3.03
   2 -15  -2   11.82    2.92
  -2  15   2   13.13    2.60
  -2  15   2   17.76    3.41
   1 -15  -2   11.16    2.76
   1 -15  -2   11.32    2.83
  -1  15   2   10.80    3.04
  -1  15   2   12.27    2.46
   0 -15  -2    1.62    1.58
   0 -15  -2   -0.64    1.54
   0  15   2    3.39    2.19
   0  15   2    1.28    1.30
  12 -16  -2   -0.10    1.76
  12 -16  -2   -1.32    1.37
 -12  16   2    1.02    1.51
 -12  16   2    3.15    1.53
 -12  16   2    0.77    1.20
  11 -16  -2    1.45    1.82
 -11  16   2    0.30    1.49
 -11  16   2    4.88    1.50
 -11  16   2    4.06    2.17
  10 -16  -2    3.34    2.17
 -10  16   2    4.77    2.29
 -10  16   2    3.21    1.35
 -10  16   2    0.11    1.31
   9 -16  -2    4.39    2.39
  -9  16   2    5.17    1.77
  -9  16   2    3.76    1.55
   8 -16  -2    4.75    2.35
  -8  16   2    3.59    2.07
   7 -16  -2    6.06    2.71
   7 -16  -2    5.98    2.07
  -7  16   2    3.12    2.08
  -7  16   2    2.58    1.57
   6 -16  -2   -0.76    1.65
  -6  16   2    2.74    1.65
  -6  16   2    1.60    1.38
   5 -16  -2    8.35    2.60
   5 -16  -2    2.94    1.78
  -5  16   2    2.51    1.78
  -5  16   2    3.31    1.67
   4 -16  -2    2.70    1.88
   4 -16  -2    6.03    2.07
  -4  16   2    4.27    1.80
  -4  16   2   -1.08    1.29
   3 -16  -2   42.80    4.31
   3 -16  -2   29.88    4.09
  -3  16   2   42.67    3.65
  -3  16   2   35.79    4.91
   2 -16  -2    2.90    1.98
   2 -16  -2    2.52    1.72
   9 -17  -2    3.83    1.86
  -9  17   2    3.47    1.74
  -9  17   2   -1.37    1.24
   8 -17  -2   10.47    2.82
  -8  17   2   11.10    2.74
  -8  17   2   13.80    2.80
   7 -17  -2    4.45    1.92
   7 -17  -2    5.10    2.13
  -7  17   2    6.01    2.24
  -7  17   2    3.89    2.08
   6 -17  -2    2.72    2.07
   6 -17  -2    7.03    2.13
  -6  17   2    3.08    1.77
  -6  17   2    2.27    1.69
  -5  18  -3   24.51    3.85
  -5  18  -3   30.30    4.09
   5 -18   3   12.72    2.33
   5 -18   3   17.73    3.63
  -6  18  -3    1.56    1.52
  -6  18  -3    0.38    1.52
  -6  18  -3   -0.48    1.06
   6 -18   3    0.84    1.53
   6 -18   3    1.60    1.96
  -7  18  -3    1.78    1.31
  -7  18  -3    3.18    1.76
  -7  18  -3    8.89    2.25
   7 -18   3    0.96    1.43
   7 -18   3    5.47    2.24
  -8  18  -3    4.05    1.90
  -8  18  -3    0.76    1.55
  -8  18  -3   -0.86    1.20
   8 -18   3    0.48    1.49
   8 -18   3    0.33    1.77
  -1  17  -3   12.84    2.29
  -1  17  -3   20.24    3.94
   1 -17   3   15.80    2.45
   1 -17   3   21.76    3.83
   1 -17   3    9.31    1.87
  -2  17  -3    2.47    1.73
  -2  17  -3    3.08    1.68
   2 -17   3    1.42    1.85
   2 -17   3    1.00    1.30
   2 -17   3    3.87    1.48
  -3  17  -3    3.84    2.06
   3 -17   3    3.00    1.27
   3 -17   3    1.19    1.74
   3 -17   3    1.56    1.38
  -4  17  -3    1.14    1.55
  -4  17  -3    4.54    2.03
   4 -17   3    1.70    1.22
   4 -17   3    3.37    1.84
  -5  17  -3   10.03    2.49
  -5  17  -3   10.93    2.55
   5 -17   3    8.91    2.02
   5 -17   3   10.53    2.83
  -6  17  -3    6.58    2.26
  -6  17  -3    3.91    1.22
  -6  17  -3    5.77    2.18
   6 -17   3    5.30    1.82
   6 -17   3   10.93    2.82
  -7  17  -3    2.69    2.13
  -7  17  -3    1.09    1.45
  -7  17  -3    0.44    1.03
   7 -17   3   -1.51    1.13
   7 -17   3    4.32    2.27
  -8  17  -3    4.89    2.19
  -8  17  -3    7.24    1.99
   8 -17   3    6.43    1.85
   8 -17   3    6.98    2.62
  -9  17  -3    8.57    2.01
  -9  17  -3    7.26    1.66
  -9  17  -3   11.13    2.77
   9 -17   3    9.13    2.92
   9 -17   3   12.73    2.36
 -10  17  -3    2.81    1.77
 -10  17  -3    2.12    1.28
 -10  17  -3    0.66    1.18
  10 -17   3    2.20    1.56
  10 -17   3    3.13    1.93
 -11  17  -3    6.67    2.43
 -11  17  -3    4.44    1.64
 -11  17  -3    9.32    1.99
  11 -17   3    2.58    1.93
  11 -17   3   12.63    3.12
   1  16  -3    7.78    2.71
  -1 -16   3    7.92    2.22
  -1 -16   3    7.76    2.02
  -1 -16   3    4.35    2.08
   0  16  -3    9.45    2.07
   0  16  -3    6.64    2.47
   0 -16   3   11.80    2.07
   0 -16   3    7.81    2.69
   0 -16   3    8.22    1.90
  -1  16  -3    2.12    1.46
  -1  16  -3    3.95    1.94
   1 -16   3    3.53    1.94
   1 -16   3    3.64    1.20
   1 -16   3    3.02    1.50
  -2  16  -3    1.23    1.79
  -2  16  -3    2.45    1.41
   2 -16   3    1.09    1.15
   2 -16   3    3.57    1.91
   2 -16   3    3.36    1.25
  -3  16  -3    5.81    2.35
  -3  16  -3    6.08    2.14
   3 -16   3    8.73    1.64
   3 -16   3    6.32    2.46
   3 -16   3    6.35    1.53
  -4  16  -3    1.18    1.36
  -4  16  -3    1.84    1.66
   4 -16   3    0.98    0.96
   4 -16   3    1.99    1.64
   4 -16   3   -0.37    0.94
  -5  16  -3   17.02    3.06
  -5  16  -3   13.91    2.84
   5 -16   3   20.16    2.20
   5 -16   3    9.85    2.43
  -6  16  -3    7.58    1.57
  -6  16  -3    7.39    2.22
  -6  16  -3   11.04    2.64
   6 -16   3   10.51    2.85
   6 -16   3   10.54    2.06
  -7  16  -3    4.41    1.83
  -7  16  -3    7.18    1.93
  -7  16  -3    6.49    1.49
   7 -16   3    1.97    1.91
   7 -16   3    4.88    1.48
  -8  16  -3    1.30    1.10
  -8  16  -3    5.08    1.54
  -8  16  -3    5.37    2.03
   8 -16   3    0.14    1.20
   8 -16   3    5.60    2.15
  -9  16  -3   -0.75    0.82
  -9  16  -3    0.39    1.23
  -9  16  -3    0.30    1.43
   9 -16   3   -0.80    1.12
   9 -16   3    1.55    1.87
 -10  16  -3    1.59    1.31
 -10  16  -3    3.78    1.48
 -10  16  -3    2.08    1.70
  10 -16   3    3.65    2.11
  10 -16   3    3.29    1.77
 -11  16  -3    1.62    1.38
 -11  16  -3    2.87    1.75
 -11  16  -3    1.66    1.38
  11 -16   3    2.30    2.05
  11 -16   3    0.83    1.78
 -12  16  -3    5.28    1.85
 -12  16  -3    8.58    2.65
 -12  16  -3    7.04    1.72
  12 -16   3    3.70    1.82
  12 -16   3    5.94    2.17
   3  15  -3    5.44    2.43
  -3 -15   3   10.32    2.84
  -3 -15   3    0.29    1.64
   2  15  -3    3.14    1.78
  -2 -15   3    0.15    1.35
  -2 -15   3    1.55    1.24
  -2 -15   3    3.75    2.08
   1  15  -3    0.65    1.12
   1  15  -3    0.31    1.89
  -1 -15   3    1.70    1.29
  -1 -15   3    2.25    1.37
  -1 -15   3    0.68    1.47
   0  15  -3    1.78    1.15
   0  15  -3    1.64    1.43
   0 -15   3    1.84    1.24
   0 -15   3    1.93    1.86
   0 -15   3    0.94    1.24
  -1  15  -3    2.29    1.40
  -1  15  -3    6.23    2.27
   1 -15   3    0.59    1.51
   1 -15   3    3.41    1.25
   1 -15   3    3.05    1.24
  -2  15  -3    8.95    2.38
  -2  15  -3    8.50    1.99
   2 -15   3    5.44    1.42
   2 -15   3    5.32    2.03
   2 -15   3    3.21    1.34
  -3  15  -3    2.36    1.43
   3 -15   3    4.05    1.70
   3 -15   3    1.27    1.65
   3 -15   3    2.13    1.15
  -4  15  -3   -1.04    1.03
  -4  15  -3    0.18    1.29
   4 -15   3    0.12    1.10
   4 -15   3    1.13    1.63
   4 -15   3    0.24    0.78
  -5  15  -3    0.60    1.49
  -5  15  -3    2.25    1.51
   5 -15   3    0.31    1.02
   5 -15   3   -2.38    1.13
  -6  15  -3    1.52    1.37
  -6  15  -3    1.63    1.35
  -6  15  -3    0.52    0.91
   6 -15   3    1.19    1.11
   6 -15   3    2.46    1.95
  -7  15  -3   -0.37    1.05
  -7  15  -3    1.83    1.85
   7 -15   3    0.68    1.58
   7 -15   3   -0.36    1.01
  -8  15  -3   16.92    2.29
  -8  15  -3   20.71    2.99
  -8  15  -3   20.28    3.45
   8 -15   3   19.25    2.72
   8 -15   3   19.31    3.61
  -9  15  -3   14.52    2.41
  -9  15  -3    9.12    2.56
  -9  15  -3   13.12    1.96
   9 -15   3   11.28    2.41
   9 -15   3   11.84    2.83
 -10  15  -3    1.89    1.17
 -10  15  -3    3.44    1.25
 -10  15  -3    3.16    2.01
  10 -15   3    4.12    1.64
  10 -15   3    4.40    2.17
 -11  15  -3    3.62    1.39
 -11  15  -3    3.95    2.26
 -11  15  -3    2.19    1.11
  11 -15   3    1.97    2.03
  11 -15   3    3.78    1.74
 -12  15  -3    2.33    1.72
 -12  15  -3    3.05    1.65
  12 -15   3    1.35    1.63
  12 -15   3    2.56    2.01
 -13  15  -3    3.54    2.50
 -13  15  -3    0.07    1.62
  13 -15   3    0.41    1.67
  13 -15   3   -2.31    1.52
   4  14  -3    4.14    2.15
  -4 -14   3    6.17    2.41
  -4 -14   3    5.87    2.17
   3  14  -3    3.29    1.99
  -3 -14   3    4.73    2.29
  -3 -14   3    3.41    1.52
   2  14  -3    1.27    0.90
   2  14  -3    6.16    2.23
  -2 -14   3    2.47    1.59
  -2 -14   3    3.34    1.86
  -2 -14   3    5.71    1.83
   1  14  -3    3.84    1.75
   1  14  -3    4.70    2.15
  -1 -14   3    1.75    1.41
  -1 -14   3    4.66    2.09
  -1 -14   3    1.88    1.21
   0  14  -3    3.33    1.18
   0  14  -3    3.88    1.78
   0 -14   3    0.37    1.00
   0 -14   3    2.75    1.16
   0 -14   3    2.54    1.79
  -1  14  -3    2.05    1.62
  -1  14  -3    0.70    1.02
   1 -14   3    2.24    1.19
   1 -14   3    1.27    1.12
  -2  14  -3    0.26    1.07
  -2  14  -3    0.61    1.32
   2 -14   3    0.87    1.55
   2 -14   3    1.25    1.10
   2 -14   3   -0.48    0.90
  -3  14  -3   -0.29    0.91
  -3  14  -3    0.26    1.34
  -3  14  -3    0.58    1.16
   3 -14   3   -0.12    0.74
   3 -14   3    1.87    1.57
   3 -14   3    0.64    1.10
  -4  14  -3    1.60    1.47
  -4  14  -3    0.17    1.19
  -4  14  -3    0.62    1.00
   4 -14   3    0.11    0.81
   4 -14   3    2.18    1.70
   4 -14   3    0.08    0.92
  -5  14  -3    3.46    1.63
  -5  14  -3    4.72    1.91
   5 -14   3    4.76    1.87
   5 -14   3    0.47    1.01
  -6  14  -3    2.29    1.26
  -6  14  -3    2.00    1.53
  -6  14  -3    1.92    1.70
  -6  14  -3    1.78    0.96
   6 -14   3    0.44    1.49
   6 -14   3    2.90    1.35
  -7  14  -3   -0.58    1.13
  -7  14  -3   -0.30    1.36
  -7  14  -3    0.13    0.88
   7 -14   3    0.76    1.41
   7 -14   3    0.50    1.02
  -8  14  -3   -0.32    1.29
  -8  14  -3    4.13    1.59
   8 -14   3    3.69    1.48
   8 -14   3    0.24    1.50
  -9  14  -3   13.99    2.33
  -9  14  -3    6.54    3.00
  -9  14  -3   12.06    2.07
   9 -14   3   10.98    2.66
   9 -14   3   15.38    2.67
 -10  14  -3    1.04    0.97
 -10  14  -3   -1.25    1.26
 -10  14  -3    1.23    1.09
  10 -14   3    0.26    1.28
 -11  14  -3    1.42    1.28
 -11  14  -3    3.15    1.94
  11 -14   3    1.00    1.30
  11 -14   3    1.11    1.61
 -12  14  -3    2.15    1.42
 -12  14  -3    4.17    2.27
  12 -14   3    1.31    1.80
  12 -14   3    4.92    1.87
 -13  14  -3   12.37    2.49
 -13  14  -3    6.53    2.70
  13 -14   3    7.63    2.62
  13 -14   3   11.74    3.06
 -14  14  -3   -2.28    1.15
 -14  14  -3    2.63    2.00
  14 -14   3   -2.12    1.60
  14 -14   3   -0.84    1.84
   5  13  -3    2.64    1.63
  -5 -13   3    3.78    2.03
  -5 -13   3    2.02    1.75
   4  13  -3    2.78    1.97
  -4 -13   3    0.93    1.62
  -4 -13   3    1.60    1.67
   3  13  -3    2.56    1.82
   3  13  -3    0.52    0.58
  -3 -13   3   -1.06    1.11
  -3 -13   3    0.28    1.31
  -3 -13   3    2.33    1.81
   2  13  -3   18.26    3.26
   2  13  -3   14.73    1.52
  -2 -13   3   13.49    2.30
  -2 -13   3   13.11    2.46
  -2 -13   3   13.21    2.84
   1  13  -3   -0.23    1.40
   1  13  -3    2.04    1.08
   1  13  -3   -2.26    1.04
  -1 -13   3    1.99    1.77
  -1 -13   3    1.75    1.21
  -1 -13   3    0.46    1.12
   0  13  -3    0.76    1.35
   0 -13   3    0.36    1.02
   0 -13   3    1.93    1.70
  -1  13  -3    7.28    2.32
  -1  13  -3    9.47    1.92
  -1  13  -3    3.80    1.23
   1 -13   3    7.28    2.23
   1 -13   3    8.38    1.73
   1 -13   3   10.14    1.94
  -2  13  -3    1.87    0.95
  -2  13  -3    3.32    1.54
  -2  13  -3    4.26    1.85
   2 -13   3    3.32    1.15
   2 -13   3    6.29    2.07
   2 -13   3    1.17    1.03
  -3  13  -3   11.62    2.54
  -3  13  -3   13.36    2.48
   3 -13   3   12.03    1.77
   3 -13   3   11.38    2.63
   3 -13   3   12.02    2.02
  -4  13  -3    4.19    1.39
  -4  13  -3    5.60    1.96
  -4  13  -3    4.11    1.65
   4 -13   3    4.06    1.80
   4 -13   3    3.42    1.29
   4 -13   3    5.49    1.33
  -5  13  -3    8.54    2.24
  -5  13  -3    5.29    1.91
   5 -13   3    4.22    1.96
   5 -13   3    6.92    1.70
  -6  13  -3    2.39    1.48
  -6  13  -3    0.36    0.77
  -6  13  -3   -0.18    1.09
  -6  13  -3    0.70    0.96
   6 -13   3   -0.85    1.21
   6 -13   3    0.61    1.09
  -7  13  -3    8.21    2.31
  -7  13  -3   10.52    1.76
  -7  13  -3    7.86    1.58
  -7  13  -3    9.37    2.03
   7 -13   3    7.89    2.38
   7 -13   3    8.67    1.92
  -8  13  -3    2.41    1.17
  -8  13  -3    1.25    1.15
  -8  13  -3    4.29    1.44
   8 -13   3    2.29    1.75
   8 -13   3    0.92    1.26
  -9  13  -3    1.67    1.02
  -9  13  -3    2.39    1.23
  -9  13  -3    6.32    2.02
   9 -13   3    5.10    2.14
   9 -13   3    3.40    1.55
 -10  13  -3   -0.65    0.77
 -10  13  -3    2.55    1.16
  10 -13   3    0.28    1.45
  10 -13   3   -1.07    1.13
 -11  13  -3    3.58    1.70
 -11  13  -3    3.28    1.52
 -11  13  -3    4.68    1.21
  11 -13   3    4.46    2.19
  11 -13   3    2.92    1.78
 -12  13  -3    0.43    1.18
 -12  13  -3    2.77    1.90
  12 -13   3   -1.44    0.59
  12 -13   3    4.56    2.51
  12 -13   3   -0.29    1.57
 -13  13  -3    1.42    1.69
 -13  13  -3    1.04    1.47
  13 -13   3   -0.93    1.57
  13 -13   3   -2.09    1.37
 -14  13  -3    9.56    2.22
 -14  13  -3   17.03    3.48
  14 -13   3   10.54    2.87
  14 -13   3    9.34    2.62
   6  12  -3    0.63    1.66
  -6 -12   3    1.35    1.67
  -6 -12   3   -0.48    1.48
   5  12  -3    3.15    1.69
  -5 -12   3   -0.95    1.47
  -5 -12   3    1.50    1.76
   4  12  -3   16.55    3.13
  -4 -12   3   20.18    3.38
  -4 -12   3   15.56    2.64
   3  12  -3    1.28    0.79
   3  12  -3    2.21    0.56
  -3 -12   3    0.99    1.61
  -3 -12   3    1.71    1.45
   2  12  -3    8.21    1.41
   2  12  -3    7.32    2.08
   2  12  -3    7.04    1.25
  -2 -12   3    8.34    1.98
  -2 -12   3    4.71    1.74
  -2 -12   3    2.35    1.72
   1  12  -3    3.41    1.01
   1  12  -3    2.02    1.53
  -1 -12   3    6.01    1.65
  -1 -12   3    3.11    1.91
   0  12  -3    3.06    1.29
   0  12  -3    3.28    1.70
   0  12  -3    3.40    1.23
   0 -12   3    2.34    1.25
   0 -12   3    2.68    1.45
   0 -12   3    3.48    1.82
  -1  12  -3    4.06    1.70
  -1  12  -3    1.76    0.87
  -1  12  -3    2.03    1.45
   1 -12   3    2.06    1.17
   1 -12   3    3.00    1.17
   1 -12   3    1.20    1.42
  -2  12  -3    0.23    1.12
  -2  12  -3    0.22    1.25
  -2  12  -3    1.66    0.89
   2 -12   3   -1.52    1.20
   2 -12   3    0.69    0.86
   2 -12   3    0.03    0.93
  -3  12  -3   -0.69    0.99
  -3  12  -3   -0.56    0.64
  -3  12  -3    0.17    1.28
   3 -12   3    0.31    0.92
   3 -12   3    1.54    0.85
   3 -12   3    1.29    1.41
  -4  12  -3   35.57    3.13
  -4  12  -3   29.55    2.05
  -4  12  -3   35.97    2.98
   4 -12   3   34.49    2.57
   4 -12   3   30.74    3.05
  -5  12  -3    2.69    0.95
  -5  12  -3    4.99    1.67
  -5  12  -3    0.64    0.82
  -5  12  -3    3.79    1.62
   5 -12   3    3.45    1.65
  -6  12  -3    2.28    1.44
  -6  12  -3    4.45    1.15
  -6  12  -3    5.88    1.97
  -6  12  -3    4.73    1.25
   6 -12   3    3.80    1.47
   6 -12   3    5.32    1.92
  -7  12  -3   -0.16    0.77
  -7  12  -3    1.70    0.83
  -7  12  -3    0.74    0.99
  -7  12  -3   -0.92    1.06
   7 -12   3    0.99    1.31
   7 -12   3    0.23    1.02
  -8  12  -3    0.22    1.46
  -8  12  -3    0.36    0.97
  -8  12  -3    0.39    0.97
  -8  12  -3    0.60    1.35
   8 -12   3    0.05    1.36
   8 -12   3    0.08    1.15
  -9  12  -3   53.40    4.16
  -9  12  -3   53.96    3.25
   9 -12   3   60.15    4.42
   9 -12   3   59.13    3.96
 -10  12  -3    9.47    1.95
 -10  12  -3   11.33    2.66
 -10  12  -3    9.81    1.63
  10 -12   3   12.53    2.51
  10 -12   3   10.11    2.50
 -11  12  -3   -0.35    1.77
 -11  12  -3    1.32    1.15
  11 -12   3    1.53    1.48
  11 -12   3    1.94    1.52
 -12  12  -3    1.20    1.46
 -12  12  -3    0.66    1.58
  12 -12   3    2.44    1.69
  12 -12   3    0.25    0.55
  12 -12   3    2.95    2.17
 -13  12  -3    1.44    1.45
 -13  12  -3    3.06    2.05
  13 -12   3    3.83    1.81
  13 -12   3    2.01    1.78
 -14  12  -3    3.99    1.95
 -14  12  -3    2.08    1.59
  14 -12   3    3.74    1.97
  14 -12   3    1.89    2.10
  -8 -11   3    4.79    2.40
   7  11  -3    4.55    1.99
   7  11  -3    2.41    1.69
  -7 -11   3   -2.92    1.62
  -7 -11   3    0.36    1.74
   6  11  -3    3.24    1.96
   6  11  -3   -0.34    1.49
  -6 -11   3    2.03    1.71
  -6 -11   3   -1.52    1.56
   5  11  -3    6.94    2.18
   5  11  -3    5.19    2.20
  -5 -11   3    4.36    1.84
  -5 -11   3    4.46    2.06
   4  11  -3    2.85    1.86
  -4 -11   3    2.37    1.85
  -4 -11   3    4.19    1.85
   3  11  -3    2.67    0.62
   3  11  -3    3.90    1.80
   3  11  -3    1.53    0.72
  -3 -11   3    5.68    1.72
  -3 -11   3    1.93    1.59
   2  11  -3    0.06    0.69
   2  11  -3    1.88    1.72
   2  11  -3    1.61    0.81
  -2 -11   3    4.53    1.90
   1  11  -3    8.94    1.73
   1  11  -3   11.11    1.73
   1  11  -3   11.81    2.48
  -1 -11   3    9.21    2.42
  -1 -11   3   14.19    2.09
  -1 -11   3   11.61    2.00
   0  11  -3   18.72    2.43
   0  11  -3   14.19    2.62
   0  11  -3   17.33    2.24
   0 -11   3   17.43    2.22
   0 -11   3   13.81    2.74
   0 -11   3   16.50    2.09
   0 -11   3   16.17    2.58
  -1  11  -3    4.12    1.64
  -1  11  -3    3.37    1.03
  -1  11  -3    2.78    1.29
   1 -11   3    2.24    1.03
   1 -11   3    3.20    1.21
   1 -11   3    2.69    1.53
   1 -11   3    1.36    1.08
  -2  11  -3    6.34    1.19
  -2  11  -3    6.49    1.96
  -2  11  -3    5.82    1.58
   2 -11   3    4.49    1.39
   2 -11   3    2.47    1.54
   2 -11   3    5.64    1.22
   2 -11   3    4.20    1.33
  -3  11  -3    2.90    1.44
  -3  11  -3    1.18    1.36
  -3  11  -3    2.29    0.91
   3 -11   3    3.56    1.67
   3 -11   3    0.47    0.94
   3 -11   3    5.19    1.47
   3 -11   3    1.28    0.84
  -4  11  -3    4.74    1.64
  -4  11  -3    8.73    1.34
  -4  11  -3    4.28    1.56
   4 -11   3    4.58    1.29
   4 -11   3    4.43    1.71
  -5  11  -3   13.68    2.45
  -5  11  -3   11.48    1.59
  -5  11  -3   10.41    1.49
   5 -11   3   10.14    1.90
   5 -11   3    9.59    2.21
  -6  11  -3    7.26    1.41
  -6  11  -3    6.00    1.58
  -6  11  -3    7.02    1.97
  -6  11  -3    6.65    1.29
   6 -11   3    5.25    1.90
  -7  11  -3   40.18    3.35
  -7  11  -3   37.47    2.37
  -7  11  -3   32.95    2.61
  -7  11  -3   40.85    2.59
   7 -11   3   36.07    3.23
   7 -11   3   35.90    2.45
   7 -11   3   37.33    2.91
  -8  11  -3    1.22    1.02
  -8  11  -3   -1.58    0.88
  -8  11  -3    0.68    0.86
  -8  11  -3    0.51    1.01
   8 -11   3   -0.60    1.23
   8 -11   3    0.21    1.22
   8 -11   3   -0.40    0.76
  -9  11  -3    0.52    0.85
  -9  11  -3    1.37    1.29
  -9  11  -3   -0.83    0.72
   9 -11   3   -0.58    1.25
   9 -11   3    0.23    0.80
   9 -11   3   -2.20    1.09
 -10  11  -3    6.89    1.99
 -10  11  -3   10.18    1.57
 -10  11  -3    8.19    1.89
  10 -11   3    8.33    2.20
  10 -11   3    9.84    1.49
  10 -11   3   12.01    2.51
 -11  11  -3    7.24    1.78
 -11  11  -3    2.99    1.86
  11 -11   3    2.44    0.91
  11 -11   3    3.12    1.62
  11 -11   3    2.23    1.61
  11 -11   3    3.40    0.87
 -12  11  -3    0.28    1.34
 -12  11  -3    4.27    1.93
  12 -11   3    0.03    1.66
  12 -11   3   -0.64    1.20
 -13  11  -3    2.60    1.85
 -13  11  -3    5.26    1.98
  13 -11   3    4.45    1.89
  13 -11   3    0.28    1.74
 -14  11  -3   12.01    3.13
 -14  11  -3   17.98    3.07
  14 -11   3   12.62    3.11
  14 -11   3   18.58    3.59
 -15  11  -3    1.18    1.89
 -15  11  -3    1.05    1.76
  15 -11   3   -0.54    1.72
  15 -11   3    5.10    2.02
   8  10  -3    5.24    2.08
   8  10  -3    3.11    1.60
  -8 -10   3    6.17    2.96
  -8 -10   3    2.83    2.05
   7  10  -3    4.18    1.98
  -7 -10   3    1.73    1.86
  -7 -10   3    2.27    1.98
   6  10  -3    7.91    2.20
   6  10  -3    5.71    2.48
  -6 -10   3    6.15    2.18
   5  10  -3   -0.21    1.44
   5  10  -3   -0.19    1.07
  -5 -10   3    0.69    1.38
  -5 -10   3    1.95    1.88
   4  10  -3    1.05    1.35
   4  10  -3   -0.34    1.48
  -4 -10   3    2.58    1.53
  -4 -10   3    0.49    1.49
   3  10  -3   26.69    1.46
   3  10  -3   20.38    1.36
   3  10  -3   23.61    3.44
  -3 -10   3   28.13    3.79
  -3 -10   3   22.45    2.39
   2  10  -3   29.17    1.82
   2  10  -3   28.82    1.83
   2  10  -3   29.53    2.98
   2  10  -3   23.56    2.14
  -2 -10   3   23.40    2.30
  -2 -10   3   30.30    3.07
   1  10  -3    0.35    0.83
   1  10  -3   -0.71    1.21
   1  10  -3    0.27    0.75
  -1 -10   3   -0.10    0.95
  -1 -10   3    0.82    1.45
  -1 -10   3    0.11    0.68
  -1 -10   3   -1.34    0.75
   0  10  -3    0.28    0.75
   0  10  -3    0.20    1.24
   0  10  -3    0.15    0.86
   0 -10   3   -0.15    0.77
   0 -10   3   -1.34    1.01
   0 -10   3    0.05    0.77
   0 -10   3    1.12    0.81
   0 -10   3    0.99    1.06
  -1  10  -3    6.66    1.49
  -1  10  -3    2.86    0.90
  -1  10  -3    3.70    1.54
   1 -10   3    1.71    1.36
   1 -10   3    4.50    1.11
   1 -10   3    3.40    1.04
   1 -10   3    2.88    1.14
   1 -10   3    3.94    1.30
  -2  10  -3    4.36    1.63
  -2  10  -3    5.08    1.06
  -2  10  -3    2.25    1.25
   2 -10   3    2.94    0.93
   2 -10   3    6.04    1.45
   2 -10   3    3.54    1.57
   2 -10   3    3.73    1.20
   2 -10   3    4.21    1.36
  -3  10  -3    1.63    0.78
  -3  10  -3    2.93    1.36
  -3  10  -3    0.01    0.98
   3 -10   3    1.06    0.96
   3 -10   3    1.46    0.96
   3 -10   3    0.22    0.67
   3 -10   3    0.74    1.19
  -4  10  -3   69.98    3.44
  -4  10  -3   76.77    2.98
  -4  10  -3   79.42    3.99
   4 -10   3   87.43    3.88
   4 -10   3   88.11    4.48
  -5  10  -3    6.11    1.56
  -5  10  -3    3.18    1.54
  -5  10  -3    5.14    1.13
  -5  10  -3    6.64    1.22
  -5  10  -3    3.04    1.10
   5 -10   3    4.67    1.34
   5 -10   3    2.71    1.16
   5 -10   3    4.03    1.59
  -6  10  -3   21.81    1.77
  -6  10  -3   18.91    2.02
  -6  10  -3   23.29    2.51
  -6  10  -3   19.43    1.70
   6 -10   3   21.90    1.94
   6 -10   3   21.34    2.23
   6 -10   3   20.11    2.82
  -7  10  -3   24.76    2.05
  -7  10  -3   23.70    2.13
  -7  10  -3   28.73    2.82
   7 -10   3   23.94    3.08
   7 -10   3   21.97    1.88
   7 -10   3   27.58    2.55
  -8  10  -3   -0.73    0.79
  -8  10  -3   -0.80    0.69
  -8  10  -3    1.14    1.42
  -8  10  -3    0.16    0.84
   8 -10   3    0.95    0.73
   8 -10   3    0.07    1.06
   8 -10   3   -0.95    1.16
  -9  10  -3    1.85    0.96
  -9  10  -3    2.25    1.12
  -9  10  -3    1.91    1.54
   9 -10   3    2.14    0.87
   9 -10   3    1.67    1.36
   9 -10   3    3.75    1.69
 -10  10  -3    5.56    2.03
 -10  10  -3    0.27    1.17
  10 -10   3    5.66    1.87
  10 -10   3    1.75    1.60
  10 -10   3    1.27    0.65
 -11  10  -3    1.52    1.34
 -11  10  -3   -1.64    1.13
  11 -10   3    0.68    1.41
  11 -10   3    0.13    0.58
  11 -10   3   -0.58    0.46
  11 -10   3    0.12    1.32
 -12  10  -3    4.42    1.98
 -12  10  -3    4.40    2.11
  12 -10   3    4.76    1.87
  12 -10   3    3.43    1.95
 -13  10  -3    0.12    1.32
 -13  10  -3   -0.29    1.49
  13 -10   3    1.36    1.83
  13 -10   3    1.69    1.56
 -14  10  -3    1.98    1.77
 -14  10  -3    1.19    1.69
  14 -10   3    3.05    1.77
  14 -10   3   -2.70    1.58
 -15  10  -3    2.29    2.05
 -15  10  -3    0.69    1.85
  15 -10   3    3.40    2.58
  15 -10   3   -1.03    1.48
   9   9  -3    2.34    1.79
   9   9  -3    0.89    2.00
  -9  -9   3    2.30    2.06
  -9  -9   3   -0.53    1.84
   8   9  -3    3.84    1.92
   8   9  -3    1.90    1.80
  -8  -9   3   -0.56    1.76
  -8  -9   3   -0.39    2.26
   7   9  -3    5.59    2.09
   7   9  -3    5.52    2.08
  -7  -9   3    7.47    2.32
   6   9  -3    2.16    1.64
   6   9  -3    2.85    1.68
  -6  -9   3    3.36    1.92
  -6  -9   3    0.63    1.52
   5   9  -3    9.55    2.12
   5   9  -3   13.85    2.58
  -5  -9   3    8.42    2.29
  -5  -9   3    9.04    2.20
   4   9  -3    0.50    1.20
   4   9  -3    0.47    1.42
  -4  -9   3   -0.15    1.18
  -4  -9   3   -0.10    1.47
   3   9  -3   14.27    2.35
   3   9  -3   19.59    2.90
   3   9  -3   16.15    1.11
   3   9  -3   15.22    1.57
  -3  -9   3   16.67    2.30
  -3  -9   3   20.06    3.02
   2   9  -3   27.91    1.71
   2   9  -3   27.94    2.14
   2   9  -3   31.33    2.87
  -2  -9   3   29.60    2.30
  -2  -9   3   26.00    2.75
   1   9  -3    8.25    1.36
   1   9  -3    7.63    1.90
   1   9  -3   11.38    1.59
  -1  -9   3   11.08    2.27
  -1  -9   3    9.70    1.74
  -1  -9   3   10.79    1.62
  -1  -9   3   10.43    1.46
   0   9  -3    1.25    1.22
   0   9  -3    1.43    0.95
   0   9  -3    0.59    0.60
   0  -9   3    0.43    1.24
   0  -9   3   -0.22    0.82
   0  -9   3    1.57    0.86
   0  -9   3    0.62    0.74
   0  -9   3    1.69    0.98
  -1   9  -3    6.71    1.64
  -1   9  -3    4.68    0.95
  -1   9  -3    5.67    1.32
   1  -9   3    3.77    1.17
   1  -9   3    3.55    0.89
   1  -9   3    5.42    1.76
   1  -9   3    2.78    0.99
  -2   9  -3    0.78    0.57
  -2   9  -3    0.57    1.05
  -2   9  -3    0.81    0.90
   2  -9   3    1.37    1.18
   2  -9   3    0.77    0.61
   2  -9   3    1.01    0.89
   2  -9   3    0.52    0.87
   2  -9   3    0.70    0.74
  -3   9  -3   -1.47    0.73
  -3   9  -3   -0.82    0.86
  -3   9  -3   -0.02    0.49
   3  -9   3    0.43    0.83
   3  -9   3    0.32    0.89
   3  -9   3   -0.12    0.50
   3  -9   3   -0.29    0.82
   3  -9   3    0.87    1.03
  -4   9  -3    3.45    1.35
  -4   9  -3    2.47    1.17
  -4   9  -3    4.19    0.90
  -4   9  -3    3.59    0.84
  -4   9  -3    4.53    1.15
   4  -9   3    4.76    1.47
   4  -9   3    3.57    1.07
   4  -9   3    3.12    1.13
  -5   9  -3   97.68    3.42
  -5   9  -3   88.08    3.87
  -5   9  -3   88.81    3.37
  -5   9  -3   92.01    3.99
   5  -9   3   90.67    4.39
   5  -9   3  106.57    4.31
  -6   9  -3    4.47    1.14
  -6   9  -3    3.57    0.98
  -6   9  -3    3.12    1.08
  -6   9  -3    3.61    1.50
   6  -9   3    3.59    0.95
   6  -9   3    3.17    1.25
   6  -9   3    5.16    1.55
  -7   9  -3    4.55    1.22
  -7   9  -3    2.84    1.05
  -7   9  -3    3.95    1.21
  -7   9  -3    2.97    1.47
   7  -9   3    4.59    1.10
   7  -9   3    2.86    1.46
   7  -9   3    3.13    1.68
  -8   9  -3   14.26    1.53
  -8   9  -3   17.97    2.34
  -8   9  -3   19.36    2.94
  -8   9  -3   15.89    2.16
   8  -9   3   14.33    1.42
   8  -9   3   15.09    2.52
   8  -9   3   18.69    2.68
  -9   9  -3   20.66    2.67
  -9   9  -3   16.91    2.85
   9  -9   3   16.89    2.66
   9  -9   3   16.55    2.69
   9  -9   3   14.14    1.32
 -10   9  -3    2.12    1.30
 -10   9  -3    0.15    1.39
  10  -9   3    0.52    0.57
  10  -9   3    1.32    1.40
  10  -9   3   -0.15    1.33
  10  -9   3    0.07    0.57
 -11   9  -3   -0.19    1.40
 -11   9  -3    0.32    1.19
  11  -9   3    0.19    1.54
  11  -9   3   -0.12    0.52
  11  -9   3    0.01    1.25
  11  -9   3    0.11    0.42
 -12   9  -3    2.47    1.43
 -12   9  -3    4.19    1.90
  12  -9   3   -1.27    1.29
  12  -9   3    2.77    1.74
 -13   9  -3    7.87    2.30
 -13   9  -3    8.19    2.27
  13  -9   3    4.77    2.30
  13  -9   3    7.86    2.26
 -14   9  -3    4.11    1.92
 -14   9  -3    5.26    1.99
  14  -9   3    3.02    2.01
  14  -9   3    2.63    1.97
 -15   9  -3   11.49    2.83
 -15   9  -3   11.21    2.87
  15  -9   3   10.03    3.16
  15  -9   3   10.81    2.76
  10   8  -3    4.99    2.16
  10   8  -3    8.89    2.49
 -10  -8   3    8.60    3.08
 -10  -8   3    6.29    2.36
   9   8  -3    3.56    2.17
  -9  -8   3   -0.05    1.52
  -9  -8   3    0.62    1.66
   8   8  -3    3.86    1.92
   8   8  -3    2.85    1.75
  -8  -8   3    0.97    1.91
  -8  -8   3   -1.16    2.46
   7   8  -3    1.95    1.31
   7   8  -3    0.74    1.31
  -7  -8   3   -0.68    1.50
  -7  -8   3    0.71    1.70
   6   8  -3    4.47    1.75
   6   8  -3    7.51    2.25
  -6  -8   3    6.50    2.24
  -6  -8   3    6.16    1.94
   5   8  -3   15.24    2.62
   5   8  -3   16.38    2.82
  -5  -8   3   15.29    2.89
  -5  -8   3   17.63    2.61
   4   8  -3   23.05    2.86
   4   8  -3   23.86    2.66
  -4  -8   3   27.84    3.51
  -4  -8   3   21.17    2.25
   3   8  -3   26.08    2.12
   3   8  -3   21.49    2.26
   3   8  -3   21.41    1.18
   3   8  -3   25.49    2.59
  -3  -8   3   24.84    2.61
  -3  -8   3   23.13    2.19
   2   8  -3   18.15    2.30
   2   8  -3   16.48    1.24
   2   8  -3   21.92    2.77
   2   8  -3   16.43    1.61
  -2  -8   3   15.98    1.19
  -2  -8   3   16.18    1.94
  -2  -8   3   17.21    2.10
  -2  -8   3   18.10    2.70
   1   8  -3   64.24    2.65
   1   8  -3   61.42    3.53
   1   8  -3   61.70    2.75
  -1  -8   3   64.32    2.83
  -1  -8   3   62.17    2.55
  -1  -8   3   65.75    3.71
  -1  -8   3   61.69    3.05
   0   8  -3    4.79    1.46
   0   8  -3    7.58    1.69
   0   8  -3    7.90    1.13
   0   8  -3    6.98    1.23
   0  -8   3    7.29    1.16
   0  -8   3    5.03    1.57
   0  -8   3    7.61    1.55
   0  -8   3    7.48    1.43
   0  -8   3    7.92    1.43
   0  -8   3    6.34    1.16
  -1   8  -3   14.42    1.52
  -1   8  -3   17.05    1.89
  -1   8  -3   15.90    2.11
  -1   8  -3   18.37    1.24
   1  -8   3   20.57    2.06
   1  -8   3   16.01    1.24
   1  -8   3   18.13    1.56
   1  -8   3   19.80    1.82
   1  -8   3   16.84    1.57
   1  -8   3   18.20    1.70
  -2   8  -3    0.07    0.86
  -2   8  -3    0.88    0.56
  -2   8  -3    1.31    0.92
  -2   8  -3    0.76    0.89
   2  -8   3    1.28    1.08
   2  -8   3    0.19    0.65
   2  -8   3   -0.16    0.74
   2  -8   3    0.17    0.47
   2  -8   3    1.82    0.89
  -3   8  -3   10.31    0.96
  -3   8  -3   14.28    1.46
  -3   8  -3   12.91    1.88
  -3   8  -3   14.08    2.02
  -3   8  -3   10.73    1.77
   3  -8   3   14.58    2.07
   3  -8   3   14.88    2.05
   3  -8   3   15.36    1.91
   3  -8   3   13.70    1.76
  -4   8  -3    0.22    0.74
  -4   8  -3    1.37    0.82
  -4   8  -3    0.80    0.94
  -4   8  -3    0.95    0.48
  -4   8  -3    0.25    0.50
  -4   8  -3    1.73    0.94
   4  -8   3    0.97    0.88
   4  -8   3   -0.22    0.82
   4  -8   3   -0.39    0.65
   4  -8   3    0.50    0.70
  -5   8  -3   25.47    2.30
  -5   8  -3   28.81    2.08
  -5   8  -3   28.58    2.21
  -5   8  -3   29.38    1.78
  -5   8  -3   28.41    2.09
  -5   8  -3   26.49    1.68
   5  -8   3   26.78    2.32
   5  -8   3   25.75    2.14
   5  -8   3   25.10    1.84
  -6   8  -3    9.92    1.55
  -6   8  -3   10.60    1.43
  -6   8  -3    7.10    1.44
  -6   8  -3   10.48    1.71
  -6   8  -3   11.46    1.61
   6  -8   3   10.32    1.45
   6  -8   3   11.55    2.02
   6  -8   3   10.38    1.86
  -7   8  -3    3.43    1.19
  -7   8  -3    3.76    1.08
  -7   8  -3    3.32    1.09
  -7   8  -3    3.28    1.42
   7  -8   3    3.62    1.45
   7  -8   3    3.22    0.90
  -8   8  -3    1.92    1.50
  -8   8  -3    1.94    0.83
  -8   8  -3    2.45    1.04
  -8   8  -3    2.71    1.27
   8  -8   3    2.13    1.39
   8  -8   3    1.23    1.31
   8  -8   3    2.91    0.80
  -9   8  -3    6.11    1.86
  -9   8  -3    5.43    1.57
   9  -8   3    4.34    0.90
   9  -8   3    9.32    2.05
   9  -8   3    5.82    1.87
   9  -8   3    6.26    1.12
 -10   8  -3    4.83    1.87
 -10   8  -3    3.74    1.60
  10  -8   3    2.20    1.55
  10  -8   3    5.29    0.93
  10  -8   3    4.53    1.71
  10  -8   3    3.37    0.79
 -11   8  -3   -1.16    1.13
 -11   8  -3    0.42    1.37
  11  -8   3   -1.68    1.19
  11  -8   3   -0.60    1.18
  11  -8   3   -0.35    0.40
 -12   8  -3    9.48    2.42
 -12   8  -3   11.38    2.49
  12  -8   3    6.77    2.34
  12  -8   3    7.54    2.15
 -13   8  -3    3.11    1.96
 -13   8  -3    0.04    1.55
  13  -8   3    0.68    1.87
  13  -8   3   -1.85    1.39
 -14   8  -3    3.35    1.97
 -14   8  -3    2.17    1.80
  14  -8   3    3.66    1.58
  14  -8   3   -0.02    2.02
 -15   8  -3   -2.11    1.48
 -15   8  -3    0.64    1.58
  15  -8   3    0.40    1.72
  15  -8   3    0.20    1.96
  11   7  -3   11.64    3.01
  11   7  -3   13.26    2.55
 -11  -7   3   11.44    3.03
 -11  -7   3   12.14    3.26
  10   7  -3    0.47    1.69
  10   7  -3   -0.65    1.27
 -10  -7   3    1.04    1.92
 -10  -7   3    1.16    1.78
   9   7  -3    3.28    1.57
  -9  -7   3    2.03    1.83
   8   7  -3    1.03    1.44
   8   7  -3    1.19    1.43
  -8  -7   3   -0.37    1.52
  -8  -7   3    3.60    1.83
   7   7  -3    2.86    1.70
   7   7  -3    2.71    1.50
  -7  -7   3    2.55    1.72
  -7  -7   3    1.48    1.49
   6   7  -3    3.02    1.56
   6   7  -3    0.15    1.34
  -6  -7   3    2.16    1.58
  -6  -7   3    2.36    1.46
   5   7  -3   21.87    2.44
   5   7  -3   21.62    2.92
  -5  -7   3   23.79    3.14
  -5  -7   3   19.96    4.27
   4   7  -3   -0.51    1.03
   4   7  -3   -0.10    0.73
   4   7  -3    0.27    1.26
  -4  -7   3    0.36    1.28
  -4  -7   3    0.47    1.10
   3   7  -3  150.91    3.58
   3   7  -3  156.85    5.89
   3   7  -3  152.16    5.52
   3   7  -3  155.45    3.63
   3   7  -3  142.48    5.00
  -3  -7   3  153.20    5.18
  -3  -7   3  148.35    5.39
   2   7  -3    4.09    1.34
   2   7  -3    7.75    0.99
   2   7  -3    7.51    1.63
   2   7  -3    8.15    1.28
  -2  -7   3    6.08    1.57
  -2  -7   3    8.86    1.42
  -2  -7   3   10.79    1.95
  -2  -7   3    7.81    0.85
  -2  -7   3    8.37    1.48
   1   7  -3   -0.73    0.87
   1   7  -3    0.67    0.74
   1   7  -3   -0.11    0.48
   1   7  -3   -0.23    0.51
  -1  -7   3   -0.61    0.54
  -1  -7   3    0.59    1.04
  -1  -7   3   -0.44    0.63
  -1  -7   3    1.36    0.75
  -1  -7   3    0.73    0.60
   0   7  -3   14.81    1.59
   0   7  -3   15.90    1.14
   0   7  -3   18.80    2.26
   0   7  -3   17.31    1.44
   0  -7   3   15.65    1.53
   0  -7   3   14.84    1.57
   0  -7   3   17.99    1.39
   0  -7   3   14.37    1.59
   0  -7   3   15.89    1.20
   0  -7   3   19.86    2.00
  -1   7  -3    0.50    0.77
  -1   7  -3   -1.56    0.56
  -1   7  -3   -0.37    0.35
  -1   7  -3   -0.36    0.65
   1  -7   3   -0.23    0.49
   1  -7   3   -0.86    0.73
   1  -7   3    1.07    0.74
   1  -7   3    0.72    0.74
   1  -7   3    0.01    0.73
   1  -7   3    0.60    0.72
  -2   7  -3    0.86    0.92
  -2   7  -3    1.38    0.50
  -2   7  -3    0.37    0.72
  -2   7  -3    2.27    1.02
   2  -7   3    0.55    0.55
   2  -7   3    0.50    0.86
   2  -7   3    0.23    0.73
   2  -7   3    1.24    0.90
   2  -7   3    0.37    0.90
  -3   7  -3  169.35    5.54
  -3   7  -3  173.56    5.27
  -3   7  -3  172.54    4.34
  -3   7  -3  168.22    5.46
  -3   7  -3  172.87    5.40
   3  -7   3  172.42    5.43
   3  -7   3  168.13    5.26
   3  -7   3  174.77    5.63
   3  -7   3  171.26    5.22
  -4   7  -3   42.21    1.93
  -4   7  -3   44.47    2.39
  -4   7  -3   45.50    2.51
  -4   7  -3   43.54    1.95
  -4   7  -3   43.31    2.69
  -4   7  -3   45.40    2.55
   4  -7   3   45.23    2.56
   4  -7   3   47.69    2.34
   4  -7   3   46.56    2.69
   4  -7   3   49.35    2.74
  -5   7  -3    1.89    0.87
  -5   7  -3    0.69    0.71
  -5   7  -3    0.30    0.58
  -5   7  -3    0.81    0.56
  -5   7  -3    0.72    0.72
  -5   7  -3   -1.15    0.75
   5  -7   3    0.57    0.90
   5  -7   3    0.57    0.81
   5  -7   3    0.59    0.71
   5  -7   3    0.53    0.61
  -6   7  -3    3.82    1.38
  -6   7  -3    7.60    1.29
  -6   7  -3    8.46    1.48
  -6   7  -3    6.69    1.48
  -6   7  -3    7.87    1.31
  -6   7  -3    6.85    1.29
   6  -7   3    5.43    1.46
   6  -7   3    8.21    1.62
   6  -7   3    7.39    1.14
  -7   7  -3    1.27    0.88
  -7   7  -3    1.58    0.86
  -7   7  -3    1.04    1.30
  -7   7  -3    2.06    0.77
   7  -7   3    1.92    0.71
   7  -7   3   -0.27    1.05
   7  -7   3    1.80    1.19
  -8   7  -3   12.93    2.41
  -8   7  -3    7.91    1.72
  -8   7  -3   12.71    2.02
   8  -7   3    6.33    1.86
   8  -7   3   10.46    1.30
   8  -7   3   11.21    1.39
   8  -7   3   11.14    2.02
  -9   7  -3   12.57    2.46
  -9   7  -3   11.82    2.15
   9  -7   3   10.65    1.08
   9  -7   3   16.53    2.68
   9  -7   3   11.32    1.16
 -10   7  -3   -0.58    1.26
 -10   7  -3    1.05    1.26
  10  -7   3    2.36    1.39
  10  -7   3    1.32    1.54
  10  -7   3    0.77    0.48
  10  -7   3    0.33    0.54
 -11   7  -3    0.60    1.26
 -11   7  -3    1.94    1.36
  11  -7   3   -0.41    0.43
  11  -7   3    1.53    1.19
  11  -7   3   -2.43    0.90
 -12   7  -3    3.42    1.66
 -12   7  -3    0.86    1.21
  12  -7   3    1.74    1.37
  12  -7   3    4.75    1.86
 -13   7  -3   19.78    4.14
 -13   7  -3   20.40    3.40
  13  -7   3   19.18    3.07
  13  -7   3   18.26    3.67
 -14   7  -3    0.13    1.63
 -14   7  -3    2.33    1.94
  14  -7   3    1.20    2.02
  14  -7   3    1.07    1.34
 -15   7  -3    0.62    1.84
 -15   7  -3   -1.90    1.41
  15  -7   3    0.06    1.99
  12   6  -3    1.30    2.08
  12   6  -3    4.84    1.94
 -12  -6   3    1.21    1.98
 -12  -6   3   -0.95    1.96
  11   6  -3    5.19    1.91
  11   6  -3    2.91    1.54
 -11  -6   3   -1.15    1.86
 -11  -6   3    1.69    1.96
  10   6  -3    2.23    1.81
  10   6  -3   -0.49    1.19
 -10  -6   3    1.52    1.66
 -10  -6   3    1.02    1.66
   9   6  -3    4.61    1.77
   9   6  -3    6.10    2.01
  -9  -6   3    3.61    1.71
  -9  -6   3    4.00    1.87
   8   6  -3    0.46    1.48
   8   6  -3    0.84    1.19
  -8  -6   3    1.17    1.37
  -8  -6   3    0.83    1.30
   7   6  -3    1.74    1.51
   7   6  -3    0.39    1.26
  -7  -6   3    1.59    1.65
  -7  -6   3    2.64    1.50
   6   6  -3   12.15    2.34
   6   6  -3   17.48    2.68
  -6  -6   3   11.93    2.38
  -6  -6   3   16.25    2.48
   5   6  -3    4.59    1.46
  -5  -6   3    6.51    1.63
  -5  -6   3    2.54    1.47
   4   6  -3    3.00    1.37
   4   6  -3    2.64    1.22
   4   6  -3    3.05    1.22
  -4  -6   3    4.02    1.50
  -4  -6   3    2.47    1.09
  -4  -6   3    1.98    1.12
   3   6  -3   30.23    2.25
   3   6  -3   25.48    2.12
   3   6  -3   27.91    2.28
   3   6  -3   26.32    1.80
   3   6  -3   25.12    0.95
   3   6  -3   25.92    0.96
  -3  -6   3   24.90    2.00
  -3  -6   3   25.13    2.10
  -3  -6   3   24.73    2.26
  -3  -6   3   22.50    1.80
   2   6  -3    7.37    1.44
   2   6  -3    8.13    1.49
   2   6  -3    7.48    1.16
   2   6  -3    6.59    1.46
  -2  -6   3    7.31    0.76
  -2  -6   3    6.61    1.17
  -2  -6   3    6.65    1.33
  -2  -6   3    7.59    1.64
  -2  -6   3    6.80    1.43
   1   6  -3   23.18    1.96
   1   6  -3   22.17    1.34
   1   6  -3   21.02    1.35
   1   6  -3   19.60    1.81
  -1  -6   3   27.64    2.18
  -1  -6   3   27.65    2.03
  -1  -6   3   22.47    1.73
  -1  -6   3   23.67    1.46
  -1  -6   3   20.74    1.30
   0   6  -3    7.55    1.53
   0   6  -3    9.12    1.26
   0   6  -3    6.67    0.75
   0   6  -3    8.32    1.43
   0  -6   3   10.20    1.44
   0  -6   3    9.05    1.60
   0  -6   3    7.22    1.14
   0  -6   3    9.86    1.59
   0  -6   3    9.08    1.13
   0  -6   3    8.73    1.43
  -1   6  -3    5.88    1.16
  -1   6  -3    5.75    0.64
  -1   6  -3    7.19    1.40
  -1   6  -3    4.72    1.30
   1  -6   3    7.20    1.27
   1  -6   3    5.76    1.32
   1  -6   3    5.80    1.31
   1  -6   3    5.74    1.17
   1  -6   3    6.71    0.75
  -2   6  -3   10.16    1.57
  -2   6  -3   10.54    1.60
  -2   6  -3   10.49    1.42
  -2   6  -3    8.22    1.44
  -2   6  -3    8.91    0.74
   2  -6   3   10.93    1.52
   2  -6   3   10.10    1.46
   2  -6   3   12.61    1.73
   2  -6   3    8.94    1.41
  -3   6  -3   44.40    2.34
  -3   6  -3   46.00    2.46
  -3   6  -3   46.34    2.36
  -3   6  -3   47.48    2.57
  -3   6  -3   43.84    1.74
   3  -6   3   44.53    2.42
   3  -6   3   47.27    2.51
   3  -6   3   44.19    2.48
   3  -6   3   43.99    2.25
  -4   6  -3  125.04    4.07
  -4   6  -3  118.46    4.48
  -4   6  -3  122.65    3.66
  -4   6  -3  117.94    4.17
  -4   6  -3  117.73    3.57
  -4   6  -3  124.21    4.29
   4  -6   3  124.55    4.46
   4  -6   3  122.74    4.29
   4  -6   3  124.74    3.92
   4  -6   3  121.50    4.38
  -5   6  -3   29.98    1.83
  -5   6  -3   30.98    2.32
  -5   6  -3   29.23    1.82
  -5   6  -3   32.84    2.04
   5  -6   3   28.48    2.19
   5  -6   3   27.46    2.01
   5  -6   3   28.51    2.09
   5  -6   3   28.34    1.70
  -6   6  -3   22.16    1.82
  -6   6  -3   22.76    1.81
  -6   6  -3   20.14    1.85
  -6   6  -3   25.44    1.66
  -6   6  -3   24.38    2.17
   6  -6   3   22.09    1.49
   6  -6   3   21.59    1.70
   6  -6   3   23.61    2.15
   6  -6   3   21.18    1.94
   6  -6   3   27.21    2.10
  -7   6  -3    5.89    1.30
  -7   6  -3    7.07    1.76
   7  -6   3    5.04    1.25
   7  -6   3    5.25    0.89
   7  -6   3    8.05    1.79
   7  -6   3    7.18    1.57
  -8   6  -3   32.56    2.77
  -8   6  -3   30.72    2.27
  -8   6  -3   36.19    2.74
   8  -6   3   38.82    3.01
   8  -6   3   30.29    2.55
   8  -6   3   37.63    1.93
   8  -6   3   34.76    1.85
  -9   6  -3   12.53    2.35
  -9   6  -3   14.25    2.46
   9  -6   3   16.61    2.41
   9  -6   3   14.51    2.49
   9  -6   3   14.40    1.23
   9  -6   3   12.98    1.22
 -10   6  -3   20.62    3.04
 -10   6  -3   17.55    2.92
  10  -6   3   17.54    2.60
  10  -6   3   14.82    1.19
  10  -6   3   16.47    1.29
  10  -6   3   11.44    2.47
 -11   6  -3    3.38    1.72
 -11   6  -3    3.36    1.85
  11  -6   3    2.30    1.65
  11  -6   3    1.36    1.29
  11  -6   3    1.46    0.63
  11  -6   3    1.72    0.62
 -12   6  -3    0.01    1.41
 -12   6  -3    3.06    1.51
  12  -6   3    1.52    1.41
  12  -6   3   -0.09    1.58
 -13   6  -3    7.33    2.17
 -13   6  -3    5.46    2.29
  13  -6   3    6.32    1.99
  13  -6   3    0.37    1.76
 -14   6  -3   20.24    3.65
  14  -6   3   16.52    3.69
 -15   6  -3    3.45    1.64
 -15   6  -3   -0.72    1.90
 -15   6  -3   -0.68    1.73
  15  -6   3   -2.20    1.61
  12   5  -3    3.02    1.57
  12   5  -3    3.66    2.10
 -12  -5   3    1.51    1.92
 -12  -5   3    1.87    1.74
  11   5  -3   -0.20    1.55
  11   5  -3    0.78    1.50
 -11  -5   3   -1.34    1.46
 -11  -5   3    1.42    1.87
  10   5  -3    1.82    1.97
  10   5  -3    1.54    1.21
 -10  -5   3    1.05    1.48
 -10  -5   3   -0.40    1.34
   9   5  -3    0.35    1.21
   9   5  -3    4.34    1.90
  -9  -5   3    5.61    1.89
  -9  -5   3    1.34    1.56
   8   5  -3    0.31    0.94
   8   5  -3    2.51    1.63
  -8  -5   3    1.43    1.47
  -8  -5   3    2.14    1.47
   7   5  -3    4.85    1.59
   7   5  -3    3.46    1.74
  -7  -5   3    3.11    1.46
  -7  -5   3    4.47    1.75
   6   5  -3    0.99    1.15
   6   5  -3    1.33    1.37
  -6  -5   3    6.52    1.87
  -6  -5   3    2.51    1.51
   5   5  -3   11.77    1.91
   5   5  -3    7.22    1.55
   5   5  -3   10.87    1.95
  -5  -5   3   10.68    1.99
  -5  -5   3    7.45    1.53
  -5  -5   3    7.13    1.59
   4   5  -3    3.32    1.19
   4   5  -3    2.65    1.04
   4   5  -3    4.78    1.38
   4   5  -3    4.43    1.33
  -4  -5   3    3.63    1.28
  -4  -5   3    3.87    1.14
  -4  -5   3    4.66    1.26
  -4  -5   3    4.12    1.25
   3   5  -3   35.90    2.35
   3   5  -3   41.02    2.87
   3   5  -3   37.21    0.96
   3   5  -3   36.04    0.95
   3   5  -3   42.36    2.17
   3   5  -3   35.33    2.37
  -3  -5   3   40.56    2.40
  -3  -5   3   39.82    2.59
  -3  -5   3   35.35    2.25
  -3  -5   3   37.11    2.11
   2   5  -3   91.55    3.69
   2   5  -3   90.90    2.48
   2   5  -3   97.40    3.79
   2   5  -3   89.22    3.53
   2   5  -3   90.90    3.08
  -2  -5   3   92.96    3.51
  -2  -5   3   94.58    2.48
  -2  -5   3   92.73    3.60
  -2  -5   3   89.53    3.07
  -2  -5   3   86.71    3.72
   1   5  -3    4.54    1.19
   1   5  -3    1.84    0.61
   1   5  -3    1.27    0.96
   1   5  -3    2.53    0.71
  -1  -5   3    1.28    1.03
  -1  -5   3    1.62    0.93
  -1  -5   3    3.04    0.81
  -1  -5   3    1.81    0.73
  -1  -5   3    1.00    0.89
   0   5  -3   16.62    0.88
   0   5  -3   21.20    1.73
   0   5  -3   16.89    1.26
   0   5  -3   14.34    1.45
   0  -5   3   18.69    1.55
   0  -5   3   17.07    1.27
   0  -5   3   19.03    1.58
   0  -5   3   19.81    1.60
   0  -5   3   19.07    0.94
   0  -5   3   20.96    1.76
  -1   5  -3    4.00    1.08
  -1   5  -3    5.62    1.11
  -1   5  -3    5.04    1.06
  -1   5  -3    4.59    1.12
  -1   5  -3    4.33    0.45
   1  -5   3    5.19    1.07
   1  -5   3    5.77    1.15
   1  -5   3    4.08    0.44
   1  -5   3    4.18    1.01
   1  -5   3    3.09    0.99
  -2   5  -3   18.49    1.49
  -2   5  -3   17.25    1.52
  -2   5  -3   19.68    0.90
  -2   5  -3   17.39    0.88
  -2   5  -3   16.01    1.44
  -2   5  -3   16.26    1.48
   2  -5   3   17.08    1.40
   2  -5   3   16.31    1.46
   2  -5   3   18.45    1.53
   2  -5   3   16.84    1.46
  -3   5  -3   99.51    3.71
  -3   5  -3   93.37    3.46
  -3   5  -3   92.70    3.30
  -3   5  -3   88.49    3.23
   3  -5   3   94.51    3.24
   3  -5   3   89.49    3.43
   3  -5   3  101.27    3.46
   3  -5   3   89.84    3.48
  -4   5  -3    1.14    0.67
  -4   5  -3   -0.10    0.79
  -4   5  -3    0.36    0.73
  -4   5  -3    0.04    0.63
  -4   5  -3   -0.35    0.67
   4  -5   3   -0.40    0.74
   4  -5   3   -0.13    0.53
   4  -5   3   -0.34    0.51
   4  -5   3    1.26    0.87
   4  -5   3    0.01    0.71
  -5   5  -3    0.64    0.63
  -5   5  -3    1.40    0.79
  -5   5  -3   -0.13    0.88
  -5   5  -3    0.84    0.72
  -5   5  -3    0.61    0.72
   5  -5   3    0.50    0.56
   5  -5   3    0.97    0.71
   5  -5   3    1.33    0.83
   5  -5   3    1.07    0.81
   5  -5   3    1.40    0.91
  -6   5  -3    9.05    1.49
  -6   5  -3   10.57    1.48
  -6   5  -3    7.27    1.59
  -6   5  -3    7.74    1.49
   6  -5   3    7.40    1.50
   6  -5   3    9.76    1.55
   6  -5   3    7.53    1.51
   6  -5   3   11.40    1.65
   6  -5   3    8.37    1.14
  -7   5  -3   15.63    1.96
  -7   5  -3   16.21    2.16
  -7   5  -3   24.66    2.86
   7  -5   3   16.28    1.70
   7  -5   3   19.43    1.87
   7  -5   3   11.83    2.00
   7  -5   3   15.76    1.32
   7  -5   3   14.99    1.25
   7  -5   3   15.51    2.27
  -8   5  -3    1.89    1.21
  -8   5  -3    2.90    1.12
   8  -5   3    2.63    0.81
   8  -5   3    3.75    0.90
   8  -5   3    2.96    1.16
   8  -5   3    2.92    1.28
  -9   5  -3   31.89    2.98
  -9   5  -3   38.63    3.04
  -9   5  -3   40.34    3.12
   9  -5   3   47.13    3.53
   9  -5   3   43.86    3.03
   9  -5   3   38.49    2.04
   9  -5   3   44.67    2.13
 -10   5  -3   -1.23    1.04
 -10   5  -3   -0.78    1.09
  10  -5   3    0.44    1.22
  10  -5   3   -0.46    0.58
  10  -5   3    1.30    0.61
  10  -5   3   -0.02    1.02
 -11   5  -3   10.98    2.56
 -11   5  -3   10.95    2.32
  11  -5   3    9.49    1.23
  11  -5   3   11.50    2.27
  11  -5   3    8.73    2.36
  11  -5   3   10.01    1.11
 -12   5  -3    5.53    2.00
 -12   5  -3    5.83    1.94
  12  -5   3    4.26    0.86
  12  -5   3    3.98    0.71
 -13   5  -3    0.17    1.46
 -13   5  -3    1.59    1.68
  13  -5   3    0.35    1.87
 -14   5  -3    1.04    1.67
 -14   5  -3    2.57    1.43
 -14   5  -3    2.36    1.83
  14  -5   3    2.03    2.18
  13   4  -3   12.42    3.20
  13   4  -3    8.36    1.96
 -13  -4   3    8.27    2.89
 -13  -4   3    9.09    2.71
  12   4  -3   16.27    2.49
  12   4  -3   16.50    3.47
 -12  -4   3   14.90    3.10
 -12  -4   3   17.06    3.54
  11   4  -3    6.89    1.66
  11   4  -3    6.01    2.23
 -11  -4   3    4.19    2.14
 -11  -4   3    4.02    2.20
  10   4  -3    0.29    1.35
  10   4  -3    2.85    1.43
 -10  -4   3    1.94    1.76
 -10  -4   3    1.47    1.60
   9   4  -3    2.00    1.59
   9   4  -3   -0.26    0.87
  -9  -4   3    1.72    1.68
  -9  -4   3   -0.58    1.07
   8   4  -3    9.54    1.91
   8   4  -3    7.87    2.10
  -8  -4   3    6.90    2.09
  -8  -4   3    6.92    1.99
   7   4  -3   22.29    2.92
   7   4  -3   18.01    2.34
  -7  -4   3   18.40    2.36
  -7  -4   3   20.66    2.87
  -7  -4   3   20.92    2.33
   6   4  -3   12.36    1.90
   6   4  -3   12.91    2.13
  -6  -4   3   11.34    1.83
  -6  -4   3   11.65    2.45
  -6  -4   3   10.59    1.88
   5   4  -3   19.44    1.99
   5   4  -3   22.29    1.90
  -5  -4   3   26.26    2.30
  -5  -4   3   27.63    2.07
  -5  -4   3   20.29    1.97
  -5  -4   3   21.94    1.93
   4   4  -3    0.32    0.87
   4   4  -3    2.40    1.06
   4   4  -3    1.59    0.86
  -4  -4   3    0.65    0.86
  -4  -4   3    0.50    0.70
  -4  -4   3   -0.28    0.69
  -4  -4   3    0.73    0.87
   3   4  -3    9.14    1.56
   3   4  -3    8.78    1.27
   3   4  -3    8.43    1.48
   3   4  -3   11.85    1.73
  -3  -4   3   13.29    1.73
  -3  -4   3   10.85    1.53
  -3  -4   3   12.08    1.76
  -3  -4   3    9.95    1.32
   2   4  -3    0.15    0.34
   2   4  -3   -0.50    0.69
   2   4  -3    0.68    0.84
   2   4  -3    0.63    0.80
   2   4  -3    0.35    0.55
  -2  -4   3   -0.16    0.69
  -2  -4   3    0.18    0.35
  -2  -4   3   -0.10    0.71
  -2  -4   3    0.38    0.53
  -2  -4   3    0.61    0.82
   1   4  -3    2.11    0.50
   1   4  -3    1.40    0.80
   1   4  -3    1.80    0.56
   1   4  -3    2.18    0.89
   1   4  -3    0.41    0.70
  -1  -4   3    2.02    0.86
  -1  -4   3    1.48    0.45
  -1  -4   3    1.56    0.54
  -1  -4   3    3.34    0.97
  -1  -4   3    2.64    0.92
   0   4  -3    4.35    0.83
   0   4  -3    3.51    0.99
   0   4  -3    3.84    0.35
   0   4  -3    4.65    0.96
   0  -4   3    3.82    0.93
   0  -4   3    3.51    0.92
   0  -4   3    3.38    0.36
   0  -4   3    4.23    0.82
   0  -4   3    6.96    1.12
   0  -4   3    3.05    0.89
  -1   4  -3   21.14    1.49
  -1   4  -3   23.19    0.63
  -1   4  -3   21.53    1.40
  -1   4  -3   20.72    1.42
  -1   4  -3   23.64    1.49
  -1   4  -3   22.97    0.63
   1  -4   3   24.75    1.47
   1  -4   3   24.26    1.45
   1  -4   3   22.74    1.48
   1  -4   3   21.42    1.48
  -2   4  -3  269.93    6.77
  -2   4  -3  283.31    5.94
  -2   4  -3  284.43    6.66
  -2   4  -3  281.65    6.94
  -2   4  -3  290.49    7.11
   2  -4   3  280.02    5.90
   2  -4   3  286.55    6.98
   2  -4   3  281.48    6.68
   2  -4   3  297.49    7.03
   2  -4   3  277.56    6.73
  -3   4  -3  353.26    7.57
  -3   4  -3  349.05    8.29
  -3   4  -3  329.24    7.87
  -3   4  -3  339.42    7.77
  -3   4  -3  340.92    8.43
   3  -4   3  336.11    8.25
   3  -4   3  336.46    7.82
   3  -4   3  333.90    8.27
   3  -4   3  348.13    7.87
  -4   4  -3    1.48    0.87
  -4   4  -3    1.55    1.02
  -4   4  -3    1.93    0.76
  -4   4  -3    1.59    0.71
  -4   4  -3    3.25    0.91
   4  -4   3    3.90    1.13
   4  -4   3    1.93    0.83
   4  -4   3    4.01    1.17
   4  -4   3    3.25    0.84
   4  -4   3    1.63    0.72
  -5   4  -3   60.96    2.81
  -5   4  -3   59.39    2.92
  -5   4  -3   55.17    2.91
  -5   4  -3   55.87    2.44
   5  -4   3   54.33    2.58
   5  -4   3   60.66    3.05
   5  -4   3   54.63    2.31
   5  -4   3   53.59    2.52
   5  -4   3   51.19    2.70
  -6   4  -3    8.16    1.26
  -6   4  -3    6.47    1.49
  -6   4  -3    8.53    1.53
  -6   4  -3    8.28    1.53
   6  -4   3    8.66    1.16
   6  -4   3    6.86    1.20
   6  -4   3    5.97    1.31
   6  -4   3    6.74    1.08
   6  -4   3    5.18    1.23
   6  -4   3    4.15    1.27
  -7   4  -3   23.20    1.82
  -7   4  -3   26.35    2.25
  -7   4  -3   24.68    2.22
   7  -4   3   21.94    1.54
   7  -4   3   23.98    2.08
   7  -4   3   19.64    1.88
   7  -4   3   24.68    2.33
   7  -4   3   24.13    1.97
   7  -4   3   22.62    1.57
  -8   4  -3   12.18    2.06
  -8   4  -3   10.05    2.04
  -8   4  -3   13.88    2.09
   8  -4   3   12.96    2.23
   8  -4   3    9.55    1.71
   8  -4   3   10.81    1.42
   8  -4   3   11.52    1.45
  -9   4  -3    6.81    1.77
  -9   4  -3    9.69    2.16
  -9   4  -3    6.85    1.52
   9  -4   3    8.17    1.23
   9  -4   3    5.94    1.89
   9  -4   3    8.18    1.31
   9  -4   3    8.11    1.79
 -10   4  -3   -2.31    0.96
 -10   4  -3   -0.21    1.09
  10  -4   3   -0.49    1.16
  10  -4   3   -0.32    0.71
  10  -4   3    0.86    0.61
  10  -4   3    0.67    1.44
 -11   4  -3    2.74    1.67
 -11   4  -3    2.52    1.40
  11  -4   3    5.33    1.11
  11  -4   3    4.24    0.98
  11  -4   3    3.42    1.93
 -12   4  -3   21.17    3.55
 -12   4  -3   27.47    3.43
  12  -4   3   19.08    1.47
  12  -4   3   17.69    1.56
  12  -4   3   17.03    3.26
 -13   4  -3    0.65    1.33
 -13   4  -3   -0.11    1.56
 -13   4  -3    0.39    1.23
  13  -4   3   -2.14    1.75
  13  -4   3    1.14    0.58
 -14   4  -3    3.79    1.73
 -14   4  -3    6.60    2.46
 -14   4  -3    3.04    1.54
  14  -4   3    1.18    2.19
  13   3  -3    1.64    1.16
  13   3  -3    4.21    2.18
 -13  -3   3    1.33    1.89
 -13  -3   3   -0.49    1.81
  12   3  -3    0.84    1.06
  12   3  -3    1.99    1.90
 -12  -3   3    1.17    1.63
 -12  -3   3    0.41    1.55
  11   3  -3    2.89    1.90
  11   3  -3    4.34    1.32
 -11  -3   3    6.19    2.29
 -11  -3   3    5.45    2.22
  10   3  -3   11.63    2.67
 -10  -3   3    8.81    2.31
 -10  -3   3   10.21    2.42
   9   3  -3    4.52    1.34
   9   3  -3    9.04    2.30
  -9  -3   3    5.67    2.07
  -9  -3   3    9.26    2.24
   8   3  -3   -1.39    1.14
   8   3  -3    0.99    0.92
  -8  -3   3   -0.21    1.29
  -8  -3   3    0.00    0.91
  -8  -3   3    1.31    1.36
   7   3  -3    0.55    0.89
   7   3  -3    1.98    1.35
  -7  -3   3    0.58    1.16
   6   3  -3   19.28    1.80
   6   3  -3   18.55    2.02
   6   3  -3   20.81    1.90
  -6  -3   3   23.17    1.86
  -6  -3   3   18.26    1.93
  -6  -3   3   20.54    2.12
  -6  -3   3   18.82    1.98
   5   3  -3    6.01    1.43
   5   3  -3   10.91    1.60
   5   3  -3    8.56    1.39
  -5  -3   3    9.83    1.63
  -5  -3   3   10.57    1.49
  -5  -3   3    8.93    1.69
  -5  -3   3   10.80    1.72
  -5  -3   3    8.04    1.47
   4   3  -3   59.52    2.67
   4   3  -3   60.57    2.70
   4   3  -3   62.64    2.99
  -4  -3   3   56.19    2.92
  -4  -3   3   56.87    2.83
  -4  -3   3   53.64    2.66
  -4  -3   3   61.36    2.67
   3   3  -3    0.79    0.86
   3   3  -3    1.33    0.71
   3   3  -3   -0.56    0.67
   3   3  -3    0.42    0.72
  -3  -3   3    0.99    0.91
  -3  -3   3    0.25    0.62
  -3  -3   3   -0.61    0.81
  -3  -3   3    0.43    0.76
   2   3  -3    2.89    0.44
   2   3  -3    3.53    0.90
   2   3  -3    3.27    0.91
   2   3  -3    3.36    0.94
   2   3  -3    3.42    0.69
  -2  -3   3    2.88    0.76
  -2  -3   3    2.54    0.81
  -2  -3   3    2.46    0.41
  -2  -3   3    1.97    0.88
  -2  -3   3    2.49    0.87
   1   3  -3   80.46    2.81
   1   3  -3   80.60    2.85
   1   3  -3   84.35    2.84
   1   3  -3   83.42    2.35
   1   3  -3   82.16    2.12
  -1  -3   3   81.89    2.80
  -1  -3   3   82.41    2.13
  -1  -3   3   83.69    2.83
  -1  -3   3   81.80    2.30
  -1  -3   3   84.03    2.86
   0   3  -3   11.85    1.15
   0   3  -3    9.86    1.06
   0  -3   3    9.61    1.05
   0  -3   3   10.74    1.10
   0  -3   3    9.66    0.89
   0  -3   3   10.35    0.98
  -1   3  -3  161.16    4.51
  -1   3  -3  173.45    4.57
  -1   3  -3  173.91    3.56
  -1   3  -3  180.02    4.61
  -1   3  -3  172.00    4.22
   1  -3   3  169.81    4.26
   1  -3   3  175.95    4.53
   1  -3   3  173.17    4.60
   1  -3   3  178.48    3.58
   1  -3   3  175.84    4.55
  -2   3  -3  395.39    8.72
  -2   3  -3  395.76    8.15
  -2   3  -3  384.50    8.25
  -2   3  -3  392.76    8.98
  -2   3  -3  406.90    8.93
   2  -3   3  396.23    8.89
   2  -3   3  380.94    8.10
   2  -3   3  389.98    8.65
   2  -3   3  378.87    8.26
   2  -3   3  404.19    8.97
  -3   3  -3   58.32    2.62
  -3   3  -3   60.26    2.12
  -3   3  -3   61.38    2.37
  -3   3  -3   62.80    2.61
  -3   3  -3   62.05    2.32
   3  -3   3   57.15    2.28
   3  -3   3   62.04    2.66
   3  -3   3   58.34    2.55
   3  -3   3   59.42    2.23
[truncated: 1,175,980 more chars]
