# Supplementary material for: Rupturing aromaticity by periphery overcrowding
Source: Nat Chem. 2023 Mar 6;15(4):516–25. doi: 10.1038/s41557-023-01149-6 (PMC10070187; doi:10.1038/s41557-023-01149-6)
Supplement: Supplementary file 20 — Crystallographic data for compound S2; CCDC reference 2141793. [file 41557_2023_1149_MOESM20_ESM.cif]

data_12_18srv479
_audit_creation_date               2018-11-16
_audit_creation_method
;
Olex2 1.2-beta
(compiled 2018.05.29 svn.r3508 for OlexSys, GUI svn.r5506)
;
_shelx_SHELXL_version_number       '2017/1'
loop_
  _audit_author_name
  _audit_author_email
  _audit_author_address
 'Yufit, D.' d.s.yufit@durham.ac.uk
;

Durham University
Chemistry
South Rd.
Durham
DH1 3LE
UK
;


_publ_requested_journal           'Nature'
_publ_section_title
;
Rupturing Aromaticity by Periphery Overcrowding
;
_publ_contact_author_name         'Dmitry Yufit'
_publ_contact_author_address
;
Department of Chemistry
Durham University
South Rd.
Durham
DH1 3LE
UK
;
_publ_contact_author_email        'd.s.yufit@durham.ac.uk'


_publ_contact_letter
;
The CIF file contains data for the structure 12 from
the paper 

"Rupturing Aromaticity by Periphery Overcrowding"

by P.Saha, A.Mallick, A.T.Turley, A.N. Bismillah, A.Danos, A.P.Monkman, 
A-J Avestro, D.S.Yufit and P.R.McGonigal

The paper will be submitted to Nature shortly. 
;
loop_
_publ_author_name
_publ_author_address

'Saha, Promeet'
;
Department of Chemistry
Durham University
South Rd.
Durham
DH1 3LE
UK
;

'Mallick, Abhijit'
;
Department of Chemistry
Durham University
South Rd.
Durham
DH1 3LE
UK
;

'Turley, Andrew T.'
;
Department of Chemistry
Durham University
South Rd.
Durham
DH1 3LE
UK
;

'Bismillah, Aisha N.'
;
Department of Chemistry
Durham University
South Rd.
Durham
DH1 3LE
UK
;

'Danos, Andrew'
;
Department of Physics
Durham University
South Rd.
Durham
DH1 3LE
UK
;

'Monkman, Andrew P.'
;
Department of Physics
Durham University
South Rd.
Durham
DH1 3LE
UK
;

'Avestro, Alyssa-Jennifer'
;
Department of Chemistry
University of York
Heslington
York
YO10 5DD
UK
;

'Yufit, Dmitry S.'
;
Department of Chemistry
Durham University
South Rd.
Durham
DH1 3LE
UK
;

'McGonigal, Paul R.'
;
Department of Chemistry
Durham University
South Rd.
Durham
DH1 3LE
UK
;


_publ_section_references
;
Dolomanov, O.V., Bourhis, L.J., Gildea, R.J, Howard, J.A.K. & Puschmann, H.
 (2009), J. Appl. Cryst. 42, 339-341.

Sheldrick, G.M. (2008). Acta Cryst. A64, 112-122.

Sheldrick, G.M. (2015). Acta Cryst. C71, 3-8.
;
_chemical_name_common              ?
_chemical_name_systematic          ?
_chemical_formula_moiety           'C47 H32 O, C4 H8 O'
_chemical_formula_sum              'C51 H40 O2'
_chemical_formula_weight           684.83
_chemical_melting_point            ?
loop_
  _atom_type_symbol
  _atom_type_description
  _atom_type_scat_dispersion_real
  _atom_type_scat_dispersion_imag
  _atom_type_scat_source
 'C' 'C' 0.0181 0.0091 'International Tables Vol C Tables 4.2.6.8 and 6.1.1.4'
 'H' 'H' 0.0000 0.0000 'International Tables Vol C Tables 4.2.6.8 and 6.1.1.4'
 'O' 'O' 0.0492 0.0322 'International Tables Vol C Tables 4.2.6.8 and 6.1.1.4'

_shelx_space_group_comment
;
The symmetry employed for this shelxl refinement is uniquely defined
by the following loop, which should always be used as a source of
symmetry information in preference to the above space-group names.
They are only intended as comments.
;
_space_group_crystal_system        'monoclinic'
_space_group_IT_number             14
_space_group_name_H-M_alt          'P 1 21/c 1'
_space_group_name_Hall             '-P 2ybc'
loop_
  _space_group_symop_operation_xyz
 'x, y, z'
 '-x, y+1/2, -z+1/2'
 '-x, -y, -z'
 'x, -y-1/2, z-1/2'

_cell_length_a                     19.5114(12)
_cell_length_b                     9.7395(6)
_cell_length_c                     19.9893(12)
_cell_angle_alpha                  90
_cell_angle_beta                   107.714(4)
_cell_angle_gamma                  90
_cell_volume                       3618.5(4)
_cell_formula_units_Z              4
_cell_measurement_reflns_used      2244
_cell_measurement_temperature      120.0
_cell_measurement_theta_max        51.62
_cell_measurement_theta_min        2.38
_shelx_estimated_absorpt_T_max     0.989
_shelx_estimated_absorpt_T_min     0.955
_exptl_absorpt_coefficient_mu      0.577
_exptl_absorpt_correction_T_max    1.0000
_exptl_absorpt_correction_T_min    0.8729
_exptl_absorpt_correction_type     multi-scan
_exptl_absorpt_process_details
;    
SADABS-2016/2 (Bruker,2016/2) was used for absorption correction. 
wR2(int) was 0.0951 before and 0.0810 after correction. 
The Ratio of minimum to maximum transmission is 0.8729. 
The \l/2 correction factor is Not present.
;
_exptl_absorpt_special_details     ?
_exptl_crystal_colour              'clear light yellow'
_exptl_crystal_colour_lustre       clear
_exptl_crystal_colour_modifier     light
_exptl_crystal_colour_primary      yellow
_exptl_crystal_density_diffrn      1.257
_exptl_crystal_density_meas        ?
_exptl_crystal_density_method      ?
_exptl_crystal_description         plate
_exptl_crystal_F_000               1448
_exptl_crystal_size_max            0.08
_exptl_crystal_size_mid            0.05
_exptl_crystal_size_min            0.02
_exptl_transmission_factor_max     ?
_exptl_transmission_factor_min     ?
_diffrn_reflns_av_R_equivalents    0.3108
_diffrn_reflns_av_unetI/netI       0.2019
_diffrn_reflns_Laue_measured_fraction_full  0.993
_diffrn_reflns_Laue_measured_fraction_max  0.993
_diffrn_reflns_limit_h_max         23
_diffrn_reflns_limit_h_min         -23
_diffrn_reflns_limit_k_max         11
_diffrn_reflns_limit_k_min         -11
_diffrn_reflns_limit_l_max         23
_diffrn_reflns_limit_l_min         -22
_diffrn_reflns_number              46456
_diffrn_reflns_point_group_measured_fraction_full  0.993
_diffrn_reflns_point_group_measured_fraction_max  0.993
_diffrn_reflns_theta_full          67.494
_diffrn_reflns_theta_max           67.494
_diffrn_reflns_theta_min           2.377
_diffrn_ambient_temperature        120.0
_diffrn_detector                   'Bruker PHOTON 100 CMOS'
_diffrn_detector_area_resol_mean   10.4
_diffrn_detector_type              'CMOS sensor'
_diffrn_measured_fraction_theta_full  0.993
_diffrn_measured_fraction_theta_max  0.993
_diffrn_measurement_device         '3-circle diffractometer'
_diffrn_measurement_device_type    'Bruker D8 Venture'
_diffrn_measurement_method         \w-scan
_diffrn_radiation_monochromator    'focusing mirrors'
_diffrn_radiation_probe            X-ray
_diffrn_radiation_type             CuK\a
_diffrn_radiation_wavelength       1.54178
_diffrn_source                     'microfocus sealed X-ray tube'
_diffrn_source_type                'Incoatec I\mS microsource'
_diffrn_standards_number           0
_reflns_Friedel_coverage           0.000
_reflns_Friedel_fraction_full      .
_reflns_Friedel_fraction_max       .
_reflns_number_gt                  2662
_reflns_number_total               6478
_reflns_special_details
;
 Reflections were merged by SHELXL according to the crystal
 class for the calculation of statistics and refinement.
 
 _reflns_Friedel_fraction is defined as the number of unique
 Friedel pairs measured divided by the number that would be
 possible theoretically, ignoring centric projections and
 systematic absences.
;
_reflns_threshold_expression       'I > 2\s(I)'
_computing_bruker_data_scaling     'SADABS V2012/1 (Bruker AXS Inc.)'
_computing_cell_refinement         'SAINT v8.38A (Bruker AXS, 2016)'
_computing_data_collection         'APEX3 v.2017.3_0 (Bruker AXS, 2017)'
_computing_data_reduction          'SAINT v8.38A (Bruker AXS, 2016)'
_computing_molecular_graphics      'Olex2 (Dolomanov et al., 2009)'
_computing_publication_material    'Olex2 (Dolomanov et al., 2009)'
_computing_structure_refinement    'ShelXL (Sheldrick, 2015)'
_computing_structure_solution      'XS (Sheldrick, 2008)'
_refine_diff_density_max           0.391
_refine_diff_density_min           -0.306
_refine_diff_density_rms           0.088
_refine_ls_extinction_coef         0.0110(9)
_refine_ls_extinction_expression  
 'Fc^*^=kFc[1+0.001xFc^2^\l^3^/sin(2\q)]^-1/4^'
_refine_ls_extinction_method       'SHELXL-2017/1 (Sheldrick 2017)'
_refine_ls_goodness_of_fit_ref     0.987
_refine_ls_hydrogen_treatment      constr
_refine_ls_matrix_type             full
_refine_ls_number_parameters       475
_refine_ls_number_reflns           6478
_refine_ls_number_restraints       13
_refine_ls_R_factor_all            0.2278
_refine_ls_R_factor_gt             0.1092
_refine_ls_restrained_S_all        0.986
_refine_ls_shift/su_max            0.000
_refine_ls_shift/su_mean           0.000
_refine_ls_structure_factor_coef   Fsqd
_refine_ls_weighting_details      
 'w=1/[\s^2^(Fo^2^)+(0.1220P)^2^] where P=(Fo^2^+2Fc^2^)/3'
_refine_ls_weighting_scheme        calc
_refine_ls_wR_factor_gt            0.2279
_refine_ls_wR_factor_ref           0.2929
_refine_special_details            ?
_olex2_refinement_description
;
1. Fixed Uiso
 At 1.2 times of:
  All C(H) groups, All C(H,H) groups
 At 1.5 times of:
  All O(H) groups
2. Restrained distances
 O2-C1SA \\sim O2-C1SB \\sim O2-C4SB \\sim O2-C4SA
 with sigma of 0.005
 C2SA-C1SB \\sim C2SB-C1SA \\sim C4SA-C3SA \\sim C4SB-C3SB
 with sigma of 0.005
 C3SA-C2SA \\sim C3SB-C2SB
 with sigma of 0.005
3. Others
 Fixed Sof: C1SA(0.5) H1SA(0.5) H1SB(0.5) C1SB(0.5) H1SC(0.5) H1SD(0.5)
 C2SA(0.5) H2SA(0.5) H2SB(0.5) C2SB(0.5) H2SC(0.5) H2SD(0.5) C3SA(0.5)
 H3SA(0.5) H3SB(0.5) C3SB(0.5) H3SC(0.5) H3SD(0.5) C4SA(0.5) H4SA(0.5)
 H4SB(0.5) C4SB(0.5) H4SC(0.5) H4SD(0.5)
4.a Secondary CH2 refined with riding coordinates:
 C1SA(H1SA,H1SB), C1SB(H1SC,H1SD), C2SA(H2SA,H2SB), C2SB(H2SC,H2SD), C3SA(H3SA,
 H3SB), C3SB(H3SC,H3SD), C4SA(H4SA,H4SB), C4SB(H4SC,H4SD)
4.b Aromatic/amide H refined with riding coordinates:
 C12(H12), C13(H13), C14(H14), C15(H15), C16(H16), C22(H22), C23(H23),
 C24(H24), C25(H25), C26(H26), C32(H32), C33(H33), C34(H34), C35(H35), C36(H36),
  C42(H42), C43(H43), C44(H44), C46(H46), C47(H47), C48(H48), C62(H62),
 C63(H63), C64(H64), C65(H65), C66(H66), C72(H72), C73(H73), C74(H74), C75(H75),
  C76(H76)
4.c Tetrahedral OH refined with riding coordinates:
 O1(H1)
;
_atom_sites_solution_hydrogens     geom
_atom_sites_solution_primary       direct
_atom_sites_solution_secondary     ?
loop_
  _atom_site_label
  _atom_site_type_symbol
  _atom_site_fract_x
  _atom_site_fract_y
  _atom_site_fract_z
  _atom_site_U_iso_or_equiv
  _atom_site_adp_type
  _atom_site_occupancy
  _atom_site_site_symmetry_order
  _atom_site_calc_flag
  _atom_site_refinement_flags_posn
  _atom_site_refinement_flags_adp
  _atom_site_refinement_flags_occupancy
  _atom_site_disorder_assembly
  _atom_site_disorder_group
 O1 O 0.3459(2) 0.5149(4) 0.5227(2) 0.0544(12) Uani 1 1 d . . . . .
 H1 H 0.329009 0.542585 0.481096 0.082 Uiso 1 1 calc R . . . .
 C1 C 0.3175(3) 0.3825(6) 0.5290(3) 0.0491(16) Uani 1 1 d . . . . .
 C2 C 0.2348(3) 0.3806(6) 0.5035(3) 0.0448(15) Uani 1 1 d . . . . .
 C3 C 0.1992(3) 0.2689(6) 0.5158(3) 0.0455(15) Uani 1 1 d . . . . .
 C4 C 0.2380(3) 0.1473(6) 0.5512(3) 0.0485(16) Uani 1 1 d . . . . .
 C5 C 0.2968(3) 0.0889(6) 0.5395(3) 0.0463(15) Uani 1 1 d . . . . .
 C6 C 0.3316(3) 0.1403(6) 0.4895(3) 0.0460(15) Uani 1 1 d . . . . .
 C7 C 0.3394(3) 0.2766(6) 0.4813(3) 0.0460(15) Uani 1 1 d . . . . .
 C11 C 0.3517(3) 0.3573(6) 0.6080(3) 0.0510(16) Uani 1 1 d . . . . .
 C12 C 0.4203(3) 0.3052(6) 0.6346(4) 0.0558(17) Uani 1 1 d . . . . .
 H12 H 0.444022 0.271873 0.602749 0.067 Uiso 1 1 calc R . . . .
 C13 C 0.4557(4) 0.2999(6) 0.7051(4) 0.0631(19) Uani 1 1 d . . . . .
 H13 H 0.502672 0.261859 0.721581 0.076 Uiso 1 1 calc R . . . .
 C14 C 0.4229(4) 0.3496(6) 0.7521(4) 0.0594(18) Uani 1 1 d . . . . .
 H14 H 0.448011 0.350338 0.800939 0.071 Uiso 1 1 calc R . . . .
 C15 C 0.3535(4) 0.3984(6) 0.7280(4) 0.0603(18) Uani 1 1 d . . . . .
 H15 H 0.330085 0.430062 0.760345 0.072 Uiso 1 1 calc R . . . .
 C16 C 0.3176(4) 0.4015(6) 0.6560(3) 0.0544(17) Uani 1 1 d . . . . .
 H16 H 0.269416 0.434024 0.639587 0.065 Uiso 1 1 calc R . . . .
 C21 C 0.1961(3) 0.5020(6) 0.4650(3) 0.0462(15) Uani 1 1 d . . . . .
 C22 C 0.2038(3) 0.6307(6) 0.4970(3) 0.0488(16) Uani 1 1 d . . . . .
 H22 H 0.234980 0.641069 0.543548 0.059 Uiso 1 1 calc R . . . .
 C23 C 0.1666(3) 0.7441(6) 0.4617(3) 0.0507(16) Uani 1 1 d . . . . .
 H23 H 0.172081 0.831035 0.484287 0.061 Uiso 1 1 calc R . . . .
 C24 C 0.1212(3) 0.7301(7) 0.3930(4) 0.0571(18) Uani 1 1 d . . . . .
 H24 H 0.095471 0.807130 0.368743 0.069 Uiso 1 1 calc R . . . .
 C25 C 0.1140(3) 0.6040(6) 0.3608(3) 0.0543(17) Uani 1 1 d . . . . .
 H25 H 0.083626 0.594213 0.313884 0.065 Uiso 1 1 calc R . . . .
 C26 C 0.1506(3) 0.4918(6) 0.3961(3) 0.0529(16) Uani 1 1 d . . . . .
 H26 H 0.144799 0.405348 0.372993 0.063 Uiso 1 1 calc R . . . .
 C31 C 0.1194(3) 0.2570(6) 0.4943(3) 0.0490(16) Uani 1 1 d . . . . .
 C32 C 0.0756(4) 0.3440(6) 0.5185(4) 0.0574(18) Uani 1 1 d . . . . .
 H32 H 0.096111 0.419817 0.547645 0.069 Uiso 1 1 calc R . . . .
 C33 C 0.0015(4) 0.3201(7) 0.5000(4) 0.0642(19) Uani 1 1 d . . . . .
 H33 H -0.028232 0.378932 0.517124 0.077 Uiso 1 1 calc R . . . .
 C34 C -0.0282(4) 0.2115(7) 0.4572(4) 0.0637(19) Uani 1 1 d . . . . .
 H34 H -0.078702 0.196517 0.444263 0.076 Uiso 1 1 calc R . . . .
 C35 C 0.0141(4) 0.1245(7) 0.4329(4) 0.0653(19) Uani 1 1 d . . . . .
 H35 H -0.007179 0.050062 0.403120 0.078 Uiso 1 1 calc R . . . .
 C36 C 0.0876(4) 0.1448(7) 0.4516(3) 0.0583(18) Uani 1 1 d . . . . .
 H36 H 0.116804 0.082839 0.435614 0.070 Uiso 1 1 calc R . . . .
 C41 C 0.2160(3) 0.0613(6) 0.6021(3) 0.0502(16) Uani 1 1 d . . . . .
 C42 C 0.1630(4) 0.0695(7) 0.6351(3) 0.0560(17) Uani 1 1 d . . . . .
 H42 H 0.127889 0.140332 0.623865 0.067 Uiso 1 1 calc R . . . .
 C43 C 0.1631(3) -0.0326(7) 0.6865(3) 0.0569(18) Uani 1 1 d . . . . .
 H43 H 0.127561 -0.027334 0.709975 0.068 Uiso 1 1 calc R . . . .
 C44 C 0.2119(4) -0.1374(7) 0.7035(4) 0.0609(18) Uani 1 1 d . . . . .
 H44 H 0.209544 -0.203494 0.737704 0.073 Uiso 1 1 calc R . . . .
 C45 C 0.2659(4) -0.1471(6) 0.6702(3) 0.0536(17) Uani 1 1 d . . . . .
 C46 C 0.3219(4) -0.2444(6) 0.6826(3) 0.0572(18) Uani 1 1 d . . . . .
 H46 H 0.325824 -0.314065 0.716793 0.069 Uiso 1 1 calc R . . . .
 C47 C 0.3711(4) -0.2393(6) 0.6453(3) 0.0567(18) Uani 1 1 d . . . . .
 H47 H 0.407152 -0.308156 0.653336 0.068 Uiso 1 1 calc R . . . .
 C48 C 0.3694(3) -0.1338(6) 0.5951(3) 0.0526(16) Uani 1 1 d . . . . .
 H48 H 0.404011 -0.131639 0.570366 0.063 Uiso 1 1 calc R . . . .
 C49 C 0.3165(3) -0.0355(6) 0.5836(3) 0.0462(15) Uani 1 1 d . . . . .
 C50 C 0.2666(3) -0.0471(6) 0.6207(3) 0.0501(16) Uani 1 1 d . . . . .
 C61 C 0.3535(3) 0.0328(6) 0.4458(3) 0.0485(16) Uani 1 1 d . . . . .
 C62 C 0.4207(4) 0.0307(6) 0.4356(3) 0.0536(17) Uani 1 1 d . . . . .
 H62 H 0.453578 0.103321 0.453656 0.064 Uiso 1 1 calc R . . . .
 C63 C 0.4404(4) -0.0758(6) 0.3995(3) 0.0588(18) Uani 1 1 d . . . . .
 H63 H 0.486191 -0.074695 0.391902 0.071 Uiso 1 1 calc R . . . .
 C64 C 0.3935(4) -0.1840(6) 0.3744(3) 0.0597(18) Uani 1 1 d . . . . .
 H64 H 0.407521 -0.258005 0.350426 0.072 Uiso 1 1 calc R . . . .
 C65 C 0.3271(4) -0.1840(7) 0.3841(3) 0.0609(19) Uani 1 1 d . . . . .
 H65 H 0.294984 -0.258261 0.366973 0.073 Uiso 1 1 calc R . . . .
 C66 C 0.3065(4) -0.0747(6) 0.4192(3) 0.0536(17) Uani 1 1 d . . . . .
 H66 H 0.259922 -0.074232 0.424891 0.064 Uiso 1 1 calc R . . . .
 C71 C 0.3662(3) 0.3364(6) 0.4250(3) 0.0446(15) Uani 1 1 d . . . . .
 C72 C 0.4369(3) 0.3813(6) 0.4387(3) 0.0517(16) Uani 1 1 d . . . . .
 H72 H 0.469646 0.372345 0.484644 0.062 Uiso 1 1 calc R . . . .
 C73 C 0.4600(4) 0.4387(6) 0.3862(4) 0.0584(18) Uani 1 1 d . . . . .
 H73 H 0.508464 0.468297 0.396114 0.070 Uiso 1 1 calc R . . . .
 C74 C 0.4129(4) 0.4533(7) 0.3192(4) 0.0623(19) Uani 1 1 d . . . . .
 H74 H 0.428606 0.493053 0.282982 0.075 Uiso 1 1 calc R . . . .
 C75 C 0.3437(4) 0.4100(6) 0.3058(4) 0.0619(19) Uani 1 1 d . . . . .
 H75 H 0.310979 0.421205 0.259971 0.074 Uiso 1 1 calc R . . . .
 C76 C 0.3198(4) 0.3499(6) 0.3574(3) 0.0524(16) Uani 1 1 d . . . . .
 H76 H 0.271598 0.318048 0.346504 0.063 Uiso 1 1 calc R . . . .
 O2 O 0.0446(3) 0.0116(6) 0.2643(3) 0.0911(17) Uani 1 1 d D . . . .
 C1SA C 0.0699(9) -0.0775(19) 0.2192(10) 0.060(6) Uiso 0.5 1 d D . P A 2
 H1SA H 0.030995 -0.092081 0.174520 0.072 Uiso 0.5 1 calc R . P A 2
 H1SB H 0.083146 -0.167872 0.242151 0.072 Uiso 0.5 1 calc R . P A 2
 C1SB C 0.0758(11) -0.052(3) 0.2150(14) 0.130(15) Uiso 0.5 1 d D . P A 1
 H1SC H 0.050922 -0.021354 0.166357 0.156 Uiso 0.5 1 calc R . P A 1
 H1SD H 0.073591 -0.152983 0.217256 0.156 Uiso 0.5 1 calc R . P A 1
 C2SA C 0.1526(9) -0.0016(14) 0.2391(10) 0.073(5) Uiso 0.5 1 d D . P A 1
 H2SA H 0.184098 -0.066265 0.273012 0.087 Uiso 0.5 1 calc R . P A 1
 H2SB H 0.171648 0.010912 0.198838 0.087 Uiso 0.5 1 calc R . P A 1
 C2SB C 0.1343(12) -0.015(2) 0.2043(14) 0.134(10) Uiso 0.5 1 d D . P A 2
 H2SC H 0.176084 -0.077224 0.220842 0.160 Uiso 0.5 1 calc R . P A 2
 H2SD H 0.123975 -0.002136 0.152983 0.160 Uiso 0.5 1 calc R . P A 2
 C3SA C 0.1466(6) 0.1336(13) 0.2733(9) 0.060(4) Uiso 0.5 1 d D . P A 1
 H3SA H 0.164946 0.209245 0.250482 0.072 Uiso 0.5 1 calc R . P A 1
 H3SB H 0.174423 0.131551 0.323800 0.072 Uiso 0.5 1 calc R . P A 1
 C3SB C 0.1524(13) 0.122(2) 0.2405(15) 0.157(12) Uiso 0.5 1 d D . P A 2
 H3SC H 0.153777 0.196556 0.207440 0.189 Uiso 0.5 1 calc R . P A 2
 H3SD H 0.198264 0.119179 0.279271 0.189 Uiso 0.5 1 calc R . P A 2
 C4SA C 0.0675(7) 0.1526(9) 0.2640(10) 0.060(5) Uiso 0.5 1 d D . P A 1
 H4SA H 0.059508 0.205550 0.303274 0.073 Uiso 0.5 1 calc R . P A 1
 H4SB H 0.042625 0.198734 0.219032 0.073 Uiso 0.5 1 calc R . P A 1
 C4SB C 0.0881(13) 0.1329(16) 0.2671(18) 0.141(12) Uiso 0.5 1 d D . P A 2
 H4SC H 0.105421 0.163877 0.316599 0.169 Uiso 0.5 1 calc R . P A 2
 H4SD H 0.056423 0.206104 0.239973 0.169 Uiso 0.5 1 calc R . P A 2

loop_
  _atom_site_aniso_label
  _atom_site_aniso_U_11
  _atom_site_aniso_U_22
  _atom_site_aniso_U_33
  _atom_site_aniso_U_23
  _atom_site_aniso_U_13
  _atom_site_aniso_U_12
 O1 0.055(3) 0.047(3) 0.061(3) 0.000(2) 0.017(2) -0.002(2)
 C1 0.050(4) 0.036(3) 0.067(4) 0.010(3) 0.027(4) 0.005(3)
 C2 0.046(4) 0.040(4) 0.046(4) -0.005(3) 0.011(3) 0.003(3)
 C3 0.045(4) 0.037(3) 0.056(4) 0.000(3) 0.019(3) 0.000(3)
 C4 0.043(4) 0.039(3) 0.063(4) 0.005(3) 0.015(3) -0.002(3)
 C5 0.051(4) 0.036(3) 0.052(4) -0.002(3) 0.016(3) -0.004(3)
 C6 0.046(4) 0.042(4) 0.048(4) -0.004(3) 0.012(3) 0.002(3)
 C7 0.040(4) 0.044(4) 0.054(4) 0.002(3) 0.014(3) 0.005(3)
 C11 0.052(4) 0.041(4) 0.062(4) -0.001(3) 0.022(4) -0.001(3)
 C12 0.051(4) 0.053(4) 0.061(5) 0.006(3) 0.014(4) 0.002(3)
 C13 0.072(5) 0.050(4) 0.066(5) 0.002(3) 0.018(4) 0.001(3)
 C14 0.075(5) 0.047(4) 0.053(4) 0.000(3) 0.014(4) -0.005(4)
 C15 0.077(5) 0.047(4) 0.062(5) 0.001(3) 0.029(4) 0.007(4)
 C16 0.055(4) 0.048(4) 0.057(4) -0.005(3) 0.012(4) -0.001(3)
 C21 0.048(4) 0.037(3) 0.055(4) -0.004(3) 0.017(3) -0.003(3)
 C22 0.050(4) 0.045(4) 0.052(4) -0.002(3) 0.016(3) -0.005(3)
 C23 0.057(4) 0.029(3) 0.069(5) 0.002(3) 0.024(4) 0.004(3)
 C24 0.058(4) 0.049(4) 0.064(5) 0.017(3) 0.018(4) 0.019(3)
 C25 0.056(4) 0.054(4) 0.050(4) 0.005(3) 0.012(3) 0.012(3)
 C26 0.056(4) 0.047(4) 0.052(4) 0.003(3) 0.010(3) 0.006(3)
 C31 0.054(4) 0.040(4) 0.053(4) 0.007(3) 0.015(3) 0.002(3)
 C32 0.059(4) 0.045(4) 0.071(5) 0.001(3) 0.024(4) -0.003(3)
 C33 0.062(5) 0.053(4) 0.080(5) 0.003(4) 0.024(4) 0.001(4)
 C34 0.054(4) 0.063(5) 0.073(5) 0.001(4) 0.017(4) -0.004(4)
 C35 0.062(5) 0.059(4) 0.072(5) -0.003(4) 0.015(4) -0.012(4)
 C36 0.058(4) 0.052(4) 0.067(5) -0.004(4) 0.021(4) 0.003(3)
 C41 0.055(4) 0.043(4) 0.054(4) 0.000(3) 0.019(3) -0.002(3)
 C42 0.057(4) 0.053(4) 0.054(4) 0.000(3) 0.011(4) -0.007(3)
 C43 0.055(4) 0.064(5) 0.057(4) 0.004(3) 0.024(4) -0.013(4)
 C44 0.062(5) 0.056(4) 0.061(4) 0.000(4) 0.011(4) -0.009(4)
 C45 0.066(5) 0.034(3) 0.055(4) -0.003(3) 0.010(4) -0.005(3)
 C46 0.076(5) 0.037(4) 0.052(4) 0.001(3) 0.009(4) -0.005(3)
 C47 0.071(5) 0.032(4) 0.057(4) -0.005(3) 0.006(4) 0.002(3)
 C48 0.058(4) 0.039(4) 0.062(4) -0.004(3) 0.021(3) -0.004(3)
 C49 0.053(4) 0.035(3) 0.047(4) -0.004(3) 0.010(3) -0.005(3)
 C50 0.050(4) 0.038(4) 0.057(4) -0.004(3) 0.009(3) -0.007(3)
 C61 0.058(4) 0.038(4) 0.045(4) 0.009(3) 0.008(3) 0.003(3)
 C62 0.060(4) 0.039(4) 0.062(4) 0.000(3) 0.019(4) 0.002(3)
 C63 0.077(5) 0.044(4) 0.059(4) 0.004(3) 0.027(4) 0.007(4)
 C64 0.078(5) 0.042(4) 0.060(5) -0.002(3) 0.023(4) 0.010(4)
 C65 0.075(5) 0.050(4) 0.053(4) -0.006(3) 0.012(4) -0.003(4)
 C66 0.061(4) 0.047(4) 0.051(4) 0.000(3) 0.013(3) -0.006(3)
 C71 0.054(4) 0.033(3) 0.049(4) 0.002(3) 0.019(3) -0.001(3)
 C72 0.058(4) 0.046(4) 0.052(4) -0.012(3) 0.018(3) -0.007(3)
 C73 0.067(5) 0.046(4) 0.071(5) -0.007(3) 0.034(4) -0.011(3)
 C74 0.078(5) 0.054(4) 0.064(5) 0.001(3) 0.035(5) 0.001(4)
 C75 0.081(5) 0.046(4) 0.061(4) 0.011(3) 0.026(4) 0.015(4)
 C76 0.057(4) 0.040(4) 0.060(4) 0.004(3) 0.018(4) 0.002(3)
 O2 0.094(4) 0.100(4) 0.082(4) 0.000(3) 0.030(3) -0.014(3)

_geom_special_details
;
 All esds (except the esd in the dihedral angle between two l.s. planes)
 are estimated using the full covariance matrix.  The cell esds are taken
 into account individually in the estimation of esds in distances, angles
 and torsion angles; correlations between esds in cell parameters are only
 used when they are defined by crystal symmetry.  An approximate (isotropic)
 treatment of cell esds is used for estimating esds involving l.s. planes.
;
loop_
  _geom_bond_atom_site_label_1
  _geom_bond_atom_site_label_2
  _geom_bond_distance
  _geom_bond_site_symmetry_2
  _geom_bond_publ_flag
 O1 H1 0.8400 . ?
 O1 C1 1.424(6) . ?
 C1 C2 1.537(8) . ?
 C1 C7 1.551(8) . ?
 C1 C11 1.535(8) . ?
 C2 C3 1.353(7) . ?
 C2 C21 1.485(8) . ?
 C3 C4 1.467(8) . ?
 C3 C31 1.488(8) . ?
 C4 C5 1.362(8) . ?
 C4 C41 1.479(8) . ?
 C5 C6 1.458(8) . ?
 C5 C49 1.478(8) . ?
 C6 C7 1.352(8) . ?
 C6 C61 1.506(8) . ?
 C7 C71 1.496(8) . ?
 C11 C12 1.378(8) . ?
 C11 C16 1.392(8) . ?
 C12 H12 0.9500 . ?
 C12 C13 1.370(9) . ?
 C13 H13 0.9500 . ?
 C13 C14 1.375(9) . ?
 C14 H14 0.9500 . ?
 C14 C15 1.376(9) . ?
 C15 H15 0.9500 . ?
 C15 C16 1.397(8) . ?
 C16 H16 0.9500 . ?
 C21 C22 1.395(8) . ?
 C21 C26 1.396(8) . ?
 C22 H22 0.9500 . ?
 C22 C23 1.390(8) . ?
 C23 H23 0.9500 . ?
 C23 C24 1.395(9) . ?
 C24 H24 0.9500 . ?
 C24 C25 1.374(8) . ?
 C25 H25 0.9500 . ?
 C25 C26 1.377(8) . ?
 C26 H26 0.9500 . ?
 C31 C32 1.390(8) . ?
 C31 C36 1.409(8) . ?
 C32 H32 0.9500 . ?
 C32 C33 1.399(9) . ?
 C33 H33 0.9500 . ?
 C33 C34 1.373(9) . ?
 C34 H34 0.9500 . ?
 C34 C35 1.371(9) . ?
 C35 H35 0.9500 . ?
 C35 C36 1.382(9) . ?
 C36 H36 0.9500 . ?
 C41 C42 1.387(8) . ?
 C41 C50 1.417(8) . ?
 C42 H42 0.9500 . ?
 C42 C43 1.430(8) . ?
 C43 H43 0.9500 . ?
 C43 C44 1.367(8) . ?
 C44 H44 0.9500 . ?
 C44 C45 1.410(9) . ?
 C45 C46 1.410(8) . ?
 C45 C50 1.392(8) . ?
 C46 H46 0.9500 . ?
 C46 C47 1.384(9) . ?
 C47 H47 0.9500 . ?
 C47 C48 1.430(8) . ?
 C48 H48 0.9500 . ?
 C48 C49 1.375(8) . ?
 C49 C50 1.396(8) . ?
 C61 C62 1.386(8) . ?
 C61 C66 1.387(8) . ?
 C62 H62 0.9500 . ?
 C62 C63 1.384(8) . ?
 C63 H63 0.9500 . ?
 C63 C64 1.386(9) . ?
 C64 H64 0.9500 . ?
 C64 C65 1.367(9) . ?
 C65 H65 0.9500 . ?
 C65 C66 1.400(8) . ?
 C66 H66 0.9500 . ?
 C71 C72 1.393(8) . ?
 C71 C76 1.385(8) . ?
 C72 H72 0.9500 . ?
 C72 C73 1.380(8) . ?
 C73 H73 0.9500 . ?
 C73 C74 1.381(9) . ?
 C74 H74 0.9500 . ?
 C74 C75 1.362(9) . ?
 C75 H75 0.9500 . ?
 C75 C76 1.384(8) . ?
 C76 H76 0.9500 . ?
 O2 C1SA 1.443(7) . ?
 O2 C1SB 1.446(7) . ?
 O2 C4SA 1.445(7) . ?
 O2 C4SB 1.446(7) . ?
 C1SA H1SA 0.9900 . ?
 C1SA H1SB 0.9900 . ?
 C1SA C2SB 1.508(11) . ?
 C1SB H1SC 0.9900 . ?
 C1SB H1SD 0.9900 . ?
 C1SB C2SA 1.509(11) . ?
 C2SA H2SA 0.9900 . ?
 C2SA H2SB 0.9900 . ?
 C2SA C3SA 1.505(16) . ?
 C2SB H2SC 0.9900 . ?
 C2SB H2SD 0.9900 . ?
 C2SB C3SB 1.503(16) . ?
 C3SA H3SA 0.9900 . ?
 C3SA H3SB 0.9900 . ?
 C3SA C4SA 1.508(11) . ?
 C3SB H3SC 0.9900 . ?
 C3SB H3SD 0.9900 . ?
 C3SB C4SB 1.508(11) . ?
 C4SA H4SA 0.9900 . ?
 C4SA H4SB 0.9900 . ?
 C4SB H4SC 0.9900 . ?
 C4SB H4SD 0.9900 . ?

loop_
  _geom_angle_atom_site_label_1
  _geom_angle_atom_site_label_2
  _geom_angle_atom_site_label_3
  _geom_angle
  _geom_angle_site_symmetry_1
  _geom_angle_site_symmetry_3
  _geom_angle_publ_flag
 C1 O1 H1 109.5 . . ?
 O1 C1 C2 112.3(5) . . ?
 O1 C1 C7 111.1(5) . . ?
 O1 C1 C11 100.2(5) . . ?
 C2 C1 C7 104.2(5) . . ?
 C11 C1 C2 115.1(5) . . ?
 C11 C1 C7 114.3(5) . . ?
 C3 C2 C1 119.6(5) . . ?
 C3 C2 C21 121.7(5) . . ?
 C21 C2 C1 118.6(5) . . ?
 C2 C3 C4 121.2(5) . . ?
 C2 C3 C31 124.1(5) . . ?
 C4 C3 C31 114.7(5) . . ?
 C3 C4 C41 125.0(5) . . ?
 C5 C4 C3 126.4(6) . . ?
 C5 C4 C41 108.5(5) . . ?
 C4 C5 C6 124.5(5) . . ?
 C4 C5 C49 108.7(5) . . ?
 C6 C5 C49 126.8(5) . . ?
 C5 C6 C61 115.6(5) . . ?
 C7 C6 C5 120.8(5) . . ?
 C7 C6 C61 123.4(5) . . ?
 C6 C7 C1 121.1(5) . . ?
 C6 C7 C71 123.4(5) . . ?
 C71 C7 C1 115.4(5) . . ?
 C12 C11 C1 121.5(6) . . ?
 C12 C11 C16 117.5(6) . . ?
 C16 C11 C1 120.6(6) . . ?
 C11 C12 H12 118.8 . . ?
 C13 C12 C11 122.4(7) . . ?
 C13 C12 H12 118.8 . . ?
 C12 C13 H13 120.1 . . ?
 C12 C13 C14 119.8(7) . . ?
 C14 C13 H13 120.1 . . ?
 C13 C14 H14 120.2 . . ?
 C13 C14 C15 119.7(7) . . ?
 C15 C14 H14 120.2 . . ?
 C14 C15 H15 120.0 . . ?
 C14 C15 C16 120.0(6) . . ?
 C16 C15 H15 120.0 . . ?
 C11 C16 C15 120.5(6) . . ?
 C11 C16 H16 119.7 . . ?
 C15 C16 H16 119.7 . . ?
 C22 C21 C2 120.7(6) . . ?
 C22 C21 C26 117.6(6) . . ?
 C26 C21 C2 121.7(5) . . ?
 C21 C22 H22 119.5 . . ?
 C23 C22 C21 121.0(6) . . ?
 C23 C22 H22 119.5 . . ?
 C22 C23 H23 120.1 . . ?
 C22 C23 C24 119.9(6) . . ?
 C24 C23 H23 120.1 . . ?
 C23 C24 H24 120.3 . . ?
 C25 C24 C23 119.5(6) . . ?
 C25 C24 H24 120.3 . . ?
 C24 C25 H25 119.8 . . ?
 C24 C25 C26 120.4(6) . . ?
 C26 C25 H25 119.8 . . ?
 C21 C26 H26 119.2 . . ?
 C25 C26 C21 121.6(6) . . ?
 C25 C26 H26 119.2 . . ?
 C32 C31 C3 123.4(6) . . ?
 C32 C31 C36 118.7(6) . . ?
 C36 C31 C3 117.7(6) . . ?
 C31 C32 H32 120.0 . . ?
 C31 C32 C33 120.1(6) . . ?
 C33 C32 H32 120.0 . . ?
 C32 C33 H33 120.0 . . ?
 C34 C33 C32 120.0(7) . . ?
 C34 C33 H33 120.0 . . ?
 C33 C34 H34 119.6 . . ?
 C35 C34 C33 120.7(7) . . ?
 C35 C34 H34 119.6 . . ?
 C34 C35 H35 119.9 . . ?
 C34 C35 C36 120.2(7) . . ?
 C36 C35 H35 119.9 . . ?
 C31 C36 H36 119.9 . . ?
 C35 C36 C31 120.3(6) . . ?
 C35 C36 H36 119.9 . . ?
 C42 C41 C4 135.2(6) . . ?
 C42 C41 C50 118.6(6) . . ?
 C50 C41 C4 106.1(5) . . ?
 C41 C42 H42 121.2 . . ?
 C41 C42 C43 117.6(6) . . ?
 C43 C42 H42 121.2 . . ?
 C42 C43 H43 118.4 . . ?
 C44 C43 C42 123.2(6) . . ?
 C44 C43 H43 118.4 . . ?
 C43 C44 H44 120.1 . . ?
 C43 C44 C45 119.7(6) . . ?
 C45 C44 H44 120.1 . . ?
 C44 C45 C46 127.7(6) . . ?
 C50 C45 C44 117.4(6) . . ?
 C50 C45 C46 114.8(6) . . ?
 C45 C46 H46 119.7 . . ?
 C47 C46 C45 120.6(6) . . ?
 C47 C46 H46 119.7 . . ?
 C46 C47 H47 118.9 . . ?
 C46 C47 C48 122.2(6) . . ?
 C48 C47 H47 118.9 . . ?
 C47 C48 H48 120.9 . . ?
 C49 C48 C47 118.2(6) . . ?
 C49 C48 H48 120.9 . . ?
 C48 C49 C5 135.8(6) . . ?
 C48 C49 C50 117.6(6) . . ?
 C50 C49 C5 106.6(5) . . ?
 C45 C50 C41 123.4(6) . . ?
 C45 C50 C49 126.5(6) . . ?
 C49 C50 C41 110.1(6) . . ?
 C62 C61 C6 122.9(6) . . ?
 C62 C61 C66 118.4(6) . . ?
 C66 C61 C6 118.5(6) . . ?
 C61 C62 H62 119.5 . . ?
 C63 C62 C61 120.9(6) . . ?
 C63 C62 H62 119.5 . . ?
 C62 C63 H63 120.0 . . ?
 C62 C63 C64 120.1(7) . . ?
 C64 C63 H63 120.0 . . ?
 C63 C64 H64 120.0 . . ?
 C65 C64 C63 119.9(6) . . ?
 C65 C64 H64 120.0 . . ?
 C64 C65 H65 120.0 . . ?
 C64 C65 C66 120.0(6) . . ?
 C66 C65 H65 120.0 . . ?
 C61 C66 C65 120.6(6) . . ?
 C61 C66 H66 119.7 . . ?
 C65 C66 H66 119.7 . . ?
 C72 C71 C7 121.8(6) . . ?
 C76 C71 C7 119.7(5) . . ?
 C76 C71 C72 118.4(6) . . ?
 C71 C72 H72 119.6 . . ?
 C73 C72 C71 120.7(6) . . ?
 C73 C72 H72 119.6 . . ?
 C72 C73 H73 119.9 . . ?
 C72 C73 C74 120.3(7) . . ?
 C74 C73 H73 119.9 . . ?
 C73 C74 H74 120.5 . . ?
 C75 C74 C73 119.1(7) . . ?
 C75 C74 H74 120.5 . . ?
 C74 C75 H75 119.2 . . ?
 C74 C75 C76 121.6(7) . . ?
 C76 C75 H75 119.2 . . ?
 C71 C76 H76 120.0 . . ?
 C75 C76 C71 119.9(6) . . ?
 C75 C76 H76 120.0 . . ?
 C1SA O2 C4SB 102.0(14) . . ?
 C4SA O2 C1SB 101.9(13) . . ?
 O2 C1SA H1SA 109.6 . . ?
 O2 C1SA H1SB 109.6 . . ?
 O2 C1SA C2SB 110.1(13) . . ?
 H1SA C1SA H1SB 108.1 . . ?
 C2SB C1SA H1SA 109.6 . . ?
 C2SB C1SA H1SB 109.6 . . ?
 O2 C1SB H1SC 111.1 . . ?
 O2 C1SB H1SD 111.1 . . ?
 O2 C1SB C2SA 103.3(13) . . ?
 H1SC C1SB H1SD 109.1 . . ?
 C2SA C1SB H1SC 111.1 . . ?
 C2SA C1SB H1SD 111.1 . . ?
 C1SB C2SA H2SA 111.2 . . ?
 C1SB C2SA H2SB 111.2 . . ?
 H2SA C2SA H2SB 109.1 . . ?
 C3SA C2SA C1SB 102.7(12) . . ?
 C3SA C2SA H2SA 111.2 . . ?
 C3SA C2SA H2SB 111.2 . . ?
 C1SA C2SB H2SC 109.6 . . ?
 C1SA C2SB H2SD 109.6 . . ?
 H2SC C2SB H2SD 108.1 . . ?
 C3SB C2SB C1SA 110.5(17) . . ?
 C3SB C2SB H2SC 109.6 . . ?
 C3SB C2SB H2SD 109.6 . . ?
 C2SA C3SA H3SA 110.6 . . ?
 C2SA C3SA H3SB 110.6 . . ?
 C2SA C3SA C4SA 105.7(11) . . ?
 H3SA C3SA H3SB 108.7 . . ?
 C4SA C3SA H3SA 110.6 . . ?
 C4SA C3SA H3SB 110.6 . . ?
 C2SB C3SB H3SC 112.2 . . ?
 C2SB C3SB H3SD 112.2 . . ?
 C2SB C3SB C4SB 97.8(19) . . ?
 H3SC C3SB H3SD 109.8 . . ?
 C4SB C3SB H3SC 112.2 . . ?
 C4SB C3SB H3SD 112.2 . . ?
 O2 C4SA C3SA 100.9(9) . . ?
 O2 C4SA H4SA 111.6 . . ?
 O2 C4SA H4SB 111.6 . . ?
 C3SA C4SA H4SA 111.6 . . ?
 C3SA C4SA H4SB 111.6 . . ?
 H4SA C4SA H4SB 109.4 . . ?
 O2 C4SB C3SB 118.0(18) . . ?
 O2 C4SB H4SC 107.8 . . ?
 O2 C4SB H4SD 107.8 . . ?
 C3SB C4SB H4SC 107.8 . . ?
 C3SB C4SB H4SD 107.8 . . ?
 H4SC C4SB H4SD 107.1 . . ?

loop_
  _geom_torsion_atom_site_label_1
  _geom_torsion_atom_site_label_2
  _geom_torsion_atom_site_label_3
  _geom_torsion_atom_site_label_4
  _geom_torsion
  _geom_torsion_site_symmetry_1
  _geom_torsion_site_symmetry_2
  _geom_torsion_site_symmetry_3
  _geom_torsion_site_symmetry_4
  _geom_torsion_publ_flag
 C1 C2 C3 C4 -2.0(9) . . . . ?
 C1 C2 C3 C31 179.1(5) . . . . ?
 C1 C2 C21 C22 -61.2(8) . . . . ?
 C1 C2 C21 C26 119.2(6) . . . . ?
 C1 C7 C6 C5 5.2(9) . . . . ?
 C1 C7 C6 C61 -178.6(5) . . . . ?
 C1 C7 C71 C72 81.5(7) . . . . ?
 C1 C7 C71 C76 -97.5(7) . . . . ?
 C2 C1 C7 C6 -72.9(7) . . . . ?
 C2 C1 C7 C71 104.6(6) . . . . ?
 C2 C1 C11 C12 155.1(6) . . . . ?
 C2 C1 C11 C16 -32.5(8) . . . . ?
 C2 C3 C4 C5 -42.5(9) . . . . ?
 C2 C3 C4 C41 142.6(6) . . . . ?
 C2 C3 C31 C32 -61.3(9) . . . . ?
 C2 C3 C31 C36 123.9(7) . . . . ?
 C3 C2 C1 O1 -169.9(5) . . . . ?
 C3 C2 C1 C7 69.8(7) . . . . ?
 C3 C2 C1 C11 -56.1(7) . . . . ?
 C3 C2 C21 C22 119.6(7) . . . . ?
 C3 C2 C21 C26 -60.0(8) . . . . ?
 C3 C4 C5 C6 0.9(10) . . . . ?
 C3 C4 C5 C49 -177.1(6) . . . . ?
 C4 C3 C2 C21 177.3(5) . . . . ?
 C4 C3 C31 C32 119.8(6) . . . . ?
 C4 C3 C31 C36 -55.1(8) . . . . ?
 C4 C5 C6 C7 39.1(9) . . . . ?
 C4 C5 C6 C61 -137.4(6) . . . . ?
 C5 C4 C3 C31 136.5(6) . . . . ?
 C5 C6 C7 C71 -172.2(6) . . . . ?
 C5 C6 C61 C62 -133.3(6) . . . . ?
 C5 C6 C61 C66 41.4(8) . . . . ?
 C6 C5 C4 C41 176.5(6) . . . . ?
 C6 C7 C1 O1 166.0(5) . . . . ?
 C6 C7 C1 C11 53.5(8) . . . . ?
 C6 C7 C71 C72 -101.0(7) . . . . ?
 C6 C7 C71 C76 80.0(8) . . . . ?
 C7 C1 C2 C21 -109.5(6) . . . . ?
 C7 C1 C11 C12 34.6(8) . . . . ?
 C7 C1 C11 C16 -153.1(5) . . . . ?
 C7 C6 C5 C49 -143.3(6) . . . . ?
 C7 C6 C61 C62 50.3(9) . . . . ?
 C7 C6 C61 C66 -135.0(6) . . . . ?
 C11 C1 C2 C21 124.6(6) . . . . ?
 C11 C1 C7 C71 -128.9(5) . . . . ?
 C12 C11 C1 O1 -84.2(6) . . . . ?
 C16 C11 C1 O1 88.1(6) . . . . ?
 C21 C2 C1 O1 10.8(8) . . . . ?
 C21 C2 C3 C31 -1.6(9) . . . . ?
 C31 C3 C4 C41 -38.4(9) . . . . ?
 C41 C4 C5 C49 -1.5(7) . . . . ?
 C49 C5 C6 C61 40.3(8) . . . . ?
 C61 C6 C7 C71 4.0(9) . . . . ?
 C71 C7 C1 O1 -16.4(7) . . . . ?

_olex2_submission_special_instructions  'No special instructions were received'
_iucr_refine_instructions_details
;
TITL 18srv479 in P21/c #14
REM reset to P21/c #14
CELL 1.54178 19.5114 9.7395 19.9893 90 107.7139 90
ZERR 4 0.0012 0.0006 0.0012 0 0.0036 0
LATT 1
SYMM -X,0.5+Y,0.5-Z
SFAC C H O
UNIT 204 160 8
SADI 0.005 O2 C1SA O2 C1SB O2 C4SB O2 C4SA
SADI 0.005 C2SA C1SB C2SB C1SA C4SA C3SA C4SB C3SB
SADI 0.005 C3SA C2SA C3SB C2SB

L.S. 9
PLAN  5
SIZE 0.02 0.05 0.08
TEMP -153.15
CONF C3 C2 C1 O1
CONF C3 C2 C1 C7
CONF C3 C2 C1 C11
CONF C21 C2 C1 O1
CONF C7 C1 C2 C21
CONF C11 C1 C2 C21
CONF C1 C2 C3 C4
CONF C4 C3 C2 C21
CONF C1 C2 C3 C31
CONF C21 C2 C3 C31
CONF C2 C3 C4 C5
CONF C5 C4 C3 C31
CONF C2 C3 C4 C41
CONF C31 C3 C4 C41
CONF C3 C4 C5 C6
CONF C6 C5 C4 C41
CONF C3 C4 C5 C49
CONF C41 C4 C5 C49
CONF C4 C5 C6 C7
CONF C7 C6 C5 C49
CONF C4 C5 C6 C61
CONF C49 C5 C6 C61
CONF C1 C7 C6 C5
CONF C1 C7 C6 C61
CONF C5 C6 C7 C71
CONF C61 C6 C7 C71
CONF C6 C7 C1 O1
CONF C2 C1 C7 C6
CONF C6 C7 C1 C11
CONF C71 C7 C1 O1
CONF C2 C1 C7 C71
CONF C11 C1 C7 C71
CONF C12 C11 C1 O1
CONF C2 C1 C11 C12
CONF C7 C1 C11 C12
CONF C16 C11 C1 O1
CONF C2 C1 C11 C16
CONF C7 C1 C11 C16
CONF C1 C2 C21 C22
CONF C3 C2 C21 C22
CONF C1 C2 C21 C26
CONF C3 C2 C21 C26
CONF C2 C3 C31 C32
CONF C4 C3 C31 C32
CONF C2 C3 C31 C36
CONF C4 C3 C31 C36
CONF C1 C7 C71 C72
CONF C6 C7 C71 C72
CONF C1 C7 C71 C76
CONF C6 C7 C71 C76
CONF C5 C6 C61 C62
CONF C7 C6 C61 C62
CONF C5 C6 C61 C66
CONF C7 C6 C61 C66
BOND $h
fmap 2 53
acta 
EXTI 0.011
OMIT -2 135
OMIT 0 0 2
WGHT 0.122
FVAR 0.1541
REM <olex2.extras>
REM <HklSrc "%.\\18srv479.hkl">
REM </olex2.extras>

O1    3     0.34590  0.51485  0.52267  11.00000  0.05520  0.04700  0.06069 =
 0.00046  0.01723 -0.00201 
AFIX 83
H1    2     0.32901  0.54258  0.48109  11.00000 -1.50000 
AFIX 0
C1    1     0.31747  0.38254  0.52905  11.00000  0.05030  0.03606  0.06744 =
 0.00972  0.02741  0.00496 
C2    1     0.23480  0.38065  0.50349  11.00000  0.04556  0.04024  0.04645 =
 -0.00460  0.01070  0.00264 
C3    1     0.19918  0.26893  0.51581  11.00000  0.04549  0.03703  0.05633 =
 -0.00035  0.01890 -0.00001 
C4    1     0.23805  0.14734  0.55120  11.00000  0.04346  0.03857  0.06293 =
 0.00478  0.01521 -0.00227 
C5    1     0.29677  0.08887  0.53948  11.00000  0.05146  0.03581  0.05160 =
 -0.00198  0.01554 -0.00431 
C6    1     0.33162  0.14028  0.48948  11.00000  0.04636  0.04180  0.04836 =
 -0.00366  0.01219  0.00198 
C7    1     0.33938  0.27663  0.48133  11.00000  0.03992  0.04413  0.05364 =
 0.00174  0.01359  0.00469 
C11   1     0.35169  0.35730  0.60801  11.00000  0.05190  0.04139  0.06240 =
 -0.00092  0.02161 -0.00081 
C12   1     0.42034  0.30525  0.63457  11.00000  0.05086  0.05347  0.06112 =
 0.00558  0.01413  0.00238 
AFIX 43
H12   2     0.44402  0.27187  0.60275  11.00000 -1.20000 
AFIX 0
C13   1     0.45567  0.29986  0.70513  11.00000  0.07238  0.04956  0.06553 =
 0.00244  0.01837  0.00078 
AFIX 43
H13   2     0.50267  0.26186  0.72158  11.00000 -1.20000 
AFIX 0
C14   1     0.42289  0.34964  0.75209  11.00000  0.07478  0.04689  0.05268 =
 -0.00020  0.01364 -0.00500 
AFIX 43
H14   2     0.44801  0.35034  0.80094  11.00000 -1.20000 
AFIX 0
C15   1     0.35353  0.39844  0.72799  11.00000  0.07670  0.04734  0.06185 =
 0.00145  0.02852  0.00720 
AFIX 43
H15   2     0.33009  0.43006  0.76035  11.00000 -1.20000 
AFIX 0
C16   1     0.31755  0.40151  0.65596  11.00000  0.05486  0.04828  0.05697 =
 -0.00450  0.01246 -0.00065 
AFIX 43
H16   2     0.26942  0.43402  0.63959  11.00000 -1.20000 
AFIX 0
C21   1     0.19611  0.50196  0.46495  11.00000  0.04774  0.03660  0.05540 =
 -0.00386  0.01716 -0.00312 
C22   1     0.20383  0.63072  0.49696  11.00000  0.04975  0.04485  0.05213 =
 -0.00235  0.01586 -0.00508 
AFIX 43
H22   2     0.23498  0.64107  0.54355  11.00000 -1.20000 
AFIX 0
C23   1     0.16661  0.74413  0.46169  11.00000  0.05747  0.02895  0.06887 =
 0.00163  0.02397  0.00408 
AFIX 43
H23   2     0.17208  0.83103  0.48429  11.00000 -1.20000 
AFIX 0
C24   1     0.12122  0.73009  0.39303  11.00000  0.05839  0.04929  0.06354 =
 0.01720  0.01844  0.01916 
AFIX 43
H24   2     0.09547  0.80713  0.36874  11.00000 -1.20000 
AFIX 0
C25   1     0.11404  0.60401  0.36081  11.00000  0.05602  0.05382  0.05034 =
 0.00469  0.01226  0.01239 
AFIX 43
H25   2     0.08363  0.59421  0.31388  11.00000 -1.20000 
AFIX 0
C26   1     0.15063  0.49178  0.39607  11.00000  0.05609  0.04659  0.05178 =
 0.00252  0.01028  0.00612 
AFIX 43
H26   2     0.14480  0.40535  0.37299  11.00000 -1.20000 
AFIX 0
C31   1     0.11938  0.25695  0.49432  11.00000  0.05388  0.03951  0.05285 =
 0.00700  0.01514  0.00220 
C32   1     0.07564  0.34399  0.51852  11.00000  0.05894  0.04504  0.07100 =
 0.00089  0.02395 -0.00255 
AFIX 43
H32   2     0.09611  0.41982  0.54765  11.00000 -1.20000 
AFIX 0
C33   1     0.00151  0.32008  0.50004  11.00000  0.06172  0.05252  0.08007 =
 0.00276  0.02425  0.00095 
AFIX 43
H33   2    -0.02823  0.37893  0.51712  11.00000 -1.20000 
AFIX 0
C34   1    -0.02824  0.21151  0.45720  11.00000  0.05373  0.06313  0.07281 =
 0.00069  0.01704 -0.00375 
AFIX 43
H34   2    -0.07870  0.19652  0.44426  11.00000 -1.20000 
AFIX 0
C35   1     0.01409  0.12453  0.43291  11.00000  0.06176  0.05910  0.07164 =
 -0.00334  0.01509 -0.01184 
AFIX 43
H35   2    -0.00718  0.05006  0.40312  11.00000 -1.20000 
AFIX 0
C36   1     0.08758  0.14480  0.45162  11.00000  0.05785  0.05191  0.06675 =
 -0.00386  0.02141  0.00319 
AFIX 43
H36   2     0.11680  0.08284  0.43561  11.00000 -1.20000 
AFIX 0
C41   1     0.21598  0.06128  0.60206  11.00000  0.05466  0.04321  0.05443 =
 -0.00020  0.01936 -0.00236 
C42   1     0.16299  0.06945  0.63505  11.00000  0.05723  0.05321  0.05364 =
 -0.00042  0.01104 -0.00748 
AFIX 43
H42   2     0.12789  0.14033  0.62387  11.00000 -1.20000 
AFIX 0
C43   1     0.16312 -0.03262  0.68650  11.00000  0.05483  0.06361  0.05709 =
 0.00379  0.02419 -0.01327 
AFIX 43
H43   2     0.12756 -0.02733  0.70998  11.00000 -1.20000 
AFIX 0
C44   1     0.21194 -0.13741  0.70353  11.00000  0.06152  0.05568  0.06070 =
 -0.00011  0.01136 -0.00912 
AFIX 43
H44   2     0.20954 -0.20349  0.73770  11.00000 -1.20000 
AFIX 0
C45   1     0.26587 -0.14707  0.67019  11.00000  0.06617  0.03425  0.05470 =
 -0.00274  0.00985 -0.00456 
C46   1     0.32186 -0.24438  0.68257  11.00000  0.07634  0.03672  0.05183 =
 0.00087  0.00933 -0.00498 
AFIX 43
H46   2     0.32582 -0.31406  0.71679  11.00000 -1.20000 
AFIX 0
C47   1     0.37108 -0.23927  0.64530  11.00000  0.07109  0.03226  0.05747 =
 -0.00532  0.00552  0.00165 
AFIX 43
H47   2     0.40715 -0.30816  0.65334  11.00000 -1.20000 
AFIX 0
C48   1     0.36945 -0.13378  0.59510  11.00000  0.05817  0.03904  0.06231 =
 -0.00370  0.02075 -0.00448 
AFIX 43
H48   2     0.40401 -0.13164  0.57037  11.00000 -1.20000 
AFIX 0
C49   1     0.31651 -0.03550  0.58357  11.00000  0.05302  0.03508  0.04686 =
 -0.00372  0.00976 -0.00522 
C50   1     0.26664 -0.04713  0.62066  11.00000  0.05006  0.03824  0.05693 =
 -0.00388  0.00891 -0.00685 
C61   1     0.35349  0.03283  0.44578  11.00000  0.05811  0.03766  0.04471 =
 0.00891  0.00823  0.00289 
C62   1     0.42066  0.03067  0.43559  11.00000  0.06005  0.03873  0.06226 =
 0.00029  0.01897  0.00204 
AFIX 43
H62   2     0.45358  0.10332  0.45366  11.00000 -1.20000 
AFIX 0
C63   1     0.44043 -0.07578  0.39948  11.00000  0.07715  0.04436  0.05905 =
 0.00449  0.02688  0.00701 
AFIX 43
H63   2     0.48619 -0.07469  0.39190  11.00000 -1.20000 
AFIX 0
C64   1     0.39355 -0.18397  0.37436  11.00000  0.07830  0.04151  0.06037 =
 -0.00229  0.02287  0.00964 
AFIX 43
H64   2     0.40752 -0.25800  0.35043  11.00000 -1.20000 
AFIX 0
C65   1     0.32714 -0.18404  0.38407  11.00000  0.07524  0.04963  0.05304 =
 -0.00567  0.01235 -0.00291 
AFIX 43
H65   2     0.29498 -0.25826  0.36697  11.00000 -1.20000 
AFIX 0
C66   1     0.30652 -0.07472  0.41921  11.00000  0.06100  0.04680  0.05060 =
 0.00027  0.01334 -0.00591 
AFIX 43
H66   2     0.25992 -0.07423  0.42489  11.00000 -1.20000 
AFIX 0
C71   1     0.36621  0.33635  0.42501  11.00000  0.05414  0.03307  0.04912 =
 0.00161  0.01928 -0.00107 
C72   1     0.43694  0.38131  0.43867  11.00000  0.05796  0.04630  0.05152 =
 -0.01250  0.01750 -0.00691 
AFIX 43
H72   2     0.46965  0.37234  0.48464  11.00000 -1.20000 
AFIX 0
C73   1     0.45999  0.43871  0.38616  11.00000  0.06695  0.04626  0.07068 =
 -0.00710  0.03385 -0.01053 
AFIX 43
H73   2     0.50846  0.46830  0.39611  11.00000 -1.20000 
AFIX 0
C74   1     0.41291  0.45332  0.31920  11.00000  0.07825  0.05389  0.06355 =
 0.00083  0.03474  0.00148 
AFIX 43
H74   2     0.42861  0.49305  0.28298  11.00000 -1.20000 
AFIX 0
C75   1     0.34365  0.40996  0.30581  11.00000  0.08146  0.04569  0.06149 =
 0.01112  0.02617  0.01519 
AFIX 43
H75   2     0.31098  0.42121  0.25997  11.00000 -1.20000 
AFIX 0
C76   1     0.31977  0.34991  0.35742  11.00000  0.05687  0.04040  0.05992 =
 0.00395  0.01781  0.00222 
AFIX 43
H76   2     0.27160  0.31805  0.34650  11.00000 -1.20000 
AFIX 0

O2    3     0.04455  0.01163  0.26431  11.00000  0.09400  0.09959  0.08203 =
 0.00043  0.03018 -0.01439 
PART 2
C1SA  1     0.06986 -0.07751  0.21918  10.50000  0.05977 
AFIX 23
H1Sa  2     0.03100 -0.09208  0.17452  10.50000 -1.20000 
H1Sb  2     0.08315 -0.16787  0.24215  10.50000 -1.20000 
AFIX 0
PART 0
PART 1
C1SB  1     0.07581 -0.05160  0.21498  10.50000  0.13039 
AFIX 23
H1Sc  2     0.05092 -0.02135  0.16636  10.50000 -1.20000 
H1Sd  2     0.07359 -0.15298  0.21726  10.50000 -1.20000 
AFIX 0
C2SA  1     0.15264 -0.00165  0.23905  10.50000  0.07285 
AFIX 23
H2Sa  2     0.18410 -0.06627  0.27301  10.50000 -1.20000 
H2Sb  2     0.17165  0.01091  0.19884  10.50000 -1.20000 
AFIX 0
PART 0
PART 2
C2SB  1     0.13435 -0.01466  0.20426  10.50000  0.13369 
AFIX 23
H2Sc  2     0.17608 -0.07722  0.22084  10.50000 -1.20000 
H2Sd  2     0.12398 -0.00214  0.15298  10.50000 -1.20000 
AFIX 0
PART 0
PART 1
C3SA  1     0.14657  0.13355  0.27332  10.50000  0.06022 
AFIX 23
H3Sa  2     0.16495  0.20924  0.25048  10.50000 -1.20000 
H3Sb  2     0.17442  0.13155  0.32380  10.50000 -1.20000 
AFIX 0
PART 0
PART 2
C3SB  1     0.15237  0.12177  0.24054  10.50000  0.15732 
AFIX 23
H3Sc  2     0.15378  0.19656  0.20744  10.50000 -1.20000 
H3Sd  2     0.19826  0.11918  0.27927  10.50000 -1.20000 
AFIX 0
PART 0
PART 1
C4SA  1     0.06749  0.15263  0.26402  10.50000  0.06042 
AFIX 23
H4Sa  2     0.05951  0.20555  0.30327  10.50000 -1.20000 
H4Sb  2     0.04263  0.19873  0.21903  10.50000 -1.20000 
AFIX 0
PART 0
PART 2
C4SB  1     0.08808  0.13291  0.26712  10.50000  0.14095 
AFIX 23
H4Sc  2     0.10542  0.16388  0.31660  10.50000 -1.20000 
H4Sd  2     0.05642  0.20610  0.23997  10.50000 -1.20000 
AFIX 0
HKLF 4

END
;
# start Validation Reply Form
_vrf_RINTA01_12_18srv479
;
PROBLEM: The value of Rint is greater than 0.25
RESPONSE: The high value of Rint is caused by extremly weak diffraction
from the crystals in spite of collecting data using Cu-radiation 
and with a long exposure time.
;
_vrf_PLAT020_12_18srv479
;
PROBLEM: The Value of Rint is Greater Than 0.12 .........      0.311 Report
RESPONSE: The high value of Rint is caused by extremly weak diffraction
from the crystals in spite of collecting data using Cu-radiation
and with a long exposure time.
;
# end Validation Reply Form
