# Supplementary material for: Rupturing aromaticity by periphery overcrowding
Source: Nat Chem. 2023 Mar 6;15(4):516–25. doi: 10.1038/s41557-023-01149-6 (PMC10070187; doi:10.1038/s41557-023-01149-6)
Supplement: Supplementary file 21 — Structure factors for compound S2; CCDC reference 2141793. [file 41557_2023_1149_MOESM21_ESM.hkl]

   1   0   0   37.83    7.74
   1   0   0   39.56    7.74
  -1   0   0   39.37    7.74
   1   0   0   41.15    7.74
  -1   0   0   39.50    7.74
  -1   0   0   44.54    7.74
  -2   0   0  273.94   52.86
   2   0   0  284.62   52.86
   2   0   0  269.30   52.86
   3   0   0  336.42   66.46
   3   0   0  342.89   66.45
  -3   0   0  361.32   66.45
   4   0   0  592.74  111.64
   4   0   0  602.98  111.65
  -4   0   0  552.79  111.64
   5   0   0    1.73    1.65
   5   0   0   -0.34    0.88
   5   0   0    0.95    1.07
  -5   0   0    0.94    1.10
   5   0   0    1.83    1.57
   6   0   0  194.98   37.38
   6   0   0  201.75   37.42
   6   0   0  185.29   37.40
  -6   0   0  194.13   37.37
   6   0   0  197.87   37.39
  -7   0   0    4.64    1.58
   7   0   0    1.79    1.74
   7   0   0    1.44    1.51
   7   0   0    2.24    1.63
  -7   0   0    3.54    2.42
   7   0   0    6.88    1.98
   8   0   0  130.67   24.08
  -8   0   0  125.06   24.05
   8   0   0  131.72   24.08
   8   0   0  119.48   24.04
  -8   0   0  116.68   24.14
  -9   0   0  258.48   47.39
   9   0   0  250.09   47.38
  -9   0   0  243.65   47.41
   9   0   0  233.38   47.43
 -10   0   0   33.12    7.30
 -10   0   0   39.38    7.39
  10   0   0   32.00    7.02
  10   0   0   27.50    7.20
  10   0   0   34.15    7.06
  10   0   0   45.10    7.40
  11   0   0    8.62    2.81
 -11   0   0   -1.62    3.46
  11   0   0    2.86    3.56
  11   0   0    5.96    3.49
  11   0   0    3.40    2.39
 -11   0   0    2.32    3.55
 -12   0   0   27.35    7.54
  12   0   0   31.81    7.06
 -12   0   0   38.57    7.66
  12   0   0   31.35    7.08
  12   0   0   31.10    7.06
  12   0   0   35.30    7.69
  12   0   0   33.11    7.19
  12   0   0   33.81    7.51
  13   0   0   -3.96    4.41
  13   0   0    3.49    2.86
 -13   0   0   -5.23    4.83
  13   0   0   -0.77    2.84
  13   0   0   -1.43    3.01
  13   0   0    7.29    2.94
  13   0   0   -3.67    4.79
  14   0   0    6.07    3.90
 -14   0   0   -0.31    7.78
  14   0   0    4.88    2.63
  14   0   0    8.53    2.98
  14   0   0    1.25    3.41
  15   0   0    2.27    2.20
  15   0   0   -0.26    2.42
 -15   0   0    3.73    7.38
  15   0   0    1.70    4.15
  15   0   0    2.22    4.10
  15   0   0    6.09    6.38
  16   0   0   -2.66    4.29
  16   0   0    5.95    2.52
 -16   0   0   16.29   10.17
  16   0   0    5.87    8.78
  16   0   0   -0.02    2.29
  17   0   0   -2.89    2.14
  17   0   0    4.57    2.26
  17   0   0   -1.22    4.63
  18   0   0    4.44    4.23
  18   0   0    3.59    2.47
  18   0   0    1.57    2.32
  19   0   0   12.54    4.87
  19   0   0    7.32    2.65
  19   0   0    4.41    2.58
  20   0   0   -0.96    2.19
 -20   0   0    4.64    5.02
  20   0   0   -1.68    2.08
  20   0   0   -1.90    4.51
  21   0   0    2.07    1.78
  22   0   0   -0.29    1.75
 -23   0   0    3.69    1.41
  23   0   0    1.39    1.47
   0  -1   0    1.09    0.47
   0  -1   0    0.34    0.35
   0  -1   0    0.27    0.52
   0   1   0    0.39    0.28
   0   1   0    0.18    0.48
  -1  -1   0  111.55   20.98
  -1  -1   0  105.32   20.97
   1  -1   0  108.49   20.98
   1  -1   0  108.14   20.97
   1   1   0  116.26   20.97
   1   1   0  107.78   20.97
  -1   1   0  108.15   20.98
   2  -1   0   46.54    8.63
   2  -1   0   46.37    8.67
  -2  -1   0   45.10    8.67
   2  -1   0   45.59    8.65
  -2  -1   0   41.48    8.65
  -2   1   0   44.24    8.65
   2   1   0   45.26    8.65
   2   1   0   44.72    8.65
  -3  -1   0   86.54   16.97
   3  -1   0   87.28   16.96
   3  -1   0   88.43   16.99
   3   1   0   90.86   16.96
   3   1   0   88.68   16.99
  -4  -1   0   -0.41    0.94
   4  -1   0   -1.67    0.68
   4  -1   0    1.63    1.12
   4   1   0    1.59    0.91
   4   1   0   -0.87    0.65
   5  -1   0   11.33    2.93
  -5  -1   0   19.61    3.09
   5  -1   0   12.31    3.04
   5  -1   0   13.13    3.22
   5  -1   0   12.48    3.70
   5   1   0   19.40    3.16
   5   1   0   11.26    2.89
   5   1   0   15.92    3.33
  -5   1   0   16.95    3.10
   5   1   0   15.86    3.32
   5   1   0   16.13    3.07
   6  -1   0   20.67    4.36
   6  -1   0   17.02    4.53
   6  -1   0   28.70    4.67
   6  -1   0   17.00    4.39
  -6  -1   0   20.25    4.41
  -6   1   0   25.28    4.47
   6   1   0   25.18    4.49
  -6   1   0   18.41    4.24
   6   1   0   21.33    4.55
   6   1   0   25.32    4.61
   6   1   0   22.33    4.41
   7  -1   0   24.69    5.41
   7  -1   0   26.36    5.44
   7  -1   0   24.70    5.48
  -7  -1   0   26.77    5.33
   7  -1   0   25.99    5.34
   7   1   0   28.85    5.44
  -7   1   0   25.22    5.32
   7   1   0   29.90    5.44
   7   1   0   20.56    5.44
   7   1   0   28.01    5.31
  -8  -1   0   72.69   16.81
   8  -1   0   78.32   16.62
   8  -1   0   93.77   16.57
   8  -1   0   86.17   16.59
  -8  -1   0   94.99   16.59
   8   1   0   84.50   16.57
   8   1   0   85.80   16.60
   9  -1   0    1.93    1.93
  -9  -1   0    9.48    2.47
  -9  -1   0    9.66    3.67
   9  -1   0    2.35    2.68
   9  -1   0    0.59    2.15
   9  -1   0   -1.09    1.78
  -9   1   0    1.36    2.28
   9   1   0   -2.50    1.88
   9   1   0   -0.18    2.23
   9   1   0    2.35    1.87
  -9   1   0    1.17    2.40
  10  -1   0   18.33    5.12
  10  -1   0   22.57    5.64
  10  -1   0   30.27    5.40
 -10  -1   0   30.65    5.86
  10  -1   0   24.69    5.51
  10   1   0   21.86    5.56
 -10   1   0   24.13    5.58
  10   1   0   20.99    5.22
  10   1   0   23.06    5.23
 -10   1   0   30.65    5.49
  11  -1   0   58.03   10.93
  11  -1   0   51.97   10.88
  11  -1   0   57.15   11.39
  11  -1   0   53.64   11.37
 -11  -1   0   66.74   11.46
 -11   1   0   50.78   11.21
  11   1   0   54.97   11.39
  11   1   0   54.99   10.91
  11   1   0   54.63   10.91
 -11   1   0   48.87   11.12
  12  -1   0    1.53    3.97
  12  -1   0    0.23    2.69
  12  -1   0   -1.38    2.54
  12  -1   0   -1.06    3.26
  12  -1   0    2.87    3.68
 -12  -1   0    5.44    4.62
  12  -1   0    2.41    2.92
 -12   1   0    1.36    3.58
  12   1   0   -1.45    3.14
  12   1   0   -0.27    2.51
  12   1   0    0.54    2.67
  12   1   0   -2.27    3.08
  12   1   0    2.32    3.74
 -12   1   0    3.92    3.57
 -13  -1   0    0.75    5.61
  13  -1   0    0.07    4.86
  13  -1   0    4.91    4.76
  13  -1   0   -0.75    2.85
  13  -1   0   -1.07    2.35
  13  -1   0   -1.83    2.52
  13  -1   0    2.66    2.81
 -13   1   0   -3.34    4.55
  13   1   0   -4.91    4.18
  13   1   0    2.48    2.96
  13   1   0   -0.33    2.88
 -13   1   0    0.04    3.95
  13   1   0    4.51    2.84
  14  -1   0   10.08    5.93
  14  -1   0   -0.63    2.60
  14  -1   0    2.16    4.35
  14  -1   0    4.22    5.17
  14  -1   0   -2.22    3.33
  14  -1   0    2.53    2.30
  14   1   0   -0.88    2.72
  14   1   0    0.43    5.41
 -14   1   0    8.65    5.09
  14   1   0    1.08    3.77
  14   1   0   -1.49    2.29
 -14   1   0   -2.11    4.97
  15  -1   0    0.41    4.20
  15  -1   0   13.45    7.53
  15  -1   0    9.49    2.90
 -15  -1   0    4.83    8.21
  15  -1   0    7.65    2.62
  15  -1   0    8.98    7.43
  15  -1   0    6.02    4.64
  15   1   0    5.67    2.73
  15   1   0    9.95    6.84
  15   1   0   14.72    4.74
  15   1   0    5.99    2.80
 -15   1   0    4.90    6.60
  16  -1   0    1.30    2.32
  16  -1   0    6.31    4.81
 -16  -1   0   14.53   11.42
  16  -1   0    0.27    4.32
 -16  -1   0    2.56   10.73
  16  -1   0   -4.88    1.74
 -16   1   0    0.16    9.34
  16   1   0    9.69    7.54
  16   1   0   -0.78    4.56
  16   1   0    1.56    2.40
  16   1   0    2.21    2.33
  17  -1   0   -0.81    2.18
  17  -1   0   -2.32    4.64
  17  -1   0    0.60    2.05
  17  -1   0   -2.24    4.71
  17   1   0    2.12    4.31
  17   1   0    7.09    2.58
  17   1   0   -2.20    2.40
  18  -1   0    3.86    2.38
 -18  -1   0   -0.50    5.31
  18  -1   0    3.32    5.21
  18  -1   0    5.79    2.59
  18   1   0    7.46    2.57
  18   1   0    3.25    4.60
  18   1   0    3.87    2.39
 -19  -1   0    3.59    5.13
  19  -1   0   -1.98    4.34
  19  -1   0    1.23    2.36
  19  -1   0    2.13    2.44
  19   1   0   -1.60    4.54
  19   1   0    6.16    2.57
  20  -1   0    3.86    5.22
 -20  -1   0   15.47    5.56
  20  -1   0   -1.96    2.08
  20  -1   0   -0.63    2.08
  20   1   0    0.12    2.39
  20   1   0   -2.00    4.82
  21  -1   0   -0.06    1.63
  21  -1   0    1.19    1.68
  21   1   0   -0.94    1.88
  22  -1   0    0.14    1.39
  22   1   0    3.03    1.52
  23  -1   0    0.04    1.36
   0  -2   0   29.48    5.85
   0  -2   0   28.69    5.81
   0   2   0   29.85    5.85
   0   2   0   30.91    5.77
   1  -2   0    0.25    0.86
  -1  -2   0    2.56    0.89
   1  -2   0    0.83    0.94
  -1  -2   0    0.94    0.95
   1   2   0    0.52    0.70
  -1   2   0    2.80    0.99
   1   2   0    1.84    0.92
  -2  -2   0   32.18    5.89
   2  -2   0   30.79    5.92
   2  -2   0   30.00    5.91
  -2  -2   0   28.30    5.92
  -2   2   0   31.66    5.90
   2   2   0   27.29    5.89
   2   2   0   30.75    5.91
  -3  -2   0   15.48    3.68
   3  -2   0   19.09    3.95
   3  -2   0   17.83    3.69
   3  -2   0   17.36    3.77
   3  -2   0   17.26    3.54
   3  -2   0   26.69    4.17
  -3  -2   0   16.11    3.72
  -3  -2   0   18.58    3.92
   3   2   0   16.23    3.67
  -3   2   0   21.48    3.61
   3   2   0   16.51    3.70
  -3   2   0   17.09    3.69
   4  -2   0    5.57    1.83
   4  -2   0    2.20    1.67
   4  -2   0    4.68    1.40
  -4  -2   0    6.99    1.99
   4  -2   0    4.37    1.54
  -4  -2   0    4.79    1.56
  -4  -2   0    2.51    1.33
   4  -2   0    3.33    1.06
  -4   2   0    0.58    1.29
   4   2   0    2.56    1.75
   4   2   0    2.39    1.30
   4   2   0    4.02    1.36
   5  -2   0    2.20    1.75
   5  -2   0    0.49    1.10
   5  -2   0    5.07    1.93
  -5  -2   0    6.21    1.78
   5  -2   0    3.40    1.57
  -5  -2   0    1.70    1.42
   5  -2   0    3.52    1.89
   5   2   0    3.22    1.47
   5   2   0    2.03    1.91
   5   2   0    2.60    1.81
  -5   2   0    3.13    1.41
   5   2   0    3.95    1.26
  -6  -2   0    9.92    2.36
   6  -2   0    7.12    2.12
   6  -2   0    5.51    2.36
   6  -2   0   11.57    2.51
  -6  -2   0    8.12    2.49
   6  -2   0    7.05    2.43
   6  -2   0    8.32    2.57
   6   2   0    7.17    2.51
   6   2   0    4.25    2.48
  -6   2   0   13.12    2.29
   6   2   0   11.19    2.14
   6   2   0    8.18    2.26
   7  -2   0   11.44    2.84
  -7  -2   0    8.55    2.85
  -7  -2   0    8.32    2.59
   7  -2   0   10.83    2.66
   7  -2   0    8.91    2.42
   7   2   0    6.32    2.41
   7   2   0    5.52    2.48
   7   2   0   13.67    2.36
   7   2   0    8.32    2.86
  -7   2   0   11.17    2.50
   8  -2   0   32.92    6.40
   8  -2   0   30.81    6.22
   8  -2   0   30.13    6.24
  -8  -2   0   31.85    6.42
   8   2   0   28.33    6.83
  -8   2   0   33.36    6.46
  -8   2   0   28.30    6.30
   8   2   0   27.97    6.51
   9  -2   0   25.07    4.09
   9  -2   0   11.34    4.32
  -9  -2   0   15.16    4.72
  -9  -2   0   22.40    4.54
   9  -2   0   16.01    3.94
   9  -2   0   17.28    4.02
  -9   2   0   14.33    4.31
   9   2   0   19.29    4.20
   9   2   0   12.18    3.89
   9   2   0   15.53    4.41
  10  -2   0   35.83    6.45
 -10  -2   0   37.96    7.05
  10  -2   0   27.74    6.36
  10  -2   0   34.18    6.82
 -10  -2   0   30.53    6.87
  10   2   0   28.03    6.32
  10   2   0   23.77    6.37
  10   2   0   27.21    6.57
 -10   2   0   33.03    6.68
 -10   2   0   26.29    6.29
 -11  -2   0    7.06    4.59
  11  -2   0    1.02    3.41
 -11  -2   0   -3.25    4.32
  11  -2   0    8.74    4.27
  11  -2   0    4.18    2.68
  11  -2   0    0.08    2.67
  11  -2   0    3.92    3.68
  11   2   0    0.67    2.65
 -11   2   0    3.96    3.70
 -11   2   0    6.71    3.11
  11   2   0   -1.11    3.58
  11   2   0    8.03    3.37
  12  -2   0   -5.15    2.84
  12  -2   0   11.33    3.43
  12  -2   0   -1.11    5.04
  12  -2   0    2.20    2.96
 -12  -2   0    5.58    5.05
  12  -2   0    2.20    2.96
 -12  -2   0   -9.54    4.92
  12  -2   0    2.84    4.55
 -12   2   0    1.57    3.08
  12   2   0   -0.02    3.17
  12   2   0    3.66    3.23
  12   2   0   -0.87    3.56
 -12   2   0    2.15    3.97
  12   2   0    0.52    3.79
  12   2   0   12.87    4.16
  13  -2   0   -8.30    6.11
  13  -2   0    1.45    2.71
  13  -2   0   -4.19    2.46
 -13  -2   0   -1.82    6.07
 -13  -2   0    4.58    6.08
  13  -2   0    4.09    2.93
 -13   2   0    3.03    5.39
  13   2   0    1.92    2.93
  13   2   0   -1.11    2.61
 -13   2   0    7.74    3.96
  13   2   0    2.23    4.13
  13   2   0    0.40    3.27
  13   2   0    7.54    4.39
  14  -2   0   -8.49    5.86
 -14  -2   0   -4.21    7.33
  14  -2   0    5.12    3.80
 -14  -2   0    1.85    7.33
  14  -2   0   -1.68    3.88
  14  -2   0    3.42    3.76
  14  -2   0    4.89    2.47
  14   2   0    5.17    3.03
 -14   2   0    5.65    5.45
  14   2   0    6.81    5.99
  14   2   0    3.38    4.17
  14   2   0   17.04    3.86
  15  -2   0   -7.78    6.50
 -15  -2   0   26.70   12.00
  15  -2   0    1.42    2.00
  15  -2   0    2.72    2.28
  15  -2   0    1.18    4.12
 -15  -2   0    3.38    9.15
  15  -2   0    5.01    4.79
 -15   2   0  -14.64    6.39
  15   2   0    5.52    2.64
  15   2   0   10.81    6.88
  15   2   0    2.08    2.12
  15   2   0    1.18    4.51
  15   2   0   -4.10    2.69
 -15   2   0    6.51    5.71
  16  -2   0    7.05    4.73
 -16  -2   0    2.04    4.93
  16  -2   0   12.40   10.51
 -16  -2   0    9.62   10.83
  16  -2   0    5.04    2.62
  16  -2   0    1.95    4.95
  16  -2   0    4.74    2.21
  16   2   0   11.88    3.00
 -16   2   0   18.00    9.30
  16   2   0    8.09    7.95
  16   2   0    0.96    2.44
  16   2   0    9.00    2.99
  16   2   0    6.94    5.05
  17  -2   0   -2.91    2.21
  17  -2   0   -4.05    4.55
 -17  -2   0    0.98    4.37
  17  -2   0   -0.59    1.95
  17  -2   0    0.85    4.38
  17   2   0   -1.42    5.16
  17   2   0   -2.82    2.44
  18  -2   0   -1.98    1.93
  18  -2   0    3.78    2.03
  18  -2   0    1.18    4.66
 -18  -2   0    0.71    4.41
  18  -2   0   -1.67    4.58
  18   2   0    3.68    4.66
  18   2   0    0.28    2.29
  19  -2   0    4.51    2.25
  19  -2   0    1.24    2.69
 -19  -2   0   -2.64    4.61
  19  -2   0    4.73    5.07
  19   2   0   -0.50    2.79
  19   2   0    8.07    4.65
  20  -2   0    3.11    1.90
  20  -2   0    1.74    2.19
  20   2   0    3.45    5.00
  20   2   0    5.44    2.65
 -21  -2   0   -1.33    1.65
  21  -2   0    1.47    1.69
  21  -2   0   -1.16    1.38
  21   2   0   -2.77    1.98
 -22  -2   0   -1.49    1.46
  22  -2   0    1.65    1.24
  22   2   0    0.15    2.05
   0  -3   0    1.79    1.91
   0  -3   0    2.34    1.31
   0  -3   0    0.58    1.25
   0  -3   0    0.40    1.55
   0   3   0   -1.97    0.87
   0   3   0   -0.33    1.81
   0   3   0    0.09    1.31
  -1  -3   0  167.12   30.63
  -1  -3   0  161.49   30.64
   1  -3   0  152.54   30.67
   1  -3   0  154.43   30.67
   1  -3   0  153.81   30.63
   1  -3   0  153.82   30.63
  -1  -3   0  155.34   30.69
   1   3   0  161.75   30.67
  -1   3   0  181.84   30.88
   1   3   0  154.48   30.64
   1   3   0  162.94   30.61
  -1   3   0  160.78   30.66
  -2  -3   0   93.56   17.88
   2  -3   0   94.59   17.85
   2  -3   0   92.52   17.86
   2  -3   0   92.99   17.82
   2  -3   0   96.82   17.84
  -2  -3   0   90.44   17.83
  -2  -3   0   91.54   17.81
   2   3   0   94.21   17.84
  -2   3   0   92.10   17.84
   2   3   0   96.83   17.81
   2   3   0   81.99   17.84
   3  -3   0   26.99    5.40
   3  -3   0   27.40    5.24
  -3  -3   0   24.43    5.27
   3  -3   0   30.47    5.41
  -3  -3   0   23.39    5.49
   3  -3   0   25.57    5.38
  -3  -3   0   25.53    5.36
   3   3   0   23.95    5.29
  -3   3   0   27.45    5.32
   3   3   0   26.23    5.34
   3   3   0   24.05    5.36
   4  -3   0   14.37    3.83
  -4  -3   0   19.25    3.95
  -4  -3   0   18.69    3.84
   4  -3   0   19.54    3.99
   4  -3   0   17.75    3.96
   4  -3   0   20.75    4.00
  -4  -3   0   19.94    4.09
   4   3   0   18.52    3.85
   4   3   0   16.21    3.85
   4   3   0   13.87    3.89
  -4   3   0   19.40    3.91
   5  -3   0   43.44    7.87
   5  -3   0   34.98    7.80
   5  -3   0   38.79    7.77
  -5  -3   0   37.86    7.89
  -5  -3   0   40.06    7.83
  -5  -3   0   34.62    7.81
   5  -3   0   41.37    7.99
  -5   3   0   40.49    7.83
   5   3   0   44.12    7.80
   5   3   0   38.18    7.82
   5   3   0   40.99    7.86
   5   3   0   38.73    8.09
  -6  -3   0    4.02    2.16
   6  -3   0    3.31    2.37
   6  -3   0   -1.45    1.89
   6  -3   0    2.41    1.69
  -6  -3   0    1.86    1.96
   6   3   0    3.46    2.33
   6   3   0    5.75    2.01
   6   3   0    1.44    1.83
   6   3   0    3.44    1.88
  -6   3   0    3.91    1.94
  -7  -3   0   34.37    6.49
   7  -3   0   28.61    6.48
   7  -3   0   30.64    6.72
   7  -3   0   38.53    6.70
  -7  -3   0   31.06    6.55
   7  -3   0   28.96    6.50
   7  -3   0   29.47    6.46
   7   3   0   25.86    6.68
  -7   3   0   34.25    6.56
   7   3   0   36.97    6.51
   7   3   0   27.92    6.63
   8  -3   0    2.54    2.26
  -8  -3   0    2.92    3.33
  -8  -3   0    0.00    2.23
   8  -3   0    1.10    2.82
   8  -3   0   -4.67    2.11
   8  -3   0    1.21    2.31
   8   3   0   -2.74    2.79
   8   3   0    3.81    2.37
  -8   3   0   -1.82    2.52
  -8   3   0    0.55    2.78
   8   3   0   -2.20    2.31
   8   3   0    3.57    2.13
  -9  -3   0   14.94    3.09
  -9  -3   0   14.27    4.26
   9  -3   0    4.57    2.78
   9  -3   0    3.28    3.44
  -9  -3   0   10.69    4.01
   9  -3   0    5.41    2.73
   9   3   0    4.31    2.75
  -9   3   0   17.39    4.36
  -9   3   0    4.73    3.34
   9   3   0   11.20    3.77
   9   3   0    7.17    2.97
 -10  -3   0    6.30    4.91
  10  -3   0   16.02    3.95
  10  -3   0   11.36    4.33
 -10  -3   0   11.68    4.83
  10  -3   0   13.05    4.09
  10  -3   0   12.91    3.69
 -10  -3   0   10.76    3.70
 -10   3   0   12.81    4.49
  10   3   0   24.31    4.67
  10   3   0   14.60    3.79
  10   3   0   10.38    3.75
 -11  -3   0    1.85    5.21
  11  -3   0   13.49    3.63
  11  -3   0   18.46    3.93
  11  -3   0   12.98    3.91
  11  -3   0   16.44    4.08
 -11  -3   0    4.24    3.55
 -11  -3   0    6.23    5.41
  11  -3   0    7.48    4.55
  11   3   0    7.43    3.65
 -11   3   0    9.00    4.42
  11   3   0    6.28    3.85
  11   3   0   11.54    3.76
  11   3   0    7.59    4.33
 -11   3   0    5.49    3.33
  12  -3   0   10.69    3.84
 -12  -3   0   13.93    6.15
  12  -3   0   13.87    4.21
 -12  -3   0   12.76    3.71
  12  -3   0   12.74    5.39
 -12  -3   0    6.00    6.43
  12  -3   0   11.58    3.53
  12  -3   0   13.94    3.69
  12   3   0    9.63    3.89
  12   3   0   12.00    4.21
  12   3   0   14.02    4.78
  12   3   0    7.99    4.79
 -12   3   0    8.75    4.01
 -12   3   0    4.53    4.72
 -13  -3   0   13.27    8.09
  13  -3   0    8.84    3.07
 -13  -3   0    1.21    6.45
  13  -3   0   12.29    4.74
  13  -3   0    3.19    5.89
 -13  -3   0    6.37    4.32
  13  -3   0    7.30    2.80
  13   3   0   12.60    4.42
  13   3   0    4.26    3.74
  13   3   0    5.60    5.56
 -13   3   0    4.01    4.86
  13   3   0    7.14    3.65
 -14  -3   0    5.36    8.96
 -14  -3   0    7.04    5.52
  14  -3   0   21.49    4.29
  14  -3   0   12.80    5.44
  14  -3   0   18.90    5.90
  14  -3   0   18.88    4.41
  14  -3   0   23.82    7.48
  14   3   0   19.41    5.22
  14   3   0   18.30    7.65
  14   3   0   18.48    6.02
 -14   3   0    5.38    6.56
 -14   3   0   20.54    6.30
  14   3   0   18.91    5.68
  15  -3   0   -3.75    3.71
  15  -3   0   -3.92    2.19
 -15  -3   0    1.54    9.65
 -15  -3   0    6.06    4.94
  15  -3   0    0.28    5.14
  15  -3   0   -5.41    7.02
  15  -3   0    5.53    2.07
 -15   3   0    3.02    5.13
  15   3   0    7.00    3.26
  15   3   0   -8.18    7.18
 -15   3   0   -4.44    6.75
  15   3   0    4.84    4.78
  15   3   0    5.27    2.88
 -16  -3   0   -0.56    4.80
  16  -3   0    4.65    5.37
  16  -3   0    6.21    4.88
  16  -3   0    4.35    2.36
  16  -3   0    1.25    1.76
  16   3   0    2.38    2.58
  16   3   0   -1.43    4.77
  16   3   0    0.90    2.90
 -16   3   0    6.50    5.68
  17  -3   0   -0.16    1.76
  17  -3   0   -1.68    4.77
 -17  -3   0    4.63    7.60
  17  -3   0    0.57    6.03
  17  -3   0    0.45    2.38
  17   3   0    1.79    3.04
  17   3   0    3.96    2.44
  17   3   0    7.08    5.13
 -18  -3   0    7.95    5.07
  18  -3   0    2.05    2.34
  18  -3   0    2.08    5.78
  18  -3   0    1.00    5.14
  18   3   0   -0.96    3.15
  18   3   0    4.49    3.25
  18   3   0    6.79    5.31
  19  -3   0   -1.17    5.72
  19  -3   0    4.39    5.11
  19  -3   0   -0.76    2.48
 -19  -3   0    0.15    5.36
  19  -3   0    1.34    2.07
  19   3   0    4.49    5.33
  19   3   0   -0.60    3.01
  20  -3   0    2.16    1.96
  20  -3   0    0.95    1.59
 -20  -3   0   -0.61    2.01
  20   3   0    1.77    2.66
  21  -3   0   -0.01    1.38
  21  -3   0    0.51    1.48
 -21  -3   0    2.52    1.80
  21   3   0    7.74    2.98
  22  -3   0   -0.55    1.12
 -22  -3   0    1.34    1.58
  22  -3   0    0.72    1.24
   0  -4   0   53.90   10.89
   0  -4   0   50.53   10.94
   0  -4   0   58.86   11.00
   0   4   0   58.00   10.92
   0   4   0   56.02   10.82
  -1  -4   0   14.08    3.28
  -1  -4   0   15.63    3.03
   1  -4   0   11.28    2.87
   1  -4   0   12.96    3.01
  -1  -4   0    9.87    2.83
  -1  -4   0    4.42    2.89
   1  -4   0   12.93    3.04
  -1   4   0   10.10    2.98
   1   4   0   13.17    2.96
   1   4   0    9.81    2.86
  -1   4   0   13.00    2.95
   1   4   0   16.55    2.79
  -2  -4   0    7.88    2.68
   2  -4   0    9.23    2.71
  -2  -4   0    9.85    2.83
  -2  -4   0   15.39    3.37
   2  -4   0    8.38    2.72
   2  -4   0    9.17    2.77
   2   4   0    9.73    2.76
   2   4   0   10.56    2.80
  -2   4   0   17.91    3.05
  -2   4   0    5.16    2.82
   2   4   0   13.86    2.66
  -3  -4   0   59.80   12.04
   3  -4   0   59.22   12.11
  -3  -4   0   57.44   12.32
  -3  -4   0   61.42   12.10
   3  -4   0   69.50   12.07
   3  -4   0   59.88   12.03
  -3   4   0   65.81   12.13
   3   4   0   58.42   12.09
   3   4   0   59.50   12.05
  -4  -4   0   41.02    7.67
  -4  -4   0   37.04    7.55
   4  -4   0   40.84    7.70
   4  -4   0   39.35    7.53
  -4  -4   0   38.65    7.62
  -4  -4   0   40.47    8.24
  -4   4   0   35.83    7.88
   4   4   0   32.16    7.55
  -4   4   0   34.41    7.80
   4   4   0   36.50    7.63
   5  -4   0   13.99    3.14
   5  -4   0   12.04    3.70
  -5  -4   0   12.19    3.38
   5  -4   0   16.36    3.34
   5  -4   0   14.03    3.85
  -5  -4   0   12.45    3.45
   5   4   0    3.03    3.26
  -5   4   0   17.27    3.54
   5   4   0   17.57    4.39
  -5   4   0   17.96    4.94
   5   4   0   12.04    3.34
   5   4   0   12.06    3.13
  -6  -4   0   45.34    8.37
   6  -4   0   34.45    8.49
  -6  -4   0   38.18    8.47
   6  -4   0   41.38    8.18
   6  -4   0   42.23    8.17
  -6  -4   0   44.76    8.42
  -6   4   0   45.88    8.71
   6   4   0   40.63    8.22
   6   4   0   45.11    8.66
   6   4   0   24.90    8.49
   6   4   0   42.82    8.78
   7  -4   0   15.24    3.90
  -7  -4   0   11.14    4.65
  -7  -4   0   22.84    4.78
   7  -4   0   26.46    4.86
   7  -4   0   18.56    4.82
  -7  -4   0   18.99    4.10
   7  -4   0   17.00    4.00
   7   4   0   16.55    4.67
  -7   4   0   20.23    4.85
   7   4   0   13.43    3.92
   7   4   0    9.51    5.85
  -8  -4   0    5.76    2.33
   8  -4   0   -1.77    2.19
   8  -4   0    3.00    3.55
  -8  -4   0    1.87    3.87
  -8  -4   0   -5.64    3.77
  -8   4   0   -4.11    3.74
   8   4   0    0.97    3.30
   8   4   0    0.41    2.26
   8   4   0    3.45    3.33
   9  -4   0   33.23    7.96
  -9  -4   0   29.57    7.54
   9  -4   0   45.69    8.05
  -9  -4   0   37.69    8.30
   9  -4   0   44.50    7.69
   9  -4   0   36.86    7.52
  -9  -4   0   28.27    8.06
  -9   4   0   48.15    8.44
   9   4   0   34.89    7.96
   9   4   0   29.31    7.37
   9   4   0   37.71    7.77
  -9   4   0   40.09    7.94
   9   4   0   28.05    7.73
  10  -4   0    7.14    3.54
 -10  -4   0    5.62    4.96
 -10  -4   0    8.64    3.14
  10  -4   0    8.22    3.73
  10  -4   0    6.40    3.04
  10  -4   0   11.14    3.69
 -10  -4   0    1.20    5.29
  10  -4   0    7.13    3.08
  10  -4   0    4.63    4.23
  10   4   0    2.39    3.75
  10   4   0    7.55    3.32
 -10   4   0    4.51    4.15
  10   4   0    6.13    4.27
  10   4   0   -2.12    2.81
  11  -4   0   -4.59    2.36
 -11  -4   0   -5.18    2.50
  11  -4   0    2.81    3.52
 -11  -4   0   -6.80    5.48
  11  -4   0   -1.80    3.13
 -11  -4   0    4.89    6.34
  11  -4   0   -3.06    4.76
  11   4   0    3.26    4.72
  11   4   0    0.86    3.15
 -11   4   0    4.90    4.61
  11   4   0    0.57    2.73
  11   4   0    5.50    3.87
  12  -4   0   -0.84    2.52
 -12  -4   0   11.62    6.39
  12  -4   0    3.77    3.85
  12  -4   0    1.09    2.97
 -12  -4   0    2.49    3.97
  12  -4   0    2.03    3.73
  12  -4   0   -3.13    5.11
  12   4   0    2.36    2.80
 -12   4   0    2.29    3.68
 -12   4   0   -1.31    4.31
  12   4   0   10.41    3.87
  12   4   0   13.94    5.28
  12   4   0   -3.68    5.60
 -13  -4   0   12.31    5.68
  13  -4   0   27.51    7.09
  13  -4   0   21.81    4.79
  13  -4   0   26.97    6.35
 -13  -4   0   11.80    9.09
  13  -4   0   20.22    4.72
  13  -4   0   23.71    8.09
 -13   4   0    7.15    6.86
  13   4   0   19.82    6.70
  13   4   0   21.59    5.93
  13   4   0    8.58    7.34
 -13   4   0   15.94    6.11
  13   4   0   26.23    5.03
  14  -4   0    1.83    4.27
 -14  -4   0    2.51    9.67
  14  -4   0    6.74    2.23
  14  -4   0   -0.45    2.38
  14  -4   0    1.09    6.17
 -14  -4   0   -3.32    3.96
  14  -4   0    8.16    7.70
 -14   4   0   -1.73    4.35
  14   4   0    7.57    3.96
  14   4   0   13.82    7.96
  14   4   0   -2.14    4.97
  14   4   0    7.03    2.68
 -14   4   0    6.10    7.02
 -15  -4   0    0.16    4.51
  15  -4   0    6.25    2.07
  15  -4   0   -4.32    6.11
  15  -4   0   -1.34    2.40
  15  -4   0    1.51    4.70
  15   4   0    1.79    3.77
  15   4   0    1.68    5.14
  15   4   0    5.20    2.62
 -15   4   0    2.73    5.13
  16  -4   0   -0.22    2.29
  16  -4   0    2.76    3.87
  16  -4   0    0.01    1.93
 -16  -4   0    0.01    4.11
  16   4   0    2.02    5.41
 -16   4   0    2.58    5.12
  16   4   0    2.78    2.20
  16   4   0    2.75    3.39
  17  -4   0   -0.67    4.08
 -17  -4   0    0.88    4.68
  17  -4   0   -0.89    1.63
 -17  -4   0   -2.89    2.46
 -17   4   0    0.91    6.32
  17   4   0    9.14    4.02
  17   4   0   -6.78    5.46
 -18  -4   0  -16.49    5.26
  18  -4   0   -0.83    5.21
  18  -4   0    2.54    2.63
 -18  -4   0    1.97    2.88
  18  -4   0    3.22    2.00
  18   4   0    6.13    3.70
  18   4   0    1.87    2.65
 -19  -4   0   -0.04    2.33
  19  -4   0   -0.42    2.09
  19  -4   0    1.09    1.82
  19   4   0    1.54    2.26
  20  -4   0    0.61    1.48
 -20  -4   0    0.28    1.95
  20  -4   0    2.03    1.63
 -21  -4   0    0.91    1.76
  21  -4   0    1.12    1.35
  21  -4   0   -1.12    1.13
   0  -5   0    1.84    1.95
   0  -5   0    3.53    2.58
   0  -5   0    0.34    2.86
   0  -5   0   -1.55    2.72
   0   5   0   -0.59    2.61
   0   5   0    1.11    1.75
   1  -5   0   39.26    8.54
   1  -5   0   46.47    8.33
  -1  -5   0   34.11    8.44
   1  -5   0   38.35    8.29
  -1  -5   0   43.29    8.63
  -1  -5   0   36.44    8.28
  -1  -5   0   51.79    8.47
   1  -5   0   56.34    8.67
  -1   5   0   43.12    8.70
  -1   5   0   39.95    8.26
   1   5   0   38.32    8.55
   1   5   0   40.73    8.25
  -2  -5   0    0.98    2.77
  -2  -5   0    0.85    2.01
   2  -5   0    0.62    3.04
  -2  -5   0   15.23    2.80
   2  -5   0    0.87    1.85
  -2  -5   0    6.47    2.94
   2  -5   0    0.35    2.67
   2  -5   0   -0.22    1.93
  -2   5   0    3.03    3.04
   2   5   0    4.57    1.91
   2   5   0    0.35    3.02
   2   5   0    1.92    2.65
   3  -5   0   14.60    3.77
  -3  -5   0   22.95    4.34
   3  -5   0   13.90    3.80
   3  -5   0   12.30    4.17
   3  -5   0   13.70    4.54
  -3  -5   0   18.63    4.62
  -3  -5   0   14.80    3.91
  -3  -5   0   22.39    4.65
  -3   5   0   17.67    4.03
   3   5   0   19.38    3.89
   3   5   0   16.66    4.58
   3   5   0   12.66    4.22
  -3   5   0   17.89    4.45
  -4  -5   0  105.21   21.14
   4  -5   0  110.77   21.16
   4  -5   0  106.55   20.92
  -4  -5   0  110.87   20.94
   4  -5   0   99.78   21.05
  -4  -5   0  109.09   21.07
  -4   5   0  109.78   21.17
   4   5   0  108.91   21.06
  -4   5   0  103.37   20.97
   4   5   0  108.51   20.89
   4   5   0  115.16   21.13
  -5  -5   0    5.81    3.61
   5  -5   0   -4.97    3.27
  -5  -5   0    6.44    2.54
   5  -5   0    6.03    2.19
   5  -5   0    3.89    2.43
   5  -5   0   -0.41    3.25
  -5  -5   0    3.04    3.64
   5   5   0    1.33    1.94
   5   5   0    3.15    3.53
  -5   5   0   -1.33    3.47
  -5   5   0    2.44    3.52
   5   5   0    4.76    3.65
   6  -5   0   14.07    3.85
  -6  -5   0   20.60    5.16
  -6  -5   0   15.57    4.22
  -6  -5   0   20.52    5.25
   6  -5   0   11.15    3.83
   6  -5   0   15.98    4.86
  -6   5   0   29.59    5.39
   6   5   0    7.15    4.97
   6   5   0   15.42    5.06
   6   5   0   24.35    4.06
  -7  -5   0    9.75    5.05
  -7  -5   0   13.27    4.91
  -7  -5   0   10.10    3.51
  -7  -5   0   18.93    4.51
   7  -5   0    6.81    4.04
   7  -5   0    7.87    3.51
   7  -5   0   10.58    3.28
   7  -5   0   10.36    3.34
   7  -5   0    9.76    4.56
   7   5   0    6.94    4.85
   7   5   0   13.24    3.38
   7   5   0   13.37    4.82
  -7   5   0   10.68    4.90
  -8  -5   0   -2.34    4.79
   8  -5   0   -0.81    4.17
  -8  -5   0   -4.49    5.04
   8  -5   0   -5.85    3.06
  -8  -5   0    2.34    2.80
  -8  -5   0   -3.24    3.70
   8  -5   0    1.84    3.10
   8  -5   0    0.71    2.50
  -8   5   0    2.47    5.09
   8   5   0    0.46    4.44
   8   5   0    2.25    2.59
   8   5   0    3.41    5.32
   8   5   0   -1.00    2.92
   9  -5   0    2.61    2.79
   9  -5   0    3.70    4.19
  -9  -5   0   -0.33    3.07
  -9  -5   0    4.50    3.13
   9  -5   0    0.01    3.47
  -9  -5   0    4.39    5.96
  -9  -5   0    1.33    5.10
   9  -5   0    5.17    2.78
   9  -5   0   -2.66    3.60
  -9   5   0   -3.03    4.36
   9   5   0    2.63    2.97
   9   5   0    3.24    2.77
   9   5   0   -2.23    4.78
  -9   5   0   18.28    6.20
   9   5   0    7.41    5.21
 -10  -5   0    3.38    3.89
 -10  -5   0   -2.44    2.40
  10  -5   0    7.69    2.61
  10  -5   0    2.37    3.38
  10  -5   0    1.42    3.72
  10  -5   0   -1.41    3.47
 -10  -5   0    0.37    6.13
  10  -5   0   -3.66    4.90
  10   5   0    1.05    2.42
  10   5   0    4.02    5.41
  10   5   0   -1.30    4.85
  10   5   0    1.73    3.20
 -10   5   0   -3.05    4.77
  11  -5   0   11.54    7.72
  11  -5   0   31.92    6.30
 -11  -5   0    8.43    8.99
  11  -5   0   36.99    7.00
  11  -5   0   35.74    6.61
 -11  -5   0   19.66    6.94
  11  -5   0   25.74    6.95
  11   5   0   33.67    6.72
 -11   5   0   41.37    8.07
  11   5   0   22.21    6.00
  11   5   0   33.11    8.35
  11   5   0   26.21    7.38
  12  -5   0    1.94    2.00
  12  -5   0   -2.93    6.61
  12  -5   0    3.73    2.37
 -12  -5   0    8.13    2.88
  12  -5   0    7.48    2.86
  12  -5   0    1.35    3.86
 -12  -5   0   -5.38    8.40
 -12  -5   0    5.33    4.45
  12   5   0    5.33    6.28
  12   5   0    6.30    7.54
  12   5   0    0.67    2.35
 -12   5   0    5.12    4.56
  12   5   0    4.38    4.96
 -12   5   0   -3.15    5.85
 -13  -5   0   11.57    3.66
 -13  -5   0   19.39   11.84
  13  -5   0    9.60    2.96
  13  -5   0   12.37    8.39
 -13  -5   0    9.98    5.21
  13  -5   0    7.62    4.58
  13  -5   0   11.24    3.29
 -13   5   0    3.78    6.92
  13   5   0   15.42    9.32
  13   5   0   12.87    3.08
 -13   5   0    9.65    5.12
  13   5   0    3.77    6.48
  14  -5   0   14.12    3.60
 -14  -5   0    7.00    3.72
  14  -5   0   23.36    5.82
  14  -5   0   11.82    3.32
 -14  -5   0    7.07    5.15
 -14   5   0   17.55    5.06
  14   5   0   16.75    3.54
 -15  -5   0   -0.06    4.28
  15  -5   0    1.57    1.84
 -15  -5   0    0.83    2.66
  15  -5   0    2.73    2.26
  15  -5   0   -0.73    3.92
 -15   5   0    0.17    4.75
  15   5   0   -1.57    2.12
 -16  -5   0   -4.88    4.94
 -16  -5   0    5.35    3.35
  16  -5   0    3.69    4.04
  16  -5   0    0.93    1.63
  16   5   0    3.02    1.79
 -16   5   0    6.64    4.82
 -17  -5   0    3.13    5.70
  17  -5   0   -5.71    4.38
  17  -5   0    4.96    2.12
  17  -5   0    3.61    2.63
 -17  -5   0   -0.09    2.96
  17   5   0    1.71    2.43
 -17   5   0    2.91    6.15
 -18  -5   0    0.36    2.46
  18  -5   0   -0.53    1.82
  18  -5   0    0.95    2.14
  18   5   0    1.94    2.18
  19  -5   0    1.93    1.73
  19  -5   0    2.61    1.64
 -19  -5   0   -0.30    2.00
  19   5   0    2.24    1.75
 -20  -5   0   -0.60    1.76
  20  -5   0    0.26    1.36
  20  -5   0   -0.53    1.26
  20   5   0    1.03    1.61
  21  -5   0    1.73    1.41
   0  -6   0    4.98    2.49
   0  -6   0    2.74    2.88
   0  -6   0   -2.00    4.02
   0  -6   0    5.64    3.76
   0   6   0    4.25    3.47
   0   6   0    3.30    2.49
   1  -6   0   -0.59    3.67
  -1  -6   0   -0.32    2.24
   1  -6   0    0.76    2.46
  -1  -6   0    7.35    3.94
   1  -6   0    1.42    2.35
  -1  -6   0    2.69    2.96
   1  -6   0   -0.89    3.62
  -1  -6   0    2.15    3.84
  -1   6   0    1.20    2.44
   1   6   0   -0.06    2.13
  -1   6   0    4.27    3.76
   1   6   0   -0.55    3.40
  -2  -6   0    9.34    3.16
   2  -6   0    9.89    4.32
  -2  -6   0    8.01    4.35
   2  -6   0    8.73    2.92
   2  -6   0   10.09    2.88
  -2  -6   0    6.85    4.18
   2  -6   0    0.26    3.88
  -2  -6   0    7.45    3.68
   2   6   0    3.53    3.67
  -2   6   0   11.55    4.27
  -2   6   0    5.61    3.00
   2   6   0    7.08    2.75
   3  -6   0    6.12    4.16
  -3  -6   0    7.44    3.98
   3  -6   0    3.58    3.63
  -3  -6   0    8.39    2.91
  -3  -6   0    3.17    4.93
   3  -6   0   11.53    3.25
   3  -6   0   11.66    4.42
   3  -6   0    4.69    2.86
  -3  -6   0    9.94    4.45
   3  -6   0    7.36    2.82
  -3  -6   0    6.40    4.42
  -3   6   0    9.26    3.07
  -3   6   0    1.71    4.02
   3   6   0    3.50    3.65
   3   6   0    2.21    2.38
   4  -6   0    3.93    3.46
  -4  -6   0   -5.14    4.60
  -4  -6   0    0.01    4.44
  -4  -6   0   -1.64    2.60
  -4  -6   0   -4.62    3.60
   4  -6   0   -0.30    2.57
   4  -6   0   -3.68    2.83
   4  -6   0    1.16    2.53
   4  -6   0   -2.26    4.03
   4  -6   0    4.31    4.43
  -4   6   0    0.42    6.07
  -4   6   0    0.22    4.12
   4   6   0    1.78    4.11
   4   6   0    2.75    2.49
   5  -6   0   20.81    5.46
  -5  -6   0   26.84    6.59
  -5  -6   0   19.57    6.79
   5  -6   0   31.34    6.46
  -5  -6   0   23.41    5.44
   5  -6   0   20.29    5.15
  -5  -6   0   19.80    5.57
   5  -6   0   31.38    5.36
   5  -6   0   19.96    5.20
   5   6   0   16.82    6.39
   5   6   0   32.78    7.73
   5   6   0   28.66    5.30
  -5   6   0   14.92    6.14
   5   6   0   16.47    5.45
   6  -6   0    4.85    4.63
   6  -6   0    8.67    3.02
   6  -6   0    2.64    2.48
  -6  -6   0   11.36    5.34
  -6  -6   0    5.40    3.22
  -6  -6   0   -2.59    5.78
  -6  -6   0   10.48    3.39
   6  -6   0    3.85    2.64
   6  -6   0    2.32    3.13
   6   6   0    8.66    4.85
   6   6   0    4.96    2.84
   6   6   0   13.85    6.10
  -6   6   0    5.97    4.80
   6   6   0    0.98    3.04
  -7  -6   0    1.67    3.49
   7  -6   0    9.12    3.35
  -7  -6   0   13.45    3.57
   7  -6   0    9.41    5.41
   7  -6   0    8.57    3.36
  -7  -6   0    7.61    5.75
   7  -6   0   -1.36    3.40
  -7   6   0   12.10    6.08
   7   6   0    5.80    6.00
   7   6   0   11.65    3.51
   7   6   0   12.87    6.55
   7   6   0   18.49    3.45
  -8  -6   0   -5.09    2.53
   8  -6   0    4.42    3.59
  -8  -6   0    8.93    6.09
   8  -6   0    1.05    2.37
  -8  -6   0    3.98    3.84
   8  -6   0   -5.69    2.56
   8  -6   0   -0.35    5.59
   8   6   0   -1.36    6.43
   8   6   0    1.29    2.40
  -8   6   0   -2.74    6.44
  -9  -6   0    9.07    6.87
   9  -6   0   -0.53    2.38
  -9  -6   0    2.76    3.91
   9  -6   0    2.81    5.38
   9  -6   0    9.98    3.06
   9  -6   0    5.03    4.01
  -9  -6   0   -4.03    3.21
   9   6   0    0.20    7.35
   9   6   0    4.36    4.06
  -9   6   0   -3.02    5.47
   9   6   0    4.54    2.48
  10  -6   0    9.26    6.55
 -10  -6   0   -5.24    2.42
  10  -6   0    1.03    4.11
  10  -6   0    2.10    2.15
 -10  -6   0   -0.28    7.74
 -10  -6   0    2.64    4.22
  10   6   0    3.59    3.93
 -10   6   0    4.55    6.10
  10   6   0    5.15    7.83
  10   6   0   -3.80    2.09
  11  -6   0    3.52    2.39
  11  -6   0    3.55    2.44
 -11  -6   0   -3.82    2.76
  11  -6   0   -3.39    3.71
  11  -6   0   -2.18    7.30
 -11  -6   0    0.05    4.47
  11  -6   0    1.09    2.35
 -11   6   0   -5.99    6.95
  11   6   0    1.14    4.27
  11   6   0   -3.87    9.21
  11   6   0   -3.50    1.94
  12  -6   0    6.59    4.43
  12  -6   0    9.67    3.26
 -12  -6   0    2.12    3.34
 -12  -6   0    6.28    4.84
  12  -6   0    9.51    3.21
  12  -6   0   14.81    3.64
  12   6   0   23.58   10.50
 -12   6   0    8.99    5.13
  12   6   0    8.00    5.35
  12   6   0   19.00    3.23
  13  -6   0   -1.52    2.13
  13  -6   0    0.40    2.20
  13  -6   0    2.64    4.28
 -13  -6   0    1.71    4.82
 -13  -6   0   -3.03    2.61
  13   6   0   -2.89    2.14
  13   6   0    3.45    5.44
 -13   6   0    2.68    4.57
  14  -6   0    7.88    2.71
  14  -6   0    7.37    2.42
 -14  -6   0    3.11    2.64
 -14  -6   0    4.56    6.77
  14   6   0    5.08    2.51
 -14   6   0    7.05    4.75
  15  -6   0   -1.36    4.77
  15  -6   0    5.07    2.26
 -15  -6   0    3.02    4.42
 -15  -6   0    1.79    2.90
  15  -6   0    4.50    2.56
 -15   6   0   -0.95    4.48
  15   6   0   -4.41    1.53
 -16  -6   0    1.47    5.32
  16  -6   0    0.38    2.45
 -16  -6   0    0.41    2.81
  16  -6   0   -2.59    2.13
  16  -6   0    3.48    4.90
 -16   6   0    3.19    5.39
  16   6   0   -0.92    1.97
  17  -6   0    0.80    2.13
  17  -6   0    0.05    1.82
 -17  -6   0   -0.30    2.27
  17   6   0    0.41    1.88
  18  -6   0    1.40    1.63
 -18  -6   0    1.05    1.96
  18  -6   0    1.56    1.64
  18   6   0    1.21    1.57
 -19  -6   0   -0.40    1.88
  19  -6   0   -0.06    1.33
  19  -6   0    1.50    1.40
  19   6   0   -0.18    1.36
  20  -6   0    1.59    1.47
   0  -7   0   -0.03    3.73
   0  -7   0   -2.37    3.09
   0  -7   0    2.66    5.09
   0  -7   0   -6.67    5.39
   0  -7   0   -0.06    3.36
   0  -7   0   -3.87    2.25
   0   7   0    0.42    2.72
   1  -7   0    9.95    5.42
  -1  -7   0    7.23    3.65
  -1  -7   0    3.45    4.05
  -1  -7   0    1.03    5.08
  -1  -7   0   12.00    5.64
   1  -7   0   -1.34    2.99
   1  -7   0    6.27    5.54
  -1  -7   0   -3.62    2.44
   1  -7   0   14.23    3.10
   1  -7   0    8.25    3.72
  -1  -7   0    3.82    3.36
   1  -7   0   -1.37    2.75
  -1   7   0    6.20    8.00
   1   7   0    9.70    3.06
  -1   7   0    3.11    3.05
  -2  -7   0    2.84    6.01
  -2  -7   0    4.36    4.34
  -2  -7   0   10.08    7.42
   2  -7   0    0.90    4.93
  -2  -7   0    2.08    3.06
   2  -7   0    8.36    5.45
  -2  -7   0    4.24    5.29
   2  -7   0    0.22    2.94
   2  -7   0   -0.14    2.66
   2  -7   0   -2.12    2.58
   2   7   0   -0.54    2.35
  -2   7   0   -0.05    3.14
  -2   7   0   -0.69    4.59
   2   7   0    4.90    8.78
   3  -7   0   29.02    7.33
  -3  -7   0   22.72    5.85
  -3  -7   0   32.96    6.14
  -3  -7   0   28.20    8.31
   3  -7   0   34.35    6.09
  -3  -7   0   31.02    7.47
   3  -7   0   28.10    5.85
   3  -7   0   24.06    5.64
   3  -7   0   22.70    7.58
   3   7   0   17.14    7.37
  -3   7   0   39.87    7.52
  -3   7   0   20.57    6.09
   3   7   0   17.97    5.48
   3   7   0   17.88    6.92
   4  -7   0   21.48    5.26
  -4  -7   0   34.60    5.93
   4  -7   0   25.08    7.51
  -4  -7   0   17.38    5.87
  -4  -7   0   25.12    7.54
   4  -7   0   19.27    5.67
   4   7   0   39.05    7.22
  -4   7   0   25.95    7.27
   4   7   0   17.80    5.71
  -4   7   0   27.88    8.56
   4   7   0   10.77    6.76
  -5  -7   0    2.11    2.86
  -5  -7   0    9.36    4.19
  -5  -7   0   -5.39    9.89
   5  -7   0    5.21    2.69
   5  -7   0    5.32    3.50
   5  -7   0    7.38    5.66
   5  -7   0    9.03    2.70
  -5   7   0    2.04    5.48
   5   7   0    3.84    3.31
   5   7   0    4.42    3.28
   5   7   0    2.19    5.83
   6  -7   0   -4.27    3.42
   6  -7   0    9.31    6.78
  -6  -7   0   -7.33    6.91
  -6  -7   0    4.90    3.66
   6  -7   0    7.47    3.52
   6   7   0    3.24    6.34
   6   7   0    0.85    3.66
  -6   7   0    4.95    6.53
   6   7   0    3.30    2.52
   7  -7   0    6.74    6.89
  -7  -7   0    5.35    4.16
   7  -7   0    7.52    4.06
  -7  -7   0    3.29    8.26
   7  -7   0    6.40    2.74
   7  -7   0    5.48    2.44
  -7  -7   0    3.05    2.86
   7   7   0    4.13    3.63
   7   7   0    1.00    7.89
   7   7   0    8.01    3.76
  -7   7   0    5.11    8.06
   8  -7   0   -1.82    2.36
   8  -7   0   -4.62    7.13
  -8  -7   0    2.65    2.58
  -8  -7   0   -0.48    3.96
   8  -7   0   -0.08    3.71
   8  -7   0    2.52    2.20
  -8   7   0    9.67    7.72
   8   7   0    0.28    2.41
   8   7   0    0.74    3.92
  -8   7   0    4.49    9.80
   9  -7   0    0.96    2.41
  -9  -7   0   -5.03    3.91
   9  -7   0    3.38    2.40
   9  -7   0    0.60    8.03
  -9  -7   0   -0.55    2.79
   9  -7   0    0.04    3.70
  -9   7   0    8.12    8.49
   9   7   0    2.66    4.15
   9   7   0    0.53    2.20
 -10  -7   0   -0.38    3.99
  10  -7   0    4.30    2.37
  10  -7   0    2.05    4.30
  10  -7   0    3.92    2.50
 -10  -7   0    3.65    2.88
  10   7   0   -2.67    3.73
  10   7   0    2.18    2.23
 -11  -7   0    0.53    4.54
  11  -7   0    2.62    2.33
 -11  -7   0   -1.27    2.41
  11  -7   0   -0.11    2.28
  11  -7   0    6.80    2.41
  11  -7   0   -3.73    4.21
 -11   7   0    1.26    4.67
  11   7   0    0.25    4.48
  11   7   0    1.48    2.21
 -12  -7   0   -1.44    2.27
  12  -7   0    4.26    2.27
  12  -7   0    1.34    3.89
 -12  -7   0   -1.88    5.33
  12  -7   0   -0.06    2.11
  12   7   0   -1.10    2.04
  12   7   0    1.37    4.53
 -12   7   0    1.50    3.95
  13  -7   0    1.97    2.00
  13  -7   0    3.03    4.10
  13  -7   0    8.37    2.83
 -13  -7   0    6.91    4.97
 -13  -7   0   10.90    4.66
  13   7   0    4.43    5.41
  13   7   0    4.32    2.27
 -13   7   0    2.27    4.49
 -14  -7   0    0.21    2.85
  14  -7   0    3.99    2.73
  14  -7   0   -1.56    4.58
  14  -7   0    0.17    2.66
 -14  -7   0    3.23    4.70
  14   7   0    4.48    2.22
 -14   7   0    1.91    4.75
 -15  -7   0    1.85    2.47
 -15  -7   0   -0.10    5.18
  15  -7   0   -0.06    2.27
  15  -7   0   -3.47    2.18
  15  -7   0    4.78    4.86
  15   7   0   -0.21    1.75
 -15   7   0    5.45    5.02
 -16  -7   0    0.40    2.26
  16  -7   0    1.46    1.95
  16  -7   0    4.54    2.01
  16   7   0    3.10    1.72
  17  -7   0    1.09    1.62
 -17  -7   0   -1.88    1.93
  17  -7   0    0.53    1.82
  17   7   0    1.09    1.40
 -18  -7   0    0.72    2.14
  18  -7   0    0.95    1.41
  18   7   0    0.17    1.23
   0  -8   0   15.38    9.65
   0  -8   0   27.63    6.98
   0  -8   0   37.38    7.08
   0  -8   0   36.36    7.70
   0   8   0   19.76    8.93
   0   8   0   40.29    7.98
  -1  -8   0    3.37    3.80
   1  -8   0    4.61    2.79
  -1  -8   0    9.04    3.48
  -1  -8   0    7.82    8.25
   1  -8   0   12.35    8.91
   1  -8   0    6.40    7.82
  -1  -8   0    3.04    2.95
   1  -8   0   11.58    4.35
   1  -8   0    6.42    3.12
  -1   8   0    2.97    7.02
   1   8   0    6.25    6.99
  -1   8   0    4.00    4.56
   1   8   0   10.63    4.57
  -2  -8   0   19.39    5.74
  -2  -8   0   21.76    5.09
   2  -8   0   22.99    5.86
   2  -8   0   13.09    4.64
   2  -8   0   23.30    4.89
   2  -8   0   16.36    9.74
  -2  -8   0   21.46    9.08
  -2  -8   0   22.24    5.28
   2  -8   0   48.23    9.31
  -2   8   0   24.63    6.55
   2   8   0   14.78    7.77
   2   8   0   20.71    5.82
  -2   8   0   14.43    8.07
   3  -8   0   -3.30    8.00
  -3  -8   0   -3.57    3.85
   3  -8   0    1.88    2.32
  -3  -8   0    3.99    2.93
  -3  -8   0    4.60    5.99
  -3  -8   0   -2.70    8.09
   3  -8   0    1.74    2.52
   3  -8   0    4.27    4.17
   3   8   0    0.55    4.11
   3   8   0   -0.54    7.39
  -3   8   0    2.49    5.66
  -3   8   0    4.47    7.16
  -4  -8   0    6.74    3.57
   4  -8   0   15.22    3.17
   4  -8   0    8.41    4.27
   4  -8   0   -5.49    8.12
  -4  -8   0    5.77    4.42
   4  -8   0    8.72    3.37
   4   8   0    8.32    8.59
   4   8   0   12.79    4.09
  -4   8   0   11.81    7.79
   4   8   0    5.10    4.60
   5  -8   0    2.02    3.39
   5  -8   0   -3.65    2.42
   5  -8   0   -0.02    2.17
   5  -8   0  -10.42    8.36
  -5  -8   0   -0.46    3.08
  -5  -8   0    1.54    4.30
   5   8   0    1.27    3.11
   5   8   0   -1.04    3.58
   5   8   0   -7.13    8.40
  -5   8   0   -4.99    9.10
   6  -8   0    9.09    4.50
   6  -8   0    7.26    2.65
  -6  -8   0   12.70    3.48
  -6  -8   0    2.54    4.25
   6  -8   0    9.52    3.16
   6  -8   0   12.65    8.79
   6   8   0   42.24   16.44
   6   8   0    4.30    3.19
  -6   8   0    6.51   12.21
   6   8   0   15.96    4.61
  -7  -8   0    2.74    3.05
  -7  -8   0   12.07    4.73
   7  -8   0    0.98    3.77
   7  -8   0   11.45    2.97
   7  -8   0    5.00    2.37
   7   8   0    7.37    3.03
   7   8   0   14.66    4.40
  -8  -8   0    1.66    2.84
   8  -8   0   -0.62    1.98
   8  -8   0    1.68    2.20
  -8  -8   0   -1.83    4.15
   8  -8   0   -0.73    4.13
   8   8   0   -0.06    2.36
   8   8   0    4.28    3.33
   9  -8   0   -0.01    3.87
   9  -8   0    3.39    2.23
  -9  -8   0    0.68    4.44
   9  -8   0    2.69    2.35
  -9  -8   0    2.76    2.74
   9   8   0    7.69    3.93
  -9   8   0    5.13    4.60
   9   8   0    5.00    2.28
  10  -8   0    5.86    4.63
  10  -8   0    0.70    1.99
  10  -8   0    2.71    2.10
 -10  -8   0    0.01    2.34
 -10  -8   0    2.53    3.85
 -10   8   0    3.63    8.01
  10   8   0    4.88    2.10
  10   8   0    0.93    4.01
 -11  -8   0   -3.37    4.65
  11  -8   0    4.18    2.44
 -11  -8   0    2.95    2.98
  11  -8   0   -1.42    4.04
  11   8   0    1.34    1.76
 -11   8   0   -3.55    4.28
  11   8   0   -6.01    4.53
 -12  -8   0   -0.41    4.76
  12  -8   0    0.53    2.56
 -12  -8   0    1.55    2.98
  12  -8   0    2.20    4.19
  12   8   0    1.92    2.20
 -12   8   0   -0.84    4.62
  12   8   0   -6.47    5.05
 -13  -8   0   -0.28    4.76
  13  -8   0   -5.19    4.45
  13  -8   0    0.50    2.16
 -13  -8   0   -0.34    2.66
 -13   8   0    0.01    4.63
  13   8   0    2.40    1.95
 -14  -8   0    1.05    2.44
  14  -8   0   -1.13    1.96
  14   8   0    0.37    1.59
 -14   8   0    0.49    2.64
 -15  -8   0   -0.09    2.48
  15  -8   0   -0.14    1.64
  15   8   0   -0.18    1.48
  16  -8   0    3.82    1.55
 -16  -8   0   -2.98    2.31
  16   8   0    0.70    1.37
  17  -8   0    0.76    1.47
  17   8   0    1.33    1.17
   0  -9   0   -1.90    2.78
   0  -9   0    0.61    3.79
   0  -9   0   -0.40    2.80
   0   9   0   -2.86    4.80
  -1  -9   0   -0.64    3.91
  -1  -9   0    0.67    2.72
  -1  -9   0   -0.50    3.19
   1  -9   0   -1.91    2.43
   1  -9   0    0.99    2.45
   1  -9   0    1.76    3.72
   1   9   0   -1.95    4.09
  -1   9   0    1.57    5.09
   2  -9   0    0.82    4.08
   2  -9   0    0.99    2.28
  -2  -9   0    1.82    4.06
  -2  -9   0   -1.51    2.59
   2  -9   0    1.65    2.46
  -2  -9   0    5.31    3.70
   2   9   0    3.44    3.98
  -2   9   0    4.47    5.79
  -3  -9   0   10.66    3.40
   3  -9   0   13.54    3.36
   3  -9   0    7.30    2.91
  -3  -9   0    1.55    4.10
   3  -9   0   17.88    4.87
   3   9   0   15.41    4.78
   4  -9   0   -3.35    2.11
  -4  -9   0    6.55    4.35
   4  -9   0   -1.97    3.54
   4  -9   0    0.85    2.49
  -4  -9   0    2.16    2.68
   4   9   0   -0.63    4.06
  -5  -9   0    0.34    4.28
   5  -9   0    2.94    3.92
  -5  -9   0    7.22    3.02
   5  -9   0    2.91    2.39
   5  -9   0    8.28    2.76
   5   9   0    5.96    4.05
   6  -9   0   -0.80    2.13
  -6  -9   0    4.42    2.61
   6  -9   0    1.59    4.61
  -6  -9   0   -0.74    4.79
   6  -9   0   -2.24    1.94
   6   9   0   -5.37    3.55
   6   9   0    3.16    2.97
   7  -9   0   -0.22    2.77
   7  -9   0    5.21    1.97
   7  -9   0    3.39    4.19
  -7  -9   0    3.48    3.87
   7   9   0    3.67    3.05
  -7   9   0   -1.96    4.75
   7   9   0   -0.43    3.53
   8  -9   0    1.64    2.53
  -8  -9   0   -1.63    4.05
  -8  -9   0    1.78    3.50
   8  -9   0    0.82    3.91
   8  -9   0    0.98    2.40
   8   9   0    2.39    3.91
   8   9   0    0.95    2.70
  -8   9   0   -2.23    5.12
   9  -9   0    0.40    4.56
   9  -9   0   -0.14    2.47
  -9  -9   0   -0.91    3.18
  -9  -9   0    1.74    4.41
   9   9   0   -5.32    3.68
   9   9   0    2.95    2.60
  -9   9   0    1.58    4.56
 -10  -9   0   10.57    5.14
  10  -9   0    2.32    2.59
  10  -9   0    7.19    4.57
 -10  -9   0    2.64    3.21
 -10   9   0    6.59    5.19
  10   9   0    7.29    2.52
  10   9   0   -6.43    5.85
  11  -9   0   -1.28    2.02
 -11  -9   0    0.89    2.79
  11   9   0   -0.35    1.91
 -11   9   0    3.62    5.68
  11   9   0   15.04    5.89
 -12  -9   0    2.98    2.51
  12  -9   0    0.08    1.82
  12   9   0   -0.19    1.69
  13  -9   0    1.25    1.77
 -13  -9   0   -0.47    2.30
  13   9   0    0.44    1.47
 -14  -9   0    1.49    2.50
  14  -9   0    2.55    1.60
 -14   9   0   -0.98    2.07
  14   9   0    1.30    1.24
  15  -9   0    2.42    1.53
  15   9   0   -0.90    1.15
   0 -10   0   19.58    5.00
   0 -10   0   24.63    6.13
   0  10   0   14.71    6.78
   1 -10   0    1.34    4.07
   1 -10   0    0.12    2.86
  -1 -10   0   -1.77    3.84
  -1 -10   0    2.00    2.99
  -1  10   0    4.51    8.37
   1  10   0    4.57    4.83
  -2 -10   0    5.49    3.19
   2 -10   0    3.25    2.95
  -2 -10   0    0.49    4.06
   2 -10   0    1.74    3.68
   2 -10   0    3.75    2.81
   2  10   0    5.65    4.57
   3 -10   0   -2.86    2.49
  -3 -10   0   -5.60    3.60
  -3 -10   0    1.43    3.21
   3 -10   0   -0.50    2.85
   3 -10   0    0.77    4.15
   3  10   0   -0.80    4.00
   4 -10   0   -3.98    3.69
   4 -10   0    0.15    2.63
  -4 -10   0    2.13    3.19
  -4 -10   0   -2.02    3.86
   4  10   0   -2.79    4.19
   5 -10   0    0.18    2.55
  -5 -10   0   -2.41    3.83
  -5 -10   0    0.14    2.94
   5 -10   0    2.99    4.83
   5  10   0   -1.84    4.10
  -6 -10   0    0.12    4.55
   6 -10   0    1.73    4.52
   6 -10   0    1.80    2.39
  -6 -10   0   -0.32    2.78
   6  10   0   -1.81    3.86
  -7 -10   0    1.64    2.74
   7 -10   0    3.99    2.31
   7 -10   0   10.94    5.92
   7  10   0    4.92    4.14
   8 -10   0    1.86    2.02
  -8 -10   0    1.31    2.60
   8  10   0    1.96    2.55
  -9 -10   0    0.42    2.48
   9 -10   0   -0.04    1.81
   9  10   0   -2.11    2.32
  10 -10   0   -1.81    2.85
 -10 -10   0   -0.01    2.23
  10  10   0   -0.98    1.74
 -11 -10   0   -0.38    2.58
  11 -10   0   -0.08    1.72
 -11  10   0    0.70    1.54
  11  10   0    2.49    1.79
  12 -10   0    0.88    1.80
  12  10   0    1.50    1.69
 -12  10   0    0.91    1.56
   0 -11   0    0.73    2.22
   1 -11   0   -0.80    2.05
  -1 -11   0    0.70    2.23
  -2 -11   0    0.67    2.49
   2 -11   0    5.51    2.26
   3 -11   0   -2.00    2.50
  -3 -11   0    0.92    3.66
   4 -11   0   -0.30    2.16
  -4 -11   0   -2.79    2.11
   5 -11   0    0.32    1.80
  -5 -11   0   -0.02    2.22
  -6 -11   0   -0.27    2.49
   6 -11   0    4.19    1.95
   7 -11   0   -1.50    1.95
  -7 -11   0    6.35    3.35
   8 -11   0    2.76    2.07
  -8  11   0    0.09    1.29
  -9  11   0    0.71    1.34
  23   0  -1   -0.92    1.58
  22   0  -1   -0.53    1.55
  21   0  -1    0.38    1.82
  20   0  -1   -0.75    2.33
  20   0  -1    0.16    2.33
 -20   0   1    6.30    5.44
  20   0  -1    4.45    4.54
  19   0  -1    2.55    1.81
  19   0  -1   -0.71    4.27
  18   0  -1   -0.37    2.21
  18   0  -1   -3.33    2.14
  18   0  -1   -0.22    4.23
  17   0  -1   -3.20    4.63
  17   0  -1   -0.75    2.30
  17   0  -1   -3.90    2.35
  16   0  -1   -1.31    4.27
  16   0  -1   -4.38    2.07
  16   0  -1    4.30    2.66
  16   0  -1   -1.61    7.10
 -16   0   1   -7.29    8.87
  15   0  -1    2.82    4.52
  15   0  -1    4.32    6.24
  15   0  -1    0.06    2.01
 -15   0   1   -0.73    7.19
  15   0  -1   -1.78    2.35
  15   0  -1   -1.46    3.52
  14   0  -1   -5.13    2.56
 -14   0   1   -0.30    6.83
  14   0  -1  -10.48    4.77
  14   0  -1    2.09    2.51
  14   0  -1   12.98    4.40
  13   0  -1   -1.57    3.86
  13   0  -1   -3.19    2.75
  13   0  -1    0.02    3.11
 -13   0   1    1.24    4.62
 -13   0   1   -5.17    4.37
  13   0  -1    1.10    3.02
  13   0  -1   -5.50    4.49
  13   0  -1    9.59    3.06
 -12   0   1    0.92    3.72
  12   0  -1    2.83    3.10
  12   0  -1   -5.56    3.68
  12   0  -1    1.92    3.76
  12   0  -1   -0.42    2.66
  12   0  -1    2.06    2.55
 -12   0   1   -3.36    3.53
 -11   0   1    0.14    3.05
  11   0  -1    1.45    3.15
  11   0  -1    0.55    3.22
  11   0  -1    1.32    2.37
 -11   0   1    4.11    2.95
  11   0  -1    3.82    2.38
  10   0  -1    5.78    2.18
  10   0  -1    2.20    2.75
 -10   0   1    1.65    2.70
 -10   0   1   -0.80    2.64
  10   0  -1    0.66    2.37
  10   0  -1    1.83    2.08
  -9   0   1   -0.07    2.34
   9   0  -1    2.00    2.40
  -9   0   1    0.43    2.14
   9   0  -1   -3.94    1.73
   9   0  -1   -1.68    1.60
   8   0  -1    0.94    1.44
   8   0  -1   -1.42    1.55
   8   0  -1    0.57    1.77
  -8   0   1   -1.92    2.30
   8   0  -1    1.13    1.77
  -8   0   1    2.55    1.75
   7   0  -1   -0.28    1.66
   7   0  -1   -1.21    1.30
   7   0  -1    0.69    1.52
  -7   0   1    0.90    1.49
  -7   0   1   -1.03    2.19
   7   0  -1    3.13    1.79
  -6   0   1   -0.88    1.23
   6   0  -1   -4.20    1.47
   6   0  -1    2.44    1.82
   6   0  -1   -0.18    1.23
   6   0  -1    1.16    1.05
   5   0  -1    1.12    1.02
   5   0  -1   -0.71    0.88
  -5   0   1    1.11    0.98
   4   0  -1    1.23    0.82
   4   0  -1    0.68    0.78
  -4   0   1   -0.61    0.82
   3   0  -1    0.18    0.64
  -3   0   1    0.77    0.39
   3   0  -1    2.20    0.65
  -3   0   1    1.30    0.70
  -2   0   1   -0.91    0.29
   2   0  -1    0.15    0.45
  -2   0   1    0.53    0.49
   2   0  -1   -0.19    0.50
   2   0  -1    1.10    0.40
  -1   0   1    0.77    0.48
  -1   0   1    0.82    0.30
   1   0  -1    0.70    0.26
   1   0  -1    0.75    0.37
  -1   0   1    0.57    0.31
   1   0  -1   -0.02    0.36
  -1   0   1    0.25    0.31
   1   0  -1    0.12    0.40
   0   0  -1    0.23    0.22
   0   0   1    0.16    0.22
   0   0  -1    0.36    0.37
   0   0  -1    0.24    0.38
  -1   0  -1    0.31    0.43
   1   0   1    0.41    0.39
  -1   0  -1    0.62    0.48
   1   0   1   -0.41    0.43
   1   0   1    0.54    0.34
   1   0   1    0.41    0.33
   2   0   1   -0.29    0.61
   2   0   1   -0.39    0.53
  -2   0  -1   -0.17    0.60
   2   0   1   -0.15    0.44
   3   0   1   -0.35    0.50
  -3   0  -1   -0.14    0.75
   3   0   1   -0.60    0.73
  -3   0  -1    0.82    0.73
   3   0   1    0.22    0.78
   4   0   1    0.43    0.63
  -4   0  -1    0.09    0.86
  -4   0  -1    3.17    0.95
   4   0   1   -0.58    1.02
   4   0   1    1.41    1.00
   5   0   1    0.28    1.09
   5   0   1   -1.21    1.76
   5   0   1   -0.97    1.13
  -5   0  -1    0.94    1.13
  -5   0  -1   -0.85    0.86
   5   0   1    2.63    1.59
   6   0   1   -0.98    1.35
   6   0   1    1.45    1.35
  -6   0  -1    0.32    1.36
   6   0   1   -0.39    1.65
   6   0   1   -0.59    1.55
   7   0   1   -0.06    1.57
   7   0   1    0.31    1.50
  -7   0  -1    3.28    2.55
  -7   0  -1   -1.19    1.36
   7   0   1    1.61    1.58
   7   0   1   -1.17    1.79
   8   0   1    2.09    1.76
   8   0   1    1.12    1.94
  -8   0  -1    2.87    1.95
   8   0   1   -1.01    1.75
  -8   0  -1    4.91    2.83
   8   0   1   -0.70    1.81
  -9   0  -1    1.89    2.42
   9   0   1   -0.31    1.86
   9   0   1    1.10    2.57
  -9   0  -1    1.31    3.11
   9   0   1    2.14    1.79
   9   0   1    1.46    2.26
 -10   0  -1   -2.01    3.35
  10   0   1   -3.43    1.71
  10   0   1    0.90    2.72
 -10   0  -1   -4.11    2.83
  10   0   1   -0.28    2.03
  10   0   1    2.21    3.13
 -11   0  -1    1.30    3.60
  11   0   1   -0.17    2.22
  11   0   1   -2.71    2.43
  11   0   1    2.62    3.49
  11   0   1    2.81    3.49
 -12   0  -1    7.38    4.29
  12   0   1   -1.85    4.04
  12   0   1    6.94    3.20
  12   0   1   -3.85    2.74
  12   0   1    2.32    2.72
  12   0   1   -2.29    3.98
  13   0   1    1.75    2.84
  13   0   1   -0.66    2.50
  13   0   1    0.41    4.32
  13   0   1    1.50    2.74
 -13   0  -1   -0.87    4.98
  13   0   1    1.64    3.10
  14   0   1   -1.24    3.91
  14   0   1    2.44    3.92
  14   0   1    0.32    2.91
 -14   0  -1    6.28    6.89
  14   0   1    3.68    5.41
  15   0   1    0.71    2.46
  15   0   1   -3.63    6.48
  15   0   1   -0.88    4.18
  15   0   1    3.45    4.56
 -15   0  -1   -1.79    8.89
  15   0   1    0.55    2.10
  16   0   1   -0.34    2.07
  16   0   1    3.59    4.67
  16   0   1   -3.79    2.10
 -16   0  -1  -22.58   11.73
  16   0   1   14.56    9.55
  17   0   1   -0.29    4.73
  17   0   1    2.88    2.60
  17   0   1    2.08    2.02
  18   0   1   -0.17    2.16
  18   0   1    0.26    4.25
  18   0   1    3.27    1.98
  19   0   1   -1.31    2.26
  19   0   1    1.78    4.53
  19   0   1   -1.04    2.31
  20   0   1   -0.83    2.03
  20   0   1   -1.59    2.08
  20   0   1    2.92    4.78
  21   0   1   -1.34    1.54
  22   0   1    1.17    1.38
  23  -1  -1   -0.09    1.34
 -23  -1   1    1.53    1.36
  22  -1  -1    1.65    1.46
  22   1  -1    1.29    1.81
  21  -1  -1   -0.31    1.71
  21  -1  -1    0.59    1.88
  21   1  -1   -0.13    2.11
  20  -1  -1   -3.30    4.95
  20  -1  -1   -1.27    2.24
  20  -1  -1    1.86    2.29
 -20  -1   1    5.38    5.29
  20   1  -1    1.77    4.50
  20   1  -1    0.34    2.48
  19  -1  -1   -1.21    1.52
  19  -1  -1    0.90    4.40
  19  -1  -1    2.42    2.36
 -19  -1   1    3.77    4.80
  19   1  -1    6.92    2.34
  19   1  -1   -2.25    2.11
  19   1  -1    3.90    4.46
 -18  -1   1    2.71    4.95
  18  -1  -1   -2.10    2.53
  18  -1  -1   -1.54    4.23
  18  -1  -1   -1.62    1.82
  18   1  -1   -0.21    2.36
  18   1  -1    2.67    2.17
  18   1  -1   -0.24    4.60
  17  -1  -1    2.78    2.12
  17  -1  -1    2.62    2.30
  17  -1  -1   -2.67    4.66
  17  -1  -1    7.77    4.82
  17   1  -1    1.32    4.13
  17   1  -1   -2.69    2.54
  17   1  -1   -4.23    2.08
  16  -1  -1   -0.05    2.32
  16  -1  -1   -2.47    2.07
 -16  -1   1   -9.44    8.88
 -16  -1   1    5.78    9.93
  16  -1  -1   -1.33    3.80
  16  -1  -1   -3.14    4.30
  16   1  -1   -0.21    2.44
 -16   1   1    1.28    7.66
  16   1  -1   11.57    8.04
  16   1  -1    1.05    2.37
  16   1  -1    1.59    4.42
 -15  -1   1    1.52    7.20
  15  -1  -1   12.30    2.84
  15  -1  -1   13.40    5.14
  15  -1  -1    7.51    4.51
  15  -1  -1    8.26    7.12
  15  -1  -1   14.49    6.87
  15   1  -1    9.00    2.90
  15   1  -1    3.09    5.68
  15   1  -1    3.81    3.01
  15   1  -1    8.23    4.71
 -15   1   1   10.36    6.97
  14  -1  -1    7.51    3.18
  14  -1  -1    0.80    3.85
 -14  -1   1   -4.04    6.49
  14  -1  -1   -6.81    5.42
  14  -1  -1    1.23    2.73
  14  -1  -1   -6.09    4.96
  14  -1  -1    1.97    2.46
  14   1  -1    8.72    3.31
  14   1  -1    2.04    2.80
  14   1  -1   -1.31    2.45
 -14   1   1    2.29    4.31
 -14   1   1   -4.17    4.47
  13  -1  -1    5.18    3.15
  13  -1  -1    7.34    3.32
  13  -1  -1    8.58    3.37
  13  -1  -1    5.96    4.65
  13  -1  -1    2.65    4.72
 -13  -1   1   10.19    5.45
  13  -1  -1    7.56    3.42
 -13   1   1   14.75    4.75
  13   1  -1    5.52    3.53
  13   1  -1    7.20    3.15
  13   1  -1    6.47    4.44
  13   1  -1   13.98    3.72
 -13   1   1   15.93    4.18
  12  -1  -1    2.32    3.94
  12  -1  -1    1.76    3.22
  12  -1  -1    0.02    2.62
  12  -1  -1    4.15    3.22
  12  -1  -1    2.50    4.00
  12  -1  -1    2.32    2.70
 -12  -1   1    1.96    4.31
  12   1  -1   -5.05    3.19
  12   1  -1    3.28    2.68
  12   1  -1    0.94    2.50
  12   1  -1   -1.15    3.42
 -12   1   1   -1.12    3.05
 -12   1   1    0.82    3.42
  11  -1  -1    3.01    3.35
 -11  -1   1    2.72    4.52
 -11  -1   1    3.95    3.86
  11  -1  -1    3.83    2.44
  11  -1  -1    2.78    3.39
  11  -1  -1    5.33    2.41
  11   1  -1    2.72    3.05
  11   1  -1    3.65    2.50
 -11   1   1    5.36    2.96
 -11   1   1    2.52    2.99
  11   1  -1    2.06    2.41
  10  -1  -1    2.14    1.95
  10  -1  -1   -0.70    2.72
 -10  -1   1    0.84    3.40
  10  -1  -1    2.01    2.59
 -10  -1   1    2.46    2.92
  10  -1  -1   -4.76    2.24
  10   1  -1    2.98    2.11
 -10   1   1   -0.45    2.34
 -10   1   1    0.12    2.78
  10   1  -1   -2.01    2.12
  10   1  -1    0.31    2.63
   9  -1  -1    8.59    3.31
   9  -1  -1   19.38    3.68
  -9  -1   1   21.32    4.31
   9  -1  -1   19.02    3.54
  -9  -1   1   14.40    3.86
   9  -1  -1    9.62    3.73
   9   1  -1   12.78    3.46
  -9   1   1   13.11    3.66
   9   1  -1   13.82    3.82
   9   1  -1   10.68    3.35
  -9   1   1   17.56    3.66
   9   1  -1   15.28    3.67
  -8  -1   1   -2.18    1.81
   8  -1  -1    2.08    1.62
  -8  -1   1    2.94    2.86
   8  -1  -1    1.80    1.93
   8  -1  -1    0.26    1.71
   8  -1  -1    5.29    2.01
   8   1  -1    4.73    1.89
  -8   1   1   -0.53    1.59
   8   1  -1    4.22    1.95
  -8   1   1   -4.48    1.74
   8   1  -1    2.45    1.92
   8   1  -1    2.23    1.88
   7  -1  -1   10.34    2.61
  -7  -1   1   10.42    2.80
   7  -1  -1   11.50    2.85
   7  -1  -1    8.66    2.77
   7  -1  -1    9.62    2.69
   7   1  -1   10.14    2.90
  -7   1   1   12.55    3.06
   7   1  -1   15.51    2.95
   7   1  -1    9.06    2.65
  -7   1   1   15.66    2.82
   7   1  -1   11.44    2.79
   6  -1  -1   31.08    8.10
   6  -1  -1   40.60    8.02
   6  -1  -1   42.63    7.97
  -6  -1   1   38.57    8.00
   6  -1  -1   42.47    8.10
   6   1  -1   41.87    8.02
   6   1  -1   40.30    8.12
  -6   1   1   42.58    8.01
   6   1  -1   41.62    8.02
   6   1  -1   42.92    8.07
  -6   1   1   42.36    7.89
   5  -1  -1   20.31    4.72
   5  -1  -1   25.74    4.84
   5  -1  -1   23.65    5.39
  -5  -1   1   25.76    4.80
   5  -1  -1   22.16    4.99
   5   1  -1   23.89    5.06
   5   1  -1   26.28    4.66
   5   1  -1   23.58    4.81
   5   1  -1   24.19    4.81
   5   1  -1   25.10    4.79
   5   1  -1   20.96    5.09
  -5   1   1   22.19    4.77
  -4  -1   1   25.53    4.94
   4  -1  -1   25.84    4.98
   4  -1  -1   26.63    4.89
  -4   1   1   23.77    4.93
   4   1  -1   23.18    4.86
   4   1  -1   25.25    4.93
   3  -1  -1   57.58   10.93
  -3  -1   1   58.84   10.96
   3  -1  -1   57.26   10.96
   3   1  -1   54.20   10.94
   3   1  -1   58.07   10.93
  -3   1   1   55.09   10.94
   2  -1  -1    9.14    1.97
  -2  -1   1   10.37    2.02
   2  -1  -1   10.64    2.06
  -2  -1   1    9.84    2.04
  -2   1   1    8.30    2.03
   2   1  -1   11.31    2.07
   1  -1  -1    8.29    1.83
  -1  -1   1    9.58    1.86
  -1  -1   1   10.52    1.85
   1  -1  -1    8.56    1.86
  -1   1   1    7.66    1.86
   1   1  -1    7.73    1.85
   1   1  -1   12.37    1.91
   0  -1  -1    0.83    0.57
   0  -1   1   -0.07    0.49
   0  -1   1   -0.33    0.50
   0  -1  -1    0.81    0.40
   0   1   1    1.00    0.45
   0   1   1    0.34    0.54
   0   1  -1    1.26    0.39
   0   1   1    0.18    0.57
  -1  -1  -1   19.10    3.65
   1  -1   1   18.78    3.60
  -1  -1  -1   18.06    3.59
   1  -1   1   18.86    3.64
   1  -1   1   19.72    3.64
  -1   1  -1   18.18    3.62
   1   1   1   16.60    3.63
   1   1   1   19.25    3.63
   1   1   1   18.65    3.63
  -2  -1  -1   15.10    2.82
   2  -1   1   13.67    2.80
   2  -1   1   14.79    2.75
   2  -1   1   13.47    2.82
  -2  -1  -1   13.17    2.75
   2   1   1   15.70    2.81
   2   1   1   11.72    2.76
  -3  -1  -1  357.67   70.15
   3  -1   1  375.68   70.16
   3  -1   1  374.26   70.17
   3   1   1  369.47   70.15
   3   1   1  353.97   70.16
   4  -1   1  215.40   40.85
   4  -1   1  221.53   40.88
  -4  -1  -1  217.78   40.85
   4  -1   1  199.90   40.90
   4   1   1  217.10   40.87
   4   1   1  202.73   40.91
   4   1   1  213.29   40.85
  -4   1  -1  216.96   40.84
   5  -1   1    5.96    1.78
  -5  -1  -1    5.90    1.65
   5  -1   1    7.10    1.61
   5  -1   1    6.26    2.13
   5  -1   1    6.19    2.09
   5  -1   1    4.51    2.13
   5   1   1    3.70    1.73
   5   1   1    1.96    2.08
   5   1   1   10.62    1.93
   5   1   1    6.70    2.24
  -5   1  -1    6.56    1.51
   6  -1   1   -1.79    1.27
   6  -1   1    0.53    1.64
   6  -1   1    3.97    1.81
  -6  -1  -1   -0.82    1.34
   6  -1   1    0.91    1.51
   6   1   1   -1.02    1.69
   6   1   1   -0.34    1.49
  -6   1  -1   -0.70    1.06
  -6   1  -1    0.85    1.45
   6   1   1   -2.23    1.65
   6   1   1    1.33    0.91
   7  -1   1   88.85   17.43
  -7  -1  -1   93.17   17.36
   7  -1   1   91.13   17.37
   7   1   1   89.49   17.38
   7   1   1   91.76   17.41
  -7   1  -1   87.94   17.28
  -7   1  -1   86.92   17.37
  -8  -1  -1    2.61    1.92
   8  -1   1   -3.03    1.84
   8  -1   1    1.46    1.72
   8  -1   1   -1.67    1.75
   8   1   1    1.60    1.76
   8   1   1   -0.79    1.67
   8   1   1    0.47    2.52
   8   1   1   -1.32    2.97
  -8   1  -1    7.30    2.43
  -9  -1  -1   38.02    5.60
   9  -1   1   21.96    5.19
   9  -1   1   24.45    5.24
   9  -1   1   23.58    5.52
   9   1   1   25.68    5.50
  -9   1  -1   24.68    5.39
  -9   1  -1   21.08    5.41
   9   1   1   23.13    5.19
   9   1   1   23.95    5.25
  10  -1   1   14.71    3.29
  10  -1   1   10.78    3.23
 -10  -1  -1   17.96    4.24
  10  -1   1   10.38    3.87
  10  -1   1    9.37    4.08
  10   1   1   17.63    3.26
  10   1   1   14.22    3.68
 -10   1  -1    6.03    3.57
  10   1   1    2.46    3.17
 -10   1  -1   11.87    3.62
  11  -1   1    5.29    3.04
  11  -1   1   10.75    3.65
  11  -1   1   -0.91    4.09
  11  -1   1   11.55    3.12
  11  -1   1    4.44    3.84
 -11  -1  -1    4.93    4.41
  11   1   1   15.15    3.22
  11   1   1   12.01    3.74
  11   1   1    8.48    3.16
 -11   1  -1    5.23    3.67
  11   1   1    1.61    5.08
 -11   1  -1    7.48    3.53
  12  -1   1   -1.28    2.59
  12  -1   1    1.67    4.42
 -12  -1  -1   -3.12    5.01
  12  -1   1   -0.25    3.31
  12  -1   1   -1.75    2.46
  12  -1   1   -2.08    2.73
  12  -1   1    1.38    3.77
 -12   1  -1   -5.38    3.73
  12   1   1    1.87    3.23
 -12   1  -1   -2.50    3.64
  12   1   1   -1.18    4.01
  12   1   1   -3.24    3.14
  12   1   1    1.47    3.11
  13  -1   1    3.22    5.39
  13  -1   1   -6.10    2.22
  13  -1   1    1.26    2.86
  13  -1   1    5.39    2.80
 -13  -1  -1   -5.85    6.11
 -13   1  -1    1.09    4.58
  13   1   1   -4.39    2.64
  13   1   1   -1.45    2.86
  13   1   1    4.83    5.04
 -13   1  -1   14.10    4.71
  13   1   1    0.31    2.74
  14  -1   1    2.32    4.66
  14  -1   1    5.02    4.42
  14  -1   1   -4.66    6.06
 -14  -1  -1   -1.32    7.64
  14  -1   1   -1.95    8.62
  14  -1   1    5.00    2.31
 -14   1  -1   -3.16    5.85
  14   1   1    2.99    4.24
  14   1   1    4.86    2.34
  14   1   1  -12.09    5.30
  15  -1   1    2.55    4.37
 -15  -1  -1    5.46    8.72
  15  -1   1   11.33    4.88
  15  -1   1    3.56    2.19
  15  -1   1   16.58    7.79
 -15  -1  -1    7.90   10.41
  15  -1   1    0.73    2.49
  15   1   1    4.24    4.28
  15   1   1    5.26    2.55
  15   1   1    6.47    2.61
  15   1   1   12.99    7.13
 -15   1  -1    8.30    7.74
  16  -1   1    0.07    4.47
  16  -1   1   -4.72    1.89
  16  -1   1    0.85    2.28
 -16  -1  -1   24.38   15.05
  16  -1   1    0.50    4.55
 -16   1  -1   -3.47   10.09
  16   1   1   -0.39    4.45
  16   1   1    3.29    2.51
  16   1   1    9.61    9.09
  16   1   1   -2.38    2.17
  17  -1   1    0.90    2.58
  17  -1   1    0.43    4.36
  17  -1   1   -3.07    1.82
  17   1   1    2.59    4.81
  17   1   1   -0.46    2.15
  17   1   1   -4.02    2.17
  18  -1   1    3.47    2.18
 -18  -1  -1   -1.66    4.82
  18  -1   1   -4.00    4.69
  18  -1   1    0.20    2.03
  18   1   1    5.62    2.05
  18   1   1    0.84    2.19
  18   1   1   -2.30    3.94
  19  -1   1   -0.87    4.91
 -19  -1  -1   -3.08    4.82
  19  -1   1   -0.04    2.18
  19  -1   1   -0.54    2.46
  19   1   1    2.12    4.90
  19   1   1   -1.73    2.43
  20  -1   1    1.57    1.95
  20  -1   1    1.52    2.10
  20   1   1    5.44    2.29
  20   1   1   21.95    6.42
  21  -1   1    0.22    1.56
  21  -1   1   -0.10    1.58
  21   1   1   -0.20    1.75
 -22  -1  -1   -1.15    1.40
  22  -1   1   -0.31    1.34
  22   1   1   -0.42    1.48
 -23  -2   1    8.33    3.03
  23  -2  -1    4.22    1.59
  22  -2  -1    0.77    1.38
  22  -2  -1   -1.14    1.26
 -22  -2   1    1.19    1.52
  22   2  -1    3.52    2.29
  21  -2  -1    0.84    1.57
  21  -2  -1   -1.51    1.62
  21   2  -1    1.78    2.38
  20  -2  -1   -1.83    2.11
  20  -2  -1    2.57    2.03
 -20  -2   1   12.73    6.62
  20  -2  -1   14.15    5.77
  20   2  -1    1.30    2.79
  20   2  -1    0.64    5.28
 -19  -2   1    4.14    4.77
  19  -2  -1   -4.85    4.89
  19  -2  -1    4.08    2.36
  19  -2  -1   -2.15    2.54
  19   2  -1    1.34    3.00
  19   2  -1    1.25    4.80
  18  -2  -1    0.04    5.63
 -18  -2   1    3.16    5.22
  18  -2  -1    1.32    2.15
  18  -2  -1    1.06    1.86
  18   2  -1    1.69    7.37
  18   2  -1    0.93    2.38
  17  -2  -1   -4.84    2.13
  17  -2  -1    0.92    5.69
  17  -2  -1   -2.06    1.82
  17  -2  -1    2.63    4.62
 -17  -2   1    4.27    4.60
  17   2  -1    1.71    4.49
  17   2  -1    2.52    2.71
  16  -2  -1   -6.16    8.35
  16  -2  -1   -0.31    4.42
 -16  -2   1    6.40   13.21
 -16  -2   1    2.93    4.86
  16  -2  -1   -1.31    4.61
  16  -2  -1    2.55    1.96
 -16  -2   1    6.63   10.64
  16  -2  -1    6.74    2.29
 -16   2   1   -7.40    7.51
  16   2  -1    0.75    2.62
  16   2  -1    1.76    2.74
  16   2  -1   -4.17    1.82
  16   2  -1   -9.70    8.21
  16   2  -1    1.42    4.62
 -16   2   1   -0.29    6.47
  15  -2  -1    3.74    2.67
 -15  -2   1    7.70    8.74
  15  -2  -1    9.62    6.93
 -15  -2   1    4.43    4.39
 -15  -2   1    2.80    8.34
  15  -2  -1   13.04    4.56
  15  -2  -1    2.79    4.26
  15  -2  -1    5.46    2.19
 -15   2   1    7.24    5.48
  15   2  -1   -0.17    3.07
  15   2  -1    4.57    6.59
  15   2  -1    3.76    2.33
  15   2  -1    3.37    4.28
  15   2  -1    6.88    4.65
 -15   2   1    5.09    6.05
  14  -2  -1   -4.81    2.13
 -14  -2   1    1.30    7.73
 -14  -2   1   -9.58    6.87
  14  -2  -1   -3.18    2.60
  14  -2  -1    0.63    3.53
  14  -2  -1   -2.66    5.48
  14  -2  -1    3.31    3.61
  14   2  -1   -4.49    3.09
 -14   2   1   -6.46    4.63
  14   2  -1    2.74    3.90
  14   2  -1    3.40    2.34
  14   2  -1   -2.36    4.57
 -14   2   1   -7.13    3.65
  13  -2  -1   -1.29    5.73
  13  -2  -1    5.29    3.27
  13  -2  -1    2.33    4.75
  13  -2  -1    3.46    2.73
 -13  -2   1    1.95    5.94
 -13  -2   1   -2.18    5.62
  13  -2  -1    2.94    2.95
  13   2  -1   -7.44    3.63
 -13   2   1   -0.07    3.41
  13   2  -1   11.03    3.29
  13   2  -1    8.00    4.35
  13   2  -1    3.62    4.38
 -13   2   1    7.46    4.50
  13   2  -1    9.47    3.12
  12  -2  -1   -1.27    4.14
  12  -2  -1    2.17    3.28
  12  -2  -1    5.70    4.51
  12  -2  -1   -1.57    2.76
 -12  -2   1   -0.47    4.71
  12  -2  -1   -0.28    2.73
 -12  -2   1   -0.94    4.28
  12  -2  -1   -2.37    3.16
 -12   2   1   -2.39    2.71
  12   2  -1    6.64    2.98
  12   2  -1    1.11    2.42
 -12   2   1    1.88    3.65
  12   2  -1   -0.49    3.73
 -11  -2   1   34.88    7.35
  11  -2  -1   30.71    6.81
  11  -2  -1   35.18    6.84
  11  -2  -1   43.04    7.37
  11  -2  -1   30.54    7.88
 -11  -2   1   38.94    7.59
  11  -2  -1   35.80    7.15
  11   2  -1   29.95    6.99
  11   2  -1   16.97    7.97
  11   2  -1   32.21    6.71
 -11   2   1   21.88    6.80
 -11   2   1   30.98    6.85
  10  -2  -1   -0.06    2.28
 -10  -2   1    1.72    3.26
  10  -2  -1    0.40    2.37
  10  -2  -1    0.71    2.89
  10   2  -1    5.45    2.75
 -10   2   1    2.07    2.98
 -10   2   1    1.66    2.33
  10   2  -1   -1.80    2.38
  10   2  -1    1.56    2.90
  -9  -2   1   -0.38    2.64
   9  -2  -1   -4.49    2.64
   9  -2  -1   -2.36    2.03
   9  -2  -1    3.55    2.20
   9  -2  -1   -3.86    1.83
   9   2  -1    2.69    2.45
   9   2  -1   -2.12    2.07
   9   2  -1    4.33    2.65
  -9   2   1   -0.73    2.74
   8  -2  -1   10.67    3.12
  -8  -2   1   13.58    4.05
  -8  -2   1   10.62    2.95
   8  -2  -1   10.77    2.91
   8  -2  -1   14.42    2.70
   8  -2  -1    5.43    2.86
   8   2  -1    6.64    3.10
   8   2  -1   10.08    2.76
  -8   2   1   12.49    2.73
   7  -2  -1   13.13    3.44
   7  -2  -1   16.57    3.49
  -7  -2   1   17.80    3.40
   7  -2  -1   14.41    3.13
  -7  -2   1   12.76    3.42
   7  -2  -1   11.10    3.44
   7   2  -1   10.87    3.40
   7   2  -1   10.00    3.22
   7   2  -1   19.00    3.12
  -7   2   1   13.74    3.18
   7   2  -1   15.71    3.56
  -6  -2   1    0.65    1.77
   6  -2  -1    0.62    1.68
   6  -2  -1    3.62    1.82
   6  -2  -1    3.15    1.82
  -6  -2   1    1.36    1.54
   6  -2  -1    4.10    1.18
  -6   2   1    1.15    2.50
   6   2  -1    2.05    1.31
  -6   2   1    2.28    1.54
   6   2  -1    2.74    1.87
   6   2  -1    0.35    1.89
   6   2  -1   -2.07    1.39
  -5  -2   1    2.19    1.52
  -5  -2   1    1.08    1.35
   5  -2  -1    2.09    0.89
  -5  -2   1   -1.70    1.83
   5  -2  -1   -0.29    1.46
   5  -2  -1    0.19    1.52
   5  -2  -1    0.79    1.68
   5  -2  -1   -0.26    1.84
   5   2  -1   -0.70    1.24
   5   2  -1    4.42    1.21
   5   2  -1    0.81    1.72
  -5   2   1    0.46    1.22
   5   2  -1    2.43    1.92
   4  -2  -1   25.89    5.30
  -4  -2   1   23.79    5.22
   4  -2  -1   24.43    5.35
   4  -2  -1   25.08    5.10
  -4  -2   1   29.03    5.41
  -4  -2   1   30.19    5.26
   4  -2  -1   27.29    5.35
   4   2  -1   23.01    5.20
   4   2  -1   29.20    5.23
  -4   2   1   25.45    5.23
   3  -2  -1   36.15    7.23
   3  -2  -1   36.48    7.38
   3  -2  -1   35.44    7.32
  -3  -2   1   39.28    7.32
  -3  -2   1   39.31    7.34
   3   2  -1   39.60    7.33
   3   2  -1   37.89    7.31
  -3   2   1   36.79    7.33
   2  -2  -1  377.79   73.36
   2  -2  -1  370.92   73.33
  -2  -2   1  379.87   73.36
   2  -2  -1  383.94   73.37
  -2  -2   1  390.09   73.36
   2  -2  -1  379.78   73.33
  -2   2   1  398.17   73.38
   2   2  -1  390.90   73.36
   2   2  -1  375.24   73.37
   1  -2  -1   23.79    4.55
  -1  -2   1   20.82    4.53
   1  -2  -1   24.64    4.52
  -1  -2   1   24.02    4.57
   1  -2  -1   21.26    4.62
  -1   2   1   23.85    4.61
  -1   2   1   22.24    4.48
   1   2  -1   24.11    4.51
   1   2  -1   22.83    4.59
   0  -2   1  128.56   24.44
   0  -2  -1  130.74   24.43
   0  -2  -1  125.94   24.45
   0  -2   1  119.51   24.44
   0   2   1  127.70   24.45
   0   2  -1  118.20   24.45
   0   2   1  134.82   24.42
   0   2  -1  132.16   24.41
   1  -2   1  219.96   43.02
   1  -2   1  224.29   43.02
  -1  -2  -1  223.02   43.00
  -1  -2  -1  227.83   43.03
  -1   2  -1  229.69   43.03
   1   2   1  215.21   43.00
   1   2   1  231.04   43.02
  -2  -2  -1  372.41   70.22
  -2  -2  -1  369.37   70.25
   2  -2   1  365.17   70.24
   2  -2   1  366.68   70.24
  -2   2  -1  353.75   70.24
   2   2   1  364.28   70.23
   2   2   1  374.00   70.24
   3  -2   1   19.88    4.05
   3  -2   1   17.83    4.02
   3  -2   1   20.46    4.20
  -3  -2  -1   17.84    4.23
  -3  -2  -1   20.16    3.97
   3  -2   1   21.87    3.90
  -3  -2  -1   18.49    4.08
   3  -2   1   19.92    4.26
  -3   2  -1   15.40    4.00
   3   2   1   22.64    4.05
   3   2   1   20.25    3.98
   4  -2   1   -1.57    1.26
   4  -2   1    1.46    1.26
  -4  -2  -1    2.83    1.17
   4  -2   1    0.11    1.63
  -4  -2  -1   -1.65    1.44
  -4  -2  -1    0.72    1.77
   4  -2   1   -1.85    1.58
   4   2   1    0.36    1.93
  -4   2  -1    2.16    1.24
   4   2   1    4.06    1.15
   4   2   1    0.72    1.32
   4   2   1    0.04    1.54
   5  -2   1    2.12    1.60
   5  -2   1   -0.67    1.55
   5  -2   1    3.22    2.00
  -5  -2  -1   -0.68    1.34
  -5  -2  -1    2.46    1.74
   5  -2   1   -2.40    1.66
   5   2   1   -0.16    1.93
   5   2   1    1.61    1.52
  -5   2  -1   -2.52    1.30
   5   2   1    0.90    1.64
   5   2   1    0.12    1.24
   6  -2   1   19.87    4.57
   6  -2   1   27.36    4.75
  -6  -2  -1   19.95    4.54
   6  -2   1   22.47    4.72
   6  -2   1   18.66    4.71
   6  -2   1   21.10    4.47
  -6  -2  -1   20.94    4.69
  -6   2  -1   21.00    4.49
   6   2   1   22.54    4.76
   6   2   1   23.37    4.72
   6   2   1   22.27    4.46
   6   2   1   19.56    4.58
   7  -2   1   14.09    3.22
  -7  -2  -1    8.85    3.21
   7  -2   1    9.99    3.34
   7  -2   1   13.09    3.13
   7   2   1   16.28    3.05
  -7   2  -1   15.53    3.20
   7   2   1    8.46    3.35
   7   2   1   17.12    3.39
   8  -2   1    2.79    2.39
  -8  -2  -1    1.88    3.27
  -8  -2  -1    6.83    2.68
   8  -2   1    7.47    2.70
   8  -2   1    6.29    2.23
   8  -2   1    2.53    2.40
   8   2   1    5.57    2.31
   8   2   1    7.06    2.75
   8   2   1   10.37    2.60
  -8   2  -1    8.03    2.89
  -8   2  -1    7.90    2.44
   9  -2   1   -2.53    2.18
   9  -2   1    0.66    2.03
   9  -2   1   -4.05    2.42
   9  -2   1    1.90    2.83
  -9  -2  -1    4.98    3.52
  -9  -2  -1   17.88    3.27
   9   2   1    2.61    2.38
   9   2   1    2.08    2.61
   9   2   1    3.81    2.92
  -9   2  -1    4.21    3.06
  10  -2   1   -0.09    2.36
 -10  -2  -1   -1.04    3.69
  10  -2   1   -2.53    2.38
  10  -2   1    2.81    3.15
  10  -2   1    5.43    3.49
 -10  -2  -1    3.50    3.85
 -10   2  -1    4.89    3.35
  10   2   1    1.13    3.17
  10   2   1   -1.45    2.47
  10   2   1   -1.96    3.09
  11  -2   1   -3.06    2.50
 -11  -2  -1    3.28    4.45
 -11  -2  -1   -0.53    4.71
  11  -2   1   -0.82    2.82
  11  -2   1    8.04    2.83
  11  -2   1   -3.29    3.19
  11  -2   1    2.48    4.39
  11  -2   1    0.49    3.68
  11   2   1    3.20    3.24
 -11   2  -1    3.15    3.22
  11   2   1   -0.13    2.85
 -11   2  -1    3.09    3.56
  11   2   1    4.46    3.57
  12  -2   1   -1.00    3.18
  12  -2   1    3.20    2.92
  12  -2   1    4.46    5.42
  12  -2   1    0.43    4.48
  12  -2   1   -1.30    2.72
 -12  -2  -1   -3.69    5.46
 -12  -2  -1    4.55    5.02
  12  -2   1    1.09    2.88
  12   2   1   -1.18    4.18
  12   2   1    6.21    3.43
 -12   2  -1    3.99    3.57
 -12   2  -1   -1.79    4.11
  12   2   1    0.47    2.97
  12   2   1    1.51    4.00
 -13  -2  -1   10.20    6.96
  13  -2   1    9.23    4.09
  13  -2   1   -3.67    3.23
  13  -2   1   -4.09    4.93
  13  -2   1    7.32    2.87
  13  -2   1   10.21    3.25
 -13  -2  -1   16.89    6.58
  13   2   1    2.22    2.92
  13   2   1    9.30    5.32
 -13   2  -1   12.90    4.46
 -13   2  -1    8.19    5.33
  13   2   1    8.09    3.08
  13   2   1   10.01    4.23
  14  -2   1    0.13    5.66
 -14  -2  -1    6.41    7.94
  14  -2   1    3.17    4.28
  14  -2   1    3.20    4.42
  14  -2   1    6.43    3.41
  14  -2   1   10.76    2.97
 -14   2  -1   25.81    5.88
  14   2   1    0.90    2.39
  14   2   1    2.94    4.43
  14   2   1    9.52    3.56
 -14   2  -1    9.56    6.10
  14   2   1    1.96    2.70
  14   2   1   12.85    5.97
 -15  -2  -1    1.08    9.31
  15  -2   1    4.37    4.52
  15  -2   1    1.34    2.12
  15  -2   1   12.74    7.79
  15  -2   1    0.58    4.47
  15  -2   1    7.04    2.68
 -15  -2  -1    0.49    4.71
  15   2   1    2.28    2.42
  15   2   1    3.01    2.75
 -15   2  -1    4.62    6.98
  15   2   1    3.99    6.85
  15   2   1   10.60    4.89
  15   2   1    5.37    2.69
 -16  -2  -1    0.32    4.48
  16  -2   1    2.31    4.67
  16  -2   1   -1.24    2.39
  16  -2   1    1.90    4.74
  16  -2   1   -2.31    1.86
  16   2   1    0.30    2.67
  16   2   1    4.01    4.64
  16   2   1    1.59    2.39
  16   2   1   -4.40    2.31
  17  -2   1    1.13    2.57
  17  -2   1    1.62    2.08
  17  -2   1    1.72    4.64
 -17  -2  -1   -1.13    4.83
  17  -2   1    2.27    5.12
  17   2   1    3.60    2.36
  17   2   1    4.26    4.42
  18  -2   1    7.30    5.10
 -18  -2  -1   -3.10    5.19
  18  -2   1    4.46    1.69
  18  -2   1   -1.96    2.82
  18  -2   1    6.71    5.40
  18   2   1    2.29    4.65
 -19  -2  -1    2.98    4.95
  19  -2   1    5.28    5.74
  19  -2   1    1.19    2.58
  19  -2   1    2.52    2.10
  19   2   1    4.57    2.84
  19   2   1   -0.85    4.63
  20  -2   1   -1.11    1.74
  20  -2   1   -0.92    1.96
  20   2   1    0.70    2.31
  21  -2   1    6.10    1.63
  21  -2   1    1.57    1.54
  21   2   1    0.81    1.97
 -22  -2  -1    0.97    1.67
  22  -2   1    1.42    1.29
  22   2   1    3.36    2.34
 -22  -3   1   -2.54    1.57
  22  -3  -1   -0.96    1.12
  22  -3  -1    0.80    1.27
  21  -3  -1    1.50    1.42
  21  -3  -1    0.31    1.61
 -21  -3   1   -0.08    1.80
  20  -3  -1    2.29    2.06
 -20  -3   1   -0.60    2.09
  20  -3  -1    0.34    1.90
  20   3  -1    1.79    2.96
 -19  -3   1    6.38    5.67
  19  -3  -1    6.96    5.13
  19  -3  -1    5.06    2.10
  19  -3  -1    9.04    6.13
  19  -3  -1   -0.28    2.39
  19   3  -1    4.02    3.65
  19   3  -1   -6.37    5.30
  18  -3  -1   -1.25    5.01
  18  -3  -1    5.00    2.01
  18  -3  -1   -1.35    5.14
 -18  -3   1   -0.17    5.03
  18   3  -1    2.45    3.96
  18   3  -1   10.01    3.14
  18   3  -1   -6.68    4.84
 -17  -3   1    0.71    4.09
  17  -3  -1   -0.65    4.40
  17  -3  -1    3.09    2.09
  17  -3  -1   -2.19    2.23
  17  -3  -1    3.93    4.82
  17   3  -1    0.11    2.50
 -17   3   1    0.77    6.37
  17   3  -1    4.38    3.20
  17   3  -1   -1.64    4.48
 -16  -3   1   10.92    5.01
  16  -3  -1    9.70    2.42
  16  -3  -1   -0.35    5.03
  16  -3  -1   11.08    5.21
  16  -3  -1    7.79    2.76
  16   3  -1    8.45    3.39
  16   3  -1    0.42    4.85
 -16   3   1    4.16    5.50
  16   3  -1    2.74    3.36
  15  -3  -1   -1.69    2.08
  15  -3  -1   -0.41    4.07
 -15  -3   1   -1.60    9.74
  15  -3  -1    4.92    2.29
 -15  -3   1   -3.60    4.34
  15  -3  -1   -4.12    8.14
  15  -3  -1    2.35    4.80
 -15   3   1   -0.96    4.70
 -15   3   1   -4.31    6.45
  15   3  -1   -7.21    6.68
  15   3  -1    5.77    5.00
  14  -3  -1    8.12    4.49
  14  -3  -1    4.20    2.59
 -14  -3   1   -5.98    8.51
 -14  -3   1    5.43    7.36
  14  -3  -1   16.37    4.52
 -14  -3   1    4.29    4.75
  14  -3  -1   -2.70    5.95
  14   3  -1   10.83    5.46
 -14   3   1    5.79    5.34
  14   3  -1    8.93    4.44
  14   3  -1   16.66    3.90
 -14   3   1   11.27    4.93
  14   3  -1   -2.37    2.86
 -13  -3   1    1.31    3.88
  13  -3  -1    9.54    4.99
 -13  -3   1    8.34    6.85
  13  -3  -1    2.30    4.17
  13  -3  -1    1.45    2.71
 -13  -3   1    5.91   10.50
  13  -3  -1    4.19    3.32
  13  -3  -1   -6.28    2.62
  13   3  -1    0.97    4.12
  13   3  -1    3.41    4.54
 -13   3   1   -3.18    4.29
 -13   3   1   -6.04    3.26
  13   3  -1    7.25    3.25
  12  -3  -1    3.52    3.26
  12  -3  -1   -1.19    2.88
 -12  -3   1    4.10    3.29
 -12  -3   1    2.69    5.60
  12  -3  -1   -4.30    4.61
  12  -3  -1    4.96    2.92
  12  -3  -1   -0.14    3.02
 -12  -3   1    7.29    5.69
  12   3  -1    3.51    4.63
  12   3  -1    1.22    3.01
 -12   3   1    6.64    4.04
  12   3  -1    1.22    3.31
 -12   3   1   -2.99    3.00
  12   3  -1    9.61    4.58
 -11  -3   1    8.29    3.53
  11  -3  -1   10.37    3.78
  11  -3  -1    9.20    3.80
  11  -3  -1    9.17    4.29
 -11  -3   1    8.71    5.31
  11  -3  -1   12.39    3.84
  11  -3  -1   11.67    3.60
 -11  -3   1    9.32    5.03
  11   3  -1    8.70    3.67
  11   3  -1   13.31    3.65
 -11   3   1    6.77    4.01
  11   3  -1    8.71    4.45
 -11   3   1   16.86    3.71
  11   3  -1    9.90    3.70
 -10  -3   1   -2.69    2.38
 -10  -3   1   -1.46    3.79
  10  -3  -1    4.72    2.49
  10  -3  -1    1.04    2.59
 -10  -3   1   -0.79    4.22
  10  -3  -1    5.85    3.49
  10   3  -1    1.23    3.46
  10   3  -1    7.38    2.69
  10   3  -1    0.03    2.71
 -10   3   1   -1.71    3.33
   9  -3  -1    1.08    4.22
  -9  -3   1    3.35    3.62
   9  -3  -1    2.24    2.32
   9  -3  -1    0.52    2.01
   9  -3  -1    0.78    3.01
  -9  -3   1    0.29    2.33
  -9  -3   1    4.67    3.56
   9   3  -1    3.43    2.94
  -9   3   1    0.11    2.95
   9   3  -1    4.32    2.24
  -9   3   1    4.24    3.20
   9   3  -1    1.61    2.32
   8  -3  -1    2.69    2.15
   8  -3  -1    0.81    2.28
   8  -3  -1    4.36    2.24
   8  -3  -1    1.63    2.88
  -8  -3   1    2.41    2.75
  -8  -3   1   -2.34    3.14
  -8  -3   1    6.10    2.28
   8   3  -1    5.35    2.36
   8   3  -1    5.34    4.00
   8   3  -1    5.86    2.83
  -8   3   1    3.60    2.55
   8   3  -1    7.87    2.37
  -8   3   1   -0.22    2.57
  -7  -3   1   14.95    4.16
   7  -3  -1   20.90    4.13
   7  -3  -1   17.47    3.95
  -7  -3   1   18.27    4.28
   7  -3  -1   21.59    4.33
  -7  -3   1   16.96    4.22
   7   3  -1   28.11    4.29
   7   3  -1   17.86    4.25
   7   3  -1   12.77    4.13
  -7   3   1   13.41    4.09
   7   3  -1   18.99    4.10
   6  -3  -1   21.98    5.69
  -6  -3   1   29.00    5.81
  -6  -3   1   36.78    5.86
   6  -3  -1   36.69    6.00
  -6  -3   1   25.36    5.86
   6   3  -1   26.79    5.78
  -6   3   1   26.87    5.79
   6   3  -1   27.01    5.81
   6   3  -1   28.21    6.01
   6   3  -1   27.77    5.85
  -5  -3   1    1.30    1.90
  -5  -3   1   -0.06    1.81
   5  -3  -1    4.07    1.77
   5  -3  -1    0.76    1.53
   5  -3  -1    2.17    2.28
  -5  -3   1    2.21    1.71
   5   3  -1    1.95    1.70
   5   3  -1    1.86    1.55
  -5   3   1    1.41    1.69
   5   3  -1    0.63    1.89
   5   3  -1    3.83    2.51
   4  -3  -1   24.75    5.24
   4  -3  -1   28.74    5.36
  -4  -3   1   23.69    5.27
  -4  -3   1   23.78    5.45
   4  -3  -1   24.32    5.21
  -4  -3   1   28.34    5.23
   4  -3  -1   24.67    5.32
   4   3  -1   27.14    5.21
   4   3  -1   23.36    5.36
  -4   3   1   24.15    5.27
   4   3  -1   28.44    5.26
   3  -3  -1   71.41   13.25
   3  -3  -1   65.93   13.20
   3  -3  -1   65.72   13.26
   3  -3  -1   67.12   13.19
  -3  -3   1   70.26   13.19
  -3  -3   1   67.65   13.20
  -3  -3   1   65.92   13.29
  -3   3   1   69.65   13.22
   3   3  -1   69.29   13.21
   3   3  -1   70.57   13.17
   3   3  -1   65.40   13.22
  -2  -3   1    8.02    2.20
   2  -3  -1   12.04    2.53
  -2  -3   1    6.02    2.17
   2  -3  -1    9.45    2.48
   2  -3  -1    7.99    2.13
  -2  -3   1    7.38    2.54
   2  -3  -1    9.08    2.24
   2   3  -1    8.64    2.52
   2   3  -1   12.01    2.31
  -2   3   1    8.17    2.20
   2   3  -1    8.84    2.05
  -1  -3   1    2.11    1.81
   1  -3  -1    0.58    1.62
  -1  -3   1   -0.13    1.25
  -1  -3   1    3.18    1.63
   1  -3  -1    1.06    1.25
  -1  -3   1   -0.64    1.21
   1  -3  -1    0.86    1.38
   1  -3  -1    0.85    1.66
   1   3  -1   -0.68    0.92
   1   3  -1   -2.20    1.34
   1   3  -1    0.74    1.75
  -1   3   1    0.44    1.27
  -1   3   1    3.47    1.73
   0  -3   1   22.65    3.82
   0  -3  -1   15.64    3.82
   0  -3   1   25.68    3.83
   0  -3   1   18.33    3.96
   0  -3  -1   15.70    3.93
   0  -3  -1   19.75    3.73
   0   3  -1   20.93    4.03
   0   3   1   15.56    3.77
   0   3  -1   17.06    3.79
   0   3   1   18.93    3.89
   0   3  -1   14.31    3.61
   1  -3   1   29.20    6.08
  -1  -3  -1   30.91    6.13
   1  -3   1   33.66    5.96
   1  -3   1   29.45    6.03
  -1  -3  -1   30.74    5.90
   1  -3   1   28.51    5.93
  -1  -3  -1   25.79    5.95
  -1   3  -1   31.26    6.11
   1   3   1   33.46    5.91
   1   3   1   31.60    5.95
   1   3   1   24.12    6.03
  -1   3  -1   27.97    6.00
  -2  -3  -1   11.63    3.03
   2  -3   1   12.45    2.65
  -2  -3  -1    9.10    2.54
   2  -3   1   11.86    2.98
   2  -3   1   10.41    2.91
   2  -3   1   11.44    2.74
  -2  -3  -1   13.09    2.78
   2   3   1   10.22    2.78
   2   3   1   13.08    2.74
   2   3   1   11.29    2.58
  -2   3  -1   12.00    2.68
  -3  -3  -1   24.37    5.67
  -3  -3  -1   28.29    5.58
   3  -3   1   27.06    5.46
   3  -3   1   29.98    5.53
   3  -3   1   25.93    5.59
   3  -3   1   34.22    5.65
  -3  -3  -1   22.21    5.45
  -3   3  -1   27.10    5.55
   3   3   1   26.20    5.58
   3   3   1   29.79    5.50
   3   3   1   21.86    5.48
   4  -3   1   50.92    9.93
  -4  -3  -1   53.19    9.97
   4  -3   1   48.05    9.89
  -4  -3  -1   48.92    9.97
  -4  -3  -1   48.58    9.89
   4  -3   1   50.70    9.96
   4  -3   1   53.07    9.96
   4   3   1   51.33   10.14
  -4   3  -1   51.85    9.92
   4   3   1   49.59    9.91
   4   3   1   47.04    9.93
   4   3   1   52.29    9.90
  -5  -3  -1    2.31    1.75
   5  -3   1    2.44    1.27
   5  -3   1    0.35    1.68
   5  -3   1    1.40    2.22
  -5  -3  -1    1.26    1.93
   5  -3   1   -2.53    1.68
  -5  -3  -1   -0.21    1.68
   5  -3   1    5.32    1.88
   5   3   1    5.20    2.41
  -5   3  -1    3.08    1.84
   5   3   1    2.68    1.84
   5   3   1   -0.31    1.62
   5   3   1   -0.69    1.72
   6  -3   1   10.35    3.26
   6  -3   1   11.33    2.61
   6  -3   1    0.44    3.24
  -6  -3  -1    8.33    2.83
   6   3   1    9.90    2.85
  -6   3  -1   11.84    2.91
   6   3   1   15.53    3.12
   6   3   1   12.94    2.93
  -7  -3  -1    1.95    2.69
   7  -3   1    0.18    2.39
  -7  -3  -1    0.48    2.41
   7  -3   1   -1.30    1.78
   7  -3   1   -1.35    1.65
  -7  -3  -1   -2.52    1.86
   7  -3   1    0.95    2.06
   7  -3   1    9.31    2.45
   7   3   1    4.63    2.17
   7   3   1    1.74    2.59
   7   3   1    5.40    2.16
  -7   3  -1   -1.33    2.35
   8  -3   1   19.19    4.36
  -8  -3  -1   16.50    5.12
  -8  -3  -1   24.41    4.70
   8  -3   1   16.54    4.82
  -8  -3  -1   18.50    4.47
   8  -3   1   17.57    4.70
   8   3   1    9.87    4.31
   8   3   1   21.04    4.46
   8   3   1   24.84    4.26
  -8   3  -1   20.85    4.65
   8   3   1   18.65    4.76
  -9  -3  -1   37.48    7.74
   9  -3   1   46.68    7.87
  -9  -3  -1   47.04    8.35
   9  -3   1   39.28    8.04
   9  -3   1   32.33    7.66
  -9  -3  -1   36.46    8.21
  -9   3  -1   50.13    8.10
   9   3   1   36.35    7.87
   9   3   1   26.50    7.84
   9   3   1   30.75    7.61
  10  -3   1    5.47    3.16
 -10  -3  -1    3.13    4.55
 -10  -3  -1    4.70    2.87
  10  -3   1   -1.32    2.68
 -10  -3  -1    5.10    4.69
  10  -3   1    1.20    3.68
  10  -3   1    1.55    2.69
  10   3   1    3.37    2.98
  10   3   1    3.82    3.32
  10   3   1    2.38    3.43
  10   3   1    1.25    2.84
 -10   3  -1   -0.38    3.35
  11  -3   1    6.21    4.87
 -11  -3  -1    5.51    3.54
  11  -3   1   11.61    3.74
  11  -3   1   10.08    3.67
  11  -3   1   11.48    3.86
 -11  -3  -1   15.71    5.59
 -11  -3  -1    5.16    6.03
  11   3   1   11.54    4.55
  11   3   1    9.17    3.75
  11   3   1   12.60    3.91
 -11   3  -1    8.25    4.82
  11   3   1   10.63    4.03
  11   3   1   11.39    3.72
  11   3   1    9.69    4.76
 -12  -3  -1   11.50    7.41
  12  -3   1   -0.07    2.60
  12  -3   1    3.16    3.57
 -12  -3  -1    1.94    4.00
 -12  -3  -1  -10.48    5.74
  12  -3   1   -0.47    5.82
  12  -3   1   10.37    4.50
  12   3   1   -1.80    6.19
 -12   3  -1    0.61    3.33
  12   3   1   -0.77    3.45
  12   3   1    2.12    3.10
  12   3   1    4.41    3.43
  13  -3   1    6.08    3.26
  13  -3   1    4.56    5.72
  13  -3   1    9.08    4.50
  13  -3   1    3.22    2.71
 -13  -3  -1    6.15    4.34
  13  -3   1    2.93    4.09
 -13  -3  -1    4.60    7.06
  13   3   1    8.88    3.40
 -13   3  -1   11.38    4.66
  13   3   1    3.69    4.60
  13   3   1    0.06    5.43
 -13   3  -1    4.16    5.02
  13   3   1    3.40    3.34
  14  -3   1    1.27    6.89
 -14  -3  -1    1.76    4.38
  14  -3   1    5.41    4.91
 -14  -3  -1    5.83    8.31
  14  -3   1    4.44    1.96
  14  -3   1   -1.50    2.23
  14  -3   1    5.18    4.42
 -14   3  -1    5.42    5.36
  14   3   1    2.60    6.71
  14   3   1    6.32    4.92
  14   3   1    1.51    2.12
 -14   3  -1   -2.84    6.67
  14   3   1    2.75    2.76
  15  -3   1   -5.20    5.22
  15  -3   1    5.30    4.42
  15  -3   1    6.52    2.46
 -15  -3  -1    0.00    4.57
 -15  -3  -1   -1.45   10.38
  15  -3   1    0.51    2.02
  15  -3   1   11.20    8.22
  15   3   1   11.01    8.90
 -15   3  -1   -0.09    6.15
  15   3   1    0.98    2.81
 -15   3  -1   11.82    7.83
  15   3   1    6.84    2.70
  15   3   1    0.94    4.58
  16  -3   1    0.85    1.76
  16  -3   1    0.65    5.47
  16  -3   1    3.19    4.34
  16  -3   1    0.93    2.61
 -16  -3  -1    0.71    4.34
  16   3   1   -3.05    4.52
  16   3   1   -0.98    2.59
  16   3   1    2.34    2.75
  17  -3   1   -2.46    5.13
  17  -3   1    2.71    4.57
  17  -3   1    1.40    2.18
  17  -3   1    5.01    1.98
 -17  -3  -1   -3.58    4.08
  17   3   1    4.76    2.69
  17   3   1    0.47    2.28
  17   3   1    2.27    6.83
 -18  -3  -1   -1.68    4.26
  18  -3   1   -3.29    4.67
  18  -3   1   -1.03    5.77
  18  -3   1    3.14    1.92
  18  -3   1    1.16    2.57
  18   3   1   -3.11    4.71
  18   3   1   -2.03    3.19
  18   3   1   -0.99    3.19
  19  -3   1    1.87    1.89
  19  -3   1    1.09    2.17
 -19  -3  -1   -1.62    2.42
 -19  -3  -1    9.30    5.22
  19   3   1    4.11    2.80
  20  -3   1   -1.55    1.42
  20  -3   1    1.24    1.88
 -20  -3  -1    0.40    1.97
  20   3   1    2.72    2.35
 -21  -3  -1    0.68    1.80
  21  -3   1    0.55    1.32
  21   3   1    0.80    2.43
  22  -3   1    0.36    1.21
  22  -4  -1    0.09    1.23
  22  -4  -1   -0.97    1.11
 -21  -4   1   -1.91    1.63
  21  -4  -1    1.80    1.40
  21  -4  -1   -0.65    1.55
  20  -4  -1    0.34    1.84
 -20  -4   1    0.05    2.08
  20  -4  -1    2.14    1.53
 -19  -4   1   -0.74    2.33
  19  -4  -1   17.84    6.65
  19  -4  -1    2.10    1.80
  19  -4  -1   -0.27    2.05
  19   4  -1   -1.10    2.30
 -18  -4   1   -3.52    5.44
  18  -4  -1    2.19    5.25
  18  -4  -1    0.14    2.41
  18  -4  -1    2.85    2.11
 -18  -4   1    0.15    2.71
  18   4  -1    2.90    2.72
  18   4  -1    3.04    6.27
  17  -4  -1    0.20    4.64
 -17  -4   1   -0.18    4.70
  17  -4  -1   -3.62    1.58
 -17  -4   1    2.56    2.17
  17  -4  -1    1.40    2.15
  17   4  -1    2.95    2.18
 -17   4   1   -6.54    5.37
  17   4  -1   -0.49    5.27
  16  -4  -1   -1.90    3.88
  16  -4  -1   -2.71    2.18
  16  -4  -1    2.29    1.81
  16  -4  -1  -11.39    5.69
 -16  -4   1    1.92    4.73
  16   4  -1    5.71    5.54
  16   4  -1   -3.52    2.31
 -16   4   1   -3.92    4.43
  15  -4  -1    2.18    6.16
 -15  -4   1    5.36    4.98
  15  -4  -1   11.57    3.26
  15  -4  -1    9.13    2.79
  15  -4  -1   10.06    4.92
  15   4  -1    6.53    5.91
  15   4  -1   12.17    3.34
 -15   4   1    5.47    5.28
  15   4  -1    4.34    9.05
 -14  -4   1   11.37    5.28
  14  -4  -1    8.69    3.46
  14  -4  -1   12.58    3.22
 -14  -4   1    7.75    9.34
  14  -4  -1    7.39    5.03
  14  -4  -1   19.56    6.12
  14  -4  -1   11.75    7.24
  14   4  -1   21.09    6.30
 -14   4   1   10.14    4.84
 -14   4   1    6.41    6.74
  14   4  -1    3.30    7.89
  14   4  -1   12.03    3.52
  13  -4  -1    6.17    3.90
  13  -4  -1    4.58    2.46
 -13  -4   1   -1.05    4.14
  13  -4  -1    9.08    5.02
 -13  -4   1    6.50    7.61
  13  -4  -1    1.39    6.46
  13  -4  -1    3.16    4.17
  13   4  -1    3.09    4.46
  13   4  -1    5.32    5.30
 -13   4   1    0.04    3.90
  13   4  -1   11.89    6.01
 -13   4   1    5.46    5.31
  12  -4  -1    3.74    5.00
  12  -4  -1    6.80    3.11
  12  -4  -1    3.74    2.94
  12  -4  -1   12.48    4.35
 -12  -4   1    9.27    4.06
  12  -4  -1   10.00    4.60
 -12  -4   1   11.17    7.14
 -12  -4   1    9.13    6.86
  12   4  -1    8.14    5.08
  12   4  -1    7.63    3.28
  12   4  -1    3.66    4.01
 -12   4   1   13.15    3.76
 -12   4   1    6.65    5.04
  12   4  -1    6.53    3.93
 -11  -4   1   -1.83    5.67
  11  -4  -1    6.37    3.10
  11  -4  -1   -0.90    4.61
  11  -4  -1   -1.62    3.64
 -11  -4   1   -1.66    2.73
  11  -4  -1    2.32    2.93
  11  -4  -1    2.41    3.63
 -11  -4   1    3.57    5.78
  11  -4  -1    0.98    2.63
  11   4  -1    0.47    4.06
  11   4  -1    2.10    3.09
  11   4  -1   -6.11    2.65
  11   4  -1    3.66    3.56
 -11   4   1    0.43    2.86
 -11   4   1   -2.76    4.39
  10  -4  -1   -2.93    3.32
  10  -4  -1    6.27    3.22
  10  -4  -1   -2.95    3.12
  10  -4  -1   -0.19    2.85
 -10  -4   1    0.04    4.65
 -10  -4   1    2.21    4.88
 -10  -4   1   -2.28    2.65
  10  -4  -1   -3.32    3.72
  10   4  -1    1.63    2.98
  10   4  -1    3.49    2.54
  10   4  -1   -3.77    4.07
 -10   4   1   -7.06    3.86
  10   4  -1    4.94    3.35
   9  -4  -1    1.09    3.30
   9  -4  -1   -1.94    3.01
  -9  -4   1    0.49    4.43
  -9  -4   1    3.25    2.58
  -9  -4   1    4.16    4.14
   9  -4  -1    3.26    3.66
   9  -4  -1   -2.16    2.50
   9   4  -1   -2.55    2.30
   9   4  -1    0.74    3.50
   9   4  -1    0.13    3.18
  -9   4   1    1.14    3.46
  -9   4   1    1.12    4.33
  -8  -4   1    6.60    4.25
  -8  -4   1    6.30    4.18
  -8  -4   1    9.03    3.10
   8  -4  -1   10.76    3.54
   8  -4  -1    9.44    3.83
   8  -4  -1    9.39    2.95
   8   4  -1    6.99    3.58
  -8   4   1    4.32    3.54
   8   4  -1   13.83    2.99
  -8   4   1    7.69    4.10
   8   4  -1    6.24    3.68
  -7  -4   1    0.23    3.14
   7  -4  -1   -0.16    3.30
   7  -4  -1    1.26    2.64
  -7  -4   1    0.06    2.35
   7  -4  -1   -0.22    1.87
  -7  -4   1   -1.66    3.19
   7   4  -1    5.07    2.14
   7   4  -1    2.68    3.23
   7   4  -1    2.60    2.99
  -7   4   1    3.70    3.13
   6  -4  -1  123.61   26.88
   6  -4  -1  143.99   26.81
  -6  -4   1  146.43   26.87
   6  -4  -1  145.10   26.83
   6  -4  -1  135.47   26.96
  -6   4   1  131.78   26.91
   6   4  -1  136.07   27.03
   6   4  -1  138.25   26.80
   6   4  -1  148.60   26.90
   5  -4  -1   39.34    8.34
  -5  -4   1   37.30    8.44
   5  -4  -1   43.44    8.34
  -5  -4   1   43.61    8.54
  -5  -4   1   41.35    8.39
   5  -4  -1   48.26    8.71
  -5  -4   1   41.99    8.91
  -5   4   1   47.63    8.76
   5   4  -1   31.99    8.41
   5   4  -1   47.33    9.23
   5   4  -1   37.99    8.35
   5   4  -1   42.06    8.48
  -5   4   1   54.64    8.62
  -4  -4   1   -1.25    2.03
  -4  -4   1   -1.61    1.98
  -4  -4   1    0.60    1.83
  -4  -4   1   -1.76    2.77
   4  -4  -1   -2.55    1.58
   4   4  -1   -0.08    1.83
   4   4  -1   -4.37    1.87
  -4   4   1    9.52    4.10
   4   4  -1    1.92    1.94
  -4   4   1   -0.25    2.39
  -3  -4   1  122.61   24.07
   3  -4  -1  129.08   24.06
   3  -4  -1  115.87   24.09
   3  -4  -1  130.75   24.06
  -3  -4   1  125.31   24.08
  -3  -4   1  137.12   24.07
  -3  -4   1  116.51   24.13
   3   4  -1  124.21   24.05
  -3   4   1  124.91   24.08
   3   4  -1  123.22   24.08
  -2  -4   1   62.40   12.21
   2  -4  -1   67.95   12.07
  -2  -4   1   60.84   12.07
  -2  -4   1   59.79   12.10
   2  -4  -1   61.72   12.08
   2  -4  -1   62.24   12.10
  -2  -4   1   60.29   12.08
   2  -4  -1   67.04   12.07
   2   4  -1   60.83   12.05
  -2   4   1   65.51   12.10
   2   4  -1   61.90   12.09
   2   4  -1   60.67   12.09
  -2   4   1   49.51   12.11
   1  -4  -1   47.94    8.59
  -1  -4   1   43.18    8.66
   1  -4  -1   38.64    8.53
  -1  -4   1   40.61    8.52
  -1  -4   1   39.17    8.55
  -1  -4   1   45.08    8.53
   1  -4  -1   45.59    8.59
   1  -4  -1   45.50    8.57
   1   4  -1   43.15    8.45
   1   4  -1   39.26    8.50
   1   4  -1   43.99    8.56
  -1   4   1   43.35    8.53
   0  -4  -1   46.76   10.46
   0  -4  -1   55.22   10.34
   0  -4   1   58.35   10.41
   0  -4   1   52.40   10.35
   0  -4   1   50.64   10.36
   0  -4  -1   46.59   10.35
   0  -4   1   48.64   10.38
   0   4   1   59.27   10.36
   0   4  -1   51.31   10.33
   0   4   1   56.59   10.30
  -1  -4  -1   11.19    3.23
   1  -4   1    9.03    2.69
  -1  -4  -1    9.09    2.69
   1  -4   1   12.69    2.84
   1  -4   1   11.61    2.77
   1  -4   1   11.89    2.77
  -1  -4  -1    9.68    2.63
  -1   4  -1   11.26    2.82
   1   4   1   12.16    2.68
  -1   4  -1    2.67    2.67
   1   4   1    6.94    2.71
   1   4   1   16.18    2.79
   2  -4   1   16.94    2.90
  -2  -4  -1   12.23    2.73
   2  -4   1   12.92    2.94
  -2  -4  -1   16.19    3.51
   2  -4   1   10.66    2.70
  -2  -4  -1    9.17    2.76
   2  -4   1    5.61    2.74
   2   4   1   14.37    2.79
   2   4   1    5.12    2.68
   2   4   1    5.87    2.63
  -2   4  -1   11.77    2.96
   3  -4   1    5.31    2.03
  -3  -4  -1    0.57    1.89
  -3  -4  -1    4.16    1.87
   3  -4   1   -0.58    1.67
   3  -4   1    8.86    2.30
   3  -4   1   -0.06    1.69
  -3  -4  -1    7.15    2.01
   3   4   1   -0.98    1.62
   3   4   1   -3.80    1.84
   3   4   1    3.88    1.97
  -3   4  -1    7.72    2.24
  -3   4  -1    2.69    2.37
   4  -4   1   11.77    2.74
  -4  -4  -1   14.93    2.49
  -4  -4  -1   -1.77    2.04
   4  -4   1    5.01    1.99
   4  -4   1    1.44    2.10
   4   4   1    5.15    1.99
   4   4   1   12.10    2.45
  -4   4  -1   16.15    2.81
  -4   4  -1    8.77    3.14
  -5  -4  -1    2.35    2.01
   5  -4   1    0.63    2.48
   5  -4   1    2.98    2.97
   5  -4   1    2.47    1.87
  -5  -4  -1   -1.04    2.23
   5  -4   1    2.02    1.71
  -5  -4  -1   -1.27    2.77
  -5   4  -1    5.63    2.68
   5   4   1    4.28    1.88
  -5   4  -1    5.79    3.40
   5   4   1   -3.17    2.11
  -6  -4  -1   13.46    3.96
  -6  -4  -1   13.67    3.74
   6  -4   1    9.55    4.14
  -6  -4  -1   15.06    4.46
   6  -4   1   15.17    3.65
   6  -4   1   13.23    3.62
  -6   4  -1   14.44    4.27
   6   4   1   28.92    4.38
   6   4   1   16.44    3.65
   6   4   1   10.22    4.12
   6   4   1   18.12    4.33
   7  -4   1    3.29    2.41
  -7  -4  -1    7.13    3.66
  -7  -4  -1   -0.41    2.97
   7  -4   1    3.88    2.15
  -7  -4  -1    6.47    2.56
   7  -4   1    1.01    3.27
   7   4   1    1.35    3.03
   7   4   1   12.60    4.06
   7   4   1    4.94    3.36
  -7   4  -1    2.85    3.58
   7   4   1    2.42    2.23
   8  -4   1   14.18    3.97
   8  -4   1   13.80    4.50
  -8  -4  -1   12.72    4.01
  -8  -4  -1   23.05    5.33
  -8  -4  -1   13.02    5.01
   8   4   1   15.11    4.45
   8   4   1   11.64    4.69
  -8   4  -1   29.86    5.39
   8   4   1   20.29    4.08
   9  -4   1    1.68    2.64
  -9  -4  -1    8.86    5.03
  -9  -4  -1    1.07    2.70
   9  -4   1    5.74    3.20
   9  -4   1   -2.24    3.93
   9  -4   1   -0.02    2.97
  -9  -4  -1   -4.62    4.55
   9   4   1    5.45    3.33
   9   4   1    7.29    4.04
   9   4   1    4.24    2.71
  -9   4  -1    8.36    3.68
   9   4   1    2.37    3.04
  10  -4   1   -7.35    3.48
 -10  -4  -1   -2.16    4.98
 -10  -4  -1    1.60    2.64
  10  -4   1    0.69    3.42
  10  -4   1    4.59    3.47
  10  -4   1   -0.82    3.98
  10  -4   1    3.27    2.75
 -10  -4  -1   19.54    7.79
  10   4   1   -2.71    3.32
  10   4   1    2.77    4.72
 -10   4  -1    3.04    4.13
  10   4   1    1.48    2.85
  10   4   1    3.66    2.97
  11  -4   1    0.91    4.86
 -11  -4  -1    4.86    2.97
  11  -4   1    1.52    4.15
  11  -4   1   -1.10    2.59
  11  -4   1    9.98    3.26
  11  -4   1   -1.20    3.15
 -11  -4  -1    6.55    6.09
  11   4   1    8.33    3.39
 -11   4  -1    6.45    4.75
  11   4   1    0.46    3.00
  11   4   1    5.49    3.67
  11   4   1   -5.35    4.88
  11   4   1    7.48    5.04
  12  -4   1   -0.14    4.20
  12  -4   1    0.70    2.59
  12  -4   1    7.05    3.93
  12  -4   1    2.04    3.17
  12  -4   1    1.81    6.14
 -12  -4  -1   -1.62    6.55
 -12  -4  -1    2.68    3.76
  12   4   1    9.65    3.96
  12   4   1    6.73    5.34
  12   4   1    1.36    4.01
 -12   4  -1   11.37    5.16
 -12   4  -1    4.48    4.40
  12   4   1    2.14    2.82
  12   4   1    1.29    4.62
  13  -4   1    3.62    6.39
 -13  -4  -1   -8.82    8.45
  13  -4   1    2.29    4.24
 -13  -4  -1    0.79    3.76
  13  -4   1    0.30    2.11
  13  -4   1   21.11    7.23
  13   4   1   -1.75    6.80
 -13   4  -1   -6.21    6.38
 -13   4  -1   -3.25    4.22
  13   4   1   -0.56    4.80
  14  -4   1   -0.63    4.75
 -14  -4  -1   15.65    9.97
  14  -4   1    4.24    7.22
  14  -4   1    4.33    7.70
 -14  -4  -1   -1.37    3.98
  14  -4   1    4.89    2.37
  14  -4   1    5.63    2.78
 -14   4  -1    6.39    7.55
  14   4   1   10.55    2.98
  14   4   1    7.01    8.55
  14   4   1    3.20    5.49
  14   4   1    3.36    3.55
 -14   4  -1    3.60    4.89
  15  -4   1    3.61    4.16
 -15  -4  -1    1.39    4.62
  15  -4   1    8.50    2.54
  15  -4   1    1.88    2.01
  15   4   1    2.96    3.28
  15   4   1    3.85    2.47
 -15   4  -1    5.51    5.43
  15   4   1   12.53    5.66
  16  -4   1    0.14    1.89
 -16  -4  -1    2.76    6.82
  16  -4   1    2.93    2.52
 -16  -4  -1    2.28    2.50
  16  -4   1    3.29    4.97
  16   4   1    0.64    3.06
  16   4   1    2.31    2.28
 -16   4  -1    2.84    7.35
  17  -4   1   -3.07    1.69
  17  -4   1    3.85    2.26
  17  -4   1   -1.53    4.50
 -17  -4  -1    2.44    2.79
 -17  -4  -1   -3.46    4.75
  17   4   1    0.45    3.54
  17   4   1    4.52    2.40
  18  -4   1    1.85    1.95
  18  -4   1    0.14    4.65
  18  -4   1    0.42    2.16
 -18  -4  -1   -0.68    5.25
 -18  -4  -1    0.60    2.70
  18   4   1   -2.02    2.44
  18   4   1    0.52    3.33
 -19  -4  -1    0.28    2.29
  19  -4   1   -1.49    1.67
  19  -4   1    0.30    1.88
  19   4   1    0.08    2.07
  19   4   1    5.06    2.90
 -20  -4  -1   -1.18    1.99
  20  -4   1    2.83    1.39
  20  -4   1    1.81    1.55
  21  -4   1   -1.23    1.18
 -21  -4  -1    8.66    3.41
  21  -4   1   -0.94    1.28
  21  -5  -1    0.18    1.13
 -21  -5   1    4.75    1.68
  21  -5  -1    0.95    1.44
 -20  -5   1   -0.29    1.64
  20  -5  -1    0.56    1.71
  20  -5  -1   -0.20    1.73
  20   5  -1    2.17    1.69
 -19  -5   1    1.07    2.09
  19  -5  -1   -1.59    1.81
  19  -5  -1    1.06    1.58
  19   5  -1   -0.38    1.73
  18  -5  -1   -1.11    2.06
  18  -5  -1    0.96    1.84
 -18  -5   1   -2.16    2.47
  18  -5  -1    8.57    5.22
 -18  -5   1    2.67    5.76
  18   5  -1   -1.12    2.10
 -17  -5   1    2.78    5.17
  17  -5  -1    2.82    2.06
  17  -5  -1   -4.09    4.63
  17  -5  -1   -1.09    2.47
 -17  -5   1    1.37    3.10
  17   5  -1    2.99    2.48
 -17   5   1    3.78    5.43
  16  -5  -1    3.79    2.22
 -16  -5   1    2.58    2.36
 -16  -5   1   -1.35    4.48
  16  -5  -1    1.03    1.75
  16  -5  -1   -0.14    4.14
  16   5  -1    1.48    2.09
 -16   5   1    0.38    4.54
  15  -5  -1    0.43    2.19
  15  -5  -1    3.22    2.02
 -15  -5   1   -6.98    4.80
 -15  -5   1   -1.42    2.37
  15  -5  -1   -1.27    4.13
 -15   5   1   -5.50    4.39
  15   5  -1    0.87    2.18
  14  -5  -1   -1.04    2.53
 -14  -5   1    2.90    4.97
 -14  -5   1   -2.17    2.58
  14  -5  -1    6.54    2.36
  14  -5  -1   -3.75    4.52
  14   5  -1    1.95    2.23
  14   5  -1    8.08    6.92
 -14   5   1    0.57    3.75
  13  -5  -1    7.23    7.25
 -13  -5   1    2.31    4.45
 -13  -5   1    1.64    2.84
  13  -5  -1    4.00    4.54
  13  -5  -1    0.73    2.63
  13  -5  -1   -1.89    2.25
 -13   5   1   -3.58    3.91
  13   5  -1    2.06    6.58
  13   5  -1    6.06    2.35
 -13   5   1   -4.45    6.29
  13   5  -1    1.81    5.77
  13   5  -1    8.00    8.11
  12  -5  -1    1.88    2.47
 -12  -5   1    4.40    4.60
  12  -5  -1    4.77    4.28
 -12  -5   1   14.28    8.42
  12  -5  -1    2.69    6.46
 -12  -5   1    1.24    2.68
  12  -5  -1   -1.66    1.96
  12   5  -1    1.60    2.25
  12   5  -1    2.39    4.60
 -12   5   1   -0.79    5.22
  12   5  -1   -3.96    7.06
 -12   5   1    1.42    4.29
  12   5  -1    3.30    6.25
 -11  -5   1   11.77    8.86
  11  -5  -1    5.40    5.84
  11  -5  -1   12.51    3.87
 -11  -5   1    9.40    4.79
  11  -5  -1    6.86    4.47
  11  -5  -1   13.42    3.75
  11  -5  -1   12.44    3.29
 -11  -5   1    6.66    3.43
  11   5  -1   13.60    3.41
  11   5  -1   10.00    6.40
 -11   5   1   14.80    4.56
 -11   5   1   -0.26    5.60
  11   5  -1   14.17    5.86
  10  -5  -1   -2.92    4.23
 -10  -5   1    7.92    6.50
  10  -5  -1    0.85    3.42
  10  -5  -1    1.54    3.55
  10  -5  -1    4.37    2.46
 -10  -5   1    2.54    3.35
 -10  -5   1   -1.49    6.21
  10  -5  -1    7.71    3.85
  10   5  -1    3.50    5.27
  10   5  -1    3.22    2.58
 -10   5   1   -3.26    5.14
  10   5  -1    2.10    4.97
  10   5  -1   -0.52    3.19
   9  -5  -1   -1.64    3.32
   9  -5  -1    0.05    3.58
  -9  -5   1   -2.89    5.35
  -9  -5   1    0.52    5.56
   9  -5  -1    3.48    2.89
   9  -5  -1   -6.56    2.67
  -9  -5   1   -3.40    2.94
   9  -5  -1    3.06    4.63
   9   5  -1   -2.63    4.39
   9   5  -1    1.86    2.81
  -9   5   1   -0.20    5.82
  -9   5   1   -2.32    4.31
   9   5  -1   -1.27    2.47
  -8  -5   1    0.59    3.03
   8  -5  -1    6.35    3.25
  -8  -5   1   -5.03    3.45
  -8  -5   1   -2.63    4.61
   8  -5  -1    0.35    3.40
   8  -5  -1    7.36    4.40
  -8  -5   1    1.93    4.99
   8  -5  -1    1.48    2.63
   8   5  -1    1.11    4.90
  -8   5   1    1.22    4.81
  -8   5   1    4.86    3.94
   8   5  -1    3.30    3.91
   8   5  -1   -1.37    2.51
   8   5  -1    3.37    2.94
   7  -5  -1    3.76    4.02
  -7  -5   1    4.35    4.24
   7  -5  -1    0.49    2.33
  -7  -5   1    0.05    2.81
   7  -5  -1    2.26    3.92
  -7  -5   1   -1.08    3.73
  -7  -5   1    5.70    4.63
   7  -5  -1    0.87    3.97
   7   5  -1   -0.44    2.32
   7   5  -1    0.72    3.84
  -7   5   1    0.06    4.24
   7   5  -1   -3.31    4.07
  -6  -5   1   24.60    4.68
   6  -5  -1   24.22    4.48
   6  -5  -1   19.20    5.11
  -6  -5   1   25.20    5.56
  -6  -5   1   22.47    5.50
   6  -5  -1   14.06    4.29
   6   5  -1   14.15    4.23
   6   5  -1   18.73    5.26
   6   5  -1   11.40    5.04
  -6   5   1   26.04    5.48
   5  -5  -1   33.82    6.53
   5  -5  -1   21.46    5.74
  -5  -5   1   21.13    6.34
   5  -5  -1   22.99    5.80
  -5  -5   1   27.76    5.95
  -5  -5   1   29.52    6.46
  -5   5   1   28.57    6.36
   5   5  -1   36.60    6.23
  -5   5   1   33.84    6.30
   5   5  -1   31.62    6.54
   5   5  -1   28.25    5.77
  -4  -5   1    8.17    3.71
   4  -5  -1    3.48    3.39
   4  -5  -1    1.73    3.38
  -4  -5   1   14.75    3.73
   4  -5  -1   10.55    2.66
  -4  -5   1   10.82    3.65
   4  -5  -1    4.37    2.49
  -4  -5   1   13.01    2.83
   4   5  -1    7.75    3.11
  -4   5   1    3.04    2.93
   4   5  -1    7.97    3.53
  -4   5   1   16.29    3.87
   4   5  -1    5.86    2.43
   3  -5  -1    2.77    2.25
  -3  -5   1    3.69    2.92
   3  -5  -1    1.73    2.77
   3  -5  -1    4.06    2.99
   3  -5  -1    6.18    2.20
  -3  -5   1    5.05    2.91
  -3  -5   1    4.09    2.98
  -3  -5   1    2.51    2.07
   3   5  -1    2.14    2.60
   3   5  -1    2.43    2.01
   3   5  -1    0.90    3.24
  -3   5   1    3.59    2.36
  -3   5   1    6.17    3.20
  -2  -5   1    2.87    2.79
  -2  -5   1    4.44    2.65
   2  -5  -1    4.66    2.87
   2  -5  -1    0.47    2.25
  -2  -5   1    4.85    2.21
  -2  -5   1    5.26    3.01
   2  -5  -1    5.75    2.27
   2  -5  -1    4.25    2.84
   2   5  -1    4.35    2.00
   2   5  -1    6.85    2.75
   2   5  -1    4.12    3.12
  -2   5   1    2.24    2.94
  -1  -5   1    4.72    2.97
  -1  -5   1    5.22    2.83
   1  -5  -1    8.87    3.79
   1  -5  -1    5.80    2.21
   1  -5  -1    4.90    2.88
   1  -5  -1   13.15    2.69
  -1  -5   1    1.48    2.13
   1   5  -1    0.14    2.85
   1   5  -1    5.09    2.15
  -1   5   1    3.42    2.11
  -1   5   1    3.04    2.86
   0  -5   1   23.96    4.73
   0  -5   1   29.23    5.15
   0  -5   1   27.52    4.79
   0  -5  -1   17.85    5.01
   0  -5  -1   22.87    4.83
   0  -5   1   23.46    5.00
   0  -5  -1   23.22    4.71
   0  -5  -1   15.72    4.79
   0   5  -1   17.54    5.08
   0   5  -1   16.20    4.52
   0   5   1   19.32    5.05
   0   5   1   17.77    4.55
  -1  -5  -1    2.93    2.64
   1  -5   1   -1.86    2.51
  -1  -5  -1   -0.29    2.95
   1  -5   1   -0.32    1.98
   1  -5   1    4.55    2.90
   1  -5   1    1.39    2.08
  -1  -5  -1    0.85    2.31
  -1  -5  -1   -0.96    1.90
   1   5   1    4.27    2.69
  -1   5  -1    2.34    2.05
   1   5   1    0.08    2.56
  -1   5  -1   -0.43    2.69
   1   5   1    3.33    1.81
  -2  -5  -1   -2.87    2.70
  -2  -5  -1   -2.28    3.04
   2  -5   1    0.73    2.87
   2  -5   1   -1.48    1.98
   2  -5   1   -1.49    3.06
  -2  -5  -1    0.71    1.94
   2  -5   1    0.67    1.91
  -2  -5  -1    1.80    2.36
   2   5   1   -0.02    2.73
  -2   5  -1    3.38    3.09
   2   5   1   -1.19    1.70
   2   5   1    1.54    2.88
  -2   5  -1    0.85    2.36
   3  -5   1   22.50    5.07
  -3  -5  -1   23.63    5.28
  -3  -5  -1   19.22    5.61
   3  -5   1   23.94    5.17
   3  -5   1   28.61    5.59
  -3  -5  -1   23.74    5.35
   3  -5   1   29.58    5.81
   3   5   1   22.30    5.53
   3   5   1   26.91    5.13
  -3   5  -1   19.00    5.21
  -3   5  -1   20.25    5.57
   3   5   1   30.22    5.51
  -4  -5  -1    1.64    2.43
  -4  -5  -1   -9.14    2.80
  -4  -5  -1    4.55    3.43
   4  -5   1    2.63    3.48
   4  -5   1    4.56    3.10
   4  -5   1    2.02    2.07
   4  -5   1    2.14    1.98
  -4   5  -1    1.10    3.45
  -4   5  -1    4.44    2.69
   4   5   1    1.58    1.97
   4   5   1    1.91    3.18
  -5  -5  -1    5.36    2.68
  -5  -5  -1    3.10    3.57
   5  -5   1    5.10    2.30
   5  -5   1    3.09    3.77
   5  -5   1   -1.11    2.10
   5  -5   1    5.66    3.45
  -5   5  -1    1.94    3.87
   5   5   1    4.57    2.22
   5   5   1    3.03    3.75
  -5   5  -1    2.59    3.88
   5   5   1    3.15    3.67
   6  -5   1   11.13    3.95
  -6  -5  -1   15.53    4.73
   6  -5   1    6.07    4.51
  -6  -5  -1   11.46    4.80
  -6  -5  -1   10.62    3.45
   6  -5   1   13.55    3.20
   6  -5   1   13.26    3.42
   6   5   1   11.27    4.68
  -6   5  -1    5.71    4.50
   6   5   1    9.78    3.08
   6   5   1   14.18    4.79
  -7  -5  -1    5.24    4.16
  -7  -5  -1   -0.88    2.78
  -7  -5  -1    0.64    4.27
   7  -5   1    1.27    2.37
   7  -5   1    7.64    3.28
   7  -5   1    3.88    4.26
   7  -5   1   -2.11    3.30
  -7  -5  -1    5.08    5.12
   7  -5   1    1.77    2.29
   7   5   1   -0.95    4.21
   7   5   1    1.67    3.12
  -7   5  -1    0.50    4.55
   7   5   1    3.04    2.53
   7   5   1    4.25    4.75
   8  -5   1   -0.84    2.72
   8  -5   1    0.75    3.13
  -8  -5  -1    2.40    3.79
   8  -5   1    2.84    2.96
   8  -5   1    7.02    4.11
  -8  -5  -1    7.04    4.81
  -8  -5  -1    0.11    2.94
   8   5   1   11.13    3.12
   8   5   1    2.32    2.63
   8   5   1    0.15    4.53
  -8   5  -1   -2.16    5.21
   8   5   1    7.59    6.96
  -9  -5  -1   -2.24    2.83
  -9  -5  -1    3.13    3.24
   9  -5   1   -2.17    4.53
  -9  -5  -1    0.71    5.62
   9  -5   1    5.46    4.39
   9  -5   1   -3.23    2.49
   9  -5   1    4.89    3.49
   9   5   1    3.71    3.02
   9   5   1    4.37    2.81
   9   5   1    1.17    5.26
  -9   5  -1    6.99    4.22
 -10  -5  -1    0.34    6.16
  10  -5   1    2.33    2.39
 -10  -5  -1    1.33    3.87
  10  -5   1    8.02    3.19
  10  -5   1    3.17    4.99
 -10  -5  -1    7.84    2.83
  10  -5   1   -1.41    3.61
  10   5   1   -1.19    2.79
 -10   5  -1    3.65    4.98
  10   5   1   -3.94    2.40
  11  -5   1   12.34    3.61
 -11  -5  -1    2.63    3.25
  11  -5   1    5.45    2.74
 -11  -5  -1    3.57    7.64
  11  -5   1   13.33    3.12
  11  -5   1    2.32    3.96
 -11  -5  -1    7.63    4.84
  11  -5   1    7.68    6.55
  11   5   1   12.26    4.53
 -11   5  -1    5.90    6.14
  11   5   1   -2.16    6.30
 -12  -5  -1    4.91    4.83
  12  -5   1    4.44    7.11
 -12  -5  -1    4.55    2.99
  12  -5   1    3.87    4.03
  12  -5   1    2.09    2.70
 -12  -5  -1    7.70    9.03
  12  -5   1   -0.53    2.24
  12   5   1    1.11    5.40
 -12   5  -1   -7.09    6.42
 -12   5  -1   -1.73    4.07
  12   5   1    3.38    2.19
  12   5   1    0.13    7.62
  13  -5   1   -0.04    2.15
  13  -5   1    4.07    7.76
 -13  -5  -1   -0.23    2.69
 -13  -5  -1   27.07   10.38
  13  -5   1   -1.31    2.10
 -13  -5  -1   -2.53    4.27
  13  -5   1    2.48    4.54
 -13   5  -1    5.07    4.67
  13   5   1    3.99    2.04
 -13   5  -1    8.58    7.53
  13   5   1    5.44    7.63
  13   5   1   10.57    9.18
  14  -5   1   19.03    4.01
 -14  -5  -1   21.76    5.95
  14  -5   1   16.63    5.58
  14  -5   1   19.52    4.37
 -14  -5  -1   10.54    4.30
  14   5   1   17.22    4.20
 -14   5  -1   17.31    5.71
  15  -5   1    0.35    1.87
 -15  -5  -1    1.22    2.55
  15  -5   1   -0.75    4.99
  15  -5   1    1.56    2.17
  15   5   1    0.44    1.94
  16  -5   1    1.97    2.18
 -16  -5  -1    2.57    3.08
 -16  -5  -1    3.89    5.02
  16  -5   1    1.77    2.27
  16  -5   1   -0.73    4.37
  16   5   1    1.30    2.35
 -16   5  -1   -3.08    5.08
  17  -5   1    5.60    2.36
  17  -5   1    4.29    2.40
  17  -5   1    8.73    5.32
 -17  -5  -1    4.35    5.43
 -17  -5  -1   -0.22    3.06
 -17   5  -1   42.01   10.63
  17   5   1    1.77    2.39
 -18  -5  -1    0.07    2.48
  18  -5   1    2.35    1.86
  18  -5   1    1.16    1.79
  18   5   1    0.61    1.89
 -19  -5  -1   -0.23    2.12
  19  -5   1    0.89    1.45
  19  -5   1    0.09    1.58
  19   5   1   -0.06    1.61
  20  -5   1    0.59    1.37
  20  -5   1    2.35    1.47
 -20  -5  -1    5.66    2.11
  20  -6  -1    2.52    1.49
  20  -6  -1    4.76    2.21
 -20  -6   1    4.68    2.78
  19  -6  -1    0.69    1.31
  19  -6  -1    0.71    1.48
 -19  -6   1    0.18    1.64
  19   6  -1    1.07    1.31
  18  -6  -1    0.75    1.59
 -18  -6   1   -1.01    1.89
  18  -6  -1   -1.62    1.76
  18   6  -1   -0.50    1.61
  17  -6  -1    8.44    7.86
  17  -6  -1   -2.10    2.09
  17  -6  -1   -0.70    1.81
 -17  -6   1    2.43    2.30
  17   6  -1   -0.22    1.93
  16  -6  -1    3.83    2.21
 -16  -6   1    1.64    2.70
 -16  -6   1   -1.44    5.00
  16  -6  -1   -0.41    2.56
  16  -6  -1    1.10    4.53
 -16   6   1    5.11    4.87
  16   6  -1    3.35    2.44
 -15  -6   1    4.65    4.99
 -15  -6   1    5.00    3.34
  15  -6  -1    0.56    4.43
 -15   6   1    3.20    4.25
  15   6  -1    0.76    2.07
  14  -6  -1   -0.68    2.18
  14  -6  -1    4.84    2.10
 -14  -6   1   -7.90    4.62
 -14  -6   1    1.55    2.56
  14  -6  -1    1.24    4.08
  14   6  -1   -1.31    1.94
 -14   6   1    0.99    4.26
 -13  -6   1    8.16    2.68
  13  -6  -1    3.06    2.51
  13  -6  -1    6.47    4.50
 -13  -6   1    4.59    4.52
  13  -6  -1    3.83    2.46
 -13   6   1   10.26    4.27
  13   6  -1    5.48    2.49
  13   6  -1   -5.44    5.17
 -12  -6   1   -1.60    2.60
  12  -6  -1    0.11    2.61
  12  -6  -1    8.07    7.38
  12  -6  -1    5.39    2.65
  12  -6  -1    7.02    4.52
 -12  -6   1    0.88    4.24
 -12   6   1    0.94    8.50
  12   6  -1    6.84    9.72
 -12   6   1    2.03    4.30
  12   6  -1    4.51    4.66
  12   6  -1    3.67    2.21
  11  -6  -1   12.27    7.69
 -11  -6   1    2.41    2.91
  11  -6  -1    4.13    2.48
  11  -6  -1    5.69    2.57
  11  -6  -1    9.32    4.57
 -11  -6   1    3.44    4.58
 -11   6   1    1.68    4.14
  11   6  -1    5.34    4.61
  11   6  -1   10.08    8.78
  11   6  -1    5.95    2.26
 -11   6   1    8.76    7.67
 -10  -6   1   -0.01    4.00
 -10  -6   1    2.47    2.59
  10  -6  -1    3.25    4.27
  10  -6  -1    4.34    2.46
  10  -6  -1   -3.27    2.80
  10  -6  -1   -0.20    5.65
  10   6  -1   18.69    7.53
  10   6  -1   11.34    2.39
  10   6  -1    5.98    4.38
 -10   6   1    2.53    6.12
  -9  -6   1   -2.08    3.82
   9  -6  -1    2.11    3.83
   9  -6  -1   -4.05    2.20
  -9  -6   1    0.24    2.43
   9  -6  -1   -4.95    6.02
   9  -6  -1   10.79    3.02
   9  -6  -1   -1.65    2.69
   9   6  -1    2.40    3.47
   9   6  -1   -2.15    2.02
  -9   6   1    3.88    5.34
   8  -6  -1    5.97    2.70
   8  -6  -1    2.90    2.80
  -8  -6   1   11.26    3.98
  -8  -6   1    3.34    2.77
   8  -6  -1    8.45    3.49
   8  -6  -1    6.15    3.54
   8  -6  -1   -1.00    5.10
  -8  -6   1    5.01    6.61
  -8  -6   1   11.04    7.14
  -8   6   1   -0.52    5.10
   8   6  -1    9.40    2.54
   8   6  -1   -1.90    2.80
  -8   6   1    7.59    6.23
   8   6  -1    6.08    6.33
   8   6  -1    6.51    6.63
   7  -6  -1   -0.51    2.99
   7  -6  -1   -7.10    2.81
  -7  -6   1   -6.16    2.57
   7  -6  -1    5.49    3.47
  -7  -6   1    4.71    2.95
   7  -6  -1   -6.92    4.54
   7  -6  -1    5.05    2.69
  -7  -6   1    0.12    5.55
  -7  -6   1   -0.13    5.94
   7   6  -1  -11.57    5.72
   7   6  -1   -1.79    5.36
   7   6  -1    5.01    2.67
  -7   6   1   -0.55    5.43
   7   6  -1   -1.99    2.35
  -6  -6   1    6.98    3.02
   6  -6  -1    1.02    2.51
  -6  -6   1    8.57    3.30
  -6  -6   1    7.21    5.38
  -6  -6   1    1.89    5.07
   6  -6  -1   -3.45    4.40
   6  -6  -1   -1.36    3.34
   6  -6  -1   -4.16    2.99
   6   6  -1    2.98    2.96
   6   6  -1    1.69    2.46
   6   6  -1    7.42    5.75
   6   6  -1    9.24    4.75
  -6   6   1    4.98    4.58
   5  -6  -1    8.37    3.20
  -5  -6   1   10.42    5.13
  -5  -6   1   12.14    5.32
  -5  -6   1    7.14    3.35
   5  -6  -1   15.25    5.03
   5  -6  -1   12.74    3.71
  -5  -6   1    9.51    4.03
   5  -6  -1   12.54    3.27
   5  -6  -1    8.86    3.93
   5   6  -1    7.77    3.05
   5   6  -1   -3.13    4.37
  -5   6   1    3.89    4.34
   5   6  -1   12.99    3.63
   4  -6  -1   11.02    4.55
   4  -6  -1    4.33    2.75
  -4  -6   1   -2.91    4.39
   4  -6  -1    9.38    3.81
   4  -6  -1    4.26    2.82
  -4  -6   1    6.22    4.61
  -4  -6   1    2.37    5.73
   4  -6  -1    2.98    4.31
  -4  -6   1    5.12    2.87
  -4  -6   1    4.33    3.65
   4  -6  -1    2.27    3.23
  -4   6   1    6.88    4.31
   4   6  -1    8.09    2.68
  -4   6   1    5.73    3.81
   4   6  -1    4.82    4.18
  -3  -6   1    4.64    4.12
   3  -6  -1    3.93    2.37
  -3  -6   1    1.66    2.66
  -3  -6   1    0.42    4.12
   3  -6  -1    5.21    3.16
   3  -6  -1    1.34    2.62
  -3  -6   1   -3.74    3.35
   3  -6  -1   -0.65    4.07
   3  -6  -1   -0.30    4.06
  -3  -6   1   -1.14    3.50
  -3   6   1    0.77    2.74
   3   6  -1    0.80    3.67
  -3   6   1    2.15    3.82
   3   6  -1    1.20    2.19
   2  -6  -1    0.73    3.81
  -2  -6   1    4.64    2.54
   2  -6  -1    3.52    3.90
  -2  -6   1    5.31    3.81
  -2  -6   1    7.07    4.44
  -2  -6   1    2.27    3.17
  -2  -6   1   -1.63    3.86
   2  -6  -1   -2.31    2.23
   2  -6  -1    5.37    2.76
   2   6  -1    3.60    3.71
   2   6  -1    3.32    2.36
  -2   6   1    1.40    2.57
  -2   6   1    3.37    3.62
   1  -6  -1    2.56    3.82
  -1  -6   1   -0.65    3.98
   1  -6  -1    5.43    2.99
  -1  -6   1    3.12    2.81
   1  -6  -1    4.18    3.81
   1  -6  -1   -2.96    2.36
  -1  -6   1    3.98    3.99
  -1  -6   1    4.75    2.52
  -1   6   1    1.52    2.23
   1   6  -1    4.36    3.49
  -1   6   1    5.02    3.61
   1   6  -1   -3.02    2.07
   0  -6   1   13.30    3.91
   0  -6   1   14.52    3.59
   0  -6   1    9.45    4.52
   0  -6   1   11.90    4.78
   0  -6  -1   17.58    4.74
   0  -6  -1    8.16    4.70
   0  -6  -1   11.35    3.72
   0  -6  -1   11.26    4.11
   0   6   1   16.20    3.63
   0   6   1   16.66    4.44
   0   6  -1   13.17    3.66
   0   6  -1   13.41    4.49
  -1  -6  -1   -1.25    3.23
  -1  -6  -1    3.45    2.46
  -1  -6  -1    0.34    4.15
   1  -6   1    1.54    2.55
   1  -6   1    3.11    3.71
   1  -6   1    1.11    2.34
   1  -6   1    1.97    4.01
  -1  -6  -1    4.81    3.74
  -1   6  -1   -1.52    3.37
  -1   6  -1    0.84    2.47
   1   6   1   -0.35    2.08
   1   6   1   -1.54    3.24
  -2  -6  -1   19.07    5.40
   2  -6   1    7.28    3.08
   2  -6   1   13.41    3.86
  -2  -6  -1   12.78    3.55
  -2  -6  -1    9.76    4.75
   2  -6   1   10.85    4.27
   2  -6   1   10.00    4.47
  -2  -6  -1    7.31    4.33
   2  -6   1   11.58    3.33
   2  -6   1   10.72    3.73
  -2   6  -1    9.68    4.30
  -2   6  -1    5.66    3.18
   2   6   1    9.80    3.14
   2   6   1   11.29    4.27
   3  -6   1    5.21    2.94
  -3  -6  -1   -6.12    4.47
  -3  -6  -1    2.51    2.67
   3  -6   1   -1.49    2.41
   3  -6   1    2.41    3.53
   3  -6   1   -1.21    3.99
   3  -6   1   -1.48    3.51
  -3  -6  -1   -2.86    3.89
   3  -6   1   -0.61    2.38
  -3   6  -1   -2.83    3.71
  -3   6  -1   -0.11    2.89
   3   6   1   -5.75    3.81
   3   6   1    1.08    2.18
   4  -6   1   14.40    3.83
   4  -6   1    8.53    4.54
  -4  -6  -1    6.66    5.34
  -4  -6  -1    5.44    3.20
   4  -6   1    7.67    4.81
   4  -6   1    6.44    3.20
   4  -6   1    7.58    3.25
  -4  -6  -1   11.57    4.55
   4  -6   1   13.30    3.74
  -4  -6  -1   10.99    4.83
  -4   6  -1   11.34    4.58
   4   6   1    8.50    4.54
   4   6   1   12.70    3.33
  -4   6  -1   13.01    4.02
   5  -6   1    2.47    2.43
   5  -6   1   -5.16    4.69
   5  -6   1   -0.15    3.99
   5  -6   1   -0.34    2.46
  -5  -6  -1   -0.80    2.52
   5  -6   1    1.95    3.03
  -5  -6  -1   -0.47    4.34
  -5  -6  -1   -3.28    3.53
   5  -6   1    4.86    2.94
  -5   6  -1    0.58    4.58
   5   6   1    5.01    5.87
   5   6   1    1.47    3.31
   5   6   1    5.44    4.33
   5   6   1   -0.37    2.57
  -6  -6  -1    4.36    5.19
   6  -6   1    0.12    2.39
   6  -6   1   -0.26    4.90
   6  -6   1    1.29    2.79
  -6  -6  -1    1.40    2.84
   6  -6   1    3.51    2.65
  -6  -6  -1    1.89    3.30
   6  -6   1    1.81    2.94
  -6   6  -1    2.50    5.04
   6   6   1   -1.43    2.81
   6   6   1   -0.62    5.07
   6   6   1   -2.29    5.95
   6   6   1    1.46    2.88
   7  -6   1   19.97    6.30
  -7  -6  -1   14.16    6.12
   7  -6   1   22.46    4.59
  -7  -6  -1   17.31    4.38
  -7  -6  -1   17.34    4.57
   7  -6   1    9.27    3.81
   7  -6   1    9.24    3.84
   7   6   1   13.88    3.77
   7   6   1   22.17    7.02
   7   6   1   13.56    3.85
   7   6   1   11.50    6.56
  -7   6  -1    5.49    6.18
  -8  -6  -1    3.49    3.85
  -8  -6  -1    2.97    6.00
  -8  -6  -1   -3.70    2.91
   8  -6   1    6.16    2.55
   8  -6   1    2.26    2.66
   8  -6   1    1.67    5.16
   8  -6   1    0.38    3.64
  -8   6  -1   -4.20    6.91
   8   6   1   -9.00    6.43
   8   6   1    1.03    2.22
   8   6   1    3.34    3.01
  -9  -6  -1    2.70    7.17
  -9  -6  -1   -0.92    4.00
   9  -6   1   -3.18    2.16
   9  -6   1    2.15    6.21
   9  -6   1   -1.71    3.97
   9   6   1   13.16    4.38
  -9   6  -1   12.27    5.82
   9   6   1    1.32    3.38
   9   6   1   -0.07    6.88
 -10  -6  -1    8.73    8.48
  10  -6   1    7.03    6.37
  10  -6   1   -1.82    3.91
 -10  -6  -1   -0.44    4.07
 -10  -6  -1   -4.84    2.77
  10  -6   1    2.70    3.30
  10  -6   1    0.88    2.08
  10   6   1   -3.63    4.19
 -10   6  -1   -4.96    6.07
  10   6   1    0.91    8.49
  10   6   1    1.24    2.08
  11  -6   1    6.87    2.42
 -11  -6  -1    1.46    3.07
  11  -6   1    6.06    2.52
  11  -6   1   -0.64    3.92
  11  -6   1    4.39    2.92
 -11  -6  -1    6.26    4.71
 -11  -6  -1    4.77    9.97
  11  -6   1   -2.53    7.95
  11   6   1   17.65    9.85
  11   6   1    1.90    4.64
  11   6   1    3.53    2.21
 -11   6  -1   -5.41    7.11
  12  -6   1   -1.28    2.41
  12  -6   1   -1.59    2.58
  12  -6   1    3.16    2.26
 -12  -6  -1    1.54    4.61
  12  -6   1    0.95    4.14
 -12  -6  -1   -3.41    2.88
  12   6   1    1.57    2.22
 -12   6  -1    3.80    4.27
  12   6   1    1.84    4.88
 -13  -6  -1    4.13    4.21
 -13  -6  -1   -0.84    2.51
  13  -6   1    1.53    4.33
  13  -6   1   -2.31    2.03
  13  -6   1   -0.64    2.19
  13   6   1    4.31    5.48
 -13   6  -1    2.08    4.66
  13   6   1    0.50    2.28
  14  -6   1   -1.69    4.32
  14  -6   1    3.62    1.94
 -14  -6  -1   -6.40    4.40
 -14  -6  -1    3.91    2.25
  14  -6   1    0.06    1.99
 -14   6  -1    4.31    4.37
  14   6   1    3.84    2.14
  15  -6   1   -1.66    3.78
  15  -6   1    1.94    2.58
  15  -6   1    3.20    2.43
 -15  -6  -1    1.92    3.15
 -15  -6  -1    1.47    4.30
 -15   6  -1   -5.82    4.92
  15   6   1    2.31    1.83
 -16  -6  -1    5.65    5.93
  16  -6   1    7.99    2.49
  16  -6   1    6.58    2.52
  16  -6   1   -1.47    4.55
 -16  -6  -1    1.11    2.88
 -16   6  -1    6.88    5.65
  16   6   1    4.64    2.23
  17  -6   1    0.47    1.75
 -17  -6  -1    0.51    2.28
  17  -6   1    1.18    1.87
  17   6   1    0.93    1.75
 -18  -6  -1    1.07    2.05
  18  -6   1    1.55    1.55
  18  -6   1    1.59    1.49
  18   6   1    0.17    1.48
  19  -6   1    1.75    1.60
  19  -6   1    0.11    1.36
  19   6   1    0.28    1.41
  19   7  -1    0.19    1.20
  18  -7  -1   -1.59    1.46
 -18  -7   1   -0.13    1.85
  18  -7  -1    2.21    1.58
  18   7  -1   -0.16    1.15
  17  -7  -1    1.69    1.54
 -17  -7   1   -1.76    1.80
  17  -7  -1    2.09    1.74
  17   7  -1    2.17    1.47
  16  -7  -1   -1.14    1.83
 -16  -7   1   -1.79    2.10
  16  -7  -1   -0.77    1.97
  16   7  -1    0.36    1.71
  15  -7  -1    4.02    5.52
  15  -7  -1    1.06    2.41
 -15  -7   1   -1.34    2.47
 -15  -7   1    3.31    5.01
  15  -7  -1   -2.62    2.23
  15   7  -1    4.05    2.26
 -15   7   1   -1.99    4.81
 -15   7   1    3.43    3.39
 -14  -7   1    4.39    4.54
  14  -7  -1    0.54    4.81
  14  -7  -1    1.54    2.61
  14  -7  -1   -0.61    2.58
 -14  -7   1    0.96    2.67
  14   7  -1    2.64    1.90
 -14   7   1    2.98    4.51
  13  -7  -1    1.46    4.44
  13  -7  -1   -0.60    2.24
 -13  -7   1   -1.02    1.97
 -13  -7   1   -2.63    4.55
  13  -7  -1   -0.47    1.75
  13   7  -1   -0.29    1.87
  13   7  -1    1.77    5.10
 -13   7   1    0.79    3.44
  12  -7  -1    7.91    4.28
  12  -7  -1    2.32    2.30
  12  -7  -1    1.35    2.30
 -12  -7   1    0.63    2.44
 -12  -7   1    1.45    4.24
 -12   7   1   -0.98    4.52
  12   7  -1   -1.61    4.27
  12   7  -1    1.69    2.02
 -11  -7   1    1.82    2.39
 -11  -7   1    3.49    4.63
  11  -7  -1   -0.72    2.39
  11  -7  -1    1.04    2.27
  11  -7  -1   -3.05    3.85
  11   7  -1    1.42    2.40
 -11   7   1   -2.94    4.29
  11   7  -1    0.63    4.24
 -10  -7   1    5.61    2.82
  10  -7  -1   -1.71    2.43
  10  -7  -1   -0.20    2.18
  10  -7  -1   -2.87    3.76
 -10  -7   1   -1.56    3.98
  10  -7  -1    2.40    2.34
  10   7  -1   -4.02    2.19
  10   7  -1    7.36    3.95
 -10   7   1   -3.91    4.31
   9  -7  -1    2.71    2.20
   9  -7  -1   -7.01    6.89
  -9  -7   1    0.16    3.91
  -9  -7   1    0.80    2.75
   9  -7  -1   -1.54    2.53
   9  -7  -1    1.34    4.03
  -9   7   1   -8.30    8.09
   9   7  -1    2.83    2.22
   9   7  -1   -0.79    4.16
  -8  -7   1    0.11    4.56
   8  -7  -1    4.81    2.44
   8  -7  -1    2.14    2.56
  -8  -7   1    7.45    2.71
   8  -7  -1   14.39    7.35
   8  -7  -1    5.26    4.12
   8   7  -1    4.23    4.19
  -8   7   1    6.37    9.11
   8   7  -1    5.09    2.51
  -8   7   1   16.82    7.71
  -7  -7   1   -0.89    4.08
  -7  -7   1   -1.16    2.31
   7  -7  -1   -1.30    3.52
   7  -7  -1    4.06    6.78
   7  -7  -1    5.85    2.46
   7  -7  -1   -0.95    2.00
   7   7  -1   -3.14    3.25
  -7   7   1    0.44    7.41
   7   7  -1    1.12    7.05
   7   7  -1    0.39    3.13
   6  -7  -1    6.53    3.86
  -6  -7   1   17.93    4.82
   6  -7  -1   14.74    6.37
  -6  -7   1   -1.03    7.07
   6  -7  -1   13.57    3.82
   6  -7  -1    9.24    3.41
  -6  -7   1   11.91    4.07
  -6   7   1   11.66    6.97
   6   7  -1    5.51    6.62
   6   7  -1    6.69    3.34
   6   7  -1   10.69    4.10
  -5  -7   1   -3.28    6.09
   5  -7  -1    2.52    2.40
   5  -7  -1    3.12    2.75
   5  -7  -1    0.58    5.99
  -5  -7   1   10.14    6.95
   5  -7  -1   -1.64    3.37
  -5  -7   1   -1.08    2.39
  -5  -7   1    8.19    3.84
   5   7  -1   -0.20    3.08
  -5   7   1   -4.99    5.86
   5   7  -1    5.80    3.04
   5   7  -1    1.91    5.47
   4  -7  -1    0.21    2.82
   4  -7  -1    2.18    2.67
   4  -7  -1    5.64    3.64
  -4  -7   1   12.00    6.33
   4  -7  -1    8.75    5.37
  -4  -7   1   -0.49    2.49
  -4  -7   1    2.69    5.87
  -4  -7   1    3.96    3.48
   4   7  -1    0.69    5.26
  -4   7   1   -4.20    5.28
   4   7  -1   -0.22    3.64
  -4   7   1    3.77    4.54
  -3  -7   1   14.48    6.41
   3  -7  -1   18.28    4.10
   3  -7  -1   21.29    3.65
  -3  -7   1   20.43    5.30
  -3  -7   1    1.30    5.13
   3  -7  -1   11.66    3.99
  -3  -7   1   24.74    6.79
  -3  -7   1    2.98    3.61
   3  -7  -1    4.89    6.15
   3   7  -1   13.11    3.66
  -3   7   1   16.17    5.91
   3   7  -1   14.72    5.73
  -3   7   1    7.74    4.53
   2  -7  -1   -4.22    3.18
   2  -7  -1    1.44    3.24
   2  -7  -1    3.93    2.82
  -2  -7   1    1.45    5.39
  -2  -7   1    1.43    3.95
   2  -7  -1   -3.78    5.14
  -2  -7   1    6.05    5.71
   2  -7  -1    5.47    5.78
  -2  -7   1    5.35    4.04
   2   7  -1    3.82    2.60
  -2   7   1    2.23    4.66
   2   7  -1   -0.41    8.24
  -2   7   1    1.68    3.12
  -1  -7   1   -0.32    2.79
   1  -7  -1    4.05    5.56
   1  -7  -1    1.41    3.59
   1  -7  -1   -2.46    4.68
   1  -7  -1    5.82    3.53
  -1  -7   1    2.81    3.56
  -1  -7   1    4.76    5.49
  -1  -7   1   -1.77    3.56
  -1  -7   1    3.80    5.25
   1  -7  -1   -0.21    3.22
   1  -7  -1   -5.42    2.84
   1   7  -1   -5.28    7.13
  -1   7   1   -8.29    7.36
  -1   7   1    0.62    2.84
   1   7  -1   -0.42    2.43
   0  -7  -1    1.02    2.92
   0  -7  -1    8.25    3.58
   0  -7   1    6.45    3.45
   0  -7   1   11.74    5.43
   0  -7  -1    2.53    5.03
   0  -7   1    6.64    2.95
   0  -7  -1   10.99    5.89
   0  -7  -1    7.29    3.94
   0  -7   1    1.52    2.56
   0  -7   1    5.21    5.64
   0  -7   1    7.76    3.17
   0  -7  -1    4.38    3.74
   0   7  -1    5.06    2.74
   0   7   1    6.16    6.91
   0   7   1    7.39    3.08
  -1  -7  -1   -5.16    3.60
  -1  -7  -1    2.97    3.93
   1  -7   1    0.74    2.97
  -1  -7  -1    4.95    5.25
  -1  -7  -1    2.49    4.42
   1  -7   1    0.94    5.05
   1  -7   1    0.55    2.44
   1  -7   1    0.01    5.27
  -1  -7  -1   -2.93    6.08
   1  -7   1    1.87    2.74
  -1   7  -1   -2.40    4.84
   1   7   1   -1.35    5.54
   1   7   1    0.26    2.64
  -1   7  -1    3.01    2.84
  -2  -7  -1   16.49    5.77
   2  -7   1   14.50    4.42
   2  -7   1   13.29    4.57
   2  -7   1   19.86    5.66
  -2  -7  -1   24.18    6.27
   2  -7   1   11.85    6.64
  -2  -7  -1   16.39    6.13
  -2  -7  -1   23.13    5.22
   2  -7   1   15.21    6.11
  -2   7  -1   17.64    4.78
   2   7   1   15.18    6.23
   2   7   1   26.13    4.70
  -2   7  -1   16.56    6.15
   3  -7   1    6.62    2.70
  -3  -7  -1    1.69    5.48
  -3  -7  -1    3.48    3.64
   3  -7   1    4.66    3.30
   3  -7   1    3.37    2.67
  -3  -7  -1    0.55    3.19
   3  -7   1    2.12    2.68
   3  -7   1    4.73    5.80
   3   7   1    8.44    5.47
  -3   7  -1    1.49    3.53
  -3   7  -1   -1.75    5.05
   3   7   1    4.94    4.34
   3   7   1    1.19    2.88
   4  -7   1    2.81    5.66
   4  -7   1    4.01    3.69
   4  -7   1    3.35    2.52
   4  -7   1    1.20    5.81
  -4  -7  -1    3.27    3.50
  -4  -7  -1   -2.83    3.19
   4  -7   1    0.68    3.03
   4  -7   1    2.07    2.38
  -4   7  -1   -1.06    4.12
  -4   7  -1   -4.51    4.93
   4   7   1    5.73    3.73
   4   7   1    6.97    3.40
   4   7   1   -2.26    5.31
   5  -7   1    0.00    2.36
   5  -7   1    1.68    5.91
  -5  -7  -1    4.18    6.47
  -5  -7  -1    1.66    3.64
   5  -7   1    1.82    3.29
   5  -7   1    1.62    3.73
   5  -7   1    4.96    2.51
  -5  -7  -1    3.16    3.00
   5   7   1    1.39    3.03
   5   7   1    6.68    6.16
  -5   7  -1   -6.01    6.25
   5   7   1    0.73    3.19
  -6  -7  -1    2.43    6.88
   6  -7   1   -1.29    2.17
  -6  -7  -1    3.12    3.90
   6  -7   1    2.54    3.69
   6  -7   1   -2.99    2.12
   6  -7   1    1.34    6.64
   6   7   1    0.32    2.65
  -6   7  -1    2.72    7.17
   6   7   1    0.07    6.81
   6   7   1   -2.60    3.47
   7  -7   1    1.82    2.36
   7  -7   1    0.98    7.52
   7  -7   1    8.93    2.34
   7  -7   1    1.85    3.87
  -7  -7  -1    1.11    4.11
  -7  -7  -1    2.21    7.43
  -7  -7  -1   -1.52    2.90
   7   7   1    0.14    2.47
  -7   7  -1    8.50    8.51
   7   7   1   -0.51    3.69
   7   7   1   -8.05    9.81
  -8  -7  -1   11.96    3.61
  -8  -7  -1   16.53    9.42
   8  -7   1    6.03    2.90
   8  -7   1    9.69    3.14
   8  -7   1   10.27    7.78
   8  -7   1    7.09    4.26
  -8  -7  -1    6.37    4.53
  -8   7  -1   19.26   15.53
   8   7   1    3.36    4.20
   8   7   1   15.50    3.24
  -9  -7  -1    9.74   13.58
   9  -7   1    2.58    3.94
   9  -7   1   -0.72    2.14
  -9  -7  -1   -1.37    3.88
   9  -7   1    1.78    7.69
  -9  -7  -1   -1.89    2.73
   9  -7   1    6.39    2.52
  -9   7  -1    2.04    7.70
   9   7   1    4.94    2.35
   9   7   1    7.52    3.98
 -10  -7  -1   -0.23    4.09
  10  -7   1    0.86    4.37
  10  -7   1    3.06    2.42
  10  -7   1   -1.85    2.05
 -10  -7  -1    1.33    2.78
  10   7   1   -1.64    3.74
  10   7   1    1.45    2.10
 -11  -7  -1    0.49    3.87
  11  -7   1   -0.18    4.03
  11  -7   1   -2.25    2.39
 -11  -7  -1   -1.36    2.51
  11  -7   1    2.24    2.29
  11   7   1   -0.32    2.02
 -11   7  -1    0.11    4.06
  11   7   1   -1.72    4.45
 -12  -7  -1    6.13    2.56
 -12  -7  -1    3.35    4.34
  12  -7   1    2.19    2.30
  12  -7   1    1.57    4.22
  12   7   1    5.00    2.45
  12   7   1   -1.00    7.01
 -13  -7  -1    4.17    4.40
  13  -7   1    0.08    4.37
  13  -7   1    4.07    2.17
 -13  -7  -1    0.17    3.04
  13   7   1   -1.40    1.49
 -13   7  -1    0.88    4.51
  13   7   1    1.47    5.33
  14  -7   1    2.20    5.15
 -14  -7  -1    0.83    3.03
 -14  -7  -1    2.13    4.46
  14  -7   1    5.33    2.43
  14  -7   1   -2.35    3.73
  14   7   1    5.44    2.36
 -14   7  -1   -1.08    4.71
  15  -7   1   11.97    5.92
  15  -7   1    4.57    2.14
 -15  -7  -1    1.14    2.67
  15   7   1    2.67    1.99
  16  -7   1    0.87    1.83
 -16  -7  -1    1.56    2.47
  16   7   1    3.06    1.64
  17  -7   1   -0.76    1.52
 -17  -7  -1   -2.69    2.20
  17   7   1   -0.11    1.33
  18  -7   1    0.28    1.36
  18   7   1    1.50    1.33
  17  -8  -1    2.23    1.67
  17   8  -1    0.88    1.12
  16  -8  -1    0.73    1.60
 -16  -8   1    0.81    1.88
  16   8  -1   -0.23    1.22
  15  -8  -1    0.29    1.76
 -15  -8   1   -1.78    1.96
  15   8  -1    0.44    1.45
 -15   8   1   -0.23    2.46
  14  -8  -1   -1.65    2.13
 -14  -8   1   -2.29    2.25
  14   8  -1    1.11    1.87
 -14   8   1   -4.87    2.46
  13  -8  -1    5.92    5.02
 -13  -8   1    6.35    4.92
  13  -8  -1   -1.52    2.44
 -13  -8   1    0.24    2.60
 -13   8   1   -1.98    4.83
  13   8  -1    0.10    2.29
  13   8  -1   10.08    5.69
  12  -8  -1    8.24    4.83
 -12  -8   1    5.82    3.17
 -12  -8   1    5.60    5.35
  12  -8  -1    6.53    2.82
  12   8  -1    5.12    4.78
  12   8  -1    4.16    2.56
 -12   8   1   -1.01    3.70
  11  -8  -1    8.12    3.83
  11  -8  -1    2.63    4.29
 -11  -8   1   -0.95    4.83
 -11  -8   1    9.42    3.77
 -11   8   1   -3.58    3.93
  11   8  -1   -3.52    4.05
  11   8  -1    4.90    2.09
 -10  -8   1   -1.23    5.62
  10  -8  -1    1.95    2.32
 -10  -8   1    1.76    2.37
  10  -8  -1    5.20    6.51
  10   8  -1    4.12    2.19
  10   8  -1   -1.93    3.90
   9  -8  -1    0.27    4.28
   9  -8  -1    5.42    2.33
  -9  -8   1    0.93    4.21
   9  -8  -1    3.48    2.14
  -9  -8   1   -1.00    2.38
  -9   8   1    1.42    4.84
   9   8  -1    3.68    2.45
   9   8  -1    1.67    3.63
  -8  -8   1   12.19    3.58
   8  -8  -1   15.07    3.22
   8  -8  -1   13.12    3.55
  -8  -8   1    6.76    4.77
   8  -8  -1   11.88    4.54
   8   8  -1   11.39    4.68
   8   8  -1    6.73    3.22
   7  -8  -1    4.70    4.20
  -7  -8   1    6.53    2.83
   7  -8  -1    7.65    3.57
   7  -8  -1    6.73    2.54
  -7  -8   1    4.66    4.55
   7   8  -1    1.56    2.77
   7   8  -1    4.51    3.67
   6  -8  -1   -1.61    2.71
  -6  -8   1    0.41    2.79
  -6  -8   1    6.91    4.53
   6  -8  -1    0.81    1.92
   6  -8  -1   -1.76    3.65
   6  -8  -1   17.27    9.40
  -6   8   1   10.13   10.74
   6   8  -1    3.27    2.79
   6   8  -1    2.64    3.63
  -6   8   1    1.83    9.14
   6   8  -1   26.39    9.80
   5  -8  -1    2.45    3.88
  -5  -8   1    1.97    2.97
   5  -8  -1    4.90    2.29
   5  -8  -1    2.67    8.71
  -5  -8   1   -1.20    3.82
   5  -8  -1   -4.10    2.67
   5   8  -1    0.88    3.18
  -5   8   1   -3.63    8.60
   5   8  -1    2.21    3.66
   5   8  -1   -5.24    8.44
   4  -8  -1  -14.99    8.05
   4  -8  -1   -1.02    2.22
  -4  -8   1    3.76    2.78
  -4  -8   1   -3.20    4.04
   4  -8  -1   -0.17    3.73
   4  -8  -1    3.58    2.69
   4   8  -1    6.69    3.68
   4   8  -1    1.59    7.94
   4   8  -1    1.33    3.64
  -4   8   1   -3.40    8.13
   3  -8  -1   -1.53    2.79
  -3  -8   1    4.23    2.76
  -3  -8   1    2.01    3.77
  -3  -8   1   -1.41    3.94
   3  -8  -1   -2.69    7.58
   3  -8  -1    2.36    2.22
   3  -8  -1    2.72    3.62
  -3   8   1    6.47    7.44
   3   8  -1    1.28    3.81
   3   8  -1   -3.69    7.62
  -3   8   1    1.71    5.34
  -2  -8   1    9.85    3.70
   2  -8  -1    8.14    3.27
   2  -8  -1    8.35    2.79
   2  -8  -1    5.81    7.18
  -2  -8   1    7.77    3.29
   2  -8  -1    7.48    3.97
  -2  -8   1    8.42    4.47
  -2   8   1    8.85    6.99
  -2   8   1    5.21    5.20
   2   8  -1   -2.79    6.52
   2   8  -1    3.70    3.80
   1  -8  -1    3.66    2.66
  -1  -8   1    2.64    2.60
   1  -8  -1   -0.14    2.99
  -1  -8   1    0.78    3.63
  -1  -8   1    6.39    3.09
  -1  -8   1    0.68    8.53
   1  -8  -1    5.02    7.37
  -1  -8   1   15.26    9.28
  -1  -8   1    1.84    5.57
   1  -8  -1   -0.28    3.55
   1   8  -1   -5.44    6.16
  -1   8   1    7.02    6.67
  -1   8   1    3.22    4.34
   1   8  -1    4.76    3.95
   0  -8   1    0.95    7.82
   0  -8   1   -0.82    7.64
   0  -8  -1   -0.91    3.72
   0  -8   1    9.79    5.11
   0  -8  -1  -11.23    7.63
   0  -8   1    2.74    2.66
   0  -8   1    0.26    3.88
   0  -8   1    3.76    2.64
   0  -8  -1    1.32    2.95
   0  -8  -1    4.95    2.86
   0   8   1   -4.57    4.38
   0   8  -1    6.23    6.67
   0   8   1   -6.76    6.60
   0   8  -1    0.56    3.94
   1  -8   1    6.57    7.86
   1  -8   1   -8.51    8.04
   1  -8   1    1.98    2.64
  -1  -8  -1    1.51    4.16
   1  -8   1    3.40    2.47
  -1  -8  -1    0.33    3.29
  -1  -8  -1    4.89    3.24
  -1  -8  -1   -1.91    7.53
   1  -8   1    2.11    3.88
   1  -8   1    6.89    4.76
   1   8   1   -0.41    4.11
  -1   8  -1    1.20    6.21
   1   8   1    0.90    7.16
  -1   8  -1   -2.71    4.44
  -2  -8  -1    3.02    3.99
  -2  -8  -1   13.09    7.42
  -2  -8  -1   -1.18    3.05
  -2  -8  -1    3.16    3.81
   2  -8   1   -0.37    2.46
   2  -8   1    7.26    8.32
   2  -8   1    6.15    2.30
   2  -8   1    1.66    3.99
   2  -8   1    4.82    7.69
   2  -8   1    1.88    4.53
   2   8   1    0.21    4.23
  -2   8  -1    5.04    7.20
  -2   8  -1    5.23    4.94
   2   8   1   -1.43    7.03
   3  -8   1  -15.47    8.00
   3  -8   1    0.37    2.40
  -3  -8  -1    2.46    7.90
   3  -8   1   -4.67    2.18
   3  -8   1    0.05    4.01
  -3  -8  -1    1.20    3.80
   3  -8   1    2.53    4.11
  -3  -8  -1    4.40    3.25
   3   8   1    1.33    3.89
  -3   8  -1    9.46    7.03
   3   8   1   -9.17    7.66
  -3   8  -1    3.01    5.69
  -4  -8  -1    2.33    3.38
  -4  -8  -1    8.59    9.03
   4  -8   1   11.07    8.62
   4  -8   1    4.86    2.46
  -4  -8  -1    5.29    4.35
   4  -8   1    7.12    2.93
   4  -8   1    5.81    3.84
   4   8   1    1.81    4.05
   4   8   1    4.01    9.14
   4   8   1    7.90    3.79
  -4   8  -1   -5.00    7.74
   5  -8   1    0.56    9.05
  -5  -8  -1   -2.38    3.04
   5  -8   1    3.05    2.54
  -5  -8  -1   -4.15    3.72
   5  -8   1   -1.72    3.17
  -5  -8  -1    2.48    9.42
   5   8   1    8.71    9.18
   5   8   1    3.23    3.06
   5   8   1    2.48    3.95
  -5   8  -1   14.34    9.60
   6  -8   1   14.09    2.99
  -6  -8  -1    0.87    4.40
  -6  -8  -1   10.07    3.72
   6  -8   1    7.10    3.05
   6  -8   1   53.47   16.90
   6  -8   1    8.96    4.28
   6   8   1    4.49    3.19
   6   8   1   12.23    4.48
  -7  -8  -1    3.32    4.44
   7  -8   1    1.73    2.03
   7  -8   1   -0.44    3.89
   7  -8   1    3.08    2.40
  -7  -8  -1   -3.77    2.90
   7   8   1    4.01    2.74
   7   8   1   -0.57    4.02
   8  -8   1    4.11    3.93
  -8  -8  -1    2.40    3.94
   8  -8   1    2.82    2.21
   8  -8   1    0.82    2.04
  -8  -8  -1    4.07    3.03
   8   8   1    5.05    2.61
   8   8   1    2.22    3.69
  -9  -8  -1   -5.47    3.64
   9  -8   1    6.93    4.26
   9  -8   1   -0.30    2.20
  -9  -8  -1    5.76    2.83
   9  -8   1    2.16    2.09
   9   8   1    6.37    4.15
   9   8   1    0.42    2.10
 -10  -8  -1   15.11    4.81
  10  -8   1    9.09    2.89
  10  -8   1    6.15    4.74
  10  -8   1   11.83    2.98
  10   8   1   18.06    5.03
 -10   8  -1    6.56    5.35
  10   8   1   14.21    3.19
  11  -8   1    6.72    2.60
 -11  -8  -1   -1.02    3.49
  11  -8   1    1.26    3.97
 -11  -8  -1    0.63    3.97
  11   8   1    3.60    4.80
 -11   8  -1    8.99    4.53
  11   8   1    8.73    2.95
  12  -8   1   -0.27    2.41
 -12  -8  -1   -3.49    4.29
  12  -8   1    4.19    4.51
 -12  -8  -1    0.29    3.16
 -12   8  -1    0.85    4.92
  12   8   1   -4.18    5.11
  12   8   1   -0.16    2.05
  13  -8   1    1.23    2.17
 -13  -8  -1    1.06    2.81
  13  -8   1    2.14    4.82
 -13  -8  -1   21.15    6.75
 -13   8  -1    7.66    4.72
  13   8   1    1.46    2.04
  14  -8   1    2.11    2.03
 -14  -8  -1    1.62    2.64
 -14   8  -1    0.93    3.08
  14   8   1    5.41    1.86
  15  -8   1   -0.31    1.53
 -15  -8  -1    2.57    2.61
  15   8   1    1.66    1.39
  16  -8   1    0.63    1.41
  16   8   1   -1.85    1.15
  17  -8   1    0.37    1.77
  17   8   1    1.34    1.16
  15  -9  -1    3.46    1.81
  15   9  -1   -2.10    1.14
  14  -9  -1   -0.75    1.76
 -14  -9   1    1.65    2.08
 -14   9   1   -0.53    1.93
 -13  -9   1    0.51    2.23
  13  -9  -1    2.50    2.21
  13   9  -1    0.39    1.45
 -13   9   1    0.02    1.81
 -12  -9   1    0.66    2.34
  12  -9  -1    0.77    1.96
  12   9  -1   -1.18    1.66
  11  -9  -1    3.87    4.57
 -11  -9   1    3.43    2.79
  11  -9  -1    1.92    2.34
  11   9  -1    2.31    2.17
  11   9  -1   12.90    4.67
 -11   9   1    9.19    5.04
 -10  -9   1    0.43    2.94
  10  -9  -1    2.71    2.63
  10  -9  -1   -0.41    4.68
 -10  -9   1   -0.14    4.53
  10   9  -1   -0.16    2.34
  10   9  -1    2.00    4.19
 -10   9   1    1.20    4.68
   9  -9  -1    7.46    3.17
   9  -9  -1    4.94    4.55
  -9  -9   1    7.42    3.51
  -9  -9   1    8.64    4.48
   9   9  -1    7.26    4.52
  -9   9   1    6.17    5.04
   9   9  -1   12.62    3.29
   8  -9  -1    4.47    4.62
  -8  -9   1   -1.96    3.99
   8  -9  -1    6.37    2.79
  -8  -9   1    4.93    3.04
   8   9  -1    5.93    3.13
  -8   9   1    0.45    4.64
   8   9  -1   -4.41    3.45
   7  -9  -1   -1.95    3.75
  -7  -9   1   -0.86    3.99
  -7  -9   1   -4.59    2.19
   7  -9  -1    0.62    1.82
  -7   9   1   -4.16    4.65
   7   9  -1    2.21    2.47
   7   9  -1   -2.88    3.73
  -6  -9   1    7.87    2.70
   6  -9  -1    1.71    2.26
   6  -9  -1    1.55    2.37
   6  -9  -1   -4.55    4.67
   6   9  -1    3.31    3.51
  -6   9   1    8.86    8.01
   6   9  -1    4.94    3.16
  -5  -9   1    0.50    2.56
   5  -9  -1    4.29    2.54
   5  -9  -1    0.65    3.84
   5  -9  -1    2.08    2.31
  -5  -9   1   -2.23    3.80
   5   9  -1   -0.79    4.08
  -5   9   1   -2.19    5.12
   4  -9  -1   -0.71    2.47
  -4  -9   1    2.68    2.64
   4  -9  -1   -0.08    2.26
  -4  -9   1    2.97    3.79
   4  -9  -1    1.02    3.69
   4   9  -1    1.13    3.78
  -3  -9   1   17.21    5.39
  -3  -9   1   21.94    5.07
   3  -9  -1    8.59    4.81
  -3  -9   1   13.52    3.95
   3  -9  -1   15.36    4.01
   3  -9  -1   13.83    3.77
   3   9  -1   16.90    5.29
   2  -9  -1   33.04    6.73
  -2  -9   1   24.83    7.13
   2  -9  -1   35.04    6.60
  -2  -9   1   34.51    6.79
  -2  -9   1   27.50    6.38
   2  -9  -1   28.41    7.27
   2   9  -1   12.94    6.91
  -2   9   1   37.70    8.45
  -1  -9   1   -0.18    2.52
   1  -9  -1    4.02    3.94
  -1  -9   1    0.68    3.92
  -1  -9   1   -1.76    2.76
   1  -9  -1   -0.74    2.67
   1  -9  -1    2.25    2.75
   1   9  -1    0.72    4.15
  -1   9   1    2.81    4.84
   0  -9   1   31.48    7.01
   0  -9  -1   28.47    6.00
   0  -9  -1   28.17    6.73
   0  -9   1   28.32    5.95
   0  -9  -1   24.87    6.09
   0   9  -1   27.77    7.19
   0   9   1   13.20    6.66
   1  -9   1    5.40    2.45
  -1  -9  -1    4.38    3.99
  -1  -9  -1    1.51    3.44
  -1  -9  -1    6.73    3.17
   1  -9   1   -0.90    3.67
   1  -9   1    3.91    2.63
  -1   9  -1   -0.26    5.21
   1   9   1    2.44    4.22
   2  -9   1   20.17    4.32
  -2  -9  -1   19.24    4.70
   2  -9   1   25.70    5.81
   2  -9   1   15.34    4.33
  -2  -9  -1   13.68    5.60
   2   9   1   13.21    5.30
  -2   9  -1   17.41    6.80
  -3  -9  -1    1.06    3.94
   3  -9   1   -2.71    2.70
   3  -9   1    0.08    3.58
   3  -9   1    0.79    1.99
  -3  -9  -1    0.27    2.93
   3   9   1   -1.31    3.67
   4  -9   1    0.94    3.35
   4  -9   1    2.87    2.38
   4  -9   1    0.18    1.95
  -4  -9  -1   -0.94    3.93
  -4  -9  -1   -2.17    3.01
   4   9   1   -2.39    3.43
   5  -9   1    5.72    2.44
   5  -9   1    1.30    2.11
   5  -9   1   10.06    6.06
  -5  -9  -1    0.17    4.21
  -5  -9  -1    2.07    3.05
   5   9   1    5.60    3.83
   5   9   1    1.67    4.76
  -6  -9  -1   -3.06    2.67
  -6  -9  -1    4.53    4.34
   6  -9   1    1.63    2.12
   6  -9   1    3.61    3.94
   6  -9   1    0.85    2.02
   6   9   1    1.10    3.90
   6   9   1    1.90    2.72
  -7  -9  -1    1.77    3.75
   7  -9   1    3.46    1.85
   7  -9   1    1.54    3.03
  -7  -9  -1    6.79    3.53
   7  -9   1   -3.76    4.06
   7   9   1   -0.15    3.88
   8  -9   1    1.92    2.49
  -8  -9  -1   -0.80    4.11
   8  -9   1    2.07    2.02
  -8  -9  -1    0.85    3.65
   8  -9   1    3.84    4.58
   8   9   1    2.51    3.57
   8   9   1    3.61    2.83
  -8   9  -1    4.27    5.19
   9  -9   1   -0.97    4.11
   9  -9   1    2.59    2.44
  -9  -9  -1    4.38    4.57
   9  -9   1    4.59    2.39
  -9  -9  -1   -0.09    3.57
   9   9   1    1.78    2.61
  -9   9  -1    2.43    4.64
   9   9   1    3.04    4.46
  10  -9   1    3.06    4.79
 -10  -9  -1    1.13    4.50
  10  -9   1    0.53    2.22
 -10  -9  -1    3.50    3.26
  10   9   1   -0.84    4.54
 -10   9  -1   -0.81    4.90
  10   9   1   -0.27    2.20
  11  -9   1    2.35    1.97
 -11  -9  -1   -0.23    3.15
  11   9   1    3.13    1.99
 -12  -9  -1   -1.03    2.73
  12  -9   1   -0.01    1.66
  12   9   1   -1.08    1.54
 -13  -9  -1    1.94    3.05
  13   9   1    2.14    1.41
 -13   9  -1    2.98    2.04
  14  -9   1   -0.10    1.43
  14   9   1   -0.48    1.26
  15  -9   1    5.91    2.65
  15   9   1   -0.46    1.18
 -12 -10   1    0.52    2.64
  12 -10  -1    2.53    1.86
  12  10  -1   -0.28    1.54
 -12  10   1    0.57    1.49
  11 -10  -1   -0.53    1.92
 -11 -10   1   -0.20    2.07
 -11  10   1   -1.88    2.16
  11  10  -1   -1.53    1.59
 -10 -10   1   -0.41    2.55
  10 -10  -1   -1.83    2.08
  10  10  -1   -0.17    1.82
  -9 -10   1   -0.63    2.23
   9 -10  -1    0.06    2.08
   9  10  -1   -3.98    2.16
  -8 -10   1   -1.87    2.34
   8 -10  -1    1.36    2.26
   8  10  -1    3.13    2.66
  -7 -10   1    7.79    4.68
   7 -10  -1    6.96    4.62
   7 -10  -1   -2.08    2.28
  -7 -10   1   -2.13    2.48
   7  10  -1   -4.21    3.87
  -6 -10   1    9.48    4.61
  -6 -10   1    2.70    2.81
   6 -10  -1    1.62    2.63
   6 -10  -1    6.21    4.53
   6  10  -1    1.85    3.88
  -5 -10   1    3.21    2.85
   5 -10  -1    2.07    2.77
   5 -10  -1   -2.43    4.32
  -5 -10   1   -5.90    3.93
   5  10  -1    3.08    4.27
   4 -10  -1    0.27    2.85
  -4 -10   1    2.10    2.97
  -4 -10   1   -4.41    3.94
   4 -10  -1    0.96    4.33
   4  10  -1   -0.15    4.15
   3 -10  -1    6.73    3.45
   3 -10  -1    5.04    3.82
  -3 -10   1    7.76    4.60
  -3 -10   1    9.89    3.44
   3  10  -1    5.60    4.31
  -2 -10   1    2.24    2.89
   2 -10  -1    5.40    3.19
   2 -10  -1    7.26    4.22
  -2 -10   1   -0.41    4.22
   2  10  -1    2.33    4.30
  -1 -10   1    0.25    4.38
  -1 -10   1    2.89    3.44
  -1 -10   1    0.79    2.72
   1 -10  -1   -0.48    3.09
   1 -10  -1   -3.17    4.49
   1  10  -1   -0.96    4.80
  -1  10   1  -11.18    7.20
   0 -10  -1   27.76    6.24
   0 -10   1   18.10    4.81
   0 -10   1   24.23    5.07
   0 -10  -1   22.34    5.14
   0 -10   1   20.01    5.93
   0  10  -1    4.56    6.64
   0  10   1    9.46    6.70
  -1 -10  -1    4.10    4.49
  -1 -10  -1    0.09    3.13
   1 -10   1   -0.83    2.68
   1 -10   1    1.43    2.79
   1 -10   1   -1.76    3.90
   1  10   1    4.87    4.90
   2 -10   1   -1.56    2.70
   2 -10   1    0.97    2.58
   2 -10   1   -2.26    4.09
  -2 -10  -1   -2.83    3.06
  -2 -10  -1   -1.12    3.80
   2  10   1   -6.20    4.21
  -3 -10  -1    0.80    3.26
  -3 -10  -1    4.02    4.18
   3 -10   1   -2.93    3.68
   3 -10   1    2.22    2.68
   3 -10   1    1.26    2.40
   3  10   1    0.46    4.15
   4 -10   1    4.81    4.24
  -4 -10  -1   -0.10    3.40
   4 -10   1    1.48    2.41
   4 -10   1    0.20    2.46
  -4 -10  -1    2.79    4.50
   4  10   1   -1.09    3.72
   5 -10   1    0.87    2.26
   5 -10   1    3.17    2.48
  -5 -10  -1   -1.72    4.03
   5 -10   1   -5.16    4.40
  -5 -10  -1   -1.66    3.15
   5  10   1    0.53    4.01
  -5  10  -1   22.40    7.46
   6 -10   1    0.64    2.28
   6 -10   1   -3.65    4.35
  -6 -10  -1   -4.29    2.98
  -6 -10  -1   -2.33    4.53
   6  10   1   -3.01    4.31
  -7 -10  -1   -0.51    2.90
   7 -10   1   -1.81    1.93
   7  10   1    6.17    4.21
  -8 -10  -1   -0.01    2.73
   8 -10   1    0.59    1.86
   8  10   1    1.80    3.12
   9 -10   1   -0.31    1.64
  -9 -10  -1    2.25    2.69
   9  10   1    0.19    3.08
  10 -10   1    1.12    1.66
  10  10   1   -0.55    1.84
  11 -10   1    0.68    1.55
 -11  10  -1   -1.85    1.49
  11  10   1    1.75    1.78
  12 -10   1    0.03    1.53
  12  10   1    5.99    2.07
 -12  10  -1    0.91    1.66
 -10  11   1   -0.20    1.29
  -9  11   1   -1.20    1.28
  -8 -11   1    5.60    3.03
  -7 -11   1    0.35    2.07
   7 -11  -1   -3.12    2.42
  -7  11   1    0.82    1.42
   6 -11  -1    0.21    2.20
  -6 -11   1   -0.64    1.92
   5 -11  -1    2.11    2.13
  -5 -11   1    0.06    1.87
  -4 -11   1   -1.05    2.29
   4 -11  -1   -0.60    2.12
   3 -11  -1   -0.59    2.53
  -3 -11   1   -0.43    1.93
   2 -11  -1    1.82    3.56
  -2 -11   1    1.41    2.04
  -1 -11   1    4.08    2.24
  -1  11   1    4.93    2.79
   0 -11  -1   -0.08    2.64
   0 -11   1    0.92    2.02
  -1 -11  -1    3.78    2.78
   1 -11   1    4.86    2.18
   2 -11   1    1.37    1.93
  -2 -11  -1    5.36    2.56
   3 -11   1    0.39    1.84
  -3 -11  -1    1.49    2.59
  -4 -11  -1    4.20    4.59
   4 -11   1    0.51    1.73
   5 -11   1    1.91    1.63
   6 -11   1   -0.48    1.60
   7 -11   1    1.30    1.72
   8 -11   1    0.88    1.73
  -9  11  -1   -0.76    1.24
  23   0  -2    1.03    1.69
  22   0  -2    3.78    1.82
  21   0  -2    2.07    2.10
 -20   0   2    1.20    5.58
  20   0  -2    0.15    2.39
  20   0  -2    2.27    2.61
  20   0  -2   12.21    5.26
  19   0  -2    6.62    2.25
  19   0  -2    4.96    2.39
  19   0  -2    1.83    4.52
  18   0  -2    3.28    2.61
  18   0  -2    6.02    2.53
  18   0  -2    6.92    4.89
  17   0  -2   22.19   10.35
 -17   0   2   19.15   12.96
  16   0  -2    1.36    3.66
  16   0  -2    0.53    2.20
 -16   0   2   -3.86    8.03
  16   0  -2    2.25    2.18
  16   0  -2    7.52    7.59
  15   0  -2   -6.04    5.67
  15   0  -2   -0.69    2.81
  15   0  -2    0.13    4.46
  15   0  -2    1.00    3.81
 -15   0   2    1.26    5.89
  15   0  -2    8.35    2.46
  14   0  -2   -4.17    2.67
  14   0  -2    2.76    5.42
  14   0  -2    2.38    4.99
 -14   0   2   -2.01    5.18
  14   0  -2   -0.27    2.42
  14   0  -2   -2.81    3.01
 -14   0   2   10.06    5.12
  14   0  -2   -6.27    2.55
  13   0  -2    1.35    3.14
 -13   0   2   -1.45    4.37
  13   0  -2   -1.14    2.98
  13   0  -2   -5.93    4.44
 -13   0   2    0.97    3.98
  13   0  -2    1.02    3.05
  13   0  -2    1.94    2.57
  13   0  -2    5.11    4.20
  12   0  -2    1.18    2.63
  12   0  -2    0.34    3.72
  12   0  -2   -1.39    2.54
  12   0  -2   -3.44    3.20
 -12   0   2   -3.78    3.35
  12   0  -2    7.65    3.20
 -12   0   2    1.64    3.22
 -11   0   2    5.12    3.25
  11   0  -2    2.98    2.22
  11   0  -2    3.11    3.19
  11   0  -2    5.07    2.89
  11   0  -2    5.33    2.56
 -11   0   2    5.01    2.82
  10   0  -2    0.86    2.72
 -10   0   2    6.62    2.42
  10   0  -2    2.02    2.17
  10   0  -2    4.88    2.55
  10   0  -2    2.14    2.07
 -10   0   2    0.56    2.75
  -9   0   2  248.96   49.08
   9   0  -2  269.51   49.27
  -9   0   2  251.41   49.07
   8   0  -2    6.10    2.28
  -8   0   2    6.95    2.35
  -8   0   2   13.30    2.80
   8   0  -2    9.12    3.09
   8   0  -2    7.36    2.45
  -7   0   2   38.60    7.33
   7   0  -2   40.14    7.26
   7   0  -2   26.90    7.22
   7   0  -2   35.21    7.15
  -7   0   2   40.15    7.19
   7   0  -2   38.43    7.20
   6   0  -2  347.77   63.57
   6   0  -2  330.60   63.60
   6   0  -2  328.56   63.59
  -6   0   2  347.29   63.57
  -6   0   2  325.36   63.59
   6   0  -2  310.73   63.56
   5   0  -2   40.01    7.86
  -5   0   2   40.46    7.77
   5   0  -2   37.52    7.80
   5   0  -2   43.78    7.85
  -5   0   2   40.81    7.86
  -4   0   2  111.82   21.78
   4   0  -2  107.19   21.77
   4   0  -2  114.00   21.77
   4   0  -2  116.73   21.79
  -4   0   2  117.49   21.75
   3   0  -2   96.70   19.15
  -3   0   2   99.64   19.15
  -3   0   2   98.52   19.16
   3   0  -2  102.08   19.17
   3   0  -2  102.51   19.18
   2   0  -2  145.82   26.82
  -2   0   2  131.38   26.83
  -2   0   2  132.21   26.84
   2   0  -2  150.34   26.84
  -1   0   2   28.55    5.49
  -1   0   2   27.26    5.50
   1   0  -2   29.46    5.48
  -1   0   2   28.50    5.49
   1   0  -2   28.33    5.50
   0   0  -2  394.64   82.11
   0   0  -2  437.92   82.10
   0   0   2  429.20   82.11
   0   0   2  440.83   82.11
   0   0   2  440.79   82.10
   1   0   2   30.63    6.20
  -1   0  -2   30.44    6.21
   1   0   2   32.45    6.18
   1   0   2   34.98    6.21
   2   0   2  120.82   21.97
   2   0   2  108.24   21.97
   2   0   2  114.61   21.97
   3   0   2  800.18  151.53
   3   0   2  777.96  151.51
   3   0   2  795.26  151.53
   4   0   2    2.42    1.19
   4   0   2   -1.61    1.59
   4   0   2   -0.24    1.07
   4   0   2    1.95    1.64
   4   0   2    2.46    0.83
  -4   0  -2    1.30    1.04
   5   0   2    4.65    1.53
   5   0   2    2.98    2.03
   5   0   2    7.38    1.87
  -5   0  -2    5.97    1.59
   5   0   2    3.45    1.56
   6   0   2    1.45    1.52
  -6   0  -2    0.95    1.46
   6   0   2    0.89    1.44
   6   0   2    2.39    1.74
   6   0   2    2.71    1.86
  -7   0  -2   26.12    5.48
   7   0   2   20.88    5.47
   7   0   2   26.35    5.45
   7   0   2   33.02    5.55
  -8   0  -2    5.44    3.27
   8   0   2    3.24    1.78
  -8   0  -2    2.75    1.90
   8   0   2   -1.97    1.60
   9   0   2   86.85   17.87
   9   0   2   89.68   17.72
  -9   0  -2   92.87   17.82
   9   0   2   91.58   17.71
  -9   0  -2   92.22   18.00
   9   0   2   93.78   17.89
  10   0   2   81.94   15.92
  10   0   2   87.05   16.20
  10   0   2   89.55   16.20
  10   0   2   78.23   15.89
 -10   0  -2   73.86   16.14
  11   0   2   19.74    5.62
  11   0   2   18.29    5.29
 -11   0  -2   19.51    5.66
  11   0   2    8.56    5.27
  11   0   2   21.12    5.10
  11   0   2   28.35    5.09
  12   0   2    7.83    3.08
  12   0   2    4.73    3.17
  12   0   2    7.78    3.15
 -12   0  -2    2.67    4.87
  12   0   2   -5.70    3.11
  12   0   2    3.02    4.42
 -13   0  -2   -0.34    5.81
  13   0   2    6.23    3.32
  13   0   2    0.46    2.90
  13   0   2    3.78    5.07
  13   0   2   -2.46    2.23
  14   0   2    5.38    2.45
  14   0   2   -1.13    4.25
  14   0   2   -0.31    5.75
  14   0   2    2.29    2.86
  14   0   2   -1.25    3.88
 -14   0  -2   -4.94    7.33
  15   0   2   -1.03    2.48
  15   0   2    6.00    7.38
 -15   0  -2    6.76   10.27
  15   0   2    4.12    2.35
  15   0   2    1.85    4.22
  16   0   2    1.43    2.17
  16   0   2    3.53    4.47
  16   0   2    1.51    2.82
  17   0   2   -4.77    4.09
  17   0   2   -0.08    2.32
  17   0   2   -0.95    2.18
  18   0   2    0.58    3.60
  18   0   2    7.78    4.28
  18   0   2    0.24    1.76
  19   0   2   -0.31    4.38
  19   0   2    4.42    2.39
  19   0   2   -0.35    2.23
 -19   0  -2   -3.33    4.51
  20   0   2    1.17    2.00
  21   0   2    3.94    1.86
  22   0   2   -0.42    1.32
 -23  -1   2   -0.79    1.36
  23  -1  -2   -1.03    1.15
  23   1  -2   -0.81    2.82
  22  -1  -2    1.57    1.57
  22   1  -2    0.60    2.42
  21  -1  -2    0.30    1.81
  21  -1  -2   -0.15    1.92
  21   1  -2    1.04    2.22
  20  -1  -2    5.85    2.54
 -20  -1   2   -2.56    5.38
  20  -1  -2    1.05    2.61
  20  -1  -2    9.36    5.29
  20   1  -2    6.51    2.94
  20   1  -2    3.07    5.45
  19  -1  -2   -0.53    2.33
  19  -1  -2    5.08    1.99
 -19  -1   2   10.21    5.03
  19  -1  -2    3.09    4.65
  19   1  -2   -0.34    1.95
  19   1  -2    2.41    4.80
  19   1  -2    8.34    2.15
 -18  -1   2    6.71    5.20
  18  -1  -2    2.72    2.00
  18  -1  -2    3.91    4.62
  18  -1  -2    1.39    2.49
  18   1  -2    0.07    4.31
  18   1  -2    3.12    2.46
  18   1  -2    2.49    2.56
  17  -1  -2    2.22    4.54
  17  -1  -2    2.18    4.83
  17  -1  -2    2.67    2.13
  17  -1  -2    1.27    2.35
  17   1  -2    3.11    2.51
  17   1  -2    5.60    4.56
  17   1  -2   32.04   11.76
  17   1  -2    3.50    3.14
  16  -1  -2   -0.56    2.12
  16  -1  -2   -0.21    4.78
  16  -1  -2    1.25    2.30
  16  -1  -2    4.55    3.96
 -16  -1   2   -8.78    8.11
  16  -1  -2   -5.65    8.49
  16  -1  -2    5.24    8.40
 -16   1   2   -4.13    7.56
  16   1  -2  -11.63    6.45
  16   1  -2   -1.74    2.54
 -16   1   2   18.00    7.86
  16   1  -2    0.15    2.09
  16   1  -2    2.00    3.78
  15  -1  -2    0.60    3.94
 -15  -1   2    0.85    7.22
  15  -1  -2   -3.68    2.34
  15  -1  -2   -9.33    6.13
  15  -1  -2   -6.56    6.58
  15  -1  -2   -0.57    4.26
  15  -1  -2    4.06    2.36
  15   1  -2   -2.03    2.22
 -15   1   2    2.76    5.86
  15   1  -2    1.38    3.79
  15   1  -2    0.78    5.77
  15   1  -2   -0.41    2.52
  14  -1  -2    3.95    2.51
  14  -1  -2   -2.85    2.49
 -14  -1   2   -1.13    5.35
  14  -1  -2    0.08    5.11
 -14   1   2    4.63    4.04
  14   1  -2   -1.76    2.93
  14   1  -2   -2.92    2.51
  14   1  -2    1.06    4.76
 -14   1   2   -6.15    7.31
  13  -1  -2    3.76    4.61
  13  -1  -2   -2.31    2.62
  13  -1  -2   -5.80    4.13
 -13  -1   2   -1.05    4.75
  13  -1  -2    6.78    3.02
  13  -1  -2   -0.89    2.89
  13  -1  -2    2.73    2.72
  13   1  -2    3.10    3.03
  13   1  -2    0.58    2.98
 -13   1   2   -1.80    3.28
 -13   1   2   -1.56    3.78
  13   1  -2    6.01    3.44
  13   1  -2    0.14    4.10
  12  -1  -2    0.85    3.74
  12  -1  -2    1.60    2.74
  12  -1  -2    8.28    2.72
 -12  -1   2    4.12    4.08
 -12  -1   2    4.69    4.01
  12  -1  -2    4.20    3.36
  12  -1  -2   -1.74    3.74
 -12   1   2    0.12    3.19
  12   1  -2    1.43    3.43
 -12   1   2    3.60    2.98
  12   1  -2    0.24    3.42
  12   1  -2    1.91    2.50
  11  -1  -2   26.31    5.78
  11  -1  -2   20.88    5.84
  11  -1  -2   26.44    5.40
 -11  -1   2   20.64    5.81
 -11  -1   2   22.39    5.92
  11  -1  -2   26.67    5.46
 -11   1   2   20.54    5.49
  11   1  -2   25.59    5.43
  11   1  -2   32.05    5.58
 -11   1   2   17.90    5.58
  11   1  -2   20.14    5.52
  10  -1  -2    1.97    2.36
 -10  -1   2    1.41    3.03
  10  -1  -2   -0.47    2.88
  10  -1  -2    2.03    2.00
 -10  -1   2    3.59    3.05
  10  -1  -2   -2.91    2.01
 -10   1   2    0.25    2.33
  10   1  -2    1.61    2.80
  10   1  -2   -0.43    1.94
 -10   1   2   -1.65    2.43
  10   1  -2   -2.08    2.46
  10   1  -2    1.59    1.89
   9  -1  -2   17.98    4.51
  -9  -1   2   24.29    4.88
   9  -1  -2   18.82    4.35
   9  -1  -2   19.79    4.45
  -9  -1   2   16.45    4.69
   9  -1  -2   23.94    4.70
  -9   1   2   21.51    4.52
   9   1  -2   14.55    4.45
   9   1  -2   22.28    4.58
  -9   1   2   20.68    4.61
   9   1  -2   18.61    4.45
   9   1  -2   24.99    4.51
   8  -1  -2   47.68    9.46
   8  -1  -2   45.78    9.42
   8  -1  -2   44.49    9.40
  -8  -1   2   48.33    9.48
   8  -1  -2   47.02    9.41
  -8  -1   2   47.56    9.64
  -8   1   2   54.71    9.47
   8   1  -2   53.18    9.49
   8   1  -2   51.93    9.45
   8   1  -2   38.26    9.44
  -7  -1   2   83.93   15.41
   7  -1  -2   75.55   15.41
   7  -1  -2   80.26   15.40
  -7  -1   2   78.67   15.51
   7  -1  -2   75.88   15.36
   7  -1  -2   86.80   15.44
  -7   1   2   82.12   15.38
  -7   1   2   80.26   15.42
   7   1  -2   74.77   15.37
   7   1  -2   83.91   15.40
  -7   1   2   79.87   15.29
   7   1  -2   81.98   15.43
   7   1  -2   71.18   15.40
   6  -1  -2   14.11    2.66
   6  -1  -2   11.78    2.83
   6  -1  -2    9.07    2.83
   6  -1  -2    7.50    2.38
  -6  -1   2    7.59    2.53
  -6   1   2   14.86    2.93
   6   1  -2   10.44    2.68
   6   1  -2    8.39    2.50
  -6   1   2   13.41    2.33
   6   1  -2   11.30    2.86
   6   1  -2    7.55    2.45
   6   1  -2   12.91    2.27
  -6   1   2    9.64    2.52
   5  -1  -2    8.85    2.22
  -5  -1   2   10.79    2.29
   5  -1  -2    9.71    2.50
   5  -1  -2    9.60    2.12
  -5   1   2    9.90    2.53
  -5   1   2   10.96    2.05
   5   1  -2    8.32    2.16
  -5   1   2    9.59    2.19
   5   1  -2    6.81    2.16
  -4  -1   2  126.92   25.21
   4  -1  -2  132.27   25.20
   4  -1  -2  131.10   25.22
   4   1  -2  130.75   25.22
  -4   1   2  133.60   25.19
   4   1  -2  134.23   25.20
  -4   1   2  130.00   25.20
  -3  -1   2   20.88    4.31
  -3  -1   2   21.43    4.34
   3  -1  -2   24.35    4.37
  -3   1   2   20.81    4.29
  -3   1   2   23.16    4.31
   3   1  -2   21.22    4.35
  -2  -1   2    1.52    0.63
   2  -1  -2    3.34    0.85
  -2  -1   2    2.15    0.77
   2  -1  -2    1.19    0.68
  -2  -1   2    1.05    0.79
  -2  -1   2    0.88    0.79
  -2   1   2    1.78    0.76
  -2   1   2    2.84    0.75
   2   1  -2    1.43    0.77
   1  -1  -2   88.79   17.87
  -1  -1   2   95.26   17.88
  -1  -1   2   89.48   17.87
  -1  -1   2   96.79   17.85
   1   1  -2   91.28   17.86
  -1   1   2   97.63   17.88
   1   1  -2   92.48   17.87
   0  -1   2   -0.09    0.71
   0  -1   2    0.82    0.52
   0  -1  -2    0.76    0.72
   0  -1   2    0.27    0.63
   0   1   2    0.23    0.69
   0   1  -2    0.03    0.55
   0   1   2    0.22    0.63
   0   1   2    1.61    0.41
  -1  -1  -2  103.99   19.36
   1  -1   2  101.92   19.35
   1  -1   2   99.91   19.35
   1  -1   2   97.28   19.36
   1  -1   2  103.14   19.34
  -1  -1  -2  101.11   19.31
   1   1   2   98.16   19.35
   1   1   2  103.28   19.35
   1   1   2   98.73   19.31
  -2  -1  -2    6.28    1.40
  -2  -1  -2    7.07    1.65
   2  -1   2    6.89    1.54
   2  -1   2    7.18    1.53
   2  -1   2    5.94    1.50
   2   1   2    6.00    1.50
   2   1   2    6.71    1.57
   3  -1   2  222.06   42.19
   3  -1   2  218.30   42.20
  -3  -1  -2  205.05   42.18
   3  -1   2  227.03   42.19
   3  -1   2  234.21   42.19
   3   1   2  220.34   42.20
   3   1   2  213.72   42.18
  -4  -1  -2   17.80    4.03
   4  -1   2   19.28    4.34
   4  -1   2   19.12    4.08
   4  -1   2   16.32    4.08
   4   1   2   26.66    4.45
   4   1   2   19.25    4.13
   4   1   2   27.57    4.45
   4   1   2   20.05    4.05
  -5  -1  -2    5.44    1.43
   5  -1   2    5.80    1.64
   5  -1   2    4.54    2.07
   5  -1   2    5.02    1.48
   5  -1   2    4.73    1.86
   5  -1   2    5.62    1.96
   5   1   2    5.89    2.15
   5   1   2   -0.14    1.23
   5   1   2    3.70    1.49
   5   1   2    0.34    1.92
  -6  -1  -2    1.81    1.51
   6  -1   2    0.18    1.82
   6  -1   2    3.64    2.06
   6  -1   2    6.74    2.02
   6  -1   2   -0.94    1.42
   6  -1   2    0.34    1.64
   6   1   2    1.65    1.54
  -6   1  -2    1.71    1.43
   6   1   2    3.79    2.21
   6   1   2    1.86    1.24
   6   1   2    6.44    2.07
  -6   1  -2    1.17    1.64
   6   1   2   -1.09    1.92
   7  -1   2    4.66    1.95
   7  -1   2    5.81    2.09
   7  -1   2    1.60    1.62
  -7  -1  -2    0.05    1.68
   7   1   2    1.80    1.87
   7   1   2   -2.18    2.68
   7   1   2   -1.35    1.75
   7   1   2    0.98    1.33
  -7   1  -2   -1.89    1.55
   7   1   2    3.56    2.74
  -7   1  -2    1.11    1.77
  -8  -1  -2  119.62   23.17
   8  -1   2  121.48   23.17
   8  -1   2  124.64   23.20
   8  -1   2  113.62   23.18
   8   1   2  125.72   23.19
   8   1   2  115.04   23.27
  -8   1  -2  111.02   23.20
   8   1   2  122.11   23.25
   8   1   2  122.85   23.19
   9  -1   2   -0.57    2.65
  -9  -1  -2   10.47    2.73
   9  -1   2   -0.52    2.57
   9  -1   2   -2.58    2.00
   9  -1   2    0.81    2.17
  -9   1  -2    2.18    2.93
   9   1   2    4.40    2.23
   9   1   2   -2.17    1.97
   9   1   2    1.53    2.66
  10  -1   2   16.89    4.25
  10  -1   2   19.99    4.24
 -10  -1  -2   16.55    5.03
  10  -1   2   17.33    4.92
  10  -1   2   11.24    4.49
 -10   1  -2    8.78    4.72
  10   1   2   25.74    5.76
  10   1   2   20.19    4.80
  10   1   2   18.23    4.25
 -10   1  -2   17.29    4.71
 -11  -1  -2   16.41    5.24
  11  -1   2    8.22    3.88
  11  -1   2    8.26    3.38
  11  -1   2   12.05    4.77
  11  -1   2    5.51    4.06
  11  -1   2   10.83    3.63
  11  -1   2    8.04    3.49
 -11   1  -2   16.74    4.37
  11   1   2   10.87    3.45
  11   1   2   14.23    4.01
  11   1   2   17.48    3.75
 -11   1  -2   12.56    4.53
  11   1   2   13.15    4.11
  11   1   2    7.72    4.35
  12  -1   2   -2.30    3.98
  12  -1   2    2.75    2.90
 -12  -1  -2    0.46    5.76
  12  -1   2   -0.01    2.66
  12  -1   2    2.12    3.25
  12  -1   2    0.44    4.74
  12  -1   2    6.36    3.41
  12   1   2    3.81    3.92
  12   1   2   -5.97    2.77
 -12   1  -2    1.88    4.55
 -12   1  -2    2.65    4.62
  12   1   2    0.12    3.12
  12   1   2    4.93    3.17
  13  -1   2    0.23    3.82
 -13  -1  -2   -6.58    6.96
  13  -1   2   -0.87    2.41
  13  -1   2    1.60    2.92
  13  -1   2    3.86    4.92
  13  -1   2   -1.10    5.56
  13   1   2    1.34    3.12
 -13   1  -2   -1.11    5.81
  13   1   2    8.00    3.57
  13   1   2   -4.73    2.30
  14  -1   2   -1.66    4.24
  14  -1   2   -4.93    6.60
  14  -1   2    1.41    2.34
  14  -1   2   -4.31    3.18
 -14  -1  -2    1.52    7.55
 -14  -1  -2    6.25    8.88
  14  -1   2    4.33    4.53
 -14   1  -2   -5.38    6.48
  14   1   2    3.52    4.23
  14   1   2    9.20    5.79
  14   1   2    3.06    2.39
  15  -1   2    1.11    2.43
  15  -1   2   -3.30    4.64
 -15  -1  -2   -9.20    8.71
  15  -1   2   -3.14    1.79
  15  -1   2   -0.85    4.24
  15   1   2   -1.72    2.48
  15   1   2    1.72    6.99
  15   1   2   -5.04    2.02
 -15   1  -2   -1.51    8.61
  15   1   2   -1.93    4.11
  16  -1   2   -5.71    2.33
  16  -1   2    3.51    4.18
  16  -1   2    1.67    4.40
  16  -1   2    2.62    2.14
  16   1   2    2.19    4.26
  16   1   2   -1.04    2.39
  16   1   2    1.58    2.50
  17  -1   2    1.19    2.77
  17  -1   2    6.80    4.88
  17  -1   2   10.42    2.69
  17   1   2    9.38    2.78
  17   1   2    7.22    4.59
  17   1   2    6.00    2.64
  18  -1   2    0.18    2.68
  18  -1   2    2.98    1.64
  18  -1   2    1.11    4.51
 -18  -1  -2   -2.66    4.93
  18   1   2    1.19    1.86
  18   1   2    5.73    2.67
  18   1   2   -5.13    4.07
  19  -1   2   -6.16    4.90
 -19  -1  -2   -3.46    4.95
  19  -1   2    0.44    1.91
  19  -1   2    1.06    2.29
  19   1   2    3.65    2.43
  19   1   2   -3.15    4.73
  20  -1   2   -0.55    1.80
  20  -1   2    1.93    1.86
  20   1   2   -1.52    2.01
  21  -1   2   -0.57    1.46
  21   1   2    0.80    1.57
  22  -1   2    0.41    1.32
 -22  -1  -2    3.20    1.67
  22   1   2   -0.98    1.39
 -23  -2   2    1.87    1.44
  23  -2  -2   -0.72    1.26
  22  -2  -2   -0.62    1.33
 -22  -2   2   -3.23    1.74
  22  -2  -2   -2.75    1.73
  22   2  -2    2.11    2.56
  21  -2  -2   -0.21    1.81
  21  -2  -2   -0.30    1.72
  21   2  -2   -2.62    3.00
  20  -2  -2    1.19    2.11
 -20  -2   2    3.29    5.34
  20  -2  -2  -10.54    5.56
  20  -2  -2   -0.93    2.35
  20   2  -2    1.17    2.98
  20   2  -2    5.49    5.26
  19  -2  -2    5.28    2.63
  19  -2  -2   -0.95    1.62
  19  -2  -2    6.37    4.83
 -19  -2   2    2.65    4.83
  19   2  -2    0.19    5.06
  19   2  -2   10.11    3.23
 -18  -2   2    8.06    8.71
  18  -2  -2    2.34    1.95
  18  -2  -2   -1.05    4.58
  18  -2  -2    5.62    4.88
  18  -2  -2    1.24    2.41
  18   2  -2    7.41    4.87
  18   2  -2    1.57    2.70
  17  -2  -2    4.68    4.49
  17  -2  -2   -1.25    4.87
 -17  -2   2   -2.35    4.72
  17  -2  -2    6.48    2.62
  17  -2  -2    3.71    2.04
  17   2  -2    2.82    4.76
  17   2  -2    3.21    3.01
 -17   2   2    5.97    7.00
 -16  -2   2    1.70   10.34
  16  -2  -2    1.53    4.06
 -16  -2   2   -0.40   10.08
  16  -2  -2    2.94    1.94
 -16  -2   2   -5.11    4.51
  16  -2  -2   -1.36    8.32
  16  -2  -2    1.20    4.85
  16  -2  -2    1.24    2.53
  16   2  -2   -2.78    2.97
 -16   2   2    7.04    7.83
 -16   2   2    2.15    5.80
  16   2  -2    4.66    7.48
  16   2  -2    2.51    2.95
  16   2  -2   -1.02    4.24
  16   2  -2   -0.53    2.28
 -15  -2   2    4.47    8.43
 -15  -2   2    2.69    7.60
 -15  -2   2    0.56    4.53
  15  -2  -2   -2.96    4.43
  15  -2  -2   -2.73    4.14
  15  -2  -2   -1.55    1.88
  15  -2  -2    7.70    2.45
  15  -2  -2   -0.34    6.70
 -15   2   2    3.49    5.14
 -15   2   2   -1.88    5.41
  15   2  -2   -1.74    3.11
  15   2  -2    0.86    3.43
  15   2  -2    7.25    5.43
  15   2  -2    0.91    2.37
  15   2  -2   -1.89    4.02
  14  -2  -2    3.41    4.09
  14  -2  -2    0.90    2.31
  14  -2  -2    8.95    3.77
  14  -2  -2    1.62    2.63
  14  -2  -2   -4.60    5.86
 -14   2   2    2.42    4.91
  14   2  -2   10.34    3.99
  14   2  -2    1.31    3.29
  14   2  -2    4.62    2.56
  14   2  -2   -0.90    5.04
  14   2  -2    3.40    3.30
 -14   2   2   -2.46    2.97
 -13  -2   2    3.33    5.70
  13  -2  -2   10.22    3.40
 -13  -2   2    2.90    4.91
  13  -2  -2   -0.36    2.96
  13  -2  -2    6.84    5.14
  13  -2  -2    6.72    4.95
  13  -2  -2    8.81    3.27
  13  -2  -2    7.19    3.37
 -13   2   2    4.21    3.39
  13   2  -2    0.76    4.48
  13   2  -2    3.00    2.87
  13   2  -2   -0.61    4.07
 -13   2   2    7.59    4.08
  13   2  -2    5.54    3.05
  13   2  -2    9.61    3.70
  12  -2  -2   11.99    3.62
  12  -2  -2    8.78    4.52
  12  -2  -2    4.83    3.07
 -12  -2   2   13.95    5.43
  12  -2  -2   10.31    4.85
  12  -2  -2    7.58    3.71
 -12  -2   2    8.67    4.78
  12  -2  -2   12.87    3.84
 -12   2   2   14.59    4.32
 -12   2   2    7.72    3.46
  12   2  -2    8.20    3.44
  12   2  -2    9.21    3.97
  12   2  -2   10.71    3.48
  11  -2  -2    1.71    2.58
  11  -2  -2   -0.20    3.45
 -11  -2   2   -0.69    3.65
  11  -2  -2    6.71    3.70
  11  -2  -2   -1.81    2.22
 -11  -2   2   -2.34    4.30
 -11   2   2   -1.51    2.86
  11   2  -2    3.10    2.95
 -11   2   2    0.78    2.56
  11   2  -2    0.94    2.35
  10  -2  -2    2.34    2.13
  10  -2  -2   -2.11    2.35
  10  -2  -2    2.46    3.13
 -10  -2   2   -2.72    3.26
 -10  -2   2    7.44    3.95
 -10   2   2    3.12    2.83
  10   2  -2    4.40    2.88
  10   2  -2    3.36    2.39
 -10   2   2    1.52    2.25
  10   2  -2    4.04    2.85
  -9  -2   2   12.09    3.74
   9  -2  -2   11.08    3.54
  -9  -2   2    8.52    4.09
   9  -2  -2   10.92    3.07
   9  -2  -2   18.28    3.27
   9  -2  -2    9.06    2.95
  -9   2   2   11.40    3.17
   9   2  -2    8.47    2.97
   9   2  -2   18.49    3.43
  -9   2   2   10.83    3.30
   9   2  -2    6.88    3.28
  -9   2   2   13.90    3.68
   8  -2  -2    5.20    2.13
  -8  -2   2    4.53    3.35
   8  -2  -2    6.24    2.70
   8  -2  -2    9.61    2.47
   8   2  -2    9.21    2.90
   8   2  -2    1.30    2.31
  -8   2   2    6.82    2.96
  -8   2   2    8.40    2.28
   8   2  -2    7.57    2.42
   8   2  -2    6.82    2.03
   7  -2  -2    9.75    2.54
  -7  -2   2    6.23    3.18
  -7  -2   2    6.42    2.44
   7  -2  -2    6.83    2.58
   7  -2  -2   11.43    2.59
   7  -2  -2    7.19    2.18
  -7  -2   2   10.07    2.60
   7   2  -2    6.55    2.51
  -7   2   2   10.86    2.30
   7   2  -2    9.15    2.24
  -7   2   2    6.63    2.34
   7   2  -2    6.67    2.71
   7   2  -2    9.11    2.38
  -6  -2   2   18.10    3.69
   6  -2  -2   12.00    3.74
   6  -2  -2   19.63    3.44
  -6  -2   2   17.59    3.68
   6  -2  -2   14.14    3.73
   6  -2  -2   17.09    3.85
  -6  -2   2   18.68    3.80
   6   2  -2   22.06    3.88
   6   2  -2   16.12    3.81
  -6   2   2   17.22    3.52
   6   2  -2   13.19    3.56
   6   2  -2   14.68    3.50
  -6   2   2   16.00    3.61
   5  -2  -2   91.87   18.08
  -5  -2   2   93.66   18.15
   5  -2  -2   91.30   18.12
   5  -2  -2   82.83   18.01
   5  -2  -2   90.90   18.15
  -5  -2   2   97.32   18.07
  -5  -2   2   98.64   18.08
  -5   2   2  100.58   18.05
   5   2  -2   97.87   18.08
  -5   2   2   95.43   18.05
   5   2  -2   88.90   18.12
   5   2  -2   97.34   18.06
  -4  -2   2  123.37   23.38
   4  -2  -2  114.87   23.43
   4  -2  -2  121.34   23.40
   4  -2  -2  121.30   23.39
  -4  -2   2  119.68   23.45
  -4  -2   2  125.91   23.40
   4   2  -2  122.16   23.39
  -4   2   2  121.54   23.38
   4   2  -2  125.32   23.39
   3  -2  -2   19.85    4.63
  -3  -2   2   23.65    4.67
   3  -2  -2   25.66    4.76
  -3  -2   2   25.45    4.72
  -3   2   2   25.98    4.70
   3   2  -2   23.66    4.72
   3   2  -2   22.12    4.69
   2  -2  -2   17.05    3.57
   2  -2  -2   18.05    3.44
  -2  -2   2   16.56    3.54
   2  -2  -2   15.14    3.46
  -2  -2   2   16.31    3.47
   2   2  -2   19.25    3.49
  -2   2   2   17.99    3.53
   2   2  -2   17.18    3.50
  -1  -2   2  246.72   48.07
   1  -2  -2  259.46   48.06
  -1  -2   2  258.00   48.06
   1  -2  -2  260.40   48.09
   1   2  -2  232.28   48.07
  -1   2   2  243.26   48.08
  -1   2   2  255.13   48.06
   0  -2   2   49.79    9.97
   0  -2  -2   49.73   10.00
   0  -2   2   50.37    9.96
   0   2   2   51.62    9.95
   0   2   2   55.01    9.99
   0   2  -2   52.60    9.93
  -1  -2  -2  484.87   91.53
  -1  -2  -2  485.44   91.50
   1  -2   2  469.76   91.52
   1  -2   2  468.18   91.52
   1   2   2  479.61   91.52
   1   2   2  467.14   91.53
  -1   2  -2  488.43   91.50
  -2  -2  -2  180.44   34.91
  -2  -2  -2  172.55   34.84
   2  -2   2  193.60   34.87
  -2  -2  -2  185.74   34.87
   2  -2   2  179.58   34.90
   2  -2   2  178.57   34.86
   2  -2   2  170.76   34.89
   2   2   2  183.64   34.86
   2   2   2  191.54   34.87
  -3  -2  -2  159.27   29.46
   3  -2   2  157.71   29.46
   3  -2   2  145.48   29.48
   3  -2   2  149.53   29.44
  -3  -2  -2  150.93   29.41
  -3  -2  -2  156.66   29.50
   3  -2   2  157.61   29.48
   3   2   2  152.69   29.44
  -3   2  -2  156.28   29.45
   3   2   2  144.39   29.55
   3   2   2  159.65   29.45
   3   2   2  150.28   29.47
  -4  -2  -2   19.89    4.06
   4  -2   2   21.78    4.25
  -4  -2  -2   19.16    4.26
   4  -2   2   20.43    4.32
   4  -2   2   17.62    4.03
   4  -2   2   24.48    4.39
   4  -2   2   23.82    4.22
  -4   2  -2   18.78    4.12
   4   2   2   18.30    4.42
   4   2   2   17.92    4.15
   4   2   2   19.04    4.10
   4   2   2   21.58    4.30
   5  -2   2   21.93    4.47
   5  -2   2   26.74    4.62
   5  -2   2   26.90    4.77
  -5  -2  -2   17.83    4.96
   5  -2   2   18.39    4.41
  -5  -2  -2   19.14    4.51
   5  -2   2   22.36    4.57
   5  -2   2   20.97    4.41
   5   2   2   17.06    4.41
   5   2   2   20.52    4.44
   5   2   2   18.29    4.53
   5   2   2   23.47    4.58
  -5   2  -2   19.91    4.40
  -6  -2  -2    1.99    1.99
   6  -2   2    0.14    1.91
   6  -2   2    3.84    1.67
   6  -2   2    0.53    1.94
  -6  -2  -2   -0.43    1.74
   6  -2   2   -1.44    2.26
   6  -2   2    2.27    1.75
   6   2   2   -1.03    1.70
   6   2   2   -3.41    1.85
   6   2   2   -1.49    1.60
  -6   2  -2   -1.04    1.60
   6   2   2    1.36    1.58
  -7  -2  -2    0.08    2.14
  -7  -2  -2   -3.35    2.59
   7  -2   2    2.23    1.95
   7  -2   2    2.94    1.88
   7  -2   2    0.79    2.29
   7  -2   2    0.89    2.20
   7  -2   2    3.76    2.03
   7   2   2   -0.87    1.80
   7   2   2    1.72    2.15
  -7   2  -2    2.13    1.98
  -8  -2  -2    8.47    3.44
  -8  -2  -2    9.68    3.81
   8  -2   2   12.98    3.16
   8  -2   2   14.09    3.26
   8  -2   2   15.30    3.63
   8  -2   2    9.56    2.85
   8   2   2   16.29    3.30
  -8   2  -2    5.81    3.41
   8   2   2    9.10    3.38
  -8   2  -2    7.77    3.31
   9  -2   2    8.62    2.99
   9  -2   2    6.71    2.76
   9  -2   2    4.03    3.61
  -9  -2  -2   12.75    4.01
  -9  -2  -2   20.13    4.24
   9   2   2   12.25    3.52
  -9   2  -2    6.46    3.41
   9   2   2    7.90    2.89
   9   2   2    9.03    3.70
  10  -2   2    8.25    3.61
 -10  -2  -2    6.16    4.55
  10  -2   2    6.53    2.85
  10  -2   2    4.41    4.21
 -10  -2  -2    8.41    4.36
  10  -2   2    9.03    2.99
  10  -2   2    6.63    4.00
  10   2   2    5.12    3.58
  10   2   2    2.97    3.22
 -10   2  -2    3.72    3.83
  10   2   2    3.05    2.74
 -11  -2  -2   -1.14    5.22
  11  -2   2    3.49    2.99
  11  -2   2   -3.02    2.70
  11  -2   2    6.18    4.90
  11  -2   2    3.09    3.07
 -11  -2  -2   -5.61    4.52
  11  -2   2   -0.63    3.28
  11  -2   2    3.99    4.27
  11   2   2    6.00    3.52
  11   2   2    0.33    2.70
 -11   2  -2    8.23    3.47
 -11   2  -2    3.18    4.07
  11   2   2   -4.48    3.48
  11   2   2   12.42    3.60
  11   2   2    3.14    3.62
  12  -2   2   -2.91    3.13
  12  -2   2    0.36    2.94
  12  -2   2   -0.61    2.47
  12  -2   2    2.80    2.51
 -12  -2  -2    0.86    5.63
  12  -2   2    0.84    4.15
 -12  -2  -2  -12.66    6.39
  12  -2   2   10.05    5.79
  12   2   2    7.92    4.15
 -12   2  -2    4.76    3.92
  12   2   2    3.03    4.18
  12   2   2    5.35    3.04
 -12   2  -2   -1.64    4.29
  12   2   2    5.80    3.39
  12   2   2    7.33    3.29
  13  -2   2    5.87    5.60
  13  -2   2   -2.83    3.40
  13  -2   2   11.44    4.00
 -13  -2  -2   -3.04    6.07
  13  -2   2   -3.09    2.55
  13  -2   2    1.58    2.27
 -13   2  -2    2.93    5.24
 -13   2  -2    9.05    4.52
  13   2   2   -4.48    5.40
  13   2   2    2.89    2.90
  13   2   2    3.96    4.39
  14  -2   2    0.88    1.95
  14  -2   2   -2.54    4.38
  14  -2   2    3.47    6.22
 -14  -2  -2    2.39    7.45
  14  -2   2   -1.02    2.28
  14  -2   2    4.20    3.87
  14   2   2    3.00    2.41
 -14   2  -2   -2.46    6.92
  14   2   2   -0.84    6.31
  14   2   2   -5.56    4.80
  14   2   2    3.98    2.38
  15  -2   2   -1.90    2.06
  15  -2   2    1.48    1.89
  15  -2   2   -1.40    4.70
 -15  -2  -2   -0.91    9.42
 -15  -2  -2    0.86    4.34
  15  -2   2   -5.86    8.57
  15  -2   2    0.07    4.39
  15   2   2    0.84    2.59
  15   2   2   -1.32    4.46
  15   2   2    2.51    2.29
  15   2   2    2.58    2.58
  15   2   2   -4.93    7.72
 -15   2  -2    9.33    8.31
  16  -2   2    6.16    2.43
  16  -2   2    2.03    4.77
  16  -2   2    1.34    4.70
 -16  -2  -2    5.24    5.19
  16  -2   2    2.29    2.02
  16   2   2   -3.81    4.40
  16   2   2    2.74    2.65
  16   2   2    0.95    2.37
  16   2   2    2.45    2.54
  17  -2   2    1.17    7.23
  17  -2   2   -0.67    5.12
  17  -2   2   -2.59    2.38
  17  -2   2   -0.07    1.78
 -17  -2  -2    2.61    5.00
  17   2   2   -0.19    4.48
  17   2   2    2.07    2.32
 -18  -2  -2    5.27    5.15
  18  -2   2    1.07    2.45
  18  -2   2    0.60    5.20
  18  -2   2   -0.47    2.04
  18   2   2   -4.38    4.28
  18   2   2    2.70    2.47
  19  -2   2    5.21    5.37
 -19  -2  -2   -2.95    4.78
  19  -2   2    0.68    1.89
  19  -2   2   -1.54    2.32
  19   2   2    4.39    2.60
  20  -2   2    0.53    1.68
  20  -2   2    0.64    1.79
  20   2   2   -0.98    1.96
  21  -2   2   -0.52    1.37
 -21  -2  -2   -2.87    1.75
  21  -2   2   -3.24    1.24
  21   2   2   -2.02    1.59
  22  -2   2    2.48    1.35
  23  -3  -2   -1.24    1.10
 -22  -3   2   -1.55    1.56
  22  -3  -2   -0.11    1.33
  22  -3  -2    0.24    1.25
 -21  -3   2    1.02    1.86
  21  -3  -2   -0.33    1.61
  21  -3  -2   -0.09    1.53
 -20  -3   2    0.58    2.28
  20  -3  -2    1.51    1.90
  20  -3  -2    0.94    2.10
  20   3  -2    5.12    5.91
  19  -3  -2    2.16    2.49
  19  -3  -2   -1.69    5.43
  19  -3  -2   -1.68    1.99
  19  -3  -2    2.58    5.49
 -19  -3   2    6.48    4.94
  19   3  -2    6.44    3.95
  19   3  -2    4.82    5.80
  18  -3  -2   -0.63    4.75
 -18  -3   2   -4.06    4.33
  18  -3  -2    5.15    4.90
  18  -3  -2    3.00    2.04
  18  -3  -2    0.40    1.84
  18   3  -2   -0.82    4.71
 -18   3   2    7.99    8.22
  17  -3  -2    3.41    4.67
  17  -3  -2   -1.21    1.68
 -17  -3   2    0.00    4.80
  17  -3  -2   -1.91    2.51
  17  -3  -2   -2.37    5.25
  17   3  -2   -4.75    5.00
  17   3  -2    0.21    3.29
  17   3  -2   -0.27    2.70
 -17   3   2   -6.33    5.80
  16  -3  -2    3.42    4.58
  16  -3  -2    3.50    2.00
  16  -3  -2   -0.20    2.72
 -16  -3   2    2.67    4.58
  16  -3  -2    8.51    4.85
  16   3  -2    1.70    5.00
  16   3  -2    5.62    3.11
 -16   3   2    0.35    4.93
  16   3  -2    4.03    3.48
  16   3  -2   22.38    8.84
 -15  -3   2   11.30   10.06
  15  -3  -2   11.60    5.34
  15  -3  -2   12.75    5.28
  15  -3  -2    6.58    2.94
 -15  -3   2    6.64    5.37
  15  -3  -2   -5.04    7.31
 -15  -3   2   18.50   10.48
  15  -3  -2   13.15    3.33
  15   3  -2   17.16    4.23
 -15   3   2    8.83    5.19
  15   3  -2    7.77    3.18
  15   3  -2    9.85    5.18
 -15   3   2   16.72    6.38
  15   3  -2    1.78    6.22
  14  -3  -2   31.64    7.25
  14  -3  -2   30.64    6.36
  14  -3  -2   34.13    6.34
  14  -3  -2   35.16    8.62
 -14  -3   2   27.92    9.71
 -14  -3   2   15.50    7.11
 -14  -3   2    7.96    9.51
  14   3  -2   29.50    6.88
 -14   3   2   16.15    7.47
  14   3  -2   28.81    6.08
  14   3  -2   23.65    7.21
  14   3  -2   16.84    7.53
 -14   3   2   28.68    7.18
 -13  -3   2   -1.51    6.28
 -13  -3   2    8.21    6.25
  13  -3  -2    3.80    2.84
  13  -3  -2   10.80    3.99
  13  -3  -2   -4.21    2.57
  13  -3  -2    0.23    5.23
  13  -3  -2    4.16    3.15
 -13  -3   2    5.97    5.22
 -13   3   2   -1.26    2.90
  13   3  -2   -3.72    3.13
 -13   3   2    1.65    4.60
  13   3  -2    9.73    4.49
  13   3  -2   -6.60    5.74
  13   3  -2    2.52    2.96
  12  -3  -2    4.33    3.37
  12  -3  -2    1.15    3.35
 -12  -3   2    1.07    5.43
  12  -3  -2   -4.10    4.34
  12  -3  -2   -4.94    2.73
 -12  -3   2    2.22    5.26
 -12  -3   2   -1.28    3.19
  12  -3  -2    3.75    2.95
  12   3  -2    1.49    2.87
 -12   3   2    2.73    2.95
  12   3  -2   -1.06    4.24
 -12   3   2    2.35    3.54
  12   3  -2    1.15    3.01
  11  -3  -2    6.13    2.79
 -11  -3   2   -2.52    4.26
 -11  -3   2    2.17    2.90
  11  -3  -2   11.33    3.55
  11  -3  -2    3.69    2.84
  11  -3  -2    0.60    3.56
  11  -3  -2    2.41    3.28
 -11  -3   2    4.11    4.86
  11   3  -2    5.07    3.05
  11   3  -2    3.07    3.51
  11   3  -2   -2.71    2.85
 -11   3   2   -2.33    3.50
 -11   3   2   -0.89    2.48
  11   3  -2   -0.99    2.80
 -10  -3   2   22.65    5.01
  10  -3  -2   18.85    4.84
 -10  -3   2   13.49    5.71
 -10  -3   2   17.14    5.66
  10  -3  -2   15.86    5.15
  10  -3  -2   21.46    4.82
  10   3  -2   23.06    4.88
 -10   3   2   27.59    4.94
  10   3  -2   12.59    4.94
  10   3  -2   18.08    4.82
 -10   3   2   23.46    5.24
   9  -3  -2    4.75    2.57
  -9  -3   2    1.12    3.48
  -9  -3   2    2.18    3.26
   9  -3  -2    1.71    3.14
   9  -3  -2    0.36    1.89
   9  -3  -2   -2.09    2.20
  -9  -3   2    3.99    2.48
  -9   3   2   -3.55    2.86
   9   3  -2   -0.08    2.75
  -9   3   2   -0.10    2.73
   9   3  -2   10.29    2.26
   9   3  -2   -0.32    2.12
   8  -3  -2   23.28    5.31
  -8  -3   2   20.39    5.01
  -8  -3   2   20.74    4.94
   8  -3  -2   16.41    4.82
  -8  -3   2   24.02    5.32
  -8  -3   2   31.42    5.90
   8  -3  -2   22.31    4.83
  -8   3   2   20.56    5.06
   8   3  -2   20.50    5.00
  -8   3   2   26.31    5.05
   8   3  -2   23.77    5.13
   8   3  -2   21.96    4.90
   8   3  -2   29.91    4.96
   7  -3  -2   11.74    2.76
   7  -3  -2    6.11    2.24
  -7  -3   2    7.74    2.71
  -7  -3   2    0.56    2.28
   7  -3  -2    1.79    4.23
   7  -3  -2    4.77    2.04
  -7  -3   2   12.63    3.67
  -7  -3   2   -2.71    2.61
  -7   3   2    9.73    2.42
  -7   3   2    4.96    2.55
   7   3  -2   11.27    2.48
   7   3  -2    9.10    2.41
   7   3  -2    8.09    2.74
   7   3  -2    9.28    2.52
   6  -3  -2   25.16    6.00
  -6  -3   2   31.35    6.20
   6  -3  -2   30.96    6.09
   6  -3  -2   28.60    6.46
  -6  -3   2   37.58    6.29
  -6  -3   2   32.25    6.30
   6   3  -2   29.78    6.19
  -6   3   2   29.38    6.19
   6   3  -2   26.78    6.19
   6   3  -2   29.12    6.56
   6   3  -2   31.43    6.22
  -5  -3   2  149.98   30.78
   5  -3  -2  160.91   30.71
  -5  -3   2  167.45   30.70
   5  -3  -2  158.31   30.61
  -5  -3   2  156.93   30.70
   5  -3  -2  154.17   30.77
  -5  -3   2  156.55   30.73
  -5   3   2  163.67   30.69
   5   3  -2  162.58   30.69
   5   3  -2  167.68   30.72
   5   3  -2  152.17   30.84
   5   3  -2  164.12   30.69
  -4  -3   2   11.44    2.99
  -4  -3   2   10.64    2.66
  -4  -3   2   11.69    3.16
  -4  -3   2   11.63    2.60
   4  -3  -2   10.41    2.19
   4  -3  -2    9.12    2.65
   4  -3  -2   11.34    2.65
   4  -3  -2   12.77    2.74
   4   3  -2   10.91    2.62
   4   3  -2    8.77    2.45
  -4   3   2    6.88    2.50
   4   3  -2   11.91    2.83
   3  -3  -2   16.26    3.83
  -3  -3   2   17.19    4.07
   3  -3  -2   19.01    3.73
  -3  -3   2   13.37    3.73
   3  -3  -2   19.74    3.89
  -3  -3   2   17.96    4.03
   3  -3  -2   20.78    3.95
  -3  -3   2   18.49    3.73
   3   3  -2   23.16    3.97
   3   3  -2   13.75    3.76
   3   3  -2   16.40    3.65
  -3   3   2   17.39    3.78
   2  -3  -2  164.22   35.49
  -2  -3   2  182.99   35.53
  -2  -3   2  181.41   35.59
   2  -3  -2  194.70   35.57
   2  -3  -2  185.69   35.53
  -2  -3   2  180.63   35.59
  -2  -3   2  190.19   35.55
   2  -3  -2  190.60   35.58
   2  -3  -2  183.81   35.58
   2   3  -2  200.89   35.57
  -2   3   2  179.57   35.56
   2   3  -2  194.66   35.52
   2   3  -2  181.09   35.57
   1  -3  -2   21.23    4.34
  -1  -3   2   21.23    4.62
  -1  -3   2   23.42    4.36
   1  -3  -2   20.35    4.41
  -1  -3   2   20.48    4.40
   1  -3  -2   19.42    4.60
  -1  -3   2   19.71    4.60
   1   3  -2   23.03    4.47
   1   3  -2   18.68    4.28
  -1   3   2   26.44    4.46
  -1   3   2   21.97    4.48
   0  -3   2   23.69    4.68
   0  -3   2   22.10    4.78
   0  -3  -2   17.92    4.66
   0  -3  -2   21.04    4.51
   0  -3  -2   21.97    4.45
   0  -3   2   21.00    4.46
   0  -3   2   24.96    4.53
   0   3   2   21.48    4.44
   0   3  -2   23.16    4.56
   0   3   2   18.13    4.53
   0   3   2   23.73    4.55
   0   3  -2   23.82    4.34
   1  -3   2   -2.28    1.80
   1  -3   2   -0.24    1.81
  -1  -3  -2   -1.99    1.13
   1  -3   2   -0.24    1.29
  -1  -3  -2    4.00    1.88
   1  -3   2    1.73    1.41
  -1  -3  -2    0.83    1.55
   1   3   2   -0.22    1.53
   1   3   2   -0.24    1.26
  -1   3  -2    1.06    1.41
   1   3   2    0.48    1.38
  -1   3  -2    1.93    1.12
  -1   3  -2    0.26    0.77
   2  -3   2    1.93    1.43
  -2  -3  -2    0.46    1.21
   2  -3   2    1.62    1.85
   2  -3   2   -4.56    1.67
   2  -3   2   -1.11    1.47
  -2  -3  -2    0.56    1.61
  -2  -3  -2    1.13    1.79
  -2   3  -2    2.45    1.51
   2   3   2   -0.06    1.37
   2   3   2   -1.53    1.43
   2   3   2    2.85    1.58
  -3  -3  -2   11.89    3.04
   3  -3   2   13.41    3.08
   3  -3   2   15.99    3.03
  -3  -3  -2   11.00    2.72
  -3  -3  -2   14.03    3.03
   3  -3   2    8.21    2.84
   3  -3   2    8.92    2.80
  -3   3  -2   10.98    2.82
   3   3   2   15.02    2.88
   3   3   2   10.36    2.80
   3   3   2   13.07    2.91
  -4  -3  -2   -0.31    1.76
  -4  -3  -2   -0.68    1.86
   4  -3   2    2.44    1.71
  -4  -3  -2    1.72    1.57
   4  -3   2    1.23    1.90
   4  -3   2    2.52    1.76
   4   3   2    0.90    1.74
   4   3   2    2.67    1.83
   4   3   2    1.18    1.66
   4   3   2    1.48    2.46
  -4   3  -2    0.79    1.69
   5  -3   2   34.66    6.70
   5  -3   2   26.60    6.50
   5  -3   2   48.05    6.75
   5  -3   2   34.56    6.58
  -5  -3  -2   32.14    6.50
   5   3   2   33.33    6.56
   5   3   2   31.77    6.58
  -5   3  -2   30.36    6.61
   5   3   2   24.13    6.67
   5   3   2   32.87    6.57
  -6  -3  -2    0.77    2.20
  -6  -3  -2    4.53    2.17
   6  -3   2    3.89    2.61
   6  -3   2   -0.83    2.38
   6  -3   2    0.80    1.93
   6  -3   2    1.38    1.85
  -6  -3  -2    5.93    2.76
   6  -3   2   -0.85    1.93
   6   3   2    3.36    2.51
   6   3   2    0.48    2.11
  -6   3  -2    1.69    2.16
   6   3   2    4.34    2.18
   6   3   2    3.49    1.97
  -7  -3  -2   12.23    4.98
  -7  -3  -2   19.81    4.68
   7  -3   2   22.27    4.70
   7  -3   2   18.82    4.43
   7  -3   2   11.10    4.63
   7  -3   2   22.42    4.44
   7  -3   2   18.80    4.43
  -7  -3  -2   23.57    4.60
  -7   3  -2   19.97    4.65
   7   3   2   19.96    4.36
   7   3   2   14.77    4.74
   7   3   2   18.31    4.66
   7   3   2   21.89    4.51
  -8  -3  -2   -2.35    2.40
   8  -3   2    2.78    2.30
   8  -3   2    4.72    2.52
  -8  -3  -2   -2.24    3.31
  -8  -3  -2    5.97    3.21
   8  -3   2    1.64    2.03
   8  -3   2    5.39    3.33
  -8   3  -2    4.15    3.22
   8   3   2    4.57    3.45
   8   3   2    0.69    2.46
   8   3   2   -0.02    1.94
  -9  -3  -2   -0.30    3.96
   9  -3   2    2.46    3.50
  -9  -3  -2    0.43    2.54
   9  -3   2    0.67    2.34
  -9  -3  -2    9.38    4.29
   9  -3   2    5.13    2.85
   9   3   2    2.53    2.83
   9   3   2    6.33    2.67
  -9   3  -2   -0.96    3.32
   9   3   2    3.84    3.80
  10  -3   2   -2.26    2.53
  10  -3   2   -2.71    4.16
 -10  -3  -2    0.98    5.47
 -10  -3  -2   -2.88    2.70
  10  -3   2   12.00    3.22
  10  -3   2   -5.28    3.15
 -10  -3  -2    1.06    4.29
  10  -3   2   -2.46    3.11
  10   3   2   -3.39    2.97
  10   3   2   -0.60    3.07
  10   3   2   -0.30    2.88
  10   3   2   -0.22    3.58
 -10   3  -2    4.12    3.67
  10   3   2   -0.02    3.59
  11  -3   2   11.82    3.82
  11  -3   2   10.64    3.38
  11  -3   2   10.72    5.04
 -11  -3  -2    7.18    5.60
  11  -3   2    7.23    3.18
  11  -3   2    9.19    3.37
 -11  -3  -2    3.33    3.16
  11   3   2    1.34    3.41
  11   3   2    9.10    4.66
 -11   3  -2   14.36    4.95
  11   3   2   11.13    3.85
  11   3   2    1.57    3.30
  11   3   2    3.29    3.65
 -12  -3  -2    1.01    6.00
  12  -3   2    5.79    2.98
 -12  -3  -2    3.39    3.88
  12  -3   2    3.80    3.05
  12  -3   2    5.91    3.72
  12  -3   2   14.01    4.36
  12  -3   2   13.36    5.51
  12   3   2    6.85    3.59
 -12   3  -2    9.76    5.04
 -12   3  -2   14.55    3.98
  12   3   2    3.61    3.45
  12   3   2   15.32    5.64
  13  -3   2    6.22    3.91
 -13  -3  -2    3.09    4.23
  13  -3   2    5.23    2.50
  13  -3   2   16.79    5.44
 -13  -3  -2   10.74    7.87
  13  -3   2   -4.39    5.66
  13   3   2    5.94    6.13
  13   3   2    3.07    4.60
 -13   3  -2    2.28    5.85
  13   3   2   -0.06    2.76
 -13   3  -2    9.23    5.14
  13   3   2    3.12    2.76
 -14  -3  -2   13.58    9.01
  14  -3   2   10.07    3.27
  14  -3   2   13.95    7.30
 -14  -3  -2   16.18    5.52
  14  -3   2   12.10    2.97
  14  -3   2    4.98    4.55
  14  -3   2   12.16    5.99
 -14   3  -2    8.03    5.83
  14   3   2   15.44    5.35
 -14   3  -2   13.22    7.40
  14   3   2    6.81    3.51
  14   3   2    2.71    7.12
  15  -3   2    2.69    2.24
  15  -3   2    2.00    5.60
 -15  -3  -2    4.07    5.07
  15  -3   2    1.76    4.17
  15  -3   2    2.30    2.42
 -15   3  -2   10.24    6.98
  15   3   2    8.46    2.90
  15   3   2    2.01    4.79
  15   3   2    4.39    2.94
  16  -3   2    0.29    2.21
 -16  -3  -2   -1.31    4.52
  16  -3   2   -6.96    4.67
  16  -3   2    1.48    1.85
  16  -3   2    1.77    5.44
  16   3   2    2.00    2.63
  16   3   2   -2.36    2.33
  16   3   2    7.96    4.51
  17  -3   2   -4.91    4.36
 -17  -3  -2   -4.91    4.08
  17  -3   2    4.29    1.76
  17  -3   2   -3.31    2.01
  17  -3   2    6.64    5.44
  17   3   2   -7.19    4.43
  17   3   2    2.73    2.18
  18  -3   2    3.46    2.10
  18  -3   2    0.23    5.04
 -18  -3  -2   -3.86    4.85
  18  -3   2   -2.37    2.40
  18   3   2   -0.50    2.82
  18   3   2   -1.96    3.09
  19  -3   2    1.05    2.16
 -19  -3  -2    0.00    2.33
  19  -3   2    1.56    1.72
  19   3   2   -0.91    2.41
  20  -3   2   -0.34    1.38
 -20  -3  -2    1.61    2.98
  20  -3   2    0.27    1.54
  20   3   2   -3.39    2.28
 -21  -3  -2   -0.12    2.09
  21  -3   2    0.33    1.33
  21  -3   2    1.22    1.26
  21   3   2    6.01    2.37
  22  -4  -2    0.76    1.36
 -22  -4   2   -0.87    1.46
  22  -4  -2    1.17    1.10
  21  -4  -2    1.51    1.26
 -21  -4   2   -0.85    1.73
  21  -4  -2    2.99    2.28
  20  -4  -2   -1.78    1.87
  20  -4  -2    0.37    1.56
 -20  -4   2   -0.65    2.05
  19  -4  -2    3.40    2.25
  19  -4  -2    0.98    1.95
 -19  -4   2    5.36    5.92
  19  -4  -2   22.84    5.91
 -19  -4   2   -0.68    2.53
  19   4  -2   -0.05    2.50
 -18  -4   2    0.61    2.70
  18  -4  -2   -3.80    5.27
 -18  -4   2    6.41    5.45
  18  -4  -2    1.71    2.69
  18  -4  -2    4.41    1.82
 -18   4   2   -0.03    6.38
  18   4  -2    1.54    2.73
  18   4  -2   -0.05    6.26
  17  -4  -2    3.48    2.34
 -17  -4   2    3.42    2.61
 -17  -4   2    2.78    4.88
  17  -4  -2    3.91    4.38
  17  -4  -2   -7.54    5.20
  17  -4  -2    0.63    1.97
  17   4  -2    9.89    5.62
 -17   4   2    4.26    5.95
  17   4  -2    3.74    2.59
  16  -4  -2   -6.77    5.68
  16  -4  -2   -1.46    4.36
  16  -4  -2   -3.00    2.51
 -16  -4   2   -3.36    4.47
  16  -4  -2   -2.92    1.77
  16   4  -2   -5.60    5.52
  16   4  -2    0.84    2.41
 -16   4   2    0.40    4.23
  15  -4  -2    3.80    5.41
  15  -4  -2   -2.62    1.74
  15  -4  -2    4.36    4.61
  15  -4  -2   -4.30    8.51
 -15  -4   2   -0.18    4.89
  15  -4  -2   -0.86    2.39
 -15   4   2   12.95    8.35
 -15   4   2    5.43    4.50
  15   4  -2    1.12    8.63
  15   4  -2    0.79    6.07
  15   4  -2   -4.62    2.52
  14  -4  -2    7.59    2.45
  14  -4  -2    5.20    5.62
 -14  -4   2    3.55   11.85
  14  -4  -2    1.10    2.59
  14  -4  -2   10.16    7.71
 -14  -4   2    7.22    4.94
  14  -4  -2    4.54    4.59
  14   4  -2   -0.07    5.60
 -14   4   2    3.34    6.51
  14   4  -2    9.73    2.86
  14   4  -2    1.23    6.84
 -14   4   2   12.67    4.86
 -13  -4   2   25.47    6.53
  13  -4  -2   21.28    5.37
  13  -4  -2   21.39    6.41
 -13  -4   2   23.32    8.85
  13  -4  -2   29.82    5.67
  13  -4  -2   39.48    7.28
 -13  -4   2    8.99    8.74
  13  -4  -2   16.57    7.23
 -13   4   2   19.48    6.11
  13   4  -2   18.89    7.61
  13   4  -2   19.72    6.80
 -13   4   2   16.45    6.90
  13   4  -2   25.67    5.44
  12  -4  -2    1.54    2.61
 -12  -4   2    7.64    3.69
  12  -4  -2   -2.86    4.85
 -12  -4   2   -2.91    6.38
  12  -4  -2    8.08    3.84
 -12  -4   2   -7.90    6.63
  12  -4  -2    1.41    2.94
  12  -4  -2    0.91    4.13
  12   4  -2   -1.29    2.52
  12   4  -2    6.01    4.09
 -12   4   2    4.54    4.38
 -12   4   2   16.72    5.53
  12   4  -2    4.01    3.67
  12   4  -2    8.66    7.98
  11  -4  -2    9.55    4.92
  11  -4  -2   10.25    4.18
 -11  -4   2    2.66    5.74
 -11  -4   2    8.38    3.69
  11  -4  -2   16.54    3.75
 -11  -4   2    4.66    5.97
  11  -4  -2    4.10    3.44
  11   4  -2    4.78    5.53
  11   4  -2   12.23    3.86
  11   4  -2    6.16    4.03
  11   4  -2    9.73    3.40
 -11   4   2    9.79    3.54
 -11   4   2    6.20    4.61
  10  -4  -2    3.02    3.94
  10  -4  -2    3.89    3.08
  10  -4  -2   -1.77    2.88
 -10  -4   2   -0.07    2.85
  10  -4  -2   -1.08    3.20
  10  -4  -2   -2.63    2.77
 -10  -4   2   -2.69    4.55
 -10  -4   2    3.21    4.86
  10   4  -2    1.23    3.62
  10   4  -2    2.46    2.72
 -10   4   2   -0.56    2.79
 -10   4   2    4.09    3.97
  10   4  -2    0.50    3.36
  10   4  -2    0.76    2.73
   9  -4  -2    0.53    2.30
   9  -4  -2   -3.37    3.73
  -9  -4   2    0.92    4.50
   9  -4  -2    7.96    2.80
  -9  -4   2    4.08    2.84
  -9  -4   2   -1.09    4.03
   9   4  -2    3.23    3.59
   9   4  -2   -0.80    2.51
  -9   4   2    2.51    3.34
   9   4  -2   -1.49    3.21
  -9   4   2    2.80    4.32
  -8  -4   2   -1.32    2.54
  -8  -4   2    3.62    3.76
   8  -4  -2   -2.48    2.50
  -8  -4   2   -0.64    3.55
   8  -4  -2   -0.92    2.26
   8  -4  -2    5.14    3.39
   8   4  -2    2.95    2.31
   8   4  -2    2.64    3.38
   8   4  -2    1.19    3.13
  -8   4   2   -1.18    2.94
  -8   4   2    4.06    3.52
   7  -4  -2    4.00    2.13
   7  -4  -2    4.94    3.36
  -7  -4   2    2.28    3.21
  -7  -4   2    0.54    2.53
   7  -4  -2    7.30    2.82
  -7  -4   2    4.12    5.27
   7   4  -2    3.29    2.99
  -7   4   2    5.43    3.20
   7   4  -2    5.39    3.47
   7   4  -2    4.41    2.27
  -6  -4   2    2.74    2.43
  -6  -4   2    2.86    2.90
   6  -4  -2    3.64    3.24
  -6  -4   2    6.10    2.72
   6  -4  -2   12.00    3.04
  -6  -4   2    5.89    3.51
   6  -4  -2    4.10    2.33
  -6   4   2    6.86    3.04
   6   4  -2   11.16    2.62
   6   4  -2    7.77    3.84
   6   4  -2    7.92    2.33
  -5  -4   2   11.55    3.32
   5  -4  -2    3.82    3.60
  -5  -4   2    4.60    2.58
   5  -4  -2    7.85    3.16
   5  -4  -2    6.31    2.48
  -5  -4   2   10.84    2.87
  -5   4   2   12.49    3.57
   5   4  -2   12.35    2.59
  -5   4   2   10.02    2.81
   5   4  -2    5.37    2.33
   4  -4  -2   28.27    5.41
  -4  -4   2   20.90    5.39
   4  -4  -2   21.73    5.32
   4  -4  -2   26.55    5.71
  -4  -4   2   34.27    5.73
  -4  -4   2   24.75    5.38
  -4   4   2   32.11    5.66
  -4   4   2   23.68    5.45
   4   4  -2   27.45    5.36
   4   4  -2   12.82    6.08
  -3  -4   2    0.63    1.90
  -3  -4   2   -1.27    1.96
   3  -4  -2    3.64    1.76
   3  -4  -2    1.31    1.79
   3  -4  -2    1.89    1.82
  -3  -4   2   -1.02    2.19
  -3  -4   2    0.66    1.92
  -3   4   2    3.09    2.02
   3   4  -2    0.97    1.70
  -3   4   2    5.51    2.08
   3   4  -2   -1.24    1.63
  -2  -4   2   32.75    5.94
  -2  -4   2   32.92    5.87
   2  -4  -2   32.56    5.87
   2  -4  -2   33.59    5.85
   2  -4  -2   28.55    5.90
   2  -4  -2   25.57    5.87
  -2  -4   2   25.99    5.88
  -2  -4   2   29.71    5.91
  -2   4   2   23.87    5.87
   2   4  -2   28.72    5.86
   2   4  -2   22.21    5.92
   2   4  -2   26.88    5.78
   1  -4  -2   11.19    2.97
  -1  -4   2    7.86    2.62
  -1  -4   2   10.11    2.80
   1  -4  -2   11.48    2.72
   1  -4  -2   10.42    2.65
   1  -4  -2    6.66    2.62
  -1  -4   2    9.17    2.83
  -1  -4   2   14.25    2.70
   1   4  -2    8.45    2.38
  -1   4   2    6.37    2.60
   1   4  -2   13.76    2.77
   0  -4   2    1.34    1.85
   0  -4   2    1.90    1.71
   0  -4  -2    1.51    2.37
   0  -4   2    0.20    2.14
   0  -4  -2    0.04    1.65
   0  -4  -2    2.88    1.81
   0  -4   2   -1.40    1.78
   0  -4  -2    1.55    1.69
   0   4   2   -5.05    1.57
   0   4   2   -0.17    1.61
   0   4  -2   -3.66    1.70
   0   4  -2    0.81    1.31
  -1  -4  -2   -0.10    2.52
   1  -4   2    3.38    1.72
  -1  -4  -2    4.31    1.90
  -1  -4  -2    1.59    1.72
  -1  -4  -2   -0.46    1.80
   1  -4   2    3.91    1.96
   1  -4   2    1.40    1.86
   1   4   2   -2.65    1.51
  -1   4  -2    0.35    1.74
  -1   4  -2    6.42    2.54
   1   4   2   -2.11    1.78
   2  -4   2   -3.51    1.80
   2  -4   2    1.18    2.01
  -2  -4  -2   -0.50    1.80
   2  -4   2    9.04    2.11
   2  -4   2   -1.80    2.20
  -2   4  -2    4.84    1.98
   2   4   2    2.72    1.59
   2   4   2    0.85    1.93
  -2   4  -2    2.14    2.18
   3  -4   2   35.86    7.16
  -3  -4  -2   34.25    6.98
   3  -4   2   35.04    7.08
  -3  -4  -2   39.99    7.02
   3  -4   2   28.32    6.99
  -3   4  -2   36.13    7.23
  -3   4  -2   34.30    7.19
   3   4   2   36.67    7.14
  -4  -4  -2   91.75   18.33
  -4  -4  -2   99.26   18.50
  -4  -4  -2   98.55   18.38
   4  -4   2   97.21   18.35
   4  -4   2   91.16   18.41
   4   4   2  100.43   18.31
  -4   4  -2   94.40   18.46
  -4   4  -2   85.03   18.45
   4   4   2   89.99   18.39
   5  -4   2   -2.19    1.70
   5  -4   2   -1.58    2.59
   5  -4   2    2.11    1.89
  -5  -4  -2    1.02    3.04
   5  -4   2   -0.47    2.80
  -5  -4  -2   -1.34    2.48
  -5  -4  -2    0.85    2.09
   5   4   2    0.42    2.57
  -5   4  -2    1.42    2.90
  -5   4  -2    4.61    3.30
   5   4   2    1.69    1.85
  -6  -4  -2   31.36    7.28
   6  -4   2   30.98    7.70
   6  -4   2   37.49    7.61
  -6  -4  -2   43.68    7.56
   6  -4   2   32.77    7.31
  -6  -4  -2   42.86    7.85
   6  -4   2   33.36    7.26
   6   4   2   37.27    7.65
   6   4   2   36.95    7.65
   6   4   2   35.52    7.24
  -6   4  -2   45.94    7.82
  -7  -4  -2   15.60    3.40
  -7  -4  -2   10.83    4.10
   7  -4   2    8.96    3.86
   7  -4   2    9.23    3.13
  -7  -4  -2    9.13    4.18
   7  -4   2    9.32    3.24
  -7   4  -2   19.80    4.72
   7   4   2   12.35    3.24
   7   4   2   10.32    4.02
   7   4   2   14.20    3.92
   8  -4   2    6.24    2.37
  -8  -4  -2    3.68    2.68
   8  -4   2   -2.67    3.72
   8  -4   2    1.91    2.82
  -8  -4  -2   -0.18    4.16
   8  -4   2    0.76    3.25
   8   4   2    5.03    2.38
   8   4   2    3.67    3.90
  -8   4  -2    0.47    4.53
   8   4   2    2.46    3.21
   9  -4   2    3.62    2.99
   9  -4   2    3.38    4.07
  -9  -4  -2    4.78    2.95
  -9  -4  -2   -1.02    4.73
   9  -4   2    3.71    3.15
  -9   4  -2    0.74    3.91
   9   4   2   -1.05    3.27
   9   4   2    3.65    3.17
   9   4   2    1.24    2.85
   9   4   2    0.63    4.13
  10  -4   2   -2.25    5.85
  10  -4   2    5.37    2.84
 -10  -4  -2    4.68    5.15
  10  -4   2   -0.31    4.27
  10  -4   2   -0.15    3.49
 -10  -4  -2    1.87    2.67
  10  -4   2    5.59    2.88
  10   4   2    4.94    2.99
  10   4   2    6.80    3.25
  10   4   2    2.52    4.95
 -10   4  -2   -0.09    4.45
  10   4   2    1.59    3.38
  10   4   2    4.28    4.85
 -11  -4  -2   -0.62    3.37
  11  -4   2    7.70    6.39
 -11  -4  -2  -10.66    5.66
  11  -4   2    0.15    4.92
  11  -4   2    2.23    2.80
  11  -4   2    2.20    3.45
  11  -4   2    2.62    2.62
  11   4   2   -4.16    3.40
 -11   4  -2    1.57    4.70
  11   4   2    2.00    2.87
  11   4   2    4.48    5.15
  11   4   2    8.65    3.98
  11   4   2    2.23    4.07
  12  -4   2    3.34    2.17
  12  -4   2    0.47    4.48
 -12  -4  -2    4.43    7.22
 -12  -4  -2   -2.40    3.95
  12  -4   2   -3.30    5.97
  12   4   2    7.61    6.53
  12   4   2   -2.45    4.83
  12   4   2   -0.33    3.58
 -12   4  -2    0.89    5.97
  13  -4   2   58.13    9.46
  13  -4   2   24.67   11.49
  13  -4   2   51.03    9.64
 -13  -4  -2   25.25   12.32
  13  -4   2   35.03   10.05
  13   4   2   58.61   11.05
  13   4   2   47.71   10.15
 -13   4  -2   34.02   10.31
 -13   4  -2   33.42   11.13
  13   4   2   43.21    9.67
  13   4   2   49.91   12.09
  14  -4   2    0.99    1.94
  14  -4   2    3.77    4.44
  14  -4   2   -1.93    2.18
 -14  -4  -2    0.66    4.19
  14   4   2    1.10    2.88
  14   4   2   -5.95    4.71
  14   4   2   -5.95    2.06
 -14   4  -2   -0.75    4.70
  14   4   2    4.21    8.17
  15  -4   2    8.41    4.81
  15  -4   2   12.40    3.35
 -15  -4  -2   15.96    5.21
  15  -4   2    8.74    3.01
  15   4   2   12.53    3.31
 -15   4  -2   11.99    6.28
  15   4   2    7.80    3.73
 -16  -4  -2    3.61    5.00
 -16  -4  -2    2.23    2.12
  16  -4   2    7.64    4.50
  16  -4   2    1.39    2.15
  16  -4   2    3.95    1.93
  16   4   2    4.14    2.25
  16   4   2    3.50    2.77
 -16   4  -2    5.13    8.69
 -17  -4  -2   -0.29    3.13
  17  -4   2   -0.02    2.07
 -17  -4  -2   -3.47    4.78
  17  -4   2    3.65    2.37
  17  -4   2    3.49    4.64
  17   4   2    0.54    3.33
  17   4   2   -0.56    2.53
 -18  -4  -2   -1.83    2.66
  18  -4   2    1.44    1.99
  18  -4   2    1.56    1.97
 -18  -4  -2    5.10    5.62
  18  -4   2    4.05    4.91
  18   4   2   -3.53    2.16
  18   4   2   -1.64    2.96
  19  -4   2   -0.40    1.77
 -19  -4  -2   -0.83    2.24
  19  -4   2    0.28    1.52
  19   4   2    2.76    2.01
  19   4   2   -0.27    4.57
 -20  -4  -2    1.47    2.17
  20  -4   2    1.02    1.28
  20  -4   2    0.89    1.40
  21  -4   2    0.66    1.28
  21  -4   2    0.91    1.27
  21  -5  -2    2.91    1.21
 -21  -5   2   -0.69    1.45
  21  -5  -2    1.13    1.42
  20  -5  -2    0.97    1.38
 -20  -5   2    1.14    1.77
  20  -5  -2   -0.10    3.43
  20   5  -2    0.86    1.63
  19  -5  -2    1.19    1.53
  19  -5  -2    1.87    2.00
 -19  -5   2    1.25    2.14
  19   5  -2   -0.27    1.86
 -18  -5   2   12.69    5.77
 -18  -5   2    3.02    2.73
  18  -5  -2   -0.10    1.78
  18  -5  -2    1.22    2.39
  18  -5  -2   12.29    5.47
 -18   5   2   13.25    6.47
  18   5  -2    2.47    2.31
 -17  -5   2   -6.68    5.53
  17  -5  -2    5.26    2.99
 -17  -5   2    1.06    2.90
  17  -5  -2    0.63    4.51
  17  -5  -2    5.17    2.19
 -17   5   2    2.10    5.22
  17   5  -2    6.64    2.61
  16  -5  -2    2.63    4.22
 -16  -5   2    4.46    2.67
  16  -5  -2    2.67    2.14
 -16  -5   2   -4.33    4.68
  16  -5  -2   -0.56    1.74
  16   5  -2    2.04    2.20
 -16   5   2    1.06    4.32
 -15  -5   2    1.82    2.66
  15  -5  -2    2.13    2.37
  15  -5  -2    2.12    2.06
  15  -5  -2    2.11    4.58
 -15  -5   2    6.80    5.32
  15   5  -2    3.64    2.34
 -15   5   2    1.92    4.54
  14  -5  -2   14.41    3.37
 -14  -5   2   13.52    5.60
  14  -5  -2    5.80    3.16
 -14  -5   2    4.40    3.53
  14  -5  -2   14.99    5.15
 -14   5   2   18.31    5.09
  14   5  -2   14.56    3.24
  14   5  -2   17.30    9.46
  14   5  -2   25.76   10.45
 -13  -5   2    6.29    5.35
  13  -5  -2   25.26    5.62
  13  -5  -2    1.13    7.23
 -13  -5   2    7.89    3.84
  13  -5  -2   23.13    3.97
  13  -5  -2   14.52    4.01
  13   5  -2   13.40    8.68
  13   5  -2   15.86    3.78
 -13   5   2   12.03    4.80
 -13   5   2   29.84    7.53
  13   5  -2   15.42    6.23
  13   5  -2   17.62    9.89
 -12  -5   2    6.83    4.61
 -12  -5   2   11.43    3.08
  12  -5  -2    7.28    4.71
 -12  -5   2   17.45   10.08
  12  -5  -2   15.46    6.91
  12  -5  -2    7.70    2.82
  12   5  -2   10.96    5.03
 -12   5   2   11.05    4.81
  12   5  -2    5.38    2.86
  12   5  -2    3.23    6.53
 -12   5   2    9.80    5.72
 -11  -5   2    1.83    2.75
  11  -5  -2   -0.51    2.38
  11  -5  -2    0.30    5.06
  11  -5  -2    1.46    2.96
 -11  -5   2   -0.58    4.29
 -11  -5   2   -5.87    6.95
  11  -5  -2    3.58    4.09
  11   5  -2   -5.90    2.96
  11   5  -2    2.44    2.27
 -11   5   2   -0.73    4.86
 -11   5   2   -2.32    3.69
  11   5  -2    7.89    5.18
 -10  -5   2   -0.83    2.77
  10  -5  -2    6.87    2.60
  10  -5  -2    8.66    3.55
  10  -5  -2    3.22    3.09
 -10  -5   2    2.76    5.85
 -10  -5   2    5.25    6.37
  10  -5  -2   -3.66    3.58
 -10  -5   2    0.52    3.07
  10   5  -2    6.73    4.80
  10   5  -2    6.14    3.20
 -10   5   2    7.63    6.63
  10   5  -2    2.84    2.43
  -9  -5   2    1.26    5.93
   9  -5  -2   -2.87    3.05
  -9  -5   2    3.15    3.29
  -9  -5   2    5.44    3.37
   9  -5  -2    3.73    2.81
   9  -5  -2   -4.30    3.47
   9  -5  -2    0.62    4.13
  -9  -5   2    3.78    5.15
   9  -5  -2   -0.06    3.39
  -9   5   2    7.65    5.86
   9   5  -2    0.87    2.78
  -9   5   2    6.95    4.30
   9   5  -2    5.26    2.95
   9   5  -2   -1.66    4.96
  -8  -5   2    3.64    5.16
   8  -5  -2    6.83    3.25
  -8  -5   2    1.48    4.52
  -8  -5   2   -1.13    3.07
   8  -5  -2   -2.04    2.38
   8  -5  -2    1.36    3.45
   8  -5  -2    0.56    3.91
  -8  -5   2    1.59    3.45
   8   5  -2    5.77    4.83
   8   5  -2    2.56    2.84
   8   5  -2   -1.94    2.45
   8   5  -2    0.46    4.06
  -8   5   2   -8.08    3.61
  -8   5   2    0.77    4.61
  -7  -5   2    1.65    4.05
  -7  -5   2    2.32    4.39
   7  -5  -2    3.80    4.31
   7  -5  -2    3.04    2.27
   7  -5  -2    0.50    3.58
  -7  -5   2    2.34    3.74
  -7  -5   2    2.69    2.78
   7   5  -2    0.80    3.90
  -7   5   2    4.74    4.17
   7   5  -2    1.72    2.27
   7   5  -2    1.31    4.39
  -6  -5   2    1.42    3.89
  -6  -5   2   -0.58    3.84
   6  -5  -2    0.60    2.27
  -6  -5   2    4.10    2.58
   6  -5  -2    1.17    3.70
  -6  -5   2   -0.16    5.35
  -6   5   2    1.89    3.66
   6   5  -2   -2.23    3.68
   6   5  -2   -2.17    3.78
   6   5  -2    0.52    1.88
   5  -5  -2    9.84    4.37
   5  -5  -2   14.14    3.67
  -5  -5   2   13.74    3.89
  -5  -5   2   14.35    4.40
  -5  -5   2   21.30    4.69
  -5  -5   2    9.61    4.36
   5   5  -2   12.22    4.51
  -5   5   2   19.47    4.61
   5   5  -2   14.24    3.47
  -5   5   2   17.27    4.55
  -4  -5   2   39.83    9.89
   4  -5  -2   40.12    8.99
   4  -5  -2   40.46    8.65
  -4  -5   2   38.07    8.87
  -4  -5   2   49.20    8.72
   4  -5  -2   46.67    8.64
  -4  -5   2   33.30    8.93
   4   5  -2   43.91    8.63
  -4   5   2   41.22    8.90
   4   5  -2   46.22    9.00
   4   5  -2   47.96    9.17
   3  -5  -2   43.86    9.27
  -3  -5   2   42.71    8.93
   3  -5  -2   50.02    8.95
   3  -5  -2   41.27    8.92
   3  -5  -2   44.39    9.19
  -3  -5   2   51.75    9.26
  -3   5   2   41.66    8.96
   3   5  -2   44.21    8.86
   3   5  -2   44.12    9.32
  -3   5   2   46.57    9.31
   3   5  -2   41.04    9.19
   2  -5  -2   17.01    4.37
   2  -5  -2   19.93    4.40
   2  -5  -2   29.41    4.67
  -2  -5   2   14.55    4.75
   2  -5  -2   12.28    4.76
  -2  -5   2   18.70    4.50
  -2  -5   2   20.35    4.41
  -2   5   2   24.44    4.39
  -2   5   2   13.19    4.61
   2   5  -2   20.65    4.49
   2   5  -2   20.04    4.36
   2   5  -2   10.50    4.58
  -1  -5   2   28.71    6.18
   1  -5  -2   25.18    6.13
   1  -5  -2   28.24    6.24
   1  -5  -2   34.09    6.21
   1  -5  -2   39.21    6.53
  -1  -5   2   32.67    6.45
  -1  -5   2   30.63    6.13
   1   5  -2   33.55    6.45
   1   5  -2   25.91    6.02
  -1   5   2   25.03    6.31
  -1   5   2   29.31    6.07
   0  -5  -2    0.64    2.66
   0  -5   2    4.42    2.09
   0  -5  -2    0.82    2.41
   0  -5   2    2.25    1.91
   0  -5  -2    2.52    2.95
   0  -5  -2    2.67    2.08
   0  -5   2    1.81    2.61
   0   5  -2    1.63    2.01
   0   5   2    1.25    2.65
   0   5  -2   -0.36    2.59
   0   5   2    1.61    1.95
   1  -5   2   10.36    3.68
  -1  -5  -2   14.16    2.92
  -1  -5  -2    9.35    3.56
  -1  -5  -2   17.65    3.32
  -1  -5  -2   11.31    3.68
   1  -5   2    9.53    2.88
   1  -5   2    8.90    3.37
   1  -5   2    9.74    2.79
   1   5   2    8.26    2.63
  -1   5  -2    6.98    2.97
   1   5   2   14.39    3.38
  -1   5  -2    4.49    3.26
   1   5   2    2.86    3.27
   2  -5   2    5.59    3.22
   2  -5   2    1.11    1.99
  -2  -5  -2   -0.60    2.69
   2  -5   2   -1.79    1.77
  -2  -5  -2    0.97    3.07
   2  -5   2    3.19    2.96
  -2  -5  -2    5.55    2.18
  -2   5  -2    0.17    3.02
  -2   5  -2   -4.08    2.25
   2   5   2   -0.19    1.77
   2   5   2   -0.38    2.92
   2   5   2    1.36    2.74
   3  -5   2   -1.23    3.46
   3  -5   2   -0.34    2.83
  -3  -5  -2    6.08    2.92
  -3  -5  -2    2.55    3.24
   3  -5   2    2.48    2.20
  -3  -5  -2    6.47    2.29
   3  -5   2   -0.13    1.97
   3   5   2    1.04    3.23
  -3   5  -2    5.18    2.79
   3   5   2    3.34    3.08
   3   5   2    1.63    1.92
  -3   5  -2    3.20    3.26
  -4  -5  -2    7.08    3.38
   4  -5   2    3.26    2.18
  -4  -5  -2    9.28    3.69
  -4  -5  -2    5.13    2.45
   4  -5   2    3.61    3.77
   4  -5   2    4.90    2.31
   4  -5   2    0.01    2.93
   4   5   2    3.11    3.49
   4   5   2    2.64    2.21
  -4   5  -2    2.91    3.44
   4   5   2   13.46    3.76
  -4   5  -2    5.00    3.42
   5  -5   2    0.40    3.96
  -5  -5  -2    2.07    2.61
  -5  -5  -2   10.61    3.90
  -5  -5  -2    0.40    3.72
   5  -5   2    6.09    3.27
   5  -5   2    4.31    2.40
   5  -5   2    6.42    2.26
  -5   5  -2    7.04    3.85
   5   5   2    5.10    3.98
   5   5   2    1.87    2.22
   5   5   2    6.73    3.80
  -5   5  -2    4.45    3.88
   6  -5   2    6.94    3.92
  -6  -5  -2    2.13    2.70
   6  -5   2    0.28    2.46
  -6  -5  -2    0.21    4.20
   6  -5   2    2.18    2.32
   6  -5   2    2.52    3.36
   6  -5   2    1.02    3.28
   6  -5   2    0.20    4.11
   6   5   2    0.55    2.46
  -6   5  -2    4.06    4.46
   6   5   2    1.16    4.32
   6   5   2   -0.14    4.36
   7  -5   2    0.19    3.74
  -7  -5  -2   -3.96    2.72
   7  -5   2    2.85    2.71
   7  -5   2    0.07    2.33
  -7  -5  -2    2.37    4.46
   7  -5   2    0.21    3.41
  -7  -5  -2    1.36    4.16
   7  -5   2   -5.75    2.78
  -7   5  -2    2.59    4.69
   7   5   2   -1.06    4.91
   7   5   2   -1.15    3.18
   7   5   2   -0.11    2.51
   7   5   2   -0.07    4.23
   8  -5   2   -2.96    2.70
  -8  -5  -2    2.85    3.12
   8  -5   2    1.52    3.32
   8  -5   2    4.60    4.57
  -8  -5  -2   -9.25    3.87
   8  -5   2   -0.09    2.51
   8  -5   2    0.54    2.68
  -8  -5  -2   -1.38    4.93
   8   5   2   -1.94    4.56
  -8   5  -2  -14.49    5.71
   8   5   2    3.29    2.68
   8   5   2    5.31    3.00
  -9  -5  -2    1.29    3.61
   9  -5   2    7.12    3.35
   9  -5   2    3.45    3.48
  -9  -5  -2    9.77    3.50
   9  -5   2    0.81    2.62
  -9  -5  -2   -1.02    5.55
   9  -5   2    8.50    3.51
   9   5   2    9.79    5.62
   9   5   2   -2.34    2.58
   9   5   2    5.53    2.98
  10  -5   2   10.90    3.56
  10  -5   2   -3.96    5.30
  10  -5   2    2.51    4.10
  10  -5   2   -1.55    2.94
 -10  -5  -2    7.28    4.63
 -10  -5  -2    1.59    3.29
 -10  -5  -2   -4.57    6.55
  10   5   2    6.99    5.04
  10   5   2   10.00    2.84
  10   5   2   10.98    4.12
  10   5   2   -1.80    5.92
 -10   5  -2    2.12    5.58
 -11  -5  -2   -0.06    4.56
 -11  -5  -2   -3.28    7.50
  11  -5   2    9.46    2.41
  11  -5   2    3.79    3.27
 -11  -5  -2   -2.41    2.99
  11  -5   2    6.13    6.87
  11  -5   2    6.76    4.10
  11   5   2   15.85    4.26
  11   5   2   10.74    5.01
  11   5   2   12.26    7.26
 -11   5  -2   11.70    5.89
  11   5   2    3.79    2.48
 -12  -5  -2    8.67    9.49
  12  -5   2  -15.48    7.78
  12  -5   2   -0.22    2.10
  12  -5   2    5.24    2.19
 -12  -5  -2    1.68    3.06
  12  -5   2   -0.67    3.88
 -12  -5  -2   -0.59    4.79
  12   5   2   -1.35    2.41
 -12   5  -2    2.93    7.36
  12   5   2    4.30    7.46
  12   5   2    4.64    3.66
  12   5   2    2.89    5.56
  13  -5   2    0.39    2.24
 -13  -5  -2    0.58    2.90
  13  -5   2    8.91    4.80
 -13  -5  -2    2.43    4.38
  13  -5   2    0.24    2.45
 -13   5  -2    3.30    4.95
  13   5   2    0.81    3.68
  13   5   2    5.38    2.21
  14  -5   2    1.48    2.25
 -14  -5  -2    2.24    4.35
 -14  -5  -2   -0.18    2.65
  14  -5   2   -1.00    1.99
  14  -5   2   -2.93    4.10
  14   5   2    3.18    2.29
 -14   5  -2   -0.45    4.71
  14   5   2    0.39    3.49
  15  -5   2    2.55    1.91
  15  -5   2    1.16    1.93
  15  -5   2    1.66    4.25
 -15  -5  -2   -0.29    2.64
 -15  -5  -2   -2.76    4.60
 -15   5  -2   -4.65    5.30
  15   5   2    4.48    3.32
  15   5   2    3.55    1.98
  16  -5   2    1.72    2.53
 -16  -5  -2   -0.72    4.62
  16  -5   2    0.48    2.32
 -16  -5  -2    1.71    3.41
  16  -5   2    0.85    4.77
 -16   5  -2    1.08    6.00
  16   5   2    1.19    2.18
  16   5   2    8.99    3.82
 -17  -5  -2    3.75    2.92
  17  -5   2   -1.00    2.12
 -17  -5  -2    6.47    5.22
  17  -5   2   -5.68    4.95
  17  -5   2    2.09    2.11
  17   5   2   -0.28    2.11
  18  -5   2   -1.30    1.65
 -18  -5  -2   -1.11    2.27
  18  -5   2   -1.20    1.68
  18   5   2    0.09    1.78
 -19  -5  -2    1.52    2.25
  19  -5   2   -0.68    1.46
  19  -5   2    0.82    1.36
  19   5   2    1.13    1.55
  20  -5   2    3.49    1.90
  20  -5   2    0.22    1.33
 -20  -6   2    1.66    1.59
  20  -6  -2   -1.93    1.46
  20  -6  -2   -0.74    1.23
  20   6  -2    0.10    1.39
  19  -6  -2   -2.56    1.49
  19  -6  -2   -1.35    1.78
  19   6  -2   -1.39    1.47
  18  -6  -2    1.01    1.87
 -18  -6   2    1.63    2.01
  18  -6  -2    1.34    1.56
  18   6  -2    0.23    1.55
  17  -6  -2    2.66    2.39
  17  -6  -2    6.28    5.20
 -17  -6   2    4.54    6.65
  17  -6  -2    1.66    1.95
 -17  -6   2    1.08    2.41
  17   6  -2   -2.34    1.82
 -17   6   2    9.34    5.07
 -16  -6   2    1.80    2.87
  16  -6  -2    1.65    2.69
  16  -6  -2    4.33    2.23
  16  -6  -2    1.70    4.56
 -16  -6   2    6.72    5.29
 -16   6   2   -0.55    4.43
  16   6  -2    3.49    2.31
  15  -6  -2    2.50    4.52
 -15  -6   2    1.00    5.22
  15  -6  -2    1.07    1.79
  15  -6  -2    3.71    1.83
 -15  -6   2   -0.86    2.02
  15   6  -2    2.00    1.95
 -15   6   2    0.88    4.07
 -14  -6   2   -0.77    2.67
  14  -6  -2    2.32    2.36
  14  -6  -2    0.62    4.29
 -14  -6   2    6.07    4.82
  14  -6  -2    0.79    2.03
  14   6  -2    1.67    2.29
 -14   6   2    3.58    4.32
  13  -6  -2   -3.27    2.34
  13  -6  -2   -2.42    2.12
 -13  -6   2    0.05    4.64
  13  -6  -2    0.48    4.26
 -13  -6   2   -4.41    2.52
  13   6  -2   -1.75    2.01
  13   6  -2    2.50    4.88
 -13   6   2    1.97    4.09
  12  -6  -2   18.74    4.85
  12  -6  -2   25.49    4.83
  12  -6  -2   23.40    8.75
  12  -6  -2   35.24    6.33
 -12  -6   2   24.31    6.35
 -12  -6   2   15.88    4.99
  12   6  -2   31.44   10.58
  12   6  -2   21.96    6.18
  12   6  -2   18.06    4.55
 -12   6   2   16.23    8.48
 -12   6   2   19.50    5.99
  11  -6  -2    1.89    2.58
  11  -6  -2    8.01    6.94
 -11  -6   2   -1.09    2.55
  11  -6  -2    4.37    4.41
 -11  -6   2    1.90    4.63
  11  -6  -2   -2.09    1.98
  11   6  -2    5.39    8.65
 -11   6   2   -2.94    7.23
  11   6  -2    4.11    4.68
 -11   6   2    3.37    3.98
  11   6  -2    2.74    1.93
  10  -6  -2   -5.34    2.26
 -10  -6   2   -3.71    4.52
  10  -6  -2    1.61    2.27
  10  -6  -2   -1.08    5.47
  10  -6  -2    0.99    4.20
 -10  -6   2    1.74    2.64
  10  -6  -2    3.65    2.37
  10   6  -2   -1.82    4.17
  10   6  -2   -5.24    7.20
 -10   6   2    1.69    4.00
  10   6  -2    3.72    2.39
 -10   6   2   -3.40    6.02
   9  -6  -2   26.99    4.96
   9  -6  -2   16.63    5.58
   9  -6  -2   19.04    4.75
   9  -6  -2   20.41    7.03
  -9  -6   2   13.67    8.20
   9  -6  -2   16.94    4.67
  -9  -6   2   22.24    5.79
  -9   6   2   10.58   12.63
   9   6  -2   12.81    7.68
   9   6  -2   20.72    5.31
  -9   6   2    9.70    6.94
   8  -6  -2   -4.31    5.14
  -8  -6   2    3.10    9.98
  -8  -6   2   -0.28    2.70
   8  -6  -2    8.12    3.28
   8  -6  -2    2.02    2.91
   8  -6  -2    2.92    2.93
  -8  -6   2    7.23    4.13
  -8  -6   2   -1.35    6.03
   8  -6  -2    1.92    3.40
   8   6  -2   11.29    2.91
   8   6  -2    1.15    2.36
   8   6  -2   -3.68    6.20
  -8   6   2    3.88    6.06
   8   6  -2    8.70    6.22
   7  -6  -2   69.00   12.25
  -7  -6   2   53.11   11.68
   7  -6  -2   58.74   11.53
   7  -6  -2   53.55   11.88
  -7  -6   2   75.41   12.77
   7  -6  -2   53.44   11.64
   7  -6  -2   50.65   11.75
   7   6  -2   54.60   11.68
   7   6  -2   56.98   12.74
   7   6  -2   68.84   11.55
  -7   6   2   66.58   12.50
   7   6  -2   56.83   12.41
  -6  -6   2    5.12    3.19
   6  -6  -2    0.87    2.80
  -6  -6   2    1.74    5.39
  -6  -6   2    6.18    3.23
   6  -6  -2    5.34    4.25
   6  -6  -2    1.55    2.94
   6  -6  -2    4.08    3.70
  -6  -6   2   -4.41    5.09
   6   6  -2    9.37    5.77
   6   6  -2    1.18    2.68
  -6   6   2   -1.09    4.77
   6   6  -2    0.10    4.37
   6   6  -2    4.84    2.89
  -5  -6   2   26.70    6.72
   5  -6  -2   24.16    5.60
  -5  -6   2   15.87    5.80
  -5  -6   2   22.72    6.68
   5  -6  -2   18.99    6.25
   5  -6  -2   23.53    6.01
  -5  -6   2   30.16    7.03
  -5  -6   2   24.22    5.59
   5   6  -2   26.23    6.63
   5   6  -2   28.83    5.79
   5   6  -2   26.34    5.40
  -5   6   2   22.78    6.60
   4  -6  -2   16.27    5.86
  -4  -6   2   24.74    5.32
  -4  -6   2   22.59    5.68
   4  -6  -2   35.34    5.84
  -4  -6   2   25.80    6.04
   4  -6  -2   23.64    6.37
  -4  -6   2   26.39    6.39
  -4  -6   2   17.91    6.15
   4  -6  -2   15.04    5.13
   4   6  -2   21.09    6.15
  -4   6   2   26.15    5.73
   4   6  -2   19.88    5.08
  -4   6   2   27.86    6.21
   3  -6  -2   43.62   10.17
  -3  -6   2   43.53   10.02
  -3  -6   2   37.10   10.32
   3  -6  -2   55.72   10.35
   3  -6  -2   54.64    9.79
  -3  -6   2   55.20   10.41
  -3  -6   2   66.72   10.41
   3  -6  -2   39.23   10.24
  -3  -6   2   45.63    9.83
  -3   6   2   67.06   10.49
  -3   6   2   46.98    9.95
   3   6  -2   40.06   10.09
   3   6  -2   49.98    9.70
   2  -6  -2   -1.78    3.42
   2  -6  -2   -2.17    2.23
  -2  -6   2    1.11    2.54
  -2  -6   2    3.28    4.08
  -2  -6   2    2.26    2.94
  -2  -6   2    6.30    3.42
   2  -6  -2   -0.29    4.18
  -2  -6   2    4.63    3.86
   2  -6  -2    0.11    2.78
  -2   6   2    2.61    2.65
   2   6  -2    5.70    3.92
  -2   6   2    4.67    3.59
   2   6  -2   -1.13    2.08
   1  -6  -2   12.37    3.94
   1  -6  -2   10.40    4.80
  -1  -6   2    8.55    5.08
  -1  -6   2   14.47    4.88
  -1  -6   2   13.47    4.03
   1  -6  -2   25.23    4.53
  -1  -6   2   21.93    4.85
   1  -6  -2   16.61    5.28
  -1  -6   2   17.69    4.29
   1   6  -2   16.28    5.12
  -1   6   2   17.21    4.17
  -1   6   2   22.80    5.07
   1   6  -2   12.77    3.91
   0  -6   2    2.08    3.51
   0  -6  -2   -0.31    2.27
   0  -6   2    3.86    4.09
   0  -6   2    3.09    2.70
   0  -6  -2    5.55    3.52
   0  -6  -2    0.59    3.17
   0  -6  -2   -0.05    4.28
   0  -6   2   -2.41    2.21
   0  -6   2    7.10    3.49
   0   6   2    1.92    2.24
   0   6  -2    1.88    2.48
   0   6  -2   -2.20    3.38
   0   6   2    0.34    3.35
  -1  -6  -2    3.08    3.60
   1  -6   2    2.84    2.35
   1  -6   2    3.18    3.43
   1  -6   2   -1.92    3.76
  -1  -6  -2   -3.83    4.31
   1  -6   2    1.96    4.07
   1  -6   2    1.44    2.37
  -1  -6  -2   -3.55    3.66
  -1  -6  -2    3.27    2.71
   1   6   2   -2.10    3.37
  -1   6  -2   -1.94    3.56
   1   6   2    1.42    2.34
  -1   6  -2   -0.26    2.53
   2  -6   2    2.90    3.41
   2  -6   2    1.56    2.53
  -2  -6  -2    5.97    4.22
   2  -6   2    0.46    2.52
   2  -6   2    3.67    3.00
   2  -6   2    5.47    3.27
   2  -6   2    0.66    4.35
  -2  -6  -2   -1.42    4.81
  -2  -6  -2    2.28    2.54
  -2   6  -2    3.00    2.62
  -2   6  -2    5.93    3.87
   2   6   2   -0.49    3.74
   2   6   2    1.24    2.36
   3  -6   2   20.50    4.67
   3  -6   2   21.08    5.57
   3  -6   2   16.47    5.77
   3  -6   2   10.81    5.32
  -3  -6  -2   28.41    5.88
   3  -6   2   17.70    5.04
   3  -6   2   25.62    4.89
  -3  -6  -2   20.85    4.79
  -3   6  -2   23.24    4.94
   3   6   2   16.73    4.58
  -3   6  -2   11.85    5.50
   3   6   2   22.59    5.60
   4  -6   2   -1.08    2.63
   4  -6   2   -2.45    4.64
  -4  -6  -2   -1.49    2.69
  -4  -6  -2    8.18    4.33
  -4  -6  -2    4.36    4.23
   4  -6   2   -0.27    2.49
   4  -6   2   -1.74    2.54
   4  -6   2    2.42    3.76
  -4   6  -2   -0.13    3.32
   4   6   2    2.14    2.71
  -4   6  -2    0.69    4.57
   4   6   2    1.91    4.56
   4   6   2    2.64    3.50
  -5  -6  -2    9.36    3.20
   5  -6   2    5.82    3.05
   5  -6   2    4.97    3.12
  -5  -6  -2   10.55    4.35
   5  -6   2   -2.06    5.00
   5  -6   2    4.28    2.70
   5  -6   2    7.67    4.58
   5  -6   2    3.42    3.11
  -5  -6  -2   -0.30    4.59
  -5   6  -2   -1.87    4.67
   5   6   2    9.13    5.25
   5   6   2    1.98    6.16
   5   6   2    7.33    3.56
   5   6   2    3.95    2.92
  -6  -6  -2   35.16    7.84
   6  -6   2   40.17    8.94
   6  -6   2   36.16    7.68
   6  -6   2   41.30    7.75
   6  -6   2   33.19    7.60
  -6  -6  -2   52.10    9.18
  -6  -6  -2   42.35    8.12
   6   6   2   33.80    7.76
   6   6   2   30.81    9.10
   6   6   2   30.51    7.65
   6   6   2   29.86    9.49
  -6   6  -2   51.67    9.37
   7  -6   2   15.14    4.16
  -7  -6  -2   11.65    4.57
   7  -6   2   19.83    4.07
   7  -6   2   18.01    4.37
  -7  -6  -2   16.55    4.90
   7  -6   2   13.11    4.41
   7   6   2   11.93    6.99
   7   6   2   13.96    7.34
  -7   6  -2   22.39    7.44
   7   6   2   14.79    3.90
   8  -6   2    6.95    2.98
   8  -6   2    3.26    3.76
  -8  -6  -2    6.20    3.39
  -8  -6  -2    9.98    6.67
  -8  -6  -2    7.63    4.44
   8  -6   2   10.07    6.12
  -8   6  -2    0.16    8.40
   8   6   2    6.22    2.80
   8   6   2    6.60    3.88
   9  -6   2    0.66    4.01
   9  -6   2   -3.38    1.84
  -9  -6  -2   -1.33    2.98
  -9  -6  -2   -9.96    7.49
  -9  -6  -2   -0.90    4.47
   9  -6   2   -0.94    6.59
   9  -6   2   -0.24    2.08
  -9   6  -2   10.93    5.94
   9   6   2   -0.05    4.01
   9   6   2    9.28    7.83
   9   6   2   -1.10    2.00
  10  -6   2   -3.80    2.09
  10  -6   2    6.84    7.50
  10  -6   2    0.82    4.07
  10  -6   2    0.40    2.03
 -10  -6  -2    1.43    4.29
 -10  -6  -2   -2.67    8.52
 -10  -6  -2   -0.11    2.96
  10   6   2    3.58    8.92
 -10   6  -2    2.23    6.54
  10   6   2    1.56    4.27
  10   6   2    1.37    2.00
  11  -6   2    1.90    3.90
  11  -6   2   16.06    7.87
 -11  -6  -2   33.84   10.76
 -11  -6  -2    3.74    4.83
  11  -6   2    6.00    2.45
  11  -6   2   13.81    3.10
  11  -6   2    1.16    2.33
 -11  -6  -2    2.64    3.32
  11   6   2    5.58    4.68
  11   6   2   -0.52    2.27
  11   6   2   15.56   10.70
 -11   6  -2   -1.06    9.24
  12  -6   2    5.29    2.22
  12  -6   2    0.48    2.12
  12  -6   2   -3.22    4.15
  12  -6   2   -2.85    2.52
 -12  -6  -2    1.93    3.04
 -12  -6  -2   -2.01    4.77
  12   6   2   -0.68    5.17
 -12   6  -2    4.54    4.28
  12   6   2   -0.17    2.09
  13  -6   2    0.29    4.55
  13  -6   2    1.11    2.16
 -13  -6  -2    5.52    2.88
  13  -6   2    0.49    2.18
 -13  -6  -2   -2.45    4.09
  13   6   2    1.26    2.15
 -13   6  -2   -4.93    4.69
  13   6   2   -4.13    5.46
  14  -6   2    4.31    4.53
  14  -6   2   14.60    2.97
 -14  -6  -2    3.11    4.60
 -14  -6  -2    7.14    3.49
  14   6   2    5.14    2.33
 -14   6  -2   -0.67    4.41
  15  -6   2    3.35    2.62
 -15  -6  -2    3.22    4.29
 -15  -6  -2   -0.58    3.19
  15  -6   2    1.34    2.55
  15  -6   2    3.76    4.34
 -15   6  -2   -9.02    5.21
  15   6   2    1.67    2.03
  16  -6   2    0.89    2.14
  16  -6   2    8.25    4.52
 -16  -6  -2   -2.34    2.72
  16  -6   2    0.90    2.25
 -16  -6  -2    3.29    5.21
  16   6   2    0.59    1.82
  17  -6   2    0.22    1.69
 -17  -6  -2    0.23    3.41
  17  -6   2    3.66    1.78
  17   6   2   -0.49    1.67
 -18  -6  -2   -0.31    2.56
  18  -6   2    3.57    1.69
  18  -6   2    2.40    1.84
  18   6   2    3.99    1.68
  19  -6   2   -0.86    1.26
  19   6   2    3.73    1.47
 -19  -7   2    0.26    1.73
  19   7  -2    0.91    1.22
  18  -7  -2    0.84    1.46
 -18  -7   2    1.11    1.67
  18  -7  -2    0.37    1.53
  18   7  -2    2.07    1.52
  17  -7  -2   -0.53    1.78
 -17  -7   2   -0.53    1.84
  17  -7  -2   -0.19    1.49
  17   7  -2   -0.02    1.47
  16  -7  -2   -1.59    1.82
  16  -7  -2    3.43    2.13
 -16  -7   2    1.76    2.19
  16   7  -2    1.48    1.72
  15  -7  -2    3.57    2.57
 -15  -7   2   -1.51    2.45
  15  -7  -2    1.91    2.26
  15  -7  -2   15.13    5.73
 -15  -7   2    9.44    5.27
 -15   7   2   -2.34    3.82
 -15   7   2    0.44    3.16
  15   7  -2    3.26    2.16
  14  -7  -2    3.95    5.04
  14  -7  -2    0.01    2.75
 -14  -7   2    1.69    2.60
 -14  -7   2   -1.78    4.70
  14  -7  -2    1.79    2.45
 -14   7   2   -2.10    4.20
 -13  -7   2    2.62    2.28
  13  -7  -2    1.04    2.02
  13  -7  -2    3.76    2.12
  13  -7  -2   -0.48    4.55
 -13  -7   2    3.18    4.99
  13   7  -2    6.63    4.70
  13   7  -2    2.30    2.29
 -13   7   2   -0.80    5.00
  12  -7  -2    4.32    4.56
  12  -7  -2   -1.88    2.23
 -12  -7   2   -0.20    2.35
  12  -7  -2    4.27    2.28
 -12  -7   2   -1.10    4.76
  12   7  -2    0.88    2.24
  12   7  -2   -2.21    4.10
 -12   7   2    3.00    4.32
  11  -7  -2    1.83    2.51
 -11  -7   2    5.33    2.44
 -11  -7   2    2.67    4.41
  11  -7  -2   -1.30    4.15
  11  -7  -2    2.61    2.63
  11   7  -2    3.37    4.25
 -11   7   2    1.81    4.54
  11   7  -2    3.73    2.16
 -10  -7   2    9.85    5.34
  10  -7  -2   14.71    3.66
  10  -7  -2    7.63    9.38
  10  -7  -2   12.57    3.50
  10  -7  -2   11.31    3.64
 -10  -7   2   14.75    3.78
  10  -7  -2    4.75    4.69
 -10   7   2   14.61    5.27
  10   7  -2    8.01    4.69
  10   7  -2   16.45    3.65
 -10   7   2   26.76   13.44
   9  -7  -2   -0.77    2.15
   9  -7  -2    1.40    3.87
   9  -7  -2   -1.78    2.59
   9  -7  -2   -1.51    7.28
  -9  -7   2    1.17    2.45
   9  -7  -2   -2.73    2.29
  -9  -7   2    0.31    4.34
  -9   7   2    0.37    4.03
  -9   7   2   -2.40    8.54
   9   7  -2    0.20    3.98
   9   7  -2   -1.16    2.19
   8  -7  -2   -0.57    2.22
   8  -7  -2   -0.07    2.69
   8  -7  -2    5.66    7.25
   8  -7  -2    1.02    3.88
  -8  -7   2    3.71    4.32
  -8  -7   2   -4.47    2.44
  -8   7   2   -2.85    7.28
  -8   7   2   -8.02    8.56
   8   7  -2   -1.60    2.19
   8   7  -2   -1.89    3.53
   7  -7  -2    1.16    6.41
   7  -7  -2   -1.95    2.27
   7  -7  -2    4.79    2.67
  -7  -7   2    5.00    2.62
   7  -7  -2    1.46    4.06
  -7  -7   2    0.01    3.93
   7   7  -2    4.44    7.09
  -7   7   2    3.01    7.54
  -7   7   2   -5.44    6.76
   7   7  -2    1.92    3.42
   7   7  -2    0.88    3.11
   6  -7  -2   14.47    6.11
   6  -7  -2    3.30    3.39
   6  -7  -2    8.29    3.13
   6  -7  -2    8.57    4.07
  -6  -7   2    1.13    8.09
  -6  -7   2    7.39    4.42
  -6   7   2    0.74    6.22
   6   7  -2    4.96    6.53
   6   7  -2    2.12    2.77
   6   7  -2    7.69    3.53
  -5  -7   2   36.48    9.68
  -5  -7   2   36.08    8.49
   5  -7  -2   32.71    9.40
   5  -7  -2   43.80    8.35
  -5  -7   2   37.81    7.98
   5  -7  -2   37.34    7.94
   5  -7  -2   35.97    8.16
   5   7  -2   30.95    7.94
  -5   7   2   41.87    9.61
   5   7  -2   36.91    9.54
   5   7  -2   38.97    7.90
  -4  -7   2   13.39    6.66
   4  -7  -2   10.02    2.92
   4  -7  -2    2.43    3.15
   4  -7  -2   10.76    3.53
   4  -7  -2    2.93    5.02
  -4  -7   2   -0.75    2.52
  -4  -7   2    3.06    6.09
  -4  -7   2    6.43    3.78
  -4   7   2    3.75    5.21
  -4   7   2    0.94    4.15
   4   7  -2   -1.18    5.04
   4   7  -2   -1.03    3.26
  -3  -7   2   -4.72    5.77
   3  -7  -2   -1.69    3.58
  -3  -7   2   -8.12    5.88
   3  -7  -2   -6.44    2.32
   3  -7  -2    8.95    2.96
  -3  -7   2    0.61    4.13
  -3  -7   2    2.24    2.73
  -3  -7   2    5.24    3.47
  -3  -7   2    1.08    4.05
  -3   7   2    0.78    3.77
   3   7  -2   -2.09    2.39
  -3   7   2   -4.98    4.97
   3   7  -2    1.93    5.16
  -2  -7   2   -3.91    3.74
   2  -7  -2    1.49    3.82
  -2  -7   2    4.84    2.80
   2  -7  -2   -6.75    4.90
  -2  -7   2   -7.92    5.37
  -2  -7   2    3.68    3.74
   2  -7  -2   -2.86    2.52
  -2  -7   2    2.65    5.92
   2   7  -2   -0.48    2.70
   2   7  -2   -1.84    4.59
  -2   7   2    4.53    3.39
  -2   7   2    5.29    4.73
   1  -7  -2   -7.59    6.28
   1  -7  -2   -2.46    4.63
   1  -7  -2   -0.59    3.19
   1  -7  -2   -4.45    3.59
  -1  -7   2   -3.28    4.97
  -1  -7   2    1.08    3.05
  -1  -7   2    0.43    3.39
  -1  -7   2   -4.25    5.88
   1   7  -2   -2.17    2.52
  -1   7   2    1.94    4.80
   1   7  -2    3.33    4.49
  -1   7   2    0.52    3.06
   0  -7   2   15.06    3.45
   0  -7  -2    6.57    3.94
   0  -7  -2   11.33    5.34
   0  -7   2   -6.01    4.57
   0  -7   2   14.28    6.13
   0  -7  -2    8.41    4.41
   0  -7   2    5.07    3.06
   0  -7   2    9.94    3.56
   0  -7   2    9.82    5.37
   0   7   2   13.71    3.61
   0   7   2   11.13    4.83
   0   7  -2    8.06    5.43
   0   7  -2    8.93    3.34
  -1  -7  -2    2.38    4.09
   1  -7   2    4.65    5.88
   1  -7   2    7.45    3.21
   1  -7   2    5.56    2.84
  -1  -7  -2    8.86    4.51
   1  -7   2    1.39    2.60
   1  -7   2    6.86    5.32
  -1  -7  -2    5.05    4.85
  -1   7  -2   13.02    5.33
  -1   7  -2    7.19    3.15
   1   7   2    6.00    3.20
   1   7   2    8.34    4.67
   2  -7   2   18.35    4.34
  -2  -7  -2   22.00    7.43
  -2  -7  -2   15.04    5.77
   2  -7   2    9.47    6.30
  -2  -7  -2   13.63    4.37
  -2  -7  -2    8.64    4.69
   2  -7   2   20.00    3.96
   2  -7   2   12.49    3.89
   2   7   2    9.43    3.79
  -2   7  -2    9.48    4.24
   2   7   2   22.19    6.10
  -2   7  -2    8.07    5.76
   3  -7   2    3.35    2.54
   3  -7   2   -0.22    4.88
  -3  -7  -2    2.46    5.56
   3  -7   2   -1.15    3.31
   3  -7   2    6.40    3.95
  -3  -7  -2    4.03    3.95
   3  -7   2    5.73    5.78
  -3  -7  -2    7.83    3.71
  -3   7  -2    2.67    5.69
   3   7   2    9.11    4.23
   3   7   2    1.77    5.40
  -3   7  -2    5.01    3.80
  -4  -7  -2   -3.73    5.57
  -4  -7  -2   -1.34    3.57
   4  -7   2    1.83    2.22
   4  -7   2   -0.77    6.16
   4  -7   2    1.23    2.35
   4  -7   2    0.14    3.65
   4  -7   2   -0.40    3.31
  -4  -7  -2    2.12    3.62
   4  -7   2    3.82    5.14
  -4   7  -2    4.67    4.27
   4   7   2   -3.36    3.48
   4   7   2    2.83    3.19
   4   7   2   -2.28    6.08
  -4   7  -2    3.48    5.99
   5  -7   2    0.55    3.29
  -5  -7  -2    2.47    3.38
   5  -7   2    4.61    6.51
  -5  -7  -2    1.47    3.73
   5  -7   2    4.97    2.67
   5  -7   2   -1.50    3.46
  -5  -7  -2    4.46    6.74
   5   7   2    1.59    3.77
   5   7   2    7.00    6.88
  -5   7  -2    6.97    7.11
   5   7   2   -4.11    2.87
   6  -7   2    3.45    2.11
  -6  -7  -2   -0.10    3.72
   6  -7   2   -5.55    7.26
   6  -7   2    0.09    3.29
   6  -7   2   -1.37    2.34
   6  -7   2    2.55    3.41
  -6  -7  -2   -1.60    3.55
  -6  -7  -2    8.40    7.12
   6   7   2   -3.10    4.16
   6   7   2    3.65    7.14
   6   7   2    1.95    3.80
  -6   7  -2    7.15    7.73
   7  -7   2   20.85    7.70
  -7  -7  -2    6.61    4.35
   7  -7   2    8.03    2.76
   7  -7   2   11.64    3.06
  -7  -7  -2   16.37    8.38
  -7  -7  -2    1.99    3.53
   7  -7   2    9.20    4.27
   7   7   2   12.42    3.19
   7   7   2   12.74    4.42
  -7   7  -2   16.14    9.33
   8  -7   2   -8.24    7.66
  -8  -7  -2    6.99    4.43
   8  -7   2    1.96    2.07
  -8  -7  -2    0.05    8.80
  -8  -7  -2    1.22    3.22
   8  -7   2   -2.66    3.97
   8  -7   2    3.48    2.16
   8   7   2    1.44    3.73
   8   7   2   -1.80    2.21
   9  -7   2    4.57    2.34
   9  -7   2    0.16    3.85
  -9  -7  -2   -0.16    2.99
   9  -7   2    0.35    2.26
  -9  -7  -2    0.61    4.45
   9   7   2   -0.55    2.36
   9   7   2    2.70    3.63
  10  -7   2    6.49    2.56
  10  -7   2    6.78    2.57
  10  -7   2    9.76    4.54
 -10  -7  -2    4.18    4.09
 -10  -7  -2    3.81    3.21
  10   7   2    3.85    2.36
  10   7   2    2.89    4.59
  11  -7   2    2.84    2.42
 -11  -7  -2    3.10    4.41
  11  -7   2   -0.71    4.06
  11  -7   2    0.22    2.14
 -11  -7  -2    8.33    3.00
  11   7   2   -1.00    1.88
  11   7   2    8.72    4.58
  12  -7   2    0.84    1.80
  12  -7   2   -3.02    3.74
 -12  -7  -2   -4.90    4.07
 -12  -7  -2    7.67    4.24
 -12   7  -2   -4.08    4.48
  12   7   2   -0.19    2.04
  12   7   2    4.05    4.71
 -13  -7  -2    1.64    4.39
  13  -7   2    0.41    2.38
 -13  -7  -2    1.83    3.33
  13  -7   2   -9.22    4.40
 -13   7  -2   -5.38    4.42
  13   7   2    2.58    5.28
  13   7   2    2.41    1.88
  14  -7   2   -6.15    4.91
 -14  -7  -2    3.73    4.75
 -14  -7  -2    1.62    3.13
  14  -7   2    0.32    2.40
  14   7   2   -0.81    1.95
 -14   7  -2   -2.83    4.75
 -15  -7  -2    0.49    3.06
  15  -7   2    1.68    2.05
  15   7   2    4.27    1.90
  16  -7   2   -0.44    1.59
 -16  -7  -2   -1.91    2.66
  16   7   2    2.29    1.50
  17  -7   2   -1.41    1.32
  17   7   2    0.05    1.21
  18  -7   2    0.42    1.40
  18   7   2    1.47    1.18
  17  -8  -2   -0.70    1.78
 -17  -8   2   -0.40    1.71
  17   8  -2    0.33    1.10
  16  -8  -2    1.00    1.68
 -16  -8   2    1.30    1.78
  16   8  -2   -0.21    1.24
  15  -8  -2    0.67    1.97
 -15  -8   2    0.61    2.00
  15   8  -2   -1.10    1.56
 -15   8   2   -0.79    2.42
  14  -8  -2   -0.86    2.26
 -14  -8   2    1.49    2.25
  14   8  -2    0.17    1.82
 -14   8   2    1.46    2.48
 -14   8   2   15.65    6.97
 -13  -8   2    1.92    2.73
 -13  -8   2    0.32    5.19
  13  -8  -2    3.06    2.65
  13  -8  -2    6.63    5.04
 -13   8   2    2.28    4.46
  13   8  -2   -0.07    5.41
  13   8  -2    1.05    2.11
 -12  -8   2    1.77    2.70
 -12  -8   2   -3.44    4.82
  12  -8  -2    1.73    2.87
  12  -8  -2   -0.78    4.61
  12   8  -2    0.96    2.29
 -12   8   2    3.36    4.09
  12   8  -2   -6.80    4.35
  11  -8  -2   -5.17    2.82
  11  -8  -2   -0.24    4.48
 -11  -8   2   -3.20    2.20
 -11  -8   2   -2.23    4.21
  11   8  -2    2.70    1.88
 -11   8   2   -3.88    3.41
  11   8  -2   -1.03    3.96
  10  -8  -2    3.23    2.40
  10  -8  -2   -1.15    4.37
 -10  -8   2    3.20    2.34
  10   8  -2    3.45    2.16
  10   8  -2   -5.59    3.83
 -10   8   2    0.65    5.36
  -9  -8   2   10.31    5.08
   9  -8  -2    2.01    4.26
   9  -8  -2    6.48    2.69
  -9  -8   2    4.92    2.62
   9   8  -2    5.84    2.52
  -9   8   2    0.66    4.24
   9   8  -2   12.00    4.36
  -8  -8   2   14.08    3.83
  -8  -8   2    8.53    5.27
   8  -8  -2   17.00    3.54
   8  -8  -2   15.79    5.36
   8  -8  -2   15.07    3.87
   8   8  -2   10.17    4.50
   8   8  -2    8.49    3.74
  -8   8   2   15.14    5.31
   7  -8  -2    4.58    3.84
   7  -8  -2    5.88    2.90
  -7  -8   2    2.39    2.77
  -7  -8   2    3.34    4.68
   7  -8  -2   10.16    2.69
  -7   8   2    3.61    4.65
   7   8  -2    9.37    4.41
   7   8  -2    4.16    2.81
   6  -8  -2   23.40    9.02
   6  -8  -2    2.92    2.17
   6  -8  -2    5.08    3.99
   6  -8  -2   -0.57    2.95
  -6  -8   2    6.08    4.80
  -6  -8   2    4.88    3.00
   6   8  -2   27.09    9.68
   6   8  -2    0.78    3.94
  -6   8   2   31.24   11.09
   6   8  -2   -0.50    2.87
  -5  -8   2    4.69    2.82
  -5  -8   2   -3.12    3.79
   5  -8  -2    2.59    8.19
   5  -8  -2   -1.16    2.85
   5  -8  -2   -2.12    3.35
   5  -8  -2    2.79    2.25
   5   8  -2    0.76    8.37
   5   8  -2    4.16    3.73
  -5   8   2   -7.74    8.05
   5   8  -2    1.97    3.08
   4  -8  -2    0.16    8.01
   4  -8  -2    2.32    2.92
  -4  -8   2    2.11    4.15
   4  -8  -2   -1.17    3.67
  -4  -8   2    1.93    2.85
   4  -8  -2    0.58    2.33
  -4   8   2   -9.64    7.39
   4   8  -2    8.65    8.19
   4   8  -2    2.09    3.53
   4   8  -2    1.81    3.69
  -3  -8   2    3.35    4.11
   3  -8  -2    0.93    3.09
  -3  -8   2    1.75    3.44
  -3  -8   2    4.67    2.75
   3  -8  -2   -1.83    3.90
   3  -8  -2   -6.63    7.32
   3  -8  -2    2.62    2.35
  -3  -8   2   29.94    9.51
   3   8  -2   -1.54    3.61
  -3   8   2   -0.95    7.17
   3   8  -2   11.22    6.88
  -3   8   2    4.56    5.42
  -2  -8   2   60.48   12.84
  -2  -8   2   57.52   11.93
   2  -8  -2   56.43   11.97
   2  -8  -2   41.53   13.26
  -2  -8   2   16.80   13.84
  -2  -8   2   65.73   12.24
  -2  -8   2   55.28   11.74
   2  -8  -2   69.05   12.22
   2  -8  -2   51.30   11.76
  -2   8   2   36.40   13.09
   2   8  -2   73.96   12.15
   2   8  -2   86.89   13.90
  -2   8   2   62.69   12.62
  -1  -8   2   -2.25    3.40
  -1  -8   2   -3.82    2.47
  -1  -8   2   -0.93    5.07
   1  -8  -2   -0.46    3.77
   1  -8  -2   -3.67    3.13
   1  -8  -2    3.85    7.62
  -1  -8   2    0.53    2.94
  -1  -8   2    0.42    7.83
   1  -8  -2    2.00    2.93
   1   8  -2   -2.84    3.65
   1   8  -2  -15.88    6.59
  -1   8   2    2.45    6.40
  -1   8   2    2.13    4.31
   0  -8   2    7.89    7.97
   0  -8   2    6.77    3.56
   0  -8   2   18.82    5.69
   0  -8  -2   13.14    4.12
   0  -8   2   12.87    3.65
   0  -8  -2   24.47    7.91
   0  -8  -2   20.28    4.42
   0  -8   2   15.46    4.54
   0  -8  -2    8.64    4.52
   0   8   2   22.91    5.30
   0   8   2   28.67    7.83
   0   8  -2   15.18    5.02
   0   8  -2    3.04    6.67
   1  -8   2    5.95    4.49
  -1  -8  -2    0.35    4.07
  -1  -8  -2    0.25    7.64
  -1  -8  -2   -1.79    3.30
  -1  -8  -2    3.59    3.58
   1  -8   2    0.87    3.90
   1  -8   2   -4.88    2.31
   1  -8   2    2.96    2.36
   1  -8   2    5.59    7.32
  -1   8  -2    2.79    4.14
   1   8   2    3.41    4.09
   1   8   2    6.34    7.82
  -1   8  -2   -4.36    6.27
   2  -8   2   19.73   15.08
  -2  -8  -2   12.09    5.12
   2  -8   2   15.65    4.18
   2  -8   2   18.01    5.48
   2  -8   2   14.96    5.62
  -2  -8  -2   27.42    5.50
   2  -8   2    5.57    8.40
  -2  -8  -2   19.12    4.97
  -2  -8  -2   -4.39    8.56
   2  -8   2   18.59    4.27
   2   8   2   14.87    8.33
  -2   8  -2   13.01    5.79
  -2   8  -2   25.54    8.38
   2   8   2   21.87    5.60
  -3  -8  -2   14.93    8.54
   3  -8   2   12.54    8.65
   3  -8   2    7.93    4.34
   3  -8   2    6.25    2.59
  -3  -8  -2    4.43    4.05
   3  -8   2    6.52    4.01
   3  -8   2    3.49    2.78
  -3  -8  -2    6.71    3.78
   3  -8   2    6.42    9.48
   3   8   2    1.74    3.89
   3   8   2    9.96    8.55
  -3   8  -2    3.85    7.28
  -3   8  -2    3.55    5.56
   4  -8   2    2.91    3.82
  -4  -8  -2   10.70    4.17
  -4  -8  -2   11.78    4.89
  -4  -8  -2    6.76    8.66
   4  -8   2   10.62    3.09
   4  -8   2    9.14    2.79
   4  -8   2   23.03    9.88
   4  -8   2    6.07    4.48
  -4   8  -2   21.98    8.67
   4   8   2    5.76    4.25
   4   8   2   11.07    9.19
   4   8   2   11.68    3.96
  -5  -8  -2   -0.29    3.53
   5  -8   2    8.54    2.76
  -5  -8  -2   17.91    9.41
   5  -8   2    7.97    3.91
   5  -8   2    9.49    2.56
  -5  -8  -2    4.69    4.43
   5  -8   2   33.65   10.33
   5   8   2   22.52   11.45
   5   8   2    5.03    4.13
   5   8   2   -1.59    3.04
  -5   8  -2   13.78    9.78
  -6  -8  -2    1.32    3.45
   6  -8   2    1.67    2.16
  -6  -8  -2    2.66    4.34
   6  -8   2   -0.81    3.97
   6  -8   2    3.23    2.55
   6   8   2    1.92    2.63
   6   8   2    0.48    3.89
   7  -8   2   -5.57    1.87
  -7  -8  -2    3.95    4.50
  -7  -8  -2   -0.54    3.16
   7  -8   2   -1.91    3.55
   7  -8   2    0.68    2.11
   7   8   2   -1.03    2.47
   7   8   2   -0.13    3.91
   8  -8   2   -1.89    1.95
  -8  -8  -2    6.42    3.34
  -8  -8  -2    0.53    4.49
   8  -8   2    4.03    2.37
   8  -8   2   -0.86    4.16
   8   8   2    3.42    2.37
   8   8   2    3.77    3.87
   9  -8   2    0.31    6.27
  -9  -8  -2   -1.10    5.10
   9  -8   2    3.13    2.13
  -9  -8  -2    7.67    3.09
   9  -8   2   -0.63    1.95
   9   8   2   -0.26    1.99
   9   8   2   -2.53    4.22
 -10  -8  -2    4.84    3.58
  10  -8   2    1.48    4.34
 -10  -8  -2   -2.12    3.72
  10  -8   2   -2.62    1.86
  10   8   2    2.01    4.51
  10   8   2    3.05    1.85
  11  -8   2   -1.51    2.52
 -11  -8  -2    1.76    4.23
  11  -8   2    3.70    4.13
 -11  -8  -2   -2.26    3.55
  11  -8   2   -0.45    2.47
  11   8   2    1.95    2.27
 -11   8  -2    5.04    5.02
  11   8   2   -9.07    4.59
 -12  -8  -2    3.04    3.24
  12  -8   2   -0.32    2.08
 -12  -8  -2    0.78    4.40
  12  -8   2   -7.40    4.45
  12   8   2   -4.70    5.46
  12   8   2    2.50    2.18
 -12   8  -2   12.16    5.33
  13  -8   2   -0.22    1.86
 -13  -8  -2   -1.53    2.97
  13   8   2   -0.88    1.80
 -14  -8  -2   -2.84    3.00
  14  -8   2   -0.01    1.74
  14   8   2    1.10    1.55
 -14   8  -2    4.15    2.93
  15  -8   2    2.78    1.82
  15   8   2    1.26    1.38
  16  -8   2    1.28    1.34
  16   8   2    1.21    1.21
  16   9  -2    0.37    1.02
  15  -9  -2    5.99    3.92
 -15  -9   2    0.64    1.94
  15   9  -2    0.52    1.15
 -14  -9   2    0.65    1.86
  14  -9  -2   -0.14    1.95
 -14   9   2    2.14    1.78
  14   9  -2    0.10    1.27
 -13  -9   2    1.77    2.07
  13  -9  -2    1.48    2.10
  13   9  -2    2.75    1.60
 -13   9   2    1.46    1.90
  12  -9  -2    2.48    2.33
 -12  -9   2   -1.25    2.24
 -12   9   2   -0.68    1.97
  12   9  -2    1.62    1.79
  11  -9  -2    0.13    2.54
 -11  -9   2    1.43    2.60
  11  -9  -2   -0.56    4.75
 -11  -9   2   -3.70    6.18
 -11   9   2   10.00    5.23
  11   9  -2    1.59    2.23
  11   9  -2    4.08    4.31
  10  -9  -2    9.22    4.77
  10  -9  -2    4.47    2.93
 -10  -9   2    1.39    2.89
 -10  -9   2    2.28    4.76
  10   9  -2    4.72    2.64
  10   9  -2    6.00    4.56
 -10   9   2   -0.84    4.58
   9  -9  -2    2.51    2.98
   9  -9  -2    2.88    4.67
  -9  -9   2    0.29    4.74
  -9  -9   2    4.87    3.07
   9   9  -2    6.13    4.17
  -9   9   2   10.75    4.89
   9   9  -2   -0.18    2.67
  -8  -9   2   13.66    5.85
   8  -9  -2   20.61    5.44
   8  -9  -2   16.87    4.29
  -8  -9   2   17.48    4.35
   8   9  -2   15.73    4.36
  -8   9   2   10.10    6.00
   8   9  -2   11.26    4.68
  -7  -9   2   -0.15    4.07
   7  -9  -2    3.92    3.76
  -7  -9   2    2.43    2.25
   7  -9  -2   -2.21    3.01
   7   9  -2    5.40    2.55
  -7   9   2   -2.15    4.70
   7   9  -2   -1.64    4.21
  -6  -9   2    3.84    2.58
   6  -9  -2    1.86    2.67
  -6  -9   2   -4.09    4.56
   6   9  -2    3.12    3.19
  -6   9   2    4.36    5.60
   6   9  -2    7.35    3.84
  -5  -9   2   -0.13    4.23
   5  -9  -2   -2.77    3.69
  -5  -9   2   -1.76    2.42
   5  -9  -2    0.52    2.27
   5  -9  -2    0.64    2.73
  -5   9   2    0.18    6.20
   5   9  -2   -3.44    3.64
   4  -9  -2    1.62    2.92
  -4  -9   2    0.05    3.80
   4  -9  -2    0.12    2.07
   4  -9  -2    0.23    3.86
  -4  -9   2   -1.91    2.50
  -4   9   2   -1.13    5.74
   4   9  -2    1.70    3.56
  -3  -9   2    6.47    4.44
  -3  -9   2   12.47    3.83
   3  -9  -2    9.74    4.14
   3  -9  -2    3.50    2.73
   3  -9  -2    8.71    3.38
  -3  -9   2    5.98    2.74
   3   9  -2    5.18    4.22
  -2  -9   2    3.60    3.38
   2  -9  -2    8.77    2.85
  -2  -9   2   -3.03    3.89
   2  -9  -2    0.15    4.07
  -2  -9   2    7.78    2.69
   2  -9  -2   10.13    3.38
  -2   9   2   10.01    5.84
   2   9  -2    6.64    4.32
   1  -9  -2   -4.36    3.99
  -1  -9   2    2.54    2.86
  -1  -9   2    0.51    4.04
   1  -9  -2   -0.06    2.91
  -1  -9   2    2.54    2.48
   1   9  -2   -2.21    4.33
  -1   9   2    3.13    5.25
   0  -9   2   62.06   11.27
   0  -9  -2   56.48   11.20
   0  -9  -2   50.76   10.91
   0  -9   2   49.07   10.58
   0  -9   2   49.61   10.66
   0   9  -2   43.28   11.21
   0   9   2   61.64   11.49
  -1  -9  -2   21.82    6.16
  -1  -9  -2   23.39    5.81
   1  -9   2   10.82    6.10
   1  -9   2   33.05    5.47
   1  -9   2   24.97    5.52
  -1   9  -2   16.09    7.03
   1   9   2   21.79    6.46
   2  -9   2    0.83    2.03
   2  -9   2    1.88    3.91
   2  -9   2   -0.28    2.12
  -2  -9  -2    0.10    4.31
  -2  -9  -2   -1.14    3.19
   2   9   2    1.07    4.00
  -2   9  -2   10.06    6.09
  -3  -9  -2    3.09    4.00
   3  -9   2    7.13    3.97
   3  -9   2    6.27    2.54
   3  -9   2    4.49    2.50
  -3  -9  -2    1.33    3.35
   3   9   2    6.72    4.76
   4  -9   2    3.53    3.91
  -4  -9  -2    9.28    3.68
   4  -9   2    6.51    2.63
   4  -9   2    5.47    2.70
  -4  -9  -2   10.53    4.89
   4   9   2   11.06    4.43
  -5  -9  -2   -0.03    2.99
  -5  -9  -2   -5.23    4.90
   5  -9   2    1.70    7.19
   5  -9   2    0.24    2.21
   5  -9   2    0.41    1.86
   5   9   2    1.86    3.73
   5   9   2    6.78    3.23
  -6  -9  -2    2.34    3.87
   6  -9   2    0.93    3.94
  -6  -9  -2    9.05    4.35
   6  -9   2    2.69    1.97
   6  -9   2    0.04    1.71
   6   9   2    4.12    4.44
   6   9   2   -5.59    2.72
  -7  -9  -2    3.14    4.47
   7  -9   2    3.11    4.45
   7  -9   2    5.74    2.43
  -7  -9  -2    3.62    4.08
   7   9   2   -0.15    4.11
   7   9   2    5.37    3.07
  -8  -9  -2    0.80    4.86
   8  -9   2   -1.81    4.09
  -8  -9  -2    2.22    3.90
   8  -9   2    4.26    2.26
   8  -9   2    2.42    2.56
   8   9   2   -0.76    2.70
   8   9   2   -6.25    4.09
   9  -9   2    2.19    2.19
  -9  -9  -2    0.74    4.40
  -9  -9  -2    2.74    3.69
   9  -9   2    3.96    4.21
   9  -9   2   -0.39    2.02
   9   9   2    1.54    4.29
  -9   9  -2    2.23    5.36
   9   9   2    2.38    2.43
 -10  -9  -2    1.32    3.57
 -10  -9  -2   13.63    6.24
  10  -9   2    9.29    4.73
 -10   9  -2    7.18    5.10
  10   9   2   -0.71    4.76
  11  -9   2    0.53    1.84
 -11  -9  -2    7.49    5.23
  11   9   2   -0.06    1.77
  12  -9   2    0.44    1.64
  12   9   2    0.06    1.46
  13  -9   2    0.42    1.42
  13   9   2    1.22    2.01
 -13   9  -2   -3.46    2.10
  14  -9   2   -0.35    1.36
  14   9   2    0.14    1.23
  13  10  -2    4.94    2.04
 -13  10   2    0.84    1.65
 -12 -10   2    1.19    1.92
  12  10  -2   -1.08    1.53
 -12  10   2   -1.08    1.40
 -11 -10   2   -1.21    1.74
  11 -10  -2    0.60    2.27
 -11  10   2    1.19    1.60
  11  10  -2    0.78    1.67
 -10 -10   2    1.95    1.94
  10 -10  -2   -1.41    2.13
 -10  10   2    3.04    1.76
  10  10  -2    4.79    3.15
   9 -10  -2    1.28    2.37
  -9 -10   2   -0.67    2.05
   9  10  -2    2.96    2.26
  -8 -10   2    2.67    2.37
   8 -10  -2   -0.78    2.43
   8  10  -2    8.72    6.92
   8  10  -2    5.03    2.72
   7 -10  -2   15.99    5.09
  -7 -10   2    3.73    2.74
   7 -10  -2    6.08    2.93
   7  10  -2    2.55    3.96
  -6 -10   2    2.19    2.53
   6 -10  -2   -0.47    4.68
   6 -10  -2   -0.24    2.89
  -6 -10   2    4.34    4.61
   6  10  -2    3.64    3.87
  -5 -10   2    4.57    4.22
  -5 -10   2   -2.00    2.54
   5 -10  -2   -2.34    4.56
   5 -10  -2    1.30    3.09
   5  10  -2    1.09    3.55
   4 -10  -2    5.14    5.14
  -4 -10   2   -0.22    4.10
   4 -10  -2    4.32    3.22
  -4 -10   2    1.64    2.78
   4  10  -2    1.96    4.01
  -3 -10   2    7.00    3.07
   3 -10  -2   -2.02    3.68
   3 -10  -2    4.01    3.41
  -3 -10   2    5.42    4.34
   3  10  -2    3.64    4.30
   2 -10  -2    0.02    4.12
  -2 -10   2    0.05    3.67
  -2 -10   2    1.89    2.64
  -2 -10   2    6.71    4.70
   2 -10  -2    1.37    3.45
   2  10  -2    4.18    4.45
  -1 -10   2    2.79    4.87
   1 -10  -2    4.60    3.52
  -1 -10   2    1.45    2.67
  -1 -10   2    5.41    3.41
   1 -10  -2    8.78    4.55
   1  10  -2    0.43    5.15
  -1  10   2    7.41    7.02
   0 -10  -2    2.76    3.45
   0 -10   2    3.58    2.98
   0 -10   2   -0.06    2.54
   0 -10  -2    3.94    4.98
   0 -10   2   -5.19    3.99
   0  10   2   -2.98    5.73
   0  10  -2    2.51    5.57
   1 -10   2    1.99    3.79
   1 -10   2    2.68    2.81
   1 -10   2    1.85    2.65
  -1 -10  -2    2.86    3.58
  -1 -10  -2    6.10    4.33
   1  10   2    3.22    5.44
   2 -10   2    1.48    2.62
  -2 -10  -2   -0.80    3.34
   2 -10   2   -3.03    3.91
  -2 -10  -2    4.97    4.19
   2 -10   2    0.75    2.51
   2  10   2    2.91    4.83
  -3 -10  -2   -1.85    3.81
   3 -10   2    3.39    3.97
   3 -10   2    0.94    2.50
  -3 -10  -2    4.78    3.43
   3 -10   2    1.80    2.52
   3  10   2   -2.94    4.65
  -4 -10  -2    4.97    4.05
   4 -10   2    2.15    4.23
   4 -10   2    4.01    2.45
   4 -10   2    5.30    2.44
  -4 -10  -2    1.76    3.60
   4  10   2   -0.47    4.30
  -5 -10  -2    0.30    3.52
   5 -10   2   -1.02    2.21
   5 -10   2    1.09    2.19
   5 -10   2    2.34    4.65
  -5 -10  -2    5.89    4.58
   5  10   2   -1.24    4.22
   6 -10   2    0.83    1.87
  -6 -10  -2    1.04    4.19
  -6 -10  -2    2.00    3.47
   6 -10   2    1.33    2.08
   6 -10   2   15.60    6.00
   6  10   2   -2.96    4.49
   7 -10   2   -0.03    1.84
   8 -10   2    2.35    1.86
   8  10   2    5.34    3.06
   9 -10   2   -0.09    1.65
   9  10   2   -0.44    2.18
  10 -10   2    0.78    1.38
  10  10   2   -0.98    1.86
  11 -10   2    1.40    1.44
  11  10   2    0.05    1.81
  12 -10   2    1.99    1.48
 -10  11   2   -0.35    1.23
  -9  11   2   -0.75    1.21
  -8 -11   2    3.40    1.91
  -8  11   2    0.05    1.29
  -7 -11   2   -0.18    1.73
  -7  11   2   -2.76    1.61
  -6 -11   2    1.02    1.69
  -6  11   2   -1.45    1.38
  -5  11   2    1.83    1.58
  -4 -11   2    1.69    1.82
  -4  11   2   -0.88    1.58
  -3 -11   2    3.46    1.97
  -3  11   2    1.30    1.79
  -2 -11   2   -0.40    1.87
  -2  11   2    1.13    1.92
  -1 -11   2   -0.25    1.84
  -1  11   2   -3.17    2.39
   0 -11   2   -0.68    1.82
   1 -11   2    3.76    2.04
   2 -11   2   -0.73    1.70
   3 -11   2    2.75    1.77
   4 -11   2    2.68    1.71
   5 -11   2    0.57    1.48
   6 -11   2   -0.18    1.44
   7 -11   2   -0.08    1.54
   8 -11   2    4.13    1.76
  -9  11  -2    0.20    1.33
  23   0  -3   -0.89    1.64
  22   0  -3   -0.20    1.76
  21   0  -3   -0.31    2.03
  21   0  -3    6.34    5.26
 -20   0   3   -6.89    5.31
  20   0  -3    1.68    2.56
  20   0  -3   -1.13    4.28
  20   0  -3    0.79    2.44
  19   0  -3   -1.00    2.01
  19   0  -3   -8.04    4.95
  19   0  -3    0.15    1.89
  18   0  -3    3.96    2.46
  18   0  -3   -2.44    2.11
  18   0  -3   -0.72    4.24
  17   0  -3   22.02   10.19
 -17   0   3   31.37   10.45
  16   0  -3  -10.69    6.28
 -16   0   3    3.30    6.92
  16   0  -3   -0.52    2.16
  16   0  -3    1.86    3.85
  16   0  -3    1.30    2.39
  15   0  -3    1.96    4.10
  15   0  -3    8.41    5.81
 -15   0   3    2.42    5.03
  15   0  -3   -2.20    2.87
  15   0  -3    2.77    2.28
  15   0  -3   -5.58    3.68
 -15   0   3    5.60    5.86
 -14   0   3    3.41    5.25
  14   0  -3   -7.31    2.65
  14   0  -3   -8.76    5.38
 -14   0   3    0.71    4.33
  14   0  -3    1.68    3.02
  14   0  -3   -2.22    2.40
  14   0  -3   -3.44    2.62
  14   0  -3    1.57    4.60
  13   0  -3    2.80    3.84
 -13   0   3   -1.71    3.50
  13   0  -3    0.62    2.74
  13   0  -3   -2.11    4.10
  13   0  -3   -4.03    2.88
  13   0  -3   -0.50    3.28
  13   0  -3   -1.13    2.77
 -13   0   3    1.12    4.07
  12   0  -3    4.20    4.50
  12   0  -3    0.20    2.83
  12   0  -3    5.94    3.89
  12   0  -3    2.96    2.49
 -12   0   3    4.48    3.41
 -12   0   3    1.05    3.03
  12   0  -3   -2.19    3.29
 -11   0   3   -1.06    2.60
  11   0  -3   -3.06    3.22
 -11   0   3   -1.27    2.73
  11   0  -3    2.57    2.49
  11   0  -3    1.49    2.78
  11   0  -3    4.10    2.15
 -10   0   3   -0.34    2.50
  10   0  -3    3.33    2.07
  10   0  -3    1.65    2.39
  10   0  -3    2.88    2.65
  10   0  -3    1.23    1.84
  -9   0   3    2.11    2.19
   9   0  -3    1.95    1.83
   9   0  -3    2.13    2.09
   9   0  -3    3.48    1.75
  -9   0   3   -4.19    1.77
   8   0  -3   -1.12    1.54
   8   0  -3    1.37    1.74
  -8   0   3   -0.65    1.65
   8   0  -3   -2.22    1.78
  -8   0   3   -0.97    1.91
   8   0  -3   -1.19    1.48
   7   0  -3   -1.23    1.24
  -7   0   3    0.51    1.84
   7   0  -3   -2.53    1.84
   7   0  -3    0.69    1.80
   7   0  -3   -0.82    1.43
  -7   0   3   -1.51    1.39
  -7   0   3   -1.30    1.02
  -6   0   3    0.48    1.19
  -6   0   3    1.68    1.84
   6   0  -3    0.20    1.71
   6   0  -3   -0.66    1.19
   6   0  -3    0.99    1.33
   6   0  -3    0.15    1.81
  -5   0   3   -0.02    0.83
  -5   0   3    1.17    1.05
   5   0  -3   -1.52    1.58
   5   0  -3   -1.71    1.07
   5   0  -3    1.49    0.94
  -4   0   3    1.20    0.85
   4   0  -3   -1.42    1.00
   4   0  -3   -0.89    0.81
  -4   0   3    0.35    0.93
  -3   0   3    0.46    0.87
   3   0  -3    0.92    0.82
   3   0  -3   -1.02    0.61
  -3   0   3    1.56    0.74
  -2   0   3    0.85    0.77
  -2   0   3   -0.59    0.69
   2   0  -3    1.50    0.71
   2   0  -3    1.29    0.54
  -2   0   3   -1.44    0.63
  -1   0   3    1.16    0.77
  -1   0   3    0.34    0.58
  -1   0   3   -0.41    0.62
   1   0  -3    0.92    0.52
   0   0   3    1.82    0.68
   0   0   3   -0.41    0.69
   0   0  -3   -0.03    0.63
   0   0   3   -0.72    0.51
   1   0   3    0.10    0.69
   1   0   3   -0.02    0.78
   1   0   3    0.87    0.63
   2   0   3    0.08    0.98
   2   0   3    0.52    0.95
   2   0   3    2.35    0.90
   2   0   3    0.83    0.75
   3   0   3    2.51    0.96
   3   0   3   -0.26    0.95
   3   0   3   -0.74    1.08
   4   0   3   -0.37    1.13
  -4   0  -3    1.09    1.08
   4   0   3   -0.85    1.22
   4   0   3    0.69    1.80
   4   0   3    2.00    1.02
   4   0   3    0.65    1.64
   5   0   3    2.44    1.84
  -5   0  -3   -0.15    1.30
   5   0   3   -0.98    1.76
   5   0   3   -0.10    1.43
   5   0   3    0.57    1.35
   6   0   3    1.53    1.73
   6   0   3    3.18    1.36
   6   0   3    0.64    1.87
   6   0   3   -1.50    1.82
  -6   0  -3    2.10    1.68
   6   0   3   -1.71    1.53
   7   0   3    0.08    1.87
  -7   0  -3   -2.16    1.89
   7   0   3    0.77    2.70
   7   0   3    1.80    2.73
   7   0   3    1.02    1.88
   8   0   3   -0.34    2.37
   8   0   3    0.35    1.90
  -8   0  -3    1.96    1.97
   8   0   3    0.73    2.12
   8   0   3    0.36    2.45
   9   0   3   -2.45    2.84
   9   0   3   -5.78    1.98
   9   0   3    5.46    2.04
  -9   0  -3    3.52    2.98
   9   0   3   -1.17    2.76
  10   0   3    3.19    2.47
  10   0   3    1.11    3.59
  10   0   3   -0.10    3.30
 -10   0  -3   -3.66    3.47
  10   0   3   -3.56    2.34
  11   0   3    5.33    2.83
  11   0   3   -1.76    2.66
  11   0   3   -6.14    3.40
  11   0   3    0.70    2.62
  11   0   3    1.42    3.89
 -11   0  -3   -1.08    4.34
  12   0   3    2.02    4.76
  12   0   3    0.52    3.44
 -12   0  -3    5.00    5.37
  12   0   3    0.83    2.90
  12   0   3    2.91    2.86
  12   0   3   -3.16    2.52
  13   0   3    0.19    2.19
  13   0   3    1.20    3.77
 -13   0  -3   -7.55    6.76
  13   0   3   -1.57    5.87
  13   0   3    4.53    3.05
  13   0   3    3.10    4.12
  14   0   3   -6.30    2.24
 -14   0  -3    3.79    9.19
  14   0   3    4.71    6.48
  14   0   3    2.23    4.51
  14   0   3   -0.41    4.09
  14   0   3    1.80    2.15
  15   0   3    6.41    8.53
  15   0   3   -3.83    2.42
  15   0   3    3.19    1.97
  15   0   3    0.73    4.58
  16   0   3    0.15    1.94
  16   0   3    2.95    2.61
  16   0   3    1.46    4.15
  17   0   3   -0.18    1.89
  17   0   3   -0.65    2.46
  17   0   3   -1.62    4.53
  18   0   3    1.77    2.32
  18   0   3    2.33    2.88
  18   0   3    7.24    5.09
  19   0   3    0.46    1.95
  19   0   3    0.95    2.22
 -19   0  -3    3.65    5.10
  20   0   3   -0.34    1.78
  21   0   3   -0.22    1.69
  22   0   3    0.86    1.40
  23  -1  -3    1.47    1.52
 -23  -1   3   -1.37    1.35
  23   1  -3    3.08    2.38
  22  -1  -3    0.93    1.57
  22   1  -3    3.39    2.89
  21  -1  -3   -0.70    2.01
  21  -1  -3    1.04    2.01
  21  -1  -3    9.44    6.12
  21   1  -3   11.50    5.86
  21   1  -3    1.80    2.49
 -20  -1   3   -1.51    5.90
  20  -1  -3    2.35    2.28
  20  -1  -3    3.70    4.52
  20  -1  -3   -0.29    2.29
  20   1  -3   -0.34    2.76
  20   1  -3   -0.58    4.78
  19  -1  -3    3.51    2.13
  19  -1  -3    4.43    4.61
 -19  -1   3   -4.51    5.25
  19  -1  -3    0.79    1.88
  19   1  -3    1.54    2.15
  19   1  -3    1.28    4.22
  18  -1  -3    3.49    2.84
  18  -1  -3    5.04    2.47
 -18  -1   3    3.61    4.88
  18  -1  -3   14.03    4.82
  18   1  -3    3.39    2.77
  18   1  -3   15.44    5.08
  18   1  -3   11.04    2.65
  17  -1  -3   -0.87    2.07
  17  -1  -3    1.18    2.39
  17  -1  -3   -6.77    4.86
 -17  -1   3   18.19   10.88
  17  -1  -3    7.07    4.27
 -17   1   3    3.63   12.33
  17   1  -3    2.97    4.19
  17   1  -3    8.22    7.49
  17   1  -3    5.75    2.75
  16  -1  -3    0.10    4.09
  16  -1  -3   -2.73    1.93
 -16  -1   3    1.92    7.95
  16  -1  -3   -2.58    7.62
  16  -1  -3   -3.77    2.44
  16  -1  -3    2.20    7.06
  16  -1  -3    5.04    4.95
 -16   1   3   11.82    6.48
 -16   1   3  -11.02    7.31
  16   1  -3   -4.16    2.17
  16   1  -3   -0.10    3.65
  16   1  -3   -0.42    5.95
  16   1  -3    6.46    2.54
  15  -1  -3    6.39    2.68
  15  -1  -3    4.86    6.04
 -15  -1   3   12.29    6.28
  15  -1  -3    8.67    3.93
  15  -1  -3    5.80    4.69
  15  -1  -3   12.88    6.13
  15   1  -3    8.99    3.27
 -15   1   3    8.76    6.13
  15   1  -3    4.34    3.50
  15   1  -3    8.95    4.46
  15   1  -3    5.86    5.57
 -14  -1   3   -0.62    4.81
  14  -1  -3   -4.39    2.42
  14  -1  -3   -4.01    4.75
  14  -1  -3    4.97    3.28
  14  -1  -3    2.32    2.73
  14  -1  -3    3.16    5.01
 -14   1   3    1.73    3.76
  14   1  -3    4.67    2.77
  14   1  -3   -1.17    2.78
  14   1  -3    2.20    3.16
  14   1  -3   -2.26    4.19
  13  -1  -3    4.14    4.44
  13  -1  -3    6.23    3.29
 -13  -1   3    4.86    4.66
  13  -1  -3   10.78    3.77
  13  -1  -3    3.69    4.59
  13  -1  -3    7.60    3.34
 -13  -1   3   11.39    4.62
  13  -1  -3    3.12    3.84
 -13   1   3   12.09    3.66
  13   1  -3    7.70    3.26
 -13   1   3    9.82    4.38
  13   1  -3    8.10    3.81
  13   1  -3   18.91    3.89
  13   1  -3   11.26    4.30
  12  -1  -3    8.22    3.83
 -12  -1   3   10.11    4.00
  12  -1  -3    0.69    4.01
  12  -1  -3    4.37    2.96
 -12  -1   3   11.87    4.41
  12  -1  -3   10.08    3.83
  12  -1  -3    8.46    3.31
  12   1  -3    7.85    3.60
 -12   1   3    2.73    3.53
  12   1  -3   13.66    3.83
 -12   1   3    4.64    2.94
  12   1  -3   15.82    3.27
  11  -1  -3    2.48    2.99
  11  -1  -3    5.39    2.49
  11  -1  -3    6.80    3.47
 -11  -1   3    5.29    3.16
 -11  -1   3    7.08    3.48
  11  -1  -3    6.86    2.62
  11   1  -3    4.30    2.42
  11   1  -3    7.46    3.12
  11   1  -3    4.54    2.79
 -11   1   3    4.98    3.17
 -11   1   3    4.27    2.53
 -10  -1   3    6.41    2.93
  10  -1  -3    7.83    3.13
 -10  -1   3    7.54    3.01
  10  -1  -3   10.79    2.72
  10  -1  -3   -0.77    2.01
  10  -1  -3    5.72    2.49
  10   1  -3    7.44    3.02
 -10   1   3    4.30    2.61
  10   1  -3    4.43    2.81
  10   1  -3    3.45    2.37
 -10   1   3    8.73    2.53
  10   1  -3    5.86    2.50
   9  -1  -3   48.41    9.64
   9  -1  -3   47.99    9.61
  -9  -1   3   56.46    9.83
  -9  -1   3   46.14    9.80
   9  -1  -3   53.51    9.63
   9  -1  -3   56.74    9.76
   9   1  -3   45.12    9.61
  -9   1   3   41.11    9.66
   9   1  -3   45.97    9.72
   9   1  -3   49.21    9.65
   8  -1  -3   16.28    3.49
   8  -1  -3   14.21    3.54
   8  -1  -3   14.16    3.63
  -8  -1   3   13.85    3.63
   8  -1  -3   13.32    3.42
  -8  -1   3   17.70    3.84
   8   1  -3   15.04    3.55
   8   1  -3   16.49    3.51
  -8   1   3   13.39    3.56
   8   1  -3   17.35    3.53
   7  -1  -3   52.06   10.00
  -7  -1   3   52.05   10.10
   7  -1  -3   49.63   10.05
  -7  -1   3   49.26    9.98
   7  -1  -3   52.60    9.92
   7  -1  -3   51.38    9.96
   7   1  -3   51.86    9.94
   7   1  -3   55.08   10.04
   7   1  -3   47.49    9.99
   7   1  -3   48.63    9.96
  -7   1   3   50.98    9.86
  -7   1   3   46.56    9.98
  -7   1   3   52.44    9.93
   6  -1  -3    4.25    1.89
  -6  -1   3    5.04    2.19
  -6  -1   3    4.80    1.65
   6  -1  -3    3.28    1.38
   6  -1  -3    3.60    1.61
   6  -1  -3    2.16    2.04
  -6   1   3    2.14    1.85
  -6   1   3    2.48    1.41
   6   1  -3    1.40    2.10
   6   1  -3    3.95    1.45
   6   1  -3    1.94    1.39
  -6   1   3    0.93    1.26
   6   1  -3    4.98    2.05
   5  -1  -3   58.99   11.06
   5  -1  -3   55.92   11.05
  -5  -1   3   56.09   11.03
   5  -1  -3   51.86   11.14
  -5  -1   3   59.16   11.08
  -5   1   3   58.01   11.04
   5   1  -3   57.09   11.07
  -5   1   3   56.16   11.12
  -5   1   3   59.99   11.02
   4  -1  -3  114.40   21.86
  -4  -1   3  108.25   21.84
  -4  -1   3  122.85   21.87
   4  -1  -3  111.85   21.85
  -4   1   3  112.56   21.84
  -4   1   3  115.49   21.85
   4   1  -3  111.57   21.86
   3  -1  -3   87.82   16.77
  -3  -1   3   82.78   16.74
   3  -1  -3   88.21   16.76
  -3  -1   3   91.42   16.77
  -3  -1   3   88.86   16.73
  -3  -1   3   83.50   16.76
  -3   1   3   90.26   16.75
  -3   1   3   88.29   16.76
   3   1  -3   83.72   16.78
  -2  -1   3  553.64  103.95
   2  -1  -3  538.95  103.95
   2  -1  -3  532.23  103.94
  -2  -1   3  541.02  103.95
  -2   1   3  529.67  103.94
  -2   1   3  564.51  103.95
   2   1  -3  538.50  103.95
   1  -1  -3   20.20    3.74
  -1  -1   3   20.08    3.73
  -1  -1   3   15.87    3.73
  -1  -1   3   20.58    3.62
  -1   1   3   16.03    3.72
  -1   1   3   17.91    3.73
   1   1  -3   15.79    3.73
   1   1  -3   19.90    3.66
  -1   1   3   18.94    3.64
   0  -1  -3    7.43    1.73
   0  -1   3    7.50    1.72
   0  -1   3    8.07    1.69
   0  -1   3    8.19    1.59
   0   1   3    6.74    1.69
   0   1   3    6.74    1.65
   1  -1   3  285.39   54.98
   1  -1   3  299.36   54.99
   1  -1   3  286.92   54.98
   1  -1   3  288.31   54.97
  -1  -1  -3  282.98   54.99
   1   1   3  285.18   54.99
   1   1   3  280.17   54.98
   2  -1   3   20.74    3.62
  -2  -1  -3   17.84    3.54
   2  -1   3   15.86    3.60
  -2  -1  -3   17.66    3.47
   2  -1   3   20.03    3.59
   2  -1   3   16.25    3.61
  -2  -1  -3   18.05    3.65
   2   1   3   16.96    3.61
   2   1   3   16.79    3.62
   3  -1   3   26.39    6.15
   3  -1   3   30.59    5.97
  -3  -1  -3   29.79    5.91
   3  -1   3   31.48    5.98
   3  -1   3   31.01    5.97
   3  -1   3   28.21    5.97
   3   1   3   33.95    5.97
   3   1   3   28.41    6.24
   3   1   3   34.30    6.02
   3   1   3   28.25    6.11
   4  -1   3   23.29    4.88
   4  -1   3   20.68    4.93
   4  -1   3   24.75    4.91
   4  -1   3   28.09    5.14
   4  -1   3   27.57    5.15
  -4  -1  -3   21.27    4.81
   4  -1   3   20.11    4.92
   4   1   3   24.97    4.94
   4   1   3   23.45    5.15
   4   1   3   29.22    5.22
   4   1   3   23.38    4.87
   4   1   3   28.02    5.18
  -5  -1  -3  103.23   19.17
   5  -1   3   91.01   19.26
   5  -1   3  102.39   19.23
   5  -1   3  100.29   19.25
   5  -1   3   99.53   19.20
   5   1   3   96.36   19.22
   5   1   3  105.48   19.17
   5   1   3   95.23   19.30
   5   1   3  105.25   19.28
   5   1   3   95.97   19.24
   6  -1   3    5.32    2.02
   6  -1   3    4.99    2.46
   6  -1   3    7.82    2.28
  -6  -1  -3    2.26    1.87
   6  -1   3    8.24    2.38
   6  -1   3    5.23    2.04
   6   1   3    7.95    1.96
   6   1   3    5.36    2.50
   6   1   3    1.12    2.24
   6   1   3    6.20    2.72
   7  -1   3   -2.88    1.81
   7  -1   3    3.20    2.18
   7  -1   3   -2.21    2.30
  -7  -1  -3    0.21    1.89
   7  -1   3    9.27    2.51
   7  -1   3    4.81    1.88
   7   1   3   -2.14    1.77
   7   1   3    0.23    1.63
   7   1   3    2.88    1.92
  -7   1  -3    5.21    2.00
   7   1   3    2.95    2.50
   7   1   3    1.19    2.17
  -7   1  -3    6.64    2.04
   8  -1   3   10.22    3.77
  -8  -1  -3   11.57    3.43
   8  -1   3   13.01    3.43
   8  -1   3   13.83    3.47
   8   1   3   20.71    3.63
   8   1   3   17.13    3.35
   8   1   3    9.68    3.56
   8   1   3    6.06    3.24
  -8   1  -3   12.90    3.65
  -9  -1  -3   15.63    3.17
   9  -1   3    0.31    1.95
   9  -1   3    2.52    3.19
   9  -1   3   -1.29    2.86
   9  -1   3    1.82    2.41
   9   1   3    1.07    2.10
  -9   1  -3    1.31    3.03
   9   1   3    2.90    3.00
   9   1   3    4.24    2.39
   9   1   3    6.47    4.80
  10  -1   3    8.73    3.22
 -10  -1  -3   10.48    4.66
  10  -1   3    8.53    3.22
  10  -1   3    4.00    4.02
  10  -1   3   12.43    4.11
 -10   1  -3   12.14    4.39
 -10   1  -3    8.74    4.12
  10   1   3    7.02    3.23
  10   1   3   15.26    3.42
  10   1   3   12.68    4.18
  11  -1   3    8.10    3.47
  11  -1   3    6.09    3.43
  11  -1   3   15.10    3.49
  11  -1   3    9.42    4.73
 -11  -1  -3    9.49    5.75
  11  -1   3    9.89    4.87
  11  -1   3   15.91    3.85
  11   1   3   13.52    3.73
 -11   1  -3    8.14    4.49
  11   1   3    1.67    3.66
 -11   1  -3    8.98    5.95
  11   1   3    5.90    4.11
  11   1   3   15.85    4.61
  12  -1   3    6.31    4.95
  12  -1   3   12.74    5.60
  12  -1   3    3.51    3.53
 -12  -1  -3   21.49    6.78
  12  -1   3    1.73    2.97
  12  -1   3    9.86    3.68
  12   1   3   11.17    3.97
  12   1   3    8.37    4.86
 -12   1  -3    3.84    5.26
  12   1   3   18.05    4.33
  12   1   3    9.92    3.48
  13  -1   3   14.32    4.31
  13  -1   3   17.26    9.63
  13  -1   3    7.04    3.17
  13  -1   3   12.95    4.58
  13  -1   3    1.29    2.87
 -13  -1  -3    5.74    6.97
  13   1   3    4.42    4.02
  13   1   3   20.99    5.53
  13   1   3    6.29    5.80
  13   1   3   10.20    3.02
 -13   1  -3    1.74    5.87
  14  -1   3    7.45    8.26
  14  -1   3    6.74    2.62
  14  -1   3    1.55    4.57
  14  -1   3    5.85    2.29
 -14  -1  -3    9.45    8.09
  14  -1   3    3.31    4.68
  14   1   3    4.77    2.36
  14   1   3   -0.14    2.52
 -14   1  -3    0.05    8.10
  14   1   3    2.52    4.30
  14   1   3    0.30    6.35
  15  -1   3   -4.51    4.40
  15  -1   3   -4.70    1.74
  15  -1   3   -4.14    2.53
  15  -1   3    1.49    4.15
 -15  -1  -3   14.53    9.93
  15   1   3   -0.23    8.70
  15   1   3   -5.31    4.53
  15   1   3   -3.52    2.47
  15   1   3    0.47    2.18
 -15   1  -3   -1.88   10.85
  16  -1   3   -6.29    4.44
  16  -1   3   -0.64    1.88
  16  -1   3   -0.10    2.65
  16  -1   3    1.09    4.57
  16   1   3   -0.68    3.98
  16   1   3   -1.76    2.09
  16   1   3   -2.92    2.22
  17  -1   3    2.90    2.27
 -17  -1  -3    1.66    5.21
  17  -1   3    1.95    2.57
  17   1   3    3.14    2.33
  17   1   3    4.46    2.35
 -18  -1  -3   -3.64    4.69
  18  -1   3    1.36    2.57
  18  -1   3   -1.20    4.98
  18  -1   3    3.44    1.85
  18   1   3    2.96    2.25
  18   1   3    1.49    4.29
 -19  -1  -3   -1.26    5.38
  19  -1   3   -2.42    2.19
  19  -1   3    1.87    1.96
  19   1   3   -1.24    2.36
  20  -1   3    2.26    1.78
  20  -1   3   -0.30    1.57
  20   1   3    1.17    1.93
 -21  -1  -3    0.03    1.73
  21  -1   3    0.32    2.14
  21   1   3    0.19    1.38
  22  -1   3    0.34    1.22
  22   1   3    3.10    1.43
  23  -2  -3    0.43    1.22
 -23  -2   3   -0.38    1.44
  22  -2  -3   -0.39    1.44
  22  -2  -3    0.27    1.47
 -22  -2   3    1.85    1.57
  21  -2  -3   -0.33    1.78
  21  -2  -3   -0.19    1.90
  21   2  -3    0.68    2.88
  20  -2  -3    8.69    5.36
 -20  -2   3   -4.00    5.56
  20  -2  -3   -1.03    2.03
  20  -2  -3   -1.25    2.32
  20   2  -3   -5.52    4.68
  20   2  -3   -1.93    3.21
  19  -2  -3    2.31    4.50
  19  -2  -3    2.62    1.79
 -19  -2   3    3.27    5.03
  19  -2  -3   -5.11    3.54
  19   2  -3    7.39    4.38
  19   2  -3    3.40    4.44
  18  -2  -3    1.52    4.31
  18  -2  -3    6.64    2.58
  18  -2  -3    3.60    2.00
  18  -2  -3    7.69    4.91
 -18  -2   3    2.12    5.31
  18   2  -3    1.17    2.99
  18   2  -3    0.45    4.82
  17  -2  -3    2.21    4.25
  17  -2  -3    0.20    1.99
 -17  -2   3    1.70    4.65
  17  -2  -3    2.89    2.36
  17  -2  -3    0.40    5.09
  17   2  -3   -1.56    4.48
 -17   2   3   -2.22    6.19
  17   2  -3    2.15    3.04
  16  -2  -3    0.58    4.53
 -16  -2   3    3.13    9.31
  16  -2  -3    3.90    2.65
 -16  -2   3    4.69    5.02
  16  -2  -3    2.34    2.29
  16  -2  -3    2.53    7.55
  16  -2  -3    8.55    5.18
 -16   2   3   -3.10    7.44
  16   2  -3    4.15    3.13
  16   2  -3    0.98    2.13
  16   2  -3    5.11    4.96
  16   2  -3    7.19    3.04
 -16   2   3   -3.36    5.24
  16   2  -3    0.99    7.26
 -15  -2   3   12.39    5.09
 -15  -2   3    1.41    7.37
 -15  -2   3    8.83    8.44
  15  -2  -3    7.14    2.90
  15  -2  -3   -2.33    7.12
  15  -2  -3   17.34    4.49
  15  -2  -3    2.51    4.94
  15  -2  -3   10.29    4.44
  15   2  -3    3.24    2.53
  15   2  -3   17.24    3.96
  15   2  -3    4.26    4.24
  15   2  -3    4.98    3.56
 -15   2   3    8.05    5.89
  15   2  -3    0.65    5.84
 -15   2   3    7.78    4.99
  14  -2  -3   24.57    4.88
  14  -2  -3   12.99    4.90
  14  -2  -3    9.95    6.16
 -14  -2   3   13.91   10.08
 -14  -2   3   16.30    7.37
  14  -2  -3   16.51    3.95
  14  -2  -3    9.09    3.72
 -14   2   3    6.37    3.96
  14   2  -3   22.67    6.21
  14   2  -3   15.62    3.72
 -14   2   3   10.42    5.19
  14   2  -3   15.11    4.51
  14   2  -3   11.98    4.71
  14   2  -3   14.03    5.69
 -13  -2   3    5.16    4.58
  13  -2  -3    4.74    2.96
 -13  -2   3    5.20    5.86
  13  -2  -3    0.59    5.19
  13  -2  -3    3.03    4.47
  13  -2  -3   -4.98    2.90
  13  -2  -3    6.45    3.36
  13  -2  -3    4.50    3.25
  13   2  -3   12.83    3.04
  13   2  -3    8.22    4.17
  13   2  -3    7.56    3.56
 -13   2   3    1.61    2.97
  13   2  -3    3.02    3.03
  13   2  -3    1.30    4.06
 -13   2   3    8.44    4.09
  12  -2  -3   20.63    4.93
 -12  -2   3   25.40    6.58
  12  -2  -3   27.49    5.89
  12  -2  -3   16.44    5.24
 -12  -2   3   20.66    5.76
  12  -2  -3   23.10    5.35
  12  -2  -3   24.89    5.97
  12  -2  -3   17.16    5.02
  12   2  -3   18.81    4.87
  12   2  -3   26.56    5.28
 -12   2   3   19.40    4.96
 -12   2   3   21.72    5.47
  12   2  -3   18.51    5.26
  11  -2  -3    6.99    3.44
 -11  -2   3    0.98    3.70
  11  -2  -3    7.02    3.07
  11  -2  -3   11.15    2.92
 -11  -2   3    3.22    4.06
  11  -2  -3    4.90    3.72
 -11  -2   3    3.18    4.41
  11   2  -3    6.16    3.34
  11   2  -3    3.28    2.69
 -11   2   3    3.84    2.86
 -11   2   3    7.86    3.36
 -10  -2   3   17.88    6.44
  10  -2  -3   27.92    6.15
 -10  -2   3   30.97    6.62
  10  -2  -3   28.50    6.30
  10  -2  -3   24.78    6.51
  10   2  -3   25.29    6.22
 -10   2   3   36.49    6.43
 -10   2   3   35.50    6.24
  10   2  -3   36.28    6.35
  10   2  -3   22.14    6.26
   9  -2  -3    1.03    2.81
  -9  -2   3    2.28    2.87
   9  -2  -3    1.59    2.06
   9  -2  -3    2.46    2.11
   9  -2  -3    2.11    2.09
  -9  -2   3    3.53    3.03
   9   2  -3    2.53    2.56
  -9   2   3    1.05    2.55
  -9   2   3    3.43    2.39
   9   2  -3    5.97    2.15
  -9   2   3    4.84    2.18
  -8  -2   3   16.21    3.37
   8  -2  -3   13.45    3.24
   8  -2  -3   11.87    3.22
   8  -2  -3   20.36    3.50
   8  -2  -3   12.48    2.97
  -8  -2   3    9.77    3.66
  -8  -2   3    8.73    3.30
  -8   2   3   13.64    3.10
  -8   2   3    7.23    3.98
   8   2  -3   13.74    3.03
   8   2  -3   11.38    3.17
   8   2  -3   11.71    3.11
   8   2  -3   10.98    3.38
   7  -2  -3    0.85    1.91
  -7  -2   3    3.33    2.21
   7  -2  -3    1.11    1.43
  -7  -2   3    2.74    1.86
   7  -2  -3    5.25    2.19
  -7  -2   3   -2.05    2.40
  -7  -2   3    3.51    1.95
   7  -2  -3   -3.86    1.81
   7   2  -3    0.48    1.56
   7   2  -3    1.53    1.93
  -7   2   3    3.12    1.64
  -7   2   3   -0.86    1.87
   7   2  -3    2.26    1.64
  -7   2   3    3.32    1.79
   7   2  -3    2.98    2.24
   6  -2  -3    3.42    2.08
  -6  -2   3    0.72    2.22
   6  -2  -3    1.90    1.39
  -6  -2   3    4.65    1.73
   6  -2  -3   -0.73    1.93
   6  -2  -3    1.70    1.69
  -6  -2   3    0.37    1.72
  -6  -2   3    2.01    2.02
   6   2  -3    3.41    1.55
   6   2  -3    4.82    2.09
  -6   2   3    6.67    2.02
   6   2  -3    2.48    2.12
  -6   2   3    3.01    1.56
   6   2  -3    3.48    1.52
  -6   2   3    3.63    1.69
   5  -2  -3   33.08    5.99
  -5  -2   3   29.95    6.05
  -5  -2   3   28.30    5.85
   5  -2  -3   30.40    5.77
  -5  -2   3   26.71    6.05
   5  -2  -3   24.50    5.89
  -5  -2   3   26.19    5.80
   5  -2  -3   31.18    6.04
  -5   2   3   27.68    5.80
   5   2  -3   29.84    5.81
  -5   2   3   29.20    5.81
   5   2  -3   26.51    5.85
   5   2  -3   32.61    6.02
   4  -2  -3    2.66    1.38
  -4  -2   3    2.28    2.13
  -4  -2   3    5.15    1.17
   4  -2  -3    2.44    1.92
  -4  -2   3    2.16    1.44
   4  -2  -3    4.67    1.94
   4  -2  -3   -0.26    1.08
  -4   2   3    2.65    1.24
  -4   2   3    3.28    1.29
   4   2  -3    0.89    1.20
  -3  -2   3   22.57    4.21
   3  -2  -3   22.24    4.23
   3  -2  -3   16.80    4.07
  -3  -2   3   17.14    4.12
  -3   2   3   21.81    4.18
  -3   2   3   21.96    4.12
   3   2  -3   23.63    4.18
   2  -2  -3  153.37   29.67
  -2  -2   3  155.69   29.66
  -2  -2   3  159.00   29.63
   2   2  -3  153.66   29.65
  -2   2   3  150.44   29.66
  -1  -2   3  554.90  105.69
   1  -2  -3  551.43  105.69
   1   2  -3  557.86  105.68
  -1   2   3  551.33  105.67
  -1   2   3  542.67  105.69
   0  -2   3   86.85   17.52
   0  -2  -3   92.71   17.49
   0  -2  -3   87.47   17.56
   0  -2   3   92.13   17.54
   0   2   3   90.42   17.53
   0   2  -3   94.76   17.52
   0   2   3   93.16   17.55
   1  -2   3   26.90    4.16
   1  -2   3   18.65    3.90
  -1  -2  -3   24.31    3.99
   1  -2   3   19.69    3.89
  -1  -2  -3   16.66    3.72
   1   2   3   16.48    3.80
   1   2   3   18.66    3.92
  -1   2  -3   19.68    3.82
   1   2   3   22.37    4.15
   1   2   3   15.28    3.85
   2  -2   3  430.89   83.53
   2  -2   3  430.82   83.51
  -2  -2  -3  460.32   83.47
  -2  -2  -3  450.51   83.55
  -2  -2  -3  446.25   83.53
   2  -2   3  432.55   83.51
   2  -2   3  416.09   83.53
   2   2   3  425.28   83.52
   2   2   3  421.80   83.47
   2   2   3  452.87   83.52
   2   2   3  426.37   83.51
   3  -2   3  188.56   37.75
  -3  -2  -3  201.84   37.68
   3  -2   3  207.50   37.73
   3  -2   3  199.74   37.72
   3  -2   3  187.75   37.75
  -3  -2  -3  188.00   37.74
   3  -2   3  193.90   37.70
  -3  -2  -3  197.14   37.78
   3   2   3  202.94   37.73
   3   2   3  202.20   37.74
   3   2   3  192.76   37.78
  -4  -2  -3   23.98    4.61
   4  -2   3   22.31    4.63
  -4  -2  -3   22.10    4.33
   4  -2   3   21.77    4.66
   4  -2   3   21.18    4.76
   4  -2   3   19.95    4.48
   4  -2   3   20.79    4.35
   4  -2   3   16.58    4.42
   4   2   3   28.33    4.74
   4   2   3   18.68    4.49
   4   2   3   22.57    4.40
   4   2   3   19.31    4.47
   5  -2   3    7.25    2.04
   5  -2   3    0.43    1.59
  -5  -2  -3    0.60    1.53
   5  -2   3    0.31    1.70
   5  -2   3   -3.43    1.49
   5  -2   3    0.96    2.04
   5  -2   3   -1.29    2.36
   5   2   3    0.39    1.67
   5   2   3    1.51    1.56
  -5   2  -3    1.01    1.71
   5   2   3    2.75    1.91
   5   2   3   -3.83    1.89
  -6  -2  -3    2.62    1.91
   6  -2   3    0.27    1.93
   6  -2   3    2.24    2.47
   6  -2   3    3.25    1.90
   6   2   3   -0.59    1.81
   6   2   3    1.04    2.11
   6   2   3    0.10    2.03
  -6   2  -3    3.49    1.94
   7  -2   3   42.96    7.38
   7  -2   3   34.56    7.45
   7  -2   3   37.49    7.52
  -7  -2  -3   27.79    7.56
   7  -2   3   33.72    7.33
  -7  -2  -3   34.47    7.46
   7   2   3   32.56    7.36
   7   2   3   45.41    7.46
  -7   2  -3   32.58    7.44
   7   2   3   34.47    7.46
   7   2   3   39.11    7.51
   8  -2   3   33.10    7.39
   8  -2   3   25.42    7.06
  -8  -2  -3   42.22    7.72
   8  -2   3   39.72    7.02
  -8  -2  -3   39.36    7.31
   8  -2   3   42.60    7.21
   8  -2   3   35.48    7.09
  -8   2  -3   25.69    7.26
  -8   2  -3   46.02    7.42
   8   2   3   34.10    7.37
   8   2   3   34.56    7.24
   8   2   3   26.26    7.17
  -9  -2  -3    2.15    3.86
   9  -2   3    1.83    3.48
   9  -2   3   -2.46    2.45
   9  -2   3    5.29    3.56
   9  -2   3    0.07    2.34
   9   2   3    1.93    2.75
   9   2   3   -1.53    2.36
   9   2   3    1.44    3.17
  -9   2  -3   -3.20    3.31
  10  -2   3    4.84    2.90
 -10  -2  -3   -1.68    4.01
  10  -2   3   -2.67    4.52
 -10  -2  -3    5.42    4.98
  10  -2   3    5.29    2.98
  10  -2   3   -0.65    3.23
  10  -2   3    4.61    3.62
  10   2   3    6.46    3.89
  10   2   3   -0.86    2.83
  10   2   3   -1.44    2.90
 -10   2  -3   -1.71    3.80
  11  -2   3    6.14    5.57
  11  -2   3    4.20    4.14
  11  -2   3    5.70    3.71
  11  -2   3    7.39    3.24
 -11  -2  -3    9.11    5.05
  11  -2   3    9.27    3.87
 -11  -2  -3   16.26    8.02
  11   2   3    5.45    3.77
 -11   2  -3    9.75    4.42
  11   2   3    7.32    4.14
  11   2   3    8.89    3.56
  11   2   3    8.76    4.34
  11   2   3    8.26    3.48
 -12  -2  -3   -4.77    5.60
  12  -2   3    0.80    3.32
  12  -2   3    2.99    3.21
  12  -2   3   -0.84    5.03
  12  -2   3    1.78    3.06
  12  -2   3    3.15    2.69
  12   2   3    4.36    3.73
 -12   2  -3    1.17    4.48
 -12   2  -3    6.55    5.39
  12   2   3    1.22    2.44
 -13  -2  -3   13.81    7.12
  13  -2   3   12.43    5.25
  13  -2   3    8.24    6.35
  13  -2   3   13.00    3.28
  13  -2   3    8.49    4.30
  13  -2   3    9.52    3.29
  13   2   3    4.02    6.04
 -13   2  -3   21.86    7.46
  13   2   3    6.82    4.77
 -13   2  -3    8.32    6.50
  13   2   3    8.91    3.28
  13   2   3   12.83    3.83
  14  -2   3   -1.62    4.71
  14  -2   3   -0.51    1.96
 -14  -2  -3    8.20    8.70
  14  -2   3    4.10    6.90
  14  -2   3    2.61    4.33
  14  -2   3   -0.68    2.30
  14   2   3    3.96    4.47
  14   2   3    5.12    2.45
  14   2   3    1.49    2.52
  14   2   3  -11.47    6.96
 -14   2  -3    2.22    7.14
  14   2   3    2.95    2.59
  15  -2   3    4.98    2.43
  15  -2   3   -1.37    4.92
  15  -2   3   -0.20    4.76
  15  -2   3   -5.00    1.78
 -15  -2  -3    3.87    4.45
  15   2   3   -1.20    2.42
  15   2   3    6.19    9.13
  15   2   3    5.01    2.67
  15   2   3    0.94    2.56
  15   2   3    2.02    4.19
  16  -2   3    4.73    2.34
  16  -2   3   -1.94    4.85
  16  -2   3    0.14    2.55
  16  -2   3    1.72    4.71
 -16  -2  -3    5.33    5.17
  16   2   3    5.67    2.33
  16   2   3    6.09    2.76
  16   2   3    4.23    4.60
  17  -2   3   -3.87    4.50
  17  -2   3    1.69    1.95
 -17  -2  -3   -2.18    5.05
  17  -2   3    2.21    1.74
  17  -2   3   -1.08    4.72
  17   2   3   -0.63    2.21
  17   2   3    4.54    4.15
  18  -2   3    0.05    2.55
  18  -2   3   -0.46    5.26
  18  -2   3   -0.19    1.99
 -18  -2  -3    1.69    5.23
  18   2   3    1.73    2.65
  19  -2   3   -0.27    1.78
  19  -2   3    1.19    2.05
  19   2   3    0.22    2.18
  20  -2   3    0.89    1.61
 -20  -2  -3   -1.29    2.14
  20  -2   3    0.96    1.54
  20   2   3    0.40    1.72
 -21  -2  -3    0.05    2.11
  21  -2   3   -0.79    1.17
  21   2   3    0.03    1.75
 -23  -3   3   -0.52    1.34
  23  -3  -3    0.42    1.13
  22  -3  -3   -1.53    1.37
 -22  -3   3   -0.22    1.47
  22  -3  -3    1.33    1.45
  21  -3  -3    0.82    1.80
  21  -3  -3    0.57    1.62
 -21  -3   3   -0.75    1.86
 -20  -3   3   -1.61    2.26
  20  -3  -3   -0.27    2.16
  20  -3  -3   -0.83    1.87
  20   3  -3    8.86    7.44
  19  -3  -3    3.03    2.01
  19  -3  -3   -0.54    2.71
  19  -3  -3   -1.80    5.18
  19  -3  -3   -2.28    5.87
 -19  -3   3    2.93    5.82
  19   3  -3   -1.71    5.50
  18  -3  -3   -0.38    1.72
  18  -3  -3    0.91    5.18
  18  -3  -3    1.06    2.21
 -18  -3   3    1.36    4.95
  18  -3  -3   -0.12    5.35
  18   3  -3   10.71    3.64
 -18   3   3    3.91    6.21
  18   3  -3    1.01    5.04
  18   3  -3    6.01    2.35
  17  -3  -3    4.07    4.69
 -17  -3   3    0.92    4.84
  17  -3  -3    3.21    2.15
  17  -3  -3    1.77    2.36
  17  -3  -3    4.71    4.83
 -17   3   3    0.48    5.46
  17   3  -3    7.56    3.86
  17   3  -3   10.55    5.40
  17   3  -3    4.49    2.86
 -16  -3   3    9.71    6.30
 -16  -3   3   21.52   12.26
  16  -3  -3   36.92    6.81
  16  -3  -3   26.44    4.79
  16  -3  -3   13.30    4.82
  16  -3  -3   29.15   10.78
  16  -3  -3   13.45    6.11
  16   3  -3   25.03    9.07
  16   3  -3   23.93    5.91
 -16   3   3   33.86    8.67
  16   3  -3   21.18    5.15
 -16   3   3   17.61    6.39
  16   3  -3   29.22    6.77
  15  -3  -3    2.80    2.15
  15  -3  -3    2.08    4.82
  15  -3  -3    2.50    2.48
  15  -3  -3   -1.27    4.44
  15  -3  -3   -3.20    6.93
 -15  -3   3    0.72    9.00
 -15  -3   3    2.88    4.83
  15   3  -3    3.91    5.11
 -15   3   3  -10.70    6.11
 -15   3   3    0.49    4.12
  15   3  -3    8.36    5.81
  15   3  -3   -1.23    2.23
  14  -3  -3    3.26    4.66
 -14  -3   3    3.91    7.30
 -14  -3   3   -3.09    9.77
  14  -3  -3    3.21    6.33
 -14  -3   3    8.84    5.00
  14  -3  -3    6.45    4.82
  14   3  -3   -0.96    5.62
  14   3  -3    4.91    4.65
 -14   3   3    0.15    3.75
 -14   3   3    9.40    4.95
  13  -3  -3    9.83    8.30
  13  -3  -3   33.67    6.21
 -13  -3   3   40.11    8.21
  13  -3  -3   25.63    6.16
  13  -3  -3   19.03    6.42
 -13  -3   3   26.78    8.57
 -13  -3   3   15.46    6.51
 -13   3   3   31.51    7.28
  13   3  -3   29.75    6.34
 -13   3   3   39.96    6.49
  12  -3  -3   16.95    5.62
 -12  -3   3   11.67    4.83
  12  -3  -3   26.68    5.12
  12  -3  -3   25.56    5.13
  12  -3  -3   26.57    5.14
 -12  -3   3   11.63    6.83
 -12  -3   3   16.60    5.94
  12  -3  -3   13.48    4.62
  12   3  -3   16.30    5.44
  12   3  -3   24.76    4.92
 -12   3   3   16.69    4.62
  12   3  -3   15.05    4.70
 -12   3   3   11.98    5.19
  11  -3  -3    9.39    3.07
 -11  -3   3    8.09    5.12
  11  -3  -3    8.39    3.12
 -11  -3   3    8.01    4.17
  11  -3  -3    8.70    3.73
  11  -3  -3    4.85    2.92
 -11  -3   3    3.50    3.00
  11  -3  -3    1.39    3.69
 -11   3   3    1.65    2.59
  11   3  -3    2.79    2.95
 -11   3   3    1.94    3.49
  11   3  -3    3.63    2.74
  11   3  -3    5.21    3.53
  10  -3  -3    4.12    3.75
 -10  -3   3   14.54    4.38
 -10  -3   3   10.68    3.61
 -10  -3   3   12.79    4.77
  10  -3  -3   15.50    3.61
  10  -3  -3   19.45    3.48
 -10   3   3   15.37    4.01
 -10   3   3   10.86    3.20
  10   3  -3   10.94    3.43
  10   3  -3    0.92    3.22
  10   3  -3    6.20    3.61
   9  -3  -3   33.27    5.90
   9  -3  -3   29.50    5.83
  -9  -3   3   33.26    6.52
  -9  -3   3   24.34    6.38
   9  -3  -3   24.36    5.90
   9  -3  -3   31.51    6.44
  -9  -3   3   20.19    5.98
   9   3  -3   20.53    5.87
   9   3  -3   36.18    5.85
  -9   3   3   19.98    6.03
   9   3  -3   26.88    6.12
  -9   3   3   28.24    5.77
  -9   3   3   27.77    6.15
   8  -3  -3   15.05    4.47
  -8  -3   3   12.79    4.37
  -8  -3   3   14.89    4.82
  -8  -3   3   17.61    4.06
   8  -3  -3   17.13    3.98
   8  -3  -3   28.21    5.20
  -8  -3   3   18.69    4.28
   8  -3  -3   15.19    3.81
  -8   3   3   12.53    4.11
  -8   3   3   15.74    4.28
   8   3  -3   22.23    3.97
   8   3  -3   16.97    4.30
   8   3  -3   23.06    4.15
   8   3  -3   11.62    4.05
  -8   3   3   15.69    3.97
  -7  -3   3   32.06    6.60
   7  -3  -3   32.16    6.74
  -7  -3   3   34.52    6.75
  -7  -3   3   41.29    6.95
   7  -3  -3   31.13    6.76
   7  -3  -3   32.23    6.66
   7  -3  -3   27.04    6.43
   7   3  -3   28.70    6.55
   7   3  -3   38.52    6.73
  -7   3   3   27.35    6.51
  -7   3   3   16.66    6.72
   7   3  -3   29.82    6.53
   7   3  -3   38.93    6.55
  -6  -3   3   25.99    4.70
  -6  -3   3   24.23    5.01
  -6  -3   3   27.01    4.72
  -6  -3   3   19.94    4.83
   6  -3  -3   21.08    4.67
   6  -3  -3   22.24    4.86
   6  -3  -3   21.24    4.40
   6   3  -3   24.27    4.68
   6   3  -3   15.64    4.66
  -6   3   3   20.40    4.65
  -6   3   3   23.61    4.68
   6   3  -3   26.29    5.02
   6   3  -3   15.99    4.50
   5  -3  -3   33.40    5.61
  -5  -3   3   32.78    5.76
  -5  -3   3   24.71    5.51
  -5  -3   3   26.34    5.54
   5  -3  -3   22.62    5.57
   5  -3  -3   27.73    5.80
   5  -3  -3   26.38    5.35
   5   3  -3   23.69    5.56
   5   3  -3   27.93    5.51
  -5   3   3   25.56    5.52
   5   3  -3   25.25    5.58
  -4  -3   3   30.48    6.92
  -4  -3   3   40.55    6.93
  -4  -3   3   36.08    6.71
  -4  -3   3   34.22    6.77
   4  -3  -3   29.53    6.97
   4  -3  -3   27.10    6.78
   4  -3  -3   35.61    6.69
   4  -3  -3   33.51    6.81
   4   3  -3   35.17    6.77
   4   3  -3   32.77    6.69
   4   3  -3   33.92    6.82
  -4   3   3   34.87    6.75
   3  -3  -3   71.55   13.98
   3  -3  -3   67.38   14.04
   3  -3  -3   63.87   14.09
   3  -3  -3   73.81   13.91
  -3  -3   3   73.67   14.08
  -3  -3   3   74.23   13.97
  -3  -3   3   69.37   14.07
  -3  -3   3   73.84   13.95
  -3   3   3   76.12   14.00
   3   3  -3   75.51   13.96
   3   3  -3   73.95   13.99
   2  -3  -3   91.17   18.06
  -2  -3   3   96.60   17.97
  -2  -3   3   93.12   18.06
   2  -3  -3   91.76   18.01
  -2  -3   3   94.83   18.01
   2  -3  -3   93.96   17.97
   2  -3  -3   95.85   17.94
  -2  -3   3   86.17   18.03
   2   3  -3   92.02   18.03
  -2   3   3   90.47   18.05
  -2   3   3   97.08   18.02
   2   3  -3   96.52   17.98
  -1  -3   3    8.06    2.19
   1  -3  -3    6.59    2.38
  -1  -3   3    6.95    2.09
  -1  -3   3   11.81    2.58
  -1  -3   3   11.48    2.47
   1  -3  -3    9.56    2.26
   1  -3  -3    9.55    2.08
   1   3  -3    7.59    2.03
  -1   3   3    8.60    2.22
  -1   3   3    8.25    2.07
  -1   3   3    5.87    2.41
   1   3  -3    8.45    2.27
   0  -3   3    6.41    2.15
   0  -3  -3    6.26    1.91
   0  -3   3    7.95    2.04
   0  -3   3   10.58    2.37
   0  -3  -3   11.93    2.60
   0  -3   3    6.30    2.38
   0  -3  -3    5.89    2.21
   0   3   3    9.74    2.38
   0   3  -3    5.79    1.89
   0   3  -3   10.42    2.21
   0   3   3    4.37    2.04
   0   3   3    8.23    2.00
   1  -3   3   -3.08    1.60
  -1  -3  -3    0.36    1.63
   1  -3   3   -1.70    1.45
   1  -3   3    0.88    1.35
  -1  -3  -3    1.18    1.19
   1  -3   3    3.63    1.73
  -1  -3  -3   -3.38    1.85
  -1   3  -3    1.59    1.54
   1   3   3    0.66    1.43
  -1   3  -3    2.06    1.12
   1   3   3    0.57    1.34
   1   3   3    2.50    1.68
   2  -3   3   50.89    9.71
  -2  -3  -3   50.94    9.58
  -2  -3  -3   52.10    9.78
  -2  -3  -3   53.11    9.70
   2  -3   3   49.96    9.76
   2  -3   3   45.53    9.68
   2  -3   3   46.68    9.66
   2   3   3   43.11    9.68
  -2   3  -3   50.61    9.71
  -2   3  -3   49.91    9.56
   2   3   3   52.13    9.69
   2   3   3   46.83    9.67
   3  -3   3   22.19    4.87
  -3  -3  -3   19.42    4.70
   3  -3   3   27.32    4.98
   3  -3   3   20.39    4.88
  -3  -3  -3   20.73    4.99
  -3  -3  -3   27.11    4.97
   3   3   3   18.01    4.79
  -3   3  -3   23.53    4.87
   3   3   3   29.47    4.89
   3   3   3   24.93    4.88
  -4  -3  -3    2.51    2.05
  -4  -3  -3    0.58    1.60
   4  -3   3   -0.68    1.76
   4  -3   3    3.80    1.98
   4  -3   3    4.10    1.88
  -4  -3  -3    0.86    1.83
   4   3   3    3.04    1.99
   4   3   3    1.17    1.82
   4   3   3    1.44    1.87
  -4   3  -3   -0.67    1.86
  -5  -3  -3    7.78    3.11
   5  -3   3   13.17    3.68
   5  -3   3    9.44    2.86
  -5  -3  -3   11.11    3.39
   5  -3   3   13.91    3.22
  -5  -3  -3   14.77    3.06
   5  -3   3    2.22    3.69
   5   3   3   15.81    3.29
   5   3   3   14.16    3.05
  -5   3  -3   10.95    3.00
  -6  -3  -3   34.57    6.75
  -6  -3  -3   36.27    6.38
   6  -3   3   24.32    6.26
  -6  -3  -3   35.24    6.42
   6  -3   3   43.71    6.72
   6  -3   3   29.31    6.29
   6  -3   3   29.24    6.34
   6  -3   3   22.12    6.44
   6   3   3   30.21    6.27
   6   3   3   24.63    6.47
   6   3   3   26.11    6.44
  -6   3  -3   26.53    6.43
   6   3   3   40.34    6.44
   7  -3   3   20.94    4.25
   7  -3   3   17.76    3.97
   7  -3   3   11.94    4.38
  -7  -3  -3   11.32    4.52
   7  -3   3   15.20    3.87
  -7  -3  -3   16.21    4.11
  -7  -3  -3   21.76    4.32
   7  -3   3   14.57    4.14
  -7   3  -3   20.65    4.27
   7   3   3    8.97    3.71
   7   3   3   23.19    4.17
   7   3   3   13.15    4.41
   7   3   3   15.36    4.16
  -8  -3  -3    7.12    3.82
   8  -3   3    1.02    2.61
  -8  -3  -3    2.29    3.58
  -8  -3  -3    3.55    2.64
   8  -3   3    1.76    2.23
   8  -3   3    2.54    3.23
   8   3   3   -4.46    3.25
  -8   3  -3    5.65    3.41
   8   3   3    3.15    2.73
   9  -3   3    0.83    3.27
  -9  -3  -3    1.69    4.15
   9  -3   3    1.71    3.53
   9  -3   3    2.36    3.13
   9  -3   3   -1.53    2.46
  -9  -3  -3    3.32    2.75
  -9   3  -3    2.78    3.78
   9   3   3    7.43    2.93
   9   3   3   -0.33    3.56
   9   3   3    2.29    3.06
  10  -3   3    4.17    4.46
  10  -3   3    4.72    3.15
  10  -3   3    7.44    3.47
 -10  -3  -3    1.31    3.18
  10  -3   3    2.09    3.53
 -10  -3  -3    7.48    4.84
  10  -3   3    4.01    3.02
  10   3   3   -0.59    4.14
 -10   3  -3    4.17    4.36
  10   3   3    3.74    3.57
  10   3   3    0.86    3.32
  10   3   3    3.41    3.36
  10   3   3    5.09    3.16
  11  -3   3   -0.59    3.58
  11  -3   3    3.98    2.93
 -11  -3  -3    9.30    9.06
  11  -3   3    3.83    2.79
  11   3   3    4.06    3.46
  11   3   3    6.07    3.20
 -11   3  -3   -1.10    4.80
  11   3   3   -0.31    3.10
  11   3   3    2.59    4.96
  11   3   3    1.61    3.39
 -12  -3  -3    4.07    4.46
  12  -3   3    2.65    2.72
  12  -3   3    7.09    3.79
 -12  -3  -3   -0.19    6.70
  12  -3   3    2.90    4.19
  12  -3   3   10.66    5.65
  12   3   3    2.65    4.23
 -12   3  -3   -2.03    4.97
  12   3   3    9.15    2.96
  12   3   3    3.79    5.76
  12   3   3    4.20    2.96
  13  -3   3    4.18    2.29
 -13  -3  -3    1.37    4.38
  13  -3   3    1.14    5.45
 -13  -3  -3    4.09    8.06
  13  -3   3   -3.18    1.90
  13  -3   3    1.74    3.91
  13  -3   3    2.21    6.91
  13   3   3   -3.85    1.72
 -13   3  -3    2.51    5.49
  13   3   3    0.01    4.49
  13   3   3    2.55    6.83
 -13   3  -3   -2.89    6.50
  13   3   3    0.69    2.72
 -14  -3  -3    8.08    5.34
  14  -3   3    8.32    5.75
  14  -3   3   12.60    8.14
  14  -3   3    5.92    2.81
  14  -3   3    7.97    2.73
  14  -3   3    4.68    4.16
 -14  -3  -3   12.45    9.46
  14   3   3   12.42    5.15
  14   3   3   17.85    8.37
  14   3   3    4.23    2.99
 -14   3  -3    5.08    6.34
 -14   3  -3   12.27    9.07
  14   3   3   15.46    3.08
 -15  -3  -3    3.29    4.60
  15  -3   3    2.17    2.45
  15  -3   3    6.55    5.35
  15  -3   3    0.36    4.22
  15  -3   3    1.29    1.91
  15   3   3   -0.38    4.83
  15   3   3   -2.66    2.41
  15   3   3    1.07    2.51
  16  -3   3    4.80    8.85
  16  -3   3   -0.94    6.70
  16  -3   3    5.44    2.65
  16  -3   3    5.25    2.40
  16   3   3    7.23    2.77
  16   3   3    4.15    2.66
 -17  -3  -3   -1.19    4.22
  17  -3   3    2.94    2.44
  17  -3   3    3.77    3.59
  17  -3   3    4.99    6.80
  17  -3   3   -0.09    4.51
  17   3   3    5.81    3.38
  17   3   3    5.05    2.56
  18  -3   3    0.12    1.91
 -18  -3  -3   -1.79    2.73
  18  -3   3    3.49    5.30
 -18  -3  -3   -1.78    4.79
  18  -3   3    2.48    2.24
  18   3   3    2.51    2.50
  18   3   3   -1.66    2.77
  19  -3   3   -0.35    1.85
  19  -3   3   -0.16    1.71
 -19  -3  -3   -2.11    2.31
  19   3   3   -1.65    2.05
  20  -3   3   -0.54    1.39
 -20  -3  -3   -2.19    2.25
  20  -3   3    1.60    1.83
  20   3   3    0.55    1.76
  21  -3   3    0.72    1.31
  21  -3   3    1.67    1.35
  22  -4  -3    0.56    1.04
 -22  -4   3    0.03    1.49
  22  -4  -3   -0.83    1.37
  21  -4  -3   -0.65    2.57
  21  -4  -3    3.32    1.39
 -21  -4   3   -0.25    1.74
  20  -4  -3    1.39    2.04
 -20  -4   3   -1.30    2.09
  20  -4  -3   -0.92    1.56
  20   4  -3    0.70    2.23
  19  -4  -3    0.13    2.49
 -19  -4   3   -0.35    2.62
  19  -4  -3    6.45    6.11
 -19  -4   3   10.04    6.14
  19   4  -3   15.53    9.26
  18  -4  -3    0.90    5.85
 -18  -4   3   -2.41    5.51
 -18  -4   3    2.47    2.48
  18  -4  -3    1.38    2.45
  18  -4  -3   -2.00    5.76
  18   4  -3    3.13    6.49
 -18   4   3    0.98    5.81
  18   4  -3    2.91    2.80
 -17  -4   3    0.24    2.25
  17  -4  -3    0.27    2.40
 -17  -4   3    3.47    6.43
  17  -4  -3    0.24    1.74
  17  -4  -3    2.01    6.14
  17  -4  -3   -9.60    8.62
  17   4  -3    1.02    2.44
 -17   4   3   -2.00    4.89
  17   4  -3    4.95    6.29
  16  -4  -3    1.49    4.74
  16  -4  -3    3.09    2.43
 -16  -4   3   -3.85    4.83
  16  -4  -3    2.35    5.22
  16  -4  -3    2.84    1.90
 -16  -4   3    3.93    2.61
 -16   4   3    0.76    4.34
  16   4  -3    3.87    6.11
  16   4  -3   -2.38    2.44
  15  -4  -3   19.34    6.73
  15  -4  -3   11.19    3.55
  15  -4  -3   12.49    3.73
 -15  -4   3   17.70    5.97
 -15  -4   3   48.58   18.14
  15  -4  -3   30.68    9.13
  15  -4  -3    1.37    4.81
 -15   4   3   12.62    5.14
 -15   4   3   17.07    7.32
  15   4  -3    7.83    8.43
  15   4  -3   20.12    6.63
  15   4  -3   19.95    3.87
  14  -4  -3   -5.40    6.66
 -14  -4   3   -0.89    8.77
  14  -4  -3    9.16    5.20
  14  -4  -3    9.95    2.62
  14  -4  -3    8.38    2.78
 -14  -4   3   10.02    4.91
  14  -4  -3    1.46    5.87
  14   4  -3   14.19    6.86
 -14   4   3    5.40    5.98
  14   4  -3    2.06    5.39
  14   4  -3   -1.60    2.45
 -14   4   3    5.59    4.52
  13  -4  -3    9.10    6.25
  13  -4  -3    2.66    2.56
  13  -4  -3    1.22    4.40
 -13  -4   3    3.37    4.68
 -13  -4   3    8.91    7.19
  13  -4  -3   14.37    5.23
 -13   4   3   -1.89    3.66
 -13   4   3    0.79    5.04
  13   4  -3   -2.34    5.84
  13   4  -3    3.64    2.77
  13   4  -3   20.59    4.88
  12  -4  -3   19.34    5.30
  12  -4  -3   26.73    7.10
  12  -4  -3   26.80    5.60
 -12  -4   3   31.60    8.03
  12  -4  -3   21.86    5.79
  12   4  -3   24.65    6.26
 -12   4   3   17.85    6.30
  12   4  -3   24.95    5.38
  12   4  -3   25.40    6.03
 -11  -4   3    4.78    6.00
  11  -4  -3    4.20    3.17
  11  -4  -3    1.86    3.14
  11  -4  -3    1.01    3.05
 -11  -4   3    4.68    3.41
  11  -4  -3    4.13    4.39
 -11  -4   3    0.68    5.37
  11  -4  -3    3.27    3.08
 -11   4   3   -1.08    3.89
  11   4  -3    3.30    4.10
 -11   4   3    3.51    3.03
  11   4  -3    2.42    2.96
  11   4  -3   10.84    3.94
  11   4  -3   -2.16    2.60
  10  -4  -3    1.27    4.40
  10  -4  -3    1.25    3.60
  10  -4  -3    0.96    3.23
  10  -4  -3    0.72    2.87
 -10  -4   3   -6.78    4.36
  10  -4  -3    2.69    4.30
  10  -4  -3   -4.93    3.28
 -10  -4   3    5.90    5.29
 -10  -4   3    4.66    3.18
  10   4  -3   -3.43    2.83
 -10   4   3   -1.09    2.73
  10   4  -3    2.16    2.79
  10   4  -3   -2.12    3.54
  10   4  -3   -1.07    3.54
 -10   4   3    3.36    3.79
  -9  -4   3    5.06    2.80
  -9  -4   3   -2.55    3.86
  -9  -4   3    4.14    3.06
   9  -4  -3   -0.48    3.79
  -9  -4   3    6.93    4.55
   9  -4  -3   -1.88    2.64
   9  -4  -3   -0.47    2.37
   9   4  -3    2.72    3.43
  -9   4   3    1.96    3.31
   9   4  -3    0.77    3.40
  -9   4   3    1.57    2.44
   9   4  -3    4.73    2.70
  -9   4   3    2.41    4.22
  -8  -4   3    6.62    3.73
   8  -4  -3    5.82    2.47
   8  -4  -3   10.37    2.75
  -8  -4   3   -1.87    2.63
   8  -4  -3    3.75    3.53
  -8  -4   3    6.89    3.79
   8   4  -3    3.12    2.32
   8   4  -3    3.79    3.37
  -8   4   3    7.26    3.83
   8   4  -3    5.17    3.08
  -8   4   3    8.34    3.44
  -7  -4   3    2.74    3.05
  -7  -4   3    5.90    2.53
  -7  -4   3   -4.31    2.98
  -7  -4   3    4.08    2.71
   7  -4  -3    0.90    2.10
   7  -4  -3    2.80    3.00
   7  -4  -3    0.53    2.63
   7   4  -3    1.10    1.97
  -7   4   3   -3.21    2.87
   7   4  -3    3.21    3.70
  -7   4   3   -2.67    3.09
   7   4  -3    1.77    2.76
   6  -4  -3   19.24    3.23
  -6  -4   3    3.72    3.23
   6  -4  -3    4.24    3.28
  -6  -4   3    8.07    3.38
   6  -4  -3    4.39    2.66
  -6  -4   3   15.29    3.07
  -6  -4   3   11.05    3.16
   6   4  -3    4.67    2.58
  -6   4   3    8.86    3.28
   6   4  -3   10.17    3.09
   5  -4  -3    7.86    2.23
  -5  -4   3    4.75    2.40
   5  -4  -3    3.36    2.97
  -5  -4   3    2.77    2.70
  -5  -4   3    0.43    2.80
  -5  -4   3    1.45    2.26
   5  -4  -3    7.52    5.02
  -5   4   3    4.68    3.17
  -5   4   3    6.77    2.72
   5   4  -3    7.03    2.23
   5   4  -3    5.66    2.09
  -4  -4   3    4.12    2.18
  -4  -4   3    2.03    2.43
   4  -4  -3    6.16    1.95
   4  -4  -3    5.41    3.05
  -4  -4   3    1.10    2.47
  -4  -4   3    0.35    2.10
   4   4  -3   -1.37    1.85
   4   4  -3    4.77    2.04
  -4   4   3    4.44    2.67
  -4   4   3    1.76    2.31
  -3  -4   3   45.00    8.11
  -3  -4   3   41.00    8.12
   3  -4  -3   39.48    8.40
   3  -4  -3   38.75    8.06
  -3  -4   3   39.87    8.12
  -3   4   3   35.40    8.19
   3   4  -3   41.74    8.03
  -3   4   3   39.81    8.16
  -2  -4   3   25.42    4.64
  -2  -4   3   17.48    4.52
  -2  -4   3   16.20    4.53
   2  -4  -3   23.08    4.90
   2  -4  -3   21.01    4.61
   2  -4  -3   22.94    4.51
  -2  -4   3   19.35    4.49
  -2   4   3   25.36    4.60
  -2   4   3   17.28    4.62
   2   4  -3   20.43    4.37
   2   4  -3   21.57    4.58
  -1  -4   3    4.82    1.95
   1  -4  -3    0.79    2.65
  -1  -4   3    2.51    2.04
   1  -4  -3    3.87    1.90
  -1  -4   3    3.35    1.94
  -1  -4   3   -3.84    1.87
   1  -4  -3    3.01    1.88
  -1   4   3    1.96    1.83
   1   4  -3    4.96    2.00
   1   4  -3    5.45    1.56
   0  -4   3    1.41    2.06
   0  -4   3    2.01    2.00
   0  -4  -3    3.52    1.87
   0  -4  -3    4.95    1.96
   0  -4   3    0.89    1.76
   0   4  -3   -4.05    1.85
   0   4   3    3.67    1.92
   0   4   3    1.55    1.74
  -1  -4  -3   14.25    3.57
   1  -4   3   16.15    3.73
  -1  -4  -3   12.75    3.76
   1  -4   3   17.05    3.68
   1  -4   3   19.23    3.74
   1  -4   3   15.53    3.66
  -1   4  -3   10.91    3.68
   1   4   3   11.48    3.60
   1   4   3   20.22    3.60
   2  -4   3    0.90    2.07
   2  -4   3   -4.12    1.68
  -2  -4  -3    2.97    2.56
  -2  -4  -3    3.22    1.93
   2  -4   3   -0.79    2.05
   2  -4   3    0.82    1.61
  -2  -4  -3    2.95    1.89
  -2   4  -3    2.40    2.29
   2   4   3   -1.35    2.01
  -3  -4  -3   11.97    3.52
   3  -4   3   14.80    3.49
  -3  -4  -3   13.40    3.98
   3  -4   3    7.92    3.84
   3  -4   3   15.15    3.57
  -3  -4  -3   18.80    3.50
   3   4   3   16.48    3.66
  -3   4  -3   14.27    3.79
   4  -4   3   14.08    4.75
  -4  -4  -3   27.32    4.69
   4  -4   3   13.49    4.71
  -4  -4  -3   22.02    4.54
   4  -4   3   24.98    4.46
   4  -4   3   16.08    4.31
  -4  -4  -3   16.18    4.88
  -4   4  -3   15.10    4.77
   4   4   3   23.81    4.45
   4   4   3   13.03    5.18
  -5  -4  -3   -0.09    2.24
   5  -4   3   -0.75    1.74
  -5  -4  -3    5.56    2.79
   5  -4   3    4.10    2.79
   5  -4   3   -0.18    1.81
   5  -4   3    2.26    3.01
  -5  -4  -3    3.58    3.07
   5   4   3    1.49    2.90
   5   4   3   -4.21    2.87
  -5   4  -3    1.02    3.17
  -5   4  -3    0.86    3.28
   5   4   3    3.99    2.06
   6  -4   3    1.91    2.01
   6  -4   3    3.24    3.32
  -6  -4  -3    3.95    2.54
  -6  -4  -3    3.03    3.28
   6  -4   3    8.15    3.14
   6  -4   3    3.79    2.19
   6   4   3    4.63    3.57
   6   4   3    3.28    2.07
  -6   4  -3    2.28    3.58
   6   4   3    2.84    3.22
  -7  -4  -3    7.17    4.53
   7  -4   3   16.40    3.76
  -7  -4  -3   12.03    3.86
   7  -4   3   11.38    3.69
   7  -4   3    9.83    4.35
  -7   4  -3   13.32    5.06
   7   4   3   24.08    4.87
   7   4   3   16.77    3.62
   7   4   3   18.22    4.98
   8  -4   3    0.53    2.34
   8  -4   3    2.12    3.88
  -8  -4  -3   -0.29    4.19
   8  -4   3   -2.76    2.63
   8  -4   3   -3.47    2.93
  -8  -4  -3    1.52    2.65
   8   4   3   -2.50    4.01
   8   4   3    1.59    2.90
  -8   4  -3    4.46    5.17
   8   4   3    0.27    2.53
  -9  -4  -3    1.25    4.82
   9  -4   3    2.71    2.97
   9  -4   3   -4.34    4.28
   9  -4   3    7.78    3.44
   9  -4   3   -0.47    2.73
   9  -4   3    4.39    3.72
  -9  -4  -3    2.18    2.95
   9   4   3    6.00    2.98
   9   4   3    0.80    2.86
   9   4   3   -0.28    3.11
   9   4   3   -1.82    4.43
   9   4   3   -1.64    4.14
  10  -4   3   -1.62    2.61
 -10  -4  -3   10.31    4.84
  10  -4   3   -1.09    3.18
  10   4   3    5.49    2.76
  10   4   3    3.73    4.97
  10   4   3    2.13    3.27
  10   4   3   -3.30    3.36
  10   4   3    1.36    3.66
  11  -4   3   -1.45    5.50
  11  -4   3    2.85    4.09
 -11  -4  -3    0.94    3.83
 -11  -4  -3    3.61    6.70
  11   4   3   -4.53    5.53
  11   4   3   -2.66    3.36
  11   4   3   -1.67    2.69
  11   4   3    3.82    4.47
  11   4   3   -0.66    3.14
 -11   4  -3  -12.30    5.45
  12  -4   3    5.57    2.36
  12  -4   3    0.64    4.28
  12  -4   3   -4.23    1.70
  12  -4   3   -0.28    6.44
 -12  -4  -3    8.10    7.29
 -12  -4  -3   -5.36    3.87
  12   4   3   -8.10    6.59
  12   4   3   -2.26    4.13
  12   4   3   -0.71    2.12
  12   4   3    6.45    5.22
 -12   4  -3   -2.68    6.18
  13  -4   3   -1.90    4.15
 -13  -4  -3    7.13    8.78
  13  -4   3    4.83    8.39
  13  -4   3   10.77    2.52
 -13  -4  -3    3.34    4.36
  13   4   3   -3.85    2.12
 -13   4  -3    4.20    6.93
 -13   4  -3    2.25    5.27
  13   4   3    4.17    7.63
  13   4   3   -1.90    2.94
  14  -4   3    1.59    4.51
  14  -4   3   -2.04    2.11
 -14  -4  -3   -1.03    4.05
  14  -4   3   -2.66    1.97
  14   4   3    2.79    2.65
 -14   4  -3    4.99    5.28
  14   4   3   -5.90    2.18
  15  -4   3    4.20    3.86
 -15  -4  -3    2.13    2.79
  15  -4   3    1.22    2.34
  15  -4   3    0.18    1.81
 -15  -4  -3    1.43    4.91
 -15   4  -3   -6.43    9.01
  15   4   3    0.55    2.65
  15   4   3   -2.52    1.97
 -16  -4  -3    0.46    5.06
 -16  -4  -3    1.23    3.38
  16  -4   3    5.21    2.81
  16  -4   3   -2.39    1.61
  16  -4   3    2.32    4.80
  16   4   3   -0.27    3.42
 -17  -4  -3   -3.57    5.13
 -17  -4  -3   -0.40    3.18
  17  -4   3   -0.12    2.24
  17  -4   3   -6.45    4.58
  17  -4   3   -1.83    2.35
  17   4   3    2.39    2.51
  17   4   3   -4.24    2.99
 -18  -4  -3    2.12    2.76
  18  -4   3    0.26    1.81
  18  -4   3   -2.01    2.02
  18   4   3    0.57    2.48
  18   4   3    1.29    2.16
  19  -4   3    0.60    1.62
 -19  -4  -3    0.72    2.39
  19  -4   3    0.10    1.52
  19   4   3    0.35    1.98
  19   4   3    0.16    2.10
  20  -4   3    0.12    1.29
  20  -4   3   -0.26    1.41
  21  -5  -3    0.40    1.49
  21  -5  -3    1.88    1.19
 -21  -5   3    1.12    1.44
 -20  -5   3   -0.42    1.72
  20  -5  -3    0.64    2.00
  20  -5  -3    1.58    1.28
  20   5  -3    2.01    1.59
 -19  -5   3    1.34    2.17
  19  -5  -3   -0.65    1.96
  19  -5  -3   -2.26    1.68
  19   5  -3   -0.90    1.84
  18  -5  -3    3.50    2.05
  18  -5  -3   -5.08    5.97
 -18  -5   3    1.56    2.74
 -18  -5   3   10.93    6.10
  18  -5  -3    2.54    2.45
  18   5  -3    2.00    2.35
 -18   5   3    3.91    5.93
  17  -5  -3   -0.96    2.57
 -17  -5   3    2.01    5.42
 -17  -5   3    1.94    2.83
  17  -5  -3    3.03    4.92
  17   5  -3    0.43    2.88
 -17   5   3   -3.44    4.65
  16  -5  -3   -4.43    5.29
  16  -5  -3    7.40    2.59
  16  -5  -3    1.24    2.16
 -16  -5   3    5.50    5.20
 -16  -5   3    0.17    2.47
  16   5  -3    2.06    2.51
  15  -5  -3   13.28    3.92
 -15  -5   3   11.41    5.92
 -15  -5   3   12.52    4.05
  15  -5  -3   17.11    3.83
  15  -5  -3   21.18    6.31
  15   5  -3   21.61    4.10
 -15   5   3    8.08    5.13
 -14  -5   3    1.55    2.43
  14  -5  -3   -2.33    2.53
  14  -5  -3   -3.07    4.56
 -14  -5   3    4.26    4.71
  14  -5  -3    1.01    2.22
  14  -5  -3    8.24   10.07
  14   5  -3    1.29    2.20
 -14   5   3    0.52    4.39
  14   5  -3   12.61    8.87
 -14   5   3   10.75   10.26
  13  -5  -3    6.43    2.83
  13  -5  -3    3.42    4.50
 -13  -5   3   28.56   10.71
 -13  -5   3    4.56    5.03
  13  -5  -3    7.28    2.51
 -13  -5   3   -2.07    2.56
  13  -5  -3    1.36    7.52
  13   5  -3    3.97    2.12
 -13   5   3    0.76    3.69
  13   5  -3   -0.68    5.38
 -13   5   3    5.71    6.93
  13   5  -3   -0.36    6.74
  12  -5  -3   -3.81    5.55
 -12  -5   3    5.35    4.79
 -12  -5   3   -3.22    8.02
  12  -5  -3    6.38    4.35
 -12  -5   3   -0.23    2.45
  12  -5  -3    3.09    2.54
  12   5  -3    7.65    4.77
 -12   5   3   -1.19    3.67
 -12   5   3    9.60    5.52
  12   5  -3    4.82    2.56
  12   5  -3    5.55    6.15
  11  -5  -3    2.00    3.91
  11  -5  -3   -2.85    2.60
 -11  -5   3    2.47    2.78
  11  -5  -3    2.01    2.81
  11  -5  -3   -2.26    4.71
 -11  -5   3    0.19    4.33
 -11   5   3   -1.42    4.95
 -11   5   3    1.87    3.44
  11   5  -3   -2.49    2.02
  11   5  -3    4.28    3.00
  11   5  -3   -1.90    5.29
 -10  -5   3    4.39    5.73
 -10  -5   3    0.62    3.27
  10  -5  -3   -0.89    3.73
  10  -5  -3   -3.15    2.83
  10  -5  -3   -3.80    2.84
 -10  -5   3    2.42    2.94
  10  -5  -3   -4.35    3.17
 -10   5   3    4.40    4.55
 -10   5   3   -3.63    2.40
  10   5  -3    1.63    2.80
  10   5  -3   -2.89    4.91
  -9  -5   3    1.12    3.16
  -9  -5   3   -3.51    3.31
   9  -5  -3   -1.57    3.34
  -9  -5   3   -4.54    4.81
  -9  -5   3    1.69    5.94
   9  -5  -3    0.85    4.28
   9  -5  -3    0.33    2.73
   9  -5  -3    0.98    3.10
   9  -5  -3    0.43    2.98
  -9   5   3   -3.22    4.37
   9   5  -3    2.34    2.65
  -9   5   3   -0.59    3.02
   9   5  -3   -0.81    4.36
   9   5  -3    3.05    2.59
  -9   5   3    1.41    5.56
  -8  -5   3    4.82    2.96
   8  -5  -3    6.26    3.39
  -8  -5   3   -2.61    4.44
  -8  -5   3    9.97    3.82
   8  -5  -3    1.89    2.52
   8  -5  -3   -0.90    3.88
   8  -5  -3    7.83    3.89
   8  -5  -3    7.08    4.16
  -8  -5   3   -3.92    5.19
   8   5  -3   -1.77    2.45
   8   5  -3   -0.41    4.11
   8   5  -3    0.05    4.99
  -8   5   3    0.66    3.96
  -8   5   3    2.86    4.85
   8   5  -3   -4.69    2.89
  -7  -5   3   56.79   12.69
   7  -5  -3   53.46   12.55
   7  -5  -3   62.83   12.18
  -7  -5   3   71.81   12.33
   7  -5  -3   63.64   12.76
  -7  -5   3   44.35   12.44
  -7  -5   3   66.77   13.08
  -7  -5   3   63.01   12.65
   7   5  -3   58.22   12.64
   7   5  -3   60.34   12.14
  -7   5   3   65.81   12.85
   7   5  -3   64.53   12.80
  -7   5   3   71.52   12.68
  -6  -5   3   43.07    9.38
  -6  -5   3   44.46    9.56
   6  -5  -3   48.14    9.46
  -6  -5   3   49.59    9.12
   6  -5  -3   44.18    9.01
  -6  -5   3   39.95    9.36
   6   5  -3   49.80    9.51
   6   5  -3   52.79    9.40
  -6   5   3   41.31    9.34
   6   5  -3   38.10    8.86
  -5  -5   3   27.99    6.42
  -5  -5   3   27.36    6.08
   5  -5  -3   26.44    5.87
  -5  -5   3   26.58    5.87
   5  -5  -3   35.88    6.45
   5   5  -3   26.68    6.42
  -5   5   3   24.41    6.19
   5   5  -3   20.78    5.60
  -5   5   3   37.53    6.24
   4  -5  -3   52.76   10.05
   4  -5  -3   49.02    9.73
  -4  -5   3   54.42   10.10
  -4  -5   3   45.39    9.83
  -4  -5   3   52.34    9.84
  -4  -5   3   39.98    9.71
   4   5  -3   50.25    9.70
   4   5  -3   49.12    9.93
  -4   5   3   47.63    9.87
   4   5  -3   49.70   10.15
  -4   5   3   52.25   10.17
  -3  -5   3   76.23   16.02
  -3  -5   3   79.61   15.84
  -3  -5   3   86.16   15.88
   3  -5  -3   82.43   15.81
  -3  -5   3   84.89   15.87
   3  -5  -3   73.62   15.96
   3   5  -3   82.44   16.06
   3   5  -3   82.53   15.80
  -3   5   3   83.79   15.93
   3   5  -3   77.88   15.91
  -3   5   3   77.43   15.99
   2  -5  -3   46.06   10.16
   2  -5  -3   41.89    9.96
  -2  -5   3   50.09   10.15
  -2  -5   3   55.98    9.92
  -2  -5   3   61.00    9.98
   2  -5  -3   46.54    9.90
  -2  -5   3   47.71    9.93
   2   5  -3   55.44   10.09
  -2   5   3   45.15   10.22
  -2   5   3   41.75    9.88
   2   5  -3   43.25   10.13
   2   5  -3   55.97    9.84
  -1  -5   3    2.91    2.92
   1  -5  -3   -1.29    2.58
  -1  -5   3    0.89    1.97
  -1  -5   3    2.82    2.21
   1  -5  -3   -3.77    2.05
  -1  -5   3    4.97    2.37
   1  -5  -3    0.77    2.92
   1   5  -3   -4.26    1.84
  -1   5   3    4.13    2.03
   1   5  -3    1.80    2.66
  -1   5   3    1.43    2.74
   0  -5   3   25.82    6.10
   0  -5   3   23.93    6.30
   0  -5  -3   24.17    6.11
   0  -5  -3   28.48    6.42
   0  -5   3   27.32    6.12
   0  -5  -3   40.41    6.31
   0   5   3   27.50    6.09
   0   5  -3   36.84    6.52
   0   5   3   42.49    6.44
   0   5  -3   32.63    6.08
   0   5   3   23.22    6.31
   1  -5   3    1.87    2.82
  -1  -5  -3    0.13    2.92
  -1  -5  -3   -2.23    2.12
   1  -5   3    1.07    2.00
   1  -5   3    5.11    2.05
   1  -5   3   -3.06    3.12
  -1  -5  -3    1.96    2.82
  -1   5  -3    3.06    2.19
   1   5   3    4.24    3.11
  -1   5  -3    2.51    3.12
   1   5   3    6.86    2.04
   1   5   3    3.98    3.10
   2  -5   3   11.14    3.66
  -2  -5  -3    2.24    3.18
   2  -5   3    0.33    2.24
  -2  -5  -3    5.16    2.51
  -2  -5  -3    6.11    3.16
   2  -5   3    1.84    3.18
   2  -5   3    3.51    2.16
   2   5   3    5.70    3.19
  -2   5  -3    1.17    2.98
   2   5   3    5.00    3.22
  -2   5  -3    6.23    2.52
   2   5   3    5.91    2.19
  -3  -5  -3   27.01    7.50
   3  -5   3   39.39    7.50
   3  -5   3   44.84    8.16
   3  -5   3   34.55    7.73
   3  -5   3   33.68    7.55
  -3  -5  -3   50.10    7.91
  -3  -5  -3   33.48    7.89
   3   5   3   42.09    7.90
   3   5   3   36.15    7.41
  -3   5  -3   37.06    7.85
  -3   5  -3   39.58    7.62
   4  -5   3    4.92    2.31
  -4  -5  -3   -0.89    2.52
   4  -5   3    4.05    2.98
   4  -5   3    0.98    3.93
   4  -5   3    3.17    2.39
  -4  -5  -3    2.39    3.51
  -4   5  -3    1.12    2.90
   4   5   3    6.49    3.97
  -4   5  -3   -1.88    3.54
   4   5   3    5.69    2.36
   4   5   3    0.44    3.54
   5  -5   3    8.20    3.32
  -5  -5  -3   11.99    3.87
   5  -5   3    2.97    2.32
  -5  -5  -3    0.23    2.67
   5  -5   3    0.38    2.27
   5  -5   3    2.43    3.03
   5  -5   3    0.50    4.09
   5   5   3    5.28    4.41
   5   5   3    5.06    4.12
  -5   5  -3    7.15    3.83
   5   5   3    6.92    2.47
  -5   5  -3    1.95    3.83
  -6  -5  -3   34.49    7.21
   6  -5   3   33.41    6.42
   6  -5   3   29.26    6.88
   6  -5   3   26.97    6.04
   6  -5   3   32.54    6.22
  -6  -5  -3   28.11    6.36
   6  -5   3   25.10    6.28
   6  -5   3   17.82    6.53
   6   5   3   27.36    6.36
   6   5   3   20.31    7.04
  -6   5  -3   36.52    7.38
   6   5   3   22.25    5.97
   6   5   3   29.51    7.16
   7  -5   3    2.13    2.90
  -7  -5  -3   -0.52    4.75
   7  -5   3    0.48    2.65
   7  -5   3    2.09    2.67
  -7  -5  -3    3.39    3.19
   7  -5   3    3.57    4.00
  -7  -5  -3   -6.81    4.73
   7  -5   3   -2.42    3.07
   7   5   3    3.02    5.20
   7   5   3    2.78    2.67
  -7   5  -3   -7.47    5.28
   7   5   3   -1.01    4.64
   7   5   3   -1.49    2.84
   8  -5   3    0.88    3.49
   8  -5   3   -1.92    2.59
  -8  -5  -3    5.33    4.42
  -8  -5  -3    9.81    5.12
   8  -5   3    3.62    2.91
   8  -5   3    6.18    4.81
  -8  -5  -3    2.68    2.85
   8  -5   3    4.04    2.70
   8   5   3    5.19    2.81
   8   5   3    6.42    3.12
  -8   5  -3    0.29    6.32
   8   5   3    6.71    5.36
   8   5   3    0.13    4.96
  -9  -5  -3    5.32    5.57
  -9  -5  -3    3.71    3.99
   9  -5   3   12.48    2.76
   9  -5   3   -6.75    3.04
  -9  -5  -3    5.07    3.73
   9  -5   3   10.54    5.57
   9  -5   3    6.11    3.59
   9  -5   3    9.41    3.91
   9   5   3    1.95    4.32
   9   5   3    2.06    2.85
   9   5   3    0.81    2.46
  10  -5   3    4.81    2.91
  10  -5   3    3.58    2.25
  10  -5   3    2.31    3.27
 -10  -5  -3    5.95    4.65
  10  -5   3    6.00    6.59
  10  -5   3    1.46    3.80
 -10  -5  -3   -2.09    7.11
 -10  -5  -3    6.08    3.66
  10   5   3    7.08    3.02
 -10   5  -3    9.84    5.53
  10   5   3   12.11    4.63
  10   5   3    4.03    4.01
  10   5   3   -1.13    6.56
 -11  -5  -3    2.81    3.52
  11  -5   3    6.48    2.62
  11  -5   3    7.12    4.52
 -11  -5  -3   10.43    5.12
  11  -5   3    6.15    2.99
 -11  -5  -3    0.26    8.44
  11  -5   3    5.29    2.56
  11  -5   3    5.02    7.38
  11   5   3    1.80    5.16
  11   5   3   12.49    2.82
  11   5   3    9.92    7.59
  11   5   3    8.97    3.68
 -11   5  -3    1.90    7.08
  12  -5   3    8.54    8.17
  12  -5   3    0.36    2.26
  12  -5   3    3.62    4.20
  12  -5   3   -3.10    2.26
 -12  -5  -3    5.08    4.60
 -12  -5  -3   11.09   10.00
 -12  -5  -3    1.00    3.31
  12   5   3   -2.38    1.79
  12   5   3   -2.77    5.58
  12   5   3    2.96    3.34
 -12   5  -3    4.12    7.45
  12   5   3   -0.97    8.79
  13  -5   3   -0.09    2.18
  13  -5   3   -0.93    4.46
  13  -5   3   -0.35    2.45
 -13  -5  -3    4.05    5.04
 -13  -5  -3   -1.07    3.20
 -13   5  -3   -1.31    4.60
  13   5   3    4.17    2.05
  13   5   3    1.52    3.16
  14  -5   3   -3.32    2.01
 -14  -5  -3    1.26    5.02
  14  -5   3    2.02    2.30
  14  -5   3   -1.55    4.10
 -14  -5  -3   -1.37    3.09
  14   5   3    2.77    3.09
  14   5   3    0.89    1.95
 -14   5  -3   -3.06    5.36
 -15  -5  -3   -1.33    4.37
  15  -5   3   -3.04    3.99
  15  -5   3   -1.51    3.06
  15  -5   3   -1.09    3.07
 -15  -5  -3    5.08    3.72
 -15   5  -3    5.00    6.06
  15   5   3    5.47    3.41
  15   5   3    3.60    1.74
  16  -5   3    0.86    2.28
  16  -5   3    8.06    4.75
 -16  -5  -3    2.48    3.50
 -16  -5  -3    0.16    4.58
  16  -5   3   -0.08    2.39
  16   5   3    1.93    2.29
  16   5   3    0.44    3.28
  17  -5   3   -1.79    1.85
 -17  -5  -3    0.23    2.92
  17  -5   3    1.10    1.96
  17   5   3    2.66    1.99
  17   5   3    3.69    2.80
  18  -5   3   -1.14    1.54
  18  -5   3   -1.59    1.59
 -18  -5  -3    0.45    2.49
  18   5   3    0.78    1.70
  19  -5   3   -0.60    1.34
  19  -5   3    0.31    1.34
  19   5   3    1.27    1.68
 -20  -6   3   -0.58    1.47
  20  -6  -3   -2.12    1.20
  20  -6  -3    0.74    1.64
  20   6  -3   -1.64    1.33
  19  -6  -3   -0.01    1.28
 -19  -6   3    1.15    1.62
  19  -6  -3    0.97    1.74
  19   6  -3    1.68    1.57
 -18  -6   3   -0.61    2.01
  18  -6  -3   -0.17    1.61
  18  -6  -3    0.05    2.02
  18   6  -3    1.66    1.80
  17  -6  -3    0.65    1.92
  17  -6  -3    3.90    5.39
 -17  -6   3    2.66    2.52
 -17  -6   3   26.05    9.17
  17  -6  -3   -0.81    2.42
 -17   6   3    1.86    4.66
  17   6  -3   -1.22    2.14
  16  -6  -3    0.23    5.18
 -16  -6   3   -0.01    2.80
 -16  -6   3    7.52    5.62
  16  -6  -3    3.12    2.08
  16  -6  -3    0.79    2.93
  16   6  -3    3.93    2.35
 -16   6   3    3.21    4.48
 -15  -6   3    4.46    2.36
  15  -6  -3    0.90    1.97
  15  -6  -3    3.97    2.09
 -15  -6   3    2.03    5.02
  15  -6  -3    2.17    4.92
  15   6  -3    4.93    2.37
 -15   6   3   -3.91    4.01
 -14  -6   3    2.25    2.65
  14  -6  -3    2.21    2.67
  14  -6  -3    9.07    5.18
  14  -6  -3    6.81    2.48
 -14  -6   3    4.83    5.07
 -14   6   3    4.57    4.03
  14   6  -3    9.04    2.55
 -13  -6   3    4.75    2.84
 -13  -6   3    0.24    4.84
  13  -6  -3    4.76    4.76
  13  -6  -3    4.96    2.43
  13  -6  -3    3.95    2.73
  13   6  -3    5.71    4.99
 -13   6   3    9.42    4.35
  13   6  -3    3.31    2.45
  12  -6  -3    1.78    7.58
  12  -6  -3    3.69    4.64
  12  -6  -3    1.13    2.72
 -12  -6   3   -0.75    2.46
  12  -6  -3    6.14    2.26
 -12  -6   3    1.32    4.55
 -12   6   3    5.96    4.13
 -12   6   3   12.48    8.12
  12   6  -3   -1.48    4.62
  12   6  -3   -3.59    1.80
  12   6  -3   -1.21   10.15
 -11  -6   3   13.25    5.86
  11  -6  -3   10.77    3.50
  11  -6  -3    3.30    6.69
 -11  -6   3   19.40    4.10
  11  -6  -3   15.35    5.56
  11  -6  -3   21.57    4.08
 -11   6   3   17.35    7.09
 -11   6   3   20.69    5.30
  11   6  -3    0.48    8.50
  11   6  -3   14.86    5.44
  11   6  -3   11.40    3.54
  10  -6  -3    2.28    2.95
  10  -6  -3    2.97    2.39
  10  -6  -3   12.76    6.72
  10  -6  -3    3.27    2.26
 -10  -6   3    0.69    4.71
 -10  -6   3    1.15    2.53
  10  -6  -3    0.47    4.28
 -10  -6   3   -6.43    7.71
  10   6  -3  -15.89    6.42
  10   6  -3   -1.28    3.84
 -10   6   3    2.92    3.79
 -10   6   3    2.03    6.76
  10   6  -3    4.50    3.10
  -9  -6   3    5.50    3.94
   9  -6  -3    1.34    2.53
   9  -6  -3   -6.82    3.71
   9  -6  -3    2.84    2.69
   9  -6  -3   -2.23    2.90
   9  -6  -3    8.33    5.83
  -9  -6   3   -2.14    2.47
   9   6  -3    1.01    6.21
   9   6  -3   -3.79    3.41
   9   6  -3   -5.05    2.04
  -9   6   3   -4.48    9.33
  -9   6   3    5.45    4.12
  -9   6   3   -3.08    5.55
   8  -6  -3   -0.79    5.09
  -8  -6   3    0.31    2.82
   8  -6  -3   -1.13    3.68
   8  -6  -3   15.76    4.99
  -8  -6   3    0.54    5.68
   8  -6  -3    8.56    2.89
   8  -6  -3    8.46    3.49
  -8   6   3   10.45    5.45
   8   6  -3    5.20    5.92
   8   6  -3    2.79    2.50
   8   6  -3   -3.93    5.85
   8   6  -3    2.22    2.44
  -8   6   3    0.52    6.03
   7  -6  -3   -3.17    4.45
  -7  -6   3   -1.07    3.03
  -7  -6   3    9.39    2.84
   7  -6  -3   -0.74    2.69
   7  -6  -3    2.25    3.60
  -7  -6   3   -3.10    4.87
   7  -6  -3   -4.27    3.33
   7  -6  -3   -0.11    2.44
   7   6  -3    2.79    2.65
  -7   6   3    2.66    5.07
  -7   6   3   -1.21    5.07
   7   6  -3    0.47    5.55
   7   6  -3    4.24    2.82
   7   6  -3    2.61    5.60
  -6  -6   3   34.23   10.01
   6  -6  -3   55.86    9.88
  -6  -6   3   54.40   10.71
  -6  -6   3   67.25   10.77
   6  -6  -3   51.63   10.07
  -6  -6   3   52.38    9.90
   6  -6  -3   48.32   10.12
   6  -6  -3   42.19   10.58
   6  -6  -3   45.78   10.38
   6   6  -3   48.08    9.76
  -6   6   3   41.12   10.45
   6   6  -3   46.06   10.10
   6   6  -3   45.80   10.50
  -5  -6   3    2.67    3.84
   5  -6  -3    8.28    4.47
  -5  -6   3    1.29    3.12
   5  -6  -3    2.94    2.69
  -5  -6   3   10.35    5.23
  -5  -6   3    0.28    2.93
   5  -6  -3    1.78    3.13
   5  -6  -3    1.50    4.04
  -5  -6   3    5.00    4.63
  -5   6   3    6.04    4.27
   5   6  -3    1.67    4.16
   5   6  -3    5.69    2.52
  -5   6   3    0.64    3.96
   5   6  -3   10.45    3.78
  -4  -6   3   13.07    5.72
  -4  -6   3   11.04    4.51
   4  -6  -3   21.73    4.23
   4  -6  -3   16.12    5.01
  -4  -6   3   10.94    4.19
   4  -6  -3   14.82    4.41
  -4  -6   3   24.91    4.76
  -4  -6   3    8.70    5.19
  -4   6   3    9.49    4.92
   4   6  -3   18.23    5.37
   4   6  -3   13.99    3.92
  -4   6   3   15.28    4.48
  -3  -6   3   13.74    3.59
  -3  -6   3   12.00    4.25
   3  -6  -3   10.02    3.25
   3  -6  -3    4.07    4.15
  -3  -6   3    9.57    4.64
   3  -6  -3   10.14    4.03
  -3  -6   3   18.08    5.21
  -3  -6   3   11.63    3.82
   3   6  -3   15.81    4.73
  -3   6   3   14.07    3.82
  -3   6   3   14.98    4.61
   3   6  -3    5.28    3.12
  -2  -6   3   17.99    5.45
  -2  -6   3   23.76    5.13
   2  -6  -3   14.62    5.63
  -2  -6   3   28.28    6.35
  -2  -6   3   25.11    5.87
   2  -6  -3   16.86    5.03
  -2  -6   3   27.04    5.35
   2   6  -3   21.75    4.99
  -2   6   3   21.92    5.72
   2   6  -3   20.06    5.80
  -2   6   3   29.85    5.31
  -1  -6   3    4.27    4.59
   1  -6  -3   -0.63    4.51
   1  -6  -3    3.43    2.58
   1  -6  -3    1.22    3.77
  -1  -6   3    3.58    3.76
  -1  -6   3    3.27    3.35
  -1  -6   3   -3.24    2.62
  -1  -6   3   -0.73    2.52
   1   6  -3    3.49    3.80
  -1   6   3   -2.41    3.72
  -1   6   3    2.44    2.69
   1   6  -3   -0.56    2.41
   0  -6   3    5.70    2.91
   0  -6   3   -1.33    4.44
   0  -6   3   -1.59    3.36
   0  -6   3    1.41    2.43
   0  -6   3    3.66    2.70
   0  -6   3    0.51    3.60
   0  -6  -3    1.18    2.47
   0  -6  -3    5.20    3.75
   0  -6  -3   -6.77    4.62
   0   6   3   -3.43    3.51
   0   6  -3    5.83    3.66
   0   6   3    5.07    2.66
   0   6  -3    3.37    2.58
  -1  -6  -3   -1.54    2.55
  -1  -6  -3    3.00    3.94
   1  -6   3   -1.79    4.63
   1  -6   3    2.16    2.67
   1  -6   3    3.21    3.93
   1  -6   3   -1.78    2.36
   1  -6   3    0.49    2.52
   1  -6   3    3.73    3.16
   1   6   3   -3.08    3.86
  -1   6  -3    3.73    2.96
   1   6   3    4.82    2.68
  -1   6  -3   -6.68    3.41
  -2  -6  -3    0.85    4.24
   2  -6   3    5.47    3.05
   2  -6   3    3.96    2.59
  -2  -6  -3   -1.30    2.50
   2  -6   3    2.95    3.57
   2  -6   3    2.71    4.52
   2  -6   3    2.78    3.09
   2  -6   3    8.54    2.87
   2   6   3    1.77    2.51
  -2   6  -3    2.72    4.26
   2   6   3    6.36    3.89
  -2   6  -3    5.13    3.07
   3  -6   3   27.36    6.04
   3  -6   3   34.46    7.19
   3  -6   3   25.69    5.77
  -3  -6  -3   32.67    6.07
   3  -6   3   19.38    6.52
   3  -6   3   22.28    5.82
  -3  -6  -3   27.26    6.69
  -3   6  -3   24.85    5.93
   3   6   3   20.16    5.67
   3   6   3   25.38    6.80
  -3   6  -3   39.69    8.30
   4  -6   3    5.18    2.93
  -4  -6  -3   11.85    5.04
   4  -6   3   10.15    3.05
   4  -6   3    9.94    3.02
  -4  -6  -3   12.71    5.01
   4  -6   3    5.41    4.08
  -4  -6  -3    4.19    3.17
   4  -6   3    5.46    5.00
   4  -6   3    7.42    3.39
   4   6   3   16.77    6.67
   4   6   3    0.20    3.88
   4   6   3    3.96    4.66
  -4   6  -3    9.88    3.95
  -4   6  -3   12.92    4.95
   4   6   3   11.05    3.33
   5  -6   3   -2.41    2.81
  -5  -6  -3    3.82    5.00
   5  -6   3    1.88    2.49
  -5  -6  -3   -0.22    4.60
   5  -6   3    1.95    2.58
   5  -6   3    7.51    4.63
   5  -6   3   -2.57    2.70
  -5  -6  -3   -3.36    2.62
   5  -6   3   -0.53    5.35
  -5   6  -3   -1.79    5.11
   5   6   3    8.57    5.17
   5   6   3   -1.12    3.12
   5   6   3   -1.50    6.31
   5   6   3    1.36    2.59
  -6  -6  -3    4.18    4.23
   6  -6   3    4.66    2.60
  -6  -6  -3    8.43    3.66
  -6  -6  -3    6.23    6.70
   6  -6   3    0.37    2.70
   6  -6   3    1.96    5.26
   6   6   3    3.66    2.48
   6   6   3    2.37    6.66
   6   6   3    0.63    5.83
  -6   6  -3   -3.99    5.83
   6   6   3   -3.20    2.44
  -7  -6  -3   12.84    5.33
   7  -6   3   21.71    4.49
   7  -6   3   26.56    6.73
  -7  -6  -3   24.69    7.17
  -7  -6  -3   20.63    5.23
   7  -6   3   23.23    5.34
   7  -6   3   21.57    5.07
   7  -6   3   14.45    4.51
   7   6   3   11.24    7.71
   7   6   3   23.49    5.13
   7   6   3   15.28    4.40
   7   6   3   15.18    7.71
   8  -6   3    6.87    3.53
   8  -6   3    7.60    2.38
  -8  -6  -3    1.80    6.38
  -8  -6  -3    9.83    4.62
  -8  -6  -3    0.80    3.62
   8  -6   3    7.13    4.31
   8  -6   3    9.97    5.97
   8   6   3    0.98    2.59
  -8   6  -3   21.25    9.16
   8   6   3   11.20    7.68
   8   6   3    7.50    4.00
   9  -6   3    2.08    1.92
   9  -6   3   -5.28    6.67
  -9  -6  -3   -2.85    3.10
   9  -6   3   -3.56    3.92
  -9  -6  -3   14.24    7.44
  -9  -6  -3    1.19    4.68
   9  -6   3    1.07    2.08
   9   6   3   -2.68    2.21
  -9   6  -3   -3.26    6.07
   9   6   3    2.27    4.32
   9   6   3   11.80    8.63
  10  -6   3    6.10    2.33
 -10  -6  -3    0.26    4.25
 -10  -6  -3   -5.83    9.40
  10  -6   3    9.84    8.08
  10  -6   3    2.35    4.08
 -10  -6  -3   -1.07    3.29
  10  -6   3    6.57    2.85
  10   6   3   -1.11    2.28
 -10   6  -3    7.15    7.98
  10   6   3    0.73    4.52
  10   6   3   13.43    9.43
 -11  -6  -3    2.88    3.17
  11  -6   3   -0.38    2.15
  11  -6   3   -3.19    4.22
  11  -6   3    5.26    2.74
 -11  -6  -3    0.32    4.63
  11   6   3   -1.39    4.79
  12  -6   3   -1.34    2.25
 -12  -6  -3    1.06    3.20
 -12  -6  -3    6.19    4.51
  12  -6   3    4.06    4.08
  12  -6   3    1.35    2.18
  12  -6   3    7.47    2.77
 -12   6  -3    2.41    4.63
  12   6   3    3.50    1.96
  12   6   3    6.08    4.97
  13  -6   3    8.53    5.14
 -13  -6  -3    3.20    5.04
  13  -6   3    4.04    2.29
 -13  -6  -3    1.94    3.02
  13  -6   3    6.79    2.27
 -13   6  -3    2.75    4.78
  13   6   3    3.93    2.20
  13   6   3    3.17    6.50
  14  -6   3    0.51    2.89
  14  -6   3    0.34    2.41
 -14  -6  -3    2.65    5.02
 -14  -6  -3   -0.19    3.55
  14  -6   3   -3.00    4.18
 -14   6  -3   -4.16    4.95
 -15  -6  -3    1.66    4.79
  15  -6   3    0.87    4.64
  15  -6   3   -0.46    2.64
  15  -6   3   -1.41    2.32
 -15  -6  -3   -0.64    3.23
  15   6   3    1.82    2.09
 -15   6  -3    3.61    6.12
  16  -6   3    2.12    1.98
 -16  -6  -3    0.88    2.87
  16  -6   3    1.87    2.12
  16   6   3    3.76    1.93
 -17  -6  -3    3.22    2.88
  17  -6   3    0.40    1.62
  17  -6   3    2.18    1.76
  17   6   3   -1.74    1.48
  18  -6   3    2.23    1.33
  18   6   3    0.38    1.41
  19  -6   3    1.63    1.58
 -19  -7   3    2.70    1.63
  19   7  -3    0.61    1.24
 -18  -7   3    0.87    1.69
  18  -7  -3   -0.11    1.29
  18  -7  -3    0.39    1.74
  18   7  -3   -0.08    1.23
  17  -7  -3   -0.27    1.91
 -17  -7   3    1.23    1.89
  17  -7  -3    0.84    1.54
  17   7  -3    0.13    1.49
 -16  -7   3   -0.57    2.15
  16  -7  -3    0.00    2.36
  16  -7  -3    3.17    1.91
 -16   7   3    7.58    5.77
  16   7  -3    1.64    2.04
 -16   7   3    4.92    3.33
 -15  -7   3    4.08    2.59
 -15  -7   3   -5.00    5.31
  15  -7  -3    4.34    2.39
  15  -7  -3   -4.52    5.29
  15  -7  -3    1.39    2.75
 -15   7   3    7.01    4.63
  15   7  -3    3.07    2.30
 -15   7   3    6.08    3.26
  14  -7  -3    1.62    2.96
  14  -7  -3    2.48    2.40
 -14  -7   3    1.22    5.28
 -14  -7   3    3.11    2.46
  14  -7  -3    0.65    4.71
 -14   7   3   -1.42    4.09
 -14   7   3    2.02    3.11
 -13  -7   3    1.95    4.61
  13  -7  -3    5.51    4.37
 -13  -7   3   -0.71    2.09
  13  -7  -3    3.12    2.17
  13  -7  -3    0.37    2.11
  13   7  -3    1.04    2.01
  13   7  -3    1.33    4.79
  12  -7  -3    1.29    2.36
 -12  -7   3   -0.21    2.23
  12  -7  -3   -0.89    2.24
 -12  -7   3    2.47    4.61
  12  -7  -3   -0.50    4.29
 -12   7   3    3.51    3.85
  12   7  -3    0.44    4.37
  12   7  -3   -2.51    1.87
 -11  -7   3    2.60    2.66
 -11  -7   3    1.47    4.80
  11  -7  -3    4.16    2.58
  11  -7  -3    0.67    4.15
  11  -7  -3   -0.42    2.87
  11   7  -3    3.85    4.21
 -11   7   3    3.85    3.91
  11   7  -3    5.67    2.44
 -10  -7   3   -3.07    2.50
  10  -7  -3   -1.07    2.45
  10  -7  -3    1.05    4.00
  10  -7  -3    4.66    8.21
 -10  -7   3   -1.12    4.52
  10  -7  -3   -2.06    2.51
  10   7  -3    2.24    4.38
 -10   7   3    3.01    4.52
 -10   7   3   13.66    9.67
  10   7  -3    0.50    1.97
   9  -7  -3   -0.92    2.81
   9  -7  -3   -3.41    3.85
   9  -7  -3   -3.10    2.07
   9  -7  -3   -5.34    7.85
   9  -7  -3    0.31    2.39
  -9  -7   3    1.47    4.17
  -9  -7   3   -2.24    2.42
   9   7  -3   -1.74    2.01
  -9   7   3    1.75    4.02
  -9   7   3   -0.26    8.47
   9   7  -3    1.33    3.52
  -8  -7   3   14.32    9.51
  -8  -7   3   18.15    3.74
  -8  -7   3   15.68    5.39
   8  -7  -3   13.43    7.21
   8  -7  -3   18.55    4.04
   8  -7  -3    9.19    3.83
   8  -7  -3   13.02    4.89
   8   7  -3    8.43    4.36
  -8   7   3   14.26    8.20
  -8   7   3   11.71    4.98
  -8   7   3   13.74    9.45
   8   7  -3    9.23    3.23
  -7  -7   3    7.77    2.73
   7  -7  -3    4.69    2.86
   7  -7  -3   -2.70    6.49
  -7  -7   3    1.55    4.48
  -7  -7   3    1.20    7.75
   7  -7  -3    0.65    3.84
   7  -7  -3   -1.16    2.10
  -7   7   3    0.15    7.06
   7   7  -3    2.78    3.67
   7   7  -3    2.44    7.25
  -7   7   3    5.78    7.08
   7   7  -3    1.89    2.95
  -6  -7   3   13.47    3.92
   6  -7  -3    7.65    4.10
   6  -7  -3    2.87    3.45
  -6  -7   3    4.31    4.17
   6  -7  -3    5.58    3.14
  -6  -7   3    1.37    6.97
   6  -7  -3   -2.50    5.72
   6  -7  -3    9.92    3.61
  -6   7   3    3.37    6.73
   6   7  -3    8.87    6.28
   6   7  -3    1.44    2.71
   6   7  -3    4.91    3.31
  -6   7   3    5.60    6.32
   5  -7  -3   -0.72    3.80
  -5  -7   3   -0.97    3.65
   5  -7  -3    7.60    3.61
   5  -7  -3   -3.28    5.79
  -5  -7   3   11.43    6.27
  -5  -7   3    3.63    2.81
   5  -7  -3    9.23    2.73
   5   7  -3   -2.18    6.15
  -5   7   3    0.59    6.04
   5   7  -3    1.24    3.16
   5   7  -3   -0.83    3.05
   4  -7  -3   -0.39    5.82
  -4  -7   3   14.70    4.82
  -4  -7   3   24.65    5.55
  -4  -7   3   12.65    5.39
  -4  -7   3   18.12    4.21
   4  -7  -3   18.07    4.83
   4  -7  -3   19.74    4.31
   4  -7  -3   12.77    4.91
  -4  -7   3   21.22    9.71
   4   7  -3   31.29    6.10
   4   7  -3   12.35    6.46
  -4   7   3   18.87    5.37
  -4   7   3   27.91    6.68
   4   7  -3    7.19    4.82
   3  -7  -3   -0.52    3.89
  -3  -7   3   -3.62    5.09
   3  -7  -3    6.72    3.21
  -3  -7   3   10.36    3.40
   3  -7  -3    1.12    5.10
  -3  -7   3    0.13    4.03
   3  -7  -3    1.88    2.86
  -3  -7   3   13.54    3.98
  -3  -7   3    7.66    3.10
   3   7  -3    0.22    5.43
  -3   7   3    2.76    3.88
  -3   7   3   -5.25    5.03
  -2  -7   3   13.94    3.48
   2  -7  -3   11.83    3.47
  -2  -7   3    5.19    4.06
  -2  -7   3    6.01    5.51
  -2  -7   3    5.36    3.84
   2  -7  -3   10.09    4.64
   2  -7  -3    9.06    7.48
   2  -7  -3   11.75    4.28
   2   7  -3    4.82    2.90
  -2   7   3    8.03    3.88
  -2   7   3    8.37    5.51
   2   7  -3    8.40    5.25
  -1  -7   3    6.29    3.23
   1  -7  -3    3.99    3.51
  -1  -7   3    4.80    2.90
  -1  -7   3    7.24    5.32
   1  -7  -3    9.42    4.39
  -1  -7   3    4.85    6.29
  -1  -7   3    4.79    3.01
   1  -7  -3   -0.68    4.42
   1   7  -3    8.12    2.92
   1   7  -3   -1.73    5.05
  -1   7   3    0.54    4.66
  -1   7   3    2.76    3.22
   0  -7  -3    7.00    4.83
   0  -7   3    4.22    6.52
   0  -7  -3    8.96    3.83
   0  -7   3   16.25    3.31
   0  -7   3    8.72    3.45
   0  -7  -3    6.45    4.36
   0  -7   3    7.75    6.33
   0  -7   3    3.04    2.93
   0   7  -3    6.91    3.11
   0   7   3    4.80    3.19
   0   7  -3    5.60    4.83
   0   7   3   16.80    5.47
  -1  -7  -3    3.47    4.50
  -1  -7  -3    5.55    3.12
   1  -7   3    4.74    2.89
  -1  -7  -3   -7.94    4.55
   1  -7   3   -1.36    2.15
   1  -7   3   -1.61    2.27
  -1  -7  -3   -2.14    5.59
   1  -7   3   -1.63    2.58
   1  -7   3   -2.00    6.90
   1  -7   3   -7.81    6.05
   1   7   3    4.02    2.59
  -1   7  -3   -0.40    4.58
   1   7   3   -0.19    5.26
  -1   7  -3    1.24    2.94
   2  -7   3   -0.92    3.56
   2  -7   3    9.40    4.34
  -2  -7  -3   -1.35    3.70
  -2  -7  -3   -3.34    4.60
  -2  -7  -3    5.67    5.30
   2  -7   3    4.96    2.27
   2  -7   3    6.49    6.32
   2  -7   3   -3.56    2.57
   2  -7   3   -3.22    4.67
  -2   7  -3   -2.08    3.19
   2   7   3    5.29    5.16
  -2   7  -3    3.00    5.52
  -3  -7  -3   -2.33    5.37
   3  -7   3   -3.05    6.63
   3  -7   3   -0.44    4.84
   3  -7   3    6.74    3.58
   3  -7   3    2.16    3.46
  -3  -7  -3   -0.01    3.70
   3  -7   3    7.27    2.58
  -3  -7  -3   -1.94    4.48
   3  -7   3    4.37    2.60
   3   7   3    0.96    3.27
  -3   7  -3   -2.01    5.90
  -3   7  -3    1.55    3.81
   3   7   3    5.30    3.89
   3   7   3   -5.42    5.41
   4  -7   3    0.19    6.54
   4  -7   3   -0.46    3.45
  -4  -7  -3    0.79    6.44
   4  -7   3   -3.53    2.19
  -4  -7  -3   -1.05    3.65
   4  -7   3   -2.32    3.60
   4  -7   3    3.45    5.36
  -4  -7  -3   -5.01    3.90
   4   7   3    5.38    6.49
  -4   7  -3    6.82    4.74
   4   7   3   -2.37    3.36
  -4   7  -3   -6.67    6.19
   4   7   3   -1.89    3.22
  -5  -7  -3    2.45    3.79
   5  -7   3    2.10    2.17
  -5  -7  -3    3.30    4.18
  -5  -7  -3    0.10    6.22
   5  -7   3    4.44    7.28
   5  -7   3   -0.09    3.46
   5  -7   3   -1.19    1.88
   5  -7   3    2.37    3.48
   5  -7   3   -7.54    5.56
   5   7   3   -7.47    6.87
   5   7   3   -1.04    3.40
   5   7   3   -0.14    2.59
  -5   7  -3    0.59    7.68
   6  -7   3   12.77    3.02
   6  -7   3    4.60    4.06
   6  -7   3    7.27    2.78
   6  -7   3    4.23    3.70
  -6  -7  -3   15.30    4.13
   6  -7   3   10.65    7.50
  -6  -7  -3   11.18    7.28
  -6  -7  -3   10.30    4.88
   6   7   3   12.44    8.39
  -6   7  -3   -4.15    8.13
   6   7   3    1.82    3.08
   6   7   3   10.40    4.13
  -7  -7  -3    4.23    8.22
   7  -7   3    0.98    3.62
   7  -7   3   -0.60    4.08
   7  -7   3   -5.19    8.17
  -7  -7  -3    1.43    4.11
   7  -7   3   -0.26    2.12
   7  -7   3    1.18    2.06
  -7  -7  -3    4.15    3.60
   7   7   3   -2.98    3.51
   7   7   3   -1.39    2.19
  -7   7  -3   -7.25    9.72
  -8  -7  -3    8.21    4.79
   8  -7   3    3.79    2.47
  -8  -7  -3    5.23    3.63
   8  -7   3    6.76    2.45
   8  -7   3    5.30    4.07
   8  -7   3   24.03    9.48
  -8  -7  -3   25.38    9.30
   8   7   3    4.05    4.25
  -9  -7  -3    2.32    3.37
   9  -7   3    2.04    2.24
  -9  -7  -3   -0.01    4.48
   9  -7   3   -4.63    4.27
   9  -7   3   -0.44    2.35
   9   7   3   -1.29    4.19
   9   7   3   -1.24    2.27
  10  -7   3    3.20    2.42
  10  -7   3    1.49    2.21
 -10  -7  -3   -1.28    3.23
 -10  -7  -3    1.76    3.86
  10  -7   3   -3.36    3.84
  10   7   3    0.82    2.02
  10   7   3    0.67    4.53
  11  -7   3    0.52    1.97
  11  -7   3    1.55    2.33
 -11  -7  -3    5.21    2.99
  11   7   3   -1.29    1.87
  11   7   3    2.55    5.38
 -12  -7  -3   -0.15    4.00
  12  -7   3   11.69    3.30
 -12  -7  -3    4.46    3.99
  12  -7   3    2.03    4.61
 -12   7  -3   13.03    4.63
  12   7   3   -2.39    4.97
  13  -7   3   -1.68    4.58
 -13  -7  -3   -1.55    4.86
 -13  -7  -3   -6.37    3.62
  13  -7   3    3.62    2.46
  13   7   3   -0.01    6.76
  13   7   3    2.94    2.10
 -13   7  -3    4.41    5.18
  14  -7   3    4.28    4.41
 -14  -7  -3    8.16    4.93
 -14  -7  -3   -0.45    3.36
  14  -7   3    2.07    2.22
  14   7   3    0.52    1.90
 -14   7  -3   -0.95    4.90
 -15  -7  -3   -0.35    3.93
  15  -7   3    1.57    1.75
  15   7   3    0.33    1.56
  16  -7   3    1.65    1.58
  16   7   3   -0.24    1.35
  17  -7   3    1.65    1.40
  17   7   3    2.49    1.28
  18   8  -3    0.85    1.08
  17  -8  -3    0.70    2.20
 -17  -8   3   -1.63    1.52
  17   8  -3   -0.70    1.14
 -16  -8   3    1.28    2.24
  16  -8  -3   -1.17    1.98
  16  -8  -3   -0.60    1.99
  16   8  -3    0.64    1.41
 -16   8   3    4.85    3.68
  15  -8  -3    0.00    2.16
 -15  -8   3    0.64    1.92
  15  -8  -3   -0.83    1.75
  15   8  -3   -0.26    1.67
 -15   8   3    0.49    2.17
  14  -8  -3    0.94    2.06
 -14  -8   3    0.80    2.26
  14  -8  -3   -2.78    2.37
  14   8  -3   -0.87    1.85
 -14   8   3    3.72    4.53
 -14   8   3    0.62    2.44
  13  -8  -3    0.95    2.81
 -13  -8   3   -1.14    2.70
  13  -8  -3    4.00    5.12
 -13  -8   3   -5.08    5.40
  13  -8  -3    2.25    2.69
  13   8  -3   -0.81    5.07
 -13   8   3   -1.03    4.54
  13   8  -3    0.66    2.14
 -13   8   3    2.59    2.68
  12  -8  -3    6.33    4.88
 -12  -8   3    7.83    5.65
  12  -8  -3    2.30    3.22
  12  -8  -3    5.72    3.16
 -12  -8   3    6.16    3.07
 -12   8   3   -4.26    4.38
  12   8  -3    7.42    2.65
  12   8  -3    6.80    4.42
 -11  -8   3   -3.16    1.86
  11  -8  -3   -0.27    4.19
  11  -8  -3    8.07    3.36
 -11  -8   3   -4.72    4.76
  11   8  -3   -1.91    3.69
  11   8  -3    2.90    2.01
 -11   8   3   -2.95    4.04
  10  -8  -3    6.79    2.83
  10  -8  -3   -3.52    6.70
  10  -8  -3   -1.13    2.55
 -10  -8   3    2.40    2.63
 -10   8   3    1.39    3.82
  10   8  -3    6.88    2.42
  10   8  -3    9.49    4.43
  -9  -8   3    1.22    2.63
   9  -8  -3    0.14    2.66
   9  -8  -3   -0.65    4.66
  -9  -8   3   -1.09    4.53
  -9   8   3   -2.47    4.23
   9   8  -3    2.37    2.33
   9   8  -3   -1.90    3.95
   8  -8  -3    7.00    4.29
  -8  -8   3   -0.06    4.46
  -8  -8   3    2.73    2.53
   8  -8  -3    7.23    3.11
   8   8  -3    8.58    4.30
  -8   8   3    5.33    4.50
   8   8  -3    4.95    2.45
  -7  -8   3    1.18    2.44
  -7  -8   3    2.29    4.44
   7  -8  -3    8.23    2.35
   7  -8  -3   -4.84    2.95
   7  -8  -3    5.13    3.88
   7   8  -3   -0.72    2.51
  -7   8   3    1.07    4.94
   7   8  -3   -5.05    3.52
   6  -8  -3   -2.06    2.86
   6  -8  -3    2.20    3.87
  -6  -8   3    5.97    4.34
   6  -8  -3   -4.98    2.17
  -6  -8   3    7.84    2.75
   6  -8  -3   12.16    7.81
   6   8  -3    1.86    2.77
  -6   8   3   -7.43    4.84
  -6   8   3   11.67    9.24
   6   8  -3   24.29   10.23
   6   8  -3   -1.46    3.39
   5  -8  -3    5.04    2.65
  -5  -8   3    1.18    4.13
   5  -8  -3    7.81    8.06
   5  -8  -3    4.71    4.10
  -5  -8   3    1.87    3.03
   5  -8  -3    3.94    3.43
  -5   8   3    5.78    5.44
  -5   8   3   16.54    9.27
   5   8  -3    8.35    4.00
   5   8  -3    5.42    3.08
   5   8  -3    4.77    8.01
  -4  -8   3   -1.61    3.77
   4  -8  -3   -2.87    7.75
  -4  -8   3    9.46    9.80
  -4  -8   3   -3.82    2.67
  -4  -8   3    2.78    3.83
   4  -8  -3    0.02    2.28
   4  -8  -3   -3.25    3.74
   4  -8  -3   -0.03    3.21
  -4   8   3    7.06    5.88
   4   8  -3    0.99    3.36
  -4   8   3  -12.07    8.24
   4   8  -3    6.76    7.32
   4   8  -3    2.22    3.43
   3  -8  -3    6.01    7.36
  -3  -8   3   -8.03    5.79
  -3  -8   3  -17.30    8.46
  -3  -8   3   -0.59    3.70
   3  -8  -3    7.16    2.54
  -3  -8   3    4.23    2.65
   3  -8  -3   -5.80    3.16
   3  -8  -3   -3.72    3.89
  -3  -8   3    3.40    3.30
  -3   8   3    5.02    6.32
   3   8  -3   -0.52    3.33
  -3   8   3   -1.91    7.16
   3   8  -3    1.16    7.50
  -3   8   3   -2.99    5.51
   2  -8  -3    8.51    3.40
  -2  -8   3    1.24    5.27
  -2  -8   3    7.79    8.43
   2  -8  -3    2.72    2.76
  -2  -8   3   -3.61    2.45
  -2  -8   3   -0.49    2.98
   2  -8  -3   -8.27    7.83
  -2  -8   3    0.81    3.88
   2  -8  -3    3.29    4.07
   2   8  -3   -1.38    6.69
  -2   8   3    3.40    5.08
   2   8  -3    1.15    3.60
  -2   8   3    7.12    7.49
  -1  -8   3    0.81    4.84
  -1  -8   3   -0.53    2.44
   1  -8  -3    4.37    2.94
  -1  -8   3   -6.18    7.97
   1  -8  -3    0.99    7.10
   1  -8  -3   -0.73    3.97
  -1  -8   3    3.77    3.68
   1  -8  -3    3.32    3.72
  -1  -8   3    1.21    2.43
  -1   8   3   -2.51    4.62
   1   8  -3    2.69    3.61
   1   8  -3    5.76    7.59
  -1   8   3   -3.85    6.70
   0  -8   3   -0.50    4.62
   0  -8   3   -1.70    2.23
   0  -8   3   -0.89    2.14
   0  -8  -3    0.92    3.28
   0  -8  -3    0.04    3.69
   0  -8   3    0.92    7.95
   0  -8  -3   -2.64    3.52
   0  -8   3    2.38    4.13
   0  -8  -3   -8.70    7.69
   0   8   3    1.61    4.31
   0   8  -3    1.97    8.33
   0   8  -3   -0.43    3.70
   0   8   3   -1.73    7.49
  -1  -8  -3   45.56    8.69
   1  -8   3   30.76    8.19
   1  -8   3   35.33    8.40
   1  -8   3   26.29    8.87
  -1  -8  -3   47.22    9.10
  -1  -8  -3   31.15   11.00
   1  -8   3   29.10   11.24
   1  -8   3   48.15    9.03
   1   8   3   50.24    9.09
   1   8   3   69.38   11.46
  -1   8  -3   32.10   10.54
  -1   8  -3   52.32    9.13
   2  -8   3    0.28    4.00
  -2  -8  -3   -1.44    4.06
  -2  -8  -3   -0.07    3.75
   2  -8   3   -0.61    4.02
   2  -8   3   -1.17    1.90
  -2  -8  -3    1.25    8.13
   2  -8   3    0.18    7.62
   2  -8   3   -0.15    2.10
  -2   8  -3   -1.73    8.28
   2   8   3   -0.94    3.90
   2   8   3    2.63    7.48
  -2   8  -3    0.90    4.74
  -3  -8  -3   10.91    4.72
  -3  -8  -3    4.44    4.01
   3  -8   3    1.30    8.48
   3  -8   3    8.49    4.20
   3  -8   3    7.31    4.02
   3  -8   3    1.77    2.15
  -3  -8  -3   -5.88    8.68
   3  -8   3    8.28    2.72
  -3   8  -3    5.85    5.60
   3   8   3    1.90    8.39
  -3   8  -3   16.27    8.60
   3   8   3    5.99    4.26
  -4  -8  -3    2.75    4.01
   4  -8   3   -0.50    2.33
   4  -8   3    2.54    3.91
  -4  -8  -3    0.28    3.94
  -4  -8  -3    7.48    8.52
   4  -8   3   -5.24    1.94
   4  -8   3    1.97    3.73
  -4   8  -3   -0.80    9.02
   4   8   3   20.17    9.44
   4   8   3    4.71    4.02
   4   8   3    0.11    3.26
  -5  -8  -3    2.18    3.82
   5  -8   3    0.11    2.21
   5  -8   3   -0.88    2.02
  -5  -8  -3    3.13    4.06
   5  -8   3   -1.87    3.60
   5  -8   3   -0.04    3.30
   5   8   3   -2.66    2.80
   5   8   3   -0.90    3.84
   6  -8   3    4.95    2.41
  -6  -8  -3   -4.02    3.81
   6  -8   3   -1.36    3.75
   6  -8   3   -2.40    1.83
  -6  -8  -3   -0.01    4.00
   6   8   3    2.29    2.62
   6   8   3   -0.37    3.88
  -7  -8  -3    2.14    4.59
   7  -8   3    1.38    2.14
  -7  -8  -3   -2.92    3.71
   7  -8   3    3.33    2.11
   7  -8   3   -0.65    4.12
   7   8   3    3.77    2.46
   7   8   3   -4.25    3.99
   8  -8   3   -0.09    2.16
  -8  -8  -3    4.07    4.33
   8  -8   3    3.56    4.01
   8  -8   3    1.91    2.26
  -8  -8  -3    3.26    3.74
   8   8   3   -1.12    4.02
   8   8   3   -2.23    2.14
  -9  -8  -3   17.96    4.56
   9  -8   3    4.45    2.07
   9  -8   3    1.30    1.91
  -9  -8  -3   -0.03    4.49
   9  -8   3   -1.97    4.16
   9   8   3    0.96    2.01
   9   8   3   -1.51    5.24
 -10  -8  -3    2.70    4.17
  10  -8   3    3.75    2.55
  10  -8   3    4.14    2.47
 -10  -8  -3    0.68    4.01
  10  -8   3    5.68    4.01
  10   8   3   -0.93    4.48
  10   8   3    4.86    2.75
  11  -8   3    2.31    2.52
  11  -8   3    0.14    2.27
 -11  -8  -3    1.35    3.86
  11  -8   3   12.48    4.70
 -11  -8  -3   -1.12    4.14
 -11   8  -3    7.87    4.68
  11   8   3    4.48    2.34
  11   8   3    1.71    4.89
 -12  -8  -3   -1.04    4.98
 -12  -8  -3    7.63    4.41
  12  -8   3    1.05    2.05
  12  -8   3    8.00    4.96
 -12   8  -3    6.74    5.00
  12   8   3    5.06    6.26
  12   8   3    3.01    2.12
  13  -8   3    1.29    1.75
  13   8   3    0.49    1.67
  14  -8   3    4.44    1.98
  14   8   3    7.21    1.98
  15  -8   3    1.98    1.44
  15   8   3   -0.75    1.28
  16  -8   3    2.20    1.32
  16   8   3   -1.77    1.10
  16   9  -3    1.22    1.12
 -15  -9   3    0.31    1.74
 -15   9   3    1.45    2.00
  15   9  -3    0.25    1.15
 -14  -9   3   -0.70    1.99
  14  -9  -3   -2.62    2.31
  14   9  -3   -0.48    1.31
 -14   9   3    0.35    1.59
 -13  -9   3   -3.09    1.98
  13  -9  -3    0.34    2.37
 -13   9   3    2.39    1.92
  13   9  -3    0.56    1.60
 -12  -9   3    1.43    2.27
  12  -9  -3    0.44    2.52
 -12   9   3   -0.30    2.02
  12   9  -3    0.07    1.84
 -11  -9   3   -0.15    2.56
  11  -9  -3   10.41    5.04
  11  -9  -3   -2.47    2.66
 -11   9   3    1.80    5.20
  11   9  -3    0.47    2.24
  11   9  -3   -3.08    4.20
 -10  -9   3    0.06    2.76
  10  -9  -3    1.81    3.05
  10  -9  -3   -2.47    4.98
 -10  -9   3   -6.50    4.86
 -10   9   3    1.64    5.21
  10   9  -3    0.57    2.48
  10   9  -3   -2.26    4.13
  -9  -9   3    1.62    2.82
  -9  -9   3   -2.91    4.70
   9  -9  -3    2.69    3.09
   9  -9  -3    0.72    4.49
   9   9  -3    3.41    4.12
  -9   9   3   -1.00    4.97
   9   9  -3   -0.02    2.64
   8  -9  -3    7.51    3.54
  -8  -9   3    5.91    3.39
  -8  -9   3    4.45    5.07
   8  -9  -3    4.53    5.04
  -8   9   3    4.73    5.03
   8   9  -3   11.57    3.56
   8   9  -3    5.22    3.78
   7  -9  -3    5.46    4.32
   7  -9  -3    2.29    4.26
  -7  -9   3    8.58    2.64
  -7  -9   3    3.33    4.22
   7   9  -3    3.12    2.66
   7   9  -3    1.16    4.32
  -7   9   3    1.48    4.63
   6  -9  -3    4.96    6.45
  -6  -9   3   -1.47    4.42
  -6  -9   3    1.67    2.62
   6  -9  -3    3.14    2.75
   6   9  -3    1.15    3.02
  -6   9   3    3.29    5.23
   6   9  -3    1.25    3.65
   5  -9  -3    4.26    3.95
  -5  -9   3    2.27    4.46
   5  -9  -3    7.86    3.32
  -5  -9   3    8.71    3.08
   5   9  -3    4.35    4.24
   4  -9  -3    0.56    3.21
   4  -9  -3   -0.45    3.68
  -4  -9   3    2.96    3.89
  -4  -9   3    1.10    2.40
  -4  -9   3    1.06    3.84
   4   9  -3    0.80    3.65
  -3  -9   3    5.95    3.86
  -3  -9   3    5.94    2.79
   3  -9  -3    2.94    3.89
  -3  -9   3    6.55    3.44
   3  -9  -3    2.65    3.36
   3   9  -3    0.31    3.98
   2  -9  -3    3.67    3.64
  -2  -9   3    6.55    3.19
   2  -9  -3   11.36    4.57
  -2  -9   3    6.78    4.51
  -2  -9   3   10.24    3.01
   2   9  -3    1.82    3.90
  -2   9   3    3.39    5.96
  -1  -9   3    6.24    4.07
   1  -9  -3   -0.52    3.69
   1  -9  -3    2.34    3.37
  -1  -9   3    1.82    2.57
  -1  -9   3   -3.74    5.77
  -1  -9   3    6.26    2.60
   1   9  -3    0.57    3.98
  -1   9   3    5.32    5.29
   0  -9   3    1.74    2.27
   0  -9   3    3.05    3.96
   0  -9   3    6.25    5.41
   0  -9   3    4.68    2.39
   0  -9  -3   -0.46    3.42
   0  -9  -3   -0.88    3.99
   0   9   3    2.52    4.69
   0   9  -3   -4.32    4.49
  -1  -9  -3    0.12    3.75
   1  -9   3    2.56    4.98
   1  -9   3   -1.00    1.92
  -1  -9  -3    5.18    4.22
   1  -9   3   -1.22    4.21
   1  -9   3    2.83    2.32
   1   9   3    4.97    3.96
  -1   9  -3   -0.27    5.29
   2  -9   3    1.46    3.50
   2  -9   3   -4.25    4.35
  -2  -9  -3    0.86    3.78
  -2  -9  -3    0.32    3.80
   2  -9   3    2.22    2.19
   2  -9   3   -1.89    2.37
  -2   9  -3  -11.54    6.10
   2   9   3   -1.26    3.69
  -3  -9  -3    1.87    4.20
   3  -9   3    2.13    2.47
   3  -9   3    2.83    2.18
  -3  -9  -3    3.73    3.71
   3  -9   3    3.80    3.62
   3   9   3    4.69    4.31
  -4  -9  -3    6.29    3.54
   4  -9   3    3.15    7.30
   4  -9   3    2.69    2.36
   4  -9   3    1.88    2.24
   4   9   3    0.89    4.19
  -5  -9  -3    0.26    3.93
   5  -9   3    0.45    3.97
  -5  -9  -3   18.00    5.43
   5  -9   3    0.11    1.76
   5  -9   3   -0.32    2.11
   6  -9   3   -1.33    1.42
   6  -9   3    2.09    3.97
  -6  -9  -3    2.55    4.34
  -6  -9  -3   -2.65    4.39
   6   9   3    4.47    3.15
   6   9   3   -0.68    3.68
   7  -9   3    6.03    2.55
  -7  -9  -3   10.83    4.47
   7  -9   3    7.56    4.43
   7  -9   3    4.21    2.14
  -7  -9  -3   -3.61    4.23
   7   9   3   -2.60    4.03
   7   9   3    1.59    3.10
   8  -9   3    0.28    4.32
   8  -9   3    2.79    2.18
  -8  -9  -3    6.27    4.96
   8  -9   3   -0.71    2.15
   8   9   3   -3.43    4.15
   8   9   3    0.62    2.58
   9  -9   3    3.70    2.19
   9  -9   3    1.51    2.09
   9  -9   3    4.24    4.77
  -9  -9  -3    2.42    4.35
   9   9   3   -1.62    4.28
  -9   9  -3   -3.14    5.31
   9   9   3    0.35    2.28
  10  -9   3    0.64    1.96
  10   9   3   -0.23    1.97
  11  -9   3    1.02    1.73
  11   9   3    0.09    1.70
  12  -9   3    0.45    1.53
  12   9   3   -0.66    1.42
  13  -9   3   -1.09    1.35
 -13   9  -3    3.71    2.49
  13   9   3    1.07    1.26
  14  -9   3    1.01    1.40
  14   9   3    1.64    1.23
 -13 -10   3    1.31    1.69
 -13  10   3   -0.40    1.40
  13  10  -3    1.62    1.50
 -12 -10   3    1.68    1.65
 -12  10   3   -1.87    1.32
  12  10  -3   -0.27    1.55
 -11 -10   3   -0.39    1.71
  11  10  -3    0.49    1.64
 -11  10   3    0.65    1.55
  10 -10  -3    6.53    3.32
 -10 -10   3    0.96    1.92
  10  10  -3    2.45    3.56
 -10  10   3   -0.87    1.75
   9 -10  -3    0.60    3.42
  -9 -10   3   -1.30    1.93
  -9  10   3    0.51    1.82
   9  10  -3   -0.10    2.27
   8 -10  -3    3.29    2.91
  -8 -10   3    1.52    2.27
   8  10  -3    3.16    2.74
   8  10  -3   -4.43    3.94
   7 -10  -3    4.01    3.09
  -7 -10   3   -0.28    2.35
   7 -10  -3    5.74    5.94
   7  10  -3    0.99    4.02
  -6 -10   3    1.64    5.29
  -6 -10   3    4.24    2.73
   6 -10  -3    4.22    5.05
   6 -10  -3    5.34    3.29
   6  10  -3    4.18    4.43
   5 -10  -3    1.68    3.40
  -5 -10   3   -0.17    2.55
   5 -10  -3    7.23    4.67
  -5 -10   3    0.79    4.58
   5  10  -3    1.42    3.87
   4 -10  -3   -7.13    3.81
  -4 -10   3    1.02    2.75
  -4 -10   3    1.52    4.56
   4 -10  -3    2.17    3.54
   4  10  -3    3.12    4.06
  -3 -10   3    4.14    3.99
   3 -10  -3   11.09    4.50
  -3 -10   3    3.61    2.91
   3 -10  -3    3.61    3.69
  -3 -10   3    4.01    4.97
   3  10  -3    1.56    4.61
  -2 -10   3   -0.03    4.48
   2 -10  -3   -0.84    4.07
   2 -10  -3    4.62    3.78
  -2 -10   3   -1.66    3.31
  -2 -10   3   -2.40    2.66
   2  10  -3   -8.39    4.80
   1 -10  -3   -0.49    4.02
  -1 -10   3    2.53    3.18
  -1 -10   3    3.54    2.75
  -1 -10   3    6.09    4.68
   1 -10  -3    8.48    3.91
   1  10  -3   -8.08    4.94
  -1  10   3    5.30    6.93
   0 -10  -3   18.84    6.16
   0 -10   3   24.09    4.71
   0 -10  -3    6.16    5.53
   0 -10   3   26.96    6.09
   0 -10   3   18.70    4.78
   0  10   3   20.99    7.17
   0  10  -3    9.61    7.28
   1 -10   3    6.61    2.86
   1 -10   3    5.07    2.86
   1 -10   3    8.27    4.55
  -1 -10  -3   -1.27    4.49
   1  10   3    4.66    5.35
   2 -10   3   -0.44    3.85
   2 -10   3    2.37    2.51
   2 -10   3    0.46    2.45
  -2 -10  -3    0.00    3.87
   2  10   3    2.65    4.91
   3 -10   3    1.64    2.39
   3 -10   3    2.03    4.73
   3 -10   3    2.70    2.54
  -3 -10  -3    4.88    4.43
   3  10   3    3.99    4.57
   4 -10   3    0.11    4.31
   4 -10   3    2.26    2.33
  -4 -10  -3    3.42    4.37
   4 -10   3    0.94    2.18
   4  10   3    3.99    4.52
   5 -10   3   -0.75    2.06
   5 -10   3   10.04    4.45
  -5 -10  -3    2.36    4.21
   5 -10   3    0.49    2.08
   5  10   3   -0.82    4.32
   6 -10   3    0.41    1.95
   6 -10   3    1.75    2.02
   6  10   3   10.58    4.63
   7 -10   3    0.73    1.72
   7 -10   3    0.38    1.74
   8 -10   3   -0.24    1.57
   8  10   3    1.54    3.44
   9 -10   3   -0.80    1.48
   9  10   3   -1.33    2.21
  10 -10   3    4.52    1.67
  10  10   3    4.23    2.19
  11 -10   3   -1.44    1.39
 -10  11   3   -0.25    1.19
  -9 -11   3    3.11    1.71
  -9  11   3    1.00    1.29
  -8 -11   3    0.36    1.53
  -8  11   3   -0.15    1.27
  -7 -11   3    0.10    1.59
  -7  11   3    0.91    1.34
  -6 -11   3    2.07    1.70
  -6  11   3    0.61    1.83
  -5 -11   3    1.52    1.70
  -5  11   3    0.12    1.55
  -4 -11   3   -1.87    1.63
  -4  11   3    2.78    1.75
  -3 -11   3   -0.90    1.67
  -3  11   3   -0.32    1.76
  -2 -11   3   -0.50    1.75
  -2  11   3    0.19    1.84
  -1 -11   3   -0.15    1.74
   0 -11   3    2.80    1.84
   1 -11   3    0.41    1.70
   2 -11   3   13.91    3.23
   3 -11   3    1.48    1.62
   4 -11   3    1.19    1.76
   5 -11   3    2.07    1.41
   6 -11   3    1.20    1.34
   7 -11   3    2.00    1.50
   8 -11   3    2.46    1.40
  23   0  -4   -0.54    1.71
  22   0  -4    2.92    2.01
  21   0  -4   -7.94    4.58
  21   0  -4    2.36    2.33
  20   0  -4    1.88    4.65
 -20   0   4    0.43    5.67
  20   0  -4    0.45    2.45
  20   0  -4    1.25    2.55
  19   0  -4   18.15    4.68
  19   0  -4   23.80    4.76
  18   0  -4    1.80    4.18
  18   0  -4   -2.43    2.36
  18   0  -4    2.35    2.49
  17   0  -4    5.22    2.67
  17   0  -4    3.69    2.67
  17   0  -4    3.29    4.31
 -17   0   4    4.58    8.16
  17   0  -4   10.14    7.75
  16   0  -4   11.54    5.19
 -16   0   4    8.30    7.04
  16   0  -4   14.40    3.48
  16   0  -4    8.06    7.68
 -16   0   4   11.09    8.09
  16   0  -4   11.30    3.48
 -15   0   4   10.67    4.65
  15   0  -4   12.67    4.65
  15   0  -4    4.80    2.70
 -15   0   4    3.69    6.13
  15   0  -4    0.83    3.77
  15   0  -4    4.07    2.71
  15   0  -4    2.56    5.23
  14   0  -4    4.52    2.73
  14   0  -4    3.50    2.69
  14   0  -4   -0.76    3.08
  14   0  -4    4.06    3.27
 -14   0   4    1.22    4.13
  14   0  -4    3.07    4.07
 -14   0   4   -0.57    4.76
  14   0  -4    6.32    5.55
  13   0  -4    3.17    2.75
  13   0  -4    7.43    3.33
  13   0  -4    6.69    3.47
  13   0  -4    2.87    3.89
  13   0  -4  -11.35    4.45
 -13   0   4    4.43    3.58
  13   0  -4    2.21    2.93
 -13   0   4    2.81    4.17
 -12   0   4    2.84    3.05
  12   0  -4    3.42    3.27
  12   0  -4    1.24    2.96
  12   0  -4    4.17    3.95
  12   0  -4    5.17    2.47
 -12   0   4    2.64    3.59
  11   0  -4    9.54    3.41
  11   0  -4   10.41    2.65
  11   0  -4    6.21    3.72
 -11   0   4   13.55    3.71
  11   0  -4    3.37    2.83
 -11   0   4    6.84    2.95
 -10   0   4    4.92    2.38
 -10   0   4    2.60    2.81
  10   0  -4    4.38    2.75
  10   0  -4    6.74    2.55
  10   0  -4    5.05    2.20
  10   0  -4    3.51    2.68
   9   0  -4   17.31    4.03
   9   0  -4   18.51    3.95
  -9   0   4   15.93    3.99
  -8   0   4   74.71   14.60
  -8   0   4   80.77   14.68
   8   0  -4   75.13   14.68
   8   0  -4   64.82   14.70
   8   0  -4   81.96   14.72
   8   0  -4   75.89   14.69
  -7   0   4  390.28   73.53
   7   0  -4  376.70   73.59
   7   0  -4  374.92   73.57
   7   0  -4  385.16   73.56
  -7   0   4  386.23   73.58
   7   0  -4  392.04   73.60
  -7   0   4  380.64   73.59
   6   0  -4  125.19   24.71
  -6   0   4  134.67   24.67
  -6   0   4  134.83   24.71
   6   0  -4  125.05   24.68
  -6   0   4  124.42   24.75
   6   0  -4  126.14   24.78
   5   0  -4   77.36   16.33
  -5   0   4   80.28   16.30
   5   0  -4   81.07   16.24
   5   0  -4   88.18   16.22
  -5   0   4   91.81   16.25
  -5   0   4   86.35   16.22
   4   0  -4  300.28   59.18
  -4   0   4  315.85   59.20
  -4   0   4  313.26   59.20
   4   0  -4  306.33   59.21
   3   0  -4   76.67   14.69
   3   0  -4   72.26   14.65
  -3   0   4   75.88   14.68
  -3   0   4   81.07   14.68
   2   0  -4    0.75    0.66
  -2   0   4   -0.19    0.75
   2   0  -4   -0.71    0.82
  -2   0   4    0.55    0.91
   1   0  -4   71.10   14.19
  -1   0   4   72.44   14.19
  -1   0   4   78.64   14.22
   0   0   4   87.50   16.62
   0   0  -4   87.36   16.60
   0   0   4   86.76   16.62
   0   0   4   84.29   16.59
   1   0   4  980.92  189.71
   1   0   4 1000.00  189.71
   2   0   4   17.42    3.53
   2   0   4   16.43    3.43
   2   0   4   17.41    3.50
   3   0   4   57.38   10.83
   3   0   4   49.93   10.89
   3   0   4   57.85   10.95
   3   0   4   56.15   10.81
   3   0   4   57.83   10.81
   4   0   4   12.62    3.35
   4   0   4   16.88    3.49
   4   0   4   12.41    3.10
   4   0   4   16.96    3.24
   4   0   4   15.24    3.20
   4   0   4   14.73    3.52
   5   0   4   -0.96    1.59
   5   0   4   -0.08    2.32
   5   0   4    1.83    1.81
   5   0   4   -0.46    1.40
  -5   0  -4   -0.78    2.65
   5   0   4    0.33    1.68
   5   0   4   -1.61    2.04
   6   0   4    2.87    2.48
   6   0   4    3.33    1.87
   6   0   4    3.01    1.90
   6   0   4    3.08    2.09
   6   0   4    4.83    2.76
  -6   0  -4    1.84    1.93
   6   0   4    3.54    1.82
   7   0   4   38.19    8.39
   7   0   4   44.60    8.21
   7   0   4   38.48    8.52
   7   0   4   43.33    8.31
   7   0   4   41.31    8.51
   7   0   4   36.37    8.19
  -7   0  -4   45.41    8.25
   8   0   4   32.43    6.21
   8   0   4   28.35    5.90
   8   0   4   23.33    6.25
   9   0   4   19.66    4.86
   9   0   4   26.81    5.50
   9   0   4   25.11    4.98
  -9   0  -4   11.87    5.43
  10   0   4   10.55    4.60
  10   0   4   15.64    4.34
  10   0   4    7.40    3.50
 -10   0  -4    8.47    4.83
  10   0   4   17.35    3.99
  11   0   4    2.17    3.01
  11   0   4   10.39    4.04
  11   0   4    5.40    3.28
  11   0   4    5.48    4.45
  11   0   4    5.10    3.13
 -11   0  -4   10.45    5.35
  12   0   4   24.41    5.79
  12   0   4   33.54    6.13
  12   0   4   30.09    7.24
 -12   0  -4   27.21    8.05
  12   0   4   18.73    5.20
  13   0   4    3.67    3.58
  13   0   4    3.23    4.33
  13   0   4    6.64    4.39
  13   0   4   -0.71    6.14
  13   0   4    1.45    2.27
  14   0   4   17.33    7.69
  14   0   4   11.86    3.32
  14   0   4   15.61    5.25
  15   0   4   38.11   10.50
  15   0   4    4.96    2.27
  15   0   4    3.62    3.03
  15   0   4    2.93    4.16
  16   0   4    1.95    2.25
  16   0   4   -1.15    4.60
  16   0   4   -6.53    2.46
  17   0   4    4.58    2.87
  17   0   4    2.71    2.13
  17   0   4   -0.10    4.61
  18   0   4    1.06    2.14
  18   0   4    0.71    2.68
  19   0   4    5.17    2.34
  20   0   4    7.74    2.28
  21   0   4    2.63    1.42
 -23  -1   4   -0.91    1.35
  23  -1  -4   -1.56    1.34
  23   1  -4    7.27    3.45
  22  -1  -4    0.07    1.74
  22   1  -4    1.55    2.75
  21  -1  -4    0.22    2.04
  21  -1  -4    7.72    4.96
  21  -1  -4    0.49    2.06
  21   1  -4    7.52    5.37
  21   1  -4    0.07    2.60
  20  -1  -4   -0.76    2.59
  20  -1  -4    1.25    2.40
 -20  -1   4    0.31    6.31
  20  -1  -4   -0.43    4.83
  20   1  -4    2.49    4.32
  20   1  -4   -1.65    2.95
  19  -1  -4    4.15    2.07
  19  -1  -4    2.17    2.17
  19  -1  -4    3.31    6.89
 -19  -1   4   -0.67    5.42
  19   1  -4   -0.67    6.87
  19   1  -4    1.98    2.49
  18  -1  -4   -3.12    3.53
  18  -1  -4    3.93    2.46
 -18  -1   4   -3.08    4.83
  18  -1  -4    0.45    2.21
  18   1  -4    3.73    2.68
  18   1  -4   -1.96    2.13
  18   1  -4    2.68    4.08
  17  -1  -4    0.73    2.25
 -17  -1   4    7.53    8.88
  17  -1  -4   -0.70    4.76
  17  -1  -4   -0.01    2.41
  17  -1  -4   -0.40    3.93
  17   1  -4    5.80    7.19
  17   1  -4   -1.55    3.82
 -17   1   4    5.65    6.65
  17   1  -4    4.51    2.23
  17   1  -4   -2.95    2.57
 -17   1   4   14.55    8.37
  16  -1  -4   -0.94    2.32
  16  -1  -4   -2.04    2.06
  16  -1  -4   -4.92    6.73
  16  -1  -4   -2.41    3.70
  16  -1  -4   16.27    8.59
 -16  -1   4    2.85    7.64
  16  -1  -4   -3.67    5.04
  16   1  -4    5.79    6.63
  16   1  -4   -3.18    2.72
 -16   1   4    3.27    6.57
 -16   1   4   -1.14    5.92
  16   1  -4    3.69    2.29
  16   1  -4   -0.27    4.52
  15  -1  -4    2.83    7.03
  15  -1  -4   13.43    4.55
  15  -1  -4   16.30    6.87
 -15  -1   4   16.87    6.67
  15  -1  -4   13.48    3.38
  15  -1  -4   22.92    5.59
  15  -1  -4   13.19    3.97
  15   1  -4   18.51    5.94
  15   1  -4    7.17    3.72
 -15   1   4   22.41    5.49
 -15   1   4    4.58    5.94
  15   1  -4    6.92    4.40
  14  -1  -4    6.85    5.70
  14  -1  -4    3.01    4.57
 -14  -1   4    4.58    5.37
  14  -1  -4    2.81    2.51
  14  -1  -4   -0.62    3.17
 -14  -1   4    2.75    4.58
  14  -1  -4   -6.07    2.44
  14  -1  -4   -4.62    2.44
 -14   1   4   -0.48    3.58
  14   1  -4    0.90    4.31
  14   1  -4    3.26    3.38
  14   1  -4    3.20    2.80
 -13  -1   4   -1.54    3.81
 -13  -1   4    3.62    4.51
  13  -1  -4    0.39    4.00
  13  -1  -4    2.27    3.17
  13  -1  -4    3.89    3.10
  13  -1  -4    2.03    3.45
  13  -1  -4    0.27    2.59
  13  -1  -4   -1.45    4.61
  13   1  -4   -3.92    3.63
  13   1  -4    1.53    3.66
 -13   1   4    2.40    3.12
 -13   1   4    0.94    3.62
  13   1  -4    1.76    2.88
  13   1  -4    4.54    3.10
  12  -1  -4    0.06    3.74
 -12  -1   4    7.67    3.43
 -12  -1   4   -0.99    3.89
  12  -1  -4    4.00    2.58
  12  -1  -4    1.58    3.45
  12  -1  -4    2.03    3.84
  12   1  -4    4.56    3.51
 -12   1   4   -1.43    2.76
 -12   1   4    1.14    3.40
  12   1  -4    4.13    3.18
  12   1  -4   -1.20    2.35
  11  -1  -4   28.56    5.24
 -11  -1   4   24.75    5.66
  11  -1  -4   27.66    5.34
 -11  -1   4   21.87    5.31
  11  -1  -4   20.74    5.67
  11  -1  -4   20.46    4.85
 -11   1   4   16.35    4.84
 -11   1   4   15.45    5.27
  11   1  -4   22.84    5.32
  11   1  -4   24.39    5.05
  11   1  -4   26.71    5.67
  10  -1  -4    0.75    2.02
 -10  -1   4   -2.48    3.00
  10  -1  -4    2.10    2.74
  10  -1  -4    0.70    2.20
 -10  -1   4    9.31    4.66
  10  -1  -4    2.73    2.48
  10   1  -4   -0.54    2.37
  10   1  -4   -3.50    1.92
 -10   1   4    1.43    2.08
 -10   1   4   -2.56    2.40
  10   1  -4   -9.79    2.49
  -9  -1   4    6.63    3.26
   9  -1  -4    9.22    2.79
  -9  -1   4    7.76    2.84
   9  -1  -4    9.11    2.54
   9  -1  -4   -5.37    3.55
   9  -1  -4   10.55    2.72
   9   1  -4    5.92    2.69
   9   1  -4    9.85    2.77
  -9   1   4   10.30    2.64
  -9   1   4    9.77    2.58
   9   1  -4    9.66    2.48
   8  -1  -4    1.74    1.79
  -8  -1   4    3.30    1.96
  -8  -1   4   -5.17    1.72
   8  -1  -4    1.82    1.72
   8  -1  -4    2.26    1.91
   8  -1  -4    2.87    2.08
   8   1  -4   -2.70    1.41
   8   1  -4    0.26    1.72
  -8   1   4    1.54    1.53
   8   1  -4   -0.41    1.78
  -8   1   4   -1.77    1.91
  -8   1   4    1.61    1.69
   7  -1  -4   33.36    6.55
  -7  -1   4   35.88    6.58
   7  -1  -4   36.48    6.68
  -7  -1   4   30.00    6.64
   7  -1  -4   29.93    6.67
   7  -1  -4   33.05    6.49
   7   1  -4   32.65    6.48
  -7   1   4   23.89    6.52
  -7   1   4   34.14    6.45
  -7   1   4   33.78    6.48
   7   1  -4   36.04    6.56
   6  -1  -4   22.62    5.07
  -6  -1   4   24.11    5.02
   6  -1  -4   22.38    5.30
  -6  -1   4   28.05    5.09
  -6  -1   4   27.75    5.32
   6  -1  -4   22.61    5.04
   6  -1  -4   25.96    5.25
   6   1  -4   21.63    4.97
   6   1  -4   23.58    5.02
  -6   1   4   29.31    5.24
  -6   1   4   23.83    5.01
  -6   1   4   22.80    5.00
   6   1  -4   26.69    5.19
   5  -1  -4    1.47    1.32
  -5  -1   4    1.87    1.20
   5  -1  -4   -2.30    1.18
   5  -1  -4   -2.35    1.74
  -5  -1   4    0.72    1.34
  -5  -1   4    3.56    1.89
  -5   1   4   -3.01    1.12
  -5   1   4    0.90    1.16
  -5   1   4    0.37    1.82
   5   1  -4    1.47    1.95
   5   1  -4    1.16    1.26
   5   1  -4    0.03    1.02
   4  -1  -4   41.46    8.80
  -4  -1   4   42.37    8.65
   4  -1  -4   48.42    8.65
  -4  -1   4   45.73    8.87
  -4  -1   4   41.67    8.63
   4  -1  -4   46.69    8.64
  -4   1   4   46.45    8.62
  -4   1   4   43.23    8.78
  -4   1   4   43.59    8.64
   4   1  -4   44.15    8.68
  -3  -1   4  176.69   33.06
   3  -1  -4  175.43   33.05
   3  -1  -4  166.04   33.04
  -3  -1   4  162.64   33.05
  -3   1   4  174.11   33.05
  -3   1   4  176.07   33.03
   3   1  -4  174.96   33.06
  -2  -1   4  171.34   31.51
   2  -1  -4  154.09   31.49
  -2  -1   4  157.70   31.50
   2   1  -4  161.48   31.50
  -2   1   4  166.83   31.50
  -2   1   4  173.32   31.48
   1  -1  -4  179.72   35.02
  -1  -1   4  186.53   35.02
  -1  -1   4  179.47   35.03
  -1   1   4  192.85   34.99
   1   1  -4  185.13   35.03
   1   1  -4  171.16   34.99
  -1   1   4  177.47   35.02
  -1   1   4  188.76   35.03
   0  -1   4   31.42    5.88
   0  -1  -4   28.13    5.91
   0  -1   4   29.04    5.89
   0  -1   4   30.69    5.84
   0   1   4   30.38    5.92
   0   1   4   30.24    5.90
   1  -1   4  298.12   56.58
  -1  -1  -4  294.46   56.59
   1  -1   4  302.26   56.59
   1  -1   4  297.30   56.59
   1  -1   4  292.74   56.57
   1   1   4  292.30   56.59
   1   1   4  289.35   56.59
   2  -1   4  365.77   71.92
  -2  -1  -4  369.91   71.94
  -2  -1  -4  357.16   71.89
  -2  -1  -4  378.53   71.88
   2  -1   4  389.46   71.92
   2  -1   4  368.34   71.93
   2  -1   4  384.85   71.93
   2   1   4  377.49   71.97
   2   1   4  384.13   71.94
   2   1   4  378.31   71.93
   3  -1   4   36.05    7.22
  -3  -1  -4   38.56    7.24
   3  -1   4   30.68    7.34
   3  -1   4   35.76    7.21
   3  -1   4   39.20    7.20
   3  -1   4   36.31    7.22
   3  -1   4   34.05    7.38
  -3  -1  -4   38.57    7.10
   3   1   4   43.47    7.21
   3   1   4   34.08    7.36
   3   1   4   33.06    7.41
   3   1   4   37.20    7.26
  -4  -1  -4   84.21   15.88
   4  -1   4   89.18   15.98
   4  -1   4   69.47   16.05
   4  -1   4   83.47   15.93
   4  -1   4   83.69   15.94
   4  -1   4   80.98   15.94
   4  -1   4   88.94   15.94
   4  -1   4   77.17   16.02
   4   1   4   84.09   15.99
   4   1   4   75.84   15.97
   4   1   4   85.35   16.02
   4   1   4   85.75   15.97
   4   1   4   82.77   15.93
  -5  -1  -4   24.01    5.37
   5  -1   4   26.91    5.46
   5  -1   4   28.79    5.58
   5  -1   4   28.76    5.71
   5  -1   4   24.32    5.73
   5  -1   4   31.75    5.67
   5  -1   4   28.20    5.54
   5  -1   4   25.03    5.49
   5   1   4   23.13    5.43
   5   1   4   22.18    5.65
   5   1   4   27.50    5.64
   5   1   4   28.58    5.59
   6  -1   4    9.33    2.57
  -6  -1  -4    6.40    2.44
   6  -1   4    8.00    2.79
   6  -1   4   13.90    2.98
   6  -1   4   13.05    2.98
   6  -1   4   10.31    2.86
   6   1   4    9.89    2.79
   6   1   4    7.43    2.55
   6   1   4    1.80    2.76
   6   1   4    7.98    2.98
   7  -1   4   37.10    7.32
   7  -1   4   32.80    7.07
  -7  -1  -4   37.06    7.14
   7  -1   4   32.98    7.20
   7  -1   4   45.86    7.27
   7   1   4   28.44    7.13
   7   1   4   23.53    7.20
   7   1   4   36.41    7.20
   7   1   4   35.62    7.04
   7   1   4   39.69    7.21
  -8  -1  -4   45.54   10.02
   8  -1   4   54.19   10.23
   8  -1   4   49.96    9.84
   8  -1   4   46.93   10.17
   8  -1   4   53.33    9.98
   8   1   4   50.21    9.98
  -8   1  -4   46.06   10.16
   8   1   4   45.09    9.86
   8   1   4   51.13    9.96
   8   1   4   50.85   10.23
   9  -1   4   -0.48    2.36
   9  -1   4   -1.93    2.33
   9  -1   4   -1.80    3.42
   9  -1   4   -0.22    2.99
  -9  -1  -4   18.11    3.73
   9   1   4   -0.33    2.49
   9   1   4   -6.99    2.77
   9   1   4    4.07    3.14
   9   1   4    5.64    2.41
  -9   1  -4    5.51    3.64
  10  -1   4    9.08    4.20
  10  -1   4    2.03    3.48
  10  -1   4    7.33    3.00
  10  -1   4    6.08    3.15
  10  -1   4    4.03    4.05
  10  -1   4    5.56    2.96
 -10  -1  -4    9.52    5.11
 -10   1  -4    9.67    4.54
  10   1   4    5.44    3.12
  10   1   4    6.87    3.94
  10   1   4    6.54    3.20
  11  -1   4   11.50    3.66
  11  -1   4    3.24    3.31
  11  -1   4   10.43    4.51
  11  -1   4   11.38    3.83
 -11  -1  -4   15.33    6.68
  11  -1   4    9.46    5.03
  11  -1   4    4.60    3.18
  11   1   4   10.63    3.69
  11   1   4    6.10    4.62
  11   1   4    6.29    4.17
 -11   1  -4    6.00    5.15
  11   1   4   10.27    3.99
  11   1   4    2.23    3.23
  12  -1   4    0.04    3.38
  12  -1   4   -3.03    3.28
  12  -1   4   -0.31    5.44
 -12  -1  -4    3.89    5.59
  12  -1   4   -1.59    2.64
  12   1   4   -1.57    3.30
  12   1   4    1.81    3.67
 -12   1  -4    4.31    5.40
  12   1   4    6.87    3.26
  12   1   4    3.36    2.63
  13  -1   4   -1.59    2.50
  13  -1   4   -1.71    6.54
  13  -1   4   -2.00    4.40
  13  -1   4   -1.12    3.97
 -13  -1  -4   -4.68    6.73
  13   1   4   -2.35    4.10
  13   1   4    6.01    3.18
 -13   1  -4   -5.64    7.06
  13   1   4    4.79    2.78
  13   1   4    5.97    6.50
  14  -1   4    3.04    2.30
  14  -1   4    1.31    4.51
  14  -1   4    5.37    4.32
 -14  -1  -4    2.90    8.46
  14  -1   4    9.19    9.25
  14   1   4    6.45    2.39
 -14   1  -4   11.51   10.33
  14   1   4   -3.40    4.25
  14   1   4  -11.14    7.38
  14   1   4   -4.03    2.33
  15  -1   4   -4.15    4.06
  15  -1   4    1.42    4.68
  15  -1   4    0.66    1.77
  15  -1   4   -0.60    2.37
  15   1   4    0.84    2.69
  15   1   4    2.50    2.30
  15   1   4   -0.66    4.17
  16  -1   4    1.70    2.42
  16  -1   4    0.71    1.89
  16  -1   4   -0.99    4.79
  16   1   4    2.46    2.62
  16   1   4    5.03    2.25
  16   1   4    0.69    4.60
 -17  -1  -4    4.43    4.74
  17  -1   4    1.13    1.84
  17  -1   4    1.17    2.91
  17  -1   4   -1.61    4.82
  17   1   4    4.54    2.66
  17   1   4   -0.45    1.76
  18  -1   4    3.93    2.14
  18  -1   4    2.02    2.56
 -18  -1  -4   -2.94    5.38
  18   1   4    0.88    2.52
  19  -1   4   -0.25    2.01
  19  -1   4    2.64    1.99
  19   1   4    2.74    1.96
  20  -1   4    0.70    1.51
  20   1   4    0.19    1.67
  21  -1   4   -0.91    1.20
  21   1   4   -0.49    1.32
 -23  -2   4    2.39    1.56
  23  -2  -4    2.05    1.36
  22  -2  -4    0.21    1.62
  22  -2  -4   -1.07    1.45
 -22  -2   4    0.53    1.60
  21  -2  -4   -1.68    1.93
  21  -2  -4   -0.11    1.78
  21   2  -4    0.54    3.25
  20  -2  -4   -3.16    2.41
  20  -2  -4    0.95    2.14
  20  -2  -4   -4.08    4.60
 -20  -2   4   -4.28    6.05
  20   2  -4    0.87    5.02
  20   2  -4    1.58    3.57
  19  -2  -4    0.72    4.74
  19  -2  -4    0.27    2.39
 -19  -2   4    3.03    5.05
  19  -2  -4    2.50    1.97
  19   2  -4    1.91    4.38
  18  -2  -4    1.92    2.39
  18  -2  -4   -0.05    1.76
  18  -2  -4   -2.34    5.31
  18  -2  -4   -6.08    3.69
 -18  -2   4    2.78    5.19
  18   2  -4    1.74    3.16
  18   2  -4    0.82    4.46
 -18   2   4    2.69    6.68
  17  -2  -4    4.39    2.45
  17  -2  -4    5.29    4.28
 -17  -2   4    1.00    5.18
  17  -2  -4   -1.69    2.05
  17  -2  -4    1.67    4.98
 -17   2   4   -2.30    5.97
  17   2  -4    5.12    4.85
  17   2  -4    3.29    3.35
  16  -2  -4    1.67    2.68
  16  -2  -4   -3.08    8.74
  16  -2  -4    0.92    4.26
 -16  -2   4   -8.37    7.67
 -16  -2   4    0.65    4.75
  16  -2  -4    1.07    5.06
  16  -2  -4    2.49    2.24
  16   2  -4   -1.60    3.71
  16   2  -4   -2.97    3.22
 -16   2   4   -2.92    5.28
  16   2  -4   -1.42    2.96
  16   2  -4   -6.00    7.17
 -16   2   4    0.23    6.40
  15  -2  -4    3.73    4.43
  15  -2  -4    0.88    2.36
  15  -2  -4    9.29    6.45
 -15  -2   4    4.76    4.51
  15  -2  -4    7.87    4.78
 -15  -2   4    0.88    6.36
  15   2  -4    2.77    4.12
 -15   2   4   -2.56    5.19
 -15   2   4    6.90    4.79
  15   2  -4   10.17    3.21
  15   2  -4    6.83    3.62
  15   2  -4    0.54    2.32
  15   2  -4    8.34    5.45
  14  -2  -4   -0.95    2.50
  14  -2  -4   -6.85    5.83
 -14  -2   4    1.49    5.86
  14  -2  -4    6.84    6.97
 -14  -2   4    0.99    7.17
  14  -2  -4    0.02    2.45
  14  -2  -4    5.35    4.22
  14   2  -4    0.53    2.25
 -14   2   4   -1.79    2.69
  14   2  -4    5.84    4.26
 -14   2   4   -0.09    4.35
  14   2  -4    5.36    3.31
  14   2  -4    2.17    4.08
 -13  -2   4   -0.81    4.51
  13  -2  -4    5.99    3.42
 -13  -2   4   -3.06    5.28
  13  -2  -4    0.46    4.61
  13  -2  -4    2.02    2.98
 -13  -2   4    5.43    6.14
  13  -2  -4    2.84    3.36
  13  -2  -4    2.17    3.31
  13  -2  -4    2.91    4.70
  13   2  -4    4.19    3.41
  13   2  -4   -4.00    5.57
  13   2  -4    0.21    2.76
 -13   2   4    4.32    2.94
 -13   2   4   -1.12    3.66
  13   2  -4    3.83    3.94
  13   2  -4    4.56    2.68
 -12  -2   4    9.20    4.35
  12  -2  -4   -1.75    3.51
  12  -2  -4    8.44    4.09
  12  -2  -4    6.98    2.83
  12  -2  -4    9.19    3.66
  12  -2  -4    4.88    4.03
 -12  -2   4    0.81    4.22
 -12  -2   4    4.92    5.47
  12  -2  -4    3.96    3.33
  12   2  -4    7.37    3.45
 -12   2   4    4.63    3.61
  12   2  -4    8.24    2.91
 -12   2   4    5.14    2.81
  12   2  -4    4.98    3.78
 -11  -2   4    1.77    3.44
 -11  -2   4   -0.96    4.51
  11  -2  -4    1.03    3.71
 -11  -2   4   -0.75    3.50
  11  -2  -4    4.30    2.86
  11  -2  -4    5.20    3.48
  11  -2  -4    2.30    2.49
  11   2  -4    6.64    3.34
 -11   2   4    0.23    3.16
 -11   2   4    5.41    2.51
  11   2  -4    4.60    2.76
  10  -2  -4   -0.96    2.80
 -10  -2   4    1.52    2.96
 -10  -2   4   -3.63    4.98
  10  -2  -4    1.78    2.43
  10  -2  -4    0.42    2.17
  10   2  -4   -0.22    2.73
  10   2  -4    2.36    2.63
  10   2  -4    1.48    2.21
 -10   2   4    0.51    2.53
 -10   2   4    2.65    2.26
  -9  -2   4    9.53    3.08
   9  -2  -4    5.77    2.40
   9  -2  -4    9.77    3.41
   9  -2  -4    9.26    2.64
  -9  -2   4    2.31    2.90
  -9  -2   4    8.98    3.26
   9  -2  -4    9.91    2.65
   9   2  -4    8.38    3.05
  -9   2   4    3.30    2.26
   9   2  -4    8.52    2.90
   9   2  -4    6.43    2.66
  -9   2   4   10.67    2.86
  -9   2   4    7.24    2.89
  -8  -2   4   13.63    3.05
   8  -2  -4    4.26    2.78
   8  -2  -4   11.09    2.71
  -8  -2   4    7.83    3.03
   8  -2  -4   12.49    2.99
   8  -2  -4   18.32    3.15
  -8  -2   4   12.35    3.04
  -8  -2   4    7.37    3.12
  -8   2   4   11.62    2.70
   8   2  -4    7.19    2.76
   8   2  -4    6.52    2.71
   8   2  -4   10.02    2.90
   8   2  -4   14.68    3.19
  -8   2   4    9.70    2.84
   7  -2  -4   27.83    6.13
  -7  -2   4   33.70    6.11
  -7  -2   4   26.21    6.24
  -7  -2   4   30.67    6.03
   7  -2  -4   36.08    6.03
   7  -2  -4   30.87    6.14
   7  -2  -4   29.35    6.20
  -7  -2   4   27.53    6.29
   7   2  -4   28.87    6.22
  -7   2   4   27.57    6.02
   7   2  -4   33.59    6.03
  -7   2   4   29.39    5.97
   7   2  -4   21.31    6.09
   7   2  -4   30.94    6.05
  -6  -2   4   13.63    3.18
   6  -2  -4   12.02    3.27
  -6  -2   4   13.08    3.55
   6  -2  -4   14.75    3.34
  -6  -2   4   14.62    3.03
  -6  -2   4   14.31    3.29
   6  -2  -4   14.08    3.01
   6  -2  -4   10.04    3.16
   6   2  -4   11.43    3.40
  -6   2   4   12.49    3.23
  -6   2   4   13.91    3.04
  -6   2   4   12.85    3.05
   6   2  -4   14.43    3.16
   5  -2  -4    7.72    1.95
   5  -2  -4    6.98    2.34
  -5  -2   4    4.59    2.33
  -5  -2   4    5.59    1.70
   5  -2  -4    8.49    2.35
   5  -2  -4    3.11    1.79
  -5  -2   4    4.80    2.30
  -5  -2   4    7.11    2.07
  -5   2   4    5.24    2.18
  -5   2   4    8.97    1.92
  -5   2   4    7.19    1.94
   5   2  -4    6.68    1.97
  -4  -2   4   10.48    2.22
  -4  -2   4   11.10    1.92
   4  -2  -4    8.53    2.16
   4  -2  -4    7.38    2.56
  -4  -2   4   11.12    2.61
   4  -2  -4    5.77    2.01
  -4   2   4    7.37    2.06
   4   2  -4    5.34    2.07
  -4   2   4    8.39    2.57
  -4   2   4    7.88    2.15
  -3  -2   4  130.83   23.33
  -3  -2   4  119.70   23.43
  -3  -2   4  122.74   23.39
   3  -2  -4  120.93   23.40
  -3  -2   4  121.43   23.46
  -3  -2   4  119.30   23.39
   3  -2  -4  122.37   23.37
   3  -2  -4  113.98   23.45
  -3   2   4  118.75   23.43
  -3   2   4  122.43   23.36
   3   2  -4  124.54   23.39
  -3   2   4  120.68   23.39
  -2  -2   4   72.05   13.20
  -2  -2   4   64.95   13.27
  -2  -2   4   72.92   13.29
  -2  -2   4   64.94   13.35
  -2  -2   4   60.75   13.34
   2  -2  -4   67.34   13.27
   2   2  -4   69.70   13.27
  -2   2   4   65.42   13.27
  -2   2   4   77.13   13.22
  -1  -2   4   15.20    3.14
   1  -2  -4   17.96    3.35
  -1  -2   4   15.97    3.28
  -1  -2   4   14.88    3.50
  -1  -2   4   11.29    3.26
  -1  -2   4   17.29    3.61
  -1   2   4   13.88    3.31
   1   2  -4   14.76    3.22
  -1   2   4   17.29    3.12
  -1   2   4   16.37    3.24
   0  -2   4   16.95    3.75
   0  -2   4   18.26    3.50
   0  -2   4   19.81    3.86
   0  -2   4   12.68    3.56
   0  -2   4   17.34    3.58
   0  -2  -4   19.59    3.65
   0   2   4   14.48    3.68
   0   2   4   15.40    3.59
   0   2   4   20.85    3.60
   0   2  -4   17.18    3.58
   1  -2   4   45.98    9.78
   1  -2   4   47.95    9.77
   1  -2   4   47.20    9.67
  -1  -2  -4   51.69    9.82
   1  -2   4   46.43    9.64
  -1  -2  -4   53.01    9.73
   1  -2   4   50.71    9.82
   1  -2   4   49.74    9.68
   1   2   4   54.40    9.71
   1   2   4   48.78    9.74
   1   2   4   52.33    9.70
   2  -2   4   83.77   16.98
   2  -2   4   85.62   16.98
   2  -2   4   93.58   16.92
  -2  -2  -4   86.91   17.04
   2  -2   4   92.13   16.98
  -2  -2  -4   83.12   16.96
   2  -2   4   95.36   16.95
   2  -2   4   90.89   16.93
   2   2   4   81.52   16.93
   2   2   4   87.39   16.95
   2   2   4   84.95   16.95
   3  -2   4  122.74   23.17
   3  -2   4  126.27   23.22
   3  -2   4  126.07   23.21
   3  -2   4  122.72   23.17
  -3  -2  -4  121.71   23.21
  -3  -2  -4  111.71   23.23
   3  -2   4  119.61   23.15
   3  -2   4  115.34   23.20
   3   2   4  116.27   23.17
   3   2   4  116.52   23.18
   3   2   4  125.14   23.17
   4  -2   4  167.51   32.00
   4  -2   4  167.33   31.93
   4  -2   4  171.82   31.96
   4  -2   4  172.12   31.93
   4  -2   4  161.69   31.95
  -4  -2  -4  154.50   32.03
   4  -2   4  163.38   31.94
   4   2   4  155.66   31.96
   4   2   4  168.54   31.92
   4   2   4  179.37   31.95
   4   2   4  162.71   31.93
   5  -2   4   18.23    3.99
   5  -2   4   15.44    3.76
   5  -2   4   11.00    3.44
   5  -2   4   20.80    3.71
   5  -2   4   15.35    3.46
   5  -2   4   16.69    3.67
  -5  -2  -4   12.49    3.36
   5  -2   4   19.16    3.53
   5   2   4   12.27    3.57
   5   2   4   17.37    3.51
   5   2   4   16.25    3.61
   5   2   4    5.39    3.40
   6  -2   4   -3.40    1.99
  -6  -2  -4    0.17    2.09
   6  -2   4    2.06    2.03
   6  -2   4   -0.10    1.95
   6  -2   4    4.51    2.51
   6  -2   4    0.46    2.43
   6   2   4   -1.26    2.25
   6   2   4   -0.49    2.08
   6   2   4   -3.70    1.91
   6   2   4    0.79    2.29
   7  -2   4   22.07    4.49
   7  -2   4   14.82    4.86
   7  -2   4   26.82    4.62
   7  -2   4   19.10    4.47
  -7  -2  -4   21.89    4.77
  -7  -2  -4   10.58    4.97
   7  -2   4   18.59    4.66
   7   2   4   17.76    4.55
  -7   2  -4   19.30    4.78
   7   2   4   21.80    4.70
   7   2   4   19.08    4.81
   8  -2   4   17.46    5.16
   8  -2   4   29.03    4.80
  -8  -2  -4   18.60    5.46
   8  -2   4   22.48    4.81
   8  -2   4   15.11    5.63
   8  -2   4   16.86    4.80
  -8  -2  -4   24.03    5.72
   8   2   4   17.64    4.78
  -8   2  -4   22.42    5.25
   8   2   4   15.38    5.12
  -8   2  -4   20.74    5.38
   8   2   4   25.49    4.85
   9  -2   4   -3.25    3.39
  -9  -2  -4    6.60    4.33
   9  -2   4    5.74    4.11
   9  -2   4    4.29    2.70
   9  -2   4    1.18    2.86
  -9  -2  -4   12.36    4.26
   9   2   4    1.56    2.57
  -9   2  -4    1.81    3.52
   9   2   4    7.12    2.99
   9   2   4    0.83    3.45
 -10  -2  -4   -3.46    4.42
  10  -2   4    7.89    4.93
  10  -2   4    3.80    3.94
  10  -2   4   -6.40    3.25
  10  -2   4    6.53    3.18
  10  -2   4    2.37    2.88
  10  -2   4    4.01    2.88
  10   2   4   -4.94    3.06
  10   2   4    5.28    3.95
  10   2   4    6.83    3.54
  10   2   4   10.28    3.30
  10   2   4    8.11    3.99
 -10   2  -4   -1.75    4.21
  10   2   4   10.86    3.53
  11  -2   4    1.84    4.42
 -11  -2  -4    4.70    5.15
  11  -2   4    6.53    2.90
  11  -2   4   14.29    3.54
  11  -2   4   -6.31    5.68
  11  -2   4    4.55    3.65
  11  -2   4    7.05    2.83
  11   2   4    5.10    2.94
  11   2   4    3.84    3.71
  11   2   4   -2.44    4.72
  11   2   4    5.69    3.30
  11   2   4   -1.39    3.66
 -11   2  -4    4.98    4.90
  12  -2   4    2.18    3.84
 -12  -2  -4   -5.46    6.31
  12  -2   4   -2.47    2.53
  12  -2   4    4.78    5.07
  12  -2   4    1.53    2.78
  12   2   4    2.64    4.96
  12   2   4   -2.78    2.35
 -12   2  -4   -0.33    5.21
 -12   2  -4    3.40    5.73
  12   2   4   10.14    3.38
  12   2   4    0.09    3.98
  13  -2   4   11.26    6.69
 -13  -2  -4   12.41    7.60
  13  -2   4    3.66    4.47
  13  -2   4    5.14    2.55
  13  -2   4    7.09    2.10
  13  -2   4    3.54    4.04
  13   2   4   -1.37    2.21
  13   2   4   -2.34    2.26
 -13   2  -4    6.53    6.87
  13   2   4    4.59    4.18
  13   2   4    9.01    6.26
  14  -2   4    1.42    2.64
 -14  -2  -4    0.88    4.91
  14  -2   4   -0.57    4.00
  14  -2   4    4.64    4.72
  14  -2   4   -1.42    2.07
 -14  -2  -4   -0.13    9.56
  14   2   4    2.60    4.29
 -14   2  -4  -21.80    9.08
  14   2   4    3.29    2.47
  14   2   4    2.88    2.75
  14   2   4   -1.04    2.61
  14   2   4   -7.13    7.67
  15  -2   4    1.81    4.81
 -15  -2  -4   -5.05    5.14
  15  -2   4    4.90    2.21
  15  -2   4   -1.36    2.69
  15  -2   4   -2.12    4.48
  15   2   4    3.30    2.49
  15   2   4    3.11    2.64
  15   2   4    1.43    4.20
  16  -2   4   -1.97    5.28
  16  -2   4    0.71    1.90
 -16  -2  -4   -0.65    7.24
  16  -2   4   -0.33    7.45
  16  -2   4   -0.76    2.26
  16   2   4   -1.34    2.05
  16   2   4    5.97    2.61
  17  -2   4    1.35    2.83
 -17  -2  -4    4.64    5.00
 -18  -2  -4    1.38    5.05
  18  -2   4   -0.04    2.35
  18  -2   4   -0.38    1.96
  18   2   4   -1.33    2.23
  19  -2   4    1.95    1.78
  19  -2   4    1.47    2.07
  19   2   4    3.85    2.10
  20  -2   4    0.40    1.49
  20  -2   4   -0.08    1.36
 -20  -2  -4   -1.65    2.26
  20   2   4    1.06    1.63
  21  -2   4    0.67    1.26
  21   2   4    2.55    1.60
  23  -3  -4    0.71    1.19
 -23  -3   4    1.73    1.72
  22  -3  -4    0.38    1.50
  22  -3  -4    1.16    1.33
  21  -3  -4   -1.20    1.60
  21  -3  -4    0.25    1.82
 -21  -3   4   -0.40    1.92
 -20  -3   4    1.31    2.31
  20  -3  -4    1.79    2.35
  20  -3  -4    7.00    6.06
  20  -3  -4    3.47    2.14
  20   3  -4    4.23    6.37
  19  -3  -4   -0.33    5.94
 -19  -3   4    2.76    5.98
  19  -3  -4   -0.36    5.21
  19  -3  -4    4.64    2.33
  19  -3  -4    0.19    2.89
 -19   3   4    0.41    7.42
  19   3  -4   -0.59    5.75
  18  -3  -4    3.52    4.77
  18  -3  -4   -1.13    5.25
 -18  -3   4   -6.43    4.95
  18  -3  -4    1.59    2.23
  18  -3  -4    0.66    1.78
  18   3  -4    2.23    2.56
 -18   3   4    8.01    6.19
  18   3  -4    1.80    8.09
 -17  -3   4    3.82    4.94
  17  -3  -4   -0.08    5.13
  17  -3  -4   -2.21    2.33
  17  -3  -4   -1.72    4.57
  17  -3  -4    1.67    2.04
  17   3  -4    8.16    2.89
  17   3  -4    5.05    5.40
 -17   3   4   -0.34    4.88
 -16  -3   4    3.30    4.80
  16  -3  -4   -3.64    2.02
 -16  -3   4    8.35   10.79
  16  -3  -4   -1.75    4.58
  16  -3  -4    3.61    5.11
  16  -3  -4    0.34    2.73
  16  -3  -4   28.68    9.56
  16   3  -4   -5.28    7.13
 -16   3   4   11.89    7.82
 -16   3   4    1.93    4.63
  16   3  -4    1.86    2.69
  16   3  -4   -3.63    4.85
 -15  -3   4   -7.24    8.70
  15  -3  -4    7.56    5.00
  15  -3  -4    4.26    7.20
  15  -3  -4    1.64    1.96
  15  -3  -4    3.39    4.63
  15  -3  -4   -0.82    2.71
 -15  -3   4    5.77    4.90
  15   3  -4    1.44    2.11
 -15   3   4    3.58    5.71
 -15   3   4    0.73    3.98
  15   3  -4    4.39    6.66
  15   3  -4   -0.70    4.43
  14  -3  -4   13.82    7.34
 -14  -3   4    7.41    6.92
  14  -3  -4    8.36    2.95
  14  -3  -4    9.86    4.28
 -14  -3   4    0.26    4.42
  14  -3  -4    5.82    4.98
  14   3  -4    4.49    3.97
  14   3  -4    5.45    5.36
 -14   3   4    3.23    4.91
 -14   3   4    5.50    4.14
 -13  -3   4    5.04    3.40
 -13  -3   4    4.00    5.94
  13  -3  -4    2.06    2.58
  13  -3  -4    1.84    3.04
  13  -3  -4    5.29    2.93
  13  -3  -4    6.90    3.28
 -13   3   4   -0.89    4.17
  13   3  -4    1.82    2.92
 -13   3   4   -1.04    2.78
  13   3  -4    2.27    2.95
 -12  -3   4    4.42    3.22
  12  -3  -4    0.19    2.78
  12  -3  -4    3.63    4.58
  12  -3  -4    1.83    3.42
  12  -3  -4   -1.54    2.95
 -12  -3   4   -0.12    6.23
 -12  -3   4    5.32    4.44
  12  -3  -4    0.82    3.22
  12   3  -4    4.17    3.73
 -12   3   4    1.83    2.75
  12   3  -4   -0.17    3.24
  12   3  -4    3.46    3.24
 -12   3   4    2.56    3.89
  11  -3  -4    2.32    2.97
 -11  -3   4    3.23    4.37
  11  -3  -4   -0.38    2.65
  11  -3  -4    1.50    3.93
 -11  -3   4    1.34    4.00
 -11  -3   4    6.00    5.33
  11  -3  -4    1.89    3.04
  11  -3  -4    4.03    3.74
 -11  -3   4    0.44    2.96
  11   3  -4   -0.50    2.74
  11   3  -4   -2.22    3.47
 -11   3   4    3.17    2.40
 -11   3   4    3.31    3.48
  11   3  -4    0.68    2.90
 -10  -3   4   -0.94    3.81
  10  -3  -4    2.44    2.73
  10  -3  -4    2.75    3.72
 -10  -3   4   -2.20    4.27
  10  -3  -4    0.28    2.77
  10  -3  -4   -3.77    2.29
 -10  -3   4    3.54    2.67
 -10  -3   4    3.93    3.55
  10   3  -4   -0.32    2.68
 -10   3   4    4.09    2.38
 -10   3   4    1.11    3.10
  10   3  -4    0.19    2.92
  10   3  -4   -2.64    2.47
   9  -3  -4    4.88    2.48
   9  -3  -4   -1.05    3.37
   9  -3  -4    0.37    2.39
  -9  -3   4    4.58    3.40
  -9  -3   4    4.20    2.31
   9  -3  -4    2.24    2.49
  -9  -3   4   -4.09    3.06
  -9  -3   4    4.89    3.04
   9   3  -4    3.59    2.89
   9   3  -4    1.26    2.14
   9   3  -4    6.01    3.03
   9   3  -4    1.73    2.55
  -9   3   4    2.28    2.76
  -9   3   4    6.63    3.01
  -9   3   4   -3.71    1.96
  -8  -3   4   44.59    9.15
  -8  -3   4   50.60    8.76
  -8  -3   4   43.55    9.06
   8  -3  -4   39.81    8.82
   8  -3  -4   58.18    9.20
   8  -3  -4   35.05    8.78
   8  -3  -4   41.79    8.77
  -8  -3   4   45.99    9.02
   8   3  -4   46.43    9.00
   8   3  -4   45.11    8.97
  -8   3   4   45.46    8.94
  -8   3   4   43.60    9.00
  -8   3   4   40.56    8.72
   8   3  -4   44.12    8.94
  -7  -3   4    3.62    2.30
   7  -3  -4    2.10    1.88
  -7  -3   4    3.83    2.24
   7  -3  -4    0.52    2.61
   7  -3  -4    1.56    1.70
   7  -3  -4   -3.63    2.19
  -7  -3   4    1.74    2.39
  -7  -3   4    0.83    2.66
  -7   3   4    0.43    2.03
  -7   3   4    3.85    1.89
   7   3  -4   -2.53    1.96
   7   3  -4    2.95    2.04
   7   3  -4    0.31    2.61
   7   3  -4    1.51    2.23
  -6  -3   4    3.63    2.79
   6  -3  -4    0.16    1.50
   6  -3  -4    2.97    2.08
   6  -3  -4   -0.56    2.26
  -6  -3   4   -1.33    2.33
  -6  -3   4    0.52    1.93
   6  -3  -4   -1.01    1.78
  -6   3   4    0.29    1.78
  -6   3   4    3.24    1.92
   6   3  -4    0.37    1.89
   6   3  -4   -0.35    1.91
  -6   3   4    1.98    1.95
   6   3  -4   -1.10    2.72
   6   3  -4    0.84    1.70
   5  -3  -4   53.17   10.44
  -5  -3   4   54.21   10.52
   5  -3  -4   53.20   10.58
  -5  -3   4   51.79   10.39
  -5  -3   4   56.78   10.56
   5  -3  -4   53.51   10.37
  -5  -3   4   53.05   10.43
   5  -3  -4   51.81   10.47
  -5   3   4   50.68   10.44
   5   3  -4   51.80   10.46
   5   3  -4   52.00   10.44
  -5   3   4   53.27   10.39
   5   3  -4   53.37   10.44
   4  -3  -4    1.62    1.86
   4  -3  -4    2.71    1.41
  -4  -3   4    5.06    1.51
  -4  -3   4    1.10    1.67
  -4  -3   4   -1.62    2.11
   4  -3  -4    0.60    2.24
   4  -3  -4   -0.35    1.86
  -4  -3   4    2.35    2.23
  -4   3   4    4.08    2.38
  -4   3   4    3.71    1.63
   4   3  -4    2.17    1.79
  -4   3   4    1.92    1.79
   4   3  -4    2.74    1.66
   3  -3  -4    4.89    2.12
  -3  -3   4   -0.44    1.27
   3  -3  -4    3.08    2.26
  -3  -3   4    5.87    2.03
  -3  -3   4    0.36    2.10
   3  -3  -4    1.14    1.39
   3  -3  -4    0.93    1.61
  -3  -3   4    3.17    1.69
   3   3  -4    2.55    1.60
  -3   3   4    3.71    1.74
  -3   3   4   -0.71    2.08
   3   3  -4    1.99    1.49
  -2  -3   4    6.54    2.35
   2  -3  -4   10.04    2.69
  -2  -3   4   13.93    2.82
   2  -3  -4   12.76    2.57
  -2  -3   4    6.09    2.65
  -2  -3   4    9.80    2.15
   2   3  -4    4.96    2.21
  -2   3   4    8.53    2.65
  -2   3   4    9.79    2.45
  -1  -3   4   11.11    2.49
   1  -3  -4   10.07    2.52
  -1  -3   4    3.60    2.73
   1  -3  -4    9.55    2.72
  -1  -3   4    7.47    2.66
  -1  -3   4   15.00    2.39
  -1   3   4   14.24    2.71
   1   3  -4   10.83    2.39
  -1   3   4    8.48    2.48
  -1   3   4    8.29    2.41
   0  -3   4    3.38    1.49
   0  -3   4   -0.41    1.99
   0  -3   4    2.14    1.59
[truncated: 1,037,360 more chars]
