# Supplementary material for: Rupturing aromaticity by periphery overcrowding
Source: Nat Chem. 2023 Mar 6;15(4):516–25. doi: 10.1038/s41557-023-01149-6 (PMC10070187; doi:10.1038/s41557-023-01149-6)
Supplement: Supplementary file 22 — Crystallographic data for compound S3; CCDC reference 2141794. [file 41557_2023_1149_MOESM22_ESM.cif]

data_13_18srv295


_audit_creation_date               2018-07-17
_audit_creation_method
;
Olex2 1.2-beta
(compiled 2018.05.29 svn.r3508 for OlexSys, GUI svn.r5506)
;
_shelx_SHELXL_version_number       '2017/1'
loop_
  _audit_author_name
  _audit_author_email
  _audit_author_address
 'Yufit, D.' d.s.yufit@durham.ac.uk
;

Durham University
Chemistry
South Rd.
Durham
DH1 3LE
UK
;


_publ_requested_journal           'Nature'
_publ_section_title
;
Rupturing Aromaticity by Periphery Overcrowding
;
_publ_contact_author_name         'Dmitry Yufit'
_publ_contact_author_address
;
Department of Chemistry
Durham University
South Rd.
Durham
DH1 3LE
UK
;
_publ_contact_author_email        'd.s.yufit@durham.ac.uk'


_publ_contact_letter
;
The CIF file contains data for the structure 13 from
the paper 

"Rupturing Aromaticity by Periphery Overcrowding"

by P.Saha, A.Mallick, A.T.Turley, A.N. Bismillah, A.Danos, A.P.Monkman, 
A-J Avestro, D.S.Yufit and P.R.McGonigal

The paper will be submitted to Nature shortly. 
;
loop_
_publ_author_name
_publ_author_address

'Saha, Promeet'
;
Department of Chemistry
Durham University
South Rd.
Durham
DH1 3LE
UK
;

'Mallick, Abhijit'
;
Department of Chemistry
Durham University
South Rd.
Durham
DH1 3LE
UK
;

'Turley, Andrew T.'
;
Department of Chemistry
Durham University
South Rd.
Durham
DH1 3LE
UK
;

'Bismillah, Aisha N.'
;
Department of Chemistry
Durham University
South Rd.
Durham
DH1 3LE
UK
;

'Danos, Andrew'
;
Department of Physics
Durham University
South Rd.
Durham
DH1 3LE
UK
;

'Monkman, Andrew P.'
;
Department of Physics
Durham University
South Rd.
Durham
DH1 3LE
UK
;

'Avestro, Alyssa-Jennifer'
;
Department of Chemistry
University of York
Heslington
York
YO10 5DD
UK
;

'Yufit, Dmitry S.'
;
Department of Chemistry
Durham University
South Rd.
Durham
DH1 3LE
UK
;

'McGonigal, Paul R.'
;
Department of Chemistry
Durham University
South Rd.
Durham
DH1 3LE
UK
;


_publ_section_references
;
Dolomanov, O. V., Bourhis, L. J., Gildea, R. J., Howard, J. A. K. & Puschmann,
H. (2009). <i>J. Appl. Cryst.</i> <b>42</b>, 339--341.

Sheldrick, G. M. (2008). <i>Acta Cryst.</i> A<b>64</b>, 112--122.

Sheldrick, G. M. (2015). <i>Acta Cryst.</i> C<b>71</b>, 3--8.
;
_chemical_name_common              ?
_chemical_name_systematic          ?
_chemical_formula_moiety           'C49 H34 O'
_chemical_formula_sum              'C49 H34 O'
_chemical_formula_weight           638.76
_chemical_melting_point            ?
_chemical_oxdiff_formula           'C49 H34 O1'
loop_
  _atom_type_symbol
  _atom_type_description
  _atom_type_scat_dispersion_real
  _atom_type_scat_dispersion_imag
  _atom_type_scat_source
 'C' 'C' 0.0033 0.0016 'International Tables Vol C Tables 4.2.6.8 and 6.1.1.4'
 'H' 'H' 0.0000 0.0000 'International Tables Vol C Tables 4.2.6.8 and 6.1.1.4'
 'O' 'O' 0.0106 0.0060 'International Tables Vol C Tables 4.2.6.8 and 6.1.1.4'

_shelx_space_group_comment
;
The symmetry employed for this shelxl refinement is uniquely defined
by the following loop, which should always be used as a source of
symmetry information in preference to the above space-group names.
They are only intended as comments.
;
_space_group_crystal_system        monoclinic
_space_group_IT_number             14
_space_group_name_H-M_alt          'P 1 21/c 1'
_space_group_name_Hall             '-P 2ybc'
loop_
  _space_group_symop_operation_xyz
 'x, y, z'
 '-x, y+1/2, -z+1/2'
 '-x, -y, -z'
 'x, -y-1/2, z-1/2'

_cell_length_a                     20.8941(13)
_cell_length_b                     9.4305(4)
_cell_length_c                     18.9622(10)
_cell_angle_alpha                  90
_cell_angle_beta                   115.035(7)
_cell_angle_gamma                  90
_cell_volume                       3385.3(4)
_cell_formula_units_Z              4
_cell_measurement_reflns_used      4612
_cell_measurement_temperature      120.0
_cell_measurement_theta_max        31.5510
_cell_measurement_theta_min        2.3620
_shelx_estimated_absorpt_T_max     0.984
_shelx_estimated_absorpt_T_min     0.962
_exptl_absorpt_coefficient_mu      0.073
_exptl_absorpt_correction_T_max    0.987
_exptl_absorpt_correction_T_min    0.971
_exptl_absorpt_correction_type     analytical
_exptl_absorpt_process_details
;
CrysAlisPro, Agilent Technologies,
Version 1.171.37.35h (release 09-02-2015 CrysAlis171 .NET)
(compiled Feb  9 2015,16:26:32)
Analytical numeric absorption correction using a multifaceted crystal
			model based on expressions derived by R.C. Clark & J.S. Reid.
(Clark, R. C. & Reid, J. S. (1995). Acta Cryst. A51, 887-897)
Empirical absorption correction using spherical harmonics,
 implemented in SCALE3 ABSPACK scaling algorithm.
;
_exptl_absorpt_special_details     ?
_exptl_crystal_colour              'clear colourless'
_exptl_crystal_colour_lustre       clear
_exptl_crystal_colour_primary      colourless
_exptl_crystal_density_diffrn      1.253
_exptl_crystal_density_meas        ?
_exptl_crystal_density_method      ?
_exptl_crystal_description         block
_exptl_crystal_F_000               1344
_exptl_crystal_size_max            0.54
_exptl_crystal_size_mid            0.23
_exptl_crystal_size_min            0.22
_exptl_transmission_factor_max     ?
_exptl_transmission_factor_min     ?
_diffrn_reflns_av_R_equivalents    0.0717
_diffrn_reflns_av_unetI/netI       0.0781
_diffrn_reflns_Laue_measured_fraction_full  0.999
_diffrn_reflns_Laue_measured_fraction_max  0.999
_diffrn_reflns_limit_h_max         25
_diffrn_reflns_limit_h_min         -28
_diffrn_reflns_limit_k_max         12
_diffrn_reflns_limit_k_min         -9
_diffrn_reflns_limit_l_max         25
_diffrn_reflns_limit_l_min         -25
_diffrn_reflns_number              34168
_diffrn_reflns_point_group_measured_fraction_full  0.999
_diffrn_reflns_point_group_measured_fraction_max  0.999
_diffrn_reflns_theta_full          25.242
_diffrn_reflns_theta_max           28.997
_diffrn_reflns_theta_min           2.436
_diffrn_ambient_temperature        120.0
_diffrn_detector                   'CCD area detector'
_diffrn_detector_area_resol_mean   16.1511
_diffrn_detector_type              Sapphire3
_diffrn_measured_fraction_theta_full  0.999
_diffrn_measured_fraction_theta_max  0.999
_diffrn_measurement_details
;
#__ type_ start__ end____ width___ exp.time_
  1 omega  -40.00   37.00   1.0000    7.5000
omega____ theta____ kappa____ phi______ frames
    -       28.9587  -57.0000  -60.0000 77

#__ type_ start__ end____ width___ exp.time_
  2 omega   38.00   71.00   1.0000    7.5000
omega____ theta____ kappa____ phi______ frames
    -       28.9587 -100.0000  -60.0000 33

#__ type_ start__ end____ width___ exp.time_
  3 omega  -23.00   71.00   1.0000    7.5000
omega____ theta____ kappa____ phi______ frames
    -       28.9587 -100.0000 -120.0000 94

#__ type_ start__ end____ width___ exp.time_
  4 omega  -24.00    9.00   1.0000    7.5000
omega____ theta____ kappa____ phi______ frames
    -       28.9587 -100.0000  -60.0000 33

#__ type_ start__ end____ width___ exp.time_
  5 omega   44.00   87.00   1.0000    7.5000
omega____ theta____ kappa____ phi______ frames
    -       28.9587   57.0000   30.0000 43

#__ type_ start__ end____ width___ exp.time_
  6 omega    3.00   98.00   1.0000    7.5000
omega____ theta____ kappa____ phi______ frames
    -       28.9587   77.0000  150.0000 95

#__ type_ start__ end____ width___ exp.time_
  7 omega   -1.00   99.00   1.0000    7.5000
omega____ theta____ kappa____ phi______ frames
    -       28.9587   77.0000   60.0000 100
;
_diffrn_measurement_device         '4-circle diffractometer'
_diffrn_measurement_device_type    'Xcalibur, Sapphire3'
_diffrn_measurement_method         '\w scans'
_diffrn_orient_matrix_UB_11        0.0029759000
_diffrn_orient_matrix_UB_12        0.0038786000
_diffrn_orient_matrix_UB_13        0.0386383000
_diffrn_orient_matrix_UB_21        0.0240594000
_diffrn_orient_matrix_UB_22        -0.0576636000
_diffrn_orient_matrix_UB_23        0.0107700000
_diffrn_orient_matrix_UB_31        0.0285933000
_diffrn_orient_matrix_UB_32        0.0480444000
_diffrn_orient_matrix_UB_33        0.0098613000
_diffrn_radiation_monochromator    graphite
_diffrn_radiation_probe            x-ray
_diffrn_radiation_type             MoK\a
_diffrn_radiation_wavelength       0.71073
_diffrn_source                     'Enhance (Mo) X-ray Source'
_diffrn_source_target              Mo
_diffrn_source_type                'Enhance (Mo) X-ray Source'
_reflns_Friedel_coverage           0.000
_reflns_Friedel_fraction_full      .
_reflns_Friedel_fraction_max       .
_reflns_number_gt                  5702
_reflns_number_total               8981
_reflns_odcompleteness_completeness  99.95
_reflns_odcompleteness_iscentric   1
_reflns_odcompleteness_theta       31.44
_reflns_special_details
;
 Reflections were merged by SHELXL according to the crystal
 class for the calculation of statistics and refinement.
 
 _reflns_Friedel_fraction is defined as the number of unique
 Friedel pairs measured divided by the number that would be
 possible theoretically, ignoring centric projections and
 systematic absences.
;
_reflns_threshold_expression       'I > 2\s(I)'
_computing_cell_refinement
;
CrysAlisPro, Agilent Technologies,
Version 1.171.37.35h (release 09-02-2015 CrysAlis171 .NET)
(compiled Feb  9 2015,16:26:32)
;
_computing_data_collection
;
CrysAlisPro, Agilent Technologies,
Version 1.171.37.35h (release 09-02-2015 CrysAlis171 .NET)
(compiled Feb  9 2015,16:26:32)
;
_computing_data_reduction
;
CrysAlisPro, Agilent Technologies,
Version 1.171.37.35h (release 09-02-2015 CrysAlis171 .NET)
(compiled Feb  9 2015,16:26:32)
;
_computing_molecular_graphics      'Olex2 (Dolomanov et al., 2009)'
_computing_publication_material    'Olex2 (Dolomanov et al., 2009)'
_computing_structure_refinement    'ShelXL (Sheldrick, 2015)'
_computing_structure_solution      'XS (Sheldrick, 2008)'
_refine_diff_density_max           0.401
_refine_diff_density_min           -0.272
_refine_diff_density_rms           0.056
_refine_ls_extinction_coef         .
_refine_ls_extinction_method       none
_refine_ls_goodness_of_fit_ref     1.056
_refine_ls_hydrogen_treatment      mixed
_refine_ls_matrix_type             full
_refine_ls_number_parameters       455
_refine_ls_number_reflns           8981
_refine_ls_number_restraints       0
_refine_ls_R_factor_all            0.1037
_refine_ls_R_factor_gt             0.0611
_refine_ls_restrained_S_all        1.056
_refine_ls_shift/su_max            0.000
_refine_ls_shift/su_mean           0.000
_refine_ls_structure_factor_coef   Fsqd
_refine_ls_weighting_details      
 'w=1/[\s^2^(Fo^2^)+(0.0540P)^2^+0.4400P] where P=(Fo^2^+2Fc^2^)/3'
_refine_ls_weighting_scheme        calc
_refine_ls_wR_factor_gt            0.1299
_refine_ls_wR_factor_ref           0.1519
_refine_special_details            ?
_olex2_refinement_description
;
1. Fixed Uiso
 At 1.2 times of:
  All C(H) groups
2.a Aromatic/amide H refined with riding coordinates:
 C12(H12), C13(H13), C14(H14), C15(H15), C16(H16), C22(H22), C23(H23),
 C24(H24), C25(H25), C26(H26), C32(H32), C33(H33), C34(H34), C35(H35), C36(H36),
  C42(H42), C43(H43), C44(H44), C45(H45), C48(H48), C49(H49), C50(H50),
 C51(H51), C62(H62), C63(H63), C64(H64), C65(H65), C66(H66), C72(H72), C73(H73),
  C74(H74), C75(H75), C76(H76)
;
_atom_sites_solution_hydrogens     mixed
_atom_sites_solution_primary       direct
_atom_sites_solution_secondary     ?
loop_
  _atom_site_label
  _atom_site_type_symbol
  _atom_site_fract_x
  _atom_site_fract_y
  _atom_site_fract_z
  _atom_site_U_iso_or_equiv
  _atom_site_adp_type
  _atom_site_occupancy
  _atom_site_site_symmetry_order
  _atom_site_calc_flag
  _atom_site_refinement_flags_posn
  _atom_site_refinement_flags_adp
  _atom_site_refinement_flags_occupancy
  _atom_site_disorder_assembly
  _atom_site_disorder_group
 O1 O 0.30368(7) 0.52630(15) 0.06424(8) 0.0285(3) Uani 1 1 d . . . . .
 C1 C 0.27909(10) 0.50531(19) 0.12303(10) 0.0203(4) Uani 1 1 d . . . . .
 C2 C 0.32940(9) 0.40734(18) 0.18872(10) 0.0197(4) Uani 1 1 d . . . . .
 C3 C 0.32014(9) 0.38891(18) 0.25437(10) 0.0192(4) Uani 1 1 d . . . . .
 C4 C 0.26664(10) 0.47447(18) 0.26806(10) 0.0192(4) Uani 1 1 d . . . . .
 C5 C 0.19788(10) 0.48316(18) 0.21357(10) 0.0191(4) Uani 1 1 d . . . . .
 C6 C 0.17314(9) 0.40813(18) 0.13735(10) 0.0190(4) Uani 1 1 d . . . . .
 C7 C 0.20916(10) 0.42022(17) 0.09269(10) 0.0195(4) Uani 1 1 d . . . . .
 C11 C 0.27075(10) 0.65824(19) 0.14686(11) 0.0246(4) Uani 1 1 d . . . . .
 C12 C 0.20735(11) 0.7308(2) 0.10578(11) 0.0287(4) Uani 1 1 d . . . . .
 H12 H 0.170666 0.686142 0.062698 0.034 Uiso 1 1 calc R . . . .
 C13 C 0.19719(11) 0.8659(2) 0.12668(12) 0.0317(5) Uani 1 1 d . . . . .
 H13 H 0.153898 0.913999 0.098181 0.038 Uiso 1 1 calc R . . . .
 C14 C 0.25095(12) 0.9315(2) 0.19001(13) 0.0371(5) Uani 1 1 d . . . . .
 H14 H 0.243528 1.022312 0.206891 0.045 Uiso 1 1 calc R . . . .
 C15 C 0.31584(12) 0.8626(2) 0.22850(12) 0.0363(5) Uani 1 1 d . . . . .
 H15 H 0.353331 0.908628 0.270181 0.044 Uiso 1 1 calc R . . . .
 C16 C 0.32562(11) 0.7279(2) 0.20614(12) 0.0321(5) Uani 1 1 d . . . . .
 H16 H 0.370254 0.682830 0.231567 0.038 Uiso 1 1 calc R . . . .
 C21 C 0.37841(10) 0.3175(2) 0.16857(10) 0.0227(4) Uani 1 1 d . . . . .
 C22 C 0.43838(11) 0.3753(2) 0.16487(12) 0.0319(5) Uani 1 1 d . . . . .
 H22 H 0.449187 0.472948 0.175773 0.038 Uiso 1 1 calc R . . . .
 C23 C 0.48229(12) 0.2888(3) 0.14508(14) 0.0444(6) Uani 1 1 d . . . . .
 H23 H 0.523016 0.328091 0.142268 0.053 Uiso 1 1 calc R . . . .
 C24 C 0.46724(13) 0.1470(3) 0.12955(15) 0.0489(7) Uani 1 1 d . . . . .
 H24 H 0.497558 0.089029 0.116062 0.059 Uiso 1 1 calc R . . . .
 C25 C 0.40850(13) 0.0890(2) 0.13352(14) 0.0445(6) Uani 1 1 d . . . . .
 H25 H 0.398258 -0.008966 0.123096 0.053 Uiso 1 1 calc R . . . .
 C26 C 0.36435(11) 0.1743(2) 0.15280(12) 0.0306(5) Uani 1 1 d . . . . .
 H26 H 0.323681 0.133965 0.155282 0.037 Uiso 1 1 calc R . . . .
 C31 C 0.35699(10) 0.27671(18) 0.31370(10) 0.0205(4) Uani 1 1 d . . . . .
 C32 C 0.42839(10) 0.2424(2) 0.33967(11) 0.0257(4) Uani 1 1 d . . . . .
 H32 H 0.456689 0.292779 0.319954 0.031 Uiso 1 1 calc R . . . .
 C33 C 0.45829(11) 0.1358(2) 0.39372(11) 0.0300(4) Uani 1 1 d . . . . .
 H33 H 0.507015 0.114206 0.411161 0.036 Uiso 1 1 calc R . . . .
 C34 C 0.41754(11) 0.0597(2) 0.42291(12) 0.0323(5) Uani 1 1 d . . . . .
 H34 H 0.438110 -0.014923 0.459147 0.039 Uiso 1 1 calc R . . . .
 C35 C 0.34745(11) 0.0934(2) 0.39893(11) 0.0300(4) Uani 1 1 d . . . . .
 H35 H 0.319471 0.042353 0.418843 0.036 Uiso 1 1 calc R . . . .
 C36 C 0.31750(10) 0.20220(19) 0.34547(10) 0.0244(4) Uani 1 1 d . . . . .
 H36 H 0.269327 0.226383 0.330243 0.029 Uiso 1 1 calc R . . . .
 C41 C 0.29050(10) 0.55262(18) 0.34109(10) 0.0209(4) Uani 1 1 d . . . . .
 C42 C 0.36262(11) 0.5575(2) 0.39332(11) 0.0263(4) Uani 1 1 d . . . . .
 H42 H 0.395855 0.506272 0.381230 0.032 Uiso 1 1 calc R . . . .
 C43 C 0.38614(11) 0.6345(2) 0.46146(11) 0.0291(4) Uani 1 1 d . . . . .
 H43 H 0.435066 0.637392 0.495308 0.035 Uiso 1 1 calc R . . . .
 C44 C 0.33792(12) 0.7077(2) 0.48025(12) 0.0326(5) Uani 1 1 d . . . . .
 H44 H 0.353568 0.757963 0.528065 0.039 Uiso 1 1 calc R . . . .
 C45 C 0.26722(11) 0.7077(2) 0.42957(11) 0.0286(4) Uani 1 1 d . . . . .
 H45 H 0.234870 0.759567 0.442793 0.034 Uiso 1 1 calc R . . . .
 C46 C 0.24189(10) 0.63280(18) 0.35883(10) 0.0217(4) Uani 1 1 d . . . . .
 C47 C 0.16885(10) 0.64223(18) 0.30135(11) 0.0220(4) Uani 1 1 d . . . . .
 C48 C 0.11841(11) 0.7258(2) 0.31380(12) 0.0289(4) Uani 1 1 d . . . . .
 H48 H 0.131253 0.769186 0.363139 0.035 Uiso 1 1 calc R . . . .
 C49 C 0.05152(11) 0.7460(2) 0.25683(12) 0.0322(5) Uani 1 1 d . . . . .
 H49 H 0.018585 0.802254 0.266900 0.039 Uiso 1 1 calc R . . . .
 C50 C 0.03203(11) 0.6833(2) 0.18376(12) 0.0317(5) Uani 1 1 d . . . . .
 H50 H -0.013551 0.700110 0.143285 0.038 Uiso 1 1 calc R . . . .
 C51 C 0.07896(10) 0.5976(2) 0.17078(11) 0.0265(4) Uani 1 1 d . . . . .
 H51 H 0.064774 0.554036 0.121276 0.032 Uiso 1 1 calc R . . . .
 C52 C 0.14758(10) 0.57222(18) 0.22861(10) 0.0203(4) Uani 1 1 d . . . . .
 C61 C 0.11054(10) 0.31200(19) 0.11469(10) 0.0209(4) Uani 1 1 d . . . . .
 C62 C 0.05326(10) 0.3160(2) 0.04139(11) 0.0264(4) Uani 1 1 d . . . . .
 H62 H 0.052291 0.384586 0.004271 0.032 Uiso 1 1 calc R . . . .
 C63 C -0.00219(11) 0.2205(2) 0.02237(12) 0.0328(5) Uani 1 1 d . . . . .
 H63 H -0.040840 0.224610 -0.027540 0.039 Uiso 1 1 calc R . . . .
 C64 C -0.00156(11) 0.1196(2) 0.07560(12) 0.0341(5) Uani 1 1 d . . . . .
 H64 H -0.039582 0.054448 0.062273 0.041 Uiso 1 1 calc R . . . .
 C65 C 0.05472(12) 0.1139(2) 0.14838(12) 0.0327(5) Uani 1 1 d . . . . .
 H65 H 0.055736 0.044010 0.184926 0.039 Uiso 1 1 calc R . . . .
 C66 C 0.10974(11) 0.2107(2) 0.16781(11) 0.0257(4) Uani 1 1 d . . . . .
 H66 H 0.147561 0.207707 0.218340 0.031 Uiso 1 1 calc R . . . .
 C71 C 0.18895(9) 0.34343(18) 0.01738(10) 0.0202(4) Uani 1 1 d . . . . .
 C72 C 0.17167(10) 0.4187(2) -0.05159(10) 0.0247(4) Uani 1 1 d . . . . .
 H72 H 0.172646 0.519447 -0.050508 0.030 Uiso 1 1 calc R . . . .
 C73 C 0.15312(11) 0.3485(2) -0.12162(11) 0.0282(4) Uani 1 1 d . . . . .
 H73 H 0.141115 0.401088 -0.168226 0.034 Uiso 1 1 calc R . . . .
 C74 C 0.15201(10) 0.2014(2) -0.12389(11) 0.0285(4) Uani 1 1 d . . . . .
 H74 H 0.139495 0.153060 -0.171873 0.034 Uiso 1 1 calc R . . . .
 C75 C 0.16923(11) 0.1257(2) -0.05588(12) 0.0284(4) Uani 1 1 d . . . . .
 H75 H 0.168588 0.025020 -0.057237 0.034 Uiso 1 1 calc R . . . .
 C76 C 0.18739(10) 0.19534(19) 0.01408(11) 0.0241(4) Uani 1 1 d . . . . .
 H76 H 0.198930 0.142041 0.060378 0.029 Uiso 1 1 calc R . . . .
 H1 H 0.3175(16) 0.429(4) 0.0522(18) 0.095(11) Uiso 1 1 d . . . . .

loop_
  _atom_site_aniso_label
  _atom_site_aniso_U_11
  _atom_site_aniso_U_22
  _atom_site_aniso_U_33
  _atom_site_aniso_U_23
  _atom_site_aniso_U_13
  _atom_site_aniso_U_12
 O1 0.0327(8) 0.0284(8) 0.0276(7) 0.0050(6) 0.0159(7) -0.0034(6)
 C1 0.0241(10) 0.0210(9) 0.0175(9) -0.0001(7) 0.0103(8) -0.0025(7)
 C2 0.0198(9) 0.0171(8) 0.0209(9) -0.0017(7) 0.0074(7) -0.0019(7)
 C3 0.0190(9) 0.0164(8) 0.0202(9) -0.0006(7) 0.0062(7) -0.0009(7)
 C4 0.0242(10) 0.0150(8) 0.0200(9) 0.0011(7) 0.0109(8) 0.0016(7)
 C5 0.0242(10) 0.0149(8) 0.0183(9) 0.0006(7) 0.0092(8) -0.0014(7)
 C6 0.0210(9) 0.0162(8) 0.0175(8) 0.0019(7) 0.0060(7) 0.0014(7)
 C7 0.0231(9) 0.0152(8) 0.0181(8) 0.0032(7) 0.0069(7) 0.0012(7)
 C11 0.0301(11) 0.0215(9) 0.0227(9) 0.0017(8) 0.0116(8) -0.0011(8)
 C12 0.0309(11) 0.0252(10) 0.0270(10) -0.0007(8) 0.0093(9) -0.0029(8)
 C13 0.0314(12) 0.0179(9) 0.0426(12) 0.0076(9) 0.0125(10) 0.0020(8)
 C14 0.0475(14) 0.0189(10) 0.0392(12) -0.0027(9) 0.0127(11) -0.0011(9)
 C15 0.0399(13) 0.0251(10) 0.0315(11) -0.0057(9) 0.0030(10) -0.0072(9)
 C16 0.0292(11) 0.0268(10) 0.0325(11) 0.0010(9) 0.0056(9) -0.0019(8)
 C21 0.0230(10) 0.0250(9) 0.0209(9) 0.0019(7) 0.0102(8) 0.0024(7)
 C22 0.0292(11) 0.0336(11) 0.0366(12) 0.0045(9) 0.0176(10) -0.0008(9)
 C23 0.0314(13) 0.0544(15) 0.0571(15) 0.0120(12) 0.0282(12) 0.0058(11)
 C24 0.0460(15) 0.0498(15) 0.0633(17) -0.0016(13) 0.0350(14) 0.0168(12)
 C25 0.0484(15) 0.0314(12) 0.0579(15) -0.0094(11) 0.0265(13) 0.0056(10)
 C26 0.0305(11) 0.0290(11) 0.0337(11) -0.0025(9) 0.0149(10) 0.0015(9)
 C31 0.0241(10) 0.0192(9) 0.0165(8) -0.0028(7) 0.0068(7) 0.0008(7)
 C32 0.0258(11) 0.0273(10) 0.0229(10) 0.0004(8) 0.0092(8) 0.0009(8)
 C33 0.0256(11) 0.0341(11) 0.0247(10) 0.0000(9) 0.0053(9) 0.0074(9)
 C34 0.0391(13) 0.0276(11) 0.0264(10) 0.0072(8) 0.0102(10) 0.0068(9)
 C35 0.0345(12) 0.0299(11) 0.0257(10) 0.0055(8) 0.0130(9) -0.0004(9)
 C36 0.0252(10) 0.0248(10) 0.0220(9) 0.0015(8) 0.0088(8) 0.0010(8)
 C41 0.0254(10) 0.0188(9) 0.0202(9) 0.0006(7) 0.0113(8) -0.0014(7)
 C42 0.0275(11) 0.0245(10) 0.0268(10) -0.0034(8) 0.0113(9) 0.0001(8)
 C43 0.0281(11) 0.0295(10) 0.0248(10) -0.0047(8) 0.0063(9) -0.0021(8)
 C44 0.0437(13) 0.0272(11) 0.0232(10) -0.0087(8) 0.0106(10) 0.0000(9)
 C45 0.0386(12) 0.0227(10) 0.0307(11) -0.0055(8) 0.0205(10) 0.0013(8)
 C46 0.0270(10) 0.0175(9) 0.0226(9) 0.0012(7) 0.0124(8) 0.0003(7)
 C47 0.0275(10) 0.0168(9) 0.0245(9) 0.0010(7) 0.0138(8) -0.0001(7)
 C48 0.0342(12) 0.0266(10) 0.0308(11) -0.0047(8) 0.0185(10) 0.0020(8)
 C49 0.0305(12) 0.0313(11) 0.0400(12) -0.0007(9) 0.0199(10) 0.0060(9)
 C50 0.0263(11) 0.0334(11) 0.0340(11) 0.0010(9) 0.0113(9) 0.0046(9)
 C51 0.0279(11) 0.0259(10) 0.0252(10) 0.0007(8) 0.0108(9) 0.0037(8)
 C52 0.0234(10) 0.0170(8) 0.0226(9) 0.0018(7) 0.0118(8) 0.0002(7)
 C61 0.0230(10) 0.0201(9) 0.0209(9) -0.0031(7) 0.0104(8) 0.0005(7)
 C62 0.0270(11) 0.0280(10) 0.0224(9) 0.0021(8) 0.0087(8) -0.0014(8)
 C63 0.0263(11) 0.0403(12) 0.0263(10) -0.0061(9) 0.0058(9) -0.0071(9)
 C64 0.0305(12) 0.0386(12) 0.0368(12) -0.0111(10) 0.0177(10) -0.0143(9)
 C65 0.0421(13) 0.0301(11) 0.0298(11) 0.0007(9) 0.0188(10) -0.0104(9)
 C66 0.0292(11) 0.0278(10) 0.0210(9) 0.0002(8) 0.0114(8) -0.0022(8)
 C71 0.0210(9) 0.0215(9) 0.0189(9) -0.0012(7) 0.0091(8) -0.0017(7)
 C72 0.0303(11) 0.0218(9) 0.0227(9) 0.0004(8) 0.0118(8) -0.0001(8)
 C73 0.0329(11) 0.0353(11) 0.0183(9) 0.0011(8) 0.0125(9) 0.0035(9)
 C74 0.0285(11) 0.0345(11) 0.0259(10) -0.0106(8) 0.0149(9) -0.0031(8)
 C75 0.0310(11) 0.0225(10) 0.0330(11) -0.0065(8) 0.0149(9) -0.0018(8)
 C76 0.0292(11) 0.0195(9) 0.0260(10) 0.0025(8) 0.0141(9) 0.0009(8)

_geom_special_details
;
 All esds (except the esd in the dihedral angle between two l.s. planes)
 are estimated using the full covariance matrix.  The cell esds are taken
 into account individually in the estimation of esds in distances, angles
 and torsion angles; correlations between esds in cell parameters are only
 used when they are defined by crystal symmetry.  An approximate (isotropic)
 treatment of cell esds is used for estimating esds involving l.s. planes.
;
loop_
  _geom_bond_atom_site_label_1
  _geom_bond_atom_site_label_2
  _geom_bond_distance
  _geom_bond_site_symmetry_2
  _geom_bond_publ_flag
 O1 C1 1.425(2) . ?
 O1 H1 1.02(3) . ?
 C1 C2 1.550(2) . ?
 C1 C7 1.549(2) . ?
 C1 C11 1.543(2) . ?
 C2 C3 1.349(2) . ?
 C2 C21 1.498(2) . ?
 C3 C4 1.488(2) . ?
 C3 C31 1.498(2) . ?
 C4 C5 1.372(2) . ?
 C4 C41 1.458(2) . ?
 C5 C6 1.492(2) . ?
 C5 C52 1.465(2) . ?
 C6 C7 1.355(2) . ?
 C6 C61 1.497(2) . ?
 C7 C71 1.494(2) . ?
 C11 C12 1.399(3) . ?
 C11 C16 1.385(3) . ?
 C12 H12 0.9500 . ?
 C12 C13 1.377(3) . ?
 C13 H13 0.9500 . ?
 C13 C14 1.395(3) . ?
 C14 H14 0.9500 . ?
 C14 C15 1.398(3) . ?
 C15 H15 0.9500 . ?
 C15 C16 1.381(3) . ?
 C16 H16 0.9500 . ?
 C21 C22 1.395(3) . ?
 C21 C26 1.388(3) . ?
 C22 H22 0.9500 . ?
 C22 C23 1.392(3) . ?
 C23 H23 0.9500 . ?
 C23 C24 1.377(3) . ?
 C24 H24 0.9500 . ?
 C24 C25 1.375(3) . ?
 C25 H25 0.9500 . ?
 C25 C26 1.384(3) . ?
 C26 H26 0.9500 . ?
 C31 C32 1.397(3) . ?
 C31 C36 1.399(2) . ?
 C32 H32 0.9500 . ?
 C32 C33 1.381(3) . ?
 C33 H33 0.9500 . ?
 C33 C34 1.395(3) . ?
 C34 H34 0.9500 . ?
 C34 C35 1.374(3) . ?
 C35 H35 0.9500 . ?
 C35 C36 1.391(3) . ?
 C36 H36 0.9500 . ?
 C41 C42 1.411(3) . ?
 C41 C46 1.416(2) . ?
 C42 H42 0.9500 . ?
 C42 C43 1.379(3) . ?
 C43 H43 0.9500 . ?
 C43 C44 1.387(3) . ?
 C44 H44 0.9500 . ?
 C44 C45 1.380(3) . ?
 C45 H45 0.9500 . ?
 C45 C46 1.406(3) . ?
 C46 C47 1.455(3) . ?
 C47 C48 1.413(2) . ?
 C47 C52 1.420(2) . ?
 C48 H48 0.9500 . ?
 C48 C49 1.371(3) . ?
 C49 H49 0.9500 . ?
 C49 C50 1.399(3) . ?
 C50 H50 0.9500 . ?
 C50 C51 1.371(3) . ?
 C51 H51 0.9500 . ?
 C51 C52 1.409(3) . ?
 C61 C62 1.399(3) . ?
 C61 C66 1.394(2) . ?
 C62 H62 0.9500 . ?
 C62 C63 1.389(3) . ?
 C63 H63 0.9500 . ?
 C63 C64 1.383(3) . ?
 C64 H64 0.9500 . ?
 C64 C65 1.384(3) . ?
 C65 H65 0.9500 . ?
 C65 C66 1.390(3) . ?
 C66 H66 0.9500 . ?
 C71 C72 1.395(2) . ?
 C71 C76 1.398(2) . ?
 C72 H72 0.9500 . ?
 C72 C73 1.385(3) . ?
 C73 H73 0.9500 . ?
 C73 C74 1.388(3) . ?
 C74 H74 0.9500 . ?
 C74 C75 1.382(3) . ?
 C75 H75 0.9500 . ?
 C75 C76 1.382(3) . ?
 C76 H76 0.9500 . ?

loop_
  _geom_angle_atom_site_label_1
  _geom_angle_atom_site_label_2
  _geom_angle_atom_site_label_3
  _geom_angle
  _geom_angle_site_symmetry_1
  _geom_angle_site_symmetry_3
  _geom_angle_publ_flag
 C1 O1 H1 106.2(17) . . ?
 O1 C1 C2 111.41(14) . . ?
 O1 C1 C7 112.16(14) . . ?
 O1 C1 C11 102.83(13) . . ?
 C7 C1 C2 101.66(13) . . ?
 C11 C1 C2 116.36(15) . . ?
 C11 C1 C7 112.79(15) . . ?
 C3 C2 C1 120.33(15) . . ?
 C3 C2 C21 122.89(16) . . ?
 C21 C2 C1 115.88(14) . . ?
 C2 C3 C4 120.18(16) . . ?
 C2 C3 C31 123.70(15) . . ?
 C4 C3 C31 115.92(14) . . ?
 C5 C4 C3 121.72(15) . . ?
 C5 C4 C41 120.89(15) . . ?
 C41 C4 C3 117.37(16) . . ?
 C4 C5 C6 121.63(15) . . ?
 C4 C5 C52 119.78(15) . . ?
 C52 C5 C6 118.54(16) . . ?
 C5 C6 C61 117.88(14) . . ?
 C7 C6 C5 120.63(16) . . ?
 C7 C6 C61 121.36(15) . . ?
 C6 C7 C1 119.84(15) . . ?
 C6 C7 C71 123.34(16) . . ?
 C71 C7 C1 116.55(14) . . ?
 C12 C11 C1 119.47(17) . . ?
 C16 C11 C1 121.59(18) . . ?
 C16 C11 C12 118.89(18) . . ?
 C11 C12 H12 119.4 . . ?
 C13 C12 C11 121.2(2) . . ?
 C13 C12 H12 119.4 . . ?
 C12 C13 H13 120.3 . . ?
 C12 C13 C14 119.5(2) . . ?
 C14 C13 H13 120.3 . . ?
 C13 C14 H14 120.2 . . ?
 C13 C14 C15 119.56(19) . . ?
 C15 C14 H14 120.2 . . ?
 C14 C15 H15 119.9 . . ?
 C16 C15 C14 120.2(2) . . ?
 C16 C15 H15 119.9 . . ?
 C11 C16 H16 119.8 . . ?
 C15 C16 C11 120.4(2) . . ?
 C15 C16 H16 119.8 . . ?
 C22 C21 C2 121.18(17) . . ?
 C26 C21 C2 120.01(16) . . ?
 C26 C21 C22 118.80(17) . . ?
 C21 C22 H22 120.2 . . ?
 C23 C22 C21 119.6(2) . . ?
 C23 C22 H22 120.2 . . ?
 C22 C23 H23 119.7 . . ?
 C24 C23 C22 120.6(2) . . ?
 C24 C23 H23 119.7 . . ?
 C23 C24 H24 119.9 . . ?
 C25 C24 C23 120.2(2) . . ?
 C25 C24 H24 119.9 . . ?
 C24 C25 H25 120.2 . . ?
 C24 C25 C26 119.6(2) . . ?
 C26 C25 H25 120.2 . . ?
 C21 C26 H26 119.4 . . ?
 C25 C26 C21 121.22(19) . . ?
 C25 C26 H26 119.4 . . ?
 C32 C31 C3 124.14(16) . . ?
 C32 C31 C36 117.91(17) . . ?
 C36 C31 C3 117.95(16) . . ?
 C31 C32 H32 119.7 . . ?
 C33 C32 C31 120.69(18) . . ?
 C33 C32 H32 119.7 . . ?
 C32 C33 H33 119.7 . . ?
 C32 C33 C34 120.56(19) . . ?
 C34 C33 H33 119.7 . . ?
 C33 C34 H34 120.2 . . ?
 C35 C34 C33 119.60(19) . . ?
 C35 C34 H34 120.2 . . ?
 C34 C35 H35 120.0 . . ?
 C34 C35 C36 119.94(18) . . ?
 C36 C35 H35 120.0 . . ?
 C31 C36 H36 119.4 . . ?
 C35 C36 C31 121.25(18) . . ?
 C35 C36 H36 119.4 . . ?
 C42 C41 C4 121.17(16) . . ?
 C42 C41 C46 118.45(16) . . ?
 C46 C41 C4 120.27(17) . . ?
 C41 C42 H42 119.1 . . ?
 C43 C42 C41 121.74(17) . . ?
 C43 C42 H42 119.1 . . ?
 C42 C43 H43 120.2 . . ?
 C42 C43 C44 119.58(19) . . ?
 C44 C43 H43 120.2 . . ?
 C43 C44 H44 120.0 . . ?
 C45 C44 C43 120.07(18) . . ?
 C45 C44 H44 120.0 . . ?
 C44 C45 H45 119.2 . . ?
 C44 C45 C46 121.63(17) . . ?
 C46 C45 H45 119.2 . . ?
 C41 C46 C47 119.01(16) . . ?
 C45 C46 C41 118.45(17) . . ?
 C45 C46 C47 122.41(16) . . ?
 C48 C47 C46 121.92(16) . . ?
 C48 C47 C52 118.18(17) . . ?
 C52 C47 C46 119.82(15) . . ?
 C47 C48 H48 119.0 . . ?
 C49 C48 C47 121.98(18) . . ?
 C49 C48 H48 119.0 . . ?
 C48 C49 H49 120.2 . . ?
 C48 C49 C50 119.60(18) . . ?
 C50 C49 H49 120.2 . . ?
 C49 C50 H50 120.1 . . ?
 C51 C50 C49 119.76(19) . . ?
 C51 C50 H50 120.1 . . ?
 C50 C51 H51 119.0 . . ?
 C50 C51 C52 122.01(18) . . ?
 C52 C51 H51 119.0 . . ?
 C47 C52 C5 120.01(16) . . ?
 C51 C52 C5 121.58(16) . . ?
 C51 C52 C47 118.30(16) . . ?
 C62 C61 C6 123.02(16) . . ?
 C66 C61 C6 118.95(16) . . ?
 C66 C61 C62 118.00(17) . . ?
 C61 C62 H62 119.7 . . ?
 C63 C62 C61 120.63(18) . . ?
 C63 C62 H62 119.7 . . ?
 C62 C63 H63 119.8 . . ?
 C64 C63 C62 120.47(19) . . ?
 C64 C63 H63 119.8 . . ?
 C63 C64 H64 120.1 . . ?
 C63 C64 C65 119.73(19) . . ?
 C65 C64 H64 120.1 . . ?
 C64 C65 H65 120.1 . . ?
 C64 C65 C66 119.81(19) . . ?
 C66 C65 H65 120.1 . . ?
 C61 C66 H66 119.3 . . ?
 C65 C66 C61 121.35(18) . . ?
 C65 C66 H66 119.3 . . ?
 C72 C71 C7 120.38(15) . . ?
 C72 C71 C76 118.34(16) . . ?
 C76 C71 C7 121.27(16) . . ?
 C71 C72 H72 119.6 . . ?
 C73 C72 C71 120.79(17) . . ?
 C73 C72 H72 119.6 . . ?
 C72 C73 H73 119.9 . . ?
 C72 C73 C74 120.16(18) . . ?
 C74 C73 H73 119.9 . . ?
 C73 C74 H74 120.2 . . ?
 C75 C74 C73 119.53(17) . . ?
 C75 C74 H74 120.2 . . ?
 C74 C75 H75 119.7 . . ?
 C74 C75 C76 120.53(18) . . ?
 C76 C75 H75 119.7 . . ?
 C71 C76 H76 119.7 . . ?
 C75 C76 C71 120.64(17) . . ?
 C75 C76 H76 119.7 . . ?

loop_
  _geom_torsion_atom_site_label_1
  _geom_torsion_atom_site_label_2
  _geom_torsion_atom_site_label_3
  _geom_torsion_atom_site_label_4
  _geom_torsion
  _geom_torsion_site_symmetry_1
  _geom_torsion_site_symmetry_2
  _geom_torsion_site_symmetry_3
  _geom_torsion_site_symmetry_4
  _geom_torsion_publ_flag
 C1 C2 C3 C4 -6.7(3) . . . . ?
 C1 C2 C3 C31 168.05(16) . . . . ?
 C1 C2 C21 C22 76.4(2) . . . . ?
 C1 C2 C21 C26 -103.3(2) . . . . ?
 C1 C7 C6 C5 3.7(2) . . . . ?
 C1 C7 C6 C61 -172.13(16) . . . . ?
 C1 C7 C71 C72 -66.1(2) . . . . ?
 C1 C7 C71 C76 113.33(19) . . . . ?
 C2 C1 C7 C6 70.33(19) . . . . ?
 C2 C1 C7 C71 -103.88(16) . . . . ?
 C2 C1 C11 C12 -150.84(16) . . . . ?
 C2 C1 C11 C16 31.8(2) . . . . ?
 C2 C3 C4 C5 51.9(2) . . . . ?
 C2 C3 C4 C41 -126.36(18) . . . . ?
 C2 C3 C31 C32 42.8(3) . . . . ?
 C2 C3 C31 C36 -137.58(18) . . . . ?
 C3 C2 C1 O1 171.66(15) . . . . ?
 C3 C2 C1 C7 -68.70(19) . . . . ?
 C3 C2 C1 C11 54.2(2) . . . . ?
 C3 C2 C21 C22 -114.5(2) . . . . ?
 C3 C2 C21 C26 65.8(3) . . . . ?
 C3 C4 C5 C6 -0.5(2) . . . . ?
 C3 C4 C5 C52 -178.10(15) . . . . ?
 C3 C4 C41 C42 5.7(2) . . . . ?
 C3 C4 C41 C46 -178.14(15) . . . . ?
 C4 C3 C2 C21 -175.35(16) . . . . ?
 C4 C3 C31 C32 -142.19(18) . . . . ?
 C4 C3 C31 C36 37.4(2) . . . . ?
 C4 C5 C6 C7 -49.8(2) . . . . ?
 C4 C5 C6 C61 126.16(18) . . . . ?
 C4 C5 C52 C47 -3.9(2) . . . . ?
 C4 C5 C52 C51 172.30(16) . . . . ?
 C5 C4 C3 C31 -123.24(18) . . . . ?
 C5 C4 C41 C42 -172.56(16) . . . . ?
 C5 C4 C41 C46 3.6(2) . . . . ?
 C5 C6 C7 C71 177.47(16) . . . . ?
 C5 C6 C61 C62 131.91(18) . . . . ?
 C5 C6 C61 C66 -50.1(2) . . . . ?
 C6 C5 C4 C41 177.75(15) . . . . ?
 C6 C5 C52 C47 178.37(15) . . . . ?
 C6 C5 C52 C51 -5.4(2) . . . . ?
 C6 C7 C1 O1 -170.55(15) . . . . ?
 C6 C7 C1 C11 -55.0(2) . . . . ?
 C6 C7 C71 C72 119.9(2) . . . . ?
 C6 C7 C71 C76 -60.7(3) . . . . ?
 C7 C1 C2 C21 100.69(16) . . . . ?
 C7 C1 C11 C12 -33.9(2) . . . . ?
 C7 C1 C11 C16 148.71(17) . . . . ?
 C7 C6 C5 C52 127.87(18) . . . . ?
 C7 C6 C61 C62 -52.2(3) . . . . ?
 C7 C6 C61 C66 125.83(19) . . . . ?
 C11 C1 C2 C21 -136.38(16) . . . . ?
 C11 C1 C7 C71 130.77(15) . . . . ?
 C12 C11 C1 O1 87.11(19) . . . . ?
 C16 C11 C1 O1 -90.3(2) . . . . ?
 C21 C2 C1 O1 -19.0(2) . . . . ?
 C21 C2 C3 C31 -0.6(3) . . . . ?
 C31 C3 C4 C41 58.5(2) . . . . ?
 C41 C4 C5 C52 0.1(2) . . . . ?
 C52 C5 C6 C61 -56.2(2) . . . . ?
 C61 C6 C7 C71 1.7(3) . . . . ?
 C71 C7 C1 O1 15.2(2) . . . . ?

loop_
  _exptl_crystal_face_index_h
  _exptl_crystal_face_index_k
  _exptl_crystal_face_index_l
  _exptl_crystal_face_perp_dist
  _exptl_oxdiff_crystal_face_indexfrac_h
  _exptl_oxdiff_crystal_face_indexfrac_k
  _exptl_oxdiff_crystal_face_indexfrac_l
  _exptl_oxdiff_crystal_face_x
  _exptl_oxdiff_crystal_face_y
  _exptl_oxdiff_crystal_face_z
 -2 0 5 0.1115 -2.0001 -0.0000 5.0001 0.1872 0.0057 -0.0079
 2 0 -5 0.1115 2.0001 0.0000 -5.0001 -0.1872 -0.0057 0.0079
 3 5 -5 0.2167 3.0001 5.0000 -5.0000 -0.1649 -0.2700 0.2767
 -3 -5 5 0.2167 -3.0001 -5.0000 5.0000 0.1649 0.2700 -0.2767
 1 0 0 0.1144 1.0000 -0.0000 0.0000 0.0030 0.0241 0.0286
 -1 0 0 0.1144 -1.0000 0.0000 -0.0000 -0.0030 -0.0241 -0.0286
 -3 2 5 0.2139 -3.0000 1.9999 5.0001 0.1920 -0.1337 0.0596
 3 -2 -5 0.2139 3.0000 -1.9999 -5.0001 -0.1920 0.1337 -0.0596
 0 -1 5 0.1262 -0.0001 -1.0000 5.0001 0.1893 0.1115 0.0013
 5 -2 1 0.1426 4.9999 -2.0000 1.0000 0.0458 0.2464 0.0567

_olex2_submission_special_instructions  'No special instructions were received'
_iucr_refine_instructions_details
;
TITL 18srv295 in P21/c #14
REM reset to P21/c #14
CELL 0.71073 20.89411 9.430499 18.962244 90 115.0345 90
ZERR 4 0.001322 0.000367 0.001043 0 0.0074 0
LATT 1
SYMM -X,0.5+Y,0.5-Z
SFAC C H O
UNIT 196 136 4

L.S. 9
PLAN  5
SIZE 0.22 0.23 0.54
TEMP -153.15
CONF C3 C2 C1 O1
CONF C3 C2 C1 C7
CONF C3 C2 C1 C11
CONF C21 C2 C1 O1
CONF C7 C1 C2 C21
CONF C11 C1 C2 C21
CONF C1 C2 C3 C4
CONF C4 C3 C2 C21
CONF C1 C2 C3 C31
CONF C21 C2 C3 C31
CONF C2 C3 C4 C5
CONF C5 C4 C3 C31
CONF C2 C3 C4 C41
CONF C31 C3 C4 C41
CONF C3 C4 C5 C6
CONF C6 C5 C4 C41
CONF C3 C4 C5 C52
CONF C41 C4 C5 C52
CONF C4 C5 C6 C7
CONF C7 C6 C5 C52
CONF C4 C5 C6 C61
CONF C52 C5 C6 C61
CONF C1 C7 C6 C5
CONF C1 C7 C6 C61
CONF C5 C6 C7 C71
CONF C61 C6 C7 C71
CONF C6 C7 C1 O1
CONF C2 C1 C7 C6
CONF C6 C7 C1 C11
CONF C71 C7 C1 O1
CONF C2 C1 C7 C71
CONF C11 C1 C7 C71
CONF C12 C11 C1 O1
CONF C2 C1 C11 C12
CONF C7 C1 C11 C12
CONF C16 C11 C1 O1
CONF C2 C1 C11 C16
CONF C7 C1 C11 C16
CONF C1 C2 C21 C22
CONF C3 C2 C21 C22
CONF C1 C2 C21 C26
CONF C3 C2 C21 C26
CONF C2 C3 C31 C32
CONF C4 C3 C31 C32
CONF C2 C3 C31 C36
CONF C4 C3 C31 C36
CONF C3 C4 C41 C42
CONF C5 C4 C41 C42
CONF C3 C4 C41 C46
CONF C5 C4 C41 C46
CONF C4 C5 C52 C47
CONF C6 C5 C52 C47
CONF C4 C5 C52 C51
CONF C6 C5 C52 C51
CONF C5 C6 C61 C62
CONF C7 C6 C61 C62
CONF C5 C6 C61 C66
CONF C7 C6 C61 C66
CONF C1 C7 C71 C72
CONF C6 C7 C71 C72
CONF C1 C7 C71 C76
CONF C6 C7 C71 C76
BOND $h
fmap 2 53
acta 
OMIT -2 58
OMIT -1 1 1
OMIT 2 0 0
OMIT 0 0 2
OMIT 1 1 0
WGHT 0.054 0.44
FVAR 3.18167
REM <olex2.extras>
REM <HklSrc "%.\\18srv295.hkl">
REM </olex2.extras>

O1    3     0.30368  0.52630  0.06424  11.00000  0.03271  0.02837  0.02756 =
 0.00500  0.01590 -0.00337 
C1    1     0.27909  0.50531  0.12303  11.00000  0.02407  0.02099  0.01754 =
 -0.00012  0.01033 -0.00255 
C2    1     0.32941  0.40734  0.18872  11.00000  0.01984  0.01711  0.02089 =
 -0.00165  0.00740 -0.00189 
C3    1     0.32014  0.38892  0.25437  11.00000  0.01897  0.01641  0.02018 =
 -0.00062  0.00618 -0.00093 
C4    1     0.26664  0.47447  0.26806  11.00000  0.02417  0.01498  0.01995 =
 0.00109  0.01090  0.00160 
C5    1     0.19788  0.48316  0.21357  11.00000  0.02424  0.01488  0.01830 =
 0.00062  0.00922 -0.00143 
C6    1     0.17314  0.40813  0.13735  11.00000  0.02100  0.01622  0.01751 =
 0.00189  0.00604  0.00144 
C7    1     0.20916  0.42022  0.09269  11.00000  0.02314  0.01515  0.01812 =
 0.00316  0.00685  0.00123 
C11   1     0.27075  0.65824  0.14686  11.00000  0.03011  0.02146  0.02273 =
 0.00165  0.01161 -0.00114 
C12   1     0.20735  0.73082  0.10578  11.00000  0.03095  0.02518  0.02698 =
 -0.00068  0.00934 -0.00291 
AFIX 43
H12   2     0.17067  0.68614  0.06270  11.00000 -1.20000 
AFIX 0
C13   1     0.19719  0.86587  0.12668  11.00000  0.03144  0.01787  0.04258 =
 0.00764  0.01245  0.00204 
AFIX 43
H13   2     0.15390  0.91400  0.09818  11.00000 -1.20000 
AFIX 0
C14   1     0.25095  0.93146  0.19001  11.00000  0.04753  0.01893  0.03915 =
 -0.00272  0.01273 -0.00111 
AFIX 43
H14   2     0.24353  1.02231  0.20689  11.00000 -1.20000 
AFIX 0
C15   1     0.31584  0.86262  0.22850  11.00000  0.03986  0.02506  0.03150 =
 -0.00569  0.00305 -0.00721 
AFIX 43
H15   2     0.35333  0.90863  0.27018  11.00000 -1.20000 
AFIX 0
C16   1     0.32562  0.72794  0.20614  11.00000  0.02919  0.02678  0.03254 =
 0.00096  0.00564 -0.00187 
AFIX 43
H16   2     0.37025  0.68283  0.23157  11.00000 -1.20000 
AFIX 0
C21   1     0.37841  0.31754  0.16857  11.00000  0.02305  0.02500  0.02086 =
 0.00188  0.01015  0.00238 
C22   1     0.43838  0.37528  0.16487  11.00000  0.02924  0.03362  0.03656 =
 0.00453  0.01761 -0.00077 
AFIX 43
H22   2     0.44919  0.47295  0.17577  11.00000 -1.20000 
AFIX 0
C23   1     0.48229  0.28885  0.14508  11.00000  0.03139  0.05440  0.05706 =
 0.01203  0.02818  0.00585 
AFIX 43
H23   2     0.52302  0.32809  0.14227  11.00000 -1.20000 
AFIX 0
C24   1     0.46724  0.14698  0.12955  11.00000  0.04600  0.04980  0.06329 =
 -0.00157  0.03505  0.01676 
AFIX 43
H24   2     0.49756  0.08903  0.11606  11.00000 -1.20000 
AFIX 0
C25   1     0.40850  0.08900  0.13352  11.00000  0.04836  0.03137  0.05791 =
 -0.00944  0.02648  0.00565 
AFIX 43
H25   2     0.39826 -0.00897  0.12310  11.00000 -1.20000 
AFIX 0
C26   1     0.36435  0.17425  0.15280  11.00000  0.03050  0.02896  0.03368 =
 -0.00248  0.01489  0.00151 
AFIX 43
H26   2     0.32368  0.13397  0.15528  11.00000 -1.20000 
AFIX 0
C31   1     0.35699  0.27671  0.31370  11.00000  0.02412  0.01918  0.01649 =
 -0.00281  0.00684  0.00083 
C32   1     0.42839  0.24235  0.33967  11.00000  0.02579  0.02726  0.02285 =
 0.00036  0.00916  0.00092 
AFIX 43
H32   2     0.45669  0.29278  0.31995  11.00000 -1.20000 
AFIX 0
C33   1     0.45829  0.13582  0.39372  11.00000  0.02557  0.03409  0.02473 =
 -0.00001  0.00535  0.00736 
AFIX 43
H33   2     0.50701  0.11421  0.41116  11.00000 -1.20000 
AFIX 0
C34   1     0.41754  0.05972  0.42291  11.00000  0.03914  0.02759  0.02637 =
 0.00717  0.01017  0.00682 
AFIX 43
H34   2     0.43811 -0.01492  0.45915  11.00000 -1.20000 
AFIX 0
C35   1     0.34745  0.09336  0.39893  11.00000  0.03455  0.02988  0.02574 =
 0.00554  0.01303 -0.00037 
AFIX 43
H35   2     0.31947  0.04235  0.41884  11.00000 -1.20000 
AFIX 0
C36   1     0.31750  0.20220  0.34547  11.00000  0.02515  0.02481  0.02201 =
 0.00154  0.00882  0.00104 
AFIX 43
H36   2     0.26933  0.22638  0.33024  11.00000 -1.20000 
AFIX 0
C41   1     0.29051  0.55262  0.34109  11.00000  0.02538  0.01885  0.02022 =
 0.00056  0.01131 -0.00138 
C42   1     0.36262  0.55745  0.39332  11.00000  0.02748  0.02450  0.02685 =
 -0.00338  0.01129  0.00014 
AFIX 43
H42   2     0.39586  0.50627  0.38123  11.00000 -1.20000 
AFIX 0
C43   1     0.38614  0.63450  0.46146  11.00000  0.02809  0.02946  0.02480 =
 -0.00474  0.00629 -0.00208 
AFIX 43
H43   2     0.43507  0.63739  0.49531  11.00000 -1.20000 
AFIX 0
C44   1     0.33792  0.70773  0.48025  11.00000  0.04373  0.02722  0.02325 =
 -0.00870  0.01062  0.00002 
AFIX 43
H44   2     0.35357  0.75796  0.52807  11.00000 -1.20000 
AFIX 0
C45   1     0.26722  0.70771  0.42957  11.00000  0.03859  0.02265  0.03066 =
 -0.00552  0.02052  0.00127 
AFIX 43
H45   2     0.23487  0.75957  0.44279  11.00000 -1.20000 
AFIX 0
C46   1     0.24189  0.63280  0.35883  11.00000  0.02700  0.01753  0.02255 =
 0.00119  0.01240  0.00027 
C47   1     0.16885  0.64223  0.30135  11.00000  0.02747  0.01685  0.02448 =
 0.00103  0.01381 -0.00013 
C48   1     0.11841  0.72576  0.31380  11.00000  0.03417  0.02659  0.03083 =
 -0.00470  0.01848  0.00196 
AFIX 43
H48   2     0.13125  0.76919  0.36314  11.00000 -1.20000 
AFIX 0
C49   1     0.05152  0.74601  0.25683  11.00000  0.03050  0.03126  0.04005 =
 -0.00071  0.01990  0.00598 
AFIX 43
H49   2     0.01859  0.80225  0.26690  11.00000 -1.20000 
AFIX 0
C50   1     0.03203  0.68334  0.18376  11.00000  0.02631  0.03340  0.03403 =
 0.00104  0.01133  0.00456 
AFIX 43
H50   2    -0.01355  0.70011  0.14329  11.00000 -1.20000 
AFIX 0
C51   1     0.07896  0.59763  0.17078  11.00000  0.02786  0.02588  0.02522 =
 0.00070  0.01081  0.00366 
AFIX 43
H51   2     0.06477  0.55404  0.12128  11.00000 -1.20000 
AFIX 0
C52   1     0.14758  0.57222  0.22861  11.00000  0.02345  0.01699  0.02261 =
 0.00180  0.01183  0.00018 
C61   1     0.11054  0.31200  0.11469  11.00000  0.02296  0.02006  0.02092 =
 -0.00314  0.01044  0.00048 
C62   1     0.05326  0.31596  0.04139  11.00000  0.02699  0.02805  0.02236 =
 0.00213  0.00870 -0.00139 
AFIX 43
H62   2     0.05229  0.38459  0.00427  11.00000 -1.20000 
AFIX 0
C63   1    -0.00219  0.22054  0.02237  11.00000  0.02628  0.04026  0.02632 =
 -0.00614  0.00582 -0.00714 
AFIX 43
H63   2    -0.04084  0.22461 -0.02754  11.00000 -1.20000 
AFIX 0
C64   1    -0.00156  0.11959  0.07560  11.00000  0.03053  0.03858  0.03676 =
 -0.01107  0.01768 -0.01431 
AFIX 43
H64   2    -0.03958  0.05445  0.06227  11.00000 -1.20000 
AFIX 0
C65   1     0.05472  0.11388  0.14838  11.00000  0.04206  0.03006  0.02982 =
 0.00070  0.01882 -0.01038 
AFIX 43
H65   2     0.05574  0.04401  0.18493  11.00000 -1.20000 
AFIX 0
C66   1     0.10974  0.21068  0.16781  11.00000  0.02923  0.02776  0.02099 =
 0.00018  0.01138 -0.00218 
AFIX 43
H66   2     0.14756  0.20771  0.21834  11.00000 -1.20000 
AFIX 0
C71   1     0.18895  0.34343  0.01738  11.00000  0.02103  0.02154  0.01886 =
 -0.00120  0.00911 -0.00165 
C72   1     0.17167  0.41874 -0.05160  11.00000  0.03026  0.02177  0.02269 =
 0.00042  0.01179 -0.00009 
AFIX 43
H72   2     0.17265  0.51945 -0.05051  11.00000 -1.20000 
AFIX 0
C73   1     0.15312  0.34848 -0.12162  11.00000  0.03289  0.03529  0.01825 =
 0.00114  0.01248  0.00355 
AFIX 43
H73   2     0.14111  0.40109 -0.16823  11.00000 -1.20000 
AFIX 0
C74   1     0.15201  0.20139 -0.12389  11.00000  0.02851  0.03448  0.02591 =
 -0.01057  0.01489 -0.00309 
AFIX 43
H74   2     0.13950  0.15306 -0.17187  11.00000 -1.20000 
AFIX 0
C75   1     0.16924  0.12573 -0.05588  11.00000  0.03103  0.02252  0.03302 =
 -0.00651  0.01491 -0.00176 
AFIX 43
H75   2     0.16859  0.02502 -0.05724  11.00000 -1.20000 
AFIX 0
C76   1     0.18739  0.19534  0.01408  11.00000  0.02917  0.01953  0.02601 =
 0.00255  0.01408  0.00089 
AFIX 43
H76   2     0.19893  0.14204  0.06038  11.00000 -1.20000 
AFIX 0
H1    2     0.31751  0.42854  0.05223  11.00000  0.09472 
HKLF 4

END
;
