# Supplementary material for: Rupturing aromaticity by periphery overcrowding
Source: Nat Chem. 2023 Mar 6;15(4):516–25. doi: 10.1038/s41557-023-01149-6 (PMC10070187; doi:10.1038/s41557-023-01149-6)
Supplement: Supplementary file 23 — Structure factors for compound S3; CCDC reference 2141794. [file 41557_2023_1149_MOESM23_ESM.hkl]

  -2   0   0-0.04808 458.423   7
  -3   0   0 13499.5 418.061   5
  -3   0   0 13215.7 454.827   3
   3   0   0 14534.4 534.225   7
  -3   0   0 14538.1 534.393   7
  -4   0   0 29897.2 722.840   5
  -4   0   0 29283.6 887.525   7
  -4   0   0 32921.0 801.676   3
  -5   0   0 19469.3 814.715   7
  -5   0   0 18666.6 641.322   5
  -6   0   0 212087. 2393.77   5
  -6   0   0 216896. 3011.89   7
  -7   0   0 9423.55 545.947   5
  -7   0   0 8568.67 647.734   7
  -8   0   0 66588.1 1946.04   7
  -8   0   0 66680.2 1551.50   5
  -9   0   0 9419.17 770.164   7
  -9   0   0 8788.40 589.321   5
 -10   0   0 4818.22 463.883   5
 -10   0   0 4700.11 585.093   7
 -11   0   0 14208.8 1068.06   7
 -11   0   0 12867.6 800.908   5
 -12   0   0 1231.27 270.335   5
 -12   0   0 1197.86 363.616   7
 -13   0   0 4223.55 668.378   7
 -13   0   0 4240.97 500.434   5
 -14   0   0 3417.11 479.924   5
 -14   0   0 3760.72 637.581   7
 -15   0   0 1731.76 348.123   5
 -15   0   0 2297.30 525.696   7
 -16   0   0 6466.40 712.181   5
 -16   0   0 6671.29 940.240   7
 -17   0   0-207.673 308.695   7
 -17   0   0 22.5461 83.7725   5
 -18   0   0 2758.89 491.238   5
 -18   0   0 2214.29 584.922   7
 -19   0   0 21506.0 1887.60   7
 -20   0   0 255.403 327.779   7
 -21   0   0 287.883 297.200   7
 -22   0   0 480.396 383.114   7
 -23   0   0 1077.63 501.936   7
 -24   0   0 493.993 393.244   7
 -25   0   0 5763.30 1200.24   7
 -26   0   0 960.536 559.324   7
 -27   0   0 132.406 287.280   7
   0   1   0 56.4245 32.4936   4
   0   1   0 28.7837 36.2884   3
  -1   1   0 2012.61 144.999   3
   1  -1   0 434.917 130.306   3
   1   1   0 1289.73 171.594   1
  -2  -1   0 2157.20 183.137   1
   2   1   0 2917.23 220.385   1
   2   1   0 2626.54 260.219   3
  -2   1   0 2816.01 246.441   7
  -2  -1   0 1974.37 210.943   3
   3   1   0 244866. 2471.61   2
   3   1   0 247869. 2573.05   3
   3   1   0 240763. 2276.21   1
  -3   1   0 240113. 2545.71   7
  -3  -1   0 247109. 2265.40   1
  -4   1   0 189686. 2472.11   7
   4   1   0 188101. 2380.35   3
   4   1   0 184244. 2404.44   2
  -5   1   0 48275.6 1192.97   5
  -5   1   0 48596.8 1368.96   7
   5   1   0 48753.0 1345.10   2
   5   1   0 48049.0 1282.98   3
  -5  -1   0 46640.8 1294.23   7
  -6  -1   0 11941.2 715.918   7
   6   1   0 10602.3 657.288   3
   6   1   0 11566.7 715.825   2
  -6   1   0 11496.3 724.106   7
  -6   1   0 11821.5 629.685   5
  -7   1   0 39741.0 1234.08   5
  -7   1   0 39961.5 1461.96   7
  -7  -1   0 41512.6 1442.95   7
   7   1   0 39391.7 1307.57   3
  -8   1   0 8045.73 702.793   7
  -8  -1   0 8622.55 712.559   7
  -8   1   0 9281.79 619.431   5
   8   1   0 9120.55 664.990   3
  -9   1   0 1250.90 293.090   7
  -9   1   0 1344.69 257.004   5
  -9  -1   0 1680.62 326.788   7
 -10  -1   0 6703.29 555.335   5
 -10   1   0 6230.24 698.157   7
 -10  -1   0 6085.01 680.634   7
 -10   1   0 6611.71 579.391   5
 -11  -1   0 1559.06 277.233   5
 -11   1   0 1433.57 362.715   7
 -11  -1   0 946.447 292.126   7
 -11   1   0 1399.02 283.142   5
 -12   1   0 399.722 204.753   7
 -12  -1   0 506.866 249.679   7
 -12   1   0 500.295 168.554   5
 -12  -1   0 438.038 156.358   5
 -13   1   0 85.6383 194.187   7
 -13  -1   0 50.6149 74.1158   5
 -13  -1   0 72.4149 121.942   7
 -13   1   0 121.746 115.304   5
 -14   1   0 400.278 183.814   5
 -14   1   0-147.350 235.916   7
 -14  -1   0-38.5147 82.3928   5
 -14  -1   0 289.136 183.673   7
 -15   1   0 730.272 346.643   7
 -15   1   0 353.827 143.662   5
 -15  -1   0 914.688 261.219   5
 -15  -1   0 719.412 286.445   7
 -16  -1   0 11774.0 936.835   5
 -16  -1   0 11853.3 1213.69   7
 -16   1   0 12799.5 1304.09   7
 -17   1   0 313.150 290.092   7
 -17  -1   0-82.0086 190.747   7
 -17  -1   0 129.251 163.345   5
 -18  -1   0 295.101 112.450   5
 -18  -1   0 524.321 290.694   7
 -18   1   0 878.133 416.694   7
 -19  -1   0-84.4117 245.121   7
 -19   1   0 186.484 244.421   7
 -20  -1   0 1341.72 485.057   7
 -20   1   0 1724.16 561.753   7
 -21   1   0 518.244 408.897   7
 -21  -1   0-90.6798 270.184   7
 -22  -1   0 1509.27 526.469   7
 -22   1   0 2849.14 805.438   7
 -23   1   0 1606.54 606.130   7
 -23  -1   0 1010.23 466.404   7
 -24  -1   0 110.213 305.913   7
 -24   1   0-516.045 550.636   7
 -25  -1   0 914.599 539.726   7
 -25   1   0 172.407 269.089   7
 -26   1   0-89.4147 342.865   7
 -26  -1   0 1510.40 636.488   7
 -27   1   0 945.577 534.253   7
 -27  -1   0 951.446 502.494   7
   0   2   0 194223. 2505.89   4
   0   2   0 178688. 2263.79   3
   1   2   0 33543.9 1045.09   3
  -1   2   0 35536.7 1084.82   4
  -1   2   0 32659.6 900.439   3
   1   2   0 33247.5 940.487   1
  -1   2   0 35283.0 1090.92   7
   1   2   0 33823.2 1039.43   4
   2   2   0 113164. 2047.67   3
  -2   2   0 103512. 1487.88   3
   2  -2   0 108574. 1496.73   3
   2   2   0 109445. 1699.08   1
  -2   2   0 107060. 1957.31   7
   3   2   0 186.536 117.072   3
  -3   2   0 36.5437 37.2596   3
   3   2   0 59.0049 49.2725   1
   3  -2   0 45.5170 46.4552   3
  -3   2   0 162.788 104.256   7
  -4   2   0 18337.4 606.256   3
  -4   2   0 18688.8 922.691   7
   4   2   0 17578.5 859.364   2
   4   2   0 16694.9 753.659   1
   4   2   0 17532.8 896.011   3
  -5   2   0 83.0816 47.9773   3
  -5   2   0 133.199 115.436   7
   5   2   0 120.562 104.531   1
   5   2   0 201.624 116.441   2
   5   2   0 161.762 106.020   3
  -6   2   0 26985.7 1226.30   7
   6   2   0 27984.1 1187.96   2
   6   2   0 27347.8 1220.69   3
  -7   2   0 16283.5 1004.36   7
   7   2   0 17205.1 998.910   3
   7   2   0 17791.4 993.754   2
   8   2   0 15922.8 996.371   2
   8   2   0 15069.6 971.079   3
  -8   2   0 16751.9 1067.71   7
  -9   2   0 27219.6 1440.29   7
  -9  -2   0 25813.4 1334.84   7
   9   2   0 27112.9 1360.94   2
   9   2   0 25466.2 1330.08   3
 -10  -2   0 4227.99 575.154   7
  10   2   0 4780.14 602.660   3
  10   2   0 5589.10 657.788   2
 -10   2   0 5742.23 700.145   7
 -11  -2   0 547.310 231.149   7
 -11   2   0 473.498 219.101   7
  11   2   0 521.471 218.751   3
 -12   2   0 893.101 326.960   7
 -12  -2   0 1177.63 355.583   7
 -13  -2   0 4513.18 704.260   7
 -13   2   0 5603.41 782.297   7
 -14  -2   0 3365.54 601.842   7
 -14   2   0 4823.33 744.339   7
 -14  -2   0 3639.63 502.056   5
 -15   2   0 49.4542 183.299   7
 -15  -2   0 458.551 290.086   7
 -15  -2   0 114.712 72.9026   5
 -16   2   0 2373.05 566.251   7
 -16  -2   0 2743.75 462.068   5
 -16  -2   0 2655.64 609.241   7
 -17   2   0 18.9366 242.229   7
 -17  -2   0 69.0632 225.183   7
 -17  -2   0 12.7006 114.362   5
 -18  -2   0 3446.34 738.030   7
 -18   2   0 3313.34 761.949   7
 -18  -2   0 3150.12 536.238   5
 -19   2   0 5524.75 986.902   7
 -19  -2   0 5011.28 910.207   7
 -20  -2   0-116.899 214.634   7
 -20   2   0 381.120 280.369   7
 -21   2   0 692.392 332.416   7
 -21  -2   0 1315.13 516.965   7
 -22  -2   0-334.226 395.695   7
 -22   2   0-414.421 383.865   7
 -23  -2   0-226.760 383.157   7
 -23   2   0 315.558 330.403   7
 -24  -2   0 717.072 393.379   7
 -24   2   0 535.807 246.848   7
 -25   2   0 822.971 480.443   7
 -25  -2   0 589.043 384.622   7
 -26  -2   0 938.897 519.833   7
 -26   2   0 2247.54 816.497   7
 -27   2   0-332.622 401.346   7
 -27  -2   0 301.647 394.486   7
   0   3   0 21.0271 82.4231   3
   0   3   0 10.5731 117.509   4
   0   3   0-37.0207 72.4207   1
   1   3   0 12819.1 801.328   4
   1   3   0 13546.6 757.785   1
   1   3   0 15041.3 831.400   3
  -1   3   0 13197.4 732.908   3
  -1   3   0 14782.6 872.827   4
  -1   3   0 12662.4 812.650   7
   2   3   0 146.097 108.886   3
  -2   3   0 337.032 134.539   4
  -2   3   0 257.418 105.800   3
  -2   3   0 327.432 163.243   7
   2   3   0 101.637 83.8785   1
  -3   3   0 356.942 162.258   7
  -3   3   0 563.344 105.236   6
   3   3   0 371.579 154.589   3
  -3   3   0 295.232 101.135   3
   3   3   0 452.823 146.512   1
   4   3   0 7029.37 562.575   1
  -4   3   0 6692.74 455.189   3
   4   3   0 6517.93 653.564   3
  -4   3   0 7336.87 658.845   7
   5   3   0 543.778 218.175   3
  -5   3   0 268.831 153.527   7
   5   3   0 657.104 178.232   1
  -5   3   0 524.723 132.598   3
   6   3   0 14961.3 885.458   1
   6   3   0 17082.5 1096.46   3
  -6   3   0 15775.2 687.862   3
   6   3   0 15980.6 997.304   2
  -6   3   0 16450.9 1063.26   7
  -7   3   0 66256.9 1419.17   3
  -7   3   0 63241.1 2179.26   7
   7   3   0 62973.6 2195.08   3
   7   3   0 65585.8 2100.76   2
   7   3   0 66306.5 1950.57   1
   8   3   0 525.295 205.988   2
  -8   3   0 248.968 91.2263   3
   8   3   0 206.267 121.547   3
  -8   3   0 39.5665 137.518   7
   9   3   0 6582.12 726.086   2
   9   3   0 7805.43 817.964   3
  -9   3   0 6581.34 763.348   7
  -9   3   0 7085.76 473.926   3
  10   3   0 17626.9 1233.92   2
  10   3   0 17488.4 1280.58   3
 -10   3   0 17462.4 1284.77   7
  11   3   0 3481.88 570.124   3
  11   3   0 4187.13 630.638   2
 -11  -3   0 4769.48 653.924   7
 -11   3   0 3818.76 647.432   7
 -12   3   0 826.523 347.245   7
 -12  -3   0 629.764 281.464   7
  12   3   0 1188.10 383.980   3
  12   3   0 765.719 308.355   2
  13   3   0 3604.37 622.944   3
  13   3   0 5028.56 740.514   2
 -13  -3   0 3454.88 612.338   7
 -13   3   0 3845.94 682.084   7
 -14   3   0 18470.2 1542.32   7
 -14  -3   0 19510.5 1496.99   7
 -15   3   0 2500.14 622.449   7
 -15  -3   0 1992.46 516.133   7
 -16  -3   0 3523.20 671.443   7
 -16   3   0 3451.37 748.595   7
 -17   3   0 14999.8 1546.33   7
 -17  -3   0 14127.9 1407.94   7
 -17  -3   0 15065.1 1154.46   5
 -18   3   0 191.266 255.095   7
 -18  -3   0 301.034 200.419   5
 -18  -3   0-455.623 348.987   7
 -19  -3   0 4196.32 841.858   7
 -19   3   0 4222.17 890.354   7
 -20   3   0 1607.99 589.803   7
 -20  -3   0 2359.77 656.135   7
 -21  -3   0 1915.90 607.193   7
 -21   3   0 1447.63 602.615   7
 -22   3   0 216.435 237.076   7
 -22  -3   0 405.292 272.323   7
 -23   3   0 225.352 396.128   7
 -23  -3   0 520.410 391.852   7
 -24  -3   0 935.222 457.186   7
 -24   3   0 887.407 474.365   7
 -25   3   0 4608.72 1109.33   7
 -25  -3   0 4490.21 1037.21   7
 -26   3   0-105.933 393.649   7
 -26   3   0 265.204 341.024   6
 -26  -3   0-327.435 420.058   7
 -27   3   0 502.059 515.718   7
 -27   3   0 254.107 471.028   6
 -27  -3   0-24.1521 354.029   7
   0   4   0 43729.2 1728.35   4
   0   4   0 43275.0 1588.09   3
   0   4   0 46068.9 1664.78   1
  -1   4   0 181.186 113.822   3
  -1  -4   0 215.745 52.3453   6
   1   4   0 119.361 109.646   1
   1   4   0 109.790 153.762   3
  -1   4   0 9.74515 179.362   4
   1   4   0 150.032 148.938   4
  -2   4   0 1714.34 318.525   3
   2   4   0 1662.31 309.695   1
  -2   4   0 2418.87 433.262   4
   2   4   0 1564.26 328.920   3
  -2   4   0 1957.64 375.701   7
  -3   4   0 29564.1 661.092   6
   3   4   0 29195.0 1448.31   3
  -3   4   0 27986.7 1175.83   3
   3   4   0 30440.3 1283.82   1
  -3   4   0 31155.2 1489.14   7
  -3   4   0 27893.4 1408.74   4
  -4   4   0 4446.86 462.940   3
   4   4   0 5233.35 636.363   3
  -4   4   0 4833.76 344.178   6
  -4   4   0 5165.41 602.636   7
   4   4   0 5234.30 549.929   1
   5   4   0 30279.3 1526.65   3
  -5   4   0 27209.7 965.659   6
  -5   4   0 26774.4 1465.42   7
   5   4   0 28198.0 1283.06   1
  -5   4   0 28649.8 1117.94   3
  -6   4   0 15507.0 801.032   3
   6   4   0 16868.1 1020.06   1
   6   4   0 14743.6 1145.18   3
  -6   4   0 16262.2 1163.60   7
  -7   4   0 1638.86 257.650   3
   7   4   0 1737.31 382.442   2
   7   4   0 1506.57 327.261   1
   7   4   0 1946.07 452.392   3
  -7   4   0 1727.77 391.940   7
  -8   4   0 9052.19 928.910   7
  -8   4   0 8793.11 585.466   3
   8   4   0 8551.47 921.774   3
   8   4   0 8459.39 786.949   1
   8   4   0 9912.97 907.989   2
   9   4   0 2696.19 503.026   2
  -9   4   0 2671.97 323.701   3
  -9   4   0 2647.59 535.125   7
   9   4   0 2797.90 534.791   3
   9   4   0 2133.91 436.713   1
  10   4   0 7725.79 856.576   2
 -10   4   0 7187.34 529.059   3
  10   4   0 7355.40 904.034   3
 -10   4   0 7268.88 904.489   7
 -11   4   0 1691.08 263.524   3
  11   4   0 1769.11 434.465   2
  11   4   0 2046.63 494.729   3
 -11   4   0 1793.93 486.960   7
  12   4   0 11861.3 1120.05   2
  12   4   0 10596.1 1153.44   3
 -12   4   0 10706.7 1147.55   7
 -12   4   0 11755.9 683.424   3
 -13  -4   0 17420.8 1391.53   7
 -13   4   0 18381.5 1568.35   7
  13   4   0 16850.4 1402.18   2
 -13   4   0 19747.2 892.718   3
  13   4   0 19660.7 1560.72   3
  14   4   0 8919.15 1041.10   2
  14   4   0 8372.80 1033.84   3
 -14  -4   0 9540.03 1074.14   7
 -14   4   0 8657.15 1100.83   7
 -15   4   0-402.949 406.785   7
  15   4   0 32.3905 249.350   3
 -15  -4   0-49.4688 136.696   7
  15   4   0 260.901 242.704   2
 -16  -4   0 358.565 218.985   7
 -16   4   0 418.457 309.914   7
 -17   4   0 257.811 310.245   7
 -17  -4   0 36.7970 152.460   7
 -18   4   0 315.813 207.509   7
 -18  -4   0 446.309 310.089   7
 -19   4   0 1138.83 456.744   7
 -19  -4   0 707.940 322.956   7
 -20   4   0 191.816 232.961   7
 -20  -4   0 315.351 284.791   7
 -21   4   0 549.893 393.004   7
 -21  -4   0 35.4177 203.297   7
 -22   4   0 357.129 426.260   7
 -22  -4   0 499.440 347.810   7
 -23   4   0-76.0460 263.335   7
 -23  -4   0-469.779 384.291   7
 -24   4   0 164.789 235.712   7
 -24   4   0-45.9186 327.138   6
 -24  -4   0 472.592 274.345   7
 -25   4   0 253.018 277.686   7
 -25  -4   0 417.713 339.874   7
 -25   4   0 253.653 347.568   6
 -26   4   0-102.854 361.807   7
 -26   4   0-309.112 375.827   6
 -26  -4   0 101.104 211.049   7
   0   5   0 99.2615 159.662   1
   0   5   0-145.113 169.053   3
   0   5   0 98.9992 198.826   4
   1   5   0 6349.18 756.335   4
   1   5   0 5323.57 652.282   3
  -1   5   0 5371.43 632.864   3
  -1  -5   0 5418.90 265.167   6
  -1   5   0 4396.12 626.955   4
   1   5   0 5836.69 660.311   1
  -1   5   0 5807.34 687.889   1
   2   5   0 4254.49 587.309   3
   2   5   0 3954.07 542.248   1
  -2   5   0 3553.09 572.813   4
  -2   5   0 4207.36 531.155   3
  -3   5   0 7261.97 824.730   4
  -3   5   0 6848.85 661.971   3
  -3   5   0 6936.01 800.151   7
   3   5   0 7662.97 738.214   1
   3   5   0 6551.93 748.983   3
  -4   5   0 12311.2 1077.52   4
  -4   5   0 11580.2 454.070   6
  -4   5   0 12225.5 1082.34   7
  -4   5   0 11229.0 838.149   3
   4   5   0 11275.4 1009.97   3
   4   5   0 11993.0 924.711   1
  -5   5   0 1615.42 217.636   6
  -5   5   0 2252.44 469.887   7
   5   5   0 1733.21 439.901   3
  -5   5   0 1982.24 336.640   3
   5   5   0 1767.62 358.240   1
   6   5   0 4148.35 557.783   1
  -6   5   0 4874.09 725.020   7
  -6   5   0 4695.07 512.341   3
  -6   5   0 4766.20 431.472   6
   6   5   0 4715.12 681.317   3
   7   5   0 11420.5 1122.23   3
  -7   5   0 11488.6 760.687   6
  -7   5   0 11119.1 777.340   3
   7   5   0 9961.70 875.617   1
  -7   5   0 10137.8 1051.64   7
  -8   5   0 1090.86 267.613   6
   8   5   0 892.281 268.484   1
  -8   5   0 634.480 305.933   7
   8   5   0 1540.50 446.392   3
   8   5   0 852.009 329.731   2
  -8   5   0 1023.95 220.906   3
   9   5   0 5095.46 673.145   1
  -9   5   0 5446.52 526.479   3
  -9   5   0 5095.39 797.223   7
   9   5   0 6227.19 849.551   3
   9   5   0 5066.50 734.300   2
  10   5   0 1412.36 381.213   1
 -10   5   0 1308.00 391.977   7
  10   5   0 1297.12 433.781   3
 -10   5   0 1201.95 244.664   3
  10   5   0 965.009 303.740   2
  11   5   0 736.664 350.274   3
  11   5   0 742.043 327.824   2
 -11   5   0 706.496 354.046   7
 -11   5   0 704.801 194.283   3
 -12   5   0 3480.75 395.280   3
  12   5   0 3363.23 627.200   2
 -12   5   0 2940.19 636.707   7
  12   5   0 3315.24 735.844   3
 -13   5   0 10866.0 1306.74   7
  13   5   0 10740.4 1300.02   3
  13   5   0 11250.2 1216.83   2
 -14   5   0 376.630 278.852   7
  14   5   0 1207.17 389.271   2
 -14  -5   0 1168.79 409.420   7
  14   5   0 966.329 382.069   3
 -15  -5   0 1059.20 389.020   7
 -15   5   0 1674.17 486.314   7
  15   5   0 1876.25 573.958   2
  15   5   0 1967.73 582.654   3
 -16   5   0 173.475 243.296   7
  16   5   0-144.871 274.208   2
  16   5   0-35.1712 183.295   3
 -16  -5   0 209.404 210.977   7
 -17   5   0 125.382 299.113   7
 -17  -5   0 125.008 180.400   7
 -18  -5   0 451.785 303.454   7
 -18   5   0 316.149 368.552   7
 -19  -5   0 1446.83 470.816   7
 -19   5   0 1567.10 510.038   7
 -20   5   0-283.245 303.154   7
 -20  -5   0 53.9106 242.747   7
 -21   5   0 454.959 377.570   7
 -21  -5   0 300.758 216.963   7
 -21   5   0 490.463 388.679   6
 -22  -5   0 1592.41 547.890   7
 -22   5   0 2903.92 828.803   6
 -22   5   0 1485.39 547.400   7
 -23   5   0-68.2645 405.986   6
 -23   5   0 770.333 529.051   7
 -23  -5   0-115.815 206.331   7
 -24   5   0-304.848 438.845   6
 -24   5   0-982.087 655.910   7
 -24  -5   0 141.269 179.179   7
 -25  -5   0 1016.39 508.412   7
 -25   5   0 41.8521 245.476   6
 -25   5   0 858.788 585.605   7
   0   6   0 1704.98 420.996   4
   0   6   0 2368.67 460.662   3
   0   6   0 2303.91 468.418   1
   1   6   0 208.914 181.324   3
  -1   6   0 122.440 145.288   3
   1   6   0-94.4650 164.032   4
  -1   6   0 134.027 160.937   4
  -1   6   0 84.7735 135.546   1
   1   6   0 351.350 232.808   1
  -2  -6   0 1609.84 189.217   6
  -2   6   0 1610.12 369.899   3
  -2  -6   0 1499.49 176.364   6
  -2   6   0 2085.67 499.384   1
   2   6   0 1839.96 431.280   3
  -2   6   0 2347.51 512.428   4
   2   6   0 1383.42 365.755   1
   3   6   0 1163.93 342.372   1
  -3   6   0 955.097 280.012   3
   3   6   0 801.454 311.997   3
  -3   6   0 839.861 284.995   4
   4   6   0 5734.85 703.218   1
  -4   6   0 6717.28 726.824   3
   4   6   0 5894.67 797.765   3
  -4   6   0 6610.48 877.563   7
  -4   6   0 6460.00 866.218   4
  -5   6   0 321.364 219.691   4
   5   6   0 675.165 327.464   3
  -5   6   0 588.437 105.675   6
  -5   6   0 472.906 260.101   7
   5   6   0 955.725 324.915   1
  -5   6   0 635.243 229.897   3
  -6   6   0 54.7235 78.4981   3
  -6   6   0-35.3044 43.7479   6
   6   6   0-116.751 190.787   3
  -6   6   0-137.521 234.858   7
  -6   6   0 107.610 257.942   4
   6   6   0 174.492 104.190   1
  -7   6   0 794.388 331.556   7
   7   6   0 1110.81 421.145   3
  -7   6   0 1608.82 330.477   3
   7   6   0 1357.58 357.065   1
  -7   6   0 1607.31 269.989   6
  -8   6   0 1378.10 437.814   7
   8   6   0 1874.93 579.818   3
  -8   6   0 2537.61 423.421   3
   8   6   0 1956.37 426.303   1
  -8   6   0 2337.77 360.505   6
  -9   6   0 10861.9 833.741   3
   9   6   0 11027.0 1054.44   1
   9   6   0 10987.9 1147.90   2
  -9   6   0 11044.5 847.275   6
  -9   6   0 11739.7 1302.75   7
   9   6   0 9772.76 1239.65   3
  10   6   0 656.305 247.096   1
  10   6   0 1230.73 432.850   2
 -10   6   0 1339.54 327.851   6
  10   6   0 433.115 288.310   3
 -10   6   0 1372.02 497.439   7
 -10   6   0 1231.85 282.921   3
  11   6   0 8274.93 1029.69   2
 -11   6   0 8227.40 851.967   6
  11   6   0 7023.63 1039.28   3
 -11   6   0 7726.22 1105.25   7
  11   6   0 8110.78 957.441   1
 -11   6   0 8729.53 729.887   3
 -12   6   0 15469.5 1230.87   6
 -12   6   0 13788.1 1495.70   7
  12   6   0 14093.4 1486.47   3
  12   6   0 13370.9 1343.65   2
  13   6   0 17.2157 208.627   3
  13   6   0 73.3621 188.243   2
 -13   6   0-105.704 175.584   6
 -13   6   0-190.840 234.108   7
 -14   6   0 4538.20 756.359   6
  14   6   0 4093.05 778.821   2
  14   6   0 3475.02 789.789   3
 -14   6   0 3490.04 783.515   7
 -15   6   0 238.012 265.518   7
 -15   6   0 219.844 224.785   6
  15   6   0-276.149 370.309   3
  15   6   0 32.0062 149.397   2
 -16   6   0-156.716 298.012   7
 -16  -6   0 75.9323 196.609   7
  16   6   0 331.493 220.699   3
  16   6   0 263.336 233.196   2
 -16   6   0 451.742 325.455   6
  17   6   0 1226.17 495.598   3
 -17   6   0 1932.19 597.212   6
  17   6   0 630.764 300.620   2
 -17  -6   0 807.795 370.570   7
 -17   6   0 1585.99 619.778   7
  18   6   0 278.856 217.119   2
 -18  -6   0 76.1284 218.354   7
 -19  -6   0-274.366 194.371   7
 -19   6   0-332.908 351.469   7
 -19   6   0 217.013 167.286   6
 -20   6   0-429.198 412.897   6
 -20   6   0-161.024 340.084   7
 -20  -6   0-140.300 272.291   7
 -21   6   0 149.677 216.547   6
 -21   6   0 521.312 484.252   7
 -21  -6   0 185.157 341.368   7
 -22  -6   0-73.9318 175.985   7
 -22   6   0-109.049 363.364   7
 -23  -6   0 1591.45 615.055   7
 -23   6   0 2752.50 975.742   7
 -24   6   0 3544.16 1056.34   7
 -24  -6   0 2890.50 787.920   7
 -25   6   0-1859.26 801.099   7
 -25  -6   0-286.960 313.183   7
   0   7   0-383.791 304.325   4
   0   7   0 314.472 259.956   3
   0   7   0 208.306 219.991   1
   1   7   0-134.689 206.943   1
   1   7   0-107.604 186.035   4
  -1   7   0-219.524 364.239   4
  -1   7   0 79.3955 140.250   3
   1   7   0-168.899 270.562   3
  -1   7   0-38.7376 204.929   1
  -2   7   0 19329.1 1495.77   1
  -2   7   0 18000.2 1329.09   3
   2   7   0 18773.2 1402.52   1
   2   7   0 17768.5 1421.19   3
  -2   7   0 16962.5 1482.27   4
  -3   7   0 1002.11 297.222   1
  -3   7   0 657.765 253.854   4
  -3   7   0 964.117 291.813   3
  -3  -7   0 862.489 157.785   6
   3   7   0 955.488 374.307   1
   3   7   0 1055.09 388.697   3
  -4   7   0 1174.67 341.854   3
   4   7   0 989.391 395.657   3
  -4   7   0 1414.20 438.674   4
   4   7   0 881.888 295.936   1
   5   7   0-94.9403 197.977   1
  -5   7   0-432.323 224.473   4
  -5   7   0 161.013 202.332   3
   5   7   0 96.9629 157.891   3
   6   7   0 5991.01 807.491   1
  -6   7   0 5210.26 671.971   3
  -6   7   0 5770.84 893.672   4
   6   7   0 5101.35 820.171   3
  -6   7   0 5506.03 888.786   7
  -7   7   0 8613.09 1123.16   4
   7   7   0 9279.02 993.872   1
  -7   7   0 9252.24 890.915   3
   7   7   0 8031.38 1047.75   3
  -7   7   0 9009.89 1195.68   7
   8   7   0 3054.70 708.798   3
  -8   7   0 3432.14 751.886   7
  -8   7   0 3075.46 504.180   3
  -8   7   0 3840.27 781.636   4
   8   7   0 2576.41 530.420   1
   9   7   0-267.011 266.484   2
   9   7   0 124.199 265.243   3
  -9   7   0 470.554 325.356   7
   9   7   0 212.517 227.795   1
  -9   7   0 302.716 174.478   3
 -10   7   0 1587.53 542.051   7
  10   7   0 1872.26 522.275   2
 -10   7   0 2013.74 408.933   3
  10   7   0 2362.99 679.497   3
  10   7   0 2204.55 543.418   1
  11   7   0 4764.47 889.434   3
  11   7   0 3299.30 658.778   1
 -11   7   0 4106.21 842.540   7
  11   7   0 3764.86 744.590   2
  12   7   0 1009.44 380.019   1
 -12   7   0 553.509 341.385   7
  12   7   0 862.520 355.352   2
  12   7   0 866.460 477.558   3
 -13   7   0 695.616 402.799   7
  13   7   0 440.223 332.351   3
  13   7   0 522.434 322.765   2
  14   7   0 414.038 362.572   3
 -14   7   0 2122.59 718.890   7
  14   7   0 1843.85 584.775   2
 -15   7   0 1631.13 592.895   7
  15   7   0 1553.33 550.196   2
  15   7   0 1547.24 552.745   3
  16   7   0 1284.17 487.769   2
  16   7   0 1461.12 527.768   3
 -16   7   0 1444.05 555.880   7
  17   7   0 1550.07 529.191   2
 -17  -7   0 685.058 321.444   7
  17   7   0 1403.11 542.910   3
 -17   7   0 1587.78 616.837   7
  18   7   0 556.943 305.631   2
 -18   7   0 1030.53 578.255   7
 -18  -7   0 500.897 324.903   7
 -19   7   0-224.870 326.478   7
 -19  -7   0 342.908 301.115   7
  19   7   0 313.998 221.762   2
 -20  -7   0 2.09900 170.679   7
 -20   7   0-158.997 322.030   7
 -21   7   0 105.130 334.551   7
 -21  -7   0 275.713 262.787   7
 -22   7   0 4859.68 1190.15   7
 -22  -7   0 2420.73 706.790   7
 -23   7   0-194.624 228.491   7
 -23  -7   0 83.8823 195.144   7
 -24   7   0-342.119 534.569   7
 -24  -7   0 552.418 396.778   7
   0   8   0 181.275 179.203   3
   0   8   0 564.138 332.152   4
   0   8   0 484.418 344.120   1
  -1   8   0 401.811 282.231   1
   1   8   0 537.786 246.235   1
  -1   8   0 428.204 236.020   3
   1   8   0 704.734 352.889   3
  -1   8   0 740.099 440.940   4
  -2   8   0-72.1547 213.711   4
  -2   8   0 350.771 272.890   3
   2   8   0-19.5196 163.890   3
   2   8   0 282.686 225.589   1
  -2   8   0 198.696 199.990   1
   3   8   0 803.376 421.518   3
  -3   8   0 257.564 181.450   3
  -3   8   0 169.637 192.966   4
   3   8   0 238.699 163.033   1
  -3   8   0 651.941 342.153   1
   4   8   0 6686.23 913.276   1
  -4   8   0 4482.76 795.121   4
  -4   8   0 5596.03 786.273   3
  -4   8   0 5719.43 938.632   1
   4   8   0 4650.48 814.628   3
   5   8   0 283.960 224.955   1
  -5   8   0 460.751 271.355   3
   5   8   0 228.750 178.413   3
  -5   8   0 24.1232 358.551   4
   6   8   0 217.616 261.248   1
   6   8   0-393.525 396.127   3
  -6   8   0-31.6395 106.420   3
  -6   8   0-16.2851 203.370   4
  -7   8   0 409.862 342.311   7
  -7   8   0 702.096 316.898   3
   7   8   0 722.524 312.330   1
   7   8   0 359.509 201.965   3
  -7   8   0 722.757 315.739   4
  -8   8   0 8990.89 949.773   3
  -8   8   0 8232.20 1206.04   7
   8   8   0 9478.42 1068.16   1
   8   8   0 8388.77 1169.89   3
  -8   8   0 8027.87 1190.18   4
  -9   8   0 2229.62 654.092   4
   9   8   0 1850.22 553.362   3
   9   8   0 1936.54 532.924   1
  -9   8   0 2351.95 492.181   3
  -9   8   0 2367.22 670.469   7
 -10   8   0-294.887 300.215   4
  10   8   0 224.848 174.895   1
  10   8   0 53.3933 284.581   3
  10   8   0-86.7600 269.962   2
 -10   8   0 221.670 396.445   7
  11   8   0-248.974 210.164   2
 -11   8   0 412.822 392.140   4
  11   8   0-321.950 187.669   3
 -11   8   0-183.256 228.629   7
  11   8   0 280.253 216.350   1
  12   8   0 155.526 201.595   3
  12   8   0 2.42340 169.279   2
 -12   8   0-34.8070 284.196   7
  12   8   0-126.126 242.261   1
  13   8   0 2124.69 643.204   3
  13   8   0 534.341 369.049   2
 -13   8   0 974.311 482.723   7
  13   8   0 1499.24 490.658   1
  14   8   0 540.104 436.078   3
  14   8   0-262.585 246.225   2
 -14   8   0 56.5077 347.799   7
  15   8   0 1699.93 552.232   2
 -15   8   0 2152.89 717.703   7
  15   8   0 1151.88 523.869   3
  16   8   0 1267.23 473.384   2
 -16   8   0 1503.64 655.571   7
  16   8   0 813.661 414.865   3
  17   8   0 65.9356 306.857   3
 -17   8   0 371.476 373.303   7
  17   8   0 251.864 354.654   2
 -18  -8   0 1421.33 514.057   7
  18   8   0 2510.33 725.857   2
 -18   8   0 2856.11 848.350   7
 -19  -8   0 784.725 415.300   7
  19   8   0-165.218 265.026   2
 -19   8   0 152.967 278.336   7
 -20  -8   0 89.9961 184.384   7
 -20   8   0 539.352 428.995   7
  20   8   0-266.526 296.217   2
 -21   8   0 692.646 514.828   7
 -21  -8   0 255.268 237.201   7
 -22  -8   0 552.468 331.947   7
 -22   8   0-132.450 524.388   7
   0   9   0-158.193 223.919   1
   0   9   0-9.13857 178.087   3
   1   9   0 16931.1 1531.75   1
  -1   9   0 16513.0 1524.80   3
  -1   9   0 16577.2 1574.36   1
  -1   9   0 16338.4 1646.88   4
   1   9   0 15525.6 1513.98   3
   2   9   0 218.509 267.259   3
   2   9   0-88.2665 301.573   1
  -2   9   0 54.4804 234.868   4
  -2   9   0-173.496 275.669   3
  -2   9   0 2.68704 226.357   1
   3   9   0 407.946 431.130   3
  -3   9   0 186.481 263.579   1
  -3   9   0 279.056 295.168   3
   3   9   0-27.1087 211.127   1
  -3   9   0 62.1640 266.855   4
  -4   9   0 349.130 292.472   4
   4   9   0 687.684 388.942   3
  -4   9   0 1616.87 460.164   3
  -4   9   0 218.008 265.925   1
   4   9   0 1594.58 474.152   1
  -5   9   0 8003.04 1199.61   1
  -5   9   0 8147.34 1193.21   4
   5   9   0 7172.61 1087.59   3
  -5   9   0 9548.59 1105.17   3
   5   9   0 8457.63 1100.57   1
  -6   9   0 2977.07 789.283   1
   6   9   0 2549.50 629.910   1
  -6   9   0 3244.65 656.162   3
   6   9   0 3005.04 696.581   3
  -6   9   0 2581.90 695.173   4
   7   9   0 1727.10 618.801   3
  -7   9   0 936.503 488.984   4
   7   9   0 2085.96 539.803   1
  -7   9   0 2021.10 488.361   3
  -8   9   0-139.206 201.160   3
   8   9   0 85.3801 158.837   1
   8   9   0 298.842 220.161   3
   9   9   0 6136.58 1052.56   3
  -9   9   0 5165.32 996.800   4
   9   9   0 5688.10 921.969   1
 -10   9   0 179.225 376.162   4
 -10   9   0-110.756 493.691   7
  10   9   0 605.290 408.746   3
  10   9   0 174.989 195.308   2
  10   9   0 304.510 201.935   1
 -11   9   0 4557.16 1005.47   4
  11   9   0 3505.61 745.388   1
  11   9   0 3437.35 807.841   2
  11   9   0 3420.00 851.139   3
 -11   9   0 3401.01 876.643   7
  12   9   0 1461.90 558.143   2
 -12   9   0 1600.40 631.517   4
 -12   9   0 1988.10 659.432   7
  12   9   0 1197.60 468.837   3
  12   9   0 1646.85 514.956   1
  13   9   0 1023.78 444.598   2
  13   9   0 551.371 424.997   3
 -13   9   0 1020.16 482.873   7
 -13   9   0 1211.33 614.256   4
 -14   9   0 944.822 529.978   4
  14   9   0 190.778 320.753   2
  14   9   0 300.949 346.766   3
 -14   9   0-528.531 456.275   7
  15   9   0 3740.35 906.157   2
 -15   9   0 2417.71 779.428   7
  15   9   0 3414.52 864.639   3
 -15   9   0 3629.90 902.400   4
  16   9   0 3135.71 834.090   3
  16   9   0 2992.47 800.192   2
 -16   9   0 2936.85 825.222   7
  17   9   0 676.175 505.582   3
 -17   9   0 115.861 283.036   7
  17   9   0 507.157 443.193   2
 -18  -9   0-112.286 178.342   7
  18   9   0 576.535 461.882   3
 -18   9   0-194.391 350.165   7
  18   9   0 177.007 281.521   2
 -19   9   0 2197.06 945.725   7
 -19  -9   0 1735.95 599.720   7
  19   9   0 1546.50 531.864   2
 -20   9   0 1273.33 529.496   7
 -20  -9   0 432.301 282.890   7
  20   9   0 1362.05 621.655   2
 -21  -9   0 482.627 340.015   7
 -21   9   0 447.654 451.691   7
  21   9   0 414.101 343.877   2
   0  10   0 2358.62 674.850   3
   0  10   0 2475.06 613.488   1
  -1  10   0 1659.09 472.010   3
   1  10   0 1282.44 530.138   3
  -1  10   0 1634.12 634.614   4
   1  10   0 2173.62 614.308   1
  -1  10   0 2298.97 654.749   1
  -2  10   0 285.523 279.681   4
  -2  10   0 282.731 257.789   1
   2  10   0 40.0472 257.779   1
   2  10   0-255.524 281.194   3
  -2  10   0-115.766 194.215   3
   3  10   0 1558.10 601.441   3
   3  10   0 1334.73 491.456   1
  -3  10   0 1623.05 507.902   3
  -3  10   0 1604.28 618.098   4
  -3  10   0 890.926 362.373   1
   4  10   0 1145.56 411.378   1
  -4  10   0 597.779 296.048   1
   4  10   0 710.225 377.038   3
  -4  10   0 1168.66 511.524   4
  -4  10   0 902.294 377.570   3
   5  10   0 1145.17 509.564   3
  -5  10   0 1980.50 544.071   3
   5  10   0 2083.88 614.419   1
  -5  10   0 1497.50 548.908   1
  -5  10   0 1807.15 536.521   4
  -6  10   0 2455.31 772.330   4
  -6  10   0 1594.21 618.427   1
   6  10   0 2065.18 593.815   1
   6  10   0 2015.46 618.299   3
  -6  10   0 2401.39 584.810   3
   7  10   0 1224.94 426.115   1
  -7  10   0 1010.36 397.797   4
  -7  10   0 1186.26 521.668   1
   7  10   0 945.464 472.195   3
  -8  10   0 140.061 275.957   4
   8  10   0-76.8737 224.970   3
   8  10   0-90.7086 180.050   1
  -8  10   0 545.218 252.447   1
  -9  10   0 655.262 434.862   4
   9  10   0 841.546 494.754   3
   9  10   0 581.744 402.832   1
  10  10   0 881.803 483.058   2
 -10  10   0 704.053 432.878   4
  10  10   0 278.672 232.545   3
 -11  10   0 744.081 483.437   4
  11  10   0 441.762 362.332   2
  11  10   0 404.926 284.562   3
  12  10   0 1712.87 617.318   2
  12  10   0 809.565 444.668   3
 -12  10   0 1105.89 551.462   7
 -12  10   0 2671.14 891.649   4
  13  10   0 683.211 416.122   2
 -13  10   0 380.906 282.106   7
  13  10   0 161.113 282.980   3
 -13  10   0 1163.36 681.156   4
 -14  10   0 1047.11 568.076   4
 -14  10   0-18.5219 285.772   7
  14  10   0 275.895 316.476   3
  14  10   0 196.382 218.820   2
 -15  10   0-358.548 547.485   4
  15  10   0 543.117 404.913   3
  15  10   0 798.378 526.793   2
 -15  10   0 6.05309 406.033   7
  16  10   0-126.621 288.190   2
  16  10   0 51.1462 201.449   3
 -16  10   0 122.402 264.003   4
  17  10   0 698.962 539.695   3
 -17  10   0-170.158 286.450   7
 -17  10   0 90.3685 420.556   4
 -18  10   0 2148.17 812.529   4
  18  10   0 1884.13 701.970   2
 -18  10   0 1594.20 594.748   7
 -19  10   0 362.743 373.784   4
 -19 -10   0 398.793 290.146   7
  19  10   0 663.475 418.623   2
 -19  10   0-362.737 517.836   7
   0  11   0 193.676 288.845   1
   0  11   0 11.3562 182.703   3
   1  11   0 3738.59 833.909   1
  -1  11   0 2674.11 723.101   1
  -1  11   0 3398.83 786.134   3
   1  11   0 2690.89 725.495   3
  -2  11   0 697.511 251.610   3
  -2  11   0 1212.97 531.763   1
   2  11   0 1355.77 530.059   3
   2  11   0 1672.60 601.092   1
   3  11   0 52.6228 268.132   3
  -3  11   0-605.419 595.038   4
   3  11   0-97.3489 191.895   1
  -3  11   0-213.983 361.773   3
  -3  11   0-21.0407 233.468   1
  -4  11   0 358.860 252.083   1
  -4  11   0 998.363 375.953   3
  -4  11   0 886.670 439.499   4
   4  11   0 1657.50 542.779   1
   4  11   0 1188.73 520.837   3
   5  11   0-110.469 325.171   3
   5  11   0 487.848 418.757   1
  -5  11   0 187.266 194.416   1
  -5  11   0-378.705 343.387   3
  -5  11   0-112.021 363.832   4
  -6  11   0 586.467 496.794   4
  -6  11   0 108.893 245.467   1
   6  11   0 498.442 289.438   3
   6  11   0 176.055 274.544   1
   7  11   0 13.5103 171.576   3
  -7  11   0-226.695 412.965   1
  -7  11   0-98.2270 333.136   4
  -8  11   0 338.110 283.587   4
   8  11   0 192.930 166.701   3
  -9  11   0 396.362 255.987   1
   9  11   0 1214.28 536.659   3
  -9  11   0 300.538 306.448   4
 -10  11   0 840.009 576.908   1
  10  11   0-406.232 277.064   2
 -10  11   0-828.873 550.187   4
  10  11   0 402.723 435.653   3
  11  11   0 640.709 395.347   3
 -11  11   0-344.240 424.941   4
 -11  11   0 203.164 406.000   1
  11  11   0 336.996 304.027   2
  12  11   0-118.098 159.004   2
 -12  11   0-346.837 516.788   4
  12  11   0-538.462 519.792   3
  13  11   0-755.980 533.234   3
  13  11   0-298.176 320.653   2
 -13  11   0 733.807 471.541   4
  14  11   0-63.5062 350.744   3
 -14  11   0 425.803 296.033   4
  14  11   0-286.146 555.940   2
 -15  11   0 1014.70 615.580   4
  15  11   0 2567.65 872.451   3
  15  11   0 2909.91 867.873   2
  16  11   0 357.306 336.705   2
  16  11   0-319.881 365.276   3
   0  12   0-150.369 330.655   3
   0  12   0 1168.99 533.313   1
   1  12   0-46.1953 289.809   1
  -1  12   0 432.535 360.869   3
  -1  12   0 17.7942 200.327   1
   1  12   0 62.9640 228.782   3
  -2  12   0 61.4749 268.276   1
   2  12   0 45.3118 238.928   3
   2  12   0 98.9641 162.330   1
  -3  12   0 913.053 540.543   1
  -3  12   0 402.208 323.555   3
   3  12   0 540.381 294.089   3
   3  12   0-13.4323 302.401   1
  -4  12   0 897.137 594.442   1
  -4  12   0 730.961 497.195   4
   4  12   0 56.6038 253.964   3
   5  12   0 942.981 461.546   3
  -5  12   0 615.898 337.049   1
  -5  12   0 1641.41 684.873   4
  -6  12   0 147.571 311.910   1
  -6  12   0 527.963 496.139   4
   6  12   0 405.724 352.305   3
   7  12   0 505.380 325.999   3
  -7  12   0 75.8325 278.144   4
  -7  12   0 258.906 274.482   1
   8  12   0-300.192 173.334   3
  -8  12   0 197.159 350.855   4
  -8  12   0-61.4572 228.293   1
  -9  12   0 767.242 501.637   4
   9  12   0 1964.30 647.372   3
  -9  12   0 635.651 500.192   1
  10  12   0 34.8037 386.940   2
  10  12   0 399.549 478.250   3
 -10  12   0 417.439 403.606   4
 -10  12   0 942.908 601.301   1
 -11  12   0 176.385 466.972   4
 -11  12   0 75.5591 403.750   1
  11  12   0-149.005 373.074   3
  12  12   0-373.743 448.926   2
  12  12   0-1.99034 295.935   3
 -12  12   0 163.925 386.711   4
 -12  12   0 509.860 430.172   1
 -13  12   0 1121.52 589.954   4
 -13  12   0 1384.98 657.210   1
  13  12   0 1014.49 592.347   3
  13  12   0 1167.05 576.546   2
   0  13   0 270.250 393.518   1
   0  13   0-439.322 404.379   3
   1  13   0 7536.43 1335.10   3
  -1  13   0 11163.2 1601.08   3
  -1  13   0 7924.63 1359.13   1
   2  13   0 416.962 253.645   3
  -2  13   0 621.229 317.739   3
  -2  13   0 345.261 347.051   1
  -3  13   0 1285.13 558.855   1
   3  13   0 81.8889 248.737   3
   4  13   0 818.377 552.463   3
  -4  13   0-5.32817 314.076   1
  -5  13   0 2188.79 822.776   4
   5  13   0 2529.21 864.163   3
  -5  13   0 927.375 469.199   1
   6  13   0 1933.28 634.409   3
  -6  13   0 1495.90 616.007   1
  -6  13   0 2197.25 778.521   4
   7  13   0 574.204 453.308   3
  -7  13   0 190.206 235.213   4
  -8  13   0-604.405 565.832   1
   8  13   0 495.676 398.540   3
  -8  13   0 227.513 269.031   4
   9  13   0-304.866 329.598   3
  -9  13   0-400.910 343.231   4
   9  13   0-604.704 475.056   2
  -9  13   0-294.805 592.605   1
 -28   0   1-246.765 289.324   7
 -28   0   1-663.744 693.839   6
 -27   0   1 34.6010 200.436   7
 -26   0   1 298.317 381.277   7
 -25   0   1 140.216 165.385   7
 -24   0   1-225.986 427.883   7
 -23   0   1 226.537 339.957   7
 -22   0   1 53.8558 203.928   7
 -21   0   1-80.9942 171.132   7
 -20   0   1 204.890 191.182   7
 -19   0   1 130.801 181.711   7
 -18   0   1-323.370 286.342   7
 -18   0   1-42.0936 113.219   5
 -17   0   1-4.92169 107.108   5
 -17   0   1 105.389 205.924   7
 -16   0   1 81.2863 86.7747   5
 -16   0   1 16.9269 194.494   7
 -15   0   1-13.7781 106.348   5
 -15   0   1 170.834 187.888   7
 -14   0   1 180.769 139.915   7
 -14   0   1-15.1618 70.1260   5
 -13   0   1-105.542 118.789   5
 -13   0   1-32.1404 156.560   7
 -12   0   1 21.9952 55.3099   5
 -12   0   1-95.1015 178.896   7
 -11   0   1-9.77783 110.348   7
 -11   0   1-43.8560 57.5445   5
 -10   0   1-41.4798 137.380   7
 -10   0   1 30.3360 69.6202   5
  -9   0   1 121.876 130.970   7
  -9   0   1-131.289 86.3794   5
  -8   0   1-2.66630 93.5084   7
  -8   0   1 127.485 63.5567   5
   7   0  -1 33.3303 50.7613   3
  -7   0   1 23.4385 36.8561   5
  -7   0   1-23.7395 65.4391   7
   6   0  -1 63.0988 49.3072   3
  -6   0   1-51.7826 78.3073   7
  -6   0   1 4.13010 40.9186   5
  -5   0   1-53.9544 49.4690   7
   5   0  -1 20.3350 34.5547   3
  -5   0   1 33.1765 46.4549   3
  -5   0   1 26.3476 26.7919   5
   4   0  -1 96.0048 44.5446   3
  -4   0   1 44.8610 44.9553   3
  -4   0   1 93.7613 54.6183   7
   3   0  -1 65.6629 31.7870   3
  -3   0   1 53.3544 46.0630   7
  -3   0   1 38.5055 18.7945   3
   3   0  -1 23.5471 35.0225   7
  -2   0  -1 61.5283 40.7502   5
   2   0   1 11.3032 37.8307   7
  -2   0  -1 3.10608 38.0403   7
  -3   0  -1 36.3698 46.9302   5
  -3   0  -1 30.7262 52.7511   7
  -4   0  -1 56.7589 60.6090   5
  -4   0  -1 70.8203 59.1550   7
  -5   0  -1 226.960 131.941   7
  -5   0  -1 50.5605 57.0544   5
  -6   0  -1-0.37452 62.7524   5
  -6   0  -1-1.71244 90.5400   7
  -7   0  -1 1.13490 64.1544   5
  -7   0  -1 36.0181 101.480   7
  -8   0  -1 144.192 122.524   5
  -8   0  -1 125.899 123.112   7
  -9   0  -1-183.816 207.601   7
  -9   0  -1-13.0247 124.226   5
 -10   0  -1-48.3633 134.059   7
 -10   0  -1-54.7176 105.156   5
 -11   0  -1 1.87789 169.892   7
 -11   0  -1 48.8198 93.6948   5
 -12   0  -1 297.021 255.608   7
 -12   0  -1-35.1771 98.2428   5
 -13   0  -1-25.7862 214.394   7
 -13   0  -1 99.8104 105.892   5
 -14   0  -1 74.2222 168.635   7
 -14   0  -1 16.4163 93.4921   5
 -15   0  -1 165.898 160.258   7
 -15   0  -1 13.3527 136.067   5
 -16   0  -1 99.0821 137.438   7
 -16   0  -1 7.80046 100.431   5
 -17   0  -1 33.5310 138.307   5
 -17   0  -1 59.7489 194.523   7
 -18   0  -1 85.8461 228.960   7
 -18   0  -1 140.749 193.030   5
 -19   0  -1 288.134 215.968   5
 -19   0  -1-276.286 333.057   7
 -20   0  -1 20.6970 225.391   7
 -21   0  -1 164.594 263.667   7
 -22   0  -1-189.124 339.692   7
 -23   0  -1-118.638 281.739   7
 -24   0  -1 924.316 560.492   7
 -25   0  -1 284.527 321.710   7
 -26   0  -1-252.274 203.161   7
 -27   0  -1-2135.91 812.243   7
 -28   1   1 675.491 559.006   6
 -28   1   1-34.2135 286.587   7
 -28  -1   1-531.631 630.671   7
 -27   1   1 520.657 385.103   7
 -27  -1   1 367.853 287.997   7
 -26   1   1 316.591 376.157   7
 -26  -1   1 726.196 477.746   7
 -25  -1   1 1481.77 647.738   7
 -25   1   1 414.462 402.923   7
 -24  -1   1 1109.27 474.390   7
 -24   1   1 1031.93 499.694   7
 -23  -1   1 9.51077 182.151   7
 -23   1   1-169.378 300.138   7
 -22   1   1-24.7779 206.884   7
 -22  -1   1 565.223 334.290   7
 -21  -1   1 921.859 423.718   7
 -21   1   1 1438.31 564.480   7
 -20  -1   1 2690.35 683.836   7
 -20   1   1 3390.57 773.736   7
 -19  -1   1 2166.69 576.572   7
 -19   1   1 3252.21 735.051   7
 -18   1   1 2003.43 552.502   7
 -18  -1   1 1758.77 354.106   5
 -18  -1   1 1355.21 429.527   7
 -17  -1   1 966.667 256.593   5
 -17   1   1 1723.13 477.579   7
 -17  -1   1 1127.37 350.760   7
 -16   1   1 1022.91 361.887   7
 -16  -1   1 640.114 210.324   5
 -16  -1   1 500.478 252.083   7
 -15   1   1-279.386 270.028   7
 -15  -1   1-23.8574 56.3937   5
 -15  -1   1 114.424 173.447   7
 -14   1   1 1895.61 453.706   7
 -14  -1   1 1806.09 316.553   5
 -14  -1   1 1747.68 410.894   7
 -13  -1   1 3971.57 594.715   7
 -13   1   1 4269.43 655.713   7
 -13  -1   1 4505.97 470.346   5
 -12  -1   1 1302.88 344.961   7
 -12  -1   1 1571.45 277.571   5
 -12   1   1 1328.09 346.246   7
  11   1  -1-40.4908 95.3928   3
 -11  -1   1 110.790 101.746   7
 -11  -1   1 35.5466 60.7345   5
 -11   1   1 57.1666 113.270   7
  10   1  -1 4469.38 498.502   3
 -10   1   1 4426.09 556.738   7
 -10  -1   1 5053.40 571.982   7
 -10  -1   1 4473.34 406.165   5
  -9  -1   1 115.770 97.4961   7
   9   1  -1 188.482 134.306   3
   8   1  -1 22618.6 1019.02   3
  -8   1   1 23610.8 1146.38   7
  -8  -1   1 24382.7 1115.02   7
  -7   1   1 12181.7 768.939   7
   7   1  -1 11882.6 706.051   3
  -7   1   1 13925.1 505.555   3
  -7  -1   1 12020.6 726.365   7
   7   1  -1 12560.3 758.053   2
  -6  -1   1 1380.51 226.415   7
  -6   1   1 1281.04 236.827   7
   6   1  -1 1089.44 206.933   3
   6   1  -1 1304.34 217.981   2
  -6   1   1 1182.65 130.162   3
  -5   1   1 47587.7 1286.51   7
   5   1  -1 46514.1 1236.31   2
  -5  -1   1 45812.9 1157.76   7
   5   1  -1 45790.0 1239.38   3
   4   1  -1 7453.60 464.279   3
  -4  -1   1 7662.91 398.584   1
   4   1  -1 7229.98 434.930   2
  -4   1   1 7391.49 469.652   7
   3   1  -1 75588.7 1394.22   3
  -3  -1   1 81270.4 1043.06   1
  -3   1   1 73641.8 1345.53   7
   3   1  -1 77322.5 1024.34   1
   3   1  -1 77188.0 1279.86   2
  -2   1   1 293.833 64.7550   6
  -2  -1   1 135.901 64.5233   3
   2  -1  -1 325.861 88.9976   7
  -2   1   1 216.017 76.7808   7
   2  -1  -1 159.696 50.6250   6
   2   1  -1 437.729 100.939   3
  -1   1   1-0.04036 265.231   3
   1  -1  -1-0.03994 244.800   3
   0   1   1 23290.3 599.355   3
   0   1  -1 25383.4 609.847   7
   0   1   1 25334.0 533.313   6
   0   1   1 26561.9 684.939   1
  -1   1  -1 205904. 1960.63   7
  -1  -1  -1 116161. 1543.19   3
  -2   1  -1 35573.9 919.721   5
   2   1   1 35647.7 926.376   2
  -2   1  -1 35723.2 933.818   7
   2   1   1 33867.2 934.648   3
   2   1   1 33748.0 894.125   1
  -3   1  -1 4635.83 362.413   5
   3   1   1 4947.43 378.722   1
   3   1   1 4706.12 372.905   2
   3   1   1 4629.75 373.693   3
  -3   1  -1 4525.32 366.530   7
   4   1   1 6564.13 477.867   3
   4   1   1 7891.65 536.600   2
  -4   1  -1 7369.86 522.216   7
  -4   1  -1 7784.44 491.358   5
  -5   1  -1 7961.32 595.385   7
   5   1   1 8006.80 588.959   2
  -5   1  -1 7838.76 530.725   5
  -5  -1  -1 8131.80 585.836   7
   5   1   1 8421.78 588.736   3
   6   1   1 11130.3 734.848   2
  -6  -1  -1 11121.4 744.020   7
  -6   1  -1 10892.6 753.145   7
  -6   1  -1 10934.9 661.965   5
  -7  -1  -1 186.563 131.772   7
  -7   1  -1 15.0179 99.1699   5
  -7   1  -1 131.946 124.279   7
  -8   1  -1 95533.9 2519.77   7
  -8  -1  -1 93327.5 2450.87   7
  -8   1  -1 94799.7 2135.42   5
  -9  -1  -1 3196.98 488.544   7
  -9   1  -1 2933.76 474.186   7
  -9   1  -1 2879.55 400.979   5
 -10   1  -1 9847.23 757.531   5
 -10   1  -1 11237.5 969.118   7
 -10  -1  -1 10160.2 736.098   5
 -10  -1  -1 9857.95 893.145   7
 -11  -1  -1 2083.80 354.434   5
 -11  -1  -1 2092.19 416.001   7
 -11   1  -1 2088.65 370.514   5
 -11   1  -1 2688.25 503.322   7
 -12   1  -1 4782.29 696.429   7
 -12  -1  -1 4430.37 527.176   5
 -12   1  -1 4502.04 562.044   5
 -12  -1  -1 5177.75 722.335   7
 -13  -1  -1 199.393 154.407   5
 -13   1  -1 54.4381 112.450   5
 -13   1  -1 174.235 208.210   7
 -13  -1  -1 18.1085 138.568   7
 -14   1  -1 217.250 162.372   7
 -14  -1  -1 272.725 195.463   7
 -14  -1  -1 106.868 72.6172   5
 -14   1  -1 141.699 180.950   5
 -15  -1  -1 1385.03 418.052   7
 -15  -1  -1 1293.98 307.576   5
 -15   1  -1 1538.31 372.775   5
 -15   1  -1 1369.77 450.957   7
 -16   1  -1 4217.94 643.324   5
 -16  -1  -1 3384.68 712.286   7
 -16  -1  -1 4858.99 640.492   5
 -16   1  -1 4021.85 738.747   7
 -17   1  -1 27.9432 261.373   7
 -17   1  -1 203.948 141.672   5
 -17  -1  -1-96.1670 214.670   5
 -17  -1  -1 8.88013 174.860   7
 -18  -1  -1 1224.49 344.954   5
 -18  -1  -1 1493.11 537.119   7
 -18   1  -1 1660.91 520.655   7
 -19  -1  -1 4340.20 875.173   7
 -19   1  -1 4005.53 887.903   7
 -20  -1  -1 231.446 306.578   7
 -20   1  -1 158.869 280.987   7
 -21   1  -1 152.380 243.169   7
 -21  -1  -1-0.70740 334.649   7
 -22   1  -1 220.312 376.531   7
 -22  -1  -1 47.8096 176.354   7
 -23   1  -1 150.510 247.510   7
 -23  -1  -1 675.372 405.580   7
 -24  -1  -1 2504.38 775.386   7
 -24   1  -1 66.9641 233.711   7
 -25   1  -1-256.105 374.976   7
 -25  -1  -1 875.277 495.268   7
 -26  -1  -1 343.349 448.573   7
 -26   1  -1-253.186 379.404   7
 -27  -1  -1-428.695 512.663   7
 -27   1  -1-606.110 602.870   7
 -27   2   1-80.8929 368.721   6
 -27  -2   1 561.117 387.512   7
 -27   2   1-369.005 472.465   7
 -26  -2   1 1762.25 659.744   7
 -26   2   1 1978.30 778.519   6
 -26   2   1 2029.07 758.332   7
 -25  -2   1-380.729 453.917   7
 -25   2   1 379.354 397.585   7
 -24  -2   1 858.455 393.128   7
 -24   2   1-136.446 291.267   7
 -23  -2   1 656.526 379.189   7
 -23   2   1 933.121 460.796   7
 -22  -2   1 1224.96 485.839   7
 -22   2   1 1615.41 615.452   7
 -21  -2   1 438.819 348.082   7
 -21   2   1 409.013 356.894   7
 -20   2   1-5.78730 199.835   7
 -20  -2   1 81.1279 240.732   7
 -19  -2   1-17.8809 176.126   7
 -19   2   1-30.5227 253.374   7
 -18   2   1 1117.57 445.080   7
 -18  -2   1 830.639 387.080   7
 -17  -2   1 5261.50 617.153   5
 -17  -2   1 5109.70 800.091   7
 -17   2   1 5293.18 875.899   7
 -16  -2   1 5875.78 630.000   5
 -16   2   1 4359.32 771.818   7
 -16  -2   1 4351.34 722.908   7
 -15  -2   1 4626.56 542.484   5
 -15  -2   1 4176.91 678.922   7
 -15   2   1 4265.79 714.396   7
 -14   2   1 2761.25 553.700   7
 -14  -2   1 1932.53 338.707   5
 -14  -2   1 2425.72 503.739   7
 -13   2   1 2103.95 475.109   7
 -13  -2   1 1684.40 411.446   7
  13   2  -1 1757.05 408.703   3
 -12   2   1 1273.26 358.738   7
 -12  -2   1 1741.95 383.116   7
  12   2  -1 1868.28 385.338   3
 -11  -2   1 709.998 236.994   7
  11   2  -1 618.518 243.150   3
 -11   2   1 965.554 297.379   7
 -10   2   1 3660.96 551.895   7
  10   2  -1 3228.16 485.173   3
  10   2  -1 4133.97 544.814   2
 -10  -2   1 3464.44 491.724   7
   9   2  -1 13525.8 947.972   3
  -9   2   1 14614.3 1036.18   7
  -9  -2   1 13913.7 920.871   7
   9   2  -1 13619.9 944.290   2
   8   2  -1 3345.95 458.008   3
  -8   2   1 3002.93 454.353   7
   8   2  -1 3467.68 442.454   2
  -7   2   1 16146.6 966.119   7
   7   2  -1 15851.4 929.603   3
   7   2  -1 14864.5 894.258   2
  -6   2   1 246.296 147.406   7
   6   2  -1 32.1434 78.8575   3
  -6   2   1 237.169 57.7972   3
   6   2  -1 64.2837 74.1752   2
   5   2  -1 5774.13 527.242   3
   5   2  -1 5839.54 424.128   1
   5   2  -1 5685.99 490.805   2
  -5   2   1 5423.51 263.634   3
  -5   2   1 6138.87 548.870   7
   4  -2  -1 21578.5 541.504   3
  -4   2   1 20101.4 930.689   7
   4   2  -1 20413.0 725.567   1
   4   2  -1 19490.9 923.478   3
  -4   2   1 20228.0 542.125   3
   3   2  -1 2885.38 258.581   1
   3   2  -1 2349.17 306.681   3
  -3   2   1 2917.68 244.038   6
  -3   2   1 2441.02 309.438   7
   3  -2  -1 2619.91 202.936   3
  -3   2   1 2498.38 211.401   3
   2   2  -1 7980.72 532.019   3
  -2   2   1 7262.72 507.249   4
  -2   2   1 7403.12 405.470   3
   2   2  -1 7509.15 398.840   1
   2  -2  -1 6975.17 388.080   3
  -2  -2   1 7230.38 414.025   1
  -2   2   1 8226.33 543.321   7
  -2   2   1 7862.01 338.056   6
   2  -2  -1 8130.96 333.098   6
  -1   2   1 254078. 2967.16   1
  -1   2   1 253868. 2544.87   3
   1   2  -1 245386. 2830.68   4
   1   2  -1 258425. 2517.55   1
   1   2  -1 258931. 2841.69   3
  -1   2   1 258878. 2937.59   4
   0   2   1 79682.4 1620.54   4
   0   2   1 77818.6 1567.31   1
   0   2  -1 76235.6 1611.76   4
   0   2  -1 73997.4 1516.49   7
   0   2  -1 75456.4 1447.52   3
   0  -2  -1 80427.4 1037.91   6
   0   2   1 77314.1 1507.34   3
   1   2   1 45439.9 1195.92   1
   1   2   1 46080.8 1256.25   3
  -1   2  -1 46990.5 1121.74   3
  -1   2  -1 46637.0 1249.37   7
  -2   2  -1 82382.9 1746.35   7
   2   2   1 87380.1 1828.16   3
  -2   2  -1 83969.9 1490.46   3
   2   2   1 85405.2 1688.50   1
  -3   2  -1 726.178 142.933   3
   3   2   1 555.407 164.307   1
   3   2   1 808.365 190.493   3
  -3   2  -1 652.261 180.896   7
   4   2   1 11654.4 734.671   2
   4   2   1 12213.8 756.559   3
  -4   2  -1 10954.2 719.506   7
   4   2   1 12125.1 708.919   1
   5   2   1 1221.13 259.650   2
  -5   2  -1 918.189 239.616   7
   5   2   1 1849.79 315.163   3
   5   2   1 1153.76 234.383   1
   6   2   1 29454.6 1275.03   2
  -6   2  -1 29549.0 1325.79   7
   6   2   1 27281.5 1246.61   3
   6   2   1 28893.6 1223.57   1
  -7   2  -1 735.993 253.811   7
   7   2   1 457.730 193.783   3
   7   2   1 703.190 225.674   2
  -8  -2  -1 19251.8 1152.28   7
  -8   2  -1 20551.4 1224.17   7
   8   2   1 20846.6 1171.23   3
   8   2   1 21311.6 1204.78   2
   9   2   1 14840.3 1056.38   2
   9   2   1 15168.4 1026.85   3
  -9   2  -1 14724.4 1088.50   7
  -9  -2  -1 14115.4 1035.89   7
 -10  -2  -1 11188.1 965.174   7
 -10   2  -1 11727.2 1030.75   7
 -11   2  -1 2746.83 509.042   7
 -11  -2  -1 2548.52 487.005   7
 -12  -2  -1 2099.23 474.785   7
 -12   2  -1 2298.89 519.261   7
 -13  -2  -1 1275.95 387.355   7
 -13   2  -1 2152.99 533.192   7
 -14  -2  -1 3890.96 689.786   7
 -14  -2  -1 3405.75 528.327   5
 -14   2  -1 3832.65 679.768   7
 -15  -2  -1 1618.54 364.170   5
 -15   2  -1 1992.73 474.091   7
 -15  -2  -1 1937.27 494.779   7
 -16  -2  -1 8354.44 863.045   5
 -16  -2  -1 6866.29 984.983   7
 -16   2  -1 6949.21 1016.50   7
 -17  -2  -1 5771.45 731.221   5
 -17   2  -1 4701.09 910.006   7
 -17  -2  -1 5878.98 935.657   7
 -18  -2  -1 445.769 230.961   5
 -18  -2  -1 248.083 296.794   7
 -18   2  -1 76.2961 279.289   7
 -19   2  -1 1226.25 464.875   7
 -19  -2  -1 1529.75 520.532   7
 -20   2  -1 704.346 385.559   7
 -20  -2  -1 1260.25 444.961   7
 -21  -2  -1 1809.12 625.607   7
 -21   2  -1 2486.24 721.781   7
 -22  -2  -1-333.562 248.203   7
 -22   2  -1 450.307 370.118   7
 -23   2  -1 95.4826 346.562   7
 -23  -2  -1 124.861 159.970   7
 -24  -2  -1 155.379 214.346   7
 -24   2  -1 91.4225 370.721   7
 -25  -2  -1 601.733 340.515   7
 -25   2  -1 858.469 480.775   7
 -26  -2  -1 158.252 288.780   7
 -26   2  -1-247.822 540.251   7
 -27  -2  -1-204.394 335.201   7
 -27   2  -1 1586.33 766.756   7
 -27  -3   1 326.636 356.620   7
 -27   3   1-617.216 529.349   6
 -27   3   1-268.021 356.565   7
 -26   3   1 759.266 577.166   6
 -26  -3   1 2045.22 676.478   7
 -26   3   1 528.107 490.846   7
 -25   3   1 499.283 347.783   6
 -25  -3   1-451.700 373.214   7
 -25   3   1 211.867 362.850   7
 -24  -3   1 131.083 214.830   7
 -24   3   1 593.596 384.933   7
 -23  -3   1 1816.94 595.558   7
 -23   3   1 2259.35 712.068   7
 -22   3   1 1922.18 694.066   7
 -22  -3   1 1288.61 485.238   7
 -21   3   1-4.99315 309.174   7
 -21  -3   1-237.432 334.660   7
 -20  -3   1 2065.40 615.210   7
 -20   3   1 2485.67 687.995   7
 -19   3   1 4086.05 833.081   7
 -19  -3   1 3787.14 755.198   7
 -18   3   1-484.643 341.558   7
 -18  -3   1-143.613 188.587   7
 -17  -3   1 2527.16 576.882   7
 -17   3   1 2601.62 649.063   7
 -17  -3   1 3283.17 502.667   5
 -16  -3   1 1760.34 494.351   7
 -16   3   1 2606.93 629.866   7
  15   3  -1 1064.69 359.916   3
 -15  -3   1 871.594 310.449   7
 -15   3   1 843.538 369.241   7
 -14   3   1 209.118 195.730   7
  14   3  -1 702.199 315.372   3
 -14  -3   1 402.650 226.021   7
  13   3  -1 1580.39 427.025   2
 -13   3   1 1446.19 394.385   7
 -13  -3   1 1518.79 403.154   7
  13   3  -1 1669.28 427.451   3
 -12  -3   1 1761.70 406.837   7
 -12   3   1 2685.81 556.271   7
 -12   3   1 1539.79 201.283   3
  12   3  -1 2117.63 452.930   3
  12   3  -1 2007.91 446.030   2
  11   3  -1 15056.8 1203.46   3
  11   3  -1 15037.7 1144.09   2
 -11  -3   1 13718.4 1059.61   7
 -11   3   1 13942.3 1161.24   7
 -11   3   1 13812.7 592.157   3
  10   3  -1 1380.82 349.964   3
 -10   3   1 1512.47 190.100   3
 -10   3   1 1265.01 334.190   7
  10   3  -1 1662.70 363.481   2
   9   3  -1 6331.20 686.457   2
  -9   3   1 5745.21 357.479   3
   9   3  -1 5877.01 695.869   3
  -9   3   1 6209.45 740.914   7
   8   3  -1 716.386 261.817   3
  -8   3   1 858.977 305.627   7
  -8   3   1 869.540 137.898   3
   8   3  -1 986.751 292.764   2
  -7   3   1 29355.7 783.005   3
  -7   3   1 30364.0 1496.27   7
   7   3  -1 30991.4 1471.06   3
   7   3  -1 31476.6 1244.16   1
   7   3  -1 30913.5 1399.27   2
  -6   3   1 233.250 70.1201   3
   6   3  -1 128.695 91.5271   1
  -6   3   1 151.011 144.943   7
   6   3  -1 335.539 144.323   2
   6   3  -1 300.903 151.867   3
  -5   3   1 4581.51 345.837   3
   5   3  -1 4654.52 543.091   3
  -5   3   1 4210.12 387.611   6
   5   3  -1 4808.47 427.139   1
  -5   3   1 4722.97 546.005   7
   4   3  -1 2712.21 399.788   3
  -4   3   1 2773.99 285.195   3
  -4   3   1 2975.63 282.617   6
   4   3  -1 2721.04 322.142   1
  -4   3   1 2892.20 411.013   7
  -3   3   1 2586.17 389.097   7
   3   3  -1 2580.88 306.965   1
   3   3  -1 2572.45 390.312   3
  -3   3   1 2571.00 221.632   6
  -3   3   1 2765.48 305.197   3
  -2   3   1 45417.4 1278.02   3
   2   3  -1 46460.0 1303.09   1
   2   3  -1 45600.3 1492.56   4
   2   3  -1 46775.8 1527.36   3
  -2   3   1 45792.1 771.655   6
  -2   3   1 46591.0 1571.77   7
   2  -3  -1 46762.1 791.311   6
  -2   3   1 46717.1 1587.32   4
   1   3  -1 462.102 207.210   4
   1  -3  -1 115.296 37.0555   6
  -1   3   1 26.5371 102.017   1
  -1   3   1 141.528 46.9060   6
  -1   3   1 56.6191 114.227   4
  -1   3   1 171.126 120.925   3
   1   3  -1 212.754 139.313   1
   1   3  -1 81.5956 128.223   3
   0   3  -1 34831.9 1314.23   4
   0   3  -1 30802.2 1157.23   3
   0  -3  -1 34571.9 722.221   6
   0   3   1 33287.1 1209.98   3
   0   3   1 31915.0 1267.18   4
   0   3   1 32550.8 1240.24   1
  -1   3  -1 2781.04 394.134   4
  -1   3  -1 2001.47 286.391   3
   1   3   1 2439.88 361.381   3
  -1   3  -1 2738.40 375.074   7
   1   3   1 2365.26 341.230   1
  -2   3  -1 6011.19 560.473   7
   2   3   1 6201.64 573.538   3
   2   3   1 6151.78 533.178   1
  -2   3  -1 5352.92 459.498   3
   3   3   1 24170.6 1184.80   3
   3   3   1 24862.7 1096.43   1
  -3   3  -1 25071.6 970.233   3
  -3   3  -1 25887.3 1189.44   7
  -4   3  -1 703.408 183.405   3
  -4   3  -1 688.415 221.068   7
   4   3   1 778.093 214.725   1
   4   3   1 841.508 279.710   3
  -5   3  -1 5136.59 439.026   3
   5   3   1 5717.80 646.516   3
  -5   3  -1 5602.07 613.989   7
   5   3   1 5396.53 541.930   1
   5   3   1 5143.93 573.449   2
  -6   3  -1 26246.2 1379.56   7
   6   3   1 27343.1 1352.17   2
   6   3   1 26791.4 1274.31   1
  -6   3  -1 26029.5 982.605   3
   6   3   1 26638.1 1381.42   3
   7   3   1 260.971 159.974   1
  -7   3  -1 490.802 225.024   7
  -7   3  -1 603.639 161.179   3
   7   3   1 533.204 259.636   3
   7   3   1 586.467 251.264   2
  -8   3  -1 2442.59 462.457   7
   8   3   1 2158.77 433.349   3
   8   3   1 2502.42 446.300   2
   8   3   1 2327.43 437.063   1
  -9   3  -1 8591.09 899.736   7
   9   3   1 9057.36 879.356   3
   9   3   1 7938.76 829.142   2
 -10   3  -1 7124.74 844.008   7
  10   3   1 6993.39 803.108   2
  10   3   1 8816.74 883.734   3
 -11  -3  -1 740.995 266.794   7
  11   3   1 1200.11 346.197   2
  11   3   1 681.427 282.475   3
 -11   3  -1 1069.94 312.768   7
 -12   3  -1 1951.78 483.110   7
 -12  -3  -1 1795.91 460.315   7
  12   3   1 2804.63 557.477   2
 -13   3  -1 10495.3 1169.16   7
 -13  -3  -1 10726.5 1108.17   7
 -14  -3  -1 2037.87 537.430   7
 -14   3  -1 2398.51 601.551   7
 -15  -3  -1 115.365 226.830   7
 -15   3  -1 60.0845 215.667   7
 -16  -3  -1-38.0455 185.541   7
 -16   3  -1 146.739 178.281   7
 -17  -3  -1 262.568 176.864   5
 -17  -3  -1 494.824 337.529   7
 -17   3  -1 190.224 194.785   7
 -18   3  -1 403.388 316.498   7
 -18  -3  -1 584.533 318.139   7
 -18  -3  -1 360.816 181.648   5
 -19  -3  -1 2716.95 678.455   7
 -19   3  -1 2628.44 741.344   7
 -20  -3  -1 509.327 355.247   7
 -20   3  -1-113.771 298.240   7
 -21   3  -1-295.365 333.337   7
 -21  -3  -1-128.400 263.544   7
 -22   3  -1 1702.30 711.693   7
 -22  -3  -1 894.524 442.012   7
 -23   3  -1 920.736 558.217   7
 -23  -3  -1-519.036 511.668   7
 -24   3  -1-350.485 424.882   7
 -24  -3  -1 1191.93 545.796   7
 -25   3  -1 329.927 239.567   7
 -25  -3  -1 167.561 210.159   7
 -26  -3  -1-1527.67 662.263   7
 -26   3  -1-1031.86 617.888   7
 -27   4   1-44.5788 308.557   6
 -27  -4   1 207.856 228.106   7
 -27   4   1 194.012 260.411   7
 -26   4   1 595.127 378.351   6
 -26  -4   1-448.460 478.873   7
 -26   4   1-327.317 417.434   7
 -25   4   1-30.4652 253.881   7
 -25   4   1-375.104 548.334   6
 -25  -4   1 69.1725 276.081   7
 -24  -4   1 1440.13 575.726   7
 -24   4   1 685.303 378.903   6
 -24   4   1 775.210 415.187   7
 -23  -4   1 1127.09 501.915   7
 -23   4   1 1415.24 565.628   6
 -23   4   1 1330.03 605.398   7
 -22  -4   1 1169.66 521.397   7
 -22   4   1 1396.53 636.525   6
 -22   4   1 695.564 413.479   7
 -21  -4   1-374.332 377.219   7
 -21   4   1 558.152 408.057   7
 -20  -4   1 3311.56 745.943   7
 -20   4   1 2915.89 768.115   7
 -19   4   1 3458.19 828.409   7
 -19  -4   1 2344.90 634.360   7
 -18  -4   1 612.867 313.603   7
 -18   4   1 165.254 205.315   7
 -17  -4   1 2760.31 646.529   7
 -17   4   1 2939.72 742.485   7
 -16   4   1 2571.09 682.233   7
 -16  -4   1 2411.33 580.133   7
  16   4  -1 2695.40 611.613   3
 -15   4   1 280.828 204.404   7
  15   4  -1 828.517 387.077   2
 -15  -4   1 362.702 263.585   7
  15   4  -1 314.659 181.615   3
 -14   4   1 18996.7 1620.79   7
  14   4  -1 17667.6 1435.28   2
  14   4  -1 16243.2 1496.64   3
 -14  -4   1 16980.0 1386.03   7
 -13   4   1 2507.04 600.165   7
  13   4  -1 2224.23 495.159   2
  13   4  -1 2054.61 475.749   3
 -13   4   1 2415.54 254.227   3
 -13  -4   1 2478.76 524.685   7
  12   4  -1 2631.65 530.124   2
 -12   4   1 2270.70 249.214   3
 -12   4   1 2806.65 607.313   7
  12   4  -1 1950.19 524.736   3
  11   4  -1 373.010 214.914   2
 -11   4   1 951.948 369.572   7
 -11   4   1 926.992 164.970   3
  11   4  -1 1493.38 430.312   3
 -10   4   1-208.205 207.134   7
 -10   4   1-15.0027 53.4017   3
  10   4  -1 290.242 170.148   2
  10   4  -1 159.208 204.149   3
   9   4  -1 4749.42 704.045   3
  -9   4   1 4214.35 361.509   3
   9   4  -1 4452.45 546.277   1
  -9   4   1 4600.98 682.020   7
   9   4  -1 4686.75 627.792   2
  -8   4   1 22.7632 150.820   7
  -8   4   1 195.910 86.3953   3
   8   4  -1-94.0539 206.785   3
  -8   4   1-53.5268 135.074   6
   8   4  -1-61.0644 147.685   2
   8   4  -1 76.8324 105.668   1
  -7   4   1 1064.08 306.972   7
  -7   4   1 1041.45 194.201   3
   7   4  -1 978.089 269.255   1
  -7   4   1 938.879 228.192   6
   7   4  -1 930.750 322.276   3
  -6   4   1 4321.27 425.194   6
  -6   4   1 3942.04 384.453   3
   6   4  -1 4263.20 596.044   3
  -6   4   1 3784.81 574.508   7
   6   4  -1 3911.95 463.621   1
  -5   4   1 12990.3 655.098   6
   5   4  -1 11726.9 964.943   3
   5   4  -1 13417.3 821.372   1
  -5   4   1 12577.7 1014.13   7
  -5   4   1 12125.6 706.141   3
  -4   4   1 103817. 1602.84   6
  -4   4   1 103462. 2126.25   3
  -4   4   1 105323. 2726.20   4
  -4   4   1 103592. 2780.15   7
   4   4  -1 104294. 2259.74   1
   4   4  -1 104945. 2742.46   3
   3   4  -1 4671.69 569.276   3
  -3   4   1 4952.63 484.735   3
  -3   4   1 4566.69 578.430   7
  -3   4   1 4959.80 284.524   6
   3   4  -1 5381.34 519.371   1
  -3   4   1 5812.25 639.617   4
  -2   4   1 30342.0 1435.30   4
   2   4  -1 27469.3 1361.18   3
   2   4  -1 30710.6 1269.94   1
   2   4  -1 28253.9 1369.22   4
  -2   4   1 30238.3 1228.00   3
  -2  -4   1 29559.0 761.428   6
   1   4  -1 514.900 221.090   3
   1   4  -1 715.418 220.964   1
   1   4  -1 571.580 241.361   4
  -1   4   1 704.603 215.161   3
  -1   4   1 672.457 229.436   4
  -1   4   1 245.663 119.327   1
   0   4   1 4143.59 502.776   3
   0   4  -1 4373.12 518.629   3
   0   4   1 4235.96 532.152   1
   0   4  -1 4672.87 582.249   4
   0  -4  -1 4491.93 266.410   6
   0   4   1 4677.25 577.417   4
  -1   4  -1 14167.4 970.072   7
   1   4   1 14647.3 945.354   1
  -1  -4  -1 15089.3 587.849   6
   1   4   1 13576.0 942.683   3
  -1   4  -1 14699.7 1009.77   4
  -1   4  -1 14140.7 897.223   3
  -2   4  -1 27447.0 1372.63   4
  -2   4  -1 26704.9 1352.93   7
   2   4   1 24272.0 1207.88   1
  -2   4  -1 24542.7 1137.20   3
   2   4   1 24361.2 1281.46   3
  -3   4  -1 2143.69 406.662   7
   3   4   1 2096.84 368.550   1
  -3   4  -1 1826.16 318.809   3
   3   4   1 2183.75 401.384   3
   4   4   1 113.911 161.881   3
  -4   4  -1 127.448 93.4129   3
   4   4   1 23.0632 121.456   1
  -4   4  -1 263.803 201.150   7
   5   4   1 6169.24 643.748   1
  -5   4  -1 7032.24 767.517   7
  -5   4  -1 6629.71 558.861   3
   5   4   1 7174.40 781.696   3
  -6   4  -1 9493.34 908.313   7
   6   4   1 7929.02 804.784   2
  -6   4  -1 8266.22 625.068   3
   6   4   1 8084.49 743.046   1
   6   4   1 8574.22 852.536   3
  -7   4  -1 1420.13 376.680   7
   7   4   1 1204.62 371.318   3
  -7   4  -1 1722.94 293.961   3
   7   4   1 2190.67 442.301   2
   7   4   1 2144.91 401.057   1
   8   4   1 626.361 239.742   3
  -8   4  -1 747.332 180.891   3
   8   4   1 848.534 276.325   2
   8   4   1 825.616 267.577   1
  -8   4  -1 699.913 254.593   7
   9   4   1 10053.7 1050.05   3
  -9   4  -1 10314.3 707.246   3
   9   4   1 10383.3 1008.81   2
   9   4   1 10908.4 977.775   1
  -9   4  -1 11253.4 1101.36   7
 -10   4  -1 1460.77 270.192   3
 -10   4  -1 1230.28 399.247   7
  10   4   1 1315.95 343.320   2
  10   4   1 1386.82 398.986   3
 -11   4  -1 197.087 210.541   7
  11   4   1 93.8117 303.753   3
 -11   4  -1-74.0420 99.6153   3
  11   4   1-18.9785 166.216   2
 -12   4  -1 9221.98 685.899   3
 -12   4  -1 7984.52 1040.34   7
  12   4   1 9425.09 1063.27   3
  12   4   1 8398.77 970.084   2
  13   4   1 5267.99 840.146   2
  13   4   1 5583.65 859.791   3
 -13   4  -1 5296.68 850.905   7
 -13   4  -1 6276.47 572.273   3
 -13  -4  -1 5546.05 827.330   7
  14   4   1 7886.39 1013.61   2
 -14   4  -1 9971.57 740.752   3
 -14  -4  -1 7849.77 1009.17   7
 -14   4  -1 8443.93 1119.14   7
 -15  -4  -1 6458.75 961.661   7
 -15   4  -1 7353.90 1068.07   7
 -16  -4  -1-12.1938 161.329   7
 -16   4  -1 184.349 333.797   7
 -17  -4  -1 2529.13 694.667   7
 -17   4  -1 2513.79 652.593   7
 -18   4  -1 460.713 352.139   7
 -18  -4  -1 694.847 330.052   7
 -19   4  -1-96.4360 286.662   7
 -19  -4  -1-231.956 284.492   7
 -20   4  -1 1367.36 543.969   7
 -20  -4  -1 898.787 432.866   7
 -21  -4  -1 3449.49 862.913   7
 -21   4  -1 4131.05 1007.89   7
 -22  -4  -1-113.083 203.929   7
 -22   4  -1-39.9340 391.449   7
 -23  -4  -1 319.290 320.805   7
 -23   4  -1 44.2523 361.398   7
 -24  -4  -1 21.9934 195.617   7
 -24   4  -1 245.315 403.901   7
 -25   4  -1 612.977 415.782   7
 -25  -4  -1 1474.64 626.989   7
 -26   4  -1 466.322 544.826   6
 -26   4  -1 431.721 354.932   7
 -26  -4  -1 358.836 362.216   7
 -26   5   1 1401.35 688.616   7
 -26   5   1 1188.61 569.197   6
 -26  -5   1 5.97441 157.581   7
 -25   5   1 1233.29 668.928   7
 -25   5   1 459.683 359.177   6
 -25  -5   1 602.724 379.878   7
 -24  -5   1 28.6074 199.093   7
 -24   5   1-34.3746 281.292   7
 -24   5   1-298.047 416.176   6
 -23  -5   1 119.716 197.257   7
 -23   5   1 522.419 378.471   6
 -23   5   1 501.984 321.241   7
 -22  -5   1 268.899 314.110   7
 -22   5   1-541.378 440.862   6
 -22   5   1 282.808 347.091   7
 -21   5   1 2841.50 805.023   6
 -21   5   1 2598.25 780.719   7
 -21  -5   1 2908.59 731.150   7
 -20  -5   1 355.865 279.236   7
 -20   5   1 298.452 326.624   6
 -20   5   1-324.937 430.400   7
 -19   5   1-338.285 354.257   6
 -19  -5   1 350.242 230.717   7
 -19   5   1 555.910 474.852   7
 -18  -5   1 13.3632 129.104   7
 -18   5   1-328.873 393.126   7
 -18   5   1-401.766 305.466   6
  18   5  -1-161.262 158.464   3
  17   5  -1 132.286 185.368   3
  17   5  -1 37.4343 193.343   2
 -17   5   1 500.205 416.906   7
 -17  -5   1 162.138 220.241   7
 -17   5   1 280.908 291.360   6
  16   5  -1 424.582 305.468   2
 -16   5   1 394.244 330.665   7
 -16   5   1 810.281 372.479   6
  16   5  -1 934.011 415.397   3
 -16  -5   1 302.296 247.160   7
 -15   5   1-345.201 330.143   7
 -15  -5   1 118.352 128.085   7
  15   5  -1 64.7805 182.601   2
 -15   5   1 54.7558 252.453   6
  15   5  -1 13.1589 186.792   3
  14   5  -1 13143.2 1401.43   3
 -14   5   1 14874.2 1375.53   6
  14   5  -1 15407.5 1423.17   2
 -14   5   1 14881.4 1501.01   7
  13   5  -1 573.988 332.767   3
  13   5  -1 114.473 214.698   2
 -13   5   1 37.3872 129.800   6
 -13   5   1-42.4682 240.211   7
  12   5  -1 642.772 277.880   2
 -12   5   1 329.644 184.383   6
  12   5  -1 354.203 317.549   3
 -12   5   1 76.4148 231.067   7
 -12   5   1 342.273 115.859   3
 -11   5   1 76.0997 130.439   6
  11   5  -1 65.9922 261.978   3
 -11   5   1 68.9004 67.1930   3
 -11   5   1-24.6850 221.871   7
  11   5  -1-17.4375 228.712   2
  10   5  -1 128.320 124.492   1
  10   5  -1-139.296 229.044   2
  10   5  -1 263.802 240.820   3
 -10   5   1-45.7908 145.182   6
 -10   5   1 373.501 144.085   3
 -10   5   1 83.6500 162.629   7
  -9   5   1 651.354 177.327   3
  -9   5   1 414.822 186.134   7
   9   5  -1 868.558 297.469   2
  -9   5   1 422.255 122.304   6
   9   5  -1 347.226 172.101   1
   9   5  -1 372.622 224.848   3
  -8   5   1 2344.46 530.393   7
  -8   5   1 2796.19 406.707   6
   8   5  -1 2164.06 395.439   1
   8   5  -1 2327.76 517.367   3
  -8   5   1 2256.80 330.528   3
   8   5  -1 3005.75 548.364   2
  -7   5   1 264.510 135.487   6
  -7   5   1 55.7412 72.9464   3
   7   5  -1 21.1734 75.8100   1
  -7   5   1 153.820 234.041   7
   7   5  -1 175.105 194.513   3
   6   5  -1 1095.73 351.973   3
  -6   5   1 1710.01 255.879   6
  -6   5   1 1385.35 385.990   7
   6   5  -1 1326.01 293.331   1
  -6   5   1 1544.72 296.771   3
   5   5  -1 2288.04 465.368   3
  -5   5   1 2270.82 251.230   6
  -5   5   1 1733.96 439.731   7
  -5   5   1 1999.80 326.659   3
   5   5  -1 2006.16 378.197   1
  -5   5   1 2258.70 479.983   4
  -4   5   1 7920.54 892.039   7
  -4   5   1 8439.13 874.822   4
   4   5  -1 8190.53 876.469   3
  -4   5   1 9048.14 724.903   3
   4   5  -1 8578.75 756.333   1
  -4   5   1 7970.92 384.849   6
  -3   5   1 3974.16 593.007   4
   3   5  -1 4222.79 516.547   1
   3   5  -1 3826.89 579.128   3
  -3   5   1 3734.63 474.964   3
  -3  -5   1 3913.16 339.182   6
  -2  -5   1 227.752 69.0464   6
  -2   5   1 310.692 177.215   3
   2   5  -1 182.157 126.653   3
   2   5  -1 141.203 178.458   4
  -2   5   1-4.51849 210.235   4
  -2   5   1 310.675 153.852   1
   2   5  -1 346.280 191.522   1
  -1   5   1 7696.94 732.879   3
   1   5  -1 7533.04 807.282   4
   1   5  -1 7293.88 757.569   3
  -1   5   1 7144.40 818.168   4
  -1   5   1 7068.69 763.199   1
   1   5  -1 7027.98 710.983   1
   0   5  -1 39.2483 133.196   1
   0  -5  -1-27.7394 34.6147   6
   0   5   1 32.7823 124.840   1
   0   5   1 107.716 130.032   3
   0   5  -1 112.592 139.005   3
   0   5   1 6.97707 177.266   4
   0   5  -1 63.3700 202.790   4
   1   5   1 7667.24 780.087   3
   1   5   1 8436.60 791.903   1
  -1  -5  -1 8820.56 449.251   6
  -1   5  -1 8012.83 764.588   3
  -1   5  -1 8488.12 862.969   4
   2   5   1 5581.41 660.653   1
  -2   5  -1 4645.10 650.462   7
  -2   5  -1 5950.49 716.215   4
  -2   5  -1 5503.47 620.704   3
   2   5   1 5256.88 660.705   3
  -3   5  -1 5612.55 705.030   7
   3   5   1 5208.63 686.673   3
  -3   5  -1 5573.12 610.571   3
  -3   5  -1 5125.54 675.933   4
   3   5   1 5405.93 645.868   1
  -4   5  -1 5299.32 336.796   6
  -4   5  -1 5668.44 733.478   7
   4   5   1 5588.57 663.261   1
   4   5   1 5945.85 776.336   3
  -4   5  -1 6025.45 627.487   3
  -5   5  -1 13897.6 1195.72   7
   5   5   1 12818.7 999.171   1
  -5   5  -1 13517.9 670.107   6
   5   5   1 13421.3 1168.32   3
  -5   5  -1 13702.5 918.525   3
  -6   5  -1 12837.7 876.576   3
   6   5   1 12768.4 1166.45   3
  -6   5  -1 12773.5 1169.91   7
   6   5   1 12902.4 1023.71   1
  -7   5  -1 3411.45 635.339   7
   7   5   1 3807.16 569.997   1
   7   5   1 3050.68 577.751   3
  -7   5  -1 2673.22 401.028   3
   7   5   1 2816.61 565.693   2
  -8   5  -1 2887.07 411.706   3
   8   5   1 2642.49 498.064   1
   8   5   1 2939.42 568.941   2
  -8   5  -1 3445.95 630.983   7
   8   5   1 2598.45 561.694   3
   9   5   1 17781.3 1497.08   3
  -9   5  -1 15682.0 949.210   3
   9   5   1 17522.7 1301.90   1
   9   5   1 16116.6 1321.82   2
  -9   5  -1 16417.9 1428.27   7
  10   5   1 13233.1 1229.67   2
  10   5   1 12800.7 1288.78   3
 -10   5  -1 11946.6 1258.59   7
  10   5   1 13791.3 1197.81   1
 -10   5  -1 12102.0 831.542   3
 -11   5  -1 20235.2 1678.31   7
  11   5   1 20325.4 1582.50   2
  11   5   1 22257.2 1742.62   3
 -11   5  -1 24571.2 1175.11   3
  12   5   1 12849.9 1274.94   2
 -12   5  -1 13866.9 1428.92   7
  12   5   1 14903.3 1435.08   3
 -12   5  -1 12763.2 849.461   3
 -13   5  -1 6398.62 1003.77   7
  13   5   1 6388.67 956.121   3
  13   5   1 6604.12 951.174   2
  14   5   1 3537.11 689.865   2
  14   5   1 3588.63 756.923   3
 -14  -5  -1 2836.56 638.781   7
 -14   5  -1 3290.89 746.113   7
 -15  -5  -1 853.732 371.591   7
 -15   5  -1 606.678 397.193   7
  15   5   1 1449.78 504.197   2
 -16   5  -1 1357.31 551.942   7
  16   5   1 1727.26 556.649   2
 -16  -5  -1 1723.92 523.811   7
 -17  -5  -1 316.556 199.151   7
 -17   5  -1 996.450 478.396   7
 -18  -5  -1-406.768 364.924   7
 -18   5  -1 277.356 260.345   7
 -19  -5  -1 3327.45 771.269   7
 -19   5  -1 4160.69 942.217   7
 -20  -5  -1-313.612 351.755   7
 -20   5  -1 141.197 242.556   7
 -21   5  -1 209.615 310.788   7
 -21  -5  -1-299.467 338.975   7
 -22  -5  -1-330.362 339.581   7
 -22   5  -1-677.872 506.479   7
 -23  -5  -1-260.879 390.181   7
 -23   5  -1 493.406 306.822   6
 -23   5  -1-659.435 454.563   7
 -24  -5  -1 364.174 273.251   7
 -24   5  -1 678.817 533.186   7
 -24   5  -1 163.294 214.284   6
 -25   5  -1 592.877 629.571   6
 -25  -5  -1 1535.73 642.855   7
 -25   5  -1 1950.10 767.494   7
 -25  -6   1 1842.26 620.799   7
 -25   6   1 3813.41 1066.53   7
 -24  -6   1 1348.25 502.749   7
 -24   6   1 306.998 366.809   7
 -23   6   1 937.483 525.971   7
 -23  -6   1 1060.18 483.451   7
 -22  -6   1 421.977 379.422   7
 -22   6   1-109.079 379.351   7
 -21   6   1 1167.49 487.543   6
 -21  -6   1 713.259 379.650   7
 -21   6   1 822.881 436.046   7
 -20  -6   1 246.936 200.425   7
 -20   6   1 192.248 185.277   6
 -19  -6   1 2394.50 634.705   7
 -19   6   1 1787.09 623.924   7
 -19   6   1 2564.20 672.293   6
 -18   6   1 166.099 212.084   7
  18   6  -1-476.630 354.565   3
 -18   6   1-160.195 305.050   6
  18   6  -1 42.2304 201.750   2
 -18  -6   1-205.341 189.825   7
  17   6  -1 2616.88 634.844   2
 -17  -6   1 2608.24 636.817   7
  17   6  -1 2175.89 642.853   3
 -17   6   1 3340.64 726.565   6
 -17   6   1 3572.55 846.526   7
 -16   6   1-44.2417 179.646   6
  16   6  -1-591.465 408.343   2
 -16   6   1 78.7454 348.308   7
 -16  -6   1-195.072 240.058   7
  16   6  -1 133.149 209.633   3
  15   6  -1-316.625 281.799   2
 -15   6   1-4.46858 249.694   7
 -15   6   1 247.594 240.760   6
  15   6  -1 208.619 165.508   3
  14   6  -1 5889.45 1010.81   3
 -14   6   1 4399.60 853.536   7
 -14   6   1 6079.83 864.584   6
  14   6  -1 4950.17 850.792   2
  13   6  -1 66.5033 212.718   2
  13   6  -1-150.943 312.389   3
 -13   6   1 24.8287 170.552   7
 -13   6   1 381.714 273.005   6
  12   6  -1 982.750 406.716   2
 -12   6   1 122.717 263.682   7
 -12   6   1 990.917 366.673   6
  12   6  -1 797.961 400.681   3
  11   6  -1 12216.6 1283.30   3
 -11   6   1 11213.1 1324.33   7
 -11   6   1 13735.1 832.533   3
  11   6  -1 12456.3 1235.67   2
 -11   6   1 13514.3 1068.54   6
  11   6  -1 12778.5 1134.96   1
  10   6  -1 6643.35 802.716   1
 -10   6   1 8597.24 1130.71   7
 -10   6   1 8313.60 790.457   6
 -10   6   1 7939.08 661.386   3
  10   6  -1 6621.27 897.754   2
  10   6  -1 7540.44 985.102   3
   9   6  -1 13306.2 1310.45   3
  -9   6   1 13813.8 939.316   6
  -9   6   1 13152.6 866.945   3
   9   6  -1 12564.8 1201.45   2
   9   6  -1 12977.3 1083.35   1
  -9   6   1 11364.2 1254.41   7
  -8   6   1 12148.7 799.151   6
  -8   6   1 12831.3 1319.52   7
  -8   6   1 12371.4 878.209   3
   8   6  -1 11818.3 1000.04   1
   8   6  -1 12317.3 1255.67   3
  -7   6   1 1078.76 418.875   7
   7   6  -1 960.052 337.003   3
  -7   6   1 1195.74 229.079   6
  -7   6   1 1206.69 460.457   4
   7   6  -1 819.434 235.759   1
  -7   6   1 956.588 248.701   3
   6   6  -1 1244.93 326.149   1
  -6   6   1 1559.00 220.688   6
   6   6  -1 1391.28 392.703   3
  -6   6   1 1227.96 434.064   7
  -6   6   1 785.615 340.146   4
  -6   6   1 1440.45 324.230   3
   5   6  -1 873.872 323.597   3
  -5   6   1 828.730 339.376   4
  -5   6   1 924.044 133.279   6
  -5   6   1 434.950 245.224   7
  -5   6   1 978.450 261.371   3
   5   6  -1 657.877 246.752   1
  -4   6   1 1683.22 355.651   3
   4   6  -1 1609.21 387.365   1
   4   6  -1 1643.48 438.190   3
  -4   6   1 1820.53 481.551   4
  -4  -6   1 1972.09 274.789   6
   3   6  -1 22266.8 1489.91   3
   3   6  -1 21880.2 1336.80   1
  -3   6   1 22850.8 1570.38   1
  -3   6   1 21996.1 1515.71   4
  -3  -6   1 22057.7 762.881   6
  -3   6   1 22378.7 1311.44   3
  -2   6   1 12117.0 1142.98   4
   2   6  -1 11809.1 1114.25   4
  -2   6   1 12319.7 1003.54   3
  -2   6   1 11958.3 1100.20   1
   2   6  -1 12739.3 1034.21   1
   2   6  -1 11739.7 1067.59   3
   1   6  -1 2943.00 558.592   4
  -1   6   1 2958.71 577.257   4
  -1   6   1 3142.20 517.420   3
   1   6  -1 2789.49 498.955   1
   1   6  -1 2703.54 517.698   3
  -1   6   1 3638.43 615.269   1
   0   6   1 2583.17 479.283   1
   0   6   1 2260.30 517.135   4
   0   6   1 2152.28 421.330   3
   0   6  -1 2626.04 523.516   4
   0   6  -1 2466.70 475.570   3
   0   6  -1 2163.61 460.137   1
  -1  -6  -1 342.626 88.2437   6
   1   6   1 175.905 169.703   1
   1   6   1 153.701 136.180   3
  -1   6  -1 74.7322 143.154   1
  -1   6  -1 148.524 151.954   3
  -1   6  -1-134.957 223.344   4
  -2   6  -1 1221.40 329.695   3
  -2   6  -1 941.774 345.543   4
   2   6   1 1051.72 326.298   3
   2   6   1 747.056 289.161   1
   3   6   1 5702.44 738.451   1
  -3   6  -1 5711.61 794.020   7
  -3   6  -1 5144.26 650.002   3
  -3   6  -1 5863.32 824.540   4
   3   6   1 3878.50 623.067   3
  -4   6  -1 28070.5 1769.16   7
   4   6   1 27783.9 1756.80   3
   4   6   1 29877.4 1682.57   1
  -4   6  -1 30374.3 1562.10   3
  -4   6  -1 28561.1 1795.20   4
  -5   6  -1 13082.2 511.197   6
  -5   6  -1 14219.0 1303.32   7
   5   6   1 12782.7 1233.62   3
  -5   6  -1 13487.5 1023.85   3
  -5   6  -1 14083.2 553.639   6
  -5   6  -1 14313.7 1317.90   4
   5   6   1 14235.5 1158.28   1
  -6   6  -1 7605.64 766.228   3
  -6   6  -1 7730.06 517.720   6
  -6   6  -1 7006.73 944.001   7
   6   6   1 7501.74 857.122   1
   6   6   1 6495.50 973.925   3
   7   6   1 10036.6 992.558   1
  -7   6  -1 8980.19 1070.72   7
  -7   6  -1 9592.16 673.212   6
   7   6   1 9743.19 1090.32   3
  -7   6  -1 8415.93 794.446   3
  -8   6  -1 14082.9 1019.92   3
  -8   6  -1 12995.5 1312.68   7
   8   6   1 13951.1 1349.84   3
   8   6   1 13907.4 1180.53   1
  -8   6  -1 15829.9 953.386   6
   8   6   1 14506.9 1313.91   2
   9   6   1 4086.34 656.242   1
  -9   6  -1 4436.87 572.199   6
   9   6   1 3587.73 746.456   3
  -9   6  -1 3755.69 726.051   7
  -9   6  -1 3607.86 496.407   3
   9   6   1 4020.70 715.490   2
 -10   6  -1 6803.78 686.297   3
  10   6   1 7179.68 901.167   1
 -10   6  -1 7164.65 1042.83   7
  10   6   1 7715.19 1046.27   3
  10   6   1 7292.12 977.893   2
 -11   6  -1 2257.45 597.574   7
  11   6   1 1849.27 521.095   2
  11   6   1 1916.67 629.595   3
 -11   6  -1 2531.16 415.342   3
  11   6   1 2379.28 550.823   1
  12   6   1 550.118 293.427   2
 -12   6  -1 416.231 342.084   7
  12   6   1 602.719 402.272   3
 -13   6  -1 2457.89 676.725   7
  13   6   1 1864.88 519.719   2
  13   6   1 3056.95 703.727   3
 -14   6  -1 1065.51 470.737   7
  14   6   1 838.292 330.197   2
  14   6   1 585.188 378.625   3
 -15  -6  -1 2127.75 555.503   7
  15   6   1 2283.73 664.311   3
 -15   6  -1 2446.91 727.863   7
  15   6   1 2187.23 608.258   2
 -16   6  -1 2269.73 727.126   7
  16   6   1 4026.28 835.411   2
 -16  -6  -1 2927.02 711.150   7
 -17   6  -1-187.323 388.140   7
 -17  -6  -1 191.589 186.608   7
  17   6   1 342.927 196.724   2
 -18  -6  -1-26.1620 156.566   7
 -18   6  -1 250.025 250.893   7
 -19  -6  -1 506.208 324.730   7
 -19   6  -1 1461.25 626.900   7
 -19   6  -1 1722.59 588.040   6
 -20   6  -1 5191.94 1128.42   7
 -20  -6  -1 4780.52 973.099   7
 -20   6  -1 7028.02 1239.74   6
 -21  -6  -1-385.801 406.814   7
 -21   6  -1 436.328 391.519   7
 -22   6  -1-76.6860 440.035   7
 -22  -6  -1 84.6410 245.474   7
 -23  -6  -1 52.4965 271.561   7
 -23   6  -1-109.694 318.105   7
 -24  -6  -1 661.249 400.638   7
 -24   6  -1 531.727 297.163   7
 -24   7   1-905.296 697.078   7
 -24  -7   1 403.373 385.997   6
 -24  -7   1-331.702 405.638   7
 -23   7   1-108.846 351.037   7
 -23  -7   1-207.921 301.179   7
 -22   7   1 877.198 517.029   7
 -22  -7   1 389.560 328.748   7
 -21   7   1 581.645 455.646   7
 -21  -7   1-349.629 377.094   7
 -20   7   1 595.223 471.465   7
 -20  -7   1 530.505 342.487   7
  19   7  -1-892.903 474.345   3
  19   7  -1-389.671 255.030   2
 -19   7   1 119.983 359.354   7
 -19  -7   1 649.598 344.071   7
 -18  -7   1 433.219 302.645   7
  18   7  -1 223.677 219.322   2
 -18   7   1-262.711 262.015   7
  18   7  -1 331.877 431.470   3
 -17  -7   1 186.941 172.052   7
  17   7  -1-169.539 425.861   3
 -17   7   1 315.533 368.235   7
  17   7  -1 157.690 207.850   2
  16   7  -1 506.304 379.903   3
  16   7  -1 79.3504 180.398   2
 -16   7   1 987.453 490.950   7
  15   7  -1 492.560 385.456   2
  15   7  -1-58.5778 240.171   3
 -15   7   1 459.953 394.944   7
  14   7  -1 1410.47 462.523   2
  14   7  -1 1729.41 578.816   3
 -14   7   1 1267.16 556.642   7
  13   7  -1 597.726 390.584   3
 -13   7   1 550.093 409.013   7
  13   7  -1 64.9908 198.837   2
 -12   7   1 557.070 382.612   7
  12   7  -1 221.571 246.303   3
  12   7  -1 1270.43 452.377   1
  12   7  -1 761.138 357.710   2
  11   7  -1 610.446 300.382   1
  11   7  -1 725.959 346.730   2
  11   7  -1 292.775 218.358   3
 -11   7   1 1031.13 496.480   7
 -10   7   1 1483.46 516.830   7
  10   7  -1 625.702 279.156   1
 -10   7   1 1147.89 294.745   3
  10   7  -1 495.177 322.242   2
  10   7  -1 1297.89 503.346   3
   9   7  -1 2455.94 509.972   1
  -9   7   1 1590.74 517.049   7
   9   7  -1 2521.43 627.383   3
  -9   7   1 1507.65 440.461   4
  -9   7   1 2493.36 426.373   3
  -8   7   1 14315.1 1438.88   4
   8   7  -1 15025.5 1205.75   1
  -8   7   1 14293.5 1042.52   3
  -8   7   1 14280.3 1491.93   7
   8   7  -1 14766.9 1457.21   3
   7   7  -1 524.309 299.297   3
  -7   7   1 32.6098 204.150   7
   7   7  -1 597.881 254.610   1
  -7   7   1 312.048 268.958   4
  -7   7   1 451.419 188.061   3
  -6  -7   1 303.130 127.546   6
   6   7  -1 71.7343 204.897   3
  -6   7   1 408.192 231.695   4
   6   7  -1 498.326 262.191   1
  -6   7   1 209.499 182.667   3
   5   7  -1 352.444 162.421   3
  -5   7   1 86.1052 196.503   4
  -5  -7   1-30.2630 71.3431   6
  -5   7   1 207.537 153.872   3
   5   7  -1 327.151 239.435   1
  -4  -7   1 304.688 112.525   6
  -4   7   1 469.993 285.992   4
  -4   7   1 351.618 220.466   3
   4   7  -1 209.637 118.803   1
  -4   7   1 681.329 291.073   1
   4   7  -1 263.736 177.688   3
  -3   7   1-18.8917 273.049   4
   3   7  -1-111.651 253.037   1
  -3   7   1-255.243 193.623   1
  -3  -7   1 135.245 54.2201   6
  -3   7   1 156.620 176.250   3
   3   7  -1-38.8132 181.058   3
  -2   7   1 695.208 362.883   4
  -2   7   1 1036.26 284.752   3
   2   7  -1 671.457 236.282   1
   2   7  -1 965.206 331.923   3
  -2   7   1 1434.82 433.452   1
  -1   7   1 578.931 286.357   4
   1   7  -1 87.5994 141.291   1
   1   7  -1 56.2481 193.820   4
   1   7  -1 564.765 305.351   3
  -1   7   1 470.979 231.301   3
  -1   7   1 455.776 195.495   1
   0   7   1-51.2387 188.936   1
   0   7  -1-238.690 236.863   3
   0   7  -1-174.540 284.269   1
   0   7   1-135.196 174.971   3
   0   7   1-125.224 231.958   4
   0   7  -1-26.6899 224.495   4
  -1   7  -1 826.556 397.053   4
  -1   7  -1 569.245 273.510   3
   1   7   1 221.268 246.059   3
   1   7   1 996.893 349.333   1
  -1   7  -1 407.246 198.856   1
   2   7   1 52.5753 178.465   3
  -2   7  -1 71.2408 183.022   4
  -2   7  -1-231.598 200.019   3
   2   7   1-10.9620 138.632   1
  -2   7  -1 245.874 241.718   1
  -3   7  -1 12245.5 1108.87   3
   3   7   1 14153.1 1259.20   1
  -3   7  -1 13385.3 1304.92   4
   3   7   1 13809.7 1293.28   3
   4   7   1 2466.24 529.351   1
  -4   7  -1 2004.54 522.399   4
  -4   7  -1 2463.90 498.646   3
   4   7   1 2677.94 596.678   3
  -5   7  -1 23108.7 1772.63   7
   5   7   1 26546.1 1710.08   1
  -5   7  -1 26142.2 1583.59   3
   5   7   1 23280.2 1736.51   3
  -5   7  -1 26543.4 1926.97   4
  -6   7  -1 66.4965 102.882   3
   6   7   1 127.136 213.404   1
  -6   7  -1-64.0473 313.484   4
   6   7   1 189.444 315.025   3
  -6   7  -1 231.973 256.206   7
   7   7   1 27465.9 1982.20   3
  -7   7  -1 27161.5 2016.24   7
   7   7   1 29147.4 1813.11   1
  -7   7  -1 27652.6 1592.66   3
  -7   7  -1 26759.7 1981.92   4
  -8   7  -1 799.385 267.142   3
   8   7   1 861.540 341.769   1
  -8   7  -1 740.370 421.849   7
   8   7   1 960.069 430.134   3
   9   7   1 2161.99 515.145   1
  -9   7  -1 1249.76 467.095   7
  -9   7  -1 1657.53 395.358   3
   9   7   1 1417.87 537.835   3
   9   7   1 1272.91 421.018   2
  10   7   1 66.5621 365.141   3
 -10   7  -1 171.053 165.717   3
  10   7   1 511.195 328.461   2
 -10   7  -1 695.150 419.615   7
  10   7   1 49.2589 208.860   1
 -11   7  -1 9375.11 1276.44   7
  11   7   1 8963.07 1238.01   3
  11   7   1 8832.01 1107.48   1
  11   7   1 9109.25 1185.90   2
  12   7   1 6360.43 959.364   1
  12   7   1 5393.73 974.979   3
 -12   7  -1 5396.57 1027.66   7
  12   7   1 5465.30 905.086   2
  13   7   1 6668.04 1165.72   3
 -13   7  -1 6773.37 1134.54   7
  13   7   1 7448.37 1106.42   2
  14   7   1 997.017 461.182   3
  14   7   1 892.143 413.697   2
 -14   7  -1 683.374 401.625   7
  15   7   1 4341.29 882.760   2
  15   7   1 2718.32 784.779   3
 -15   7  -1 3574.36 854.910   7
 -16  -7  -1 10.0981 188.680   7
 -16   7  -1 311.800 312.342   7
  16   7   1 254.502 221.216   2
 -17  -7  -1-184.196 185.014   7
 -17   7  -1 216.105 312.410   7
  17   7   1-130.393 246.870   2
 -18   7  -1 1364.69 624.553   7
  18   7   1 811.012 457.878   2
 -18  -7  -1 767.599 377.539   7
 -19  -7  -1 2681.33 738.022   7
 -19   7  -1 2589.15 803.593   7
  19   7   1 2935.67 783.655   2
 -20   7  -1 1525.25 754.102   7
 -20  -7  -1 1526.90 557.002   7
 -21  -7  -1 337.404 324.107   7
 -21   7  -1 34.8339 261.550   7
 -22   7  -1 1237.73 541.846   7
 -22  -7  -1 1232.98 504.672   7
 -23   7  -1 403.032 246.934   7
 -23  -7  -1 673.800 390.125   7
 -23  -8   1 296.996 268.134   6
 -23   8   1-449.268 515.928   7
 -23  -8   1-849.128 447.931   7
 -22   8   1 3272.69 993.073   7
 -22  -8   1 2806.20 900.978   6
 -22  -8   1 1540.04 579.513   7
 -21  -8   1 459.817 436.899   6
 -21  -8   1 227.025 180.297   7
 -21   8   1-223.279 393.816   7
 -20  -8   1 532.171 272.937   7
 -20   8   1 1141.88 589.300   7
  20   8  -1 698.496 507.295   2
 -19   8   1 2852.08 899.311   7
  19   8  -1 1561.62 560.331   2
  19   8  -1 2581.66 772.970   3
 -19  -8   1 2861.86 717.498   7
  18   8  -1-105.079 199.635   3
  18   8  -1 26.5020 211.054   2
 -18  -8   1-88.5114 121.863   7
 -18   8   1-173.886 357.167   7
  17   8  -1 2073.78 609.196   2
  17   8  -1 2036.82 673.649   3
 -17   8   1 1456.88 585.749   7
 -16   8   1 525.155 312.360   7
  16   8  -1 471.224 309.400   2
  16   8  -1 40.2740 330.580   3
 -15   8   1 4274.66 1005.48   7
  15   8  -1 4754.04 963.959   3
  15   8  -1 4132.59 888.448   2
  14   8  -1 124.561 224.583   2
  14   8  -1 100.992 303.200   3
 -14   8   1-155.782 316.965   7
  13   8  -1 622.995 320.350   2
 -13   8   1 498.646 433.477   7
  13   8  -1 357.992 248.763   1
  13   8  -1 1141.27 469.765   3
  12   8  -1 269.132 223.147   1
 -12   8   1-125.898 477.207   4
 -12   8   1 243.874 310.533   7
  12   8  -1 87.1041 186.236   3
  12   8  -1-208.906 372.971   2
  11   8  -1 856.787 363.640   1
  11   8  -1 1532.02 556.211   3
 -11   8   1 2906.03 767.857   4
  11   8  -1 1999.97 578.632   2
 -11   8   1 2020.96 662.260   7
 -10   8   1 2988.22 749.758   7
  10   8  -1 3284.70 683.578   2
 -10   8   1 2896.88 712.304   4
  10   8  -1 3083.79 637.467   1
  10   8  -1 3122.27 742.898   3
  -9   8   1 4482.70 943.608   7
   9   8  -1 4767.29 759.258   1
  -9   8   1 4449.64 912.598   4
   9   8  -1 3366.05 775.473   3
  -9   8   1 4729.87 651.155   3
  -9  -8   1 4315.63 635.669   6
   8   8  -1 698.811 398.269   3
  -8   8   1 159.333 230.463   7
  -8   8   1 77.3367 278.478   4
   8   8  -1 98.2276 121.175   1
  -8   8   1 195.137 173.543   3
  -7   8   1 663.114 321.305   4
   7   8  -1 438.198 262.074   1
  -7   8   1 588.478 252.651   3
   7   8  -1 372.106 282.126   3
   6   8  -1 14808.5 1477.34   3
  -6   8   1 15550.0 1553.21   4
   6   8  -1 16885.8 1412.91   1
  -6   8   1 15355.1 1238.87   3
   5   8  -1-84.9988 183.120   3
  -5   8   1 330.072 365.246   1
  -5   8   1-5.16748 139.343   3
   5   8  -1-181.179 213.066   1
  -5   8   1 337.018 350.874   4
   4   8  -1 1028.71 381.907   3
  -4   8   1 1566.38 428.990   3
  -4   8   1 1770.63 530.417   1
  -4   8   1 1091.68 427.711   4
   4   8  -1 1794.52 467.848   1
  -3   8   1 2838.50 635.999   1
  -3   8   1 3013.76 602.281   3
   3   8  -1 3004.76 643.217   3
   3   8  -1 3690.27 646.966   1
  -3   8   1 3556.51 724.532   4
   2   8  -1 522.631 297.803   3
  -2   8   1 751.168 316.868   3
  -2   8   1 1159.22 444.578   4
  -2   8   1 848.547 366.480   1
   2   8  -1 992.263 340.947   1
  -1   8   1 7219.01 932.360   3
   1   8  -1 7819.03 1013.87   3
  -1   8   1 8184.41 1052.21   1
  -1   8   1 7217.41 1047.52   4
   1   8  -1 6416.53 901.345   1
   1   8  -1 7504.74 1076.99   4
   0   8  -1 109.269 182.199   3
   0   8   1 167.369 126.942   3
   0   8   1 220.126 262.133   1
   0   8  -1-22.6278 222.620   4
   0   8  -1 166.061 187.691   1
   1   8   1 758.742 362.789   1
  -1   8  -1 747.614 294.003   1
  -1   8  -1 999.417 389.519   3
   1   8   1 382.604 143.696   3
  -1   8  -1 388.578 208.058   4
   2   8   1 5868.34 879.844   1
   2   8   1 5420.27 844.482   3
  -2   8  -1 4689.93 802.815   1
  -2   8  -1 4729.79 784.761   3
  -2   8  -1 4370.77 820.408   4
   3   8   1 2438.83 597.312   3
  -3   8  -1 2923.57 703.329   1
  -3   8  -1 2213.23 528.354   3
   3   8   1 2933.89 638.991   1
  -3   8  -1 3070.79 663.170   4
   4   8   1 6980.11 960.379   1
  -4   8  -1 6239.47 851.371   3
   4   8   1 5732.44 916.988   3
  -4   8  -1 6102.11 981.284   4
   5   8   1 412.094 318.523   3
  -5   8  -1-273.530 425.970   4
  -5   8  -1 19.2690 149.932   3
   5   8   1 188.787 124.737   1
  -6   8  -1 152.147 219.221   7
   6   8   1-298.351 306.216   1
  -6   8  -1-152.309 135.789   3
   6   8   1 101.950 198.055   3
  -6   8  -1 209.181 413.934   4
  -7   8  -1 1138.03 460.884   4
   7   8   1 845.770 440.071   3
  -7   8  -1 1186.93 479.035   7
   7   8   1 1171.92 411.392   1
  -7   8  -1 926.958 320.473   3
  -8   8  -1 391.008 345.686   7
   8   8   1-415.915 423.640   3
  -8   8  -1 312.639 357.465   4
  -8   8  -1 352.213 254.424   3
   8   8   1 195.183 200.913   1
  -9   8  -1-54.1355 263.419   4
   9   8   1 367.798 305.862   1
   9   8   1 444.858 389.068   3
  -9   8  -1 311.196 317.397   7
   9   8   1 753.087 393.676   2
  -9   8  -1 217.586 199.503   3
 -10   8  -1 2025.21 607.000   4
  10   8   1 1578.06 563.682   2
  10   8   1 1720.42 504.913   1
  10   8   1 1655.31 621.107   3
 -10   8  -1 1377.48 463.934   7
  11   8   1 180.634 312.572   2
  11   8   1-364.850 550.854   3
  11   8   1 37.4462 210.310   1
 -11   8  -1 87.0939 247.461   7
  12   8   1 411.053 355.001   3
 -12   8  -1 757.901 396.247   7
  12   8   1-291.130 359.546   2
  12   8   1-254.164 261.009   1
  13   8   1 3934.12 857.517   3
  13   8   1 2978.09 749.291   2
  13   8   1 4074.52 803.389   1
 -13   8  -1 3497.32 821.349   7
 -14   8  -1-354.770 304.807   7
  14   8   1 253.982 249.911   3
  14   8   1 256.954 303.595   2
  15   8   1 1411.25 599.281   3
 -15   8  -1 1694.31 654.206   7
  15   8   1 1277.36 506.825   2
 -16   8  -1 2381.35 756.025   7
  16   8   1 1634.45 575.502   3
  16   8   1 2089.01 664.511   2
  17   8   1 457.148 475.173   2
 -17  -8  -1-362.063 332.802   7
 -17   8  -1 750.200 553.271   7
  18   8   1-78.0031 297.499   2
 -18  -8  -1 56.9616 217.645   7
 -18   8  -1 124.564 388.947   7
  19   8   1 1762.65 703.594   2
 -19   8  -1 2083.61 791.335   7
 -19  -8  -1 37.1033 264.271   7
 -20   8  -1-353.256 384.959   7
 -20  -8  -1 360.985 287.221   7
 -21  -8  -1 168.912 247.219   7
 -21   8  -1-110.771 455.618   7
 -22   8  -1 894.179 473.049   7
 -22  -8  -1 1138.26 467.645   7
 -21  -9   1 1641.42 596.568   7
 -21   9   1 757.015 439.631   7
  21   9  -1 1955.52 730.310   2
  20   9  -1-440.950 440.769   2
 -20  -9   1 16.7608 160.270   7
 -19   9   1-183.835 353.465   7
  19   9  -1-133.461 380.363   2
  19   9  -1 334.492 356.829   3
 -19  -9   1 187.546 175.780   7
 -18  -9   1 1225.92 494.580   7
 -18   9   1 2184.70 834.463   7
  18   9  -1 1444.33 560.499   2
  18   9  -1 1423.23 623.930   3
  17   9  -1-312.258 403.358   2
  17   9  -1-64.3595 240.920   3
 -17   9   1 239.925 211.435   7
 -16   9   1-200.235 361.409   4
  16   9  -1 499.987 436.306   3
 -16   9   1 72.7747 226.090   7
  16   9  -1 292.619 279.420   2
  15   9  -1 668.548 326.902   2
  15   9  -1 1470.08 580.507   3
 -15   9   1 908.404 434.145   4
 -15   9   1 1380.77 557.679   7
 -14   9   1 250.058 330.300   7
  14   9  -1 489.257 525.593   3
  14   9  -1-195.256 256.933   2
 -14   9   1 47.1764 340.884   4
 -13   9   1 1352.08 545.891   7
 -13   9   1 2342.18 777.818   4
  13   9  -1 2111.52 683.953   2
  13   9  -1 2306.77 713.266   3
  12   9  -1 852.908 406.019   2
 -12   9   1 681.155 369.191   7
  12   9  -1 1681.44 688.794   3
 -12   9   1 1158.83 571.542   4
 -11   9   1 772.890 450.591   4
  11   9  -1 1380.97 619.952   3
 -11   9   1 675.026 436.831   7
  11   9  -1 238.759 228.696   1
  11   9  -1 981.092 477.899   2
  10   9  -1-109.176 208.683   2
  10   9  -1-244.012 380.639   3
 -10   9   1 13.9221 427.640   4
  10   9  -1 287.850 300.596   1
   9   9  -1-61.6845 292.755   3
   9   9  -1-567.346 292.661   1
  -9   9   1-88.5675 282.251   4
   8   9  -1 5349.75 1000.24   3
  -8   9   1 5393.29 1032.20   4
  -8   9   1 5222.91 751.425   3
   8   9  -1 6163.99 882.172   1
   7   9  -1 207.319 334.358   3
  -7   9   1 551.177 355.630   4
  -7   9   1 566.360 356.348   1
   7   9  -1 24.4213 198.377   1
  -7   9   1-106.919 212.680   3
  -6   9   1-92.4715 263.064   1
  -6   9   1-181.068 228.244   3
   6   9  -1-247.927 259.844   3
   6   9  -1-117.315 203.385   1
  -6   9   1-321.296 313.959   4
   5   9  -1 3902.38 834.413   3
   5   9  -1 4868.68 827.210   1
  -5   9   1 3013.81 761.258   4
  -5   9   1 5052.08 796.929   3
  -5   9   1 4338.47 927.209   1
   4   9  -1 42.3990 142.731   1
  -4   9   1 79.8005 129.504   3
   4   9  -1-221.036 347.237   3
  -4   9   1 347.741 371.635   4
  -4   9   1-279.528 378.045   1
  -3   9   1 373.828 366.803   1
   3   9  -1 170.508 166.095   1
  -3   9   1 152.470 215.948   4
   3   9  -1 562.802 390.795   3
  -3   9   1 356.797 249.470   3
   2   9  -1 2239.32 593.259   3
  -2   9   1 2762.97 650.597   1
  -2   9   1 2196.87 560.294   4
  -2   9   1 2974.43 612.677   3
   2   9  -1 2876.05 654.376   1
  -1   9   1 465.427 389.633   4
   1   9  -1 356.263 259.149   1
  -1   9   1 253.253 158.652   3
  -1   9   1 329.087 269.649   1
   1   9  -1-387.215 352.165   3
   0   9  -1 2556.93 652.222   1
   0   9   1 2294.89 587.411   3
   0   9  -1 2401.06 620.526   3
   0   9  -1 2793.67 662.352   4
   0   9   1 2499.36 563.196   1
  -1   9  -1 13000.2 1463.62   4
   1   9   1 11798.6 1326.79   3
  -1   9  -1 15003.2 1457.91   3
  -1   9  -1 14832.9 1463.54   1
   1   9   1 11727.6 1336.69   1
   2   9   1-165.197 265.258   1
  -2   9  -1-240.008 305.561   4
  -2   9  -1-47.3571 238.927   1
   2   9   1 56.0625 211.962   3
  -2   9  -1-11.9218 212.778   3
  -3   9  -1 623.216 457.539   4
   3   9   1 383.302 351.217   3
  -3   9  -1 249.147 215.087   1
   3   9   1 519.372 241.914   1
  -3   9  -1 574.807 287.019   3
   4   9   1-6.32756 222.286   3
  -4   9  -1 248.730 289.840   1
  -4   9  -1 62.8381 184.901   3
  -4   9  -1-58.2605 276.753   4
   4   9   1-39.8986 182.470   1
  -5   9  -1 578.622 313.299   3
  -5   9  -1 527.606 342.544   4
   5   9   1 421.921 218.113   1
  -5   9  -1 109.375 232.499   1
   5   9   1 710.005 381.014   3
   6   9   1 342.709 285.569   3
  -6   9  -1-133.429 381.515   4
   6   9   1-97.4315 211.775   1
  -6   9  -1 125.365 232.788   3
  -7   9  -1 3873.76 696.304   3
   7   9   1 2967.73 762.054   3
   7   9   1 2863.98 663.816   1
  -7   9  -1 3711.42 839.178   4
   8   9   1 1147.45 427.679   1
   8   9   1 991.103 437.478   3
  -8   9  -1 894.891 244.526   4
  -8   9  -1 1340.50 400.543   3
  -8   9  -1 1187.29 484.253   7
   9   9   1 67.5071 240.260   3
  -9   9  -1 72.6541 247.138   7
   9   9   1 158.774 253.613   1
   9   9   1 276.357 279.788   2
  -9   9  -1-214.234 466.393   4
  10   9   1 331.175 266.069   3
  10   9   1 504.344 350.001   2
 -10   9  -1 126.503 370.984   4
  10   9   1 623.884 335.478   1
 -10   9  -1 233.622 274.957   7
  11   9   1 1061.92 444.844   1
 -11   9  -1 1430.12 637.048   4
  11   9   1 572.127 477.074   3
 -11   9  -1 1737.24 673.299   7
  11   9   1 1228.93 508.673   2
 -12   9  -1 304.326 265.800   7
  12   9   1 331.943 245.440   1
  12   9   1 1467.73 587.789   2
  12   9   1 545.182 449.018   3
 -12   9  -1 382.096 472.414   4
 -13   9  -1 1088.38 571.118   7
  13   9   1 1103.18 466.221   1
 -13   9  -1 598.440 524.373   4
  13   9   1 58.6457 409.394   2
  13   9   1 1137.50 588.511   3
  14   9   1 1692.93 615.293   2
  14   9   1 2514.19 741.927   3
 -14   9  -1 677.449 484.335   7
 -14   9  -1 1204.14 599.243   4
  15   9   1 266.829 208.984   3
 -15   9  -1 888.662 470.965   7
  15   9   1 1271.29 528.272   2
  16   9   1 1517.46 624.094   2
 -16   9  -1 1262.68 600.084   7
  16   9   1 1282.31 600.255   3
  17   9   1 1937.48 674.884   2
 -17   9  -1 2661.06 853.155   7
 -18   9  -1 229.837 294.486   7
 -18  -9  -1 30.3824 197.205   7
  18   9   1 743.102 416.801   2
 -19   9  -1 1010.59 640.969   7
 -19  -9  -1 834.268 420.379   7
  19   9   1 980.107 519.491   2
 -20   9  -1-113.118 231.113   7
 -20  -9  -1 671.884 441.667   7
  19  10  -1-257.998 358.091   2
 -19  10   1-487.447 465.932   7
  19  10  -1-382.080 432.255   3
 -19 -10   1 240.881 145.018   7
  18  10  -1 3375.01 923.747   3
 -18  10   1 6815.10 1397.77   7
 -18  10   1 5524.39 1301.12   4
  18  10  -1 6292.57 1257.35   2
 -17  10   1 2618.75 857.081   7
  17  10  -1 3064.24 901.854   3
  17  10  -1 2032.97 718.807   2
 -17  10   1 1007.40 609.149   4
  16  10  -1 3844.46 947.595   2
  16  10  -1 2646.32 773.711   3
 -16  10   1 3311.15 963.549   4
 -16  10   1 4298.91 1152.11   7
 -15  10   1 661.255 537.763   7
 -15  10   1-22.3665 408.149   4
  15  10  -1 13.9707 179.255   2
  15  10  -1-94.1566 321.064   3
  14  10  -1 3488.07 892.261   2
  14  10  -1 2543.71 778.525   3
 -14  10   1 2794.62 874.189   7
 -14  10   1 3541.76 870.597   4
  13  10  -1 2427.99 762.803   3
 -13  10   1 645.853 386.102   4
  13  10  -1 1569.94 606.127   2
  12  10  -1 31.3799 247.218   2
 -12  10   1-389.778 435.857   4
  12  10  -1 578.682 381.036   3
  11  10  -1 136.598 280.600   3
  11  10  -1 557.132 482.810   2
 -11  10   1 414.479 360.651   4
  10  10  -1 292.283 209.441   3
 -10  10   1 1219.78 654.713   4
  -9  10   1 5218.82 1044.27   4
   9  10  -1 4834.54 1113.98   3
  -9  10   1 4564.29 1058.53   1
   8  10  -1 64.2222 163.875   1
  -8  10   1 94.0364 191.180   4
   8  10  -1 103.783 290.477   3
  -8  10   1 305.590 431.932   1
   7  10  -1 1616.30 609.128   3
  -7  10   1 1751.23 640.391   1
  -7  10   1 1722.90 619.809   4
   7  10  -1 1923.42 598.401   1
  -6  10   1 2748.01 644.973   3
   6  10  -1 2561.18 619.687   1
   6  10  -1 2033.08 608.617   3
  -6  10   1 1709.28 564.846   1
  -6  10   1 1819.19 652.551   4
   5  10  -1-296.013 336.536   1
  -5  10   1 6.57100 245.180   3
  -5  10   1-67.9017 183.196   1
   5  10  -1 255.184 284.166   3
  -5  10   1-68.2443 276.912   4
   4  10  -1 2.58808 158.454   3
  -4  10   1 80.4370 218.960   1
   4  10  -1-24.8915 279.025   1
  -4  10   1-178.804 234.066   3
  -4  10   1 93.7751 208.549   4
  -3  10   1-449.971 460.199   1
   3  10  -1-40.3899 144.080   1
   3  10  -1 129.807 150.810   3
  -3  10   1 365.350 346.133   4
  -3  10   1 190.745 172.839   3
  -2  10   1 923.815 361.084   3
  -2  10   1 351.151 252.084   1
   2  10  -1 245.401 224.327   1
  -2  10   1 819.787 506.293   4
   2  10  -1 231.698 253.464   3
   1  10  -1 63.5948 202.161   3
  -1  10   1-123.629 229.599   3
   1  10  -1-134.058 266.093   1
  -1  10   1 422.802 291.332   1
   0  10   1 91.5320 238.946   3
   0  10  -1 234.037 213.757   1
   0  10   1-176.499 186.464   1
   0  10  -1 373.376 408.751   3
   1  10   1 5296.56 956.618   3
  -1  10  -1 4670.88 961.157   4
  -1  10  -1 4261.87 853.669   1
   1  10   1 5170.91 942.546   1
  -1  10  -1 5467.75 924.398   3
  -2  10  -1 1459.13 559.919   4
   2  10   1 1577.19 511.349   3
  -2  10  -1 1420.12 533.681   1
  -2  10  -1 1707.87 564.202   3
   2  10   1 2802.84 727.155   1
   3  10   1 395.844 254.292   3
  -3  10  -1 371.370 194.147   3
  -3  10  -1 848.269 463.705   4
   3  10   1 133.404 238.557   1
  -3  10  -1 588.653 437.201   1
  -4  10  -1 978.928 444.589   1
   4  10   1 788.622 433.223   3
  -4  10  -1 763.560 341.809   3
   4  10   1 869.962 441.789   1
  -4  10  -1 122.304 281.701   4
   5  10   1 2507.61 693.637   1
  -5  10  -1 1824.35 656.288   1
  -5  10  -1 1686.64 607.223   4
   5  10   1 1531.91 595.127   3
  -5  10  -1 2785.32 643.711   3
  -6  10  -1 888.745 475.531   1
  -6  10  -1 644.985 228.772   4
   6  10   1 564.781 405.335   3
   6  10   1 201.008 223.430   1
  -6  10  -1 542.241 272.635   3
  -7  10  -1-23.2700 275.227   1
  -7  10  -1-124.717 423.467   4
   7  10   1 542.600 316.569   3
   7  10   1 412.877 279.494   1
   8  10   1 276.425 272.021   3
  -8  10  -1 741.857 410.971   4
   8  10   1 539.151 329.546   1
   9  10   1-155.959 260.067   1
   9  10   1-16.5308 349.038   2
  -9  10  -1-321.156 223.228   4
   9  10   1 143.205 193.365   3
  10  10   1-308.033 414.627   3
 -10  10  -1 517.418 448.360   4
  10  10   1 280.850 385.338   2
  10  10   1 423.303 364.172   1
 -11  10  -1-95.5159 370.369   7
  11  10   1 188.097 326.129   3
 -11  10  -1 291.859 273.905   4
  11  10   1 1083.19 515.248   2
 -12  10  -1 284.159 356.802   7
  12  10   1-90.4936 260.177   2
 -12  10  -1 132.710 347.727   4
  12  10   1-300.061 402.354   3
  13  10   1 981.605 570.310   3
  13  10   1-561.573 557.023   2
 -13  10  -1-185.013 485.865   4
 -13  10  -1-18.1278 381.534   7
 -14  10  -1 2069.69 759.834   4
  14  10   1 3845.94 940.264   2
 -14  10  -1 1794.47 692.119   7
  14  10   1 3816.51 981.964   3
  15  10   1 213.164 288.116   2
 -15  10  -1-462.734 344.708   4
  15  10   1 225.458 359.074   3
 -15  10  -1-115.616 298.277   7
 -16  10  -1 1757.15 753.871   7
  16  10   1 786.768 520.727   2
  16  10   1 900.977 531.463   3
 -16  10  -1-127.966 313.606   4
 -17  10  -1-43.1683 291.631   7
 -17  10  -1 452.926 462.954   4
 -18  10  -1 2335.19 1023.96   7
 -18  10  -1 1632.43 804.063   4
  18  10   1 335.045 209.136   2
 -18 -10  -1 1849.33 655.875   7
  17  11  -1 1285.49 658.953   3
 -17  11   1 675.404 480.610   4
  17  11  -1 1110.62 624.737   2
  16  11  -1 2318.90 753.468   2
 -16  11   1 1565.76 667.880   4
  16  11  -1 1331.48 576.091   3
 -15  11   1 2294.64 900.149   4
  15  11  -1 1001.37 604.851   3
  15  11  -1 2281.98 789.313   2
  14  11  -1 736.146 403.233   3
  14  11  -1 470.507 332.045   2
 -14  11   1 574.124 436.838   4
 -13  11   1-74.7330 374.063   4
  13  11  -1 112.210 231.977   3
  12  11  -1 343.277 394.796   3
 -12  11   1 336.251 436.320   4
 -12  11   1 509.172 510.386   1
  12  11  -1 113.527 219.675   2
 -11  11   1 3768.22 1012.80   4
 -11  11   1 2296.72 840.498   1
  11  11  -1 1622.20 645.468   2
  11  11  -1 3531.54 934.882   3
 -10  11   1 2.66641 384.184   4
  10  11  -1 116.661 279.968   2
  10  11  -1-790.692 465.250   3
 -10  11   1-630.408 475.185   1
  -9  11   1 1373.62 635.594   1
  -9  11   1 2223.53 736.555   4
   9  11  -1 3342.39 896.196   3
  -8  11   1 17.0035 229.677   4
   8  11  -1 181.944 258.517   3
  -8  11   1 73.8778 221.307   1
   7  11  -1 275.507 328.470   3
  -7  11   1 371.126 438.955   1
  -7  11   1 360.523 275.793   4
  -6  11   1-259.845 426.514   4
  -6  11   1 310.588 338.328   1
   6  11  -1 237.358 403.681   3
   5  11  -1 247.561 244.351   1
  -5  11   1 194.055 354.171   1
  -5  11   1 761.247 359.905   3
   5  11  -1-23.5027 239.458   3
  -5  11   1 852.973 535.880   4
  -4  11   1-42.3635 302.312   1
   4  11  -1 194.522 258.505   1
   4  11  -1 321.196 357.443   3
  -4  11   1 222.583 390.251   4
  -4  11   1-62.0024 283.233   3
  -3  11   1 779.819 355.730   4
  -3  11   1 2203.74 625.453   3
  -3  11   1 1238.08 519.011   1
   3  11  -1 1537.49 615.682   3
   3  11  -1 1275.99 546.200   1
   2  11  -1-459.142 390.453   1
   2  11  -1 341.727 281.927   3
  -2  11   1-20.2760 279.709   3
  -2  11   1-132.339 331.911   1
   1  11  -1 876.507 414.556   1
  -1  11   1 1274.75 503.947   1
   1  11  -1 1097.39 437.675   3
  -1  11   1 1620.08 565.122   3
   0  11   1 9422.00 1327.01   3
   0  11   1 8297.68 1237.74   1
   0  11  -1 7558.44 1188.89   3
   0  11  -1 9466.40 1286.69   1
   1  11   1 2181.62 679.657   1
   1  11   1 1611.26 610.608   3
  -1  11  -1 1759.81 545.752   3
  -1  11  -1 1601.78 541.793   1
  -2  11  -1 3780.31 849.267   3
   2  11   1 3247.38 787.054   1
  -2  11  -1 3087.47 843.249   4
  -2  11  -1 3019.28 750.189   1
   2  11   1 2830.58 787.722   3
  -3  11  -1 29.1920 289.127   1
   3  11   1-64.8098 225.339   3
   3  11   1 3.97940 154.062   1
  -3  11  -1-458.664 411.571   3
  -3  11  -1-172.811 196.972   4
   4  11   1 53.9578 273.631   3
   4  11   1 57.5512 203.737   1
  -4  11  -1 143.098 286.304   4
  -4  11  -1 655.152 383.735   3
  -4  11  -1-12.9985 174.399   1
  -5  11  -1 326.654 344.624   4
   5  11   1 312.423 227.002   1
  -5  11  -1 510.842 384.472   1
   5  11   1 294.065 252.590   3
  -5  11  -1-199.575 290.047   3
  -6  11  -1 1532.30 645.184   1
   6  11   1 981.162 443.371   1
   6  11   1 693.996 400.232   3
  -6  11  -1 1374.17 589.780   4
   7  11   1 2066.30 646.229   1
  -7  11  -1 1966.11 705.660   1
  -7  11  -1 1309.51 658.648   4
   7  11   1 798.953 397.415   3
   8  11   1 64.9628 209.726   1
   8  11   1 311.224 313.015   3
  -8  11  -1 911.096 517.818   4
  -8  11  -1 165.561 211.861   1
  -9  11  -1-13.5523 305.830   1
   9  11   1 123.499 440.995   3
  -9  11  -1 673.102 430.768   4
   9  11   1-86.3287 381.958   2
  10  11   1-182.979 255.662   2
  10  11   1-98.4352 193.551   3
 -10  11  -1-11.1820 390.595   4
  11  11   1-117.828 258.061   3
  11  11   1 527.638 425.996   2
 -11  11  -1 473.318 410.589   4
 -12  11  -1 786.091 504.239   4
  12  11   1 80.1365 249.994   2
  12  11   1 537.751 385.154   3
  13  11   1-589.281 469.642   2
  13  11   1 716.027 498.947   3
 -13  11  -1-7.33907 632.748   4
  14  11   1-332.700 510.003   2
  14  11   1 503.140 353.159   3
 -14  11  -1-982.941 775.346   4
  15  11   1 209.471 246.245   2
 -15  11  -1-554.858 743.432   4
  15  11   1-248.451 404.852   3
 -15  11  -1-915.653 749.093   7
  16  11   1 871.797 534.957   2
 -16  11  -1 1985.10 826.933   7
 -16  11  -1 1285.23 659.746   4
 -14  12   1-594.597 578.381   1
  14  12  -1-1826.30 746.068   3
 -14  12   1-225.275 337.781   4
  14  12  -1-660.352 435.881   2
  13  12  -1-135.003 329.272   2
 -13  12   1 370.604 348.517   1
  13  12  -1 817.811 566.675   3
 -13  12   1-96.5425 383.479   4
  12  12  -1-249.057 398.654   2
 -12  12   1-166.314 336.023   1
  12  12  -1 459.104 438.834   3
 -12  12   1 970.902 558.984   4
 -11  12   1 397.696 373.196   1
 -11  12   1-43.0447 392.646   4
  11  12  -1-132.439 308.794   2
  11  12  -1-235.500 472.915   3
 -10  12   1-203.582 308.846   1
  10  12  -1-298.113 235.541   2
  10  12  -1 162.427 265.189   3
  -9  12   1 698.459 522.703   1
   9  12  -1 680.134 510.121   3
  -9  12   1-291.541 494.488   4
  -8  12   1 2197.33 764.557   4
   8  12  -1 1212.08 632.484   3
  -8  12   1 1479.23 625.094   1
  -7  12   1 1810.31 728.811   1
   7  12  -1 2420.91 761.200   3
  -7  12   1 1730.90 632.825   4
   6  12  -1-69.8349 220.177   3
  -6  12   1 654.358 450.974   4
  -6  12   1-206.666 385.157   1
  -5  12   1 113.873 250.054   1
  -5  12   1-330.735 308.541   4
  -4  12   1 1768.98 622.114   1
   4  12  -1 2370.58 762.711   3
  -3  12   1 2605.52 716.781   3
  -3  12   1 1486.79 517.285   1
   3  12  -1 2110.61 636.184   3
   2  12  -1 454.612 367.652   3
  -2  12   1 1459.06 564.789   1
  -2  12   1 1563.09 546.845   3
   2  12  -1 1399.19 540.707   1
   1  12  -1 1259.49 559.143   1
  -1  12   1 1330.49 569.290   1
  -1  12   1 905.810 412.757   3
   1  12  -1 1161.90 530.536   3
   0  12   1 5319.89 1033.08   3
   0  12   1 6404.31 1148.84   1
   0  12  -1 5235.26 1044.14   1
   0  12  -1 6444.46 1159.79   3
   1  12   1 2224.62 747.010   1
  -1  12  -1 1459.54 522.979   1
   1  12   1 1583.79 645.475   3
  -1  12  -1 663.114 373.058   3
   2  12   1 1306.60 510.830   1
  -2  12  -1 1189.34 565.831   1
   2  12   1-101.327 378.436   3
  -2  12  -1 1514.15 498.198   3
   3  12   1 886.339 358.950   3
  -3  12  -1 1494.66 680.101   4
  -3  12  -1 1277.84 469.886   3
  -3  12  -1 1643.43 626.463   1
   3  12   1 1586.65 583.491   1
  -4  12  -1-202.732 317.638   4
   4  12   1 105.460 338.269   1
  -4  12  -1 355.222 386.652   1
   4  12   1 117.925 216.557   3
   5  12   1 220.103 228.784   1
   5  12   1 17.8511 336.787   3
  -5  12  -1 772.265 489.711   4
  -5  12  -1-163.704 420.766   1
  -6  12  -1 582.699 316.154   4
   6  12   1 84.4789 264.274   3
  -6  12  -1 241.803 209.792   1
  -7  12  -1-235.737 293.346   1
   7  12   1 947.955 586.320   3
  -7  12  -1 707.378 377.036   4
  -8  12  -1 1396.04 542.752   4
   8  12   1 837.207 485.719   3
  -8  12  -1 968.218 548.730   1
  -9  12  -1 106.777 271.670   1
   9  12   1 268.254 419.288   2
   9  12   1-728.424 465.940   3
  -9  12  -1 71.4868 285.916   4
 -10  12  -1 185.040 348.536   4
  10  12   1 581.547 459.534   3
  10  12   1-738.192 516.124   2
 -10  12  -1 163.872 382.805   1
 -11  12  -1 785.749 598.678   1
  11  12   1 196.484 293.779   3
 -11  12  -1-776.743 727.827   4
  11  12   1-10.6737 228.964   2
  12  12   1 620.323 478.181   3
 -12  12  -1-257.009 359.291   4
 -12  12  -1 502.471 416.221   1
  13  12   1 175.038 316.363   3
 -13  12  -1 553.292 451.281   4
 -13  12  -1 358.334 581.068   1
  13  12   1-205.791 282.937   2
 -10  13   1-356.743 407.638   4
  10  13  -1 856.237 604.700   2
 -10  13   1-294.322 376.343   1
  10  13  -1 373.394 352.039   3
   9  13  -1 370.068 233.705   3
  -9  13   1 728.960 502.539   1
  -9  13   1 954.879 517.197   4
  -8  13   1 1926.61 751.363   4
   8  13  -1 1735.70 675.745   3
  -8  13   1 1583.12 663.602   1
  -7  13   1 447.655 457.851   4
  -7  13   1-416.389 526.506   1
   7  13  -1 294.394 289.335   3
   6  13  -1 2898.69 897.391   3
  -6  13   1 2354.72 818.558   4
  -6  13   1 2826.81 917.520   1
  -5  13   1 16.6083 257.253   1
   5  13  -1 636.607 462.348   3
  -4  13   1-1683.45 674.242   1
   4  13  -1-107.473 287.632   3
  -3  13   1 4356.05 1055.39   1
   3  13  -1 4850.47 1081.81   3
  -2  13   1 1949.95 715.872   1
   2  13  -1 1554.75 647.321   3
  -2  13   1 1330.68 550.940   3
   1  13  -1 1689.22 640.929   3
  -1  13   1 1108.10 483.775   3
  -1  13   1 302.859 259.890   1
   0  13   1 3810.40 916.650   3
   0  13  -1 3576.27 960.103   3
   0  13   1 3015.29 840.477   1
  -1  13  -1-52.8761 248.621   3
   1  13   1-718.738 539.292   3
   1  13   1 372.610 361.912   1
  -1  13  -1-223.109 270.490   1
  -2  13  -1 5493.96 1099.19   3
   2  13   1 5210.72 1114.86   3
  -2  13  -1 5311.29 1055.48   1
   3  13   1 1803.63 689.958   3
  -3  13  -1 228.811 178.099   1
  -4  13  -1-129.544 322.180   1
   4  13   1 1099.23 641.262   3
  -5  13  -1 2000.80 732.889   1
  -5  13  -1 4690.44 1087.87   4
   5  13   1 3801.72 977.532   3
   6  13   1 852.789 438.489   3
  -6  13  -1 732.596 522.010   1
  -6  13  -1-11.3714 358.726   4
   7  13   1-179.755 279.502   3
  -7  13  -1-229.640 335.491   1
  -7  13  -1-351.708 537.305   4
   8  13   1 688.635 568.640   3
  -8  13  -1 214.575 335.437   1
  -8  13  -1-428.204 354.821   4
   9  13   1-386.014 384.261   3
  -9  13  -1 56.7393 338.717   4
  -9  13  -1 769.727 600.962   1
   9  13   1 749.192 488.578   2
 -28   0   2 446.590 383.261   6
 -28   0   2 168.000 311.621   7
 -27   0   2-144.965 303.520   6
 -27   0   2-423.501 359.354   7
 -26   0   2-647.584 553.150   7
 -25   0   2 1794.72 661.127   7
 -24   0   2 526.124 326.776   7
 -23   0   2 2871.61 739.257   7
 -22   0   2 441.901 312.515   7
 -21   0   2 1752.64 563.026   7
 -20   0   2 2242.65 595.219   7
 -19   0   2 666.756 394.116   7
 -18   0   2 2097.16 523.645   7
 -17   0   2 19531.3 1546.96   7
 -16   0   2 2739.25 583.757   7
 -16   0   2 3122.65 420.853   5
 -15   0   2 2353.27 345.332   5
 -15   0   2 2263.48 479.879   7
 -14   0   2 8769.19 896.489   7
 -14   0   2 8437.77 632.606   5
 -13   0   2 116.618 120.020   7
 -13   0   2 238.655 115.625   5
 -12   0   2 564.587 144.355   5
 -12   0   2 395.828 185.280   7
 -11   0   2 189779. 2469.55   5
 -11   0   2 191535. 3594.88   7
 -10   0   2 14224.3 918.682   7
  10   0  -2 12735.2 690.396   3
 -10   0   2 12857.7 596.587   5
  -9   0   2 84311.2 2095.15   7
   9   0  -2 87130.9 1671.31   3
  -9   0   2 87674.1 1422.86   5
   8   0  -2 52384.2 1204.01   3
  -8   0   2 55119.8 1545.97   7
  -8   0   2 54309.6 1007.34   5
  -7   0   2 5486.54 281.278   5
   7   0  -2 5755.87 372.042   3
  -7   0   2 5359.54 444.709   7
  -6   0   2 103750. 1510.97   3
  -6   0   2 100422. 1710.00   7
   6   0  -2 98605.8 1429.39   3
  -6   0   2 97393.8 1013.48   5
  -5   0   2 702570. 3441.21   3
   5   0  -2 656718. 3411.60   3
   4   0  -2 59978.3 952.885   7
   4   0  -2 53675.7 869.691   3
  -4   0   2 56253.3 943.509   7
  -4   0   2 59713.9 1347.88   6
  -4   0   2 59248.8 891.191   3
  -3   0   2 18360.9 660.175   6
   3   0  -2 17910.0 459.887   3
  -3   0   2 19377.2 481.376   3
  -2   0   2 96680.6 1377.89   6
   0   0   2 4238.76 347.607   1
   0   0  -2 3890.66 306.635   7
  -1   0  -2 12326.2 505.917   1
  -1   0  -2 14674.0 524.829   7
  -2   0  -2 5425.71 382.451   7
  -3   0  -2 29658.1 931.095   5
  -3   0  -2 28414.4 976.373   7
  -4   0  -2 1053.43 194.968   5
  -4   0  -2 837.529 189.867   7
  -5   0  -2 5932.45 485.801   5
  -5   0  -2 5600.81 517.246   7
  -6   0  -2 4665.43 512.038   7
  -6   0  -2 4533.79 445.857   5
  -7   0  -2 4086.90 447.415   5
  -7   0  -2 3270.79 449.239   7
  -8   0  -2 15084.9 895.360   5
  -8   0  -2 15074.9 1034.25   7
  -9   0  -2 18261.5 1194.12   7
  -9   0  -2 18000.2 1024.11   5
 -10   0  -2 31094.1 1652.22   7
 -10   0  -2 31690.2 1414.30   5
 -11   0  -2 9972.64 821.697   5
 -11   0  -2 11072.1 1022.45   7
 -12   0  -2-61.2534 158.099   7
 -12   0  -2-95.0587 140.645   5
 -13   0  -2 1249.70 304.657   5
 -13   0  -2 1796.73 459.441   7
 -14   0  -2 21473.9 1632.91   7
 -14   0  -2 21185.0 1346.39   5
 -15   0  -2 5460.44 854.262   7
 -15   0  -2 5592.83 716.481   5
 -16   0  -2 2169.69 463.999   5
 -16   0  -2 1494.79 431.637   7
 -17   0  -2 7197.29 1071.50   7
 -17   0  -2 8713.41 962.174   5
 -18   0  -2 8553.76 1198.52   7
 -18   0  -2 7441.72 916.304   5
 -19   0  -2 5145.02 791.900   5
 -19   0  -2 3506.35 786.908   7
 -20   0  -2 3214.65 789.799   7
 -21   0  -2-158.034 205.260   7
 -22   0  -2 44.2277 307.619   7
 -23   0  -2 3396.89 886.013   7
 -24   0  -2 1955.44 738.603   7
 -25   0  -2 5047.47 1156.67   7
 -26   0  -2 1720.96 693.087   7
 -28   1   2 1789.62 833.363   6
 -28  -1   2 646.272 615.135   6
 -28  -1   2 636.223 392.462   7
 -28   1   2 597.240 403.361   7
 -27  -1   2 634.757 562.703   6
 -27   1   2 1510.75 615.525   7
 -27  -1   2 565.328 411.347   7
 -27   1   2 494.747 338.436   6
 -26   1   2 1730.76 686.565   7
 -26  -1   2 516.962 307.804   7
 -25  -1   2 400.695 399.849   7
 -25   1   2-226.826 345.092   7
 -24  -1   2 596.807 294.082   7
 -24   1   2 312.764 276.991   7
 -23  -1   2 215.461 193.427   7
 -23   1   2 81.2016 311.030   7
 -22  -1   2 512.862 284.549   7
 -22   1   2-86.9929 291.086   7
 -21  -1   2 2729.72 684.809   7
 -21   1   2 3299.78 741.605   7
 -20  -1   2 55.0373 268.420   7
 -20   1   2 371.268 235.118   7
 -19   1   2 2196.92 567.262   7
 -19  -1   2 3450.02 720.324   7
 -18   1   2 2587.68 622.380   7
 -18  -1   2 2228.33 548.934   7
 -17  -1   2 18575.2 1494.15   7
 -17  -1   2 19365.2 1052.75   5
 -17   1   2 19654.9 1596.74   7
 -16   1   2 18747.7 1485.00   7
 -16  -1   2 18307.8 988.007   5
 -16  -1   2 17724.7 1408.51   7
 -15  -1   2 2750.30 365.747   5
 -15  -1   2 2570.71 512.498   7
 -15   1   2 2270.99 517.884   7
 -14  -1   2 1455.71 370.916   7
 -14   1   2 1659.96 413.804   7
 -14  -1   2 1748.46 277.252   5
 -13  -1   2 2348.90 434.601   7
 -13   1   2 2519.88 459.919   7
  13   1  -2 2974.11 439.423   3
 -13  -1   2 2608.77 322.986   5
 -12   1   2 2928.00 485.287   7
 -12  -1   2 3136.51 336.265   5
 -12  -1   2 3212.17 486.736   7
  12   1  -2 2909.32 423.785   3
 -11   1   2 5721.89 633.614   7
  11   1  -2 6012.26 580.336   3
 -11  -1   2 5851.59 627.167   7
 -11  -1   2 5383.76 416.148   5
 -10  -1   2 21219.7 1110.37   7
 -10   1   2 20173.6 1132.13   7
  10   1  -2 20973.8 1031.49   3
 -10  -1   2 20690.9 758.770   5
  -9  -1   2 8814.73 673.881   7
  -9   1   2 9078.04 436.749   3
  -9   1   2 8114.47 675.262   7
   9   1  -2 8634.91 648.611   3
  -8   1   2 21452.7 596.723   3
  -8   1   2 18761.8 976.419   7
   8   1  -2 19385.9 912.221   3
  -8  -1   2 20716.9 950.166   7
  -7   1   2 118241. 1193.82   3
   7   1  -2 115086. 2141.96   2
  -7  -1   2 111279. 2027.91   7
   7   1  -2 115689. 2146.63   3
  -7   1   2 114029. 2222.51   7
  -6   1   2 58857.4 1496.80   7
   6   1  -2 57968.6 1392.03   2
  -6  -1   2 59890.4 1329.79   7
   6   1  -2 57337.7 1434.84   3
   5   1  -2 15658.4 654.375   2
  -5  -1   2 16355.1 611.614   7
  -5   1   2 14504.8 739.726   6
  -5   1   2 16173.0 721.540   7
   5   1  -2 15391.0 712.750   3
   4   1  -2 3582.47 319.419   3
   4   1  -2 3259.49 272.141   2
  -4   1   2 3254.45 311.358   6
  -4   1   2 3368.65 307.141   7
  -4  -1   2 2824.56 324.268   6
  -4  -1   2 3630.51 224.077   1
  -3   1   2 1569.68 201.092   6
  -3  -1   2 1259.52 174.087   6
  -3   1   2 1385.21 181.119   7
   3   1  -2 1345.49 185.701   3
  -2  -1   2 63788.0 1115.55   6
   2   1  -2 60730.3 1163.60   3
  -2  -1   2 68974.9 1014.40   4
   2  -1  -2 67866.1 1210.00   7
  -2   1   2 68491.7 1112.62   4
   2   1  -2 67926.5 1133.57   6
  -2   1   2 66346.5 1159.73   6
   2  -1  -2 59532.5 1107.23   6
  -1  -1   2 6636.02 278.695   7
   1   1  -2 8026.96 315.940   7
  -1  -1   2 5774.16 325.757   5
   1  -1  -2 5091.58 306.676   6
   1   1  -2 8356.69 363.029   4
  -1  -1   2 8405.77 367.434   6
   1   1  -2 7411.24 402.074   3
   1  -1  -2 9123.06 393.649   4
   1   1  -2 8948.74 376.686   6
  -1   1   2 7917.38 378.163   6
  -1   1   2 8584.67 384.667   4
  -1   1   2 8568.61 434.454   1
   0   1   2 20791.9 697.866   1
   0   1  -2 19047.4 639.903   5
   0   1  -2 19342.4 557.912   6
   0   1   2 19486.3 629.884   6
   0  -1  -2 15786.2 571.315   6
   0   1  -2 18552.0 560.912   7
   0  -1   2 18848.3 555.306   7
   0  -1   2 20164.4 571.969   6
   1   1   2 7712.74 430.024   2
  -1   1  -2 7317.48 403.946   7
   1   1   2 7152.82 434.826   1
  -1   1  -2 7822.82 404.176   6
  -1   1  -2 6686.16 415.019   5
  -2   1  -2 465049. 3677.34   5
   2   1   2 480931. 3723.36   2
  -2   1  -2 480868. 3741.04   7
   2   1   2 477485. 3928.31   1
   3   1   2 226.860 105.070   1
   3   1   2 300.517 110.705   2
  -3   1  -2 376.809 123.778   7
  -3   1  -2 586.709 148.368   5
   4   1   2 4258.36 415.615   2
  -4   1  -2 3458.41 364.166   5
  -4   1  -2 3645.26 395.178   7
  -5  -1  -2 38.3944 106.062   7
   5   1   2 13.8985 90.2440   2
  -5   1  -2 83.3352 80.3412   5
  -5   1  -2 264.304 134.302   7
  -6   1  -2 2289.17 331.454   5
  -6   1  -2 2188.64 345.149   7
  -6  -1  -2 2677.34 392.687   7
  -7  -1  -2 4642.50 544.919   7
  -7   1  -2 4290.71 467.056   5
  -7   1  -2 4469.28 544.849   7
  -8   1  -2 106424. 2812.55   7
  -8  -1  -2 104268. 2740.99   7
  -8   1  -2 105082. 2453.67   5
  -9   1  -2 3938.74 491.147   5
  -9   1  -2 4159.34 589.636   7
  -9  -1  -2 3687.76 548.063   7
 -10   1  -2 2159.95 383.076   5
 -10  -1  -2 2187.04 372.554   5
 -10  -1  -2 2396.49 459.745   7
 -10   1  -2 2234.53 451.351   7
 -11  -1  -2 1685.30 424.860   7
 -11  -1  -2 1402.73 314.293   5
 -11   1  -2 1686.83 430.749   7
 -11   1  -2 1753.34 359.485   5
 -12  -1  -2 7261.55 873.051   7
 -12   1  -2 6223.89 695.607   5
 -12   1  -2 5679.86 779.057   7
 -12  -1  -2 5916.18 659.525   5
 -13   1  -2-21.6222 176.379   7
 -13  -1  -2-193.220 241.925   7
 -13  -1  -2 205.317 169.054   5
 -13   1  -2 90.2449 111.779   5
 -14   1  -2 10523.0 973.623   5
 -14   1  -2 9908.15 1134.08   7
 -14  -1  -2 10244.5 934.000   5
 -14  -1  -2 9004.67 1063.18   7
 -15  -1  -2 4225.94 620.617   5
 -15   1  -2 4858.20 690.321   5
 -15  -1  -2 4612.14 818.705   7
 -15   1  -2 5197.48 880.724   7
 -16   1  -2 1296.80 386.961   5
 -16   1  -2 923.738 399.658   7
 -16  -1  -2 843.528 334.207   7
 -16  -1  -2 1018.58 323.484   5
 -17  -1  -2 8711.75 925.252   5
 -17   1  -2 8738.87 1176.16   7
 -17  -1  -2 8198.61 1142.67   7
 -17   1  -2 8411.23 985.224   5
 -18   1  -2 11784.7 1429.54   7
 -18  -1  -2 10933.9 1360.79   7
 -18   1  -2 12290.4 1213.68   5
 -18  -1  -2 11263.1 1109.17   5
 -19   1  -2-157.180 233.085   5
 -19  -1  -2 431.764 333.258   7
 -19   1  -2 26.0979 186.707   7
 -19  -1  -2 4.91979 100.212   5
 -20   1  -2 574.577 374.607   7
 -20  -1  -2 189.770 342.409   7
 -21   1  -2 318.286 334.415   7
 -21  -1  -2-166.035 279.984   7
 -22  -1  -2 308.135 345.311   7
 -22   1  -2 80.9803 210.772   7
 -23  -1  -2 227.399 345.876   7
 -23   1  -2-587.118 404.669   7
 -24   1  -2-256.305 313.562   7
 -24  -1  -2-396.123 422.622   7
 -25   1  -2 570.794 648.048   7
 -25  -1  -2-93.0934 273.589   7
 -26   1  -2-158.443 353.375   7
 -26  -1  -2 1202.81 596.398   7
 -28  -2   2 1173.30 542.975   7
 -28   2   2 295.111 305.338   7
 -28  -2   2 721.412 524.469   6
 -28   2   2 259.938 306.424   6
 -27   2   2 725.286 479.768   7
 -27   2   2 220.551 315.326   6
 -27  -2   2 593.439 520.331   6
 -27  -2   2 522.373 461.050   7
 -26   2   2 97.2954 242.172   7
 -26  -2   2-688.503 427.186   7
 -26   2   2-107.604 317.087   6
 -25   2   2 369.885 301.700   7
 -25   2   2 755.029 523.257   6
 -25  -2   2-151.853 148.283   7
 -24  -2   2 620.610 254.259   7
 -24   2   2 372.081 324.791   7
 -24   2   2 68.6422 285.795   6
 -23  -2   2 300.343 245.202   7
 -23   2   2 572.266 344.809   7
 -22   2   2 57.9259 187.384   7
 -22  -2   2-62.3475 223.036   7
 -21  -2   2 1399.09 486.285   7
 -21   2   2 1308.24 495.254   7
 -20  -2   2 1233.42 479.691   7
 -20   2   2 1068.26 457.047   7
 -19   2   2 389.391 294.262   7
 -19  -2   2-116.420 243.340   7
 -18  -2   2 323.431 287.744   7
 -18   2   2 134.622 178.665   7
 -17  -2   2 2045.50 342.101   5
 -17   2   2 1737.17 497.638   7
 -17  -2   2 1680.68 436.654   7
 -16   2   2 3578.42 697.510   7
 -16  -2   2 3713.09 643.551   7
 -16  -2   2 3753.13 463.825   5
 -15  -2   2 14335.2 866.821   5
  15   2  -2 16026.7 1218.60   3
 -15   2   2 14078.0 1268.04   7
 -15  -2   2 15099.7 1248.46   7
 -14   2   2-16.3744 153.360   7
 -14  -2   2 11.7612 120.411   7
  14   2  -2 271.857 214.147   3
 -14  -2   2 187.354 106.138   5
 -13   2   2 406.235 199.210   7
  13   2  -2 58.7125 142.781   3
 -13  -2   2 254.957 149.102   7
  12   2  -2 14093.2 1046.07   3
 -12  -2   2 13549.7 1026.94   7
 -12   2   2 13969.5 1127.70   7
 -11   2   2 58555.2 2188.25   7
  11   2  -2 57416.4 2027.75   2
 -11  -2   2 58801.3 2021.91   7
  11   2  -2 56938.5 2034.27   3
 -11   2   2 57705.4 1026.02   3
 -10  -2   2 1919.51 349.307   7
  10   2  -2 2424.05 411.256   2
  10   2  -2 2337.67 411.570   3
 -10   2   2 2151.73 172.256   3
 -10   2   2 2167.65 403.358   7
   9   2  -2 1135.83 298.600   3
  -9   2   2 1096.41 288.573   7
   9   2  -2 1466.14 305.699   2
  -9  -2   2 1161.46 255.454   7
  -8   2   2 9253.96 767.507   7
   8   2  -2 8064.12 662.925   2
   8   2  -2 7733.66 682.091   3
   7   2  -2 1859.51 339.103   3
  -7   2   2 1818.38 318.173   7
   7   2  -2 1824.43 302.524   2
   6   2  -2 18278.8 902.106   2
  -6   2   2 18933.3 914.358   6
   6   2  -2 19143.7 986.805   3
  -6   2   2 19446.9 990.149   7
   5   2  -2 6151.01 552.654   3
  -5   2   2 6525.46 499.060   6
   5   2  -2 6855.37 400.246   1
  -5   2   2 7216.28 577.032   7
  -4   2   2 49629.2 1452.72   7
   4  -2  -2 52024.9 835.128   3
   4   2  -2 51703.3 973.757   1
  -4  -2   2 54838.7 1023.75   1
  -4   2   2 48849.9 1217.18   6
  -4   2   2 49078.0 806.031   3
   4   2  -2 48473.6 1445.75   3
  -3  -2   2 909.223 168.492   6
   3  -2  -2 993.553 141.262   3
   3   2  -2 769.132 173.848   3
  -3   2   2 1008.04 160.398   6
  -3  -2   2 816.659 121.363   1
  -3   2   2 924.272 201.807   7
  -3   2   2 736.744 121.225   3
   3   2  -2 801.747 120.306   1
   2  -2  -2 53168.0 1055.68   6
   2   2  -2 51002.3 976.863   1
   2   2  -2 52881.9 988.964   6
  -2   2   2 50703.5 1420.65   1
  -2   2   2 51245.2 1075.70   3
  -2   2   2 50754.7 1323.71   4
   2   2  -2 48295.2 1248.69   4
  -2   2   2 50482.1 1012.82   6
  -2  -2   2 51329.1 994.515   6
   2   2  -2 49203.0 1306.67   3
   1   2  -2 372.441 128.383   4
   1   2  -2 358.542 145.575   3
   1   2  -2 165.452 78.5305   7
  -1   2   2 312.856 90.0771   6
  -1   2   2 131.901 89.9359   4
   1  -2  -2 385.958 90.4193   6
  -1  -2   2 421.984 85.0292   6
   1   2  -2 476.532 90.9256   6
  -1   2   2 231.610 117.164   1
  -1   2   2 306.888 81.9685   3
   0   2  -2 138.484 102.989   3
   0  -2   2 8.47928 33.3532   6
   0   2   2 59.0237 76.1084   1
   0   2  -2 5.26909 41.5882   6
   0  -2  -2 75.1371 48.5722   6
   0   2   2-51.2748 85.4327   3
   0   2  -2 146.470 80.5599   7
   1   2   2 64480.1 1556.79   1
  -1   2  -2 65925.4 1082.98   6
  -1   2  -2 65706.9 1447.88   3
   1   2   2 64841.1 1548.26   3
  -1   2  -2 65749.0 1501.51   7
   2   2   2 18578.8 896.333   3
   2   2   2 18665.5 872.394   1
  -2   2  -2 19326.4 787.665   3
  -2   2  -2 17949.3 839.500   7
  -3   2  -2 42253.8 1376.85   7
   3   2   2 43669.9 1391.96   2
   3   2   2 43253.9 1383.00   1
   4   2   2 37615.7 1360.09   2
   4   2   2 35032.2 1321.81   1
  -4   2  -2 36093.8 1349.74   7
   4   2   2 40094.6 1415.14   3
   5   2   2 19892.5 1049.10   3
   5   2   2 19377.3 1022.80   2
   5   2   2 20280.9 1066.58   1
  -5   2  -2 19701.2 1062.13   7
   6   2   2 22721.9 1169.90   1
  -6   2  -2 22565.1 1203.29   7
  -6   2  -2 20159.1 1070.99   5
   6   2   2 23634.7 1206.06   2
  -7   2  -2 841.528 281.854   7
  -7   2  -2 405.112 177.340   5
   7   2   2 410.911 201.835   2
  -8   2  -2 17547.2 1085.22   5
   8   2   2 18021.0 1146.85   2
  -8  -2  -2 17633.7 1150.44   7
  -8   2  -2 17650.5 1188.62   7
  -9  -2  -2 4509.19 627.922   7
  -9   2  -2 4133.13 540.258   5
   9   2   2 4954.92 646.431   2
  -9   2  -2 4251.73 614.289   7
 -10   2  -2 2376.94 480.588   7
 -10   2  -2 2064.64 407.934   5
 -10  -2  -2 2441.06 481.082   7
 -11  -2  -2 202.428 132.676   7
 -11   2  -2 233.405 245.524   7
 -11   2  -2 402.363 193.393   5
 -12   2  -2 87.2964 180.755   7
 -12   2  -2 189.701 142.913   5
 -12  -2  -2 50.1852 158.151   7
 -13   2  -2 709.929 286.600   5
 -13   2  -2 713.759 295.842   7
 -13  -2  -2 379.009 224.765   7
 -14  -2  -2 1423.82 426.123   7
 -14  -2  -2 2053.21 424.510   5
 -14   2  -2 1735.84 494.469   7
 -15  -2  -2 15731.2 1446.60   7
 -15  -2  -2 15671.5 1202.22   5
 -15   2  -2 16304.2 1548.95   7
 -16  -2  -2 2515.11 600.065   7
 -16  -2  -2 2597.46 513.094   5
 -16   2  -2 2153.60 606.404   7
 -17  -2  -2 482.595 249.479   5
 -17  -2  -2 159.698 201.551   7
 -17   2  -2 853.807 444.922   7
 -18  -2  -2-308.817 397.596   7
 -18   2  -2-88.0421 298.508   7
 -18  -2  -2 264.772 201.317   5
 -19  -2  -2 949.472 423.685   7
 -19   2  -2 835.081 379.502   7
 -20  -2  -2 1708.76 632.670   7
 -20   2  -2 1350.62 590.604   7
 -21  -2  -2 1898.60 642.442   7
 -21   2  -2 1938.78 693.756   7
 -22  -2  -2-391.654 426.939   7
 -22   2  -2 415.153 370.427   7
 -23  -2  -2 371.974 319.817   7
 -23   2  -2 312.359 217.673   7
 -24   2  -2 548.039 458.461   7
 -24  -2  -2-320.238 319.044   7
 -25  -2  -2 202.230 317.631   7
 -25   2  -2 828.377 525.081   7
 -26   2  -2 4239.60 1119.65   7
 -26  -2  -2 3485.84 977.028   7
 -28   3   2 3837.66 1084.98   6
 -28   3   2 4084.31 1097.36   7
 -28  -3   2 3323.70 901.705   7
 -28  -3   2 4191.24 1256.77   6
 -27   3   2 335.619 426.950   6
 -27  -3   2-89.3074 298.097   6
 -27   3   2 393.754 379.574   7
 -26   3   2 2698.87 855.296   7
 -26   3   2 5256.27 1243.37   6
 -26  -3   2 4866.74 1053.61   7
 -25   3   2 1514.85 739.372   6
 -25   3   2 878.632 488.193   7
 -25  -3   2 1354.76 579.141   7
 -24  -3   2 603.083 401.270   7
 -24   3   2-90.2047 250.343   7
 -24   3   2-117.423 305.842   6
 -23   3   2 204.611 330.820   6
 -23  -3   2 697.360 371.319   7
 -22   3   2 1697.40 617.092   6
 -22  -3   2 1379.13 509.611   7
 -22   3   2 2039.81 682.966   7
 -21   3   2-177.554 287.069   7
 -21  -3   2-57.9411 197.345   7
 -20  -3   2-156.805 210.617   7
 -20   3   2 181.846 246.353   7
 -19  -3   2 2486.85 603.328   7
 -19   3   2 2469.69 688.482   7
 -18   3   2 376.364 311.677   7
 -18  -3   2 155.475 149.285   7
 -17  -3   2 820.198 344.457   7
 -17   3   2 402.405 198.748   7
 -17  -3   2 1135.30 278.044   5
 -16  -3   2 1602.52 441.999   7
 -16   3   2 818.063 321.558   7
  16   3  -2 1154.65 387.643   3
  15   3  -2 15344.7 1300.52   3
 -15   3   2 16111.4 1439.97   7
 -15  -3   2 16662.6 1330.40   7
 -14  -3   2-66.6807 128.997   7
 -14   3   2 46.8958 39.7624   3
 -14   3   2-275.990 260.474   7
  14   3  -2-47.7776 180.874   3
 -13  -3   2-7.14465 86.1216   7
 -13   3   2 14.4719 30.7218   3
  13   3  -2-158.010 117.872   3
 -13   3   2-34.8122 34.7433   3
 -13   3   2 160.913 282.279   7
 -12  -3   2 4228.80 592.336   7
  12   3  -2 4157.90 648.054   3
 -12   3   2 5111.55 727.993   7
  12   3  -2 4418.25 628.719   2
  11   3  -2 440.864 230.940   2
 -11   3   2 412.524 257.447   7
 -11  -3   2 668.438 230.651   7
  11   3  -2 331.578 184.773   3
  10   3  -2 4843.73 606.522   2
 -10   3   2 5748.66 710.017   7
  10   3  -2 4986.37 639.395   3
  -9   3   2-101.338 153.756   7
   9   3  -2 193.931 166.398   2
  -9   3   2-204.130 177.055   6
   9   3  -2 160.394 170.680   3
  -8   3   2 22136.3 542.094   3
  -8   3   2 23075.2 1335.33   7
   8   3  -2 23563.7 1221.57   2
   8   3  -2 23198.5 1317.35   3
  -8   3   2 21078.7 1127.69   6
  -7   3   2 670.192 109.447   3
   7   3  -2 935.696 282.954   3
  -7   3   2 853.277 219.935   6
   7   3  -2 510.198 182.454   2
   7   3  -2 525.558 147.647   1
  -7   3   2 772.454 225.819   7
   6  -3  -2 6545.91 346.821   3
  -6   3   2 5525.45 489.906   6
  -6   3   2 5504.97 605.029   7
  -6   3   2 6019.06 340.775   3
   6   3  -2 5321.82 438.802   1
   6   3  -2 5122.65 601.908   3
  -5   3   2 98784.1 1885.33   6
   5   3  -2 101662. 1793.16   1
  -5   3   2 100561. 1531.20   3
  -5   3   2 104920. 2515.83   7
   5   3  -2 99655.3 2500.86   3
  -4  -3   2 52498.4 1394.60   6
   4   3  -2 51040.5 1734.41   3
  -4   3   2 51986.2 1194.87   3
   4   3  -2 52287.7 1250.56   1
  -4   3   2 56106.4 1794.35   7
  -4   3   2 53090.3 1254.49   6
  -3  -3   2 36777.7 988.896   6
  -3   3   2 37969.3 952.269   6
   3   3  -2 38070.8 1080.46   1
  -3   3   2 37303.0 1090.92   3
   3   3  -2 33089.6 1340.71   3
  -3   3   2 38218.3 1459.38   7
  -3   3   2 38827.1 1432.78   4
   2   3  -2 7278.32 601.981   4
  -2   3   2 7418.65 641.052   1
  -2   3   2 7894.79 633.801   4
  -2   3   2 7320.97 387.052   6
  -2   3   2 7259.70 510.705   3
   2   3  -2 6789.13 588.967   3
   2   3  -2 7900.26 524.826   1
   2  -3  -2 7629.19 404.534   6
  -2  -3   2 7277.30 374.168   6
  -1   3   2 61447.5 1769.78   4
   1   3  -2 62466.1 904.101   6
  -1  -3   2 62052.6 896.194   6
  -1   3   2 63722.6 1827.95   1
   1   3  -2 60911.4 1692.94   3
   1   3  -2 66836.1 1789.63   4
  -1   3   2 62762.8 1149.40   6
   1  -3  -2 65511.1 1181.26   6
  -1   3   2 61895.6 1596.17   3
   0   3   2 13106.7 783.419   3
   0   3  -2 13956.4 842.840   4
   0   3   2 12500.5 791.492   1
   0   3  -2 13640.5 806.572   7
   0   3  -2 12890.0 761.158   3
  -1   3  -2 271.762 125.423   3
   1   3   2 16.7051 76.5087   3
  -1   3  -2 81.2788 92.9553   7
  -1   3  -2 262.892 64.6408   6
   1   3   2 304.232 164.732   1
  -2   3  -2 825.185 220.137   7
  -2   3  -2 847.220 131.842   6
   2   3   2 589.440 183.782   3
  -2   3  -2 745.656 187.233   3
   2   3   2 571.599 184.153   1
  -3   3  -2 5440.89 559.376   7
  -3   3  -2 6367.60 521.806   3
   3   3   2 5834.98 602.791   3
   3   3   2 4992.48 526.962   1
   4   3   2 10853.0 807.327   1
   4   3   2 11663.6 873.098   3
  -4   3  -2 12295.8 723.298   3
  -4   3  -2 13209.6 914.441   7
   4   3   2 11600.9 851.485   2
   5   3   2 24204.6 1309.96   3
  -5   3  -2 22379.5 1251.17   7
   5   3   2 24005.2 1224.35   1
   5   3   2 23778.3 1247.89   2
  -5   3  -2 23174.0 999.945   3
   6   3   2 1341.54 342.448   3
   6   3   2 2088.05 401.991   2
   6   3   2 1459.62 350.137   1
  -6   3  -2 1267.53 295.039   7
  -7   3  -2 4953.29 647.019   7
   7   3   2 4174.89 591.178   3
   7   3   2 4722.64 609.762   2
   7   3   2 5381.81 654.423   1
   8   3   2 11194.5 968.254   2
  -8   3  -2 11311.2 1001.99   7
   8   3   2 11536.0 991.283   3
   9   3   2 6050.03 765.026   3
   9   3   2 6033.89 726.617   2
  -9   3  -2 5895.36 745.208   7
 -10  -3  -2 3495.46 586.841   7
 -10   3  -2 3961.22 639.239   7
  10   3   2 3392.37 583.017   2
 -11  -3  -2 11687.9 1111.93   7
  11   3   2 11005.6 1081.98   2
 -11   3  -2 11445.9 1157.82   7
  12   3   2 591.291 297.802   2
 -12  -3  -2 577.922 294.030   7
 -12   3  -2 670.971 276.279   7
 -13  -3  -2 581.595 329.080   7
 -13   3  -2 733.843 288.122   7
 -14   3  -2 7646.70 1033.82   7
 -14  -3  -2 8281.83 1048.32   7
 -15  -3  -2 6718.22 982.894   7
 -15   3  -2 6379.56 1003.52   7
 -16  -3  -2 8.07739 172.493   7
 -16  -3  -2 334.596 198.092   5
 -16   3  -2 596.701 351.919   7
 -17  -3  -2 201.885 204.068   5
 -17  -3  -2 105.976 255.842   7
 -17   3  -2 286.517 186.565   7
 -18  -3  -2 1164.58 433.741   7
 -18  -3  -2 1160.48 375.973   5
 -18   3  -2 474.171 295.160   7
 -19  -3  -2 119.963 302.644   7
 -19   3  -2-144.922 247.031   7
 -20  -3  -2 457.100 313.770   7
 -20   3  -2-416.546 400.726   7
 -21  -3  -2 1828.87 657.743   7
 -21   3  -2 1384.21 627.811   7
 -22   3  -2-13.1686 301.627   7
 -22  -3  -2 605.755 388.566   7
 -23   3  -2 298.046 239.104   7
 -23  -3  -2 268.476 264.699   7
 -24  -3  -2 1913.98 716.644   7
 -24   3  -2 1405.06 649.443   7
 -25  -3  -2 564.683 498.652   7
 -25   3  -2 389.074 310.806   7
 -26   3  -2 6745.42 1412.62   7
 -26  -3  -2 2942.06 882.066   7
 -27   4   2 870.205 578.408   6
 -27  -4   2 1421.39 588.735   7
 -27   4   2 1047.99 642.160   7
 -27  -4   2 151.205 349.382   6
 -26  -4   2 637.569 437.864   7
 -26   4   2 340.659 342.498   7
 -26   4   2 95.3094 290.574   6
 -25  -4   2-64.3989 288.422   7
 -25   4   2-256.875 518.903   6
 -25   4   2 385.443 365.211   7
 -24   4   2-615.817 529.380   6
 -24  -4   2-221.996 192.110   7
 -24   4   2-177.251 395.986   7
 -23  -4   2 658.337 374.190   7
 -23   4   2 323.067 347.922   6
 -23   4   2-30.1897 350.291   7
 -22  -4   2 384.953 277.543   7
 -22   4   2 655.944 410.036   7
 -22   4   2 1498.30 638.150   6
 -21   4   2 581.842 455.476   6
 -21  -4   2 153.689 246.602   7
 -21   4   2-290.328 304.449   7
 -20   4   2 299.472 262.654   7
 -20  -4   2 402.753 214.681   7
 -19  -4   2 296.010 185.145   7
 -19   4   2 187.319 247.744   6
 -19   4   2 45.4866 280.049   7
  18   4  -2 316.152 340.589   3
 -18   4   2 479.458 387.481   6
 -18  -4   2 320.601 281.004   7
 -18   4   2 354.825 276.321   7
  17   4  -2 5997.03 918.125   3
 -17   4   2 5479.41 953.195   7
 -17   4   2 6246.46 998.446   6
 -17  -4   2 5162.18 815.260   7
 -16   4   2 993.021 438.858   6
 -16   4   2 238.446 260.526   7
  16   4  -2 873.034 351.511   3
 -16  -4   2 806.754 322.053   7
 -15  -4   2 557.536 288.421   7
 -15   4   2-19.5131 215.245   7
 -15   4   2-43.5424 260.976   6
  15   4  -2 374.615 245.865   3
  15   4  -2 499.030 332.323   2
 -14  -4   2 4577.73 694.991   7
 -14   4   2 5549.67 825.372   6
  14   4  -2 4552.97 755.858   3
 -14   4   2 4864.53 790.004   7
  14   4  -2 4502.15 718.345   2
 -13  -4   2 16766.0 1264.60   7
  13   4  -2 17760.3 1420.12   3
 -13   4   2 18409.3 1515.89   7
 -13   4   2 17857.1 1408.48   6
  13   4  -2 18075.5 1383.96   2
  12   4  -2 12.4480 140.159   3
 -12   4   2 227.890 209.152   6
  12   4  -2 230.967 213.208   2
 -12   4   2 173.021 166.929   7
  11   4  -2 192.973 216.634   3
 -11   4   2 203.914 140.564   6
  11   4  -2 120.638 185.823   2
 -11   4   2 223.057 219.869   7
 -11   4   2 272.695 67.3465   3
  10   4  -2 945.723 339.395   3
 -10   4   2 926.325 343.330   7
 -10   4   2 910.768 136.775   3
 -10   4   2 1318.14 328.107   6
  10   4  -2 981.017 311.736   2
  -9   4   2 15507.3 1229.84   7
   9   4  -2 15064.3 956.385   1
   9   4  -2 15438.7 1124.66   2
  -9   4   2 14825.1 585.018   3
   9   4  -2 14085.6 1141.73   3
  -9   4   2 15282.2 1021.67   6
   8   4  -2 2949.98 482.858   2
   8   4  -2 2980.07 526.271   3
  -8   4   2 3216.85 293.776   3
   8   4  -2 3450.02 435.494   1
  -8   4   2 3266.21 447.628   6
  -8   4   2 3635.23 587.881   7
  -7   4   2 3157.67 398.738   6
  -7   4   2 3427.62 562.540   7
   7   4  -2 3660.34 423.001   1
  -7   4   2 3188.62 306.600   3
   7   4  -2 2851.87 512.782   3
   6   4  -2 431.837 245.340   3
   6   4  -2 637.931 178.830   1
  -6   4   2 525.159 174.633   6
  -6   4   2 342.299 208.765   7
  -6   4   2 606.321 150.888   3
  -5   4   2 40700.9 1789.68   7
   5   4  -2 40910.1 1763.66   3
   5   4  -2 41552.2 1358.65   1
  -5   4   2 40793.9 1197.10   6
  -5   4   2 38393.7 1205.85   3
  -4   4   2-27.1391 94.9085   3
  -4  -4   2-71.8981 100.560   6
  -4   4   2 223.884 188.308   7
  -4   4   2 3.43199 57.9047   6
  -4   4   2 107.871 198.148   4
   4   4  -2 247.012 129.595   1
   4   4  -2 47.1047 160.662   3
  -3   4   2 316.375 136.051   3
  -3   4   2 238.144 73.8206   6
   3   4  -2 501.565 253.093   3
  -3  -4   2 351.806 106.119   6
  -3   4   2 388.043 199.440   4
   3  -4  -2 381.160 100.430   6
   3   4  -2 224.991 143.708   1
  -2   4   2 146.206 164.418   4
  -2   4   2 63.2828 46.9412   6
   2  -4  -2-6.12020 46.4701   6
  -2   4   2 59.9956 128.602   1
   2   4  -2 43.4335 112.156   1
   2   4  -2-64.2660 140.597   4
  -2  -4   2 26.6428 44.9565   6
  -2   4   2-36.3224 125.876   3
   2   4  -2 258.397 167.918   3
  -1   4   2 6713.08 609.293   3
   1   4  -2 6875.57 676.569   3
   1  -4  -2 7223.09 394.428   6
  -1   4   2 6446.19 680.043   4
  -1   4   2 6332.68 654.268   1
   1   4  -2 6805.92 675.433   4
   0   4  -2 1975.22 386.687   4
   0   4   2 2037.45 399.830   4
   0   4  -2 1462.79 310.119   7
   0   4   2 1730.31 341.098   3
   0   4  -2 1591.79 318.696   3
   0   4   2 1539.93 336.646   1
  -1   4  -2 848.753 260.739   7
   1   4   2 531.045 229.779   1
  -1   4  -2 410.605 184.480   3
  -1   4  -2 450.227 233.018   4
   1   4   2 285.027 145.984   3
   2   4   2 11052.6 900.145   3
  -2   4  -2 10575.7 411.032   6
   2   4   2 10369.0 824.125   1
  -2   4  -2 11158.6 787.869   3
  -2   4  -2 10471.3 867.797   7
  -3   4  -2 65105.7 1893.42   3
   3   4   2 65864.2 2101.35   1
   3   4   2 63368.8 2288.58   3
  -3   4  -2 66873.2 2210.75   7
  -4   4  -2 1318.48 347.629   7
   4   4   2 1503.54 351.104   1
   4   4   2 948.772 363.711   3
  -4   4  -2 1703.73 321.324   3
   5   4   2 1995.07 393.234   1
  -5   4  -2 1358.62 277.240   3
   5   4   2 1359.78 339.819   3
  -5   4  -2 1773.77 401.479   7
  -6   4  -2 8092.94 856.765   7
   6   4   2 7863.85 827.205   2
   6   4   2 7864.08 853.044   3
  -6   4  -2 7572.69 641.846   3
   6   4   2 8369.61 804.720   1
   7   4   2 1986.63 455.636   3
   7   4   2 1378.93 383.227   1
  -7   4  -2 2219.05 352.596   3
  -7   4  -2 1699.86 419.428   7
   7   4   2 1900.65 387.368   2
  -8   4  -2 1521.00 285.360   3
   8   4   2 1268.77 389.845   3
  -8   4  -2 1510.61 401.658   7
   8   4   2 1198.32 364.371   1
   8   4   2 1713.91 387.948   2
   9   4   2-115.620 233.163   1
  -9   4  -2-113.893 180.091   7
   9   4   2 182.777 256.596   3
  -9   4  -2 68.6356 86.9511   3
   9   4   2 184.494 239.365   2
  10   4   2 663.308 281.422   2
 -10   4  -2 543.405 172.640   3
 -10   4  -2 1119.24 368.427   7
  10   4   2 1138.44 385.874   3
  11   4   2 8465.82 1020.15   3
 -11   4  -2 8665.87 712.793   3
 -11   4  -2 8196.67 1043.43   7
  11   4   2 9093.61 1016.00   2
 -12   4  -2 10783.5 815.885   3
 -12   4  -2 10586.2 1197.08   7
 -12  -4  -2 10925.5 1145.90   7
  12   4   2 11547.6 1188.62   2
  13   4   2 1385.82 470.351   2
 -13  -4  -2 1234.49 419.113   7
 -13   4  -2 903.573 467.498   7
 -14  -4  -2 2665.89 623.083   7
 -14   4  -2 2506.37 661.390   7
  14   4   2 2105.34 533.266   2
 -15   4  -2 229.276 235.563   7
 -15  -4  -2 1007.10 440.591   7
 -16  -4  -2 376.498 394.569   7
 -16   4  -2 147.857 180.051   7
 -17  -4  -2 327.500 191.397   7
 -17   4  -2 205.656 286.693   7
 -18   4  -2 1009.95 447.398   7
 -18  -4  -2 2240.60 523.524   5
 -18  -4  -2 1495.59 557.310   7
 -19  -4  -2-72.5336 218.250   7
 -19   4  -2 359.186 327.215   7
 -20  -4  -2 197.926 213.069   7
 -20   4  -2 476.124 510.345   7
 -21  -4  -2 1811.11 636.244   7
 -21   4  -2 2251.48 686.701   7
 -22   4  -2-115.373 328.030   7
 -22  -4  -2-434.135 437.012   7
 -23   4  -2 17.6036 240.571   7
 -23  -4  -2 179.121 271.392   7
 -24   4  -2 9.35012 260.048   7
 -24  -4  -2-541.087 521.265   7
 -25   4  -2 632.104 556.766   7
 -25  -4  -2-333.987 299.694   7
 -26  -5   2 19.4536 224.247   6
 -26   5   2 125.478 211.179   6
 -26  -5   2 665.184 392.695   7
 -26   5   2 221.373 413.030   7
 -25  -5   2-433.590 347.342   7
 -25   5   2 583.369 339.326   6
 -25   5   2 203.621 338.244   7
 -24   5   2-385.093 520.234   6
 -24   5   2-155.562 366.196   7
 -24  -5   2 186.620 237.394   7
 -23   5   2-42.0477 279.031   7
 -23  -5   2 322.789 316.159   7
 -22  -5   2 110.949 184.884   7
 -22   5   2 659.324 510.795   7
 -22   5   2 190.110 274.341   6
 -21   5   2 2102.76 666.507   6
 -21  -5   2 1159.84 428.180   7
 -21   5   2 1579.32 563.386   7
 -20  -5   2 392.563 196.079   7
 -20   5   2 758.792 491.960   6
 -20   5   2 341.972 259.562   7
  19   5  -2 1466.99 562.861   3
 -19   5   2 2253.94 699.824   6
 -19  -5   2 918.930 346.541   7
 -19   5   2 1356.14 559.836   7
 -18  -5   2 621.769 291.755   7
 -18   5   2 721.492 388.366   7
 -18   5   2 868.249 365.345   6
  18   5  -2 545.930 329.032   3
 -17   5   2 194.045 181.784   6
 -17  -5   2 31.3152 216.232   7
 -17   5   2 171.334 343.044   7
  17   5  -2-128.571 185.761   2
  17   5  -2 323.689 250.882   3
 -16   5   2 4320.87 783.265   6
  16   5  -2 6438.48 999.539   3
 -16   5   2 4947.35 910.805   7
  16   5  -2 5378.73 863.473   2
 -16  -5   2 3227.28 644.814   7
  15   5  -2 1789.16 526.840   3
  15   5  -2 1235.37 413.908   2
 -15   5   2 836.619 390.402   7
 -15   5   2 2189.91 546.433   6
 -15  -5   2 1314.56 415.683   7
  14   5  -2-302.461 273.296   3
  14   5  -2 458.960 267.715   2
 -14   5   2-39.5243 149.647   6
 -14   5   2 193.375 278.470   7
 -13   5   2 121.812 196.087   6
 -13   5   2-27.9699 194.011   7
  13   5  -2 28.9394 263.740   3
  13   5  -2 72.9072 139.858   2
 -12   5   2 300.869 337.576   7
 -12   5   2 464.404 204.890   6
  12   5  -2 489.550 286.749   2
  12   5  -2 108.103 266.732   3
 -11   5   2 1422.26 201.831   3
 -11   5   2 2215.09 477.040   6
  11   5  -2 1246.02 383.150   2
 -11   5   2 1791.22 508.050   7
  11   5  -2 1576.44 427.834   3
  10   5  -2 399.685 216.017   1
  10   5  -2 158.582 145.772   2
 -10   5   2 104.574 56.0096   3
 -10   5   2 255.202 173.139   6
  10   5  -2 179.644 172.826   3
 -10   5   2-76.5137 197.295   7
   9   5  -2 5694.43 625.533   1
  -9   5   2 5567.15 610.961   6
  -9   5   2 5159.41 437.157   3
  -9   5   2 5686.96 818.504   7
   9   5  -2 6117.06 774.438   2
   9   5  -2 4324.20 686.976   3
  -8   5   2 209.003 147.813   6
   8   5  -2-101.271 120.944   1
  -8   5   2 107.207 172.329   7
   8   5  -2-30.4712 173.990   3
  -8   5   2-17.6677 56.4451   3
  -7   5   2 12113.0 1136.65   7
  -7   5   2 11591.9 747.894   6
   7   5  -2 12090.8 1123.25   3
   7   5  -2 12719.5 879.868   1
  -7   5   2 10736.5 696.199   3
   6   5  -2 5661.54 742.752   3
  -6   5   2 6713.35 802.892   4
  -6   5   2 6935.78 521.431   6
  -6   5   2 6197.35 558.693   3
  -6   5   2 7175.21 857.043   7
   6   5  -2 6456.95 624.832   1
  -5   5   2 3660.39 596.716   7
  -5   5   2 3266.82 316.883   6
  -5  -5   2 3246.18 382.511   6
  -5   5   2 4108.34 621.151   4
   5   5  -2 4043.46 623.165   3
  -5   5   2 3183.93 413.685   3
   5   5  -2 3691.11 469.390   1
  -4   5   2 205.200 83.3028   6
  -4   5   2 160.825 119.940   3
  -4  -5   2 174.180 86.5825   6
   4   5  -2 137.298 116.559   1
   4   5  -2 416.786 227.191   3
  -4   5   2 212.413 218.119   4
  -3   5   2 26368.3 720.657   6
   3   5  -2 25050.1 1488.48   3
  -3  -5   2 26707.3 838.986   6
  -3   5   2 27345.1 1531.10   4
   3   5  -2 25444.3 1264.73   1
  -3   5   2 26267.9 1257.82   3
  -3   5   2 26879.3 1559.10   1
   2  -5  -2 505.631 100.996   6
  -2   5   2 133.715 169.259   1
  -2   5   2 476.047 207.600   3
   2   5  -2 486.458 232.021   4
   2   5  -2 299.321 165.174   1
  -2  -5   2 289.648 67.3870   6
  -2   5   2 61.6130 151.756   4
   2   5  -2 343.214 213.419   3
  -1   5   2 28408.1 1543.65   1
   1   5  -2 26919.6 1379.16   1
   1   5  -2 27907.5 1487.47   3
  -1   5   2 27126.5 1365.09   3
   1   5  -2 25192.3 1465.13   4
   1  -5  -2 27053.8 769.425   6
  -1   5   2 26765.8 1544.14   4
   0   5  -2 5063.14 645.510   3
   0   5  -2 5930.50 706.193   4
   0   5   2 5250.75 652.052   1
   0   5   2 4544.00 582.818   3
   0   5   2 5847.98 724.157   4
  -1   5  -2-324.777 289.264   4
  -1   5  -2-36.9170 136.556   7
  -1   5  -2-45.7072 126.250   3
   1   5   2 318.343 191.902   1
   1   5   2 155.286 143.124   3
  -2   5  -2 5567.39 712.554   4
   2   5   2 5360.57 667.027   3
   2   5   2 5364.27 671.134   1
  -2   5  -2 4602.44 582.353   3
  -2   5  -2 4685.76 658.116   7
  -3   5  -2 985.823 355.160   4
   3   5   2 1038.92 335.359   3
  -3   5  -2 833.777 250.290   3
  -3   5  -2 835.622 118.680   6
  -3   5  -2 633.582 276.204   7
   3   5   2 1034.91 340.485   1
   4   5   2 896.454 306.447   1
  -4   5  -2 1214.01 303.156   3
  -4   5  -2 577.482 247.399   7
   4   5   2 757.187 318.623   3
   5   5   2 2906.35 596.539   3
  -5   5  -2 3211.06 466.857   3
   5   5   2 3064.66 521.685   1
  -5   5  -2 2723.89 535.428   7
   6   5   2 2697.36 503.442   1
  -6   5  -2 2577.69 415.545   3
   6   5   2 3110.90 583.272   3
  -6   5  -2 2928.10 567.416   7
  -7   5  -2 4033.59 514.997   3
   7   5   2 4459.46 677.728   2
  -7   5  -2 5151.95 764.953   7
   7   5   2 3816.18 616.056   1
   7   5   2 4082.55 697.837   3
   8   5   2 442.784 287.325   1
  -8   5  -2 475.254 187.187   3
   8   5   2 134.138 144.542   2
   8   5   2 484.654 271.751   3
  -8   5  -2 328.929 169.983   7
  -9   5  -2 11.9352 157.420   7
   9   5   2 16.1704 146.178   1
  -9   5  -2 11.8140 104.304   3
   9   5   2-47.7370 183.581   3
   9   5   2 15.0663 201.375   2
  10   5   2 4589.98 740.632   1
  10   5   2 4066.07 691.046   2
 -10   5  -2 4506.15 814.240   7
 -10   5  -2 4484.96 548.429   3
  10   5   2 4330.03 752.692   3
 -11   5  -2 614.973 275.045   7
 -11   5  -2 440.906 176.957   3
  11   5   2 888.111 344.160   2
  11   5   2 663.302 344.781   3
 -12   5  -2 14231.4 1500.39   7
  12   5   2 14765.1 1475.68   3
 -12   5  -2 16384.0 1038.01   3
  12   5   2 13813.5 1360.61   2
 -13   5  -2 1273.69 491.725   7
  13   5   2 2032.42 548.725   2
 -13   5  -2 2071.67 380.334   3
 -14  -5  -2 64.9611 270.327   7
 -14   5  -2 83.4950 331.408   7
  14   5   2 221.916 210.538   2
  15   5   2 1265.42 464.106   2
 -15   5  -2 1150.15 499.960   7
 -15  -5  -2 1343.05 452.012   7
 -16  -5  -2 1547.70 482.872   7
 -16   5  -2 2206.94 676.637   7
 -17  -5  -2 1845.27 597.802   7
 -17   5  -2 329.846 238.895   7
 -18  -5  -2 7.20400 178.633   7
 -18   5  -2 264.329 260.824   7
 -19   5  -2 9.88902 381.247   7
 -19  -5  -2-147.269 298.538   7
 -20   5  -2-153.132 225.969   7
 -20  -5  -2-5.82254 175.150   7
 -21   5  -2 177.228 289.309   7
 -21  -5  -2 352.747 271.296   7
 -22   5  -2 735.838 428.986   7
 -22  -5  -2 1109.93 491.493   7
 -23  -5  -2 2228.35 723.125   7
 -23   5  -2 2376.35 853.086   7
 -24  -5  -2-156.666 293.454   7
 -24   5  -2-1374.77 749.951   7
 -25   6   2 2660.77 864.962   7
 -25  -6   2 3535.68 1112.26   6
 -25  -6   2 2213.76 716.385   7
 -24  -6   2 239.426 343.741   7
 -24  -6   2 378.220 391.127   6
 -24   6   2 386.700 444.109   7
 -23  -6   2-429.085 443.759   7
 -23   6   2-438.532 385.693   7
 -22   6   2 2130.69 722.230   6
 -22  -6   2 1197.88 505.335   7
 -22   6   2 1562.46 663.537   7
 -21  -6   2 222.081 263.356   7
 -21   6   2 0.86033 307.455   7
 -20   6   2 75.7230 277.800   7
 -20  -6   2-185.092 218.001   7
  20   6  -2 219.047 232.498   3
 -20   6   2-292.074 391.136   6
 -19   6   2 196.540 216.377   7
  19   6  -2-178.633 201.065   2
 -19  -6   2 279.247 239.392   7
  19   6  -2 102.225 174.780   3
 -19   6   2 252.251 265.521   6
 -18   6   2 85.4166 224.408   6
 -18  -6   2-92.9763 149.034   7
  18   6  -2 70.1978 202.877   3
  18   6  -2-16.1689 187.510   2
 -18   6   2 43.8329 181.956   7
 -17   6   2 1203.43 551.780   7
  17   6  -2 603.635 378.632   3
 -17   6   2 1419.76 519.031   6
 -17  -6   2 1617.06 497.018   7
  17   6  -2 1518.64 478.186   2
  16   6  -2 2098.15 575.219   3
 -16   6   2 2180.90 586.291   6
  16   6  -2 1487.61 473.180   2
 -16  -6   2 1283.64 434.753   7
 -16   6   2 2257.04 700.989   7
 -15   6   2 360.531 314.483   7
 -15   6   2 526.999 261.718   6
  15   6  -2 592.748 336.891   3
  15   6  -2 386.679 165.839   2
  14   6  -2 2174.52 584.738   2
 -14   6   2 1801.69 536.116   7
 -14   6   2 3029.78 614.904   6
  14   6  -2 2331.55 658.180   3
 -13   6   2 5003.84 918.482   7
  13   6  -2 4192.35 830.299   3
  13   6  -2 4785.50 787.234   2
 -13   6   2 5489.82 753.859   6
 -12   6   2 19329.2 1344.45   6
  12   6  -2 17251.5 1565.19   3
  12   6  -2 15889.5 1413.32   2
 -12   6   2 15590.4 1556.25   7
  11   6  -2 233.544 172.592   3
 -11   6   2-174.171 252.628   7
  11   6  -2 33.3375 152.248   1
 -11   6   2-13.7317 124.037   6
  11   6  -2-126.721 182.996   2
 -11   6   2 116.273 111.313   3
 -10   6   2 4524.57 810.947   7
 -10   6   2 4517.36 457.603   3
  10   6  -2 4284.69 598.996   1
 -10   6   2 4907.87 607.909   6
  10   6  -2 3941.55 667.885   2
  10   6  -2 5489.54 872.586   3
  -9   6   2 1884.58 318.356   3
  -9   6   2 2141.28 361.441   6
   9   6  -2 1697.15 379.417   1
   9   6  -2 1536.96 457.977   3
  -9   6   2 1576.10 480.935   7
   8   6  -2 2932.27 606.286   3
   8   6  -2 3450.70 525.002   1
  -8   6   2 4190.70 757.886   7
  -8   6   2 3350.51 611.653   4
  -8   6   2 3593.39 444.756   6
  -8   6   2 2947.83 411.091   3
   7   6  -2 1707.73 451.393   3
  -7  -6   2 1410.60 343.783   6
  -7   6   2 1399.60 286.896   3
  -7   6   2 1977.35 285.563   6
   7   6  -2 1763.99 370.074   1
  -7   6   2 1946.28 514.151   4
  -7   6   2 1761.85 471.969   7
   6   6  -2 523.690 197.438   3
  -6  -6   2 1101.09 255.140   6
  -6   6   2 677.653 366.266   4
  -6   6   2 1080.77 356.423   7
  -6   6   2 713.070 222.145   3
   6   6  -2 1024.63 286.353   1
  -6   6   2 911.955 180.973   6
   5   6  -2 7481.76 900.512   3
   5   6  -2 6580.43 707.723   1
  -5  -6   2 7125.98 570.121   6
  -5   6   2 6493.88 663.229   3
  -5   6   2 6283.37 841.004   4
  -5   6   2 7091.26 406.518   6
  -4   6   2 683.877 243.871   1
  -4   6   2 868.719 253.487   3
  -4   6   2 704.818 111.302   6
  -4   6   2 736.326 293.049   4
  -4  -6   2 779.307 165.973   6
   4   6  -2 521.164 248.577   3
   4   6  -2 682.081 237.388   1
  -3   6   2 2974.17 476.289   3
  -3   6   2 2462.85 541.448   4
   3   6  -2 2606.85 450.340   1
  -3   6   2 3187.09 584.072   1
  -3  -6   2 2875.70 252.879   6
   3   6  -2 2316.42 495.170   3
  -2   6   2 16097.2 1285.08   1
  -2   6   2 17307.5 1359.00   4
  -2   6   2 16636.7 1164.09   3
   2   6  -2 15238.8 1225.49   3
   2   6  -2 14613.1 1222.59   4
   2   6  -2 16629.7 1145.80   1
  -1   6   2 4089.70 643.406   1
   1  -6  -2 3985.11 259.555   6
   1   6  -2 3858.67 566.231   1
   1   6  -2 3910.13 630.373   3
  -1   6   2 4291.51 677.653   4
  -1   6   2 3992.31 589.601   3
   1   6  -2 4297.65 654.835   4
   0   6  -2 5829.76 787.737   4
   0   6  -2 6808.30 803.134   3
   0   6  -2 6514.75 789.543   1
   0   6   2 6300.05 812.013   1
   0   6   2 6679.40 762.088   3
  -1   6  -2 521.796 285.378   4
   1   6   2 187.122 199.855   1
  -1   6  -2 157.216 232.359   3
   1   6   2 69.6823 116.153   3
   2   6   2 17471.0 1301.99   1
  -2   6  -2 15335.7 1168.66   3
  -2   6  -2 15814.2 1302.27   4
  -2   6  -2 16150.7 1303.44   7
   2   6   2 15764.1 1263.01   3
  -3   6  -2 447.881 306.732   4
   3   6   2 101.016 185.978   3
  -3   6  -2 404.421 264.846   7
   3   6   2 584.338 231.721   1
  -3   6  -2 866.505 287.137   3
  -4   6  -2 15308.4 1337.87   7
  -4   6  -2 14041.8 437.662   6
   4   6   2 15261.5 1298.47   3
   4   6   2 16425.6 1293.60   1
  -4   6  -2 13792.9 1267.95   4
  -4   6  -2 15826.9 1162.67   3
  -4   6  -2 14108.8 451.685   6
   5   6   2 6124.12 890.203   3
   5   6   2 7694.58 885.725   1
  -5   6  -2 6261.00 427.163   6
  -5   6  -2 5524.96 845.107   7
  -5   6  -2 6795.95 752.385   3
   6   6   2-56.1686 168.854   1
   6   6   2 227.823 279.932   3
  -6   6  -2 469.096 237.240   7
  -6   6  -2 225.751 182.026   3
   7   6   2 865.920 305.674   2
   7   6   2 748.551 364.726   3
  -7   6  -2 847.001 269.802   3
  -7   6  -2 420.905 342.019   7
   7   6   2 764.661 308.478   1
   8   6   2 4687.09 923.993   3
  -8   6  -2 6121.74 911.753   7
   8   6   2 5831.87 807.674   1
   8   6   2 6192.77 871.306   2
  -8   6  -2 6142.25 699.476   3
  -9   6  -2 2001.72 646.389   7
  -9   6  -2 1726.24 368.987   3
   9   6   2 1581.74 484.114   3
   9   6   2 1872.37 475.679   1
   9   6   2 1937.08 556.566   2
  10   6   2 115.910 216.115   1
 -10   6  -2 39.9394 82.1969   3
  10   6   2 111.394 221.894   2
  10   6   2-126.104 261.207   3
 -10   6  -2-249.871 309.833   7
  11   6   2 13376.9 1372.98   2
 -11   6  -2 14119.8 1018.48   3
  11   6   2 12130.7 1435.34   3
  11   6   2 14049.8 1359.19   1
 -11   6  -2 12377.7 1412.88   7
  12   6   2 13484.1 1398.01   2
  12   6   2 10724.8 1314.77   3
 -12   6  -2 13083.0 1491.23   7
 -13   6  -2 5424.99 987.585   7
  13   6   2 6030.49 971.945   2
  13   6   2 6339.02 1114.39   3
 -14   6  -2 488.369 376.919   7
  14   6   2 508.558 385.177   2
 -15  -6  -2 36.1213 189.583   7
  15   6   2 488.300 291.370   2
 -16  -6  -2 8933.20 1228.21   7
  16   6   2 12543.4 1470.36   2
 -16   6  -2 12337.7 1603.45   7
 -17   6  -2 13.3838 311.337   7
 -17  -6  -2 441.974 354.714   7
  17   6   2-350.535 324.995   2
 -18   6  -2 37.5748 240.948   7
 -18  -6  -2-58.5404 253.690   7
 -19   6  -2 491.234 392.233   7
 -19  -6  -2-102.669 242.770   7
 -20  -6  -2 1043.04 476.815   7
 -20   6  -2 305.466 268.889   7
 -21  -6  -2 3339.46 857.301   7
 -21   6  -2 4079.35 1065.63   7
 -22   6  -2 928.167 619.176   7
 -22  -6  -2 160.967 199.329   7
 -23  -6  -2 915.402 482.733   7
 -23   6  -2 1539.27 801.327   7
 -24   6  -2-289.624 437.782   7
 -24  -6  -2-303.484 389.751   7
 -24  -7   2 127.593 230.113   6
 -24   7   2 888.336 602.126   7
 -23   7   2 728.955 450.872   7
 -23  -7   2 620.217 297.477   6
 -23  -7   2 1147.69 482.530   7
 -22   7   2 2301.50 797.167   7
 -22  -7   2 3507.79 823.624   7
 -22  -7   2 2471.51 794.440   6
 -21  -7   2-77.6715 232.844   6
 -21  -7   2-55.7768 270.248   7
 -21   7   2 234.641 355.431   7
  20   7  -2 493.490 272.043   2
 -20   7   2 967.307 463.399   7
  20   7  -2 912.312 520.268   3
 -20  -7   2 827.032 346.333   7
  19   7  -2 74.4176 272.984   3
 -19   7   2-284.359 327.384   7
  19   7  -2-212.308 361.015   2
 -19  -7   2-183.994 278.074   7
 -18  -7   2 1252.39 464.094   7
  18   7  -2 732.563 385.748   2
 -18   7   2 987.152 473.925   7
  18   7  -2 461.358 343.603   3
 -17   7   2-88.2080 308.673   7
  17   7  -2-162.286 186.694   2
 -17  -7   2-8.52555 124.768   7
  17   7  -2 52.2306 377.839   3
 -16   7   2 236.261 373.168   7
  16   7  -2 208.143 390.505   3
  16   7  -2-258.251 396.141   2
 -15   7   2 307.369 438.876   7
  15   7  -2 480.897 327.282   2
  15   7  -2 873.139 475.455   3
 -14   7   2 3100.42 803.777   7
  14   7  -2 1620.73 572.616   3
  14   7  -2 2066.47 585.129   2
 -13   7   2 2785.38 730.273   7
  13   7  -2 2365.60 620.078   2
  13   7  -2 1640.01 565.701   3
  12   7  -2 2736.17 568.942   1
  12   7  -2 2901.33 665.854   2
  12   7  -2 2912.21 716.252   3
 -12   7   2 3904.87 883.041   7
 -11   7   2 6257.56 1050.07   7
  11   7  -2 5435.48 773.190   1
  11   7  -2 4871.95 859.963   2
  11   7  -2 6156.29 985.314   3
 -10   7   2 1822.96 345.355   3
  10   7  -2 1328.54 401.056   1
 -10   7   2 1160.58 468.461   4
 -10   7   2 892.783 320.361   7
  10   7  -2 1624.75 510.378   2
  10   7  -2 1793.18 542.351   3
 -10  -7   2 1383.44 382.095   6
  -9   7   2 1198.02 510.377   7
  -9   7   2 1127.06 266.840   3
  -9  -7   2 761.789 253.789   6
  -9   7   2 1512.30 486.924   4
   9   7  -2 1138.92 443.663   3
   9   7  -2 1172.18 373.942   1
  -8  -7   2 189.998 159.541   6
   8   7  -2-169.892 212.369   3
  -8   7   2 449.702 366.213   4
  -8   7   2 137.952 96.0489   3
   8   7  -2-76.3814 136.733   1
  -8   7   2-181.893 370.700   7
  -7   7   2 21653.2 1740.93   4
  -7   7   2 21344.1 1273.57   3
   7   7  -2 22927.5 1455.70   1
  -7  -7   2 21053.9 1160.78   6
   7   7  -2 21657.3 1702.03   3
  -6  -7   2 429.119 152.137   6
  -6   7   2 73.1995 133.937   3
   6   7  -2 590.894 394.853   3
   6   7  -2 433.044 197.509   1
  -6   7   2 308.863 272.735   4
  -5   7   2-83.0134 206.325   1
  -5  -7   2 235.628 94.0458   6
   5   7  -2 20.9721 265.739   3
  -5   7   2 65.8845 176.122   4
  -5   7   2-32.8046 114.371   3
   5   7  -2 263.218 118.051   1
  -4   7   2 3513.73 550.517   3
  -4  -7   2 3374.10 311.910   6
  -4   7   2 3584.36 730.185   1
  -4   7   2 3350.67 643.644   4
   4   7  -2 3503.22 569.371   1
   4   7  -2 2998.97 631.415   3
  -3   7   2 1672.05 398.305   3
  -3   7   2 1874.12 450.488   1
   3   7  -2 1831.18 422.002   1
   3   7  -2 1543.29 428.279   3
  -3   7   2 2204.60 542.473   4
   2   7  -2 500.579 267.996   4
   2   7  -2 379.111 221.278   3
  -2   7   2-105.424 143.869   3
  -2   7   2 247.356 229.859   1
   2   7  -2 362.567 208.328   1
  -2   7   2 477.182 268.136   4
   1   7  -2 28.5710 155.479   1
  -1   7   2 384.556 237.283   3
  -1   7   2 239.457 180.979   1
  -1   7   2 520.909 359.706   4
   1   7  -2 256.887 221.684   4
   1   7  -2 272.448 195.721   3
   0   7   2 399.839 225.037   1
   0   7  -2 595.832 422.408   4
   0   7   2 334.271 184.563   3
   0   7  -2 759.297 346.090   3
   0   7  -2 384.431 282.162   1
   1   7   2 5036.66 777.681   1
   1   7   2 5335.38 758.879   3
  -1   7  -2 5372.87 780.651   3
  -1   7  -2 4748.86 754.737   1
  -1   7  -2 5443.92 813.798   4
   2   7   2-16.5518 167.724   1
   2   7   2 170.233 222.709   3
  -2   7  -2-61.7881 255.379   4
  -2   7  -2 458.922 237.425   3
  -3   7  -2 180.467 214.246   4
   3   7   2-80.8125 142.378   3
  -3   7  -2-32.1763 132.698   3
   3   7   2 129.225 238.796   1
   4   7   2 11002.0 1173.39   3
  -4   7  -2 11022.9 1249.07   4
   4   7   2 10029.0 1089.80   1
  -4   7  -2 10409.5 1037.44   3
  -4   7  -2 9416.00 1119.83   7
   5   7   2 596.148 300.077   1
  -5   7  -2-43.7365 197.338   7
  -5   7  -2 446.733 257.736   3
  -5   7  -2 119.478 248.952   4
   5   7   2 108.006 196.915   3
  -6   7  -2 514.891 313.692   4
  -6   7  -2-82.7751 216.213   3
  -6   7  -2 190.599 282.869   7
   6   7   2 119.662 265.834   3
   6   7   2 208.799 184.590   1
  -7   7  -2 5392.86 912.728   7
   7   7   2 5323.23 808.003   1
  -7   7  -2 6339.71 789.058   3
   7   7   2 4996.86 935.056   3
   8   7   2 443.159 218.911   1
   8   7   2 674.225 342.561   3
  -8   7  -2 533.474 250.607   3
  -8   7  -2 574.716 415.733   7
   8   7   2 580.573 340.535   2
   9   7   2 329.963 399.130   3
  -9   7  -2 101.262 194.482   3
   9   7   2 82.6159 224.683   2
   9   7   2-26.1439 152.009   1
  -9   7  -2-144.033 188.440   7
  10   7   2 2898.66 699.117   2
 -10   7  -2 3266.67 536.144   3
 -10   7  -2 3749.51 773.501   7
  10   7   2 2962.63 649.728   1
  10   7   2 3579.38 765.359   3
 -11   7  -2 3949.22 827.498   7
  11   7   2 5008.17 923.097   3
  11   7   2 4352.76 825.280   2
  11   7   2 4764.85 831.561   1
  12   7   2 1349.28 463.957   1
 -12   7  -2 1323.31 510.234   7
  12   7   2 976.005 447.928   2
  12   7   2 1191.13 489.944   3
 -13   7  -2 527.886 337.139   7
  13   7   2 10.5585 262.057   3
  13   7   2 75.4219 250.574   2
 -14   7  -2 399.056 241.410   7
  14   7   2-85.0356 197.702   2
  14   7   2-257.182 406.610   3
  15   7   2 442.624 330.049   2
 -15   7  -2 849.349 435.095   7
  16   7   2 168.895 354.921   2
 -16   7  -2 363.727 461.347   7
 -16  -7  -2 336.066 218.997   7
 -17  -7  -2 116.177 151.062   7
 -17   7  -2-119.619 338.221   7
 -18   7  -2 142.551 215.199   7
 -18  -7  -2 122.443 261.603   7
  18   7   2 3.72580 322.942   2
 -19  -7  -2 576.480 350.316   7
 -19   7  -2-194.333 249.858   7
 -20   7  -2-69.3699 352.753   7
 -20  -7  -2 337.929 281.467   7
 -21  -7  -2 662.474 412.140   7
 -21   7  -2-637.987 499.497   7
 -22   7  -2 680.612 562.302   7
 -22  -7  -2 231.760 294.752   7
 -23  -7  -2 577.093 381.140   7
 -23   7  -2 500.876 518.133   7
 -23  -8   2 452.418 297.521   6
 -23   8   2 1500.69 717.943   7
 -22   8   2 284.391 290.830   7
 -22  -8   2 133.674 325.191   6
 -22  -8   2-54.0764 176.244   7
  21   8  -2 675.724 457.367   2
  21   8  -2-40.2980 166.934   3
 -21   8   2 408.270 430.610   7
 -21  -8   2 22.0374 240.470   7
 -21  -8   2 460.528 343.035   6
 -20  -8   2-52.0901 298.736   6
 -20   8   2-136.077 364.874   7
  20   8  -2 168.010 326.536   3
 -20  -8   2 133.760 132.884   7
  20   8  -2-322.566 193.129   2
 -19  -8   2 1513.13 502.502   7
  19   8  -2 1881.07 661.629   3
 -19   8   2 1340.77 600.597   7
 -19  -8   2 2165.75 689.267   6
 -18   8   2 468.692 503.470   7
  18   8  -2 476.620 388.493   3
  18   8  -2 33.6819 326.739   2
 -18  -8   2 865.319 413.498   6
 -18  -8   2 206.149 174.283   7
  17   8  -2 4.13350 265.590   2
 -17   8   2-457.405 477.216   7
 -17  -8   2 46.0164 207.082   6
  17   8  -2 434.473 352.865   3
  16   8  -2-199.767 391.699   3
 -16  -8   2 6.08326 208.777   6
  16   8  -2-138.347 187.661   2
 -16   8   2 184.225 199.645   7
 -15  -8   2 444.398 341.933   6
  15   8  -2 442.352 326.906   2
 -15   8   2 226.108 317.344   7
  15   8  -2 363.634 294.966   3
  14   8  -2 301.873 286.853   2
 -14  -8   2 983.704 405.454   6
 -14   8   2 138.388 218.553   7
  14   8  -2 383.478 379.026   3
 -13   8   2 42.1484 337.089   4
  13   8  -2 7.87556 251.068   3
 -13   8   2-274.976 446.073   7
 -13  -8   2 260.926 285.556   6
  13   8  -2 239.119 234.063   2
 -12   8   2 108.034 231.959   7
 -12   8   2 87.7603 366.915   4
  12   8  -2-182.496 267.918   2
  12   8  -2 367.351 257.250   1
 -12  -8   2 185.710 218.261   6
  12   8  -2-129.329 260.068   3
  11   8  -2 197.119 189.374   1
  11   8  -2 347.304 301.140   2
 -11   8   2 1144.18 478.286   7
 -11  -8   2 784.464 295.571   6
  11   8  -2 586.391 332.405   3
 -11   8   2 983.711 491.535   4
  10   8  -2 354.535 287.827   3
 -10   8   2-404.786 443.839   4
 -10  -8   2-105.391 212.917   6
 -10   8   2 54.6137 307.339   7
  10   8  -2 152.301 168.202   1
  -9  -8   2 9555.20 892.345   6
  -9   8   2 11760.6 988.936   3
   9   8  -2 8561.65 1202.83   3
  -9   8   2 9270.76 1266.14   4
   9   8  -2 10834.2 1073.97   1
  -8   8   2 18519.4 1734.45   4
   8   8  -2 18332.8 1684.89   3
   8   8  -2 18311.6 1415.01   1
  -8   8   2 18440.0 1274.24   3
   7   8  -2 11631.7 1121.35   1
  -7   8   2 10413.8 978.410   3
   7   8  -2 10566.9 1297.24   3
  -7   8   2 10049.5 1275.74   4
   6   8  -2 1526.32 431.880   1
   6   8  -2 954.828 383.601   3
  -6   8   2 988.025 375.483   1
  -6   8   2 941.837 320.591   3
  -6   8   2 182.804 300.680   4
  -5   8   2-128.523 361.550   4
  -5   8   2 182.461 174.811   3
  -5   8   2 434.905 403.113   1
   5   8  -2 457.490 365.087   3
   5   8  -2 118.561 239.708   1
  -4   8   2 1534.67 439.124   4
  -4   8   2 880.547 316.821   3
  -4   8   2 772.792 362.988   1
   4   8  -2 1019.98 363.185   3
   4   8  -2 1358.54 409.064   1
   3   8  -2 3017.76 580.178   1
  -3   8   2 2983.05 583.003   3
  -3   8   2 3029.85 656.667   1
  -3   8   2 3018.64 670.251   4
   3   8  -2 2393.39 608.668   3
   2   8  -2 1013.50 335.067   1
  -2   8   2 430.014 277.624   4
  -2   8   2 278.937 294.830   1
   2   8  -2 804.907 354.248   3
  -2   8   2 558.731 261.606   3
   1   8  -2 67.6688 209.416   3
   1   8  -2 95.4210 270.226   4
   1   8  -2-233.168 212.276   1
  -1   8   2-295.231 352.549   1
  -1   8   2-274.819 256.503   3
  -1   8   2 191.226 269.774   4
   0   8   2 3473.84 686.932   1
   0   8  -2 3119.83 681.386   4
   0   8   2 2675.00 624.728   3
   0   8  -2 2797.05 621.417   3
   0   8  -2 2916.80 579.082   1
   1   8   2 135.771 161.016   1
  -1   8  -2 250.943 192.817   4
  -1   8  -2-12.3113 142.908   3
  -1   8  -2-272.543 261.052   1
   1   8   2-164.423 193.620   3
  -2   8  -2 5754.88 898.555   1
   2   8   2 4431.55 890.355   3
  -2   8  -2 5419.77 837.350   3
  -2   8  -2 6123.61 972.941   4
   2   8   2 5010.62 815.675   1
  -3   8  -2 2145.40 533.622   3
  -3   8  -2 2553.33 636.070   4
   3   8   2 1922.34 537.786   3
   3   8   2 2475.31 585.436   1
  -4   8  -2 987.964 391.493   4
   4   8   2 1417.54 459.756   1
  -4   8  -2 1032.69 332.259   3
   4   8   2 959.838 403.616   3
  -5   8  -2 139.032 244.243   3
  -5   8  -2 728.618 387.115   7
   5   8   2 334.713 285.842   3
  -5   8  -2 34.6583 253.440   4
   5   8   2 221.856 210.314   1
  -6   8  -2 493.953 328.705   7
  -6   8  -2 1359.82 559.410   4
   6   8   2 1076.90 383.009   1
  -6   8  -2 1302.11 411.289   3
   6   8   2 429.969 309.427   3
   7   8   2 606.581 299.550   1
  -7   8  -2 544.023 258.478   3
  -7   8  -2 634.675 298.065   7
   7   8   2 859.381 410.321   3
  -7   8  -2 578.739 370.187   4
   8   8   2 7659.36 1118.02   2
  -8   8  -2 6643.37 1151.68   4
   8   8   2 7829.31 1046.63   1
  -8   8  -2 6702.12 1102.02   7
  -8   8  -2 8809.51 992.910   3
   8   8   2 8109.43 1164.21   3
  -9   8  -2 3063.68 579.006   3
   9   8   2 2774.60 812.949   3
  -9   8  -2 4101.46 859.318   4
   9   8   2 4228.85 778.562   1
   9   8   2 3977.02 808.545   2
  -9   8  -2 2931.27 782.247   7
 -10   8  -2 536.658 380.754   7
  10   8   2 396.213 299.049   2
  10   8   2 277.034 293.358   3
  10   8   2-150.993 251.869   1
 -11   8  -2 267.460 359.958   7
  11   8   2 50.4027 237.363   3
  11   8   2 402.173 256.768   1
  11   8   2-24.7182 197.414   2
  12   8   2 491.180 344.905   1
 -12   8  -2 733.460 517.451   7
  12   8   2-140.311 278.846   3
  12   8   2-42.2035 337.640   2
  13   8   2 12067.4 1437.97   1
  13   8   2 12249.1 1515.52   2
 -13   8  -2 12793.2 1676.82   7
  13   8   2 9841.88 1459.36   3
  14   8   2 1337.12 495.872   2
 -14   8  -2 1304.88 460.155   7
  14   8   2 1732.29 651.423   3
  15   8   2 4470.26 983.960   2
 -15   8  -2 3725.10 913.511   7
 -16   8  -2 4772.37 1092.34   7
  16   8   2 2621.77 728.113   2
 -17   8  -2 1274.33 540.858   7
  17   8   2 622.521 490.925   2
 -17  -8  -2-179.229 260.737   7
 -18  -8  -2 132.119 161.068   7
  18   8   2 89.3129 269.018   2
 -18   8  -2-422.204 200.564   7
  19   8   2-68.8365 327.259   2
 -19  -8  -2 408.187 323.048   7
 -20   8  -2-217.213 534.078   7
 -20  -8  -2 204.344 311.298   7
 -21   8  -2 65.0387 413.904   7
 -21  -8  -2 200.530 271.621   7
 -22   9   2-229.288 270.180   7
  22   9  -2 376.984 368.790   2
  21   9  -2 3251.50 924.860   3
  21   9  -2 2575.27 812.541   2
 -21   9   2 3707.36 1096.89   7
 -20   9   2 278.684 393.551   7
  20   9  -2 22.9602 219.953   3
 -20  -9   2 328.632 349.197   7
  20   9  -2 496.487 405.119   2
 -19  -9   2 5398.25 997.879   7
 -19   9   2 6087.37 1312.72   7
  19   9  -2 6707.39 1236.12   2
  19   9  -2 6407.95 1254.68   3
  18   9  -2 1727.94 619.606   2
  18   9  -2 1356.40 578.846   3
 -18   9   2 1488.37 701.454   7
 -17   9   2 1046.16 469.265   7
 -17   9   2 1177.62 613.321   4
  17   9  -2 1994.95 722.762   3
  17   9  -2 206.899 305.617   2
  16   9  -2 897.332 477.709   2
 -16   9   2 803.323 423.911   7
  16   9  -2 888.875 505.199   3
 -16   9   2 2187.00 744.620   4
  15   9  -2 55.9897 272.699   3
  15   9  -2-636.170 406.489   2
 -15   9   2 175.352 247.184   4
 -15   9   2-102.690 234.192   7
  14   9  -2 98.2536 235.812   2
 -14   9   2 415.392 379.855   4
  14   9  -2-273.227 316.461   3
 -14   9   2 106.037 236.648   7
 -13   9   2 351.843 309.386   4
 -13   9   2 72.7088 169.046   7
  13   9  -2 31.4859 280.221   3
  13   9  -2 247.317 309.720   2
  12   9  -2 5489.04 978.342   2
 -12   9   2 4879.87 1087.56   7
 -12   9   2 5099.10 1061.77   4
  12   9  -2 4805.94 1075.57   3
 -11   9   2 352.486 386.822   4
  11   9  -2 113.103 211.030   3
  11   9  -2 122.950 243.390   2
 -10   9   2 5045.90 966.719   4
  10   9  -2 6289.73 1079.15   3
  -9   9   2 47.3676 252.843   4
   9   9  -2-167.934 270.283   1
   9   9  -2 222.122 248.484   3
   8   9  -2 2256.89 619.373   3
  -8   9   2 2750.65 723.701   1
  -8   9   2 2586.91 537.362   3
  -8   9   2 2318.62 730.319   4
   8   9  -2 2671.71 558.602   1
  -7   9   2-151.132 219.849   1
  -7   9   2 303.751 312.735   4
   7   9  -2 704.043 390.656   3
  -7   9   2 536.063 288.636   3
   7   9  -2 470.171 245.090   1
  -6   9   2 861.010 349.866   1
  -6   9   2 987.521 338.148   3
  -6   9   2 795.085 383.327   4
   6   9  -2 440.329 342.317   3
   6   9  -2 794.460 292.877   1
   5   9  -2 2729.07 691.931   3
  -5   9   2 2361.90 662.959   1
  -5   9   2 2642.94 567.972   3
   5   9  -2 2936.05 625.925   1
  -5   9   2 2776.61 746.761   4
  -4   9   2 802.722 357.346   4
   4   9  -2 489.228 243.519   1
  -4   9   2 141.484 156.719   3
   4   9  -2 808.375 399.173   3
  -4   9   2 701.414 419.771   1
  -3   9   2 59.8195 132.060   3
   3   9  -2 236.826 236.174   1
  -3   9   2-26.8363 313.724   1
  -3   9   2 104.454 213.557   4
   3   9  -2 577.161 359.215   3
   2   9  -2 3300.17 666.962   1
  -2   9   2 2538.68 678.296   4
  -2   9   2 3133.45 633.032   3
  -2   9   2 2829.91 659.921   1
   2   9  -2 3311.60 748.609   3
   1   9  -2 1940.82 556.451   1
  -1   9   2 1459.87 481.495   3
   1   9  -2 2160.39 630.279   3
   1   9  -2 2449.56 662.344   4
  -1   9   2 1661.78 570.857   1
   0   9   2 4339.33 797.471   3
   0   9  -2 4128.89 780.928   1
   0   9   2 4567.34 852.463   1
   0   9  -2 4041.25 802.282   3
   0   9  -2 4121.23 831.647   4
  -1   9  -2-248.601 209.781   3
   1   9   2-6.04643 218.658   1
  -1   9  -2-172.000 352.391   4
   1   9   2-8.43349 249.900   3
  -1   9  -2-8.11246 230.952   1
  -2   9  -2-179.815 317.571   1
   2   9   2-245.202 323.826   3
  -2   9  -2-206.167 385.173   4
   2   9   2-241.819 169.661   1
  -2   9  -2-151.247 282.860   3
  -3   9  -2 34.1359 212.920   1
  -3   9  -2 338.093 248.542   3
   3   9   2 556.740 331.630   1
  -3   9  -2 637.276 388.501   4
   3   9   2 403.481 290.125   3
  -4   9  -2 3479.85 787.415   1
   4   9   2 2766.34 721.853   3
  -4   9  -2 3162.67 684.856   3
  -4   9  -2 3136.88 722.669   4
   4   9   2 2468.27 637.599   1
  -5   9  -2 2233.65 579.406   3
  -5   9  -2 1113.91 470.716   4
   5   9   2 1550.57 510.974   3
   5   9   2 1840.10 535.122   1
  -6   9  -2 178.238 152.853   3
   6   9   2 219.966 171.448   1
   6   9   2-52.3913 211.107   3
  -6   9  -2 168.679 242.712   4
  -7   9  -2 658.156 352.818   3
  -7   9  -2 1478.05 588.176   4
   7   9   2 1014.74 467.563   1
  -7   9  -2 845.771 448.457   7
   7   9   2 478.987 333.831   3
  -8   9  -2 909.016 474.635   7
  -8   9  -2 124.291 204.603   3
   8   9   2 150.643 341.921   1
  -8   9  -2-291.296 421.294   4
   8   9   2-90.0140 337.554   3
   9   9   2-105.719 245.387   3
  -9   9  -2 223.013 253.715   4
  -9   9  -2-287.271 341.110   7
   9   9   2-75.6194 287.226   1
   9   9   2 35.4802 245.108   2
  10   9   2 1537.21 616.262   3
  10   9   2 1479.63 545.748   2
  10   9   2 1282.14 508.525   1
 -10   9  -2 2300.42 743.504   4
 -10   9  -2 2102.36 677.056   7
 -11   9  -2 1537.74 670.687   7
  11   9   2 1640.57 606.138   3
  11   9   2 1532.36 532.570   2
 -11   9  -2 2869.53 833.647   4
  11   9   2 1378.39 520.529   1
  12   9   2 563.037 362.467   1
  12   9   2-85.6286 406.267   2
 -12   9  -2 29.8555 430.940   4
 -12   9  -2 479.152 397.179   7
  12   9   2 707.507 542.965   3
  13   9   2 5372.63 1058.81   2
  13   9   2 7496.43 1293.15   3
 -13   9  -2 4737.53 1136.76   7
  13   9   2 6660.19 1120.15   1
 -13   9  -2 5638.67 1178.34   4
  14   9   2 15.6576 448.810   3
  14   9   2 80.0789 298.030   2
 -14   9  -2 403.841 360.004   7
  15   9   2 2296.16 681.391   2
 -15   9  -2 2056.16 728.424   7
  16   9   2 102.837 285.850   2
 -16   9  -2 408.411 437.394   7
  17   9   2 2.53488 272.697   2
 -17   9  -2-79.6716 276.966   7
 -18  -9  -2 875.127 427.653   7
  18   9   2 593.405 445.625   2
 -18   9  -2 1313.29 777.960   7
 -19   9  -2 1290.14 706.741   7
  19   9   2-182.650 327.097   2
 -19  -9  -2 896.689 438.667   7
 -20  -9  -2 112.702 140.720   7
 -20   9  -2 255.221 319.287   7
  20   9   2 217.863 324.695   2
  20  10  -2 615.902 486.442   3
 -20  10   2 1131.18 515.943   4
  20  10  -2-16.6953 224.718   2
 -20  10   2 62.2739 246.557   7
 -19  10   2 1808.50 764.007   4
  19  10  -2 1135.44 530.201   2
 -19  10   2 2192.92 906.936   7
 -19 -10   2 1303.30 535.432   7
  19  10  -2 1957.18 780.452   3
  18  10  -2 2739.99 879.128   3
 -18  10   2 2507.54 804.371   7
 -18  10   2 2526.69 849.639   4
  18  10  -2 3285.23 898.502   2
 -17  10   2 1012.14 611.048   7
  17  10  -2 616.309 406.677   3
  17  10  -2 545.233 416.776   2
 -17  10   2 30.3877 384.974   4
 -16  10   2 3112.08 970.975   7
  16  10  -2 2952.12 836.762   2
  16  10  -2 3950.93 1002.97   3
 -16  10   2 4132.59 1073.36   4
  15  10  -2-297.072 472.593   3
 -15  10   2-471.169 550.691   4
  15  10  -2-36.2465 237.195   2
 -15  10   2 859.407 525.835   7
  14  10  -2 856.223 446.940   2
 -14  10   2 1583.68 700.102   4
  14  10  -2 921.000 546.510   3
  13  10  -2 736.220 471.044   2
 -13  10   2 570.628 492.589   4
  13  10  -2-226.765 328.080   3
  12  10  -2 213.096 218.506   3
  12  10  -2-177.611 237.070   2
  11  10  -2 382.309 313.709   3
 -11  10   2 370.050 386.599   4
 -11  10   2 165.916 226.721   1
  11  10  -2 534.554 352.549   2
 -10  10   2 1770.57 754.208   1
  10  10  -2 2354.02 746.380   3
 -10  10   2 2086.78 670.441   4
  -9  10   2 2258.95 750.849   1
  -9  10   2 3112.21 869.420   4
   9  10  -2 1001.12 456.482   3
  -8  10   2 1532.45 674.487   1
  -8  10   2 935.269 509.728   4
   8  10  -2 528.613 356.070   3
  -7  10   2 149.653 314.361   1
  -7  10   2 78.3274 200.736   4
   7  10  -2-33.8690 235.114   1
   7  10  -2 84.6137 219.058   3
  -6  10   2 73.7726 135.910   3
  -6  10   2-446.971 407.668   1
  -6  10   2-120.730 420.912   4
   6  10  -2 127.112 411.792   3
   6  10  -2 364.558 260.744   1
  -5  10   2-179.936 301.586   4
   5  10  -2-95.4475 188.591   3
   5  10  -2 38.0304 157.658   1
  -5  10   2 587.557 379.341   1
  -5  10   2 326.597 261.661   3
   4  10  -2 555.106 427.598   3
   4  10  -2-19.6850 196.557   1
  -4  10   2 198.950 217.384   1
  -4  10   2 144.927 258.356   3
  -4  10   2 365.158 297.166   4
   3  10  -2 4555.54 917.961   3
  -3  10   2 4676.74 935.703   4
   3  10  -2 4257.15 791.669   1
  -3  10   2 4861.98 978.245   1
  -3  10   2 5675.13 954.476   3
   2  10  -2-239.174 401.748   3
  -2  10   2-260.753 281.717   3
   2  10  -2 52.8214 141.101   1
  -2  10   2-333.502 304.461   1
  -1  10   2 4495.29 869.234   1
   1  10  -2 4138.78 806.675   1
   1  10  -2 4921.88 951.070   3
  -1  10   2 4829.64 916.767   3
   0  10  -2 824.769 397.521   3
   0  10  -2 190.855 166.979   1
   0  10   2 242.644 205.456   3
   0  10  -2-5.22980 267.959   4
   0  10   2 219.984 209.717   1
  -1  10  -2 1188.83 414.119   4
   1  10   2 348.160 264.187   1
  -1  10  -2 575.871 328.388   3
   1  10   2 924.269 433.475   3
  -1  10  -2 727.925 403.760   1
  -2  10  -2 1068.83 422.426   1
   2  10   2 637.214 471.501   3
  -2  10  -2 103.351 261.389   4
   2  10   2 1429.56 529.737   1
  -2  10  -2 1370.44 482.024   3
  -3  10  -2 4166.41 943.498   4
   3  10   2 4592.41 919.116   1
  -3  10  -2 5536.26 958.736   3
  -3  10  -2 4887.71 946.052   1
   3  10   2 4486.15 943.245   3
  -4  10  -2 2218.74 608.028   3
  -4  10  -2 1645.13 591.087   4
   4  10   2 1107.93 447.495   1
  -4  10  -2 918.584 473.402   1
   4  10   2 1124.59 477.651   3
  -5  10  -2-422.751 443.087   4
  -5  10  -2 199.057 201.107   3
  -5  10  -2 285.236 199.466   1
   5  10   2 530.467 348.188   1
   5  10   2 368.005 368.037   3
  -6  10  -2-108.966 245.299   3
   6  10   2 725.913 464.785   1
   6  10   2-128.062 216.463   3
  -6  10  -2 421.184 415.539   4
   7  10   2 397.587 227.164   1
   7  10   2 638.677 478.718   3
   8  10   2 661.381 360.422   1
   8  10   2 1037.51 465.049   3
  -8  10  -2-256.342 361.441   4
   9  10   2 144.349 181.678   3
   9  10   2 83.0027 165.859   1
   9  10   2 99.1612 311.650   2
  10  10   2 82.9077 237.109   1
 -10  10  -2-357.330 392.231   4
  10  10   2 1223.07 536.639   2
  10  10   2-139.326 471.125   3
 -10  10  -2 463.442 441.992   7
  11  10   2 75.9335 282.277   2
 -11  10  -2-592.368 484.534   7
 -11  10  -2 33.1293 396.386   4
  11  10   2 398.253 372.567   1
  11  10   2 207.766 222.755   3
 -12  10  -2-77.7605 324.775   7
 -12  10  -2-332.038 339.706   4
  12  10   2 139.276 285.513   2
  12  10   2 233.331 200.027   3
 -13  10  -2 346.545 320.110   4
  13  10   2 66.1687 314.983   3
 -13  10  -2 33.9263 440.343   7
  13  10   2-207.013 265.980   2
  14  10   2 854.074 530.277   3
 -14  10  -2-360.722 398.350   7
  14  10   2 1438.61 637.529   2
 -14  10  -2-175.335 472.838   4
 -15  10  -2-121.249 264.868   7
  15  10   2 373.812 460.306   2
 -15  10  -2-90.7474 316.171   4
 -16  10  -2 1857.65 775.018   4
  16  10   2 2385.77 757.500   2
 -16  10  -2 2221.98 810.455   7
 -17  10  -2 379.706 349.426   4
 -17  10  -2 1502.25 695.734   7
  17  10   2 735.193 517.319   2
  18  10   2 1212.27 538.125   2
 -18 -10  -2-278.031 244.708   7
 -18  10  -2 884.705 661.832   4
 -18  10  -2 120.422 301.370   7
  17  11  -2-149.301 290.406   2
  17  11  -2 173.272 360.847   3
 -17  11   2-665.166 555.094   4
  16  11  -2 1175.56 512.814   2
 -16  11   2 2985.27 986.996   4
  16  11  -2 1471.92 667.128   3
  15  11  -2-124.032 274.323   2
  15  11  -2 441.676 331.984   3
 -15  11   2-412.986 611.273   4
 -14  11   2 1103.95 560.634   1
  14  11  -2 2014.61 728.512   2
 -14  11   2 1688.77 704.666   4
  14  11  -2 1331.53 618.750   3
  13  11  -2 720.984 345.937   2
 -13  11   2 1715.56 687.702   4
  13  11  -2 1398.08 654.554   3
 -13  11   2 1280.31 702.536   1
 -12  11   2 669.732 625.151   1
  12  11  -2 833.710 484.941   3
  12  11  -2 355.181 281.776   2
 -12  11   2 1785.23 686.886   4
  11  11  -2 733.271 463.760   3
 -11  11   2 230.028 374.766   1
  11  11  -2-302.705 465.774   2
 -10  11   2-181.176 406.185   4
 -10  11   2-583.219 535.465   1
  10  11  -2 101.083 215.747   3
  -9  11   2-412.230 412.063   1
   9  11  -2 226.906 298.501   3
  -9  11   2 196.374 335.749   4
  -8  11   2 570.890 288.636   4
  -8  11   2 2279.89 767.511   1
   8  11  -2 2108.22 712.328   3
  -7  11   2 4075.79 971.867   4
  -7  11   2 3280.86 898.999   1
   7  11  -2 3267.19 880.280   3
  -6  11   2 5636.19 1139.26   1
  -6  11   2 5640.86 1146.38   4
   6  11  -2 4789.82 1029.75   3
  -5  11   2 21.1811 311.558   4
  -5  11   2-30.2742 160.131   3
   5  11  -2 6.82703 328.270   3
   4  11  -2 1477.78 468.226   1
  -4  11   2 1672.26 576.334   3
  -4  11   2 2665.47 780.764   1
   4  11  -2 1941.50 686.671   3
  -4  11   2 2312.13 770.752   4
  -3  11   2 2631.68 655.654   3
  -3  11   2 3559.18 849.856   1
   3  11  -2 4211.37 872.514   1
   3  11  -2 4672.86 1016.63   3
  -2  11   2 758.547 445.166   3
   2  11  -2 572.948 366.095   1
   2  11  -2 341.689 218.952   3
  -2  11   2 921.042 388.404   1
   1  11  -2 13345.8 1533.23   1
  -1  11   2 14412.9 1624.40   3
   1  11  -2 12639.4 1571.26   3
  -1  11   2 12108.5 1565.54   1
   0  11   2 1530.59 508.528   3
   0  11  -2 897.119 447.602   1
   0  11  -2 800.044 393.463   3
   0  11   2 1021.27 490.563   1
   1  11   2 7484.33 1218.37   1
  -1  11  -2 7717.95 1203.30   3
   1  11   2 5882.02 1082.88   3
  -1  11  -2 6069.06 1040.33   1
  -1  11  -2 5156.56 1059.36   4
   2  11   2 1432.30 559.732   3
  -2  11  -2 604.056 312.740   3
  -2  11  -2 1307.99 554.647   4
  -2  11  -2 1453.81 593.003   1
   2  11   2 1531.02 602.677   1
  -3  11  -2-56.7705 236.658   1
  -3  11  -2 166.399 328.547   4
  -3  11  -2-5.19139 255.649   3
   3  11   2-2.88835 315.323   3
   3  11   2-134.781 282.049   1
  -4  11  -2-54.8704 280.588   4
  -4  11  -2-467.579 486.017   1
   4  11   2-24.4729 205.600   3
  -4  11  -2-394.036 398.272   3
   4  11   2 215.511 283.137   1
   5  11   2 516.956 463.587   3
  -5  11  -2-116.253 316.268   4
   5  11   2-29.7807 262.051   1
  -5  11  -2 339.056 334.248   3
  -5  11  -2 20.5495 270.356   1
   6  11   2 619.226 411.781   3
  -6  11  -2 620.358 454.197   1
   6  11   2 414.090 254.852   1
  -6  11  -2 410.670 350.311   4
   7  11   2-45.0958 162.233   3
  -7  11  -2-226.147 312.626   4
  -7  11  -2-485.712 463.411   1
   7  11   2 184.735 181.459   1
  -8  11  -2-101.379 369.257   1
  -8  11  -2 285.583 491.305   4
   8  11   2 186.537 219.432   3
   8  11   2-110.495 284.143   1
   9  11   2 690.594 535.637   2
  -9  11  -2-33.1624 302.265   4
   9  11   2 98.8026 281.962   3
   9  11   2 382.552 316.443   1
  10  11   2 280.629 463.168   3
  10  11   2 237.148 366.401   2
 -10  11  -2 41.1977 513.737   4
 -11  11  -2 283.629 344.601   4
  11  11   2-310.912 304.829   3
  12  11   2 1911.44 705.349   2
 -12  11  -2 401.602 359.811   4
  12  11   2 1386.54 620.786   3
  13  11   2 2473.12 852.262   2
 -13  11  -2 3700.02 998.102   4
  13  11   2 2370.17 800.792   3
  14  11   2 1336.59 594.292   2
 -14  11  -2-7.95277 461.613   4
 -14  11  -2 810.907 487.464   7
 -15  11  -2 1855.87 835.225   4
 -15  11  -2 1527.00 693.413   7
  15  11   2 1202.03 659.510   2
  14  12  -2-98.1122 449.849   2
 -14  12   2-422.548 440.080   1
  14  12  -2 400.258 449.530   3
 -14  12   2-268.279 431.578   4
 -13  12   2 697.581 409.609   1
  13  12  -2 23.8394 271.290   2
  13  12  -2 462.847 463.155   3
 -13  12   2-425.419 535.010   4
 -12  12   2-45.1515 333.374   1
 -12  12   2-792.595 650.082   4
  12  12  -2-775.970 608.815   2
  11  12  -2 378.137 323.282   2
 -11  12   2 71.2896 209.306   1
  11  12  -2-136.711 187.822   3
  10  12  -2 384.064 338.404   3
 -10  12   2 323.893 246.248   1
   9  12  -2 778.527 519.370   3
  -9  12   2 1197.36 652.701   4
  -9  12   2 356.310 285.320   1
  -8  12   2-361.443 423.284   4
   8  12  -2-55.6833 210.751   3
  -8  12   2-386.117 444.569   1
  -7  12   2 426.335 459.742   1
  -7  12   2 388.733 296.682   4
   7  12  -2 440.390 253.528   3
  -6  12   2 645.587 407.010   1
  -6  12   2-89.6627 360.093   4
   6  12  -2 44.7255 270.773   3
  -5  12   2-175.197 386.405   1
   5  12  -2-100.390 330.568   3
  -5  12   2-205.996 337.054   4
  -4  12   2 622.496 373.027   1
   4  12  -2-142.626 356.989   3
  -3  12   2 1868.57 648.927   3
  -3  12   2 1459.34 550.016   1
   3  12  -2 2324.26 747.932   3
  -2  12   2 1155.78 526.369   3
  -2  12   2 1038.31 344.865   1
   2  12  -2 235.497 333.911   3
   1  12  -2 5430.70 1080.66   3
  -1  12   2 5142.83 1025.13   3
  -1  12   2 5870.95 1154.14   1
   1  12  -2 6193.13 1102.06   1
   0  12   2 393.332 281.100   3
   0  12  -2 224.717 238.735   3
   0  12  -2 526.277 343.859   1
   0  12   2 127.208 207.190   1
  -1  12  -2 7809.03 1242.16   3
  -1  12  -2 5827.79 1056.61   1
   1  12   2 7719.18 1303.66   3
   1  12   2 4513.70 988.967   1
  -2  12  -2 261.242 338.453   4
  -2  12  -2 471.849 375.832   1
   2  12   2-349.694 436.853   3
   2  12   2-14.5332 263.918   1
  -2  12  -2-612.205 435.647   3
  -3  12  -2 1007.36 508.348   1
  -3  12  -2 892.014 583.370   4
  -3  12  -2 591.715 257.820   3
   3  12   2 326.191 281.711   1
   3  12   2 472.738 376.871   3
  -4  12  -2-306.863 366.503   1
  -4  12  -2 637.281 485.503   4
   4  12   2 187.142 288.247   3
   4  12   2 14.5297 244.919   1
   5  12   2 185.157 222.707   3
   5  12   2 295.639 275.170   1
  -5  12  -2-124.836 330.143   1
  -5  12  -2 271.805 345.903   4
   6  12   2 192.723 204.713   3
   6  12   2-11.3750 325.245   1
  -6  12  -2 145.104 280.907   1
  -6  12  -2-401.603 404.686   4
  -7  12  -2-68.1430 420.442   1
   7  12   2-314.022 430.131   3
  -7  12  -2 712.357 480.270   4
   8  12   2 2424.62 752.680   2
   8  12   2 1590.00 610.567   3
  -8  12  -2 1530.21 713.625   1
  -8  12  -2 1681.91 664.022   4
  -9  12  -2 224.626 219.280   4
   9  12   2 711.518 475.215   3
   9  12   2 159.275 391.297   2
  -9  12  -2 201.467 428.686   1
 -10  12  -2 1867.93 830.652   1
  10  12   2 3567.46 981.384   2
  10  12   2 2925.79 908.226   3
 -10  12  -2 2748.39 941.445   4
  11  12   2-119.231 234.666   3
 -11  12  -2-198.592 298.734   1
 -11  12  -2-57.3527 290.255   4
  11  12   2 464.515 414.954   2
 -12  12  -2-182.045 315.613   1
 -12  12  -2 434.014 466.926   4
  12  12   2 325.910 380.313   2
  12  12   2-220.209 279.574   3
 -10  13   2 10.8740 380.941   4
  10  13  -2-247.630 411.449   2
 -10  13   2 291.973 428.344   1
  10  13  -2 584.422 432.515   3
  -9  13   2 1237.33 593.831   1
  -9  13   2 1064.50 684.717   4
   9  13  -2 197.921 164.851   3
   8  13  -2 967.721 567.136   3
  -8  13   2-32.3002 390.893   4
  -8  13   2 147.397 441.683   1
   7  13  -2 116.755 255.289   3
  -7  13   2-21.6374 200.394   1
  -7  13   2 190.040 228.448   4
  -6  13   2 575.469 460.018   1
   6  13  -2-453.243 423.650   3
  -5  13   2 1107.16 518.163   1
   5  13  -2 1358.76 607.692   3
   4  13  -2 2367.38 795.532   3
  -4  13   2 2624.66 823.596   1
  -3  13   2 3361.41 946.047   1
   3  13  -2 2858.62 917.605   3
   2  13  -2-129.143 314.982   3
  -2  13   2-400.365 412.179   3
  -2  13   2 444.580 233.746   1
   1  13  -2 2601.23 783.257   3
  -1  13   2 1589.99 648.772   1
  -1  13   2 1064.90 481.426   3
   0  13   2 220.879 187.181   1
   0  13  -2 278.548 305.099   3
   0  13   2-130.792 304.879   3
   1  13   2 1285.03 494.823   3
  -1  13  -2 628.883 303.041   3
   2  13   2-87.6525 192.847   3
  -2  13  -2-438.627 346.181   3
   3  13   2 284.992 456.274   3
  -3  13  -2 186.256 263.906   1
  -4  13  -2 449.973 434.141   1
   4  13   2 216.707 309.893   3
  -4  13  -2 525.315 365.308   4
  -5  13  -2 2858.08 869.053   1
   5  13   2 4708.37 1096.77   3
  -5  13  -2 2578.13 837.656   4
   6  13   2 4187.95 1110.51   3
  -6  13  -2 2550.39 842.019   1
  -7  13  -2 1427.53 686.084   1
  -7  13  -2 911.473 490.755   4
   7  13   2 649.123 420.405   3
   8  13   2 2158.06 789.684   3
  -8  13  -2 1552.45 692.032   1
   8  13   2 1330.81 625.280   2
  -8  13  -2 1729.02 846.086   4
 -29   0   3-198.439 285.249   7
 -29   0   3 2120.39 950.834   6
 -28   0   3 1883.53 859.945   6
 -28   0   3 36.3240 174.327   7
 -27   0   3 121.080 234.265   7
 -27   0   3 59.1557 373.396   6
 -26   0   3 206.687 475.597   6
 -26   0   3-286.053 297.142   7
 -25   0   3-49.0031 273.968   7
 -25   0   3-333.566 420.336   6
 -24   0   3 402.650 259.779   7
 -23   0   3 405.553 270.499   7
 -22   0   3 324.646 299.017   7
 -21   0   3-309.181 378.413   7
 -20   0   3 77.3127 184.955   7
 -19   0   3-181.751 251.438   7
 -18   0   3 139.810 203.293   7
 -17   0   3 193.356 226.089   7
 -16   0   3 440.498 256.288   7
 -15   0   3-49.9963 157.968   7
 -14   0   3 87.1135 94.7566   7
 -13   0   3 230.111 171.992   7
 -12   0   3 141.136 87.7884   7
  12   0  -3-99.2837 94.5241   3
  11   0  -3-3.88547 66.6016   3
 -11   0   3 102.276 106.143   7
  10   0  -3-31.9227 74.3767   3
 -10   0   3 31.5296 101.358   7
   9   0  -3 52.7275 80.8415   3
  -9   0   3 135.039 108.149   7
   8   0  -3 104.788 58.2266   3
  -8   0   3 66.8039 67.3988   7
  -7   0   3 86.2782 82.6413   7
   7   0  -3 54.7646 45.9221   3
   6   0  -3 126.689 61.2585   3
  -6   0   3 119.714 52.8877   3
  -6   0   3-78.9375 110.507   6
  -6   0   3 42.9784 60.9309   7
  -5   0   3 63.2835 93.0418   6
   5   0  -3 239.772 88.5159   7
  -5   0   3 109.526 63.2941   3
   5   0  -3 47.2346 81.8078   3
  -5   0   3 129.480 70.9260   7
  -4   0   3 20.4006 81.1659   6
   4   0  -3 55.1045 50.8964   3
  -4   0   3 113.525 41.0112   7
  -3   0   3-64.8268 67.3245   6
  -3   0   3 141.318 56.9619   1
  -2   0   3-87.7530 65.3539   6
   2   0  -3 19.1980 43.0105   1
  -2   0   3-31.8225 33.3083   1
  -1   0   3 40.4128 74.5765   6
  -1   0   3 17.6701 42.7841   1
   1   0  -3 72.9375 54.5359   1
   0   0  -3 5.10066 33.0116   2
   0   0   3 153.150 76.2801   1
   0   0   3-19.5321 61.0831   6
   0   0  -3 57.1976 54.1027   7
  -1   0  -3-18.7738 63.6361   7
  -2   0  -3 62.0312 76.7893   7
  -3   0  -3-39.0669 81.0589   7
  -3   0  -3 26.0020 72.5999   5
  -4   0  -3 81.6306 87.8783   7
  -4   0  -3-7.23333 63.5454   5
  -5   0  -3-36.8708 134.923   7
  -5   0  -3-58.2944 83.3058   5
  -6   0  -3 23.7863 72.9382   5
  -6   0  -3 44.8056 96.9234   7
  -7   0  -3 41.5921 149.667   7
  -7   0  -3 75.5487 89.0405   5
  -8   0  -3 80.4214 125.345   5
  -8   0  -3 189.082 158.679   7
  -9   0  -3-64.7847 129.629   5
  -9   0  -3 276.890 183.213   7
 -10   0  -3 69.5910 86.3681   5
 -10   0  -3 205.361 160.181   7
 -11   0  -3 179.874 136.797   5
 -11   0  -3-76.0631 172.933   7
 -12   0  -3-2.68699 137.723   5
 -12   0  -3-132.664 312.006   7
 -13   0  -3-68.5501 155.342   7
 -13   0  -3 300.448 218.578   5
 -14   0  -3 73.4848 177.092   7
 -14   0  -3-16.7247 180.777   5
 -15   0  -3 42.8526 237.008   7
 -15   0  -3 195.828 190.859   5
 -16   0  -3 35.3948 232.344   7
 -16   0  -3 8.94816 198.949   5
 -17   0  -3-61.4987 237.667   7
 -17   0  -3 197.529 173.452   5
 -18   0  -3-34.6676 213.742   7
 -18   0  -3 112.506 131.447   5
 -19   0  -3-167.128 234.333   5
 -19   0  -3-319.650 434.063   7
 -20   0  -3-256.961 362.535   7
 -21   0  -3 279.059 304.150   7
 -22   0  -3-40.4628 191.161   7
 -23   0  -3-268.472 249.437   7
 -24   0  -3-397.300 235.674   7
 -25   0  -3 92.1485 296.687   7
 -26   0  -3 605.618 530.960   7
 -29  -1   3-228.054 432.814   6
 -29   1   3 988.647 746.583   6
 -29  -1   3 1320.95 645.580   7
 -28   1   3-22.6196 412.740   6
 -28   1   3 103.877 175.406   7
 -28  -1   3 382.281 358.478   7
 -27   1   3 1751.46 670.817   7
 -27  -1   3 1055.35 516.569   7
 -27  -1   3 942.123 639.383   6
 -27   1   3 814.051 570.595   6
 -26  -1   3-66.2714 255.943   6
 -26   1   3-191.876 214.683   7
 -26  -1   3 439.078 343.983   7
 -25   1   3 235.082 380.321   6
 -25  -1   3 746.520 394.412   7
 -25  -1   3-178.049 233.366   6
 -25   1   3-40.1621 200.488   7
 -24   1   3 163.209 353.936   6
 -24   1   3-281.424 390.252   7
 -24  -1   3 366.259 276.051   7
 -23  -1   3-81.1217 279.620   7
 -23   1   3 162.660 304.446   7
 -22  -1   3 688.846 386.144   7
 -22   1   3 1168.08 473.178   7
 -21   1   3 173.813 332.611   7
 -21  -1   3-55.9133 320.669   7
 -20  -1   3 4034.09 768.908   7
 -20   1   3 3117.57 689.146   7
 -19   1   3 2696.37 659.178   7
 -19  -1   3 2173.20 498.875   7
 -18   1   3 2313.64 542.346   7
 -18  -1   3 1891.15 443.685   7
 -17  -1   3 19528.4 932.801   5
 -17   1   3 18131.3 1479.65   7
 -17  -1   3 16859.3 1380.59   7
 -16   1   3 1395.94 399.154   7
 -16  -1   3 2285.25 490.160   7
 -16  -1   3 1515.44 244.829   5
 -15  -1   3 5252.35 700.469   7
  15   1  -3 4898.27 599.084   3
 -15   1   3 3878.58 613.177   7
 -15  -1   3 4773.93 420.658   5
 -14  -1   3 2887.95 309.733   5
 -14  -1   3 2837.50 493.463   7
  14   1  -3 3548.19 477.142   3
 -14   1   3 2950.09 536.613   7
 -13  -1   3 4189.59 555.046   7
  13   1  -3 3994.35 506.736   3
 -13   1   3 4006.43 571.346   7
 -13  -1   3 3565.10 322.559   5
  12   1  -3 2285.02 362.036   3
 -12   1   3 2512.96 446.922   7
 -12  -1   3 2402.45 409.449   7
 -12  -1   3 2175.37 236.869   5
 -11  -1   3 2088.59 214.630   5
 -11  -1   3 1927.51 342.799   7
  11   1  -3 2157.56 358.812   3
 -11   1   3 2047.39 372.667   7
 -10   1   3 3184.08 252.613   3
 -10  -1   3 3226.57 243.069   5
  10   1  -3 2917.23 392.836   3
 -10  -1   3 2715.08 371.359   7
 -10   1   3 2972.57 426.193   7
  -9  -1   3 8302.16 609.404   7
  -9   1   3 7775.76 644.974   7
   9   1  -3 8270.07 633.794   3
  -9   1   3 8484.96 355.100   3
  -8   1   3 2936.17 371.616   7
   8   1  -3 2848.20 364.938   3
  -8  -1   3 2407.06 295.319   7
   8  -1  -3 2615.79 169.502   3
  -8   1   3 2259.41 380.457   6
  -8   1   3 3040.39 189.702   3
   7   1  -3 15249.3 732.948   2
  -7   1   3 14733.8 900.776   6
  -7  -1   3 15867.7 688.166   7
  -7   1   3 16029.5 808.011   7
   7   1  -3 15340.4 775.475   3
  -6  -1   3 7593.55 420.180   7
  -6  -1   3 7298.93 611.391   6
  -6   1   3 8270.18 538.035   7
   6   1  -3 6921.39 496.951   3
   6   1  -3 7616.33 478.037   2
  -6   1   3 7451.68 587.810   6
   5   1  -3 1938.13 215.312   2
  -5  -1   3 2224.61 191.502   7
  -5  -1   3 2488.65 324.583   6
  -5   1   3 1895.80 282.265   6
  -5   1   3 1835.54 245.427   7
   5   1  -3 1920.89 255.642   3
  -4  -1   3 102929. 1876.46   6
  -4   1   3 104533. 1638.34   7
   4   1  -3 99534.9 1339.63   2
  -4   1   3 97748.2 1850.45   6
   4   1  -3 93439.6 1659.53   3
  -3  -1   3 33146.8 708.484   4
  -3  -1   3 33280.9 738.020   5
  -3  -1   3 29207.0 929.959   6
  -3   1   3 31852.6 996.204   6
  -3   1   3 33744.7 996.369   1
   3   1  -3 35334.8 992.236   3
  -2   1   3 13951.0 493.162   4
  -2   1   3 14866.8 648.634   6
   2   1  -3 14466.9 540.023   5
  -2  -1   3 16148.8 560.628   5
   2   1  -3 15017.8 467.314   4
  -2   1   3 12843.4 598.092   1
   2  -1  -3 15542.2 529.879   4
  -2  -1   3 14671.0 611.009   6
   2   1  -3 15258.6 649.180   3
  -1  -1   3 23.0852 32.9476   7
  -1   1   3 95.0118 78.5024   6
   1   1  -3-27.5596 43.9853   5
  -1  -1   3 18.7447 66.8956   6
   1   1  -3 63.0496 47.3002   7
  -1   1   3-42.7009 73.0058   1
   0   1  -3 132.834 74.9309   5
   0   1   3 58.4110 75.2945   1
   0   1  -3 125.945 55.3535   7
   0  -1   3 151.053 57.7810   7
   0  -1   3-52.7622 76.8484   6
   0   1   3 109.795 79.5917   6
  -1   1  -3 225.191 102.044   5
   1   1   3 312.691 111.976   2
  -1   1  -3 206.854 73.9712   7
   1   1   3 390.749 150.305   1
  -2   1  -3 8735.88 560.583   5
  -2   1  -3 8890.76 549.954   7
   2   1   3 8403.95 524.922   2
   2   1   3 7939.62 568.752   1
  -3   1  -3 36218.8 1234.80   7
  -3   1  -3 36320.4 1216.84   5
   3   1   3 36261.0 1213.68   2
   3   1   3 38841.3 1331.07   1
  -4   1  -3 15068.7 820.744   5
  -4   1  -3 13869.4 822.525   7
   4   1   3 13820.5 797.178   2
   5   1   3 3531.51 438.493   2
  -5  -1  -3 4154.06 483.967   7
  -5   1  -3 3766.84 433.137   5
  -5   1  -3 3676.23 462.573   7
  -6   1  -3 11604.4 870.921   7
  -6   1  -3 11223.1 793.482   5
  -6  -1  -3 11445.4 845.818   7
  -7   1  -3 4468.92 514.885   5
  -7  -1  -3 4581.72 583.404   7
  -7   1  -3 4656.56 578.411   7
  -8   1  -3 652.343 249.941   7
  -8  -1  -3 517.471 238.598   7
  -8   1  -3 832.066 240.902   5
  -9   1  -3 1637.19 412.708   7
  -9  -1  -3 1356.35 376.961   7
  -9   1  -3 1201.52 287.825   5
 -10  -1  -3 821.587 287.213   7
 -10   1  -3 825.773 310.950   7
 -10  -1  -3 893.464 264.040   5
 -10   1  -3 646.138 211.138   5
 -11  -1  -3 16257.3 1306.41   7
 -11  -1  -3 16653.2 1137.79   5
 -11   1  -3 17142.0 1187.55   5
 -11   1  -3 16630.0 1337.06   7
 -12  -1  -3 252.539 164.395   5
 -12  -1  -3 163.397 169.974   7
 -12   1  -3 462.906 280.649   7
 -12   1  -3 37.1033 147.833   5
 -13  -1  -3 2095.34 516.154   7
 -13  -1  -3 1969.37 407.395   5
 -13   1  -3 1801.86 435.152   5
 -13   1  -3 1914.84 494.594   7
 -14   1  -3 5356.20 732.234   5
 -14  -1  -3 5916.73 749.134   5
 -14   1  -3 5194.76 853.369   7
 -14  -1  -3 6029.16 895.938   7
 -15  -1  -3 409.460 300.789   7
 -15   1  -3-222.475 217.456   5
 -15  -1  -3 546.448 245.278   5
 -15   1  -3 563.780 338.077   7
 -16  -1  -3 5857.57 939.287   7
 -16  -1  -3 5517.81 758.584   5
 -16   1  -3 5486.02 801.365   5
 -16   1  -3 4107.12 800.772   7
 -17   1  -3 4204.38 860.812   7
 -17   1  -3 7271.25 951.833   5
 -17  -1  -3 6139.58 831.120   5
 -17  -1  -3 5346.88 939.617   7
 -18   1  -3 2401.35 645.897   7
 -18   1  -3 3712.70 709.638   5
 -18  -1  -3 2993.86 591.983   5
 -18  -1  -3 2847.94 722.725   7
 -19   1  -3 42.2702 142.620   5
 -19  -1  -3 157.096 193.949   5
 -19  -1  -3 339.728 317.028   7
 -19   1  -3-213.316 303.554   7
 -20   1  -3 3089.61 834.917   7
 -20  -1  -3 2401.93 725.202   7
 -21  -1  -3 1049.14 489.281   7
 -21   1  -3 1147.68 519.104   7
 -22  -1  -3 1091.76 507.357   7
 -22   1  -3 668.980 378.346   7
 -23  -1  -3 18.7349 213.769   7
 -23   1  -3-300.575 291.389   7
 -24   1  -3-445.732 451.768   7
 -24  -1  -3-103.160 369.030   7
 -25  -1  -3 620.367 403.033   7
 -25   1  -3 304.018 288.040   7
 -26   1  -3 1058.43 546.143   7
 -26  -1  -3 2010.26 799.328   7
 -28  -2   3 1411.28 625.975   7
 -28  -2   3 822.705 507.692   6
 -28   2   3-510.283 593.630   6
 -28   2   3 1136.41 528.517   7
 -27   2   3 802.322 563.734   6
 -27  -2   3 768.441 530.698   6
 -27  -2   3 112.001 320.059   7
 -27   2   3 674.208 452.316   7
 -26   2   3 317.669 338.779   7
 -26   2   3 966.636 600.261   6
 -26  -2   3-136.446 189.715   7
 -26  -2   3 842.693 475.155   6
 -25   2   3 1034.41 512.114   7
 -25   2   3 1471.19 660.549   6
 -25  -2   3 1704.23 616.490   7
 -24   2   3-396.972 332.161   7
 -24  -2   3 8.39108 174.528   7
 -24   2   3 282.112 465.896   6
 -23   2   3 2090.89 811.735   6
 -23   2   3 1150.60 464.089   7
 -23  -2   3 1600.40 536.565   7
 -22   2   3 2864.87 724.694   7
 -22  -2   3 2711.07 653.884   7
 -22   2   3 4770.51 1092.41   6
 -21   2   3 1368.17 619.662   6
 -21  -2   3 1950.86 549.758   7
 -21   2   3 1153.76 493.636   7
 -20   2   3 919.056 426.742   7
 -20  -2   3 478.644 278.503   7
 -19   2   3 72.6089 196.513   7
 -19  -2   3 174.313 154.995   7
 -18  -2   3-36.3940 142.398   7
 -18   2   3 146.007 238.035   7
 -17   2   3 126.387 161.984   7
 -17  -2   3-17.5974 88.9529   5
 -17  -2   3 29.4523 162.822   7
  17   2  -3 177.830 220.947   3
  16   2  -3 4463.97 674.753   3
 -16  -2   3 4177.29 655.199   7
 -16  -2   3 4590.69 465.403   5
 -16   2   3 4012.09 696.261   7
 -15  -2   3 17245.4 859.026   5
 -15   2   3 16409.7 1333.47   7
 -15  -2   3 17316.9 1274.50   7
  15   2  -3 17214.5 1248.17   3
 -14   2   3 10821.3 454.582   3
 -14   2   3 11447.4 1064.51   7
  14   2  -3 12648.1 1030.22   3
 -14  -2   3 11624.9 677.131   5
 -14  -2   3 11926.9 1013.93   7
  13   2  -3-76.7401 144.911   3
 -13   2   3 36.2527 23.8944   3
 -13  -2   3-135.991 124.848   7
 -13   2   3-134.969 193.039   7
 -12   2   3 1532.60 374.976   7
 -12  -2   3 1513.05 335.414   7
  12   2  -3 998.036 291.197   3
  11   2  -3 3420.95 510.544   3
 -11   2   3 3830.24 556.518   7
  11   2  -3 3379.05 490.312   2
 -11  -2   3 3304.36 455.152   7
 -10   2   3 5822.20 657.299   7
 -10  -2   3 5720.80 559.339   7
  10   2  -3 6417.14 656.364   3
  10   2  -3 5842.75 588.324   2
 -10   2   3 5492.56 662.443   6
  -9   2   3 24908.7 1312.07   6
  -9   2   3 23276.3 1225.22   7
  -9  -2   3 24851.5 1086.00   7
   9   2  -3 21723.2 1148.50   3
   9   2  -3 25384.4 1174.55   2
   8   2  -3 11983.8 833.192   3
  -8   2   3 11933.1 844.986   7
  -8   2   3 11477.1 856.999   6
   8   2  -3 11320.3 746.778   2
   7   2  -3 490.951 173.915   2
   7   2  -3 700.314 215.352   3
  -7   2   3 413.157 150.161   6
  -7   2   3 565.759 210.327   7
  -6   2   3 26405.0 1119.15   6
  -6  -2   3 24059.3 1102.08   6
  -6   2   3 27998.4 1160.03   7
  -6  -2   3 28299.0 755.403   1
   6   2  -3 28212.0 1224.14   3
   6   2  -3 27284.4 1026.45   2
   5  -2  -3 5069.15 245.192   3
  -5  -2   3 4925.94 463.659   6
   5   2  -3 4954.67 264.882   1
  -5  -2   3 4965.82 276.596   1
   5   2  -3 5172.42 495.102   3
  -5   2   3 5435.79 499.329   7
  -5   2   3 4794.60 443.222   6
  -4   2   3 122480. 2261.55   7
  -4   2   3 123363. 2066.06   6
  -4  -2   3 114252. 1202.50   1
  -4  -2   3 115722. 2012.85   6
   4   2  -3 123003. 1171.65   1
   4  -2  -3 127494. 1433.61   3
   4   2  -3 119948. 2236.93   3
  -3   2   3 532169. 4044.98   6
  -3  -2   3 550037. 4014.79   6
  -3   2   3 544384. 4942.80   1
   3   2  -3 553311. 4075.42   4
   3   2  -3 547900. 2645.01   1
  -3   2   3 562451. 4480.31   4
   3   2  -3 528951. 4650.13   3
   2   2  -3 794.200 153.102   7
  -2  -2   3 938.829 150.542   6
  -2   2   3 828.880 161.998   4
   2   2  -3 914.254 195.478   4
  -2   2   3 662.023 181.721   1
   2   2  -3 636.805 172.154   3
  -2   2   3 825.595 154.589   6
   1   2  -3 270613. 2934.43   4
  -1   2   3 266214. 3330.43   1
   1   2  -3 263792. 3199.67   3
  -1   2   3 261250. 2755.75   6
  -1  -2   3 266751. 2451.14   6
   1   2  -3 271667. 2737.37   7
   0   2  -3 169740. 1995.41   6
   0   2  -3 161315. 2485.71   3
   0  -2   3 164535. 1963.32   6
   0   2  -3 169717. 2343.30   7
   0   2   3 168512. 2329.71   6
   0   2   3 163026. 2649.30   1
   1   2   3 44874.0 1417.26   1
  -1   2  -3 45968.3 1287.91   7
  -1   2  -3 42890.3 1278.64   3
   2   2   3-87.6890 114.984   2
  -2   2  -3 13.7491 66.5484   7
  -3   2  -3 19517.9 992.476   5
   3   2   3 19544.7 1009.71   1
   3   2   3 19688.1 973.300   2
  -3   2  -3 20824.7 1010.35   7
  -4   2  -3 16183.1 941.701   5
  -4   2  -3 15178.9 915.310   7
   4   2   3 16108.3 974.263   1
   4   2   3 15055.7 906.908   2
  -5   2  -3 36675.5 1510.62   7
  -5   2  -3 35121.5 1442.61   5
   5   2   3 38793.9 1520.07   2
   5   2   3 39017.2 1583.40   1
   6   2   3 8636.80 758.047   2
  -6   2  -3 8388.10 732.674   5
  -6   2  -3 9215.48 810.050   7
   6   2   3 8686.12 788.066   1
  -7   2  -3 10830.1 931.548   7
   7   2   3 10405.0 866.861   2
  -7   2  -3 11349.9 882.325   5
   8   2   3-74.9514 170.472   2
  -8  -2  -3 227.887 168.327   7
  -8   2  -3-51.0125 137.934   7
  -8   2  -3-2.36777 132.543   5
  -9   2  -3 1545.56 413.023   7
  -9  -2  -3 1562.21 393.952   7
  -9   2  -3 2002.95 396.732   5
 -10   2  -3 1342.99 365.312   5
 -10   2  -3 1637.59 428.832   7
 -10  -2  -3 1257.23 360.635   7
 -11   2  -3 275.123 296.346   7
 -11   2  -3 372.863 208.739   5
 -11  -2  -3-54.3893 179.090   7
 -12   2  -3 3307.99 579.893   5
 -12   2  -3 3501.01 673.206   7
 -12  -2  -3 3687.79 650.794   7
 -13  -2  -3 8028.30 1000.43   7
 -13  -2  -3 8575.30 884.900   5
 -13   2  -3 7866.99 1004.09   7
 -13   2  -3 7966.67 909.127   5
 -14  -2  -3 2673.39 609.500   7
 -14   2  -3 2530.79 529.705   5
 -14   2  -3 2273.67 594.685   7
 -14  -2  -3 2309.51 459.478   5
 -15  -2  -3 18.8054 100.868   5
 -15  -2  -3 158.743 175.093   7
 -15   2  -3 174.136 195.495   5
 -15   2  -3 12.6389 318.347   7
 -16  -2  -3-276.875 212.836   7
 -16   2  -3 203.301 279.522   7
 -16  -2  -3 59.3601 115.478   5
 -17   2  -3 820.243 371.393   7
 -17  -2  -3 649.350 306.793   5
 -17  -2  -3 986.319 346.053   7
 -18  -2  -3 17.3529 124.893   5
 -18  -2  -3-60.9284 203.127   7
 -18   2  -3 46.2254 263.481   7
 -19   2  -3 1838.83 648.954   7
 -19  -2  -3 3350.70 664.164   5
 -19  -2  -3 1941.26 583.128   7
 -20  -2  -3 236.596 261.330   7
 -20   2  -3 583.728 417.439   7
 -21  -2  -3-107.709 334.116   7
 -21   2  -3 416.582 410.044   7
 -22  -2  -3 1831.96 647.778   7
 -22   2  -3 2957.38 871.098   7
 -23   2  -3 1327.88 540.167   7
 -23  -2  -3 491.580 413.193   7
 -24  -2  -3-77.9909 297.257   7
 -24   2  -3-27.1685 362.205   7
 -25   2  -3 623.351 583.633   7
 -25  -2  -3 1236.45 595.180   7
 -28   3   3-659.577 690.323   6
 -28   3   3-452.432 515.716   7
 -28  -3   3-1059.83 732.053   6
 -27   3   3 613.063 623.345   6
 -27  -3   3 1030.25 555.446   7
 -27   3   3-408.134 521.364   7
 -27  -3   3 644.160 462.957   6
 -26  -3   3 315.099 265.182   6
 -26   3   3 751.482 503.261   6
 -26   3   3 269.181 183.716   7
 -25  -3   3-488.794 461.606   7
 -25   3   3 312.639 348.409   6
 -25  -3   3 368.832 600.023   6
 -25   3   3 659.691 428.220   7
 -24   3   3 178.522 266.276   6
 -24  -3   3 568.408 401.688   7
 -24   3   3-143.912 337.916   7
 -23   3   3 1037.52 478.382   7
 -23   3   3 1766.26 704.773   6
 -23  -3   3 597.782 381.305   7
 -22   3   3 241.419 307.553   7
 -22  -3   3-52.5845 290.778   7
 -22   3   3 439.840 332.631   6
 -21   3   3 783.381 384.249   6
 -21  -3   3 1006.61 390.630   7
 -21   3   3 768.497 366.486   7
 -20   3   3 2748.79 773.544   6
 -20   3   3 2514.68 690.895   7
 -20  -3   3 2738.56 644.087   7
 -19  -3   3 3060.32 638.952   7
 -19   3   3 3328.46 741.639   6
 -19   3   3 3432.56 778.515   7
 -18  -3   3 5898.57 865.456   7
  18   3  -3 5751.96 844.765   3
 -18   3   3 7004.80 1090.61   6
 -18   3   3 5027.81 877.730   7
 -17   3   3 7287.64 1011.66   7
 -17   3   3 6789.39 1025.87   6
 -17  -3   3 6697.79 897.430   7
  17   3  -3 7198.42 944.495   3
 -16  -3   3 616.616 282.633   7
 -16   3   3 1076.82 394.280   7
 -16   3   3 672.164 388.540   6
  16   3  -3 514.780 306.585   3
 -15   3   3 429.939 267.636   7
 -15   3   3-17.1444 192.607   6
  15   3  -3-58.2830 124.317   3
 -15  -3   3-47.5112 192.568   7
 -14   3   3 2902.12 605.552   6
  14   3  -3 2182.73 461.494   2
 -14  -3   3 2440.38 468.301   7
  14   3  -3 2449.38 504.239   3
 -14   3   3 2529.80 545.980   7
 -13  -3   3 91.7788 133.805   7
 -13   3   3-135.901 186.692   6
  13   3  -3-61.2347 143.208   2
 -13   3   3 32.5563 161.729   7
  13   3  -3-221.383 181.374   3
  12   3  -3 209.270 156.034   3
  12   3  -3 37.8333 116.410   2
 -12   3   3-61.8611 175.441   7
 -12   3   3 68.7921 187.362   6
 -12  -3   3-14.5237 126.619   7
  11   3  -3 1925.76 418.296   3
 -11   3   3 1395.16 343.474   7
  11   3  -3 1831.10 384.076   2
 -11   3   3 1783.91 405.706   6
 -11  -3   3 1827.39 346.481   7
 -10   3   3 2668.23 471.422   6
 -10   3   3 3124.48 515.018   7
  10   3  -3 2811.94 449.988   2
  10   3  -3 3554.58 565.584   3
  -9   3   3 85.1227 129.673   7
   9   3  -3 186.234 154.190   3
  -9   3   3-53.5573 113.472   6
   9   3  -3 121.542 152.585   2
  -8   3   3 858.310 235.400   6
   8   3  -3 943.892 291.780   3
  -8   3   3 889.158 302.954   7
   8   3  -3 619.027 205.372   2
  -7   3   3 81727.6 2077.67   6
   7   3  -3 85941.6 1640.59   1
  -7   3   3 84817.6 2417.04   7
   7   3  -3 85511.1 2414.82   3
   7   3  -3 87133.0 2187.25   2
   7  -3  -3 83090.4 1030.17   3
  -7   3   3 83181.1 1045.86   3
  -7  -3   3 81247.2 2260.20   6
  -6  -3   3 1398.51 275.947   6
   6   3  -3 1091.08 293.328   3
  -6   3   3 1305.53 255.365   6
   6  -3  -3 1271.83 148.650   3
  -6   3   3 1178.28 149.192   3
   6   3  -3 1078.07 179.417   1
  -6   3   3 1109.36 285.529   7
  -5   3   3 6659.65 636.154   7
  -5  -3   3 6511.83 541.047   6
   5   3  -3 6180.39 644.027   3
   5   3  -3 6470.85 402.947   1
  -5   3   3 6410.38 392.074   3
  -5   3   3 5840.94 491.131   6
   4   3  -3 11411.2 829.843   3
  -4   3   3 13617.7 624.203   3
   4   3  -3 12140.2 548.955   1
  -4  -3   3 11790.5 646.573   6
  -4   3   3 12432.8 657.525   6
  -4   3   3 11884.6 802.834   4
   3   3  -3 52317.7 1692.01   3
  -3   3   3 54916.7 1691.09   4
  -3   3   3 56831.9 1842.70   1
   3   3  -3 57788.2 1259.79   1
  -3   3   3 58644.2 1406.76   3
   3   3  -3 55194.7 1654.47   4
  -3   3   3 53887.5 1279.01   6
  -3  -3   3 55185.4 1276.58   6
  -2   3   3 6436.55 498.087   3
  -2  -3   3 6092.91 380.535   6
   2   3  -3 6015.42 560.563   3
   2   3  -3 6995.19 399.579   6
  -2   3   3 6132.80 423.478   6
   2   3  -3 7534.29 611.648   4
  -2   3   3 6474.51 584.430   4
  -2   3   3 6576.19 609.749   1
  -1   3   3 30778.6 975.204   6
   1   3  -3 28921.6 1215.35   3
  -1  -3   3 32052.1 806.289   6
  -1   3   3 32712.4 1203.90   3
  -1   3   3 31690.2 1268.79   4
   1   3  -3 33739.4 833.670   6
  -1   3   3 32949.3 1348.33   1
   1   3  -3 30654.1 1233.30   4
   1   3  -3 31346.7 1175.13   7
   0   3  -3 23348.8 1037.68   7
   0   3   3 23960.3 1143.53   1
   0   3   3 23218.0 1065.60   3
   0  -3   3 21915.6 673.957   6
   0   3  -3 23417.1 686.298   6
   0   3  -3 21449.6 1027.58   4
   0   3  -3 22651.2 1069.08   3
   1   3   3 11399.4 780.652   3
   1   3   3 10251.4 758.168   1
  -1   3  -3 9681.26 702.598   7
  -1   3  -3 11480.2 756.784   3
  -2   3  -3 25212.7 1171.25   7
   2   3   3 26930.0 1246.46   3
   2   3   3 24801.8 1221.14   1
  -2   3  -3 25042.5 1110.06   3
   3   3   3 23391.3 1203.72   1
   3   3   3 22926.1 1219.89   3
  -3   3  -3 24363.1 1212.22   7
  -3   3  -3 24311.7 1099.30   3
  -4   3  -3-105.839 106.028   3
  -4   3  -3 75.4859 129.920   7
   4   3   3-41.9293 146.361   2
   4   3   3-398.505 196.441   3
   4   3   3 134.465 162.173   1
   5   3   3 27.8209 182.124   2
   5   3   3 115.472 134.332   1
  -5   3  -3 90.8816 121.423   7
   5   3   3-68.6926 165.099   3
  -6   3  -3 1900.30 400.675   7
   6   3   3 2142.59 427.075   1
   6   3   3 2860.53 471.067   2
   7   3   3 322.047 178.529   1
  -7   3  -3 20.4984 194.844   7
   7   3   3 26.0210 130.634   2
   8   3   3 5469.32 692.186   2
  -8   3  -3 6609.00 809.856   7
   9   3   3 16.7514 180.118   2
  -9   3  -3-192.620 144.110   7
  10   3   3 1354.60 401.605   2
 -10   3  -3 940.027 333.355   7
 -10  -3  -3 1161.39 382.800   7
 -11   3  -3 1087.53 404.969   7
 -11  -3  -3 658.429 284.211   7
  11   3   3 720.286 333.764   2
 -12   3  -3 3512.23 742.294   7
 -12  -3  -3 3501.71 665.353   7
 -13   3  -3 4748.75 842.642   7
 -13  -3  -3 4853.60 785.465   7
 -14  -3  -3 4533.87 809.556   7
 -14   3  -3 4370.26 832.895   7
 -15  -3  -3-116.787 292.486   7
 -15   3  -3 248.932 278.589   7
 -16   3  -3-184.415 325.561   7
 -16  -3  -3 136.390 231.055   7
 -16  -3  -3 326.316 220.868   5
 -17  -3  -3 6319.36 1020.06   7
 -17   3  -3 6572.91 1142.35   7
 -17  -3  -3 5718.22 824.776   5
 -18   3  -3-514.870 433.811   7
 -18  -3  -3-104.258 132.438   5
 -18  -3  -3-127.196 229.664   7
 -19  -3  -3 915.157 476.856   7
 -19   3  -3 151.000 240.216   7
 -20   3  -3 990.333 501.006   7
 -20  -3  -3 886.807 462.975   7
 -21   3  -3 425.407 326.381   7
 -21  -3  -3 946.450 443.508   7
 -22   3  -3 287.320 450.202   7
 -22  -3  -3 194.153 171.827   7
 -23  -3  -3 1729.26 640.298   7
 -23   3  -3 3284.91 930.160   7
 -24   3  -3 470.105 394.895   7
 -24  -3  -3 504.605 446.240   7
 -25   3  -3 1063.35 612.635   7
 -25  -3  -3 1768.97 684.126   7
 -27  -4   3 2541.97 971.526   6
 -27   4   3 4109.80 1162.07   6
 -27   4   3 3221.86 941.610   7
 -26  -4   3-612.029 529.172   6
 -26   4   3-332.253 453.260   7
 -26   4   3 941.183 579.374   6
 -26  -4   3 647.155 418.306   7
 -25  -4   3 616.030 519.364   6
 -25   4   3-479.891 456.556   7
 -25  -4   3-80.9423 238.790   7
 -25   4   3 565.092 547.586   6
 -24  -4   3-461.126 373.956   7
 -24   4   3 16.9850 337.972   6
 -24  -4   3 415.129 452.204   6
 -24   4   3-29.0769 216.737   7
 -23  -4   3 111.174 244.843   7
 -23   4   3 7.02559 318.558   6
 -23   4   3 321.995 345.607   7
 -22   4   3 342.139 331.981   7
 -22  -4   3-103.370 192.456   7
 -22   4   3 67.6978 355.391   6
 -21  -4   3 111.450 139.796   7
 -21   4   3 350.708 229.394   6
 -21   4   3 529.810 311.951   7
 -20  -4   3 87.8032 214.908   7
 -20   4   3 58.7418 270.105   7
 -20   4   3 257.197 286.925   6
  20   4  -3-352.108 338.182   3
 -19   4   3 1465.17 549.358   7
  19   4  -3 1879.32 584.067   3
 -19   4   3 2196.32 660.341   6
 -19  -4   3 2234.00 552.057   7
 -18   4   3-91.4385 225.918   6
 -18   4   3-41.6854 248.941   7
  18   4  -3 417.867 275.266   3
 -18  -4   3 584.293 309.990   7
 -17   4   3 10567.7 1283.30   6
  17   4  -3 10220.5 1242.86   3
 -17  -4   3 9555.23 1065.81   7
 -17   4   3 10956.2 1306.18   7
 -16   4   3 788.866 379.949   6
  16   4  -3 1452.02 393.363   2
 -16  -4   3 1117.13 408.052   7
 -16   4   3 1299.47 405.848   7
  16   4  -3 1715.16 526.905   3
 -15   4   3 5227.27 841.265   7
  15   4  -3 5935.82 872.677   3
 -15   4   3 6169.23 893.411   6
  15   4  -3 5477.54 803.943   2
 -15  -4   3 6259.86 814.966   7
 -14   4   3 671.840 305.761   6
  14   4  -3 215.040 228.818   3
 -14   4   3 314.676 294.894   7
  14   4  -3 368.341 251.815   2
 -14  -4   3 294.554 226.927   7
 -13   4   3 644.192 310.847   6
 -13  -4   3 349.315 181.290   7
  13   4  -3 561.680 233.095   3
 -13   4   3 561.084 321.035   7
  13   4  -3 393.640 144.864   2
 -12   4   3 4720.13 748.678   7
  12   4  -3 4643.30 727.163   3
  12   4  -3 4784.24 676.054   2
 -12   4   3 4629.09 680.318   6
  11   4  -3 296.095 260.182   2
 -11   4   3 444.346 246.775   7
 -11   4   3 462.586 212.452   6
  11   4  -3 570.746 288.034   3
  10   4  -3 234.225 180.881   3
 -10   4   3-228.640 166.522   6
 -10   4   3 105.833 204.666   7
  10   4  -3 56.9048 130.256   2
  -9   4   3 15881.9 513.239   3
   9   4  -3 16515.8 1215.77   3
  -9   4   3 17077.4 1291.93   7
   9   4  -3 17011.2 1160.31   2
   9   4  -3 16469.4 900.541   1
  -9   4   3 17051.6 1083.32   6
   8   4  -3 444.633 138.320   1
   8   4  -3 743.212 282.624   3
  -8   4   3 391.404 179.473   7
  -8   4   3 647.513 195.975   6
  -8   4   3 529.884 115.450   3
  -7  -4   3 4495.21 571.337   6
   7   4  -3 5063.45 459.410   1
  -7   4   3 5306.86 529.150   6
   7   4  -3 5846.18 699.091   3
  -7   4   3 5565.83 396.265   3
  -7   4   3 5342.70 681.123   7
   6   4  -3 2572.46 500.396   3
  -6   4   3 2583.00 295.425   3
  -6   4   3 2459.80 340.264   6
  -6   4   3 2512.59 474.881   7
  -6  -4   3 2558.74 386.948   6
   6   4  -3 3015.79 344.639   1
   5   4  -3 2102.44 296.048   1
   5   4  -3 2358.93 449.117   3
  -5   4   3 2389.91 432.202   7
  -5   4   3 1708.77 266.411   3
  -5  -4   3 2214.66 314.889   6
  -5   4   3 2252.02 301.902   6
  -5   4   3 2457.62 427.348   4
  -4  -4   3 46133.4 1298.02   6
   4   4  -3 46183.1 1363.23   1
   4   4  -3 47357.5 1863.24   3
  -4   4   3 43030.7 1360.79   3
  -4   4   3 43971.1 1202.15   6
  -4   4   3 47525.9 1832.14   4
   3   4  -3 39434.3 1601.29   4
   3   4  -3 39854.5 1309.18   1
  -3  -4   3 38375.1 1061.34   6
  -3   4   3 37252.5 1687.50   1
  -3   4   3 38200.0 1634.51   4
  -3   4   3 37592.2 1059.38   6
  -3   4   3 39133.3 1373.28   3
   3   4  -3 38600.4 1671.56   3
   2   4  -3 18958.4 1119.92   4
  -2   4   3 19796.7 1206.24   1
  -2   4   3 20109.2 1174.81   4
   2   4  -3 18217.7 1118.83   3
  -2   4   3 18037.0 981.357   3
  -2  -4   3 18404.9 629.012   6
  -2   4   3 18794.5 749.625   6
   1   4  -3 27249.7 1339.65   3
   1   4  -3 27540.2 1359.82   4
   1   4  -3 29260.8 704.275   6
  -1  -4   3 27379.1 690.463   6
  -1   4   3 24959.8 1337.89   4
  -1   4   3 27829.6 1265.88   3
  -1   4   3 29159.1 1432.53   1
   0   4  -3 27960.5 680.239   6
   0   4  -3 24351.6 1226.31   3
   0   4   3 27498.7 1301.92   3
   0   4  -3 27595.0 1317.32   7
   0   4  -3 29149.0 1409.20   4
   0   4   3 29054.7 1441.03   1
  -1   4  -3 10840.8 881.155   4
  -1   4  -3 11127.3 864.904   7
  -1   4  -3 10903.8 813.284   3
   1   4   3 12785.4 954.044   1
   1   4   3 11039.3 901.022   3
  -1   4  -3 12684.6 493.259   6
  -2   4  -3 2957.88 444.756   3
  -2   4  -3 3433.55 491.483   7
   2   4   3 3177.10 497.009   1
   2   4   3 2525.55 449.253   3
  -3   4  -3 370.419 190.618   3
  -3   4  -3 313.720 173.645   7
   3   4   3 235.876 154.170   1
   3   4   3 262.582 172.698   3
   4   4   3 1627.59 364.779   1
  -4   4  -3 1464.41 311.832   3
  -4   4  -3 1236.78 323.946   7
   4   4   3 1053.56 322.812   3
   5   4   3 2841.31 484.216   2
   5   4   3 2567.93 465.965   1
  -5   4  -3 3074.69 526.355   7
  -5   4  -3 2663.64 403.974   3
   5   4   3 3189.12 530.208   3
  -6   4  -3 64.6248 177.282   7
   6   4   3 283.683 161.065   1
   6   4   3 268.246 160.566   2
   6   4   3 293.088 210.521   3
  -6   4  -3 450.868 170.029   3
   7   4   3 3265.62 565.884   1
   7   4   3 3682.29 600.007   2
   7   4   3 2328.30 552.412   3
  -7   4  -3 3017.96 432.780   3
  -7   4  -3 3601.60 610.470   7
   8   4   3 1676.98 430.873   2
  -8   4  -3 1681.73 327.640   3
   8   4   3 1501.14 410.196   1
  -8   4  -3 1925.80 484.730   7
   8   4   3 1688.88 423.434   3
   9   4   3 3848.10 632.529   2
   9   4   3 3822.01 639.549   1
  -9   4  -3 3495.61 484.492   3
  -9   4  -3 4642.02 758.782   7
  10   4   3 710.098 327.506   2
 -10   4  -3 146.869 229.832   7
 -10   4  -3 436.892 174.280   3
 -11   4  -3 1300.73 394.367   7
  11   4   3 405.664 259.777   2
  12   4   3 9849.86 1117.65   2
 -12  -4  -3 8278.24 1036.57   7
 -12   4  -3 10025.3 1184.98   7
 -13  -4  -3 6637.41 954.082   7
 -13   4  -3 7255.28 1068.83   7
  13   4   3 8180.16 1047.57   2
 -14   4  -3 2116.57 592.396   7
 -14  -4  -3 2607.90 615.388   7
 -15   4  -3 173.424 249.129   7
 -15  -4  -3-4.44659 215.291   7
 -16   4  -3 485.115 368.726   7
 -16  -4  -3-156.197 264.561   7
 -17  -4  -3 458.118 353.532   7
 -17   4  -3 352.210 201.067   7
 -18   4  -3 291.241 315.702   7
 -18  -4  -3 147.353 269.906   7
 -18  -4  -3-48.4114 205.351   5
 -19  -4  -3 196.394 279.905   7
 -19   4  -3 1220.61 596.602   7
 -20  -4  -3 304.513 267.216   7
 -20   4  -3-200.481 251.090   7
 -21  -4  -3 340.091 330.015   7
 -21   4  -3-407.583 454.465   7
 -22  -4  -3-308.037 408.673   7
 -22   4  -3 585.393 418.302   7
 -23  -4  -3 417.171 366.832   7
 -23   4  -3-132.456 439.653   7
 -24   4  -3-699.446 613.407   7
 -24  -4  -3 142.538 247.996   7
 -25   4  -3 113.913 271.044   7
 -25  -4  -3-108.384 267.772   7
 -27   5   3 217.009 301.655   7
 -27  -5   3 1487.59 636.918   6
 -27   5   3 337.812 492.720   6
 -26   5   3 448.333 424.007   7
 -26  -5   3 649.000 277.733   6
 -26   5   3-512.942 404.792   6
 -25   5   3-134.566 212.024   6
 -25  -5   3 597.300 417.507   6
 -25   5   3 682.292 469.063   7
 -25  -5   3 198.951 229.142   7
 -24   5   3 795.800 531.993   6
 -24   5   3 409.068 327.553   7
 -24  -5   3-504.996 415.206   7
 -24  -5   3-83.8894 261.934   6
 -23   5   3 1656.51 660.279   7
 -23   5   3 2622.68 782.151   6
 -23  -5   3 1350.43 476.295   7
 -23  -5   3 1158.54 642.123   6
 -22   5   3 59.5859 305.489   7
 -22   5   3 111.290 337.061   6
 -22  -5   3 679.614 349.564   7
 -21   5   3 880.190 419.873   6
 -21  -5   3 357.802 225.903   7
 -21   5   3 423.520 268.430   7
 -20   5   3 395.567 311.764   6
  20   5  -3 436.306 390.826   3
 -20  -5   3 220.695 180.250   7
 -20   5   3 139.445 308.306   7
 -19   5   3 317.335 267.268   6
 -19  -5   3-15.7362 214.499   7
  19   5  -3 44.0518 186.144   3
 -19   5   3-163.723 283.806   7
  18   5  -3 375.529 310.585   2
 -18   5   3 9.70738 243.992   7
 -18  -5   3 842.049 335.115   7
  18   5  -3 319.029 284.563   3
 -18   5   3 427.064 329.535   6
 -17  -5   3 799.795 302.211   7
  17   5  -3 1261.33 443.866   3
 -17   5   3 1226.72 451.453   7
  17   5  -3 908.558 334.791   2
 -17   5   3 1165.85 424.302   6
 -16  -5   3 175.757 178.886   7
 -16   5   3 631.991 322.816   6
 -16   5   3 636.522 352.455   7
  16   5  -3 471.987 254.848   2
  16   5  -3 903.517 404.945   3
  15   5  -3 115.819 195.148   2
 -15   5   3-4.36556 197.937   7
  15   5  -3 120.715 159.497   3
 -15   5   3 261.260 205.628   6
 -15  -5   3 178.081 185.808   7
 -14   5   3 1115.44 379.281   6
 -14   5   3 460.578 322.603   7
  14   5  -3 946.849 344.906   3
  14   5  -3 1230.90 405.460   2
  13   5  -3 2526.25 539.401   2
  13   5  -3 1910.50 499.872   3
 -13   5   3 1915.11 516.925   7
 -13   5   3 2014.67 465.604   6
  12   5  -3 1143.84 431.856   3
  12   5  -3 1589.50 469.958   2
 -12   5   3 1023.54 322.367   6
 -12   5   3 970.069 394.221   7
 -11   5   3 176.036 215.135   7
  11   5  -3-41.7846 125.765   2
 -11   5   3 30.6587 33.0126   3
  11   5  -3 18.9116 169.005   3
 -11   5   3 67.5314 101.931   6
  10   5  -3 3376.43 623.052   3
 -10   5   3 3058.92 286.231   3
  10   5  -3 3169.53 447.881   1
 -10   5   3 3165.63 626.376   7
 -10   5   3 3996.74 556.966   6
  10   5  -3 3337.30 582.001   2
  -9  -5   3 938.994 312.488   6
   9   5  -3 723.900 326.745   3
  -9   5   3 762.780 251.541   6
   9   5  -3 457.434 174.847   1
  -9   5   3 680.948 152.821   3
  -9   5   3 419.934 334.188   7
   8   5  -3 3590.01 648.381   3
  -8   5   3 3644.54 463.357   6
  -8  -5   3 3581.47 499.974   6
  -8   5   3 3745.97 643.339   7
   8   5  -3 3784.46 465.075   1
  -8   5   3 3074.17 345.798   3
  -7   5   3 1257.25 227.381   3
   7   5  -3 1256.96 339.694   3
  -7  -5   3 1477.09 311.624   6
  -7   5   3 1451.35 419.764   7
  -7   5   3 1541.65 273.716   6
  -7   5   3 1406.51 385.423   4
   7   5  -3 1666.55 298.056   1
  -6   5   3 19377.0 1422.64   7
  -6  -5   3 19867.1 1037.25   6
   6   5  -3 20866.0 1058.66   1
   6   5  -3 19570.7 1361.26   3
  -6   5   3 19494.3 964.567   3
  -6   5   3 21517.5 1440.67   4
  -6   5   3 19549.2 904.091   6
  -5  -5   3 6560.73 547.548   6
  -5   5   3 6886.03 820.224   4
  -5   5   3 6680.03 586.920   3
  -5   5   3 7018.34 497.021   6
   5   5  -3 7697.31 641.203   1
   5   5  -3 6432.14 806.370   3
  -4   5   3 11663.8 1023.56   4
   4   5  -3 10799.1 1025.76   3
  -4  -5   3 11129.2 635.750   6
  -4   5   3 12427.5 1088.43   1
  -4   5   3 10554.3 787.742   3
  -4   5   3 11175.8 585.714   6
   4   5  -3 11789.5 808.476   1
  -3  -5   3 382.410 113.269   6
   3   5  -3 424.706 160.316   1
  -3   5   3 438.345 164.225   3
   3   5  -3 292.129 225.624   4
  -3   5   3 653.791 276.289   4
   3   5  -3 202.541 195.579   3
  -3   5   3 315.359 205.366   1
  -3   5   3 422.250 101.126   6
  -2  -5   3 933.896 125.537   6
  -2   5   3 1309.07 319.802   3
   2   5  -3 1222.72 346.197   3
  -2   5   3 886.070 328.064   4
   2   5  -3 1531.70 406.360   4
   2   5  -3 983.997 280.199   1
  -2   5   3 1009.35 307.667   1
   1   5  -3 14216.4 1090.74   3
   1   5  -3 15424.7 1135.53   4
  -1   5   3 17317.5 1132.62   3
  -1   5   3 16463.6 1191.19   4
  -1   5   3 17630.7 1241.40   1
   0   5  -3 7878.84 802.287   7
   0   5  -3 8682.02 869.265   4
   0   5  -3 8290.29 812.526   3
   0   5   3 8149.45 808.044   3
   0   5   3 8546.40 870.564   1
  -1   5  -3 5592.50 657.153   3
  -1   5  -3 5833.47 705.920   7
   1   5   3 5635.18 701.874   1
   1   5   3 5723.42 689.053   3
  -1   5  -3 4889.00 679.811   4
   2   5   3 3433.66 571.454   1
  -2   5  -3 3021.94 529.311   7
  -2   5  -3 2848.28 221.859   6
   2   5   3 1472.19 387.147   3
  -2   5  -3 3016.36 454.297   3
  -2   5  -3 2734.19 504.520   4
  -3   5  -3 12637.4 1090.84   7
   3   5   3 13701.2 1112.31   1
  -3   5  -3 12523.0 966.908   3
   3   5   3 13331.6 1123.28   3
   4   5   3 55886.3 2239.00   1
  -4   5  -3 57953.8 2055.53   3
  -4   5  -3 58822.2 2381.35   7
   4   5   3 56597.5 2385.61   3
  -5   5  -3 2260.11 541.205   7
   5   5   3 1849.09 442.411   1
  -5   5  -3 2491.18 428.368   3
   5   5   3 2175.76 522.025   3
   6   5   3 6117.01 842.479   3
   6   5   3 5769.05 758.408   1
   6   5   3 6189.27 798.512   2
  -6   5  -3 5783.22 786.324   7
  -6   5  -3 5849.48 648.182   3
   7   5   3 1046.19 304.292   1
   7   5   3 1178.40 374.893   2
  -7   5  -3 1124.12 405.446   7
  -7   5  -3 1210.43 311.846   3
   7   5   3 1236.97 432.913   3
   8   5   3 135.105 163.617   2
  -8   5  -3 624.780 225.864   3
   8   5   3 888.071 381.479   3
  -8   5  -3 1014.20 422.545   7
   8   5   3 469.704 267.012   1
   9   5   3 422.751 321.863   2
   9   5   3 101.897 180.792   3
  -9   5  -3 294.084 192.971   7
  -9   5  -3 235.836 182.962   3
   9   5   3 520.460 292.622   1
 -10   5  -3 6567.38 958.138   7
  10   5   3 6803.84 936.126   1
 -10   5  -3 6081.02 682.623   3
  10   5   3 6185.61 892.104   2
  10   5   3 7141.46 997.509   3
 -11   5  -3 4289.33 834.607   7
  11   5   3 3364.80 673.239   2
 -11   5  -3 4002.81 554.600   3
  12   5   3 1040.31 472.009   2
 -12   5  -3 1192.44 507.643   7
 -12   5  -3 628.322 204.472   3
  13   5   3 521.918 259.587   2
 -13   5  -3 861.393 270.696   3
 -13   5  -3 320.283 253.107   7
 -13  -5  -3 805.549 322.034   7
 -14   5  -3 3674.50 808.075   7
  14   5   3 3821.77 763.005   2
 -14  -5  -3 2581.41 625.058   7
 -15  -5  -3 2203.37 594.326   7
  15   5   3 3787.06 783.681   2
 -15   5  -3 3809.98 852.505   7
 -16   5  -3 617.019 407.972   7
 -16  -5  -3 347.218 269.732   7
 -17  -5  -3 1888.77 574.365   7
 -17   5  -3 2381.83 721.627   7
 -18   5  -3 304.325 300.280   7
 -18  -5  -3 179.684 290.963   7
 -19   5  -3-72.0269 386.469   7
 -19  -5  -3 119.014 239.615   7
 -20   5  -3 85.4980 362.662   7
 -20  -5  -3 106.988 165.207   7
 -21   5  -3 4801.35 1126.66   7
 -21  -5  -3 2713.73 805.654   7
 -22   5  -3 1892.62 738.588   7
 -22  -5  -3 948.256 475.426   7
 -23   5  -3-69.1165 430.317   7
 -23  -5  -3 191.691 227.426   7
 -24   5  -3 588.694 453.082   7
 -24  -5  -3 287.296 216.870   7
 -26   6   3-490.931 459.582   7
 -26  -6   3 897.264 579.337   6
 -25   6   3-150.991 191.704   7
 -25  -6   3-1.04125 341.844   6
 -24  -6   3 965.623 576.384   6
 -24   6   3 535.939 504.869   7
 -23   6   3 339.476 199.993   6
 -23  -6   3 1418.17 558.275   7
 -23  -6   3 1439.55 633.073   6
 -23   6   3 890.983 455.919   7
 -22  -6   3 614.025 463.222   6
 -22   6   3 935.345 479.947   7
 -22  -6   3-35.7827 193.025   7
 -22   6   3 433.461 401.231   6
  21   6  -3 1033.28 430.946   3
 -21  -6   3 362.650 244.667   7
 -21   6   3 27.0463 285.458   6
 -21   6   3 635.546 451.487   7
 -21  -6   3 1259.54 469.826   6
 -20   6   3 179.771 268.032   6
  20   6  -3-196.695 287.842   3
 -20   6   3 139.508 186.914   7
 -20  -6   3-739.786 361.092   7
 -20  -6   3 222.173 302.968   6
 -19  -6   3-253.361 297.864   7
  19   6  -3 14.0107 178.529   2
 -19   6   3-29.3165 328.320   7
 -19   6   3 280.208 362.498   6
  19   6  -3-91.0687 217.022   3
 -18  -6   3 1984.34 538.038   7
 -18   6   3 2451.52 654.872   6
 -18   6   3 2172.80 681.747   7
  18   6  -3 3081.22 717.778   2
  18   6  -3 3175.23 761.557   3
  17   6  -3 2519.56 633.293   2
 -17  -6   3 2012.34 528.928   7
 -17   6   3 3163.34 779.041   7
  17   6  -3 2930.43 680.742   3
 -17   6   3 2644.29 612.483   6
 -16  -6   3-81.0928 167.556   7
  16   6  -3-265.783 312.805   3
  16   6  -3-60.0199 170.814   2
 -16   6   3 52.7451 262.157   6
  15   6  -3-39.1415 188.113   3
  15   6  -3-3.96677 165.499   2
 -15   6   3 393.073 335.774   6
 -15   6   3-68.4318 335.466   7
 -14   6   3 6060.34 1018.22   7
 -14   6   3 6073.86 850.062   6
  14   6  -3 4750.28 798.016   2
  14   6  -3 6290.94 971.550   3
  13   6  -3 3466.20 726.964   3
 -13   6   3 4777.06 693.985   6
 -13   6   3 3928.24 830.132   7
  13   6  -3 4018.32 724.573   2
 -12   6   3 1952.63 428.320   6
  12   6  -3 2292.67 584.753   3
  12   6  -3 2000.40 511.059   2
 -12   6   3 2461.56 616.402   7
  11   6  -3 825.229 317.719   2
 -11  -6   3 347.531 239.276   6
 -11   6   3 468.490 228.064   6
 -11   6   3 855.444 179.437   3
  11   6  -3 446.698 323.254   3
 -11   6   3 459.981 300.145   7
  11   6  -3 1084.93 303.295   1
  10   6  -3 11690.2 1243.58   3
 -10  -6   3 8690.10 945.650   6
  10   6  -3 10326.7 892.800   1
 -10   6   3 9700.79 1186.44   7
  10   6  -3 9397.29 1035.51   2
 -10   6   3 11363.1 930.606   6
 -10   6   3 10861.8 682.688   3
   9   6  -3-170.927 136.875   1
  -9  -6   3 333.460 204.591   6
  -9   6   3 31.4342 110.170   6
  -9   6   3 134.125 202.221   7
   9   6  -3-112.217 214.343   3
  -9   6   3-43.5495 75.9539   3
  -9   6   3-93.5205 241.141   4
  -8  -6   3 1342.15 302.749   6
   8   6  -3 2021.63 506.313   3
  -8   6   3 1879.60 310.914   6
   8   6  -3 2034.42 376.807   1
  -8   6   3 1886.14 324.399   3
  -8   6   3 1462.35 419.038   7
  -8   6   3 2560.69 536.560   4
   7   6  -3 1048.39 266.006   1
  -7   6   3 2020.75 538.406   4
   7   6  -3 1657.52 475.721   3
  -7   6   3 1328.40 246.596   6
  -7   6   3 1294.19 289.925   3
  -7   6   3 1004.59 366.199   7
  -7  -6   3 1099.65 264.561   6
  -6  -6   3 444.197 177.390   6
  -6   6   3 206.488 89.9526   6
  -6   6   3 462.407 290.998   4
   6   6  -3 19.6198 163.040   3
   6   6  -3 462.597 211.275   1
  -6   6   3 193.967 107.706   3
  -5   6   3 463.047 288.188   4
   5   6  -3 276.085 276.565   3
  -5  -6   3 395.285 138.484   6
  -5   6   3 258.722 115.922   3
  -5   6   3 668.844 365.032   1
  -5   6   3 365.688 109.585   6
   5   6  -3 232.287 141.359   1
  -4   6   3 61.3738 65.8658   6
  -4   6   3 251.528 170.034   3
   4   6  -3-116.835 158.661   3
  -4  -6   3 63.9303 47.5063   6
  -4   6   3-137.773 175.214   4
  -4   6   3 223.025 250.912   1
   4   6  -3 164.107 172.990   1
  -3  -6   3 304.225 74.4898   6
  -3   6   3 277.665 206.346   1
  -3   6   3 262.706 166.823   3
  -3   6   3 264.013 218.460   4
   3   6  -3 528.591 227.361   1
   3   6  -3 457.320 236.494   3
   3   6  -3 377.553 233.417   4
  -2   6   3 10194.0 1057.16   1
   2   6  -3 10898.7 917.407   1
  -2   6   3 10291.8 906.762   3
   2   6  -3 10111.2 1049.86   3
  -2   6   3 8877.15 979.330   4
   2   6  -3 9898.15 991.206   4
  -1   6   3 256.436 157.605   3
   1   6  -3 663.217 262.226   3
   1   6  -3 406.881 232.313   4
   1   6  -3 305.347 214.106   1
  -1   6   3 589.213 315.166   1
  -1   6   3 812.372 302.962   4
   0   6   3 28.9510 140.004   3
   0   6  -3-122.353 153.902   3
   0   6   3 133.565 172.093   1
   0   6  -3 57.4593 142.169   4
  -1   6  -3 2553.26 510.382   3
   1   6   3 2057.52 460.703   3
  -1   6  -3 1977.62 456.883   4
   1   6   3 1989.25 506.649   1
  -2   6  -3 25728.6 1676.32   7
   2   6   3 25614.2 1688.04   3
   2   6   3 27729.8 1730.83   1
  -2   6  -3 28708.2 1627.00   3
  -2   6  -3 26077.3 1732.09   4
   3   6   3 89.8802 192.185   1
   3   6   3 36.3131 169.431   3
  -3   6  -3-82.4864 117.763   3
  -3   6  -3 53.1624 166.310   7
  -3   6  -3 299.749 334.680   4
  -4   6  -3 4787.67 740.469   4
  -4   6  -3 4566.72 636.996   3
   4   6   3 4588.07 701.463   1
   4   6   3 5001.35 764.364   3
  -4   6  -3 4717.38 751.034   7
   5   6   3 12281.0 1150.33   1
  -5   6  -3 11734.6 1194.37   7
   5   6   3 11651.0 1262.04   3
  -5   6  -3 12555.5 1037.28   3
  -6   6  -3 1526.74 359.225   3
  -6   6  -3 2261.42 571.022   7
   6   6   3 2262.29 597.131   3
   6   6   3 2651.20 560.048   1
  -7   6  -3 1805.30 487.498   7
   7   6   3 1622.62 444.388   1
   7   6   3 1766.08 493.912   2
   7   6   3 2370.16 570.812   3
  -7   6  -3 2186.95 424.067   3
   8   6   3 418.361 304.395   3
  -8   6  -3 92.4505 94.6633   3
  -8   6  -3-358.356 349.761   7
   8   6   3 154.140 265.628   2
   8   6   3 359.723 262.258   1
   9   6   3 18425.3 1534.86   1
  -9   6  -3 18047.5 1235.33   3
  -9   6  -3 17213.7 1607.60   7
   9   6   3 18525.6 1626.60   3
   9   6   3 17096.9 1516.28   2
  10   6   3 435.597 305.369   1
  10   6   3 320.112 249.591   3
 -10   6  -3 122.632 215.233   7
  10   6   3 160.876 252.303   2
 -10   6  -3 300.138 203.980   3
  11   6   3 39721.1 2348.37   1
 -11   6  -3 35904.9 1740.90   3
 -11   6  -3 36527.3 2442.77   7
  11   6   3 41961.5 2575.90   3
  11   6   3 36912.6 2282.24   2
 -12   6  -3 1759.79 652.462   7
  12   6   3 965.010 430.641   2
 -13   6  -3 9128.72 1291.65   7
  13   6   3 9106.11 1219.37   2
 -14   6  -3 953.678 481.984   7
  14   6   3 875.440 385.267   2
 -15  -6  -3 1081.91 465.812   7
  15   6   3 1130.47 487.397   2
 -15   6  -3 1543.47 581.112   7
 -16  -6  -3-152.777 206.136   7
 -16   6  -3 205.084 429.679   7
  16   6   3 39.2026 171.920   2
 -17  -6  -3 3809.27 855.481   7
 -17   6  -3 4262.71 966.272   7
 -18  -6  -3 747.455 435.189   7
 -18   6  -3 117.146 279.094   7
 -19  -6  -3-184.073 358.223   7
 -19   6  -3-168.214 395.355   7
 -20  -6  -3 470.073 252.675   7
 -20   6  -3 665.166 450.832   7
 -21  -6  -3 1336.94 483.539   7
 -21   6  -3 3038.13 944.764   7
 -22   6  -3-481.229 590.727   7
 -22  -6  -3-249.978 302.059   7
 -23  -6  -3-200.353 450.134   7
 -23   6  -3 833.059 557.054   7
 -25  -7   3-152.899 299.008   6
 -25   7   3-5.58227 238.379   7
 -24  -7   3 123.626 207.439   6
 -24   7   3 803.249 511.828   7
 -23  -7   3 103.823 230.404   6
 -23   7   3 2059.36 739.012   7
 -22   7   3 336.508 206.678   7
 -22  -7   3 965.089 543.115   6
 -22  -7   3 256.563 211.199   7
  22   7  -3 824.179 461.194   3
 -21  -7   3 443.745 309.257   7
 -21  -7   3 10.6833 316.082   6
  21   7  -3 1089.16 541.692   3
 -21   7   3 315.760 297.930   7
 -20  -7   3 5163.50 1078.53   6
  20   7  -3 4590.77 977.671   2
 -20  -7   3 4698.16 887.429   7
 -20   7   3 5271.20 1122.79   7
  20   7  -3 4428.26 972.257   3
  19   7  -3 813.662 396.987   2
 -19  -7   3 752.075 335.625   7
  19   7  -3 528.396 387.626   3
 -19  -7   3 189.349 290.305   6
 -19   7   3 477.425 294.943   7
  18   7  -3-188.610 194.708   3
 -18   7   3 220.913 345.170   7
 -18  -7   3-190.538 198.781   7
  18   7  -3 112.023 194.754   2
 -18  -7   3 112.141 165.423   6
 -17   7   3 365.831 368.262   7
 -17  -7   3-269.962 164.913   6
  17   7  -3 68.5455 242.390   3
 -17  -7   3 147.413 139.042   7
  17   7  -3-35.1250 248.259   2
  16   7  -3-230.356 321.862   3
 -16  -7   3-138.589 380.126   6
 -16   7   3-189.468 376.125   7
  16   7  -3-222.178 296.505   2
  15   7  -3 500.417 344.349   3
  15   7  -3 576.523 359.139   2
 -15   7   3 363.528 300.295   7
 -15  -7   3 659.980 287.887   6
  14   7  -3 565.358 292.749   2
 -14  -7   3 322.269 266.482   6
  14   7  -3 200.197 258.144   3
 -14   7   3 558.979 395.601   7
 -13   7   3 3543.16 784.119   7
  13   7  -3 4765.27 830.118   2
  13   7  -3 3764.22 798.859   3
 -13  -7   3 4147.99 732.699   6
  12   7  -3 1281.22 485.148   3
 -12   7   3 1127.29 465.579   7
 -12  -7   3 1355.07 409.784   6
  12   7  -3 1449.33 385.412   1
  12   7  -3 1274.03 403.365   2
 -11   7   3 5086.29 870.154   4
 -11   7   3 6394.08 1073.35   7
  11   7  -3 5597.19 743.211   1
  11   7  -3 5778.31 887.903   2
  11   7  -3 6242.29 991.051   3
 -11  -7   3 6000.01 799.857   6
  10   7  -3 7141.30 1042.08   3
 -10  -7   3 5820.11 726.967   6
 -10   7   3 6810.65 1059.46   7
  10   7  -3 5610.71 708.354   1
 -10   7   3 6501.25 619.429   3
 -10   7   3 6521.91 1003.86   4
   9   7  -3 411.937 177.466   1
  -9   7   3 317.805 133.979   3
  -9  -7   3 266.765 130.002   6
  -9   7   3 232.408 295.630   7
   9   7  -3 313.555 311.447   3
  -9   7   3 741.899 478.193   4
   8   7  -3 321.860 243.532   3
  -8   7   3 530.780 328.693   4
  -8   7   3 337.099 146.062   3
  -8  -7   3 544.948 218.761   6
   8   7  -3 582.158 213.728   1
  -7   7   3 7846.00 777.521   3
  -7   7   3 8604.39 1090.12   4
  -7  -7   3 8564.77 725.079   6
   7   7  -3 8372.32 841.136   1
   7   7  -3 7865.55 1021.76   3
  -6   7   3 9154.76 1094.24   4
  -6   7   3 8363.38 821.102   3
  -6  -7   3 8589.45 670.999   6
  -6   7   3 8477.27 1097.67   1
   6   7  -3 9017.47 896.666   1
   6   7  -3 8865.32 1074.79   3
   5   7  -3 609.314 237.076   1
  -5   7   3 1202.23 340.279   3
  -5   7   3 755.131 315.596   4
  -5   7   3 1059.09 407.365   1
   5   7  -3 947.818 387.027   3
  -5  -7   3 1230.76 232.869   6
  -4   7   3 15921.1 1416.34   4
   4   7  -3 15716.5 1181.94   1
  -4   7   3 17772.9 1501.22   1
  -4  -7   3 14863.2 589.938   6
   4   7  -3 15384.1 1394.63   3
  -4   7   3 16339.2 1203.39   3
  -3   7   3 3456.32 678.189   4
  -3   7   3 4081.41 752.513   1
   3   7  -3 4106.58 625.307   1
  -3   7   3 3616.77 577.114   3
   3   7  -3 3838.51 696.903   3
  -2   7   3 6631.03 943.582   4
   2   7  -3 8825.03 894.378   1
  -2   7   3 6600.20 856.546   3
   2   7  -3 7394.55 965.704   4
  -2   7   3 8716.32 1055.03   1
   2   7  -3 6419.49 891.137   3
   1   7  -3-102.796 162.282   1
   1   7  -3-211.039 213.728   4
  -1   7   3-7.79721 160.111   1
  -1   7   3 82.7481 163.577   3
   0   7   3 1861.48 496.696   1
   0   7  -3 2311.48 497.908   1
   0   7  -3 1427.79 447.516   3
   0   7   3 1172.13 339.858   3
   0   7  -3 1871.43 493.385   4
  -1   7  -3 315.935 223.913   4
   1   7   3 1039.61 360.564   3
   1   7   3 691.638 290.497   1
  -1   7  -3 303.053 226.554   3
  -2   7  -3 2263.88 576.440   4
   2   7   3 2180.61 535.624   1
   2   7   3 2208.45 520.693   3
  -2   7  -3 2579.05 535.238   3
  -3   7  -3 824.689 333.174   3
   3   7   3 806.134 339.300   1
  -3   7  -3 542.288 297.386   7
   3   7   3 456.038 234.313   3
  -3   7  -3 1032.92 458.970   4
  -4   7  -3 518.198 455.094   4
   4   7   3 102.144 175.554   3
  -4   7  -3 389.349 210.302   3
   4   7   3 484.250 304.959   1
  -4   7  -3 550.309 335.315   7
   5   7   3 5531.38 835.251   1
   5   7   3 6329.66 948.436   3
  -5   7  -3 7186.67 1027.52   4
  -5   7  -3 6497.62 816.831   3
  -5   7  -3 6464.90 984.442   7
  -6   7  -3 21812.5 1800.30   7
  -6   7  -3 20436.6 1735.56   4
  -6   7  -3 22815.6 1533.94   3
   6   7   3 22872.1 1688.58   1
   6   7   3 23869.6 1830.53   3
   7   7   3 4290.04 742.289   2
  -7   7  -3 3179.01 564.762   3
   7   7   3 2804.35 725.123   3
   7   7   3 3322.76 659.719   1
  -7   7  -3 4322.26 850.591   7
  -8   7  -3 24927.6 2005.39   7
   8   7   3 23569.0 1773.30   1
   8   7   3 22232.4 1810.58   2
  -8   7  -3 24824.8 1564.07   3
   8   7   3 23717.7 1954.00   3
   9   7   3 4756.31 860.898   2
  -9   7  -3 5710.97 738.599   3
   9   7   3 5890.39 919.230   1
   9   7   3 6532.83 1099.07   3
  -9   7  -3 5998.12 1019.15   7
 -10   7  -3 457.203 346.140   7
  10   7   3-81.1704 162.317   1
 -10   7  -3 550.995 263.228   3
  10   7   3 457.977 465.550   3
  10   7   3 844.794 443.854   2
  11   7   3 470.176 285.744   2
  11   7   3-207.167 256.347   1
  11   7   3-571.428 380.064   3
 -11   7  -3-297.185 381.696   7
  12   7   3 8825.65 1168.77   1
  12   7   3 9335.49 1279.26   2
 -12   7  -3 10628.9 1457.68   7
  13   7   3 911.711 379.667   2
 -13   7  -3 149.989 338.233   7
 -14   7  -3 5819.62 1165.25   7
  14   7   3 3821.97 839.428   2
 -15   7  -3 2452.29 755.776   7
  15   7   3 1852.95 601.785   2
 -16   7  -3 3782.66 926.022   7
  16   7   3 4082.62 937.758   2
 -16  -7  -3 4192.79 892.044   7
 -17  -7  -3 241.813 194.019   7
  17   7   3 910.585 411.427   2
 -17   7  -3 174.480 341.852   7
 -18   7  -3 1846.03 711.852   7
 -18  -7  -3 297.923 250.236   7
 -19   7  -3 591.810 478.782   7
 -19  -7  -3 584.500 457.532   7
 -20   7  -3-367.899 466.763   7
 -20  -7  -3 841.564 535.846   7
 -21   7  -3 3194.78 963.807   7
 -21  -7  -3 3416.59 901.880   7
 -22  -7  -3-738.886 471.854   7
 -22   7  -3 403.044 355.126   7
 -23   8   3 1711.93 844.913   7
 -23  -8   3-299.437 472.033   6
 -22   8   3-439.767 470.233   7
  22   8  -3-64.8818 328.794   3
 -22  -8   3-80.7520 208.688   6
 -21   8   3 1977.94 703.526   7
  21   8  -3 2119.32 778.386   3
  21   8  -3 2229.55 706.215   2
 -21  -8   3 2169.56 691.557   6
 -21  -8   3 2009.98 600.403   7
 -20  -8   3 564.024 359.680   6
 -20   8   3-162.115 362.086   7
  20   8  -3-63.6159 304.935   2
  20   8  -3 806.828 523.570   3
 -20  -8   3 577.733 333.881   7
 -19  -8   3 3592.39 840.664   6
 -19   8   3 2634.43 791.992   7
  19   8  -3 3007.27 752.424   2
 -19  -8   3 4086.31 822.040   7
  19   8  -3 4000.54 960.653   3
 -18  -8   3 2143.23 608.639   6
  18   8  -3 1129.93 487.047   2
 -18  -8   3 2078.05 562.288   7
  18   8  -3 1802.29 651.711   3
 -18   8   3 1113.07 546.693   7
  17   8  -3-1.34054 200.302   2
 -17  -8   3 1255.39 514.199   6
 -17   8   3 570.706 475.316   7
  17   8  -3 581.745 437.992   3
  16   8  -3 12.8988 253.530   2
 -16   8   3 8.18635 305.646   7
  16   8  -3 223.046 274.599   3
 -16  -8   3 276.966 190.501   6
 -15  -8   3 3048.88 668.658   6
 -15   8   3 2109.06 732.192   7
  15   8  -3 1840.46 575.784   2
  15   8  -3 2422.83 702.413   3
 -14   8   3 3249.39 845.302   7
 -14   8   3 2614.99 724.362   4
  14   8  -3 1554.54 523.763   3
 -14  -8   3 2529.27 631.585   6
  14   8  -3 1891.79 577.559   2
  13   8  -3 3423.59 790.618   3
 -13  -8   3 4610.47 774.133   6
 -13   8   3 2943.69 791.597   7
 -13   8   3 4473.30 962.327   4
  13   8  -3 3490.31 738.641   2
  12   8  -3 702.949 453.979   3
 -12   8   3 875.932 429.176   4
 -12  -8   3-27.4823 167.961   6
  12   8  -3-200.504 329.836   2
 -12   8   3 348.148 229.427   7
  11   8  -3 85.4859 283.739   3
 -11   8   3-273.841 451.119   4
  11   8  -3-185.337 304.420   2
  11   8  -3-113.833 174.824   1
 -11  -8   3 55.0946 127.280   6
 -11   8   3 219.048 318.917   7
  10   8  -3 178.773 133.431   1
  10   8  -3 460.795 354.831   3
 -10   8   3-185.459 341.217   4
  -9   8   3-302.404 452.062   4
   9   8  -3 105.787 208.509   3
  -9   8   3-2.05629 121.782   3
   9   8  -3 80.6048 114.759   1
   8   8  -3 401.730 257.082   1
  -8   8   3 222.829 336.635   1
   8   8  -3-264.576 352.285   3
  -8   8   3-126.162 249.412   4
  -8   8   3 302.781 190.673   3
   7   8  -3 2387.80 610.627   3
   7   8  -3 2409.88 508.807   1
  -7   8   3 2240.64 583.631   4
  -7   8   3 2008.15 444.964   3
  -7   8   3 1469.97 513.724   1
   6   8  -3 1399.93 455.505   3
  -6   8   3 1583.77 512.659   4
   6   8  -3 1310.29 341.126   1
  -6   8   3 756.997 278.070   1
  -6   8   3 1641.87 414.090   3
  -5   8   3 1102.46 424.578   4
  -5   8   3 684.194 302.287   1
   5   8  -3 785.462 299.164   1
   5   8  -3 33.1081 274.119   3
  -5   8   3 516.073 234.915   3
  -4   8   3 30.6662 208.353   4
  -4   8   3 222.680 456.174   1
  -4   8   3-52.2625 142.439   3
   4   8  -3-28.8920 277.157   3
   4   8  -3 90.9938 180.363   1
  -3   8   3 6149.87 958.867   4
  -3   8   3 6593.06 846.737   3
   3   8  -3 4959.53 853.596   3
   3   8  -3 6115.58 814.320   1
  -3   8   3 6144.74 929.410   1
   2   8  -3 1488.41 458.433   1
  -2   8   3 1588.71 489.210   1
   2   8  -3 1699.19 543.120   4
  -2   8   3 1850.13 621.154   4
  -2   8   3 1567.78 504.218   3
   2   8  -3 2011.08 553.262   3
  -1   8   3 1245.68 432.149   1
   1   8  -3 860.340 387.280   3
  -1   8   3 821.628 339.926   3
   1   8  -3 571.324 316.257   1
   1   8  -3-358.048 352.811   4
   0   8  -3 1077.76 444.039   1
   0   8  -3 748.269 352.507   4
   0   8   3 1184.20 466.317   1
   0   8  -3 925.917 403.605   3
   0   8   3 1354.19 443.609   3
  -1   8  -3 290.203 276.847   1
  -1   8  -3 403.243 271.055   4
  -1   8  -3 283.348 241.165   3
   1   8   3-6.99825 137.436   3
   1   8   3 4.01962 235.904   1
   2   8   3-113.012 200.489   1
  -2   8  -3 202.645 153.620   3
   2   8   3 22.3377 198.675   3
  -2   8  -3 215.079 283.203   4
  -3   8  -3 113.087 159.020   3
   3   8   3 98.5425 158.708   3
  -3   8  -3 32.7890 298.361   4
   3   8   3 189.795 313.628   1
  -4   8  -3 562.878 329.485   7
  -4   8  -3 415.943 238.843   4
  -4   8  -3 657.090 339.105   3
   4   8   3 440.625 340.999   1
   4   8   3 817.504 421.430   3
   5   8   3 6571.24 979.298   1
   5   8   3 6545.56 1011.18   3
  -5   8  -3 6573.49 916.182   3
  -5   8  -3 5907.24 984.067   7
  -5   8  -3 5847.61 1021.57   4
   6   8   3-335.556 249.533   1
  -6   8  -3 141.875 264.688   7
  -6   8  -3-35.0119 210.402   3
  -6   8  -3-523.614 429.634   4
   6   8   3-167.597 254.704   3
   7   8   3 1169.08 459.209   1
  -7   8  -3 1192.46 446.614   3
  -7   8  -3 580.963 304.697   4
  -7   8  -3 496.716 337.735   7
   7   8   3 731.897 393.983   3
   8   8   3 164.817 195.578   3
  -8   8  -3-209.018 323.930   7
  -8   8  -3 97.5975 120.097   3
  -8   8  -3-193.267 310.731   4
   8   8   3-111.229 302.431   1
   8   8   3 33.8536 239.430   2
   9   8   3 2127.22 629.256   1
   9   8   3 2203.91 651.360   3
  -9   8  -3 2675.84 743.366   7
   9   8   3 2505.74 657.771   2
  -9   8  -3 2105.13 497.887   3
  10   8   3-218.373 384.906   2
 -10   8  -3 83.8666 240.085   7
  10   8   3-125.346 186.687   1
  10   8   3 68.0808 280.533   3
  11   8   3 1370.28 513.988   1
 -11   8  -3 1496.13 581.345   7
  11   8   3 2022.02 633.340   2
  11   8   3 1665.27 609.770   3
  12   8   3 6981.18 1137.02   1
  12   8   3 5715.80 1040.92   2
 -12   8  -3 6601.85 1177.95   7
  12   8   3 6813.58 1143.56   3
  13   8   3 338.283 282.035   2
 -13   8  -3 333.325 323.358   7
 -14   8  -3 1222.69 550.703   7
  14   8   3 1608.27 613.652   2
  15   8   3-61.7958 329.105   2
 -15   8  -3 990.848 571.432   7
 -16   8  -3 655.989 490.503   7
  16   8   3 168.896 290.918   2
 -17   8  -3 1664.08 723.410   7
  17   8   3 985.762 510.781   2
 -17  -8  -3 1140.58 494.709   7
  18   8   3-104.694 328.635   2
 -18  -8  -3 206.907 269.634   7
 -18   8  -3 90.3071 304.782   7
 -19   8  -3-202.768 511.780   7
 -19  -8  -3 106.700 288.055   7
 -20   8  -3 227.439 473.596   7
 -20  -8  -3-218.426 384.597   7
 -21  -8  -3 763.062 401.423   7
 -21   8  -3 2738.73 983.325   7
  22   9  -3 464.051 335.304   3
 -22   9   3 949.846 598.701   7
  21   9  -3 1666.42 620.560   2
 -21   9   3 666.443 404.275   7
  21   9  -3 1780.24 674.691   3
  20   9  -3 73.2018 257.875   3
  20   9  -3-114.122 285.914   2
 -20   9   3 79.6026 413.973   7
 -19   9   3 743.895 331.405   7
  19   9  -3 1806.11 664.667   2
 -19   9   3 1500.28 717.078   4
  19   9  -3 1275.33 578.968   3
 -19  -9   3 743.173 362.283   7
  18   9  -3 145.016 244.384   2
  18   9  -3 43.9572 297.943   3
 -18   9   3 985.661 645.302   7
 -18   9   3-91.6635 300.474   4
  17   9  -3 423.971 315.101   2
 -17   9   3-179.953 405.630   7
 -17   9   3 406.315 444.381   4
  17   9  -3-52.3709 262.412   3
  16   9  -3 342.627 349.394   3
 -16   9   3 433.467 400.597   7
 -16   9   3-161.867 258.518   4
  16   9  -3 54.8920 265.967   2
  15   9  -3 1783.57 664.292   3
 -15   9   3 2018.65 649.594   4
 -15   9   3 1811.23 672.461   7
  15   9  -3 1837.09 637.409   2
 -14   9   3-670.484 567.492   7
 -14   9   3-503.584 487.147   4
  14   9  -3 306.545 387.387   2
  14   9  -3 607.674 333.874   3
  13   9  -3-457.993 368.403   3
 -13   9   3-138.326 284.750   4
  13   9  -3-206.683 337.409   2
  12   9  -3 3658.17 882.451   3
 -12   9   3 2643.44 836.367   4
  12   9  -3 2541.40 665.607   2
  11   9  -3 1218.46 476.180   3
 -11   9   3 1646.07 549.621   4
  11   9  -3 1276.35 510.372   2
 -10   9   3 3418.36 759.423   4
 -10   9   3 2567.82 800.392   1
  10   9  -3 2468.63 699.603   3
   9   9  -3 201.161 224.096   3
  -9   9   3 234.167 439.942   1
  -9   9   3-360.494 385.293   4
   8   9  -3 15847.4 1362.14   1
  -8   9   3 13904.3 1640.11   1
  -8   9   3 15954.3 1730.02   4
   8   9  -3 15483.6 1681.09   3
  -8   9   3 17396.9 1348.96   3
   7   9  -3 879.217 439.470   3
  -7   9   3 352.149 229.241   3
  -7   9   3 636.818 470.526   4
   7   9  -3 109.170 143.913   1
  -7   9   3 685.475 541.533   1
   6   9  -3 5132.41 794.831   1
   6   9  -3 5635.94 1002.17   3
  -6   9   3 6203.87 853.826   3
  -6   9   3 4524.46 889.255   4
  -6   9   3 5768.41 1011.99   1
  -5   9   3-229.103 238.644   3
  -5   9   3-250.299 400.016   1
   5   9  -3 151.315 311.956   3
  -5   9   3-186.348 323.345   4
   5   9  -3 107.435 219.035   1
  -4   9   3 10388.2 1322.68   1
  -4   9   3 12079.6 1246.33   3
  -4   9   3 11109.5 1373.42   4
   4   9  -3 11058.5 1187.27   1
   4   9  -3 10675.9 1330.52   3
   3   9  -3 1441.07 421.752   1
   3   9  -3 1746.77 561.655   3
  -3   9   3 1838.22 544.051   4
  -3   9   3 1716.48 537.411   1
  -3   9   3 1312.96 465.658   3
   2   9  -3 4298.27 837.634   3
   2   9  -3 3975.09 710.184   1
  -2   9   3 4034.07 820.236   1
  -2   9   3 4356.86 776.076   3
   1   9  -3 974.488 393.697   4
  -1   9   3 822.154 382.899   3
  -1   9   3 876.095 297.069   1
   1   9  -3 1430.88 497.616   3
   1   9  -3 610.634 290.755   1
   0   9  -3 4341.16 736.674   1
   0   9  -3 4764.88 923.520   4
   0   9   3 4401.17 866.875   1
   0   9  -3 5302.23 919.839   3
   0   9   3 6515.45 969.563   3
  -1   9  -3 2388.12 611.648   3
   1   9   3 2744.87 650.922   3
   1   9   3 3200.93 734.961   1
  -1   9  -3 2453.33 636.832   4
  -1   9  -3 1875.38 531.089   1
   2   9   3 154.625 257.749   3
  -2   9  -3 50.2086 224.889   1
  -2   9  -3-42.0935 272.953   4
   2   9   3-352.275 329.661   1
  -2   9  -3 41.2378 146.148   3
  -3   9  -3 266.940 246.306   1
   3   9   3-128.868 267.985   1
  -3   9  -3 121.702 152.024   3
  -3   9  -3-143.488 452.634   4
   3   9   3 146.444 299.125   3
   4   9   3 568.687 442.906   1
  -4   9  -3 835.941 353.988   3
  -4   9  -3 835.255 453.792   4
   4   9   3 770.560 434.609   3
  -5   9  -3 830.825 369.234   3
   5   9   3 553.422 263.060   3
   5   9   3 1181.73 474.103   1
  -5   9  -3 594.773 474.126   4
   6   9   3 489.351 425.595   1
  -6   9  -3 385.701 347.117   7
  -6   9  -3 1055.73 426.521   4
   6   9   3 650.565 357.220   3
  -6   9  -3 251.235 225.247   3
   7   9   3 251.579 272.928   1
  -7   9  -3 652.418 350.397   3
  -7   9  -3 494.984 287.291   4
  -7   9  -3 473.342 337.870   7
   7   9   3-84.0108 222.179   3
   8   9   3 137.732 233.961   3
  -8   9  -3 28.5469 168.779   3
   8   9   3-252.456 363.035   1
  -8   9  -3-109.601 285.535   4
   8   9   3 556.706 528.672   2
  -8   9  -3 276.558 288.913   7
   9   9   3-17.7812 257.747   3
  -9   9  -3-396.420 525.512   4
  -9   9  -3 1006.85 548.967   7
   9   9   3-158.560 329.061   1
   9   9   3 85.8443 200.091   2
  10   9   3-320.731 347.756   3
 -10   9  -3-515.148 445.420   4
  10   9   3-300.404 392.966   2
  10   9   3-30.2611 252.314   1
 -10   9  -3-277.157 310.709   7
 -11   9  -3 449.010 390.019   4
  11   9   3 1617.06 619.471   2
  11   9   3 1376.66 551.558   1
  11   9   3 865.812 423.060   3
 -11   9  -3 662.837 414.056   7
  12   9   3 1063.55 542.389   2
 -12   9  -3 853.497 531.156   7
  12   9   3 533.686 340.032   1
 -12   9  -3 1194.16 572.309   4
  12   9   3 1351.78 555.679   3
 -13   9  -3-702.747 471.508   7
  13   9   3-191.648 299.583   1
  14   9   3 389.894 217.365   2
 -14   9  -3 851.207 472.861   7
 -15   9  -3 4892.35 1139.26   7
  15   9   3 3107.06 804.285   2
 -16   9  -3-55.6640 354.951   7
  16   9   3 251.579 484.599   2
  17   9   3-137.104 340.197   2
 -17   9  -3-475.596 477.221   7
 -17  -9  -3 725.544 414.137   7
 -18   9  -3 11.0847 331.376   7
  18   9   3-219.723 384.173   2
 -18  -9  -3 95.2894 220.477   7
  19   9   3 1220.49 577.999   2
 -19  -9  -3 845.704 468.271   7
 -19   9  -3 878.798 480.301   7
  20  10  -3 2910.03 886.943   2
 -20  10   3 3214.06 1015.82   7
 -20  10   3 2109.29 851.751   4
  20  10  -3 2635.19 884.008   3
  19  10  -3 2936.60 865.148   3
  19  10  -3 2157.70 756.122   2
 -19  10   3 3641.48 998.737   4
 -19  10   3 3917.61 1050.43   7
 -18  10   3 344.118 328.972   4
  18  10  -3 351.115 378.433   3
 -18  10   3 180.672 334.116   7
  18  10  -3 400.169 331.818   2
  17  10  -3 4463.45 1015.78   2
 -17  10   3 3386.61 973.895   7
 -17  10   3 4410.09 1101.73   4
  17  10  -3 4902.87 1126.87   3
 -16  10   3 1552.61 767.477   4
  16  10  -3 1088.19 583.651   3
  16  10  -3 916.918 476.820   2
  15  10  -3 1070.44 458.627   3
 -15  10   3 1231.07 576.325   4
  15  10  -3 1175.47 482.065   2
  14  10  -3 197.642 308.193   3
  14  10  -3-750.645 429.126   2
 -14  10   3 0.89662 364.702   4
 -13  10   3 502.881 419.113   4
  13  10  -3 1177.09 589.960   2
  13  10  -3 1026.10 410.469   3
  12  10  -3 2978.80 827.597   2
  12  10  -3 1890.39 664.055   3
 -12  10   3 3008.52 917.547   1
 -12  10   3 2338.63 736.150   4
  11  10  -3 369.953 288.841   3
 -11  10   3 158.798 256.126   4
 -10  10   3 195.671 226.318   1
  10  10  -3 1060.21 485.870   3
 -10  10   3 589.580 426.338   4
   9  10  -3 2773.18 794.194   3
  -9  10   3 2455.03 759.220   4
  -9  10   3 2357.89 770.550   1
  -8  10   3 1734.88 708.015   1
   8  10  -3 905.803 404.708   3
  -8  10   3 1189.68 492.334   4
   7  10  -3 926.415 468.215   3
  -7  10   3 279.057 382.541   1
  -7  10   3 1277.71 539.571   4
  -6  10   3-63.1561 225.952   1
   6  10  -3-30.4818 307.850   3
  -6  10   3 491.371 256.216   3
  -6  10   3-140.948 245.447   4
   6  10  -3-155.997 213.632   1
   5  10  -3 1397.32 432.251   1
   5  10  -3 1771.03 661.773   3
  -5  10   3 2429.91 703.596   1
  -5  10   3 1755.63 596.271   4
  -5  10   3 2731.27 590.865   3
  -4  10   3 11177.8 1458.86   4
   4  10  -3 13384.9 1368.72   1
  -4  10   3 10867.1 1438.56   1
   4  10  -3 12934.4 1565.95   3
  -4  10   3 13017.0 1363.14   3
   3  10  -3 385.962 267.957   1
  -3  10   3 120.397 314.431   1
   3  10  -3 570.928 382.345   3
  -3  10   3 268.662 156.958   3
   2  10  -3 5438.46 902.429   1
   2  10  -3 5236.83 999.249   3
  -2  10   3 4780.01 941.689   1
  -2  10   3 5199.82 906.683   3
  -1  10   3 407.776 294.834   3
   1  10  -3 319.303 241.807   1
  -1  10   3 743.165 500.474   1
   1  10  -3 70.7429 227.436   3
   0  10   3 6554.97 1060.29   3
   0  10  -3 7244.86 1074.71   1
   0  10  -3 7309.24 1153.73   4
   0  10   3 7650.15 1203.41   1
   0  10  -3 7382.73 1148.64   3
   1  10   3 322.341 182.814   3
  -1  10  -3 581.693 314.089   4
   1  10   3 373.128 251.241   1
  -1  10  -3 570.468 228.639   3
  -1  10  -3 433.022 356.186   1
  -2  10  -3 501.951 350.817   4
   2  10   3-21.2863 202.543   3
  -2  10  -3-313.595 251.163   1
   2  10   3-116.797 219.910   1
  -2  10  -3 238.288 270.905   3
   3  10   3 670.332 301.356   3
  -3  10  -3 701.256 443.540   4
   3  10   3 664.164 350.360   1
  -3  10  -3 720.431 414.804   1
  -3  10  -3 391.061 210.846   3
  -4  10  -3-50.4124 187.172   1
   4  10   3-52.8295 200.015   1
  -4  10  -3 3.51008 212.124   3
  -4  10  -3-381.135 421.038   4
   4  10   3 106.649 204.838   3
   5  10   3 364.997 327.622   3
   5  10   3 358.352 336.270   1
  -5  10  -3 243.765 259.054   4
  -5  10  -3 145.033 213.203   3
   6  10   3 64.8051 259.379   3
  -6  10  -3 522.174 240.665   4
   6  10   3 94.8669 218.931   1
  -6  10  -3 234.887 195.278   3
   7  10   3 1692.57 557.715   1
  -7  10  -3 2470.95 829.114   4
   7  10   3 2007.72 668.433   3
   8  10   3 1320.91 574.664   3
   8  10   3 1120.54 463.825   1
  -8  10  -3 1039.30 570.639   4
   8  10   3 775.783 408.729   2
   9  10   3 20.8908 199.988   2
   9  10   3 178.860 167.077   3
   9  10   3 294.668 269.129   1
  -9  10  -3-0.87668 285.331   4
  -9  10  -3-342.665 422.515   7
  10  10   3 1789.22 687.892   2
  10  10   3 1166.89 491.353   3
 -10  10  -3 1639.92 675.744   4
 -10  10  -3 738.324 446.671   7
  10  10   3 1276.15 488.079   1
 -11  10  -3 15.6322 257.773   7
  11  10   3 113.138 303.785   3
  11  10   3-143.410 150.506   1
 -11  10  -3 532.397 509.987   4
  11  10   3-273.364 308.882   2
  12  10   3 2270.31 708.947   3
  12  10   3 1570.72 574.082   1
  12  10   3 2224.55 714.369   2
 -12  10  -3 2479.00 880.674   7
 -12  10  -3 2999.69 889.095   4
  13  10   3-139.915 331.169   2
 -13  10  -3-86.5213 285.386   4
 -13  10  -3 458.180 404.410   7
  14  10   3 289.083 231.879   2
 -14  10  -3 265.476 305.165   7
 -15  10  -3 1716.31 715.719   4
 -15  10  -3 1878.22 735.839   7
  15  10   3 864.735 549.490   2
  16  10   3-54.5037 204.458   2
 -16  10  -3 339.908 310.986   7
 -17  10  -3 945.858 607.040   7
 -17  10  -3 650.706 595.264   4
  17  10   3 150.387 317.713   2
  18  11  -3 397.212 211.084   2
 -18  11   3 68.5786 375.024   4
  17  11  -3 1520.08 552.611   2
 -17  11   3 1081.58 554.363   4
  17  11  -3 700.531 590.096   3
  16  11  -3 195.211 297.249   3
 -16  11   3 750.725 563.255   4
  16  11  -3-156.531 392.854   2
 -16  11   3-380.859 582.140   1
 -15  11   3 880.518 660.923   1
  15  11  -3 126.756 289.274   2
 -15  11   3 221.010 385.019   4
  15  11  -3 639.796 520.339   3
  14  11  -3 229.006 273.213   2
 -14  11   3-151.506 400.049   4
 -14  11   3 631.891 528.939   1
  14  11  -3 627.178 362.980   3
  13  11  -3 334.140 372.303   3
 -13  11   3 287.366 460.245   4
  13  11  -3-409.847 382.573   2
 -13  11   3-345.062 483.747   1
  12  11  -3 463.909 273.999   2
 -12  11   3 130.242 330.178   4
 -12  11   3 764.317 608.045   1
  12  11  -3 579.869 409.257   3
 -11  11   3 858.092 461.040   4
  11  11  -3-13.1096 204.623   2
 -11  11   3 805.051 504.061   1
  11  11  -3 968.484 534.968   3
  10  11  -3-26.3816 223.807   3
 -10  11   3 258.400 341.109   4
   9  11  -3 300.505 363.053   3
  -9  11   3-199.070 471.188   1
  -9  11   3 390.361 467.668   4
  -8  11   3-127.327 295.114   4
   8  11  -3-311.079 437.699   3
  -8  11   3 129.205 278.655   1
   7  11  -3 491.656 184.971   3
  -7  11   3-207.380 288.548   1
  -7  11   3 798.530 382.745   4
   6  11  -3 2521.09 773.751   3
  -6  11   3 2988.56 790.324   4
  -6  11   3 2037.54 702.166   1
   5  11  -3 2740.61 771.944   3
  -5  11   3 3965.43 922.592   1
  -5  11   3 2730.51 790.023   4
  -5  11   3 4352.72 863.248   3
   4  11  -3 91.8853 228.319   3
  -4  11   3-238.154 280.326   1
  -4  11   3 439.669 350.859   3
  -3  11   3 629.105 364.212   1
   3  11  -3 744.943 429.328   3
   3  11  -3 695.048 372.058   1
  -3  11   3 291.490 229.796   3
  -2  11   3 9875.93 1438.46   1
   2  11  -3 11790.4 1373.72   1
  -2  11   3 10871.0 1369.06   3
   2  11  -3 10334.0 1455.20   3
  -1  11   3 2196.06 564.434   3
   1  11  -3 1792.10 586.462   1
   1  11  -3 1652.84 549.141   3
  -1  11   3 1513.53 582.936   1
   0  11  -3 6725.56 1093.32   1
   0  11   3 5774.05 1090.14   1
   0  11   3 6359.77 1150.06   3
   0  11  -3 8056.07 1269.89   3
  -1  11  -3 296.700 199.071   3
  -1  11  -3 245.076 268.179   1
  -1  11  -3-81.4043 415.685   4
   1  11   3 412.532 278.291   3
   1  11   3-21.5536 274.396   1
   2  11   3 433.161 339.558   1
  -2  11  -3 254.996 273.440   1
   2  11   3 137.716 248.422   3
  -2  11  -3 506.513 223.005   3
  -2  11  -3 376.205 257.941   4
  -3  11  -3 229.817 154.295   3
   3  11   3 4.32168 198.561   1
  -3  11  -3 318.999 300.101   4
  -3  11  -3-4.85923 288.993   1
   3  11   3 344.189 342.668   3
  -4  11  -3 78.3753 343.866   4
  -4  11  -3 622.876 356.644   3
   4  11   3 390.479 308.286   1
  -4  11  -3 474.273 345.815   1
   4  11   3 285.432 221.739   3
  -5  11  -3 154.594 488.335   4
   5  11   3-149.972 156.639   1
  -5  11  -3 17.6753 250.707   1
   5  11   3 916.346 791.030   3
  -5  11  -3 231.374 303.875   3
  -6  11  -3-78.0052 280.586   4
  -6  11  -3-262.413 323.128   1
   6  11   3 92.8327 233.073   1
   6  11   3 731.162 432.977   3
  -7  11  -3 254.523 374.830   1
  -7  11  -3 17.6166 266.873   4
   7  11   3 459.517 372.502   1
   7  11   3 438.553 286.606   3
   8  11   3 538.113 485.928   2
   8  11   3-98.0233 213.900   1
   8  11   3-47.1327 216.258   3
  -8  11  -3 151.511 281.521   4
  -9  11  -3 658.033 518.798   4
   9  11   3-274.676 428.402   3
   9  11   3-128.946 358.305   1
   9  11   3 173.232 250.608   2
  10  11   3 53.1720 326.654   2
 -10  11  -3-454.448 253.127   4
  10  11   3 152.339 340.346   1
  11  11   3 898.167 517.177   3
 -11  11  -3 1048.70 576.166   4
  11  11   3 1793.38 716.603   2
 -12  11  -3-64.6195 473.630   7
  12  11   3 107.270 246.928   2
 -12  11  -3 539.018 536.975   4
  13  11   3 1388.45 587.460   2
 -13  11  -3 393.988 313.505   4
  14  11   3 2317.97 805.697   2
 -14  11  -3 1872.81 768.439   7
 -14  11  -3 2882.77 974.857   4
  15  11   3-193.200 399.403   2
 -15  11  -3 189.884 358.183   7
  15  12  -3 3090.92 896.870   2
  15  12  -3 2267.49 842.022   3
 -15  12   3 3331.08 1031.39   4
 -15  12   3 2504.06 946.905   1
 -14  12   3-260.121 542.371   4
  14  12  -3 424.964 385.530   2
  14  12  -3 794.212 404.674   3
 -13  12   3 1000.76 630.635   1
  13  12  -3 794.664 482.288   3
 -13  12   3 1181.27 588.237   4
  13  12  -3 543.224 417.839   2
 -12  12   3-731.454 727.187   1
 -12  12   3-226.937 480.228   4
  12  12  -3-1249.18 611.802   3
  12  12  -3 41.5065 411.471   2
  11  12  -3 344.734 284.404   2
  11  12  -3 1663.57 671.177   3
 -11  12   3 635.709 369.243   1
 -11  12   3 1122.75 609.601   4
 -10  12   3 779.283 435.524   4
 -10  12   3-217.747 486.600   1
  10  12  -3 496.930 414.363   3
  -9  12   3 835.807 547.051   1
  -9  12   3 605.612 470.164   4
   9  12  -3 896.071 477.648   3
  -8  12   3-237.560 251.369   4
   8  12  -3 613.855 527.667   3
  -8  12   3 512.005 401.558   1
  -7  12   3 412.798 417.711   1
  -7  12   3 886.030 524.345   4
   7  12  -3 236.429 291.085   3
  -6  12   3 0.88990 295.301   4
  -6  12   3 351.809 257.858   1
   5  12  -3 1435.99 558.977   3
  -5  12   3 1101.14 455.797   1
  -4  12   3 1034.18 558.323   1
   4  12  -3 787.828 488.106   3
  -3  12   3 576.393 493.681   1
   3  12  -3 606.594 434.153   3
  -3  12   3 1120.48 470.792   3
  -2  12   3 98.6993 199.898   1
  -2  12   3 30.8048 202.188   3
   2  12  -3 348.624 300.263   3
  -1  12   3-112.106 187.973   1
   1  12  -3 255.111 202.843   3
   0  12  -3 593.415 354.337   1
   0  12   3 27.9453 276.437   1
   0  12  -3-150.247 211.021   3
   0  12   3 427.590 352.815   3
   1  12   3-21.6882 322.493   3
  -1  12  -3-110.927 257.021   1
  -1  12  -3 2.31542 184.956   3
   1  12   3 238.628 338.413   1
  -2  12  -3 4310.55 910.784   3
  -2  12  -3 4512.36 1099.99   4
  -2  12  -3 4042.76 928.716   1
   2  12   3 3496.80 875.592   1
   2  12   3 3271.88 864.949   3
   3  12   3-100.947 255.153   1
  -3  12  -3-90.0167 375.545   3
   3  12   3-185.588 331.061   3
  -3  12  -3-241.465 407.129   4
  -3  12  -3-86.6738 273.590   1
  -4  12  -3-329.088 462.970   4
   4  12   3 108.970 355.306   3
  -4  12  -3-231.439 253.973   1
   4  12   3 367.276 347.201   1
   5  12   3 5023.90 1060.09   1
  -5  12  -3 3212.81 867.110   1
  -5  12  -3 4587.34 1114.59   4
   5  12   3 4395.58 1103.31   3
  -6  12  -3 2149.74 754.625   1
   6  12   3 2496.52 790.020   3
  -6  12  -3 3379.82 974.758   4
   6  12   3 2114.10 701.720   1
   7  12   3 1556.96 625.387   1
  -7  12  -3 709.105 497.262   1
  -7  12  -3 1579.44 803.611   4
   7  12   3 1980.15 743.585   3
   8  12   3 2833.37 820.334   3
  -8  12  -3 2876.37 925.587   4
  -8  12  -3 721.892 479.435   1
   8  12   3 4255.61 1081.44   2
  -9  12  -3 1073.41 489.194   4
  -9  12  -3 518.908 474.452   1
   9  12   3 1504.50 691.106   2
   9  12   3 83.3590 471.648   3
 -10  12  -3 1109.97 659.089   1
 -10  12  -3 397.834 519.753   4
  10  12   3 1499.98 704.884   2
  10  12   3 329.694 302.259   3
 -11  12  -3 309.485 308.177   4
  11  12   3 392.172 193.904   2
 -12  12  -3 1110.07 671.157   4
  12  12   3 935.121 359.450   2
  10  13  -3-749.969 666.633   3
 -10  13   3 499.930 455.516   4
 -10  13   3 217.618 272.624   1
  -9  13   3-108.317 440.142   1
   9  13  -3 1226.38 656.603   3
  -9  13   3 334.759 332.948   4
  -8  13   3 230.203 359.390   1
  -8  13   3 452.862 412.597   4
   8  13  -3 755.866 512.906   3
  -7  13   3-123.097 299.579   1
   7  13  -3 1768.67 766.984   3
   6  13  -3 1206.66 612.880   3
  -6  13   3 935.993 553.898   1
   5  13  -3 5990.70 1286.31   3
  -5  13   3 4111.81 1052.14   1
  -4  13   3 230.811 241.982   1
   4  13  -3 271.754 285.722   3
   3  13  -3 6096.25 1244.74   3
  -3  13   3 4470.30 1062.12   1
   2  13  -3-435.331 557.844   3
  -2  13   3 143.203 389.173   1
  -1  13   3 168.439 299.800   3
  -1  13   3 95.7900 252.357   1
   1  13  -3 488.361 415.624   3
   0  13   3 61.7805 141.720   3
   0  13   3 132.664 250.969   1
  -1  13  -3-513.368 409.491   3
   1  13   3 70.6880 295.166   1
   1  13   3 8.67687 252.478   3
   2  13   3 827.019 490.193   1
  -2  13  -3 350.814 254.052   3
   2  13   3 484.724 355.852   3
   3  13   3 281.483 343.640   1
  -3  13  -3 713.164 565.575   4
   3  13   3 44.7013 334.985   3
  -4  13  -3 152.115 343.229   1
  -4  13  -3 1042.39 485.757   4
   4  13   3 1312.66 610.287   3
   5  13   3 143.658 305.440   3
  -5  13  -3-65.6683 405.487   4
  -5  13  -3 389.285 369.915   1
   6  13   3-493.399 546.626   3
  -6  13  -3 313.673 390.295   1
  -6  13  -3-140.041 512.834   4
  -7  13  -3 680.353 648.964   1
   7  13   3-91.9070 388.621   2
  -7  13  -3 694.895 499.954   4
   7  13   3 785.623 480.573   3
 -29   0   4 430.288 574.853   6
 -29   0   4 710.879 506.504   7
 -28   0   4-205.154 374.764   6
 -28   0   4 163.528 208.066   7
 -27   0   4-212.637 402.106   7
 -27   0   4 14.9112 418.215   6
 -26   0   4 4990.06 1174.34   6
 -26   0   4 3299.60 818.201   7
 -25   0   4 1794.29 729.157   6
 -25   0   4 2479.17 700.011   7
 -24   0   4 201.836 260.091   6
 -24   0   4 872.690 459.596   7
 -23   0   4 4363.91 1087.34   6
 -23   0   4 4094.90 858.750   7
 -22   0   4 1785.31 600.880   7
 -22   0   4 988.133 579.553   6
 -21   0   4 9787.65 1490.99   6
 -21   0   4 10746.0 1265.50   7
 -20   0   4 1179.19 399.349   7
 -19   0   4 11656.3 1222.51   7
 -18   0   4 6503.68 881.595   7
 -17   0   4 473.316 274.433   7
 -16   0   4 459.875 259.128   7
 -15   0   4 7361.30 808.470   7
 -14   0   4 17535.9 1183.82   7
  14   0  -4 18076.3 927.117   3
 -13   0   4 31239.9 1482.64   7
  13   0  -4 31268.4 1173.02   3
  12   0  -4 2886.62 338.518   3
 -12   0   4 2941.65 436.622   7
  11   0  -4 3192.09 340.629   3
 -11   0   4 3548.44 438.330   7
 -11   0   4 3293.76 578.602   6
  10   0  -4 10472.3 597.842   3
 -10   0   4 10386.6 901.898   6
 -10   0   4 8982.68 651.245   7
  -9   0   4 24031.8 977.032   7
  -9   0   4 25349.6 1349.61   6
   9   0  -4 24401.5 886.726   3
   8   0  -4 34438.9 1005.75   3
  -8   0   4 32785.4 1041.92   7
  -8   0   4 33257.2 1444.63   6
  -7   0   4 1934.44 224.282   7
   7   0  -4 2180.24 234.232   3
  -7   0   4 2267.31 377.345   6
   6   0  -4 5655.48 321.371   7
   6   0  -4 5342.97 355.685   3
  -6   0   4 4610.80 476.115   6
  -6   0   4 5211.38 321.097   7
  -5   0   4 6900.75 553.915   6
   5   0  -4 7916.85 323.385   7
  -5   0   4 7383.40 322.209   7
   5   0  -4 7303.02 413.233   3
  -4   0   4 5769.25 338.632   1
  -4   0   4 5298.74 466.778   6
   3   0  -4 410.287 101.554   1
  -3   0   4 397.305 93.4519   1
  -3   0   4 93.9936 109.747   6
  -2   0   4 15940.2 576.054   1
   2   0  -4 16722.4 595.389   1
  -2   0   4 17012.3 773.108   6
  -1   0   4 115.888 93.8197   6
  -1   0   4 51.7725 60.9650   1
   1   0  -4 122.976 50.8203   2
   0   0   4 365692. 3397.52   1
   0   0   4 376343. 3779.06   6
   0   0  -4 372595. 3068.97   7
  -1   0  -4 282876. 3015.80   7
  -2   0  -4 40520.0 1280.01   7
  -3   0  -4 227768. 3227.39   5
  -3   0  -4 223635. 3217.38   7
  -4   0  -4-33.6986 105.445   5
  -4   0  -4 201.761 137.520   7
  -5   0  -4 2371.18 365.324   5
  -5   0  -4 2169.52 364.950   7
  -6   0  -4 67227.8 2147.41   7
  -6   0  -4 66661.8 2019.01   5
  -7   0  -4 757.474 278.733   7
  -7   0  -4 671.633 210.268   5
  -8   0  -4 11536.2 901.302   5
  -8   0  -4 11441.7 989.058   7
  -9   0  -4 9355.12 846.280   5
  -9   0  -4 8801.92 912.837   7
 -10   0  -4 1505.24 362.959   5
 -10   0  -4 1350.60 346.321   7
 -11   0  -4 29026.3 1795.44   7
 -11   0  -4 28691.0 1584.17   5
 -12   0  -4 10099.3 961.963   5
 -12   0  -4 9969.88 1108.30   7
 -13   0  -4 13551.3 1159.99   5
 -13   0  -4 13097.1 1300.92   7
 -14   0  -4 4686.28 706.717   5
 -14   0  -4 4363.67 779.568   7
 -15   0  -4 1822.52 537.081   7
 -15   0  -4 1817.26 471.047   5
 -16   0  -4 24687.3 2007.52   7
 -16   0  -4 26660.8 1802.35   5
 -17   0  -4 3653.71 692.804   5
 -17   0  -4 2115.27 561.038   7
 -18   0  -4 221.217 241.099   5
 -18   0  -4 593.380 398.555   7
 -19   0  -4 25.4208 276.945   7
 -19   0  -4-155.449 183.930   5
 -20   0  -4 150.105 206.487   7
 -21   0  -4-353.137 400.530   7
 -22   0  -4 3635.36 940.788   7
 -23   0  -4-315.386 392.885   7
 -24   0  -4 2919.89 914.060   7
 -25   0  -4 135.070 285.561   7
 -29   1   4-212.317 398.166   6
 -29   1   4-645.559 527.249   7
 -29  -1   4-34.7114 335.561   6
 -28  -1   4 416.456 533.816   6
 -28   1   4 1170.72 492.230   7
 -28   1   4 3167.72 1045.53   6
 -28  -1   4 3295.99 881.643   7
 -27   1   4 223.601 300.174   7
 -27  -1   4-171.667 272.312   6
 -27  -1   4 675.834 445.476   7
 -26  -1   4 346.349 393.719   6
 -26  -1   4 207.299 259.296   7
 -26   1   4 603.704 511.206   6
 -25   1   4 84.7335 283.159   6
 -25  -1   4 43.9572 236.116   7
 -25  -1   4-111.831 367.375   6
 -25   1   4-505.498 457.257   7
 -24  -1   4 603.744 294.191   6
 -24  -1   4 563.262 354.269   7
 -24   1   4 884.960 493.318   6
 -24   1   4 893.016 454.544   7
 -23   1   4-373.291 481.096   6
 -23   1   4-275.934 342.784   7
 -23  -1   4-142.960 223.590   7
 -23  -1   4-194.718 262.696   6
 -22  -1   4 5167.62 1105.76   6
 -22   1   4 5889.65 1218.66   6
 -22  -1   4 4783.68 861.251   7
 -22   1   4 4891.01 924.509   7
 -21   1   4 3254.04 723.210   7
 -21   1   4 3631.62 894.338   6
 -21  -1   4 4536.78 842.444   7
 -20   1   4 4446.61 816.768   7
 -20  -1   4 5532.13 856.284   7
 -20   1   4 4784.08 960.464   6
 -19  -1   4 2564.79 577.305   7
 -19   1   4 2388.26 656.101   6
 -19   1   4 1416.68 429.314   7
 -18   1   4 11556.9 1197.63   7
 -18  -1   4 10384.0 1085.51   7
 -18   1   4 10856.2 1351.47   6
 -17   1   4 22971.0 1612.29   7
 -17  -1   4 23297.8 1554.18   7
 -16  -1   4 1715.61 423.600   7
 -16   1   4 1455.33 385.621   7
 -16  -1   4 1859.35 231.577   5
  16   1  -4 1799.65 357.766   3
 -15   1   4 15925.5 1225.01   7
  15   1  -4 16293.5 1060.12   3
 -15   1   4 16396.9 1454.56   6
 -15  -1   4 15859.9 633.627   5
 -15  -1   4 15982.6 1169.97   7
 -14   1   4 11380.4 995.710   7
  14   1  -4 11497.4 861.488   3
 -14  -1   4 10813.4 485.862   5
 -14  -1   4 10921.6 907.976   7
 -14   1   4 11554.4 1182.81   6
  13   1  -4 136.588 146.320   3
 -13   1   4-75.1267 196.676   6
 -13  -1   4 310.345 182.058   7
 -13   1   4 3.61859 128.036   7
 -13  -1   4 176.877 60.1959   5
 -12   1   4 2835.95 547.915   6
  12   1  -4 3357.23 440.599   3
 -12  -1   4 3563.16 464.540   7
 -12  -1   4 3716.56 228.813   5
 -12   1   4 3498.97 510.289   7
 -11   1   4 4946.59 556.880   7
 -11   1   4 4945.45 319.550   3
 -11  -1   4 4551.54 489.763   7
  11   1  -4 4855.19 523.576   3
 -11   1   4 4420.04 624.142   6
 -11  -1   4 4713.11 226.043   5
 -10   1   4 5727.87 318.015   3
 -10  -1   4 5584.92 697.937   6
 -10   1   4 4399.10 597.980   6
 -10  -1   4 4985.54 477.651   7
 -10   1   4 5109.35 527.802   7
  10  -1  -4 4627.24 275.877   3
  10   1  -4 4787.90 498.457   3
   9  -1  -4 54752.2 876.605   3
  -9   1   4 58341.5 2027.31   6
   9   1  -4 59937.9 1670.14   3
  -9  -1   4 55654.5 1434.46   7
  -9   1   4 57232.4 1662.77   7
   9  -1  -4 57573.5 1083.00   5
  -9  -1   4 58229.4 2089.24   6
   8  -1  -4 148.944 50.8495   3
  -8  -1   4 135.222 173.996   6
  -8  -1   4 263.244 106.606   7
   8   1  -4 216.673 116.276   3
  -8   1   4 224.343 109.734   7
  -8   1   4 205.736 159.037   6
  -7   1   4 17748.2 989.744   6
  -7   1   4 18199.7 826.325   7
  -7  -1   4 19744.9 1056.46   6
   7   1  -4 16815.7 826.616   3
   7  -1  -4 17605.8 454.259   3
  -7  -1   4 19101.7 656.912   7
   7   1  -4 19036.5 761.544   2
  -6  -1   4 50382.3 734.355   5
  -6   1   4 48620.2 1244.48   7
  -6  -1   4 48775.6 1568.98   6
   6   1  -4 47922.4 1302.72   3
  -6  -1   4 52686.0 919.892   7
   6   1  -4 48849.3 1077.59   2
  -6   1   4 50800.6 1582.01   6
   6  -1  -4 48183.3 811.018   3
  -5  -1   4 12551.5 417.174   5
   5   1  -4 12724.1 672.015   3
   5   1  -4 12327.2 478.977   2
  -5  -1   4 11587.3 720.245   6
  -5   1   4 11526.3 726.057   6
  -5   1   4 11663.1 576.966   7
  -4  -1   4 102267. 2009.69   6
  -4   1   4 96814.2 1979.91   6
   4   1  -4 96981.0 1841.27   3
  -4  -1   4 101530. 1345.54   5
  -4   1   4 103320. 1904.44   1
  -4  -1   4 105276. 1275.95   4
  -3  -1   4 914282. 5759.46   6
  -3  -1   4 968079. 3637.52   4
  -3   1   4 872961. 3961.85   4
   3   1  -4 914148. 4481.15   5
   3   1  -4 874958. 3418.00   4
  -3   1   4 916279. 5855.44   6
   3   1  -4 999999. 5772.70   3
  -3   1   4 925578. 5493.30   1
   2   1  -4 55345.2 1193.58   5
   2   1  -4 60073.4 922.528   1
  -2   1   4 53376.8 1339.51   1
   2   1  -4 55833.9 833.827   7
  -2   1   4 58048.1 1448.23   6
  -2  -1   4 59771.3 838.146   7
  -2  -1   4 57629.5 1406.16   6
   2  -1  -4 59840.9 1045.31   4
   1   1  -4 55633.6 1275.80   5
   1   1  -4 52791.0 998.455   7
  -1   1   4 52380.3 1354.73   1
  -1   1   4 49672.7 1377.41   6
  -1  -1   4 52441.0 971.875   7
  -1  -1   4 53205.2 1348.49   6
   0   1   4 11332.3 672.102   6
   0   1   4 11665.6 554.848   2
   0   1  -4 11831.2 636.006   5
   0  -1   4 11036.4 635.185   6
   0   1  -4 11755.5 552.127   7
   0   1   4 11833.7 673.366   1
   1   1   4 11908.8 716.702   1
   1   1   4 13186.9 652.887   2
  -1   1  -4 12519.5 704.022   5
  -1   1  -4 12422.9 635.187   7
  -2   1  -4 24330.4 980.808   7
  -2   1  -4 24659.6 1038.52   5
   2   1   4 23278.7 950.689   2
   2   1   4 24132.9 1076.80   1
   3   1   4 9083.45 701.797   1
  -3   1  -4 8703.35 656.505   5
  -3   1  -4 9306.75 664.565   7
   3   1   4 10372.1 675.587   2
  -4   1  -4 19020.1 1019.18   5
  -4   1  -4 19444.8 1028.20   7
   4   1   4 19060.7 991.035   2
  -4  -1  -4 18792.1 1033.29   7
  -5   1  -4 19324.2 1059.68   5
  -5  -1  -4 20708.3 1136.12   7
  -5   1  -4 18939.9 1091.79   7
  -6   1  -4 12354.6 933.436   7
  -6   1  -4 12748.1 899.384   5
  -6  -1  -4 12607.3 948.173   7
  -7   1  -4 6343.00 649.064   5
  -7   1  -4 6403.60 703.654   7
  -7  -1  -4 6157.18 695.093   7
  -8   1  -4-15.1065 163.013   7
  -8   1  -4 59.4376 156.584   5
  -8  -1  -4 13.7990 164.622   7
  -9   1  -4 7232.94 752.037   5
  -9  -1  -4 7614.12 759.680   5
  -9  -1  -4 6919.51 824.814   7
  -9   1  -4 6420.09 795.146   7
 -10   1  -4 3336.67 513.032   5
 -10  -1  -4 3231.72 521.926   5
 -10   1  -4 3359.80 587.207   7
 -10  -1  -4 3361.71 574.765   7
 -11  -1  -4 1163.81 332.073   5
 -11   1  -4 1331.55 388.863   7
 -11   1  -4 1513.76 396.899   5
 -11  -1  -4 1149.92 375.385   7
 -12   1  -4 11111.4 1035.69   5
 -12  -1  -4 11855.9 1199.87   7
 -12   1  -4 11573.9 1198.45   7
 -12  -1  -4 11752.6 1050.46   5
 -13   1  -4 1492.62 421.014   5
 -13   1  -4 1322.64 468.260   7
 -13  -1  -4 932.831 299.537   5
 -13  -1  -4 809.222 380.312   7
 -14  -1  -4-21.4485 233.513   7
 -14   1  -4 499.500 282.580   5
 -14  -1  -4 48.3058 137.062   5
 -14   1  -4-432.047 356.666   7
 -15   1  -4 4179.25 837.663   7
 -15   1  -4 2695.73 570.875   5
 -15  -1  -4 3071.34 583.669   5
 -15  -1  -4 2633.20 674.979   7
 -16  -1  -4 2607.56 663.921   7
 -16   1  -4 3502.31 680.140   5
 -16  -1  -4 3498.38 640.754   5
 -16   1  -4 3105.95 753.274   7
 -17   1  -4 49.6877 120.513   5
 -17   1  -4-142.088 240.838   7
 -17  -1  -4-174.286 213.965   5
 -17  -1  -4-20.4026 182.052   7
 -18   1  -4-278.043 323.138   7
 -18   1  -4-88.6751 230.922   5
 -18  -1  -4-11.3144 147.569   7
 -18  -1  -4 27.7492 144.332   5
 -19  -1  -4 6.43915 269.649   7
 -19  -1  -4 390.707 223.124   5
 -19   1  -4 265.538 292.174   7
 -19   1  -4 192.943 211.384   5
 -20   1  -4 430.067 217.292   5
 -20  -1  -4 743.290 405.825   7
 -20   1  -4 530.926 403.213   7
 -21   1  -4-442.545 457.930   7
 -21  -1  -4-81.2848 213.493   7
 -22   1  -4 893.537 516.588   7
 -22  -1  -4 199.556 302.045   7
 -23   1  -4 380.003 292.347   7
 -23  -1  -4 1187.15 608.711   7
 -24   1  -4 2735.86 868.699   7
 -24  -1  -4 3743.42 996.159   7
 -25   1  -4 796.662 485.858   7
 -25  -1  -4 840.192 525.238   7
 -29  -2   4-956.069 732.397   6
 -29   2   4-736.674 551.385   6
 -29   2   4 327.512 343.344   7
 -28  -2   4 26.3927 280.442   6
 -28   2   4-303.069 553.044   6
 -28   2   4-1079.67 710.542   7
 -27   2   4 627.797 487.682   7
 -27   2   4 938.928 617.995   6
 -27  -2   4-76.5900 472.225   6
 -27  -2   4 1004.29 545.949   7
 -26  -2   4-236.542 294.173   6
 -26   2   4 389.347 438.125   6
 -26  -2   4 1044.32 456.826   7
 -26   2   4-15.7488 248.353   7
 -25  -2   4-28.1688 180.046   7
 -25  -2   4-752.364 588.159   6
 -25   2   4 216.542 403.130   6
 -25   2   4 59.6676 274.359   7
 -24   2   4 847.556 431.179   7
 -24  -2   4 666.735 474.249   6
 -24  -2   4 712.037 325.560   7
 -24   2   4 908.134 518.329   6
 -23  -2   4 684.948 568.792   6
 -23   2   4 481.538 393.280   7
 -23  -2   4 866.850 437.224   7
 -23   2   4 1007.74 588.191   6
 -22   2   4 5216.85 1105.70   6
 -22   2   4 3745.41 788.345   7
 -22  -2   4 4343.69 845.700   7
 -21  -2   4 1501.16 452.734   7
 -21   2   4 1034.52 439.842   6
 -21   2   4 1443.61 511.465   7
 -20  -2   4 677.184 325.110   7
 -20   2   4 854.076 375.216   7
 -20   2   4 1748.22 581.232   6
 -19  -2   4 10928.4 1166.70   7
 -19   2   4 8905.33 1127.23   7
 -19   2   4 9875.22 1351.01   6
  18   2  -4 6093.09 788.108   3
 -18   2   4 6273.04 1039.42   6
 -18  -2   4 5256.10 766.830   7
 -18   2   4 6447.54 931.974   7
  17   2  -4 20935.2 1438.49   3
 -17  -2   4 18389.2 1382.99   7
 -17   2   4 19178.6 1527.89   7
 -17   2   4 21088.4 1811.48   6
 -16   2   4 1066.39 458.087   6
 -16  -2   4 473.930 218.417   7
 -16   2   4 435.259 218.932   7
 -16  -2   4 713.639 151.395   5
  16   2  -4 584.957 211.388   3
  15   2  -4 0.31069 102.310   3
 -15  -2   4 63.0093 56.9153   5
 -15   2   4-88.5317 197.235   6
 -15   2   4 229.696 171.293   7
 -15  -2   4 57.1013 118.251   7
 -14   2   4 1906.43 487.720   6
 -14  -2   4 1993.12 245.165   5
  14   2  -4 2316.88 459.600   3
 -14   2   4 1988.70 450.992   7
 -14  -2   4 1548.53 348.183   7
 -13   2   4 1119.84 324.125   7
  13   2  -4 1190.39 319.587   3
 -13  -2   4 1028.52 264.422   7
 -13   2   4 1918.39 490.432   6
 -12   2   4 5271.85 709.882   6
 -12   2   4 4884.52 628.246   7
 -12  -2   4 4790.97 544.644   7
  12   2  -4 5175.14 608.835   3
 -11   2   4 17555.0 1231.75   6
  11   2  -4 16097.2 1000.74   2
 -11   2   4 18233.4 1158.07   7
  11   2  -4 18253.8 1123.58   3
 -11  -2   4 15274.8 922.407   7
  10   2  -4 2914.47 449.963   3
 -10  -2   4 2789.62 489.066   6
 -10  -2   4 2516.96 353.564   7
 -10   2   4 3356.31 480.424   7
 -10   2   4 2730.73 474.079   6
  10   2  -4 3443.55 437.633   2
   9   2  -4 11600.7 749.070   2
  -9  -2   4 11099.0 910.690   6
  -9   2   4 11753.0 923.617   6
  -9   2   4 11433.5 850.027   7
   9   2  -4 10661.4 818.099   3
  -9  -2   4 11126.3 678.755   7
  -8  -2   4 36323.1 1580.17   6
  -8   2   4 37691.2 1460.69   7
  -8   2   4 37270.1 1514.00   6
   8   2  -4 37077.6 1281.15   2
   8   2  -4 34965.0 1417.36   3
   7   2  -4 472.512 140.796   2
  -7   2   4 362.215 153.624   6
   7   2  -4 169.987 87.2799   3
  -7  -2   4 468.341 177.270   6
  -7  -2   4 617.720 107.628   1
  -7   2   4 290.507 133.466   7
   6   2  -4 36804.8 1361.42   3
  -6   2   4 38824.7 1381.77   6
  -6   2   4 37285.1 1329.19   7
  -6  -2   4 39695.0 670.075   1
  -6  -2   4 39067.6 1411.34   6
   6   2  -4 37979.4 1161.86   2
   6  -2  -4 39915.4 693.237   3
  -5   2   4 4060.55 432.536   6
   5   2  -4 4060.60 438.597   3
   5  -2  -4 5214.47 296.340   3
  -5  -2   4 5247.32 483.089   6
  -5   2   4 4983.62 465.602   7
   4   2  -4 61678.9 1678.72   3
  -4   2   4 58850.7 1556.09   6
  -4  -2   4 65245.3 1169.81   7
  -4   2   4 61192.0 1761.45   1
  -4  -2   4 60710.1 1553.19   6
  -4   2   4 64107.3 1543.43   4
  -3   2   4 278853. 3252.53   6
  -3  -2   4 285015. 2448.89   7
  -3   2   4 287079. 3667.78   1
   3   2  -4 284396. 2930.04   4
   3   2  -4 286629. 3585.54   3
  -3   2   4 287390. 3164.98   4
  -3  -2   4 273804. 3107.93   6
  -2  -2   4 51464.7 1284.97   6
   2   2  -4 50576.3 1133.87   7
  -2   2   4 52594.0 1388.63   6
  -2   2   4 51270.9 1541.57   1
   2   2  -4 56774.5 1373.72   4
  -1   2   4 14770.4 843.390   1
   1   2  -4 17974.0 883.552   3
   1   2  -4 15311.0 668.931   7
  -1   2   4 15212.3 775.831   6
  -1  -2   4 15346.6 701.694   6
   0   2  -4-65.9114 87.1897   7
   0  -2   4-45.5990 68.5408   6
   0   2  -4 7.90312 88.0662   5
   0   2   4-113.459 116.105   1
   0   2   4-31.5859 78.6118   6
  -1   2  -4 760.010 184.542   7
   1   2   4 802.318 216.047   1
  -1   2  -4 745.325 194.072   5
   2   2   4 7459.51 603.153   2
  -2   2  -4 7284.15 633.684   5
  -2   2  -4 7211.91 575.597   7
   2   2   4 6565.89 610.183   1
   3   2   4 12763.1 870.980   1
  -3   2  -4 11500.7 807.445   5
   3   2   4 10797.3 761.803   2
  -3   2  -4 11200.2 770.742   7
  -4   2  -4 53411.4 1796.53   7
   4   2   4 55368.3 1896.40   1
  -4   2  -4 54286.5 1815.97   5
   4   2   4 55105.0 1787.75   2
   5   2   4 9541.13 800.523   2
   5   2   4 9804.91 852.833   1
  -5   2  -4 10836.9 842.846   5
  -5   2  -4 10947.9 867.107   7
   6   2   4 6955.07 701.272   2
  -6   2  -4 6686.30 683.983   5
  -6   2  -4 6314.15 680.345   7
  -7  -2  -4 6658.52 737.999   7
  -7   2  -4 5940.30 715.229   7
  -7   2  -4 6817.91 723.375   5
   7   2   4 7199.69 747.062   2
  -8   2  -4 2274.28 436.791   5
  -8   2  -4 2891.15 508.045   7
   8   2   4 3185.26 522.023   2
  -8  -2  -4 2331.71 475.544   7
  -9   2  -4 57.2005 139.683   5
  -9  -2  -4 249.670 140.244   7
  -9   2  -4 91.8879 200.132   7
 -10   2  -4-50.5631 156.173   5
 -10   2  -4-94.4271 212.410   7
 -10  -2  -4-26.9493 169.475   7
 -11   2  -4 14168.6 1183.40   5
 -11  -2  -4 14246.8 1301.55   7
 -11   2  -4 13263.4 1273.59   7
 -12  -2  -4 636.054 345.201   7
 -12   2  -4 529.440 273.167   5
 -12   2  -4 382.759 315.423   7
 -13   2  -4-93.4778 175.532   5
 -13   2  -4-163.960 258.702   7
 -13  -2  -4 12.3644 165.032   7
 -13  -2  -4-27.6632 148.940   5
 -14   2  -4 2891.99 691.308   7
 -14   2  -4 3718.80 681.949   5
 -14  -2  -4 3744.34 640.478   5
 -14  -2  -4 3074.68 672.066   7
 -15   2  -4 441.208 227.486   5
 -15  -2  -4 938.441 456.462   7
 -15  -2  -4 970.471 327.119   5
 -15   2  -4 777.877 393.765   7
 -16  -2  -4 1643.48 536.794   7
 -16   2  -4 2194.80 648.427   7
 -16   2  -4 1756.41 490.695   5
 -16  -2  -4 1755.66 499.298   5
 -17  -2  -4 1998.54 630.735   7
 -17  -2  -4 1730.08 463.152   5
 -17   2  -4 1864.88 603.368   7
 -18   2  -4 216.837 270.987   7
 -18  -2  -4 51.8210 163.655   5
 -18  -2  -4 439.894 330.239   7
 -19  -2  -4 969.194 354.757   5
 -19   2  -4 1496.94 605.197   7
 -19  -2  -4 1372.87 491.425   7
 -20  -2  -4-216.625 309.021   7
 -20   2  -4 53.0031 330.545   7
 -21   2  -4-105.253 325.800   7
 -21  -2  -4 475.796 341.343   7
 -22   2  -4 1042.11 556.057   7
 -22  -2  -4 250.069 298.011   7
 -23  -2  -4-370.694 411.374   7
 -23   2  -4-255.507 247.671   7
 -24  -2  -4 2017.12 749.057   7
 -24   2  -4 1454.63 618.975   7
 -25   2  -4-105.266 325.605   7
 -25  -2  -4 850.984 502.619   7
 -28  -3   4 1093.12 635.684   6
 -28   3   4 987.129 593.424   7
 -28   3   4 1657.11 898.708   6
 -27  -3   4 327.904 426.968   6
 -27   3   4-441.951 450.330   7
 -26  -3   4 76.4141 180.987   7
 -26   3   4 154.217 226.210   7
 -26   3   4-163.744 368.327   6
 -26  -3   4 30.4386 327.436   6
 -25   3   4 1092.86 570.228   7
 -25  -3   4 1046.26 396.205   7
 -25  -3   4 887.207 604.874   6
 -25   3   4-32.9639 441.178   6
 -24   3   4 1094.81 528.142   6
 -24  -3   4 1781.61 710.835   6
 -24  -3   4 1901.99 587.448   7
 -24   3   4 2113.37 639.212   7
 -23   3   4 1053.83 604.903   6
 -23  -3   4 795.953 369.794   7
 -23  -3   4 884.599 509.280   6
 -23   3   4 397.571 360.969   7
 -22   3   4 3923.98 947.798   6
 -22  -3   4 4571.41 1072.30   6
 -22   3   4 2077.37 595.171   7
 -22  -3   4 2168.92 563.195   7
 -21   3   4-266.357 217.648   7
 -21   3   4 256.079 243.310   6
 -21  -3   4 554.686 339.453   7
 -20   3   4 1741.50 570.468   7
 -20  -3   4 2102.33 523.281   7
  20   3  -4 2362.73 586.331   3
 -20   3   4 2007.08 627.741   6
 -19   3   4 1076.52 476.229   6
 -19  -3   4 783.793 310.166   7
  19   3  -4 479.171 241.484   3
 -19   3   4 650.945 368.627   7
 -18   3   4 206.955 201.141   6
 -18   3   4 150.551 194.383   7
 -18  -3   4 84.7468 132.278   7
  18   3  -4 74.7049 130.145   3
 -17   3   4 11049.9 1287.05   6
 -17   3   4 11219.3 1229.78   7
 -17  -3   4 10225.5 1047.41   7
  17   3  -4 10147.5 1093.57   3
 -16   3   4 2998.30 603.430   7
 -16  -3   4 3257.27 554.591   7
  16   3  -4 3966.35 679.608   3
 -16   3   4 3032.47 639.888   6
 -15  -3   4 7909.66 851.019   7
 -15   3   4 7634.33 953.718   7
  15   3  -4 8667.01 951.048   3
 -15   3   4 7675.25 1001.49   6
  14   3  -4 956.188 334.783   2
 -14   3   4 930.511 368.924   6
 -14  -3   4 670.019 261.708   7
 -14   3   4 1069.23 353.414   7
  14   3  -4 1124.82 367.954   3
  13   3  -4 117.643 128.349   3
 -13   3   4 513.013 246.083   6
 -13   3   4 719.065 214.899   7
 -13  -3   4 488.460 197.074   7
  13   3  -4 437.277 170.634   2
  12   3  -4 18228.7 1195.56   2
 -12  -3   4 19255.3 1144.93   7
 -12   3   4 18832.9 1350.33   6
  12   3  -4 17872.1 1286.46   3
 -12   3   4 17954.3 1316.33   7
  11   3  -4 2.99919 149.496   3
 -11  -3   4 173.222 142.618   6
 -11   3   4-118.508 183.527   6
  11   3  -4 191.791 196.215   2
 -11  -3   4 58.9522 80.9665   7
 -11   3   4 45.8266 105.419   7
 -10   3   4 9333.33 862.851   6
 -10  -3   4 11258.1 982.809   6
  10   3  -4 10523.3 822.037   2
 -10   3   4 11625.3 984.296   7
  10   3  -4 10302.5 903.165   3
  -9   3   4-162.614 114.776   6
  -9  -3   4-89.5035 176.720   6
   9   3  -4 204.254 111.397   3
  -9   3   4 18.8290 111.927   7
   9   3  -4 119.397 122.072   2
  -8   3   4 101377. 2698.59   7
  -8   3   4 103188. 2541.49   6
   8   3  -4 100820. 2695.11   3
  -8  -3   4 96682.4 2595.71   6
   8   3  -4 101741. 2374.94   2
   7  -3  -4 11450.8 430.791   3
   7   3  -4 10891.6 891.496   3
  -7   3   4 11665.2 889.079   7
  -7  -3   4 12320.6 860.322   6
  -7   3   4 12257.1 829.812   6
  -6   3   4 13101.4 804.698   6
   6   3  -4 12192.1 482.962   1
  -6  -3   4 12238.2 797.204   6
  -6   3   4 11545.3 868.060   7
  -6  -3   4 13293.1 530.369   1
   6   3  -4 12303.1 901.884   3
  -5  -3   4 801.263 195.103   6
   5   3  -4 1395.08 307.705   3
  -5   3   4 1178.06 279.185   4
   5   3  -4 1088.60 144.349   1
  -5   3   4 1457.13 247.463   6
  -4   3   4 65960.5 2069.01   1
  -4  -3   4 64089.7 1603.01   6
   4   3  -4 58744.0 1871.60   3
  -4   3   4 63503.5 1622.72   6
  -4   3   4 70133.5 1912.78   4
   4   3  -4 66044.4 1188.66   1
  -3  -3   4 9733.16 576.599   6
   3   3  -4 8443.97 702.771   3
  -3   3   4 9721.83 791.249   1
  -3   3   4 9309.99 593.803   6
  -3   3   4 9494.83 700.644   4
   3   3  -4 9862.12 687.870   4
  -2   3   4 21254.8 1155.70   1
   2   3  -4 20221.6 984.639   4
  -2   3   4 18568.3 855.079   6
   2   3  -4 19029.6 1036.27   3
  -2  -3   4 18383.0 747.004   6
  -2   3   4 19807.2 1005.21   4
   2   3  -4 18923.2 886.000   7
   1   3  -4 22770.0 1000.46   7
   1   3  -4 24319.9 1110.96   4
   1   3  -4 25998.5 1199.73   3
  -1   3   4 22785.9 960.609   6
  -1  -3   4 24585.8 855.313   6
  -1   3   4 23994.1 1217.36   1
   0   3  -4 54336.9 1757.77   3
   0   3  -4 53690.8 1597.66   7
   0  -3   4 52079.0 1269.20   6
   1   3   4 60630.6 1946.56   1
  -1   3  -4 56931.9 1734.98   7
  -2   3  -4 474.018 182.872   7
  -2   3  -4 302.721 157.187   3
   2   3   4 433.743 183.825   1
  -3   3  -4 24080.7 1233.22   7
  -3   3  -4 24526.3 1170.98   3
   3   3   4 25330.4 1318.84   1
   3   3   4 25552.8 1298.32   2
  -4   3  -4 57799.3 2002.56   7
   4   3   4 56248.6 2046.40   1
   4   3   4 57644.4 2018.04   2
   5   3   4 61.5868 159.277   2
  -5   3  -4-91.1734 147.259   7
   5   3   4 159.385 157.301   1
   6   3   4 31393.1 1588.26   2
  -6   3  -4 28949.5 1560.73   7
   6   3   4 30463.8 1616.64   1
   7   3   4 9023.91 891.788   2
   7   3   4 10348.4 999.745   1
  -7   3  -4 9347.37 942.628   7
  -8   3  -4 26463.8 1645.06   7
   8   3   4 28178.5 1631.91   2
   9   3   4 1104.79 366.024   2
  -9   3  -4 1130.79 342.405   7
  10   3   4 6140.21 819.433   2
 -10   3  -4 5772.80 855.997   7
 -10  -3  -4 5949.68 811.806   7
 -11  -3  -4-19.2827 175.962   7
 -11   3  -4-54.7856 255.049   7
 -12  -3  -4 5030.92 812.787   7
 -12   3  -4 6514.70 958.835   7
 -13  -3  -4 3062.72 672.101   7
 -13   3  -4 4662.52 837.808   7
 -14   3  -4 292.807 280.202   7
 -14  -3  -4 1082.31 406.489   7
 -15   3  -4 496.467 328.270   7
 -15  -3  -4 513.364 315.271   7
 -16  -3  -4 85.1760 157.675   7
 -16   3  -4-374.951 467.030   7
 -16  -3  -4 16.9625 181.494   5
 -17  -3  -4-1.28577 233.401   7
 -17   3  -4 129.620 241.018   7
 -17  -3  -4 339.827 303.833   5
 -18   3  -4 2420.19 709.273   7
 -18  -3  -4 4257.60 787.035   5
 -18  -3  -4 2417.73 697.491   7
 -19   3  -4 2514.44 768.241   7
 -19  -3  -4 2374.66 712.175   7
 -19  -3  -4 1751.01 540.803   5
 -20  -3  -4-341.693 332.116   7
 -20   3  -4 262.416 326.903   7
 -21  -3  -4-3.27143 219.472   7
 -21   3  -4 883.662 530.413   7
 -22  -3  -4-355.680 482.666   7
 -22   3  -4 30.6496 338.840   7
 -23  -3  -4-183.802 369.408   7
 -23   3  -4-494.541 530.756   7
 -24   3  -4 1133.19 623.044   7
 -24  -3  -4 635.065 420.718   7
 -25  -3  -4-702.458 475.476   7
 -25   3  -4 755.065 552.000   7
 -28   4   4 1389.79 682.631   6
 -28   4   4 634.499 383.730   7
 -28  -4   4 585.856 506.117   6
 -27  -4   4 987.477 651.719   6
 -27   4   4-601.782 598.829   6
 -27   4   4 1218.97 632.990   7
 -26   4   4 742.564 342.680   6
 -26   4   4 771.843 487.381   7
 -25   4   4 1561.98 637.074   7
 -25   4   4 2255.31 876.013   6
 -25  -4   4 1130.86 582.092   6
 -25  -4   4 1253.66 519.079   7
 -24   4   4 3409.31 918.601   7
 -24   4   4 4193.91 1023.33   6
 -24  -4   4 2418.30 843.327   6
 -24  -4   4 2983.99 740.465   7
 -23  -4   4 284.326 296.490   7
 -23  -4   4-610.298 457.756   6
 -23   4   4-7.68787 254.493   6
 -23   4   4 189.994 350.827   7
 -22  -4   4 1403.69 470.810   7
 -22   4   4 684.472 426.853   6
 -22   4   4 1018.42 503.113   7
 -22  -4   4 422.744 360.414   6
 -21   4   4 175.551 291.291   7
 -21   4   4-607.251 423.822   6
 -21  -4   4 186.681 304.102   6
 -21  -4   4-151.449 248.785   7
  21   4  -4 159.317 160.561   3
  20   4  -4 5894.94 943.858   3
 -20  -4   4 6628.73 968.201   7
 -20   4   4 5841.98 1044.70   7
 -20   4   4 7100.53 1183.72   6
 -19   4   4 241.440 274.413   6
 -19   4   4 1048.64 435.647   7
  19   4  -4 367.453 315.334   3
 -19  -4   4 771.688 328.673   7
 -18   4   4-214.635 251.712   6
  18   4  -4 42.5084 199.750   3
 -18   4   4 320.206 263.628   7
 -18  -4   4 101.859 216.108   7
 -17  -4   4 3261.05 591.563   7
  17   4  -4 3167.21 651.322   3
 -17   4   4 2700.99 673.061   7
 -17   4   4 3241.19 727.758   6
  16   4  -4 824.608 403.945   3
  16   4  -4 393.371 299.970   2
 -16  -4   4 664.761 270.970   7
 -16   4   4 325.877 268.341   6
 -16   4   4 513.092 338.998   7
 -15   4   4 2460.95 580.486   7
  15   4  -4 2292.93 567.653   3
 -15  -4   4 2979.85 534.468   7
 -15   4   4 3288.45 657.390   6
  15   4  -4 2357.58 510.009   2
 -14   4   4 3255.98 609.748   6
  14   4  -4 3185.74 617.306   3
 -14   4   4 3644.54 689.909   7
  14   4  -4 2463.81 494.846   2
 -14  -4   4 2516.70 476.633   7
 -13  -4   4 4290.24 607.662   7
 -13   4   4 3907.06 641.153   6
  13   4  -4 4062.52 625.234   2
 -13   4   4 4174.25 732.522   7
  13   4  -4 4368.39 704.309   3
  12   4  -4 439.981 226.107   2
 -12   4   4 894.361 311.178   6
 -12  -4   4 511.049 210.494   6
 -12   4   4 880.949 340.097   7
  12   4  -4 641.820 265.507   3
  11   4  -4 1573.42 368.860   2
 -11   4   4 1153.31 371.697   7
  11   4  -4 1373.42 373.367   3
 -11  -4   4 1596.71 395.190   6
 -11   4   4 752.665 236.349   6
 -10   4   4 21842.1 1306.89   6
 -10  -4   4 21089.0 1384.42   6
  10   4  -4 20647.9 1275.77   2
 -10   4   4 20169.9 1419.77   7
  10   4  -4 20747.9 1432.60   3
  -9   4   4 5.02312 116.831   7
  -9   4   4 136.349 130.024   6
  -9  -4   4-119.611 170.174   6
   9   4  -4-132.984 158.449   3
   9   4  -4 29.4945 119.725   2
  -8   4   4 2482.75 470.601   7
   8   4  -4 2415.16 297.806   1
  -8   4   4 2270.13 366.110   6
   8   4  -4 2073.71 436.665   3
  -8  -4   4 2565.32 445.523   6
  -7  -4   4 1187.36 285.486   6
  -7   4   4 832.645 224.742   6
  -7   4   4 1074.88 178.622   3
   7   4  -4 986.444 193.758   1
   7   4  -4 873.442 289.192   3
  -7   4   4 1080.42 297.689   7
   6   4  -4 7333.66 488.984   1
  -6   4   4 6075.93 722.683   7
  -6  -4   4 6708.18 606.512   6
  -6   4   4 6432.94 570.206   6
  -6   4   4 6947.66 726.397   4
   6   4  -4 6413.90 740.362   3
  -6   4   4 6082.69 463.562   3
  -5   4   4 8392.25 607.684   6
  -5   4   4 9886.32 630.351   3
  -5   4   4 8758.93 813.927   4
  -5  -4   4 8720.68 645.222   6
  -5   4   4 8647.28 881.870   1
   5   4  -4 8602.55 535.102   1
   5   4  -4 9540.61 866.287   3
  -4  -4   4 37672.2 1224.56   6
  -4   4   4 37412.0 1225.48   6
  -4   4   4 38268.5 1637.38   4
   4   4  -4 41766.7 1763.73   3
  -4   4   4 41049.0 1363.64   3
  -4   4   4 38318.9 1768.89   1
   4   4  -4 38863.7 1194.75   1
  -3   4   4 9351.25 603.683   6
  -3  -4   4 8396.30 525.229   6
  -3   4   4 8752.05 777.383   4
   3   4  -4 8740.83 754.481   4
   3   4  -4 8234.00 793.524   3
  -3   4   4 8488.74 829.634   1
   3   4  -4 8654.34 604.735   1
  -3   4   4 9456.37 690.835   3
  -2   4   4 3041.05 344.479   6
  -2   4   4 2860.86 418.751   3
  -2  -4   4 2589.03 265.385   6
   2   4  -4 2521.21 424.227   3
  -2   4   4 2534.13 463.726   1
   2   4  -4 2532.13 417.762   4
  -2   4   4 2789.95 443.651   4
  -1   4   4 55637.9 1828.11   3
  -1   4   4 54214.9 2041.50   1
   1   4  -4 49068.1 1848.84   4
   1   4  -4 51728.6 1785.26   7
  -1  -4   4 53208.4 1189.96   6
   1   4  -4 56299.3 1966.49   3
   0   4   4 30349.7 1432.13   3
   0   4   4 28311.4 1484.65   1
   0   4  -4 31789.7 1485.26   3
   0   4  -4 29792.6 1372.50   7
   0   4  -4 29273.8 1389.96   4
   1   4   4 4669.94 612.357   1
  -1   4  -4 5703.86 614.010   7
   1   4   4 5128.26 636.420   3
  -1   4  -4 5068.15 589.017   3
  -2   4  -4 41909.0 1748.50   7
  -2   4  -4 43154.3 1724.87   3
   2   4   4 40559.7 1807.83   1
  -3   4  -4 29663.7 1407.94   3
   3   4   4 27452.4 1517.40   3
  -3   4  -4 29166.8 1518.62   7
   3   4   4 26680.5 1475.20   1
  -4   4  -4 339.322 166.725   3
   4   4   4 388.056 206.023   1
   4   4   4 476.517 242.866   3
   4   4   4 193.769 198.845   2
  -4   4  -4 301.471 186.792   7
   5   4   4 6652.53 773.623   1
  -5   4  -4 6288.52 774.259   7
   5   4   4 6411.08 771.369   2
  -5   4  -4 5559.93 620.780   3
   6   4   4 692.587 270.748   1
  -6   4  -4 512.711 192.427   3
   6   4   4 869.692 333.657   2
  -6   4  -4 773.415 327.493   7
   7   4   4 5631.99 766.378   2
  -7   4  -4 4971.24 587.786   3
  -7   4  -4 5682.12 756.192   7
   7   4   4 4379.58 688.453   1
   8   4   4 317.412 149.402   2
  -8   4  -4 243.845 184.910   7
  -8   4  -4 524.240 214.596   3
   8   4   4 560.568 297.906   1
  -9   4  -4 10.5402 221.535   7
   9   4   4 426.721 259.031   1
   9   4   4 103.311 215.319   2
 -10   4  -4 6722.05 914.983   7
  10   4   4 7569.46 958.522   2
  11   4   4 5887.24 871.468   2
 -11   4  -4 6741.41 972.970   7
  12   4   4 148.287 291.081   2
 -12   4  -4 411.011 319.385   7
 -12  -4  -4 255.880 150.368   7
 -13   4  -4 800.582 409.401   7
 -13  -4  -4 682.258 384.681   7
  13   4   4 902.823 398.363   2
 -14   4  -4 1156.73 535.676   7
 -14  -4  -4 1171.08 450.712   7
 -15  -4  -4 2614.68 684.961   7
 -15   4  -4 3486.49 801.325   7
 -16  -4  -4-322.868 354.374   7
 -16   4  -4-216.069 244.127   7
 -17   4  -4 409.410 316.478   7
 -17  -4  -4 781.203 337.174   7
 -18  -4  -4-214.925 271.381   7
 -18   4  -4-461.103 427.741   7
 -18  -4  -4-200.388 238.200   5
 -19  -4  -4 1085.96 491.832   7
 -19   4  -4 457.017 413.287   7
 -20  -4  -4 1522.93 587.764   7
 -20   4  -4 1944.16 736.441   7
 -21  -4  -4-140.952 222.115   7
 -21   4  -4 96.9360 370.026   7
 -22   4  -4 2048.42 648.267   7
 -22  -4  -4 2465.79 776.909   7
 -23   4  -4 765.837 524.343   7
 -23  -4  -4 364.322 291.169   7
 -24   4  -4 274.948 390.809   7
 -24  -4  -4 533.731 436.711   7
 -27   5   4-541.861 456.835   6
 -27  -5   4-317.380 458.181   6
 -27   5   4 463.544 538.581   7
 -26   5   4-392.979 477.126   6
 -26   5   4 347.574 369.061   7
 -25  -5   4 83.2699 237.935   6
 -25   5   4 553.458 445.398   7
 -25   5   4 205.550 253.136   6
 -24  -5   4 278.057 378.976   6
 -24   5   4 425.478 467.038   6
 -24  -5   4 57.3502 148.651   7
 -24   5   4 33.6061 264.421   7
 -23   5   4 1639.50 667.308   7
 -23  -5   4 1485.52 517.399   7
 -23   5   4 1562.40 603.379   6
 -23  -5   4 1517.26 592.102   6
  22   5  -4 1063.16 481.386   3
 -22  -5   4 1162.23 450.867   7
 -22  -5   4 1051.19 577.368   6
 -22   5   4 1496.02 653.827   7
 -22   5   4 1529.86 496.864   6
 -21   5   4-152.971 233.654   6
 -21  -5   4-143.687 242.564   7
 -21  -5   4 306.326 398.576   6
 -21   5   4 136.534 296.998   7
  21   5  -4 340.009 260.763   3
 -20   5   4 3392.17 836.843   7
 -20  -5   4 3670.25 902.740   6
 -20  -5   4 3900.72 756.676   7
 -20   5   4 5302.83 997.572   6
  20   5  -4 4363.91 879.002   3
 -19   5   4 622.044 343.104   7
 -19  -5   4 775.420 397.734   6
 -19   5   4 1269.83 509.660   6
  19   5  -4 366.618 243.293   3
 -19  -5   4 850.181 366.107   7
  18   5  -4-155.262 217.284   2
 -18   5   4 88.6491 197.924   6
 -18   5   4-44.7091 175.243   7
  18   5  -4 475.143 313.873   3
 -18  -5   4-91.6315 147.169   7
 -18  -5   4-426.588 354.384   6
  17   5  -4 287.778 157.348   2
 -17  -5   4-170.584 194.770   6
  17   5  -4-94.5081 198.789   3
 -17   5   4 157.411 285.604   7
 -17   5   4 59.9310 212.891   6
 -17  -5   4 69.1872 131.523   7
  16   5  -4 4.97053 253.740   2
 -16  -5   4-187.587 165.240   7
 -16   5   4 102.671 151.426   6
  16   5  -4 53.1067 175.380   3
 -16  -5   4 237.638 281.511   6
 -16   5   4 245.838 211.699   7
  15   5  -4 2132.60 500.239   2
 -15   5   4 2409.69 615.912   7
 -15   5   4 2808.73 598.964   6
 -15  -5   4 2672.25 613.538   6
  15   5  -4 2549.71 609.162   3
 -15  -5   4 2089.67 465.898   7
 -14   5   4 3771.99 760.522   7
  14   5  -4 3514.10 711.499   3
  14   5  -4 4076.85 686.977   2
 -14   5   4 3895.83 679.041   6
 -14  -5   4 3629.77 705.195   6
 -13   5   4 6891.56 880.092   6
  13   5  -4 6962.65 854.268   2
 -13   5   4 6040.12 927.029   7
  13   5  -4 7159.04 944.399   3
 -13  -5   4 6623.57 880.228   6
 -12  -5   4 7841.95 926.315   6
  12   5  -4 7734.14 894.178   2
 -12   5   4 7958.85 871.516   6
  12   5  -4 7402.43 956.031   3
 -12   5   4 7869.70 1028.20   7
 -11   5   4-134.870 198.150   6
  11   5  -4 125.078 243.486   3
  11   5  -4-98.0204 181.132   2
 -11   5   4-46.7942 196.358   7
 -11  -5   4 212.058 221.957   6
  10   5  -4 9958.12 737.933   1
 -10   5   4 9724.52 1089.55   7
  10   5  -4 9439.30 928.629   2
  10   5  -4 10586.5 1112.88   3
 -10   5   4 9895.89 878.296   6
 -10  -5   4 9239.48 915.044   6
   9   5  -4 3003.66 397.656   1
  -9   5   4 3102.71 309.781   3
   9   5  -4 2975.49 575.748   3
  -9   5   4 3071.39 472.456   6
  -9  -5   4 2813.44 478.822   6
  -9   5   4 2202.54 523.774   7
  -8   5   4 5622.49 458.714   3
   8   5  -4 5226.89 491.662   1
   8   5  -4 5525.05 782.207   3
  -8   5   4 6066.95 609.002   6
  -8  -5   4 5528.79 633.635   6
  -8   5   4 4860.98 712.201   4
  -8   5   4 5616.98 789.236   7
   7   5  -4 602.001 215.055   3
  -7  -5   4 1286.00 308.113   6
  -7   5   4 1246.10 327.112   4
   7   5  -4 1315.30 251.992   1
  -7   5   4 974.120 328.168   7
  -7   5   4 1039.73 215.127   3
  -7   5   4 614.812 164.015   6
   6   5  -4 7968.15 895.677   3
   6   5  -4 8208.91 623.920   1
  -6   5   4 8994.99 647.610   6
  -6   5   4 8326.64 637.610   3
  -6  -5   4 7970.15 654.177   6
  -6   5   4 8657.66 892.388   4
  -5  -5   4 10715.1 708.631   6
   5   5  -4 11239.0 739.540   1
  -5   5   4 11793.7 1099.54   1
  -5   5   4 11420.4 692.136   6
  -5   5   4 12060.8 806.091   3
  -5   5   4 12170.1 1036.01   4
   5   5  -4 11654.8 1056.60   3
   4   5  -4 1287.37 374.114   3
  -4  -5   4 1032.33 207.223   6
   4   5  -4 975.484 223.992   1
  -4   5   4 1097.26 353.925   4
  -4   5   4 884.826 229.801   3
  -4   5   4 1271.93 367.288   1
  -4   5   4 1056.69 212.870   6
   3   5  -4 12426.0 1061.89   3
  -3   5   4 11003.8 1020.19   1
  -3   5   4 11333.1 993.271   4
   3   5  -4 10747.5 985.851   4
   3   5  -4 11726.4 824.444   1
  -3  -5   4 11044.5 566.659   6
  -3   5   4 10414.6 638.079   6
  -3   5   4 10808.3 854.609   3
  -2   5   4 5731.17 722.666   4
   2   5  -4 6029.64 727.341   3
   2   5  -4 5218.24 660.890   4
  -2  -5   4 5499.47 364.868   6
  -2   5   4 5462.17 620.536   3
  -2   5   4 5784.47 740.849   1
   1   5  -4 5803.07 699.586   3
  -1   5   4 5490.36 717.764   1
   1   5  -4 5517.18 673.561   4
  -1   5   4 4843.14 616.202   3
   1   5  -4 5554.13 334.936   6
   0   5  -4-29.2868 51.7727   6
   0   5  -4 357.990 203.574   7
   0   5  -4-82.7109 166.763   4
   0   5  -4-114.066 173.185   3
   0   5   4 39.6341 126.602   3
   0   5   4-318.597 235.826   1
  -1   5  -4 3832.23 588.574   4
  -1   5  -4 3277.74 540.815   7
   1   5   4 3104.30 526.133   3
   1   5   4 3512.80 572.066   1
  -1   5  -4 3808.74 546.135   3
  -1   5  -4 3717.27 293.683   6
   2   5   4 8635.94 910.225   1
  -2   5  -4 9336.81 921.984   7
   2   5   4 9945.06 959.778   3
  -2   5  -4 8345.34 811.950   3
   3   5   4-114.942 131.251   1
  -3   5  -4-28.4965 103.685   3
   3   5   4-10.6949 140.037   3
  -3   5  -4-59.8840 204.383   7
   4   5   4 392.874 256.417   1
  -4   5  -4 166.956 182.484   3
   4   5   4 473.665 297.737   3
  -4   5  -4 4.91078 193.357   7
   5   5   4-128.506 206.210   2
  -5   5  -4 39.1407 105.024   3
  -5   5  -4-13.8128 176.993   7
   5   5   4 416.098 244.062   1
   5   5   4 217.694 203.249   3
   6   5   4 2672.19 511.154   2
  -6   5  -4 2556.17 559.714   7
  -6   5  -4 3498.54 523.796   3
   6   5   4 2908.49 600.936   3
   6   5   4 3059.63 562.391   1
   7   5   4 3104.68 591.476   2
   7   5   4 1900.29 514.723   3
   7   5   4 2014.30 473.520   1
  -7   5  -4 2240.15 416.304   3
  -7   5  -4 2033.05 510.294   7
   8   5   4 778.768 359.531   1
  -8   5  -4 238.727 184.927   7
  -8   5  -4 624.727 270.019   3
   8   5   4 696.792 316.936   2
   9   5   4 3730.67 729.554   1
  -9   5  -4 3915.74 744.166   7
  -9   5  -4 3255.11 515.373   3
   9   5   4 3279.59 634.066   2
  10   5   4 41192.8 2324.92   1
 -10   5  -4 38718.0 1813.55   3
 -10   5  -4 35900.6 2283.56   7
  10   5   4 38036.6 2247.77   2
  11   5   4 7087.22 1001.65   2
 -11   5  -4 7506.46 793.304   3
 -11   5  -4 8299.18 1144.87   7
 -12   5  -4 2707.54 675.268   7
 -12   5  -4 2691.00 496.244   3
  12   5   4 2503.40 662.972   2
 -13   5  -4 207.808 206.722   7
 -13   5  -4 406.690 106.442   3
  13   5   4 489.703 299.880   2
 -13  -5  -4 511.989 358.573   7
 -14  -5  -4 6459.72 1024.35   7
 -14   5  -4 6979.64 1135.25   7
  14   5   4 7105.19 1076.01   2
 -15   5  -4-143.821 258.709   7
 -15  -5  -4 365.140 321.455   7
 -16   5  -4-606.952 388.947   7
 -16  -5  -4 266.216 263.073   7
 -17   5  -4 2025.05 684.918   7
 -17  -5  -4 1681.29 588.287   7
 -18  -5  -4 345.708 378.527   7
 -18   5  -4-654.410 435.347   7
 -19  -5  -4 503.500 333.910   7
 -19   5  -4-26.7732 300.952   7
 -20   5  -4 969.047 436.084   7
 -20  -5  -4 546.497 321.013   7
 -21   5  -4 906.302 567.273   7
 -21  -5  -4 1139.69 554.938   7
 -22   5  -4 1687.02 724.587   7
 -22  -5  -4 170.762 202.917   7
 -23   5  -4 1012.78 605.127   7
 -23  -5  -4 224.426 379.630   7
 -26  -6   4 135.131 369.323   6
 -26   6   4 713.373 442.277   7
 -25  -6   4 739.598 558.912   6
 -25   6   4 102.459 236.444   7
 -24   6   4 1067.94 560.997   6
 -24  -6   4 287.648 281.798   6
 -24   6   4 1199.29 599.891   7
 -23   6   4 4141.37 969.857   6
 -23  -6   4 2433.98 837.404   6
 -23   6   4 5177.49 1132.52   7
 -22  -6   4 64.1386 155.883   6
 -22   6   4 43.8338 308.414   7
 -22  -6   4 389.457 302.095   7
  22   6  -4 24.7305 253.656   3
 -21   6   4 1764.44 589.027   6
 -21  -6   4 1605.47 618.805   6
 -21   6   4 1709.00 685.559   7
  21   6  -4 1728.81 567.155   3
 -21  -6   4 1615.90 505.975   7
 -20  -6   4 3.65885 238.457   6
 -20   6   4-377.244 352.800   6
  20   6  -4 374.152 230.893   3
 -20  -6   4-221.629 197.115   7
  19   6  -4 668.181 333.271   2
  19   6  -4 56.2519 276.855   3
 -19   6   4-34.1926 237.224   6
 -19  -6   4 365.626 320.737   6
 -19   6   4-68.5613 212.983   7
 -19  -6   4 269.342 146.186   7
  18   6  -4 11.1637 153.233   3
 -18  -6   4-396.006 329.464   6
 -18   6   4 311.721 313.544   6
 -18  -6   4 95.4329 150.256   7
 -18   6   4-356.023 306.777   7
  18   6  -4 117.026 325.052   2
 -17  -6   4 165.215 163.229   7
 -17   6   4 252.102 187.092   7
  17   6  -4-91.1280 275.867   2
  17   6  -4 239.056 187.287   3
 -17   6   4-125.331 300.418   6
 -17  -6   4 391.989 195.232   6
  16   6  -4 218.979 225.436   3
 -16   6   4 143.727 178.158   6
 -16   6   4-16.6420 288.780   7
 -16  -6   4-48.3200 124.187   7
 -16  -6   4 96.5777 153.608   6
  16   6  -4-35.7881 178.530   2
  15   6  -4 348.792 255.863   2
  15   6  -4 94.7903 191.577   3
 -15   6   4 748.216 349.029   6
 -15  -6   4 380.425 219.086   6
 -14   6   4 136.590 163.408   6
 -14   6   4 46.7314 206.275   7
  14   6  -4 379.695 278.918   2
 -14  -6   4 257.647 168.606   6
  14   6  -4 100.323 192.840   3
  13   6  -4 1336.62 457.480   2
 -13   6   4 1119.37 372.044   6
  13   6  -4 436.641 310.468   3
 -13   6   4 447.196 336.930   7
 -13  -6   4 418.294 281.528   6
 -12   6   4 335.538 213.574   7
 -12   6   4 578.350 240.784   6
  12   6  -4 488.196 230.505   3
 -12  -6   4 646.549 336.508   6
  12   6  -4 254.610 230.157   2
 -11   6   4 10474.0 948.282   6
  11   6  -4 8154.59 1041.99   3
  11   6  -4 11766.4 907.387   1
 -11   6   4 10029.9 1232.69   7
 -11  -6   4 9961.25 1014.61   6
  11   6  -4 11200.1 1120.42   2
 -10   6   4 4039.16 559.647   6
  10   6  -4 3234.54 617.376   3
  10   6  -4 3478.51 495.476   1
 -10   6   4 3770.12 744.294   7
 -10   6   4 2807.40 623.117   4
 -10  -6   4 3770.97 596.332   6
 -10   6   4 3703.13 383.702   3
  -9   6   4 1109.90 271.190   6
   9   6  -4 947.627 236.381   1
  -9   6   4 854.283 343.750   7
  -9   6   4 1382.09 442.148   4
  -9  -6   4 1232.80 327.924   6
   9   6  -4 645.591 302.407   3
  -9   6   4 1011.80 229.398   3
   8   6  -4 7468.90 973.274   3
  -8   6   4 6593.33 618.720   6
  -8   6   4 7137.85 956.316   4
  -8   6   4 7450.83 627.765   3
   8   6  -4 7524.71 681.070   1
  -8  -6   4 6974.36 713.906   6
   7   6  -4 122.470 106.820   1
  -7   6   4 245.759 190.642   4
  -7  -6   4 135.484 124.094   6
   7   6  -4 680.640 351.379   3
  -7   6   4 213.777 87.0644   6
  -7   6   4 286.819 140.266   3
  -6   6   4 3284.36 375.854   6
  -6  -6   4 3752.00 453.885   6
   6   6  -4 3614.79 486.610   1
   6   6  -4 4322.42 721.534   3
  -6   6   4 4424.70 764.630   1
  -6   6   4 3661.01 483.533   3
  -6   6   4 3016.81 590.053   4
  -5   6   4 10861.2 655.118   6
  -5  -6   4 9537.41 651.797   6
   5   6  -4 9395.15 780.124   1
  -5   6   4 9526.66 1035.70   4
  -5   6   4 9298.62 1049.36   1
   5   6  -4 8116.75 979.155   3
  -5   6   4 8520.79 772.388   3
  -4   6   4 1137.26 304.758   3
  -4  -6   4 1616.18 230.903   6
  -4   6   4 1501.22 242.483   6
   4   6  -4 1514.73 454.155   3
   4   6  -4 1557.55 330.199   1
  -4   6   4 1270.60 375.118   4
  -4   6   4 1320.39 440.324   1
  -3   6   4 3413.19 525.136   3
   3   6  -4 3590.65 625.766   4
  -3   6   4 3743.96 668.035   1
   3   6  -4 3988.10 531.737   1
   3   6  -4 3420.50 634.238   3
  -3   6   4 4280.85 670.860   4
  -3  -6   4 3569.56 290.310   6
  -2   6   4 571.176 272.407   1
   2   6  -4 347.077 153.498   3
  -2   6   4 314.944 280.008   4
  -2  -6   4 273.759 65.7944   6
   2   6  -4 230.670 175.760   1
  -2   6   4 418.982 202.792   3
   2   6  -4 345.918 194.870   4
  -1   6   4 1617.52 435.075   1
   1   6  -4 1309.38 371.194   3
   1   6  -4 1166.88 339.728   4
  -1   6   4 1476.56 387.337   3
   0   6  -4 115.607 150.330   4
   0   6  -4 240.225 230.083   3
   0   6   4 188.552 186.730   3
   0   6   4 106.601 142.360   1
  -1   6  -4 4015.63 610.616   3
   1   6   4 4551.78 696.909   3
   1   6   4 5144.02 758.524   1
  -1   6  -4 4554.73 716.068   4
  -1   6  -4 3957.81 639.501   7
   2   6   4 6045.16 824.503   1
  -2   6  -4 5572.66 746.848   3
  -2   6  -4 5669.53 762.473   7
  -2   6  -4 4921.25 292.558   6
  -2   6  -4 6336.74 838.375   4
   2   6   4 4766.36 734.411   3
   3   6   4 277.233 173.329   1
  -3   6  -4 373.455 209.737   3
  -3   6  -4 534.842 315.336   4
  -3   6  -4 556.672 312.882   7
   3   6   4 726.927 307.214   3
  -4   6  -4 2762.02 502.440   3
  -4   6  -4 2351.28 543.740   7
   4   6   4 2832.70 557.479   1
   4   6   4 1801.37 482.037   3
  -5   6  -4 19398.1 1332.25   3
   5   6   4 18555.0 1467.04   1
  -5   6  -4 19645.8 1571.74   7
   5   6   4 20532.5 1629.46   3
   6   6   4 616.582 282.824   2
   6   6   4 595.733 369.178   3
  -6   6  -4 832.721 315.574   3
   6   6   4 749.087 301.695   1
  -6   6  -4 911.092 333.620   7
   7   6   4 14795.8 1361.53   1
  -7   6  -4 14860.5 1169.92   3
   7   6   4 14166.6 1438.49   3
   7   6   4 15669.9 1386.95   2
  -7   6  -4 16815.5 1526.23   7
  -8   6  -4 9396.43 1157.79   7
  -8   6  -4 9241.88 922.263   3
   8   6   4 10071.0 1232.21   3
   8   6   4 8875.09 1105.00   2
   8   6   4 9997.04 1142.14   1
  -9   6  -4 2540.88 631.498   7
  -9   6  -4 3078.93 541.806   3
   9   6   4 3293.82 695.634   2
   9   6   4 3165.62 672.852   1
  10   6   4 4723.11 853.022   2
 -10   6  -4 6847.07 799.045   3
 -10   6  -4 6189.99 1005.75   7
  10   6   4 5944.08 930.289   1
 -11   6  -4 15264.8 1197.03   3
 -11   6  -4 13730.9 1514.73   7
  11   6   4 12380.3 1371.04   2
  11   6   4 16567.0 1577.50   1
 -12   6  -4 4323.99 631.942   3
 -12   6  -4 3276.66 785.884   7
  12   6   4 2699.35 656.644   2
 -13   6  -4 18944.2 1889.54   7
  13   6   4 19448.6 1794.78   2
  14   6   4 578.316 388.948   2
 -14   6  -4 247.631 269.123   7
 -14  -6  -4 559.158 295.289   7
 -15   6  -4 865.436 364.107   7
  15   6   4 1098.05 456.850   2
 -15  -6  -4 981.706 431.708   7
 -16   6  -4 2145.16 695.656   7
 -16  -6  -4 956.819 437.660   7
  16   6   4 2461.23 707.576   2
 -17   6  -4 864.907 538.650   7
 -17  -6  -4 722.092 361.952   7
 -18  -6  -4 2068.30 663.696   7
 -18   6  -4 3381.30 922.720   7
 -19   6  -4 1663.05 669.688   7
 -19  -6  -4 1234.49 545.145   7
 -20   6  -4 109.094 424.085   7
 -20  -6  -4-124.023 238.210   7
 -21   6  -4-397.589 578.037   7
 -21  -6  -4 97.0996 351.511   7
 -22  -6  -4 271.064 305.200   7
 -22   6  -4 222.714 439.609   7
 -25  -7   4-26.7802 420.926   6
 -25   7   4-582.488 702.094   7
 -24  -7   4 4232.36 1068.35   6
 -24   7   4 4657.74 1125.28   7
 -23  -7   4 1291.70 602.673   6
  23   7  -4 1254.13 583.065   3
 -23   7   4 356.882 515.344   7
  22   7  -4 47.0632 182.629   3
 -22   7   4 690.828 445.954   7
 -22  -7   4 240.816 293.712   6
  21   7  -4 86.2160 340.737   3
 -21   7   4 173.937 316.480   7
 -21  -7   4 240.556 263.455   7
 -21  -7   4 965.026 516.002   6
 -20  -7   4 25.9338 195.421   7
  20   7  -4-193.448 230.297   2
 -20   7   4-346.793 446.408   7
 -20  -7   4 125.259 178.711   6
  20   7  -4 217.856 431.960   3
 -19   7   4 623.734 449.218   7
 -19  -7   4 323.324 232.026   6
 -19  -7   4-63.8300 113.113   7
  19   7  -4 152.323 186.777   2
  19   7  -4 117.014 187.158   3
 -18   7   4 703.556 482.707   7
 -18  -7   4 1015.03 502.761   6
  18   7  -4 246.904 155.992   2
  18   7  -4 293.814 263.825   3
 -18  -7   4 254.025 184.222   7
  17   7  -4 147.655 228.341   3
 -17  -7   4 311.814 379.549   6
 -17   7   4 46.2243 247.298   7
 -17  -7   4 715.000 353.709   7
  17   7  -4 136.887 259.701   2
 -16  -7   4 297.165 234.312   6
  16   7  -4 97.1574 198.350   2
 -16   7   4-333.602 311.502   7
  16   7  -4-272.185 375.001   3
  15   7  -4 1168.51 504.463   3
 -15   7   4 210.540 274.067   7
 -15  -7   4 749.655 374.371   6
  15   7  -4 369.590 211.793   2
  14   7  -4 149.608 286.996   3
  14   7  -4-339.051 181.282   2
 -14  -7   4-66.2901 188.659   6
 -14   7   4 14.6527 231.717   7
  13   7  -4 1891.83 529.346   2
  13   7  -4 1238.00 511.151   3
 -13   7   4 986.869 437.759   7
 -13  -7   4 1543.96 410.038   6
  12   7  -4 959.343 451.727   3
 -12   7   4 1638.75 387.879   6
  12   7  -4 1655.74 500.165   2
 -12  -7   4 1474.21 391.925   6
 -12   7   4 1064.90 384.770   4
 -12   7   4 1606.56 569.445   7
  12   7  -4 1945.38 421.745   1
 -11   7   4 1016.23 426.715   7
 -11   7   4 436.490 150.919   6
 -11  -7   4 209.981 211.760   6
  11   7  -4 636.848 328.643   2
  11   7  -4 186.174 109.395   1
  11   7  -4 166.009 213.248   3
 -11   7   4 312.507 318.947   4
 -10  -7   4 2195.18 453.844   6
 -10   7   4 3114.93 456.264   6
  10   7  -4 2926.06 684.893   3
 -10   7   4 2556.86 644.594   4
 -10   7   4 1823.15 574.846   7
  10   7  -4 2413.41 449.370   1
 -10   7   4 2660.05 388.071   3
   9   7  -4 4.55241 149.719   1
   9   7  -4 76.5116 208.521   3
  -9   7   4 49.1635 91.8505   6
  -9   7   4 273.506 177.168   3
  -9  -7   4-179.964 196.532   6
  -9   7   4-453.104 384.443   4
  -8  -7   4 10202.1 853.297   6
   8   7  -4 9552.93 851.659   1
  -8   7   4 9189.79 1129.81   4
  -8   7   4 10030.4 1266.10   1
  -8   7   4 9385.56 813.217   3
   8   7  -4 8393.80 1072.04   3
  -8   7   4 10243.0 717.474   6
  -7   7   4 3111.74 734.242   1
   7   7  -4 3514.58 735.485   3
  -7   7   4 2890.05 647.042   4
   7   7  -4 3253.30 513.039   1
  -7  -7   4 3292.42 456.604   6
  -7   7   4 3275.46 500.987   3
  -7   7   4 3906.01 408.309   6
  -6   7   4 788.671 180.156   6
  -6   7   4 448.477 317.030   1
   6   7  -4 451.124 272.773   3
  -6  -7   4 1215.36 256.327   6
  -6   7   4 613.570 239.672   3
  -6   7   4 975.843 358.643   4
   6   7  -4 538.449 213.773   1
   5   7  -4 8164.16 1054.36   3
  -5   7   4 9259.65 1136.76   1
  -5   7   4 8278.25 1047.29   4
  -5   7   4 9117.55 874.423   3
   5   7  -4 8784.50 853.357   1
  -5   7   4 9642.33 570.589   6
  -5  -7   4 9111.70 580.282   6
  -4   7   4 1508.64 495.103   4
  -4  -7   4 1096.61 161.458   6
  -4   7   4 969.765 306.733   3
   4   7  -4 1049.35 393.665   3
   4   7  -4 1544.01 372.483   1
  -4   7   4 944.207 382.611   1
  -3   7   4 1659.77 427.145   3
  -3   7   4 2254.35 557.234   4
   3   7  -4 2425.69 620.248   4
  -3   7   4 1591.91 450.062   1
   3   7  -4 2096.17 513.159   3
   3   7  -4 1926.54 424.112   1
   2   7  -4 304.244 301.036   4
   2   7  -4 263.054 223.944   1
  -2   7   4 247.404 171.078   1
  -2   7   4 92.9132 139.940   3
   2   7  -4 394.566 275.781   3
   1   7  -4 651.123 302.763   3
   1   7  -4 277.987 258.778   1
  -1   7   4 96.1844 226.512   1
   1   7  -4 347.190 318.232   4
  -1   7   4 113.542 133.873   3
   0   7  -4-86.8291 190.935   3
   0   7   4-145.311 226.364   3
   0   7   4 185.272 154.334   1
   0   7  -4 90.3041 180.915   4
   1   7   4 11205.6 1205.33   1
  -1   7  -4 10451.4 1132.58   4
  -1   7  -4 9591.79 1061.72   3
   1   7   4 12063.9 1179.34   3
   2   7   4 199.839 215.802   1
  -2   7  -4 253.866 257.810   3
  -2   7  -4 137.895 170.098   7
   2   7   4 41.0186 149.478   3
  -2   7  -4 124.832 228.212   4
   3   7   4 1752.95 510.382   3
   3   7   4 1134.28 338.034   1
  -3   7  -4 1602.56 416.817   3
  -3   7  -4 1181.53 404.033   4
  -3   7  -4 1494.49 440.115   7
   4   7   4 199.990 171.925   1
  -4   7  -4-109.798 203.052   4
   4   7   4 158.656 211.990   3
  -4   7  -4 173.178 164.098   3
  -5   7  -4 6089.74 960.540   7
  -5   7  -4 5822.31 810.172   3
   5   7   4 6283.52 940.341   3
   5   7   4 5638.76 869.854   1
  -5   7  -4 5910.99 937.239   4
  -6   7  -4 2039.14 481.496   3
  -6   7  -4 1629.14 496.964   7
   6   7   4 2524.13 666.458   3
   6   7   4 2325.94 587.408   1
   7   7   4 986.159 382.816   2
  -7   7  -4 1171.25 375.459   3
  -7   7  -4 910.708 497.933   7
   7   7   4 390.511 313.075   3
   7   7   4 1134.33 419.808   1
   8   7   4 2179.30 599.284   2
   8   7   4 2736.90 654.200   3
  -8   7  -4 2443.17 515.660   3
   8   7   4 3018.08 662.338   1
  -8   7  -4 1517.85 487.457   7
  -9   7  -4 1231.19 371.125   3
  -9   7  -4 953.361 427.691   7
   9   7   4 1009.75 423.865   1
   9   7   4 1047.82 374.273   2
   9   7   4 683.083 344.688   3
  10   7   4 21148.2 1815.92   1
  10   7   4 17704.2 1662.73   2
 -10   7  -4 18164.3 1814.00   7
 -10   7  -4 19625.5 1405.68   3
  11   7   4 692.681 372.216   1
 -11   7  -4 2008.80 631.001   7
  11   7   4 957.246 406.412   2
  12   7   4 4297.11 867.427   2
  12   7   4 4337.79 831.168   1
 -12   7  -4 4182.91 946.813   7
  13   7   4 10737.8 1386.25   2
 -13   7  -4 6854.84 1198.47   7
  14   7   4 14546.0 1635.22   2
 -14   7  -4 14945.2 1787.34   7
 -15  -7  -4 250.409 295.142   7
  15   7   4 130.512 252.117   2
 -15   7  -4-267.700 385.442   7
 -16   7  -4 1395.48 687.052   7
 -16  -7  -4 354.433 229.952   7
  16   7   4 1235.80 571.913   2
 -17   7  -4-188.595 297.347   7
  17   7   4 39.7913 299.458   2
 -17  -7  -4 17.5642 232.005   7
 -18   7  -4 6507.35 1336.23   7
 -18  -7  -4 3502.09 866.153   7
 -19  -7  -4-205.074 284.515   7
 -19   7  -4-694.434 586.219   7
 -20   7  -4 1344.73 682.345   7
 -20  -7  -4 1200.63 565.466   7
 -21   7  -4-376.541 532.104   7
 -21  -7  -4 270.940 262.580   7
 -24   8   4 251.836 261.547   7
 -24  -8   4-774.406 501.129   6
 -23  -8   4 1588.96 641.952   6
 -23   8   4 742.790 557.924   7
  23   8  -4 379.207 397.856   3
  22   8  -4-558.306 421.018   3
 -22  -8   4-62.0817 255.812   6
 -22   8   4-226.641 332.972   7
 -21  -8   4 6368.59 1229.79   6
  21   8  -4 6746.70 1242.02   3
 -21   8   4 6666.87 1360.27   7
  21   8  -4 5886.36 1119.64   2
 -20  -8   4 775.908 391.337   6
  20   8  -4-118.747 349.723   3
 -20   8   4 884.080 492.454   7
  20   8  -4 664.172 434.030   2
  19   8  -4 1809.23 595.849   2
  19   8  -4 2054.32 676.017   3
 -19  -8   4 1642.83 527.780   7
 -19   8   4 2882.01 889.035   7
 -19  -8   4 1360.84 571.484   6
 -18   8   4 341.274 350.132   7
  18   8  -4 365.582 324.552   3
 -18  -8   4 8.54031 187.094   7
  18   8  -4 23.0819 173.786   2
 -18  -8   4 170.702 273.823   6
  17   8  -4 406.439 342.352   2
  17   8  -4 503.364 368.299   3
 -17  -8   4 1135.25 437.824   6
 -17   8   4 875.482 495.991   7
  16   8  -4 698.945 422.861   3
  16   8  -4 801.802 407.385   2
 -16   8   4 390.417 308.340   4
 -16   8   4 852.258 565.420   7
 -16  -8   4 261.384 164.874   6
  15   8  -4-76.6422 304.817   2
 -15  -8   4 166.621 163.002   6
 -15   8   4-72.3173 358.063   7
  15   8  -4-144.640 258.867   3
 -15   8   4-101.017 357.650   4
  14   8  -4 773.677 424.636   3
  14   8  -4 590.978 395.119   2
 -14  -8   4 229.028 186.068   6
 -14   8   4 41.2926 388.152   7
 -14   8   4 506.578 258.035   4
 -13  -8   4 1959.81 505.871   6
 -13   8   4 2115.80 697.613   7
  13   8  -4 1402.09 495.283   2
  13   8  -4 1636.91 628.998   3
 -13   8   4 958.846 439.893   4
 -12  -8   4 807.638 333.829   6
 -12   8   4 655.735 398.685   4
 -12   8   4 401.350 187.511   7
  12   8  -4 711.341 451.440   3
  12   8  -4 455.700 242.261   2
  11   8  -4 3466.73 809.744   3
 -11   8   4 4663.68 941.834   4
 -11  -8   4 4519.36 669.680   6
  10   8  -4 2654.32 747.876   3
 -10   8   4 2923.30 736.771   4
  -9   8   4 4701.20 922.381   1
   9   8  -4 4469.74 867.777   3
   9   8  -4 4941.55 668.751   1
  -9   8   4 3336.22 744.529   4
  -9   8   4 4778.46 622.635   3
   8   8  -4 2907.92 740.238   3
  -8   8   4 3710.63 556.399   3
  -8   8   4 4276.39 869.734   1
   8   8  -4 4158.03 615.864   1
  -8   8   4 3935.98 777.808   4
  -7   8   4 9877.23 956.694   3
  -7   8   4 8941.80 1236.70   1
  -7   8   4 9670.79 1238.70   4
   7   8  -4 8341.50 1141.71   3
   7   8  -4 9720.27 961.728   1
   6   8  -4 1445.91 467.707   3
  -6   8   4 1022.11 378.916   4
  -6   8   4 808.105 394.196   1
   6   8  -4 1427.87 378.098   1
  -6   8   4 1505.80 386.580   3
  -5   8   4 2359.59 496.325   3
  -5   8   4 3102.49 728.411   4
   5   8  -4 2737.49 688.451   3
   5   8  -4 2942.25 552.322   1
  -5   8   4 2552.67 675.172   1
   4   8  -4 7447.58 1060.25   3
  -4   8   4 7061.46 878.833   3
   4   8  -4 6861.38 843.050   1
  -4   8   4 7523.83 1060.93   1
  -4   8   4 7484.61 1051.72   4
  -3   8   4 7810.83 1100.11   4
   3   8  -4 7512.20 861.566   1
  -3   8   4 8479.27 971.286   3
  -3   8   4 7676.32 1067.76   1
   3   8  -4 8403.88 1121.47   3
   3   8  -4 7174.06 1022.51   4
   2   8  -4 2283.42 614.743   3
   2   8  -4 1589.67 435.394   1
  -2   8   4 1503.33 524.542   1
   2   8  -4 1269.83 489.103   4
  -2   8   4 1408.74 423.074   3
   1   8  -4 221.964 273.910   3
   1   8  -4 339.285 300.448   4
   1   8  -4 504.785 275.897   1
  -1   8   4-162.857 209.109   1
  -1   8   4 271.296 214.599   3
   0   8  -4 941.629 374.276   1
   0   8  -4 366.538 227.046   3
   0   8  -4 1225.95 421.349   4
   0   8   4 1.57213 193.679   1
   0   8   4 326.240 213.562   3
   1   8   4 1207.11 437.875   1
  -1   8  -4 2188.45 570.042   3
  -1   8  -4 1868.55 498.603   4
   1   8   4 2337.59 555.819   3
   2   8   4-16.9031 209.306   3
  -2   8  -4 79.8506 238.174   3
  -2   8  -4 132.507 272.850   4
   2   8   4 740.964 429.705   1
  -3   8  -4 4689.36 794.674   3
   3   8   4 4534.15 824.343   1
  -3   8  -4 3923.58 824.771   4
   3   8   4 5552.58 923.915   3
  -4   8  -4 3393.01 655.994   3
   4   8   4 4101.77 781.445   1
  -4   8  -4 3277.86 709.356   4
  -4   8  -4 2245.39 645.043   7
   4   8   4 3288.93 689.512   3
  -5   8  -4 1157.75 393.351   3
  -5   8  -4 1489.61 529.641   4
  -5   8  -4 1094.13 485.736   7
   5   8   4 1635.23 582.830   3
   5   8   4 774.065 355.545   1
  -6   8  -4 852.455 499.109   7
  -6   8  -4 873.058 436.879   4
  -6   8  -4 596.340 240.411   3
   6   8   4 370.840 190.098   1
   6   8   4 603.991 334.539   3
  -7   8  -4 1785.42 596.647   7
  -7   8  -4 1601.95 556.672   4
   7   8   4 2531.17 688.761   3
  -7   8  -4 2344.72 558.868   3
   7   8   4 1511.49 528.268   1
   7   8   4 2781.84 721.927   2
  -8   8  -4-294.573 338.692   7
  -8   8  -4-154.010 285.103   4
   8   8   4 35.8147 233.163   2
   8   8   4 109.143 203.503   1
  -8   8  -4 8.70793 110.279   3
   8   8   4 485.540 366.019   3
  -9   8  -4 6373.69 876.280   3
  -9   8  -4 4809.12 974.333   7
   9   8   4 4231.54 877.260   2
   9   8   4 5522.58 964.475   1
   9   8   4 4018.95 909.742   3
  10   8   4 1275.51 479.992   2
 -10   8  -4 1662.25 624.386   7
  10   8   4 870.761 361.561   1
 -11   8  -4 573.802 294.092   7
  11   8   4-98.1229 288.049   1
  11   8   4-230.727 375.038   2
  12   8   4 1115.67 495.994   1
  12   8   4 568.589 500.141   2
 -12   8  -4 180.211 392.910   7
  13   8   4-87.8368 231.529   2
 -13   8  -4-53.2193 358.149   7
 -14   8  -4 944.678 521.736   7
  14   8   4 1056.94 508.339   2
  15   8   4 2881.48 785.906   2
 -15   8  -4 3289.83 909.656   7
  16   8   4 1254.72 538.938   2
 -16   8  -4 2024.42 722.525   7
 -16  -8  -4 1113.14 480.852   7
  17   8   4 1072.29 511.965   2
 -17   8  -4 1351.85 680.217   7
 -17  -8  -4 628.165 356.307   7
 -18   8  -4-266.220 367.608   7
  18   8   4 346.803 324.951   2
 -18  -8  -4 280.094 266.550   7
 -19   8  -4 2954.04 950.703   7
 -19  -8  -4 1711.19 641.479   7
 -20   8  -4 727.332 537.870   7
 -20  -8  -4 1541.84 632.691   7
  22   9  -4-466.644 506.951   2
  22   9  -4 372.543 327.857   3
 -22   9   4-332.206 471.119   7
 -21   9   4 422.070 431.329   7
  21   9  -4-238.190 321.270   2
  21   9  -4 10.1286 233.616   3
 -21   9   4 230.625 455.242   4
 -20   9   4 2095.59 809.636   7
  20   9  -4 3208.99 931.385   3
  20   9  -4 3351.41 892.142   2
 -20   9   4 3064.05 920.428   4
  19   9  -4-256.874 278.107   3
 -19   9   4 360.007 431.262   7
 -19   9   4 708.428 423.450   4
  19   9  -4-253.906 306.458   2
 -18   9   4 2292.39 845.901   7
  18   9  -4 2696.85 867.262   3
 -18   9   4 2249.89 737.220   4
  18   9  -4 2834.48 804.259   2
  17   9  -4-201.322 390.603   3
 -17   9   4-699.063 541.090   4
  17   9  -4-35.6368 232.916   2
 -17   9   4 83.2450 405.114   7
  16   9  -4 514.549 428.112   3
 -16   9   4 217.731 366.141   7
 -16   9   4 132.081 318.255   4
  16   9  -4 86.1593 172.657   2
  15   9  -4 571.078 379.635   3
 -15   9   4 1298.27 668.134   7
 -15   9   4 825.232 438.939   4
  15   9  -4 1351.49 526.503   2
  14   9  -4 1340.01 525.810   2
 -14   9   4 1049.46 534.908   4
  14   9  -4 1572.57 622.639   3
  13   9  -4 288.275 212.122   3
  13   9  -4 718.968 351.875   2
 -13   9   4 620.819 394.164   4
  12   9  -4-39.8102 354.051   3
 -12   9   4 247.453 282.742   4
  12   9  -4-245.257 309.737   2
  11   9  -4 441.708 392.624   3
 -11   9   4 25.9403 251.420   1
 -11   9   4-44.7885 268.556   4
 -10   9   4 75.6814 268.511   1
  10   9  -4 207.148 217.924   3
 -10   9   4 263.078 206.702   4
   9   9  -4-135.956 312.815   3
  -9   9   4-121.798 214.445   4
  -9   9   4 157.736 385.235   1
   8   9  -4 4892.39 961.643   3
  -8   9   4 3766.03 828.158   4
  -8   9   4 2842.22 773.326   1
   7   9  -4 3151.55 604.732   1
   7   9  -4 3320.28 792.334   3
  -7   9   4 3060.38 763.501   1
  -7   9   4 2617.62 732.802   4
  -7   9   4 2517.91 546.310   3
  -6   9   4 215.391 297.219   1
   6   9  -4 0.79837 175.261   1
   6   9  -4 303.479 379.427   3
  -6   9   4-177.223 297.707   4
  -6   9   4 191.781 190.885   3
   5   9  -4 3992.83 681.780   1
  -5   9   4 3895.94 685.353   3
   5   9  -4 4883.83 928.739   3
  -5   9   4 2793.85 682.774   4
  -5   9   4 3099.28 723.657   1
   4   9  -4 1114.00 328.511   1
  -4   9   4 1595.45 574.408   1
  -4   9   4 1624.42 472.654   3
  -4   9   4 1212.55 512.580   4
   4   9  -4 1709.97 546.632   3
   3   9  -4 11781.4 1205.78   1
  -3   9   4 11193.4 1374.34   1
   3   9  -4 10936.7 1339.20   3
  -3   9   4 11014.6 1198.57   3
   2   9  -4 279.898 300.838   3
   2   9  -4 336.797 306.635   4
   2   9  -4-138.493 250.885   1
  -2   9   4-16.0135 279.817   1
  -2   9   4 109.518 215.354   3
   1   9  -4 24762.4 2000.77   3
  -1   9   4 24662.0 2030.74   1
   1   9  -4 25394.2 1810.30   1
  -1   9   4 24441.5 1866.11   3
   1   9  -4 24571.9 1986.62   4
   0   9  -4 3012.67 703.883   3
   0   9  -4 3832.51 818.362   4
   0   9   4 4238.71 883.476   1
   0   9  -4 2964.43 668.744   1
   0   9   4 2885.79 670.108   3
   1   9   4 1026.65 388.191   3
  -1   9  -4 1358.35 528.524   3
  -1   9  -4 833.183 373.638   1
   1   9   4 552.666 266.999   1
  -1   9  -4 1030.50 461.417   4
  -2   9  -4 3198.86 724.625   3
   2   9   4 2661.39 709.356   1
  -2   9  -4 4063.78 802.277   1
  -2   9  -4 3090.64 737.906   4
   2   9   4 2275.57 619.427   3
  -3   9  -4 1256.38 563.957   4
  -3   9  -4 664.668 381.257   3
   3   9   4 1339.17 529.590   1
   3   9   4 787.079 469.163   3
  -4   9  -4 5626.88 1032.76   4
   4   9   4 5988.67 1033.19   1
  -4   9  -4 4169.39 805.758   3
   4   9   4 5847.77 1036.57   3
   5   9   4 328.233 273.603   3
  -5   9  -4 538.033 432.950   4
  -5   9  -4 1007.16 414.954   3
   5   9   4 1097.88 522.550   1
  -6   9  -4 326.156 235.652   4
   6   9   4 343.194 175.981   1
  -6   9  -4 719.402 317.881   3
  -6   9  -4 870.369 449.355   7
   6   9   4 742.627 387.563   3
  -7   9  -4 2524.51 606.017   3
  -7   9  -4 2031.44 682.207   4
  -7   9  -4 1749.73 648.003   7
   7   9   4 2048.78 609.246   1
   7   9   4 1236.55 496.044   2
   7   9   4 3052.18 786.898   3
  -8   9  -4 1109.02 390.240   3
  -8   9  -4 1122.21 702.942   4
  -8   9  -4 717.728 481.499   7
   8   9   4 915.047 493.817   3
   8   9   4 693.145 337.468   1
   8   9   4 1186.00 602.352   2
  -9   9  -4-169.470 445.630   7
   9   9   4-492.453 508.015   2
  -9   9  -4-519.626 543.257   4
   9   9   4 156.193 348.097   3
   9   9   4 76.2496 258.492   1
  10   9   4-101.269 321.461   2
 -10   9  -4 253.008 281.986   4
  10   9   4 392.041 402.778   1
 -10   9  -4-242.937 341.836   7
 -11   9  -4 308.561 340.778   4
  11   9   4 1213.07 541.151   2
 -11   9  -4 830.401 508.672   7
  11   9   4 1447.78 551.633   1
 -12   9  -4 4087.64 967.320   7
  12   9   4 3989.61 902.565   1
  12   9   4 4281.98 945.271   2
  13   9   4 306.951 312.592   1
 -13   9  -4-151.032 505.461   7
  13   9   4-261.721 478.057   2
 -14   9  -4 864.383 518.618   7
  14   9   4 1910.40 614.663   2
 -15   9  -4 1289.97 693.255   7
  15   9   4 1020.31 586.187   2
  16   9   4 604.836 245.714   2
 -16   9  -4 390.397 477.172   7
 -17   9  -4 148.281 211.525   7
 -17  -9  -4 27.9277 116.292   7
 -18   9  -4 303.814 461.618   7
 -18  -9  -4 251.706 228.026   7
  18   9   4 30.5828 389.355   2
  20  10  -4 1034.18 544.665   3
  20  10  -4 1122.35 516.585   2
 -20  10   4 2163.77 789.694   4
 -20  10   4 2607.95 959.426   7
  19  10  -4 374.471 229.304   3
 -19  10   4 249.174 389.190   7
  19  10  -4 261.001 294.338   2
 -18  10   4 998.107 504.615   4
  18  10  -4 1653.75 628.776   2
  17  10  -4-63.2575 229.240   2
 -17  10   4 82.5830 295.807   4
  16  10  -4-209.788 253.246   2
  16  10  -4-366.952 337.576   3
 -16  10   4-174.359 304.721   4
  15  10  -4-87.0459 270.569   3
 -15  10   4-8.14051 457.605   4
  15  10  -4-310.858 337.982   2
  14  10  -4 1196.77 600.800   3
 -14  10   4-187.799 302.818   4
  14  10  -4-24.1222 441.712   2
 -14  10   4 608.093 440.382   1
  13  10  -4-173.865 276.192   2
 -13  10   4-301.009 241.868   1
  13  10  -4-243.622 417.109   3
 -13  10   4-206.004 401.749   4
  12  10  -4 1138.33 480.661   3
  12  10  -4 1288.94 572.245   2
 -12  10   4 915.097 501.721   4
 -12  10   4 2240.53 800.086   1
 -11  10   4 1743.37 624.794   4
  11  10  -4 901.078 493.209   3
 -11  10   4 1096.36 592.065   1
 -10  10   4-296.750 488.920   1
 -10  10   4 196.864 287.787   4
  10  10  -4 461.109 407.561   3
  -9  10   4 1797.46 621.290   1
  -9  10   4 1906.33 613.326   4
   9  10  -4 2251.20 723.274   3
   8  10  -4 390.627 332.317   3
  -8  10   4 146.595 245.283   1
  -8  10   4-215.870 318.713   4
   7  10  -4 361.277 408.176   3
  -7  10   4 662.019 471.380   1
  -7  10   4 570.132 461.919   4
  -6  10   4 31.5074 206.113   1
   6  10  -4 207.804 301.753   3
  -6  10   4 65.1112 277.104   4
  -6  10   4 95.1341 195.931   3
  -5  10   4 339.052 236.844   1
   5  10  -4 911.661 459.874   3
  -5  10   4 813.923 395.194   4
  -5  10   4 1825.10 566.568   3
  -4  10   4 657.786 330.503   1
   4  10  -4 421.078 264.019   1
   4  10  -4 678.601 397.082   3
  -4  10   4 849.265 405.329   3
  -3  10   4 425.125 400.729   1
   3  10  -4-247.106 235.515   1
   3  10  -4-278.600 415.704   3
  -3  10   4 264.103 199.206   3
  -2  10   4 1861.29 569.122   1
  -2  10   4 1825.79 535.515   3
   2  10  -4 1796.64 620.979   3
   2  10  -4 1803.62 505.027   1
  -1  10   4 6921.46 1138.10   1
  -1  10   4 7202.08 1082.53   3
   1  10  -4 5663.84 1009.62   4
   1  10  -4 6804.22 1125.26   3
   1  10  -4 5495.02 885.334   1
   0  10  -4 360.985 226.486   4
   0  10  -4-86.5216 333.058   3
   0  10  -4 231.712 264.152   1
   0  10   4 581.011 461.970   1
   0  10   4-162.809 267.323   3
  -1  10  -4-346.824 335.557   3
  -1  10  -4-204.291 293.955   4
  -1  10  -4-142.389 293.917   1
   1  10   4-10.0595 194.075   1
   1  10   4-118.053 239.212   3
  -2  10  -4 102.405 292.982   4
  -2  10  -4-94.1723 164.943   3
   2  10   4-8.27016 161.336   3
   2  10   4-166.575 293.041   1
  -2  10  -4 362.755 370.159   1
  -3  10  -4 223.751 237.373   4
  -3  10  -4 103.420 226.479   3
  -3  10  -4-371.537 376.136   1
   3  10   4-174.148 370.097   1
   3  10   4-37.5450 210.891   3
  -4  10  -4 400.368 325.056   4
  -4  10  -4 835.105 363.921   3
   4  10   4 543.135 297.482   1
   4  10   4 1177.70 504.693   3
   5  10   4-212.480 328.082   1
  -5  10  -4-153.084 483.186   4
  -5  10  -4-115.851 254.539   3
   5  10   4 104.945 196.995   3
   6  10   4 598.237 384.683   3
  -6  10  -4-230.509 300.873   3
  -6  10  -4-246.405 448.000   4
   6  10   4-688.913 381.819   1
   7  10   4 1675.51 689.656   2
   7  10   4 452.332 348.164   3
  -7  10  -4 1118.66 550.641   4
   7  10   4-68.1732 310.979   1
   8  10   4-231.179 326.873   1
  -8  10  -4-78.5330 390.115   4
  -8  10  -4 94.8734 299.226   7
   8  10   4 37.0762 339.928   2
   8  10   4 384.984 386.936   3
   9  10   4 0.78672 194.774   2
  -9  10  -4 616.487 560.208   7
   9  10   4-193.198 339.430   1
  -9  10  -4 328.670 432.004   4
   9  10   4-33.8748 251.676   3
  10  10   4 1231.14 517.298   2
  10  10   4 1580.42 581.164   1
 -10  10  -4 572.476 320.167   7
 -10  10  -4 1132.47 594.341   4
 -11  10  -4 286.187 305.345   7
  11  10   4-178.853 307.699   2
  11  10   4 182.070 185.656   1
 -11  10  -4 64.3084 519.106   4
  12  10   4 965.258 537.797   2
 -12  10  -4-446.466 577.649   4
 -12  10  -4 213.519 382.495   7
  12  10   4-350.850 379.267   1
 -13  10  -4-17.2708 383.912   4
  13  10   4-46.8311 287.122   2
  13  10   4 129.778 237.592   1
 -13  10  -4 239.218 310.716   7
 -14  10  -4 63.2544 413.516   7
 -14  10  -4 707.949 483.800   4
 -15  10  -4-505.931 486.172   7
 -15  10  -4 262.201 460.539   4
  15  10   4-51.4447 220.420   2
  16  10   4 313.304 220.898   2
 -16  10  -4-219.061 374.361   4
 -16  10  -4 678.506 456.135   7
 -17 -10  -4 489.359 194.345   7
 -17  10  -4-9.54396 349.475   7
  17  10   4 396.707 280.561   2
 -18  11   4 1403.82 778.617   1
  18  11  -4 2278.87 775.236   2
  18  11  -4 1465.71 633.049   3
 -18  11   4 2094.66 802.639   4
  17  11  -4 188.048 270.240   2
 -17  11   4-429.823 483.952   1
 -17  11   4 1093.75 548.691   4
  17  11  -4 565.063 555.400   3
 -16  11   4 1247.02 486.214   4
  16  11  -4 2611.62 833.787   2
  16  11  -4 903.656 569.814   3
 -16  11   4 1617.56 804.757   1
  15  11  -4-589.390 526.739   3
 -15  11   4 345.413 366.172   1
  15  11  -4-290.399 358.660   2
 -15  11   4-332.568 487.202   4
  14  11  -4-459.331 472.896   2
 -14  11   4 80.5404 336.230   1
 -14  11   4 658.279 493.065   4
  14  11  -4-111.445 280.715   3
  13  11  -4-79.1004 213.325   3
 -13  11   4-119.483 353.054   1
  13  11  -4 462.472 370.077   2
 -13  11   4 372.875 304.549   4
  12  11  -4 1624.68 576.646   3
  12  11  -4 1919.67 700.820   2
 -12  11   4 1348.67 555.946   4
 -12  11   4 1656.50 734.703   1
 -11  11   4-200.123 299.047   1
 -11  11   4-208.039 465.067   4
  10  11  -4 480.539 276.791   3
 -10  11   4 105.865 415.914   4
 -10  11   4-14.5243 258.984   1
   9  11  -4 387.063 336.696   3
  -9  11   4 118.226 228.879   4
  -9  11   4 262.084 364.214   1
  -8  11   4-306.954 460.021   1
  -8  11   4-400.626 525.597   4
   8  11  -4 52.9758 210.308   3
   7  11  -4-460.032 487.730   3
  -7  11   4 386.941 376.439   4
  -7  11   4 378.062 348.734   1
   6  11  -4 531.099 302.667   3
  -6  11   4-79.9616 321.120   4
   5  11  -4-17.9830 192.227   3
  -5  11   4-217.909 427.796   1
  -5  11   4 582.918 366.656   3
  -4  11   4 576.558 460.747   3
   4  11  -4-117.833 320.039   3
  -4  11   4 700.002 434.016   1
  -3  11   4 2297.52 731.810   1
   3  11  -4 3723.23 906.010   3
  -3  11   4 4421.17 868.747   3
  -2  11   4 202.417 344.442   1
   2  11  -4 291.302 304.583   3
  -2  11   4-139.325 209.018   3
   1  11  -4 919.880 515.671   3
   1  11  -4 258.937 259.379   1
  -1  11   4 824.857 443.927   1
  -1  11   4 332.738 294.145   3
   0  11   4-87.0650 204.047   3
   0  11  -4 392.412 348.937   3
   0  11  -4 649.863 358.579   1
   0  11  -4 282.145 385.214   4
   0  11   4 320.890 209.871   1
   1  11   4-278.265 383.848   3
  -1  11  -4 1649.24 724.758   4
  -1  11  -4 211.165 147.713   3
   1  11   4 609.746 485.707   1
  -1  11  -4 1074.99 495.200   1
  -2  11  -4 1076.07 390.202   3
  -2  11  -4 868.971 468.802   1
   2  11   4 1059.26 533.922   1
  -2  11  -4 932.711 496.056   4
   2  11   4 1771.89 631.787   3
  -3  11  -4 798.039 399.352   3
  -3  11  -4 759.714 485.430   4
   3  11   4 391.050 330.927   1
  -3  11  -4 740.212 411.335   1
   3  11   4 297.373 396.400   3
   4  11   4 232.495 289.855   1
  -4  11  -4 1016.06 459.124   3
  -4  11  -4 757.987 441.231   1
  -4  11  -4 730.848 466.214   4
   4  11   4 665.477 461.802   3
   5  11   4 290.843 194.019   3
   5  11   4 3.02072 290.141   1
  -5  11  -4 430.464 335.958   4
  -5  11  -4 14.6945 224.939   3
  -5  11  -4-431.764 487.965   1
  -6  11  -4-161.162 332.203   1
  -6  11  -4 1587.21 688.199   4
   6  11   4 994.535 439.770   3
   6  11   4 710.301 484.228   1
   7  11   4 412.527 255.802   2
   7  11   4-249.298 401.804   3
   7  11   4 897.493 464.454   1
  -7  11  -4-102.149 307.295   4
   8  11   4 1123.44 529.903   2
   8  11   4 521.242 366.737   3
  -8  11  -4-51.7008 424.749   4
   8  11   4 1214.00 499.854   1
   9  11   4 219.124 410.640   1
   9  11   4 1070.12 605.496   2
  -9  11  -4-199.239 322.409   4
   9  11   4-193.321 386.815   3
 -10  11  -4-531.010 483.714   4
  10  11   4-91.8858 321.130   2
  10  11   4 181.065 303.333   1
  11  11   4-408.248 581.190   2
 -11  11  -4 109.740 403.379   7
 -11  11  -4 181.733 235.012   4
  12  11   4 1394.60 666.956   2
 -12  11  -4 1375.01 876.012   4
 -12  11  -4 503.967 574.025   7
  13  11   4-620.341 493.827   2
 -13  11  -4 158.728 311.326   7
 -13  11  -4 746.922 637.297   4
 -14  11  -4 288.196 550.372   4
  14  11   4-32.5497 247.732   2
 -14  11  -4 798.971 479.673   7
  15  12  -4-312.622 622.592   3
  15  12  -4 554.116 403.476   2
 -15  12   4-369.435 515.935   1
 -15  12   4 329.923 479.271   4
  14  12  -4 1309.38 584.831   3
 -14  12   4 189.180 251.249   1
 -14  12   4 1832.65 816.227   4
  14  12  -4 4.67325 425.394   2
  13  12  -4 260.233 306.824   2
 -13  12   4-363.403 541.746   1
 -13  12   4-618.346 419.897   4
  13  12  -4 526.181 410.352   3
  12  12  -4 358.949 350.808   3
 -12  12   4 387.236 529.501   1
  12  12  -4 57.1738 363.948   2
 -12  12   4 141.779 258.880   4
 -11  12   4-654.518 575.344   4
 -11  12   4-192.422 403.951   1
  11  12  -4 504.466 367.564   3
 -10  12   4 578.818 486.322   1
 -10  12   4-571.048 595.998   4
  10  12  -4-299.862 370.246   3
   9  12  -4-217.503 481.190   3
  -9  12   4 236.428 345.340   1
  -9  12   4-31.0114 406.890   4
  -8  12   4 443.644 446.586   1
  -8  12   4 163.936 321.643   4
   8  12  -4 865.563 491.478   3
   7  12  -4-415.047 463.372   3
  -7  12   4 318.759 265.172   4
  -7  12   4-307.060 390.396   1
   6  12  -4 365.192 368.825   3
  -6  12   4 1088.92 597.778   1
   5  12  -4 348.828 277.402   3
  -5  12   4 789.295 530.416   1
   4  12  -4 394.409 345.854   3
  -4  12   4 452.788 334.972   1
   3  12  -4 362.407 347.962   3
  -3  12   4 264.235 241.639   3
  -3  12   4 372.698 327.756   1
  -2  12   4 544.473 416.720   1
  -2  12   4 1917.86 608.468   3
   2  12  -4 1022.18 467.878   3
  -1  12   4-146.907 213.732   1
   1  12  -4 121.178 307.989   3
  -1  12   4 418.469 348.896   3
   0  12   4 200.123 286.097   3
   0  12   4-149.400 338.246   1
   0  12  -4 300.925 331.490   3
  -1  12  -4 2438.65 755.937   3
  -1  12  -4 1833.63 706.350   4
   1  12   4 2102.68 696.297   1
   1  12   4 1868.39 670.717   3
  -2  12  -4 629.264 508.953   1
  -2  12  -4 600.001 421.003   3
  -2  12  -4 1243.91 613.039   4
   2  12   4-0.82478 275.062   1
   2  12   4-121.941 259.961   3
  -3  12  -4 2565.91 734.388   3
  -3  12  -4 2863.32 813.638   1
   3  12   4 4143.53 1006.06   1
   3  12   4 2206.40 698.329   3
  -3  12  -4 3587.68 965.405   4
   4  12   4 1146.53 601.565   1
  -4  12  -4 1019.54 516.258   1
  -4  12  -4 1656.41 700.835   4
   4  12   4 1162.95 547.925   3
   5  12   4 1830.71 720.490   1
  -5  12  -4 1576.14 557.055   4
  -5  12  -4 1453.48 583.133   1
   5  12   4 927.058 543.364   3
   6  12   4-325.703 445.221   3
  -6  12  -4 142.490 243.677   1
   6  12   4-553.478 489.726   1
   7  12   4-60.9856 206.623   2
   7  12   4-192.876 329.779   3
  -7  12  -4 103.299 243.833   4
  -7  12  -4-166.031 373.292   1
   7  12   4-81.2350 379.668   1
   8  12   4-1129.00 738.893   2
  -8  12  -4 30.1853 235.389   1
  -8  12  -4 122.502 371.426   4
   8  12   4-1654.90 641.477   1
   9  12   4 109.998 255.600   2
  -9  12  -4 169.844 253.616   4
  -9  12  -4 703.835 463.276   1
  10  12   4-228.983 582.528   2
 -10  12  -4 524.784 417.861   4
  11  12   4 798.543 461.371   2
 -11  12  -4 704.724 368.498   4
 -10  13   4-322.435 471.907   4
  10  13  -4 899.813 511.458   3
 -10  13   4-662.567 644.287   1
  -9  13   4-320.503 473.969   1
  -9  13   4-538.836 489.332   4
  -8  13   4 312.639 418.631   1
   8  13  -4 247.785 221.046   3
   7  13  -4 168.462 338.273   3
  -7  13   4-61.2167 314.419   1
   6  13  -4-54.3946 241.603   3
  -6  13   4-661.125 580.083   1
  -5  13   4 1037.20 583.416   1
   5  13  -4 751.182 529.261   3
   4  13  -4-86.3915 362.271   3
  -4  13   4-374.345 447.817   1
   3  13  -4 3376.20 941.075   3
  -3  13   4 1370.02 667.859   1
   2  13  -4 1929.28 691.508   3
  -2  13   4 2604.64 857.750   1
   1  13  -4 1469.93 625.585   3
  -1  13   4 1249.41 585.498   1
  -1  13   4 1566.27 638.315   3
   0  13  -4-302.954 499.194   3
   0  13   4 486.168 499.416   1
   0  13   4 273.306 272.653   3
  -1  13  -4 630.591 358.976   3
   1  13   4 163.284 331.984   3
  -2  13  -4 881.161 483.249   3
   2  13   4 1639.60 653.896   1
   2  13   4 364.582 229.500   3
  -3  13  -4 2168.70 790.830   4
   3  13   4 3528.97 956.789   1
   3  13   4 3159.12 920.682   3
   4  13   4 1179.84 604.470   3
  -4  13  -4 329.043 488.826   4
   4  13   4 965.911 523.197   1
  -5  13  -4 832.021 576.718   4
   5  13   4 18.3887 232.760   3
  -6  13  -4 5519.47 1246.33   1
  -6  13  -4 7193.51 1437.62   4
   6  13   4 8695.36 1536.19   3
 -29   0   5 278.937 341.590   6
 -28   0   5-266.770 317.033   6
 -28   0   5-404.631 475.383   7
 -27   0   5-675.971 484.101   7
 -27   0   5-185.226 365.932   6
 -26   0   5 50.0807 286.587   6
 -26   0   5 845.794 462.386   7
 -25   0   5 110.984 283.514   6
 -25   0   5-188.057 196.090   7
 -24   0   5-779.786 580.417   6
 -24   0   5 489.823 392.198   7
 -23   0   5 254.669 380.804   6
 -23   0   5 504.265 267.432   7
 -22   0   5-54.0689 277.158   6
 -22   0   5-42.2979 222.563   7
 -21   0   5 411.202 345.380   7
 -21   0   5 23.2617 283.256   6
 -20   0   5 380.591 297.773   7
 -20   0   5 380.596 384.892   6
 -19   0   5 91.2408 239.688   6
 -19   0   5 26.4805 225.095   7
 -18   0   5 154.812 253.148   7
 -18   0   5 312.085 349.849   6
 -17   0   5 19.7519 240.674   6
 -17   0   5-68.6474 171.632   7
 -16   0   5 298.776 194.317   6
  16   0  -5-36.8485 96.9154   3
 -16   0   5-59.6396 141.825   7
  15   0  -5 31.3854 90.0990   3
 -15   0   5-193.288 228.393   6
 -15   0   5 41.8336 116.755   7
 -14   0   5-64.4781 230.331   6
 -14   0   5 14.0391 84.3965   7
  14   0  -5-50.5640 87.1740   3
 -13   0   5 99.2139 152.106   6
  13   0  -5 59.1201 79.5517   3
 -13   0   5 28.8357 76.6916   7
  12   0  -5-20.9075 97.7214   3
 -12   0   5-33.8389 90.2324   7
 -12   0   5-209.702 224.108   6
  11   0  -5-46.5612 78.8946   3
 -11   0   5-16.5304 154.184   6
 -11   0   5-48.9660 96.4921   7
 -10   0   5-88.8591 188.805   6
  10   0  -5-165.117 113.188   3
 -10   0   5-1.95578 64.0426   7
  -9   0   5 264.190 234.340   6
  -9   0   5 81.8002 85.6099   7
   9   0  -5-42.0618 67.8765   3
   8   0  -5-42.5619 80.7580   3
  -8   0   5 25.5355 49.2583   7
  -7   0   5 29.9347 112.532   6
  -7   0   5 82.9778 66.3259   7
   7   0  -5-38.0427 59.9180   3
  -6   0   5-5.29557 39.9715   7
  -6   0   5-37.0539 31.8573   2
   6   0  -5 161.223 89.8153   3
  -6   0   5 166.348 144.705   6
   6   0  -5 63.4417 34.6965   7
  -5   0   5 57.4752 68.4577   1
  -5   0   5 37.5690 104.025   6
   5   0  -5 42.5986 23.7188   7
   4   0  -5-1.24594 28.9133   7
  -4   0   5 119.021 62.0714   1
  -3   0   5 116.084 121.331   6
  -3   0   5 13.4645 52.1121   1
  -2   0   5 228.770 134.111   6
  -2   0   5 25.2785 59.1274   1
   2   0  -5 128.885 42.1790   2
  -1   0   5 46.9876 93.1228   6
  -1   0   5 70.9062 78.9580   1
   1   0  -5 150.413 67.2095   2
   0   0   5 15.9335 65.9364   6
   0   0  -5 30.4008 55.4405   7
   0   0   5 83.9827 89.1854   1
  -1   0  -5 29.1134 83.7432   7
  -2   0  -5 256.682 112.799   7
  -2   0  -5 31.1926 73.4667   5
  -3   0  -5 62.4617 95.0240   7
  -3   0  -5 11.3120 83.8680   5
  -4   0  -5 41.4867 101.583   5
  -4   0  -5 11.7923 126.310   7
  -5   0  -5 67.1053 168.194   5
  -5   0  -5-173.650 150.730   7
  -6   0  -5 124.750 107.468   5
  -6   0  -5 80.7689 118.508   7
  -7   0  -5-81.5036 116.772   7
  -7   0  -5-66.5415 109.769   5
  -8   0  -5-313.954 226.275   5
  -8   0  -5 13.3702 170.584   7
  -9   0  -5 22.1540 106.628   5
  -9   0  -5-116.545 146.902   7
 -10   0  -5-120.047 221.148   5
 -10   0  -5-193.257 281.589   7
 -11   0  -5 31.6674 129.885   5
 -11   0  -5-175.954 251.849   7
 -12   0  -5-29.1541 189.840   7
 -12   0  -5-232.457 195.700   5
 -13   0  -5 30.5996 144.923   5
 -13   0  -5-19.1681 217.036   7
 -14   0  -5-42.4574 162.296   5
 -14   0  -5-310.172 263.382   7
 -15   0  -5-108.916 339.760   7
 -15   0  -5-12.3494 155.787   5
 -16   0  -5 9.36158 135.965   5
 -16   0  -5 99.8816 261.519   7
 -17   0  -5 38.7434 200.883   5
 -17   0  -5-376.445 458.296   7
 -18   0  -5 197.327 231.858   5
 -18   0  -5-347.666 265.634   7
 -19   0  -5 179.132 280.239   7
 -19   0  -5 116.071 133.535   5
 -20   0  -5-273.229 353.164   5
 -20   0  -5 293.819 333.536   7
 -21   0  -5-297.898 491.046   7
 -22   0  -5-615.787 481.439   7
 -23   0  -5 581.306 423.300   7
 -24   0  -5-462.360 436.310   7
 -25   0  -5-331.676 412.982   7
 -29   1   5 3272.12 1067.18   6
 -29   1   5 3851.21 993.894   7
 -29  -1   5 2977.47 978.761   6
 -28   1   5 1311.87 920.036   6
 -28  -1   5-485.754 531.963   6
 -28   1   5 623.031 566.639   7
 -27  -1   5 5683.77 1096.18   7
 -27   1   5 4569.48 1019.25   7
 -27   1   5 5951.14 1395.04   6
 -27  -1   5 4635.48 1168.11   6
 -26  -1   5 205.743 285.018   6
 -26   1   5 157.462 246.453   7
 -26  -1   5 65.5050 187.206   7
 -26   1   5-255.066 447.151   6
 -25   1   5 110.790 227.943   7
 -25   1   5 45.9856 324.161   6
 -25  -1   5-166.083 282.717   6
 -25  -1   5-6.70330 175.126   7
 -24   1   5 845.867 542.339   6
 -24  -1   5 570.961 458.814   6
 -24  -1   5 65.3924 163.065   7
 -24   1   5-353.902 371.566   7
 -23   1   5-1152.94 533.095   6
 -23  -1   5 56.2317 359.418   6
 -23  -1   5-438.433 312.321   7
 -23   1   5-102.534 272.615   7
 -22   1   5 2398.93 625.231   7
 -22  -1   5 1592.81 483.782   7
 -22   1   5 842.729 452.417   6
 -22  -1   5 1382.96 496.966   6
 -21   1   5 7867.45 1251.79   6
 -21   1   5 9133.00 1161.52   7
 -21  -1   5 8668.76 1360.93   6
 -21  -1   5 9391.29 1138.16   7
 -20   1   5 5776.74 1067.14   6
 -20  -1   5 4461.97 952.838   6
 -20   1   5 4479.34 783.801   7
 -20  -1   5 5384.28 815.081   7
 -19  -1   5 6945.00 895.178   7
 -19  -1   5 8505.20 1243.84   6
 -19   1   5 9795.83 1327.70   6
 -19   1   5 7647.96 995.180   7
 -18  -1   5 10894.1 1076.15   7
 -18   1   5 11157.7 1340.72   6
 -18  -1   5 10915.3 1336.90   6
 -18   1   5 9631.68 1054.31   7
  18   1  -5 10661.2 921.466   3
  17   1  -5 984.451 277.974   3
 -17   1   5 1322.87 555.927   6
 -17  -1   5 1444.73 504.517   6
 -17   1   5 1365.66 408.102   7
 -17  -1   5 1102.70 342.299   7
 -16  -1   5 7203.98 1017.72   6
 -16   1   5 8434.45 1076.72   6
 -16   1   5 8744.32 926.956   7
  16   1  -5 8884.96 805.913   3
 -16  -1   5 8164.63 842.025   7
  15   1  -5 632.455 193.176   3
 -15   1   5 21.9784 260.348   6
 -15  -1   5 173.232 191.120   6
 -15  -1   5 291.854 132.892   7
 -15   1   5 397.358 271.619   7
 -14   1   5 1579.85 491.952   6
 -14  -1   5 2130.55 531.539   6
  14   1  -5 1652.75 328.895   3
 -14   1   5 1379.30 349.682   7
 -14  -1   5 1492.59 315.098   7
 -13  -1   5 4.27265 164.637   6
 -13  -1   5 5.87290 69.8124   7
  13   1  -5 133.217 115.329   3
 -13   1   5 245.198 161.076   7
 -12   1   5 14327.2 976.143   7
 -12   1   5 14483.2 1192.05   6
 -12  -1   5 15926.5 1254.93   6
  12  -1  -5 14328.1 557.946   3
  12   1  -5 14858.0 920.710   3
  12  -1  -5 14287.5 538.828   5
 -12  -1   5 14360.6 865.115   7
 -11  -1   5 2754.79 527.938   6
  11   1  -5 2770.09 395.666   3
  11  -1  -5 3072.83 242.087   5
  11  -1  -5 2813.20 236.454   3
 -11   1   5 3324.09 554.118   6
 -11   1   5 2214.85 353.485   7
 -11  -1   5 2552.35 341.252   7
  10  -1  -5 2595.05 222.122   5
  10  -1  -5 2282.37 212.155   3
 -10  -1   5 2131.95 289.388   7
 -10  -1   5 1849.12 413.326   6
 -10   1   5 1948.88 418.371   6
 -10   1   5 1907.34 317.249   7
  10   1  -5 2304.25 354.414   3
  -9   1   5 1240.59 335.314   6
  -9   1   5 1260.17 249.544   7
   9   1  -5 1356.23 253.893   3
  -9  -1   5 1121.39 316.445   6
   9  -1  -5 1228.08 156.039   3
  -9  -1   5 1067.27 187.601   7
  -8   1   5 222.357 201.390   6
  -8  -1   5-1.05915 42.1233   7
  -8  -1   5 244.266 193.373   6
   8   1  -5 5.54586 77.2747   3
   8  -1  -5 53.1113 32.8412   3
  -8   1   5-39.5255 69.7166   7
  -7   1   5 763.554 220.958   6
   7  -1  -5 880.167 136.074   3
  -7   1   5 889.674 177.461   7
  -7  -1   5 862.693 100.921   5
   7   1  -5 661.443 166.460   3
  -7  -1   5 744.419 109.189   7
  -7  -1   5 862.726 228.357   6
   7   1  -5 967.911 156.301   2
  -6   1   5 19071.1 1028.14   6
  -6  -1   5 21231.9 1065.24   6
   6   1  -5 19597.2 612.842   2
  -6   1   5 17695.7 740.633   7
  -6  -1   5 20823.0 576.994   5
   6   1  -5 19415.3 883.152   3
   5   1  -5 8366.18 576.229   3
  -5   1   5 9699.74 622.091   1
   5   1  -5 8678.16 421.574   5
  -5   1   5 9442.09 708.879   6
  -5  -1   5 7913.48 644.111   6
   5   1  -5 8810.22 361.078   2
   4   1  -5 657.657 193.445   3
  -4  -1   5 725.943 208.499   6
  -4  -1   5 612.196 95.1811   4
  -4  -1   5 628.635 87.7035   1
   4   1  -5 649.182 136.023   5
  -4   1   5 610.679 175.398   6
   4   1  -5 397.999 69.3640   1
  -4   1   5 615.070 112.621   4
  -4   1   5 563.462 162.623   1
   3   1  -5 601.728 82.5258   7
   3   1  -5 796.858 107.604   4
  -3  -1   5 649.278 188.872   6
  -3   1   5 652.990 199.157   6
   3  -1  -5 608.496 107.233   4
   3   1  -5 527.134 120.315   5
   3   1  -5 711.084 107.840   1
  -3  -1   5 558.608 73.8684   7
  -3   1   5 566.357 147.992   1
  -2   1   5 42135.8 1380.98   6
   2   1  -5 41477.3 844.529   7
  -2  -1   5 38915.5 1293.13   6
  -2   1   5 38010.9 1237.25   1
   2   1  -5 39380.3 1144.39   5
  -2  -1   5 40710.5 835.163   7
   1   1  -5 24102.9 953.494   5
  -1   1   5 24574.5 1006.69   1
  -1   1   5 24764.9 784.255   2
  -1  -1   5 25403.4 1044.45   6
  -1   1   5 23532.1 1070.81   6
   1   1  -5 25153.1 781.167   7
   0   1   5 11824.1 597.029   2
   0   1  -5 11852.3 605.726   7
   0   1   5 12195.4 741.733   1
   0  -1   5 11625.4 725.342   6
   0   1  -5 11506.4 697.517   5
   0   1   5 11884.3 774.975   6
  -1   1  -5 12.9049 56.5943   7
  -1   1  -5 9.99119 73.9211   5
   1   1   5 157.828 116.291   1
   1   1   5 85.9015 68.3913   2
   2   1   5 25726.8 1219.36   1
  -2   1  -5 26337.9 1181.52   5
  -2   1  -5 25270.6 1078.51   7
   2   1   5 28269.2 1099.82   2
   3   1   5 708.895 213.828   1
  -3   1  -5 616.909 170.550   7
  -3   1  -5 685.351 210.560   5
   3   1   5 335.638 119.122   2
  -4   1  -5 10500.2 804.955   5
  -4   1  -5 11547.7 830.900   7
  -4  -1  -5 11419.8 843.819   7
  -5   1  -5 25065.8 1306.55   7
  -5   1  -5 24972.1 1299.83   5
  -5  -1  -5 24684.0 1323.61   7
  -6  -1  -5 108.809 169.288   7
  -6   1  -5-232.338 209.262   5
  -6   1  -5 3.27179 109.253   7
  -7   1  -5 18005.4 1178.98   5
  -7   1  -5 16157.9 1177.29   7
  -7  -1  -5 15339.4 1163.22   7
  -8  -1  -5 45.4270 121.241   7
  -8   1  -5-79.2622 133.375   7
  -9   1  -5-9.17571 131.944   5
  -9  -1  -5 19.1995 205.004   7
  -9  -1  -5 131.326 110.491   5
  -9   1  -5 278.892 181.388   7
 -10  -1  -5 458.147 259.217   7
 -10   1  -5 420.068 181.209   5
 -10  -1  -5 146.342 171.653   5
 -10   1  -5 607.702 250.878   7
 -11   1  -5 2151.40 491.166   5
 -11  -1  -5 1400.55 377.735   5
 -11   1  -5 1540.60 450.036   7
 -11  -1  -5 1331.92 412.325   7
 -12   1  -5 4589.95 699.129   5
 -12   1  -5 3271.53 697.049   7
 -12  -1  -5 3787.75 625.960   5
 -12  -1  -5 4464.48 781.959   7
 -13   1  -5 568.368 378.331   7
 -13  -1  -5 81.4325 235.122   7
 -13   1  -5 272.926 234.361   5
 -13  -1  -5 480.042 208.953   5
 -14   1  -5 1519.00 438.503   5
 -14  -1  -5 1694.77 502.817   7
 -14   1  -5 1701.01 545.919   7
 -14  -1  -5 1612.35 458.596   5
 -15   1  -5 2699.69 582.379   5
 -15  -1  -5 2700.72 583.630   5
 -15   1  -5 2754.86 711.480   7
 -15  -1  -5 3227.30 715.914   7
 -16   1  -5-301.682 399.646   7
 -16   1  -5-115.503 144.134   5
 -16  -1  -5 787.572 272.736   5
 -16  -1  -5 97.6236 287.870   7
 -17  -1  -5 1715.06 611.005   7
 -17  -1  -5 1550.37 491.204   5
 -17   1  -5 1369.46 516.478   7
 -17   1  -5 1853.70 547.061   5
 -18   1  -5 97.2754 220.209   5
 -18  -1  -5 385.390 217.953   5
 -18   1  -5-446.646 500.029   7
 -18  -1  -5-27.3573 181.211   7
 -19  -1  -5 1530.43 514.112   5
 -19   1  -5 486.796 305.775   7
 -19   1  -5 1124.97 438.369   5
 -20  -1  -5 1459.95 606.230   7
 -20   1  -5 2582.50 844.734   7
 -20   1  -5 1904.47 579.777   5
 -21   1  -5-249.619 379.285   7
 -21  -1  -5 278.080 403.370   7
 -22   1  -5 689.862 460.303   7
 -22  -1  -5-489.268 480.983   7
 -23   1  -5 3611.43 1003.29   7
 -23  -1  -5 2785.65 852.311   7
 -24  -1  -5 645.216 445.603   7
 -24   1  -5 1874.97 689.186   7
 -29   2   5-132.762 357.378   6
 -29   2   5-789.720 596.798   7
 -29  -2   5-11.1723 316.365   6
 -28  -2   5-1618.23 844.386   6
 -28   2   5-342.555 380.688   7
 -28   2   5-517.196 465.844   6
 -27   2   5 826.194 590.417   6
 -27  -2   5 1963.68 737.441   6
 -27   2   5 1584.99 581.150   7
 -26  -2   5 114.737 310.711   6
 -26   2   5 919.759 452.482   7
 -26  -2   5 1358.73 477.365   7
 -26   2   5 76.6612 266.584   6
 -25  -2   5 82.9780 257.042   7
 -25  -2   5 425.327 392.585   6
 -25   2   5-27.4124 323.954   6
 -25   2   5-205.877 343.311   7
 -24   2   5 1026.79 547.543   6
 -24  -2   5 461.727 452.207   6
 -24   2   5 1294.91 548.673   7
 -24  -2   5 1460.08 528.695   7
 -23   2   5 1154.73 572.350   6
 -23   2   5 1758.16 588.658   7
 -23  -2   5 2200.65 713.232   6
 -23  -2   5 1376.83 447.863   7
 -22   2   5 1439.83 451.274   7
 -22   2   5 2099.84 695.968   6
 -22  -2   5 1484.80 662.472   6
 -22  -2   5 1196.61 401.367   7
 -21   2   5 1657.14 614.763   6
 -21  -2   5 1589.37 632.446   6
 -21   2   5 2183.35 630.850   7
 -21  -2   5 1842.01 483.666   7
 -20   2   5 102.674 337.316   6
 -20  -2   5 371.142 365.407   6
 -20   2   5 430.998 262.162   7
 -20  -2   5 362.949 188.409   7
  20   2  -5 275.052 168.679   3
  19   2  -5 575.223 311.646   3
 -19   2   5 430.928 338.898   6
 -19  -2   5 442.354 221.967   6
 -19   2   5 343.521 284.019   7
 -19  -2   5 631.662 294.524   7
  18   2  -5 1389.86 381.028   3
 -18   2   5 746.731 260.456   7
 -18  -2   5 423.010 333.782   6
 -18   2   5 1346.45 504.317   6
 -18  -2   5 1283.47 368.557   7
 -17   2   5 682.654 393.676   6
 -17  -2   5 959.543 464.380   6
 -17  -2   5 718.115 259.833   7
 -17   2   5 790.987 311.287   7
  17   2  -5 848.086 307.679   3
 -16   2   5 554.554 287.642   7
 -16   2   5 747.686 316.496   6
 -16  -2   5 755.934 314.516   6
  16   2  -5 855.627 291.291   3
 -16  -2   5 191.615 162.514   7
 -15  -2   5 7360.63 1004.08   6
 -15  -2   5 8567.57 393.171   5
 -15  -2   5 8366.62 802.726   7
 -15   2   5 9083.92 953.857   7
  15   2  -5 10160.5 953.654   3
 -15   2   5 8582.00 1059.29   6
 -14  -2   5 1608.90 336.742   7
 -14  -2   5 1517.94 464.813   6
 -14  -2   5 1967.95 187.665   5
 -14   2   5 2486.04 532.839   6
  14   2  -5 2442.15 459.373   3
 -14   2   5 1614.77 387.015   7
 -13   2   5 3862.93 657.127   6
 -13  -2   5 2939.66 563.050   6
 -13   2   5 4132.19 592.403   7
 -13  -2   5 3788.08 485.313   7
  13   2  -5 3872.46 541.968   3
 -12   2   5 3802.42 535.171   7
 -12  -2   5 3911.46 634.973   6
 -12   2   5 3819.95 602.982   6
 -12  -2   5 4340.41 478.497   7
  12   2  -5 3490.87 510.198   3
 -11   2   5 4877.67 665.719   6
  11   2  -5 5577.92 562.371   2
 -11   2   5 5196.04 617.751   7
 -11  -2   5 4853.99 479.898   7
  11   2  -5 4824.34 601.682   3
 -11  -2   5 5102.97 703.157   6
  10   2  -5 4942.73 495.139   2
 -10   2   5 4352.44 531.403   7
 -10   2   5 4651.31 612.467   6
 -10  -2   5 4065.92 404.727   7
 -10  -2   5 4359.85 601.315   6
  10   2  -5 4123.24 530.070   3
  -9   2   5 5239.50 568.419   7
  -9  -2   5 3965.85 575.167   6
  -9  -2   5 4698.33 397.434   7
  -9   2   5 5137.48 611.207   6
   9   2  -5 4403.77 437.330   2
   9   2  -5 4998.68 563.676   3
  -8   2   5 37256.8 1600.44   6
  -8  -2   5 38919.0 1039.27   7
  -8   2   5 39526.0 1458.64   7
  -8  -2   5 39107.1 1633.24   6
  -8  -2   5 40423.9 825.239   1
   8   2  -5 39147.5 1255.34   2
   7   2  -5 14528.9 893.580   3
  -7   2   5 16421.5 983.912   6
  -7  -2   5 16411.2 998.346   6
  -7   2   5 16583.0 912.314   7
   7   2  -5 15939.3 751.156   2
  -6   2   5 2618.16 359.775   7
   6   2  -5 2466.47 349.063   3
  -6   2   5 2462.82 396.528   6
  -6  -2   5 3034.05 414.998   6
  -5  -2   5 66145.6 1813.12   6
  -5   2   5 71497.4 1660.35   4
   5   2  -5 70433.0 1897.30   3
  -5   2   5 64274.9 1868.43   1
  -5  -2   5 67455.6 1094.62   7
  -5   2   5 66864.3 1865.23   6
  -4   2   5 8183.75 659.601   1
  -4  -2   5 7856.77 602.764   6
  -4  -2   5 8528.66 387.774   7
  -4   2   5 8159.22 623.419   6
   4   2  -5 7869.80 470.668   4
  -4   2   5 7716.85 523.233   4
   4   2  -5 8823.44 665.981   3
  -3  -2   5 67700.3 1186.81   7
   3   2  -5 63070.1 1785.63   3
  -3   2   5 65308.9 1745.24   6
   3   2  -5 62836.5 1199.55   7
   3   2  -5 68472.6 1444.99   4
  -3   2   5 63414.5 1480.16   4
  -3   2   5 65425.7 1852.18   1
  -3  -2   5 62952.3 1630.16   6
  -2   2   5 1023.54 236.246   6
   2   2  -5 978.447 165.519   7
  -2   2   5 1167.18 228.217   1
  -2  -2   5 1220.35 235.227   6
   1   2  -5 11068.7 594.116   7
  -1   2   5 11042.4 772.588   1
  -1   2   5 10133.0 715.886   6
  -1  -2   5 11045.9 688.312   6
   1   2  -5 11576.8 736.089   5
   0  -2   5 25629.8 1057.50   6
   0   2  -5 26292.3 1147.80   5
   0   2  -5 26421.3 1003.29   7
   0   2   5 24398.2 1185.81   1
   0   2   5 25359.1 1151.52   6
   1   2   5 1011.65 220.149   2
  -1   2  -5 936.717 246.230   5
  -1   2  -5 721.627 177.282   7
   1   2   5 1143.52 271.601   1
   2   2   5 23690.7 1117.19   2
   2   2   5 25316.7 1270.51   1
  -2   2  -5 24693.5 1126.65   7
  -2   2  -5 23181.1 1187.08   5
  -3   2  -5 5818.89 621.954   5
   3   2   5 5500.78 625.704   1
   3   2   5 6963.58 642.004   2
  -3   2  -5 6045.75 586.855   7
  -4   2  -5 8195.26 752.983   5
   4   2   5 8128.89 723.301   2
  -4   2  -5 8437.67 747.569   7
   4   2   5 7906.74 788.345   1
   5   2   5 32615.7 1507.58   2
   5   2   5 34415.0 1683.42   1
  -5   2  -5 33152.3 1573.65   5
  -5   2  -5 33286.2 1573.41   7
  -6   2  -5 15145.3 1108.98   7
   6   2   5 14482.2 1066.45   2
  -6   2  -5 13231.0 1022.76   5
   7   2   5 1463.71 360.696   2
  -7   2  -5 1060.30 283.361   5
  -7   2  -5 1908.61 429.717   7
  -7  -2  -5 989.157 340.110   7
  -8   2  -5 682.461 269.563   7
  -8   2  -5 317.394 172.130   5
  -8  -2  -5 415.375 283.653   7
  -9   2  -5 4571.55 658.005   5
  -9  -2  -5 4067.47 678.691   7
  -9   2  -5 4499.16 688.020   7
 -10   2  -5 2433.26 497.137   5
 -10  -2  -5 3166.76 634.273   7
 -10   2  -5 2968.07 572.965   7
 -11   2  -5 5342.14 771.501   5
 -11  -2  -5 4670.51 776.193   7
 -11   2  -5 5130.37 833.405   7
 -12  -2  -5 4454.94 692.349   5
 -12   2  -5 5445.19 790.305   5
 -12   2  -5 5439.74 882.181   7
 -12  -2  -5 4778.22 803.345   7
 -13   2  -5 1599.98 489.536   7
 -13   2  -5 1582.59 446.782   5
 -13  -2  -5 1169.14 409.188   5
 -13  -2  -5 713.981 397.622   7
 -14   2  -5 409.343 210.148   5
 -14   2  -5 350.591 183.220   7
 -14  -2  -5 67.3570 293.917   7
 -14  -2  -5 473.553 257.081   5
 -15  -2  -5 1572.12 517.361   7
 -15   2  -5 2488.12 591.458   5
 -15  -2  -5 1782.64 480.117   5
 -15   2  -5 1792.54 544.501   7
 -16   2  -5 338.023 281.619   5
 -16  -2  -5-238.232 266.476   5
 -16   2  -5-195.918 233.313   7
 -16  -2  -5 474.810 269.360   7
 -17   2  -5-89.0947 273.469   5
 -17   2  -5 516.339 318.399   7
 -17  -2  -5 719.936 329.141   5
 -17  -2  -5 24.4947 228.036   7
 -18   2  -5 1386.94 592.806   7
 -18  -2  -5 1447.70 455.820   5
 -18  -2  -5 808.771 412.291   7
 -19  -2  -5 5047.79 873.291   5
 -19   2  -5 6722.75 1196.72   7
 -19  -2  -5 4595.80 977.237   7
 -20   2  -5 1279.27 580.639   7
 -20  -2  -5 1887.64 650.193   7
 -21   2  -5 1404.40 593.686   7
 -21  -2  -5 1032.52 435.762   7
 -22  -2  -5 4033.46 1014.55   7
 -22   2  -5 2284.05 773.297   7
 -23   2  -5 1736.95 699.807   7
 -23  -2  -5 1815.18 582.480   7
 -24  -2  -5 452.313 353.140   7
 -24   2  -5 118.823 265.960   7
 -29   3   5 2536.43 1025.83   6
 -29   3   5 1340.49 655.078   7
 -29  -3   5 1794.44 823.423   6
 -28  -3   5 358.971 439.021   6
 -28   3   5 720.328 541.060   7
 -28   3   5-73.9428 430.812   6
 -27   3   5 1116.46 613.241   7
 -27   3   5 839.586 478.745   6
 -27  -3   5 209.698 364.782   6
 -26   3   5 372.708 231.774   6
 -26  -3   5 452.231 385.938   6
 -26   3   5 1255.07 578.135   7
 -25   3   5 143.821 251.860   7
 -25  -3   5 663.895 439.790   6
 -25   3   5 382.509 404.752   6
 -25  -3   5 1016.30 446.489   7
 -24  -3   5-345.393 382.834   6
 -24   3   5 388.629 546.621   6
 -24   3   5 187.725 197.477   7
 -24  -3   5-232.902 245.112   7
 -23   3   5 287.020 264.574   6
 -23  -3   5-354.039 272.595   6
 -23   3   5 373.004 247.678   7
 -23  -3   5 817.056 370.979   7
 -22  -3   5 5670.12 1112.79   6
 -22  -3   5 5409.69 903.611   7
 -22   3   5 3582.82 799.432   7
 -22   3   5 5521.09 1141.98   6
  21   3  -5 429.607 318.509   3
 -21  -3   5 894.132 469.357   6
 -21   3   5 321.630 317.464   7
 -21   3   5 594.655 381.875   6
 -21  -3   5 545.901 300.833   7
 -20   3   5-355.581 351.201   6
 -20  -3   5 225.736 223.841   6
  20   3  -5-52.0427 220.039   3
 -20   3   5-213.431 335.795   7
 -20  -3   5 335.602 311.558   7
  19   3  -5 260.211 217.978   3
 -19   3   5-254.489 282.583   6
 -19  -3   5 363.968 408.908   6
 -19   3   5-241.556 247.166   7
 -19  -3   5-24.7648 155.811   7
  18   3  -5 169.970 164.389   3
 -18  -3   5-10.0853 187.944   6
 -18   3   5 401.344 280.275   7
 -18  -3   5 37.8753 99.2680   7
 -18   3   5-204.206 294.069   6
  17   3  -5 8880.05 1016.48   3
 -17   3   5 8756.57 1154.77   6
 -17   3   5 8276.08 1049.30   7
 -17  -3   5 8841.35 938.254   7
 -17  -3   5 9577.26 1215.20   6
  16   3  -5 270.634 143.247   3
 -16  -3   5 99.1877 167.820   6
 -16   3   5-145.088 218.491   6
 -16   3   5 306.128 200.517   7
 -16  -3   5 140.121 125.535   7
  15   3  -5-206.731 210.472   3
 -15   3   5-166.896 211.710   7
 -15   3   5-222.894 267.412   6
 -15  -3   5 14.3153 225.949   6
 -15  -3   5 145.952 158.871   7
  14   3  -5 520.108 250.083   3
 -14   3   5 861.765 343.943   6
 -14  -3   5 716.275 275.209   6
 -14   3   5 419.822 242.561   7
  14   3  -5 690.244 240.402   2
 -14  -3   5 659.761 218.697   7
 -13   3   5 584.002 261.913   6
  13   3  -5 504.550 252.904   3
 -13  -3   5 551.149 312.504   6
  13   3  -5 341.542 173.937   2
 -13   3   5 624.510 300.625   7
 -13  -3   5 662.831 203.689   7
 -12   3   5 12.4973 151.838   6
 -12  -3   5 238.072 143.935   6
  12   3  -5 116.070 125.463   3
 -12   3   5-16.4742 147.447   7
  12   3  -5 28.9307 88.7072   2
 -12  -3   5 48.1701 102.549   7
 -11   3   5 1978.89 443.392   6
 -11  -3   5 1815.72 321.416   7
 -11  -3   5 1557.41 420.510   6
 -11   3   5 1818.19 412.688   7
  11   3  -5 2232.11 378.732   2
  11   3  -5 1724.92 399.175   3
  10   3  -5 2092.96 366.401   2
  10   3  -5 2058.12 427.110   3
 -10   3   5 2724.51 480.401   6
 -10   3   5 2051.22 418.171   7
 -10  -3   5 1575.52 414.612   6
  -9   3   5 15818.6 1081.19   6
  -9  -3   5 15334.6 1116.41   6
  -9   3   5 16096.9 1091.09   7
   9   3  -5 16907.6 979.161   2
   9   3  -5 15687.4 1118.48   3
  -8   3   5 1019.50 277.349   6
  -8  -3   5 1044.34 291.247   6
   8   3  -5 847.680 230.199   2
   8   3  -5 871.455 277.155   3
   8  -3  -5 927.136 122.576   3
  -8   3   5 808.123 226.868   7
  -8  -3   5 596.178 104.224   1
   7  -3  -5 30566.4 823.552   3
  -7  -3   5 26911.8 1315.10   6
   7   3  -5 27057.8 1402.86   3
  -7   3   5 29111.2 1384.17   7
  -7   3   5 27404.9 1303.36   6
  -6   3   5 3292.88 453.293   6
  -6   3   5 2412.72 391.053   4
  -6  -3   5 2365.43 373.785   6
   6   3  -5 2841.81 458.414   3
   6   3  -5 2372.06 165.652   1
  -5   3   5 5830.03 549.675   6
  -5  -3   5 5963.85 545.396   6
   5   3  -5 5828.92 618.410   3
  -5   3   5 5185.62 621.956   1
   5   3  -5 5605.88 281.313   1
  -5   3   5 4935.73 544.204   4
  -4   3   5 56525.6 1658.91   6
  -4   3   5 59108.9 1997.10   1
  -4   3   5 58211.6 1784.40   4
   4   3  -5 57001.6 1654.33   4
   4   3  -5 53310.7 1846.48   3
  -4  -3   5 56232.0 1588.00   6
   3   3  -5 71607.8 1669.02   7
  -3   3   5 78230.6 1994.80   4
   3   3  -5 76682.5 2178.03   3
  -3  -3   5 75198.7 1755.56   6
  -3   3   5 75313.2 1876.95   6
   3   3  -5 73415.4 1868.59   4
  -3   3   5 80645.1 2292.90   1
  -2  -3   5 3497.97 371.526   6
  -2   3   5 2840.70 459.497   1
  -2   3   5 3102.46 386.697   6
   2   3  -5 2946.13 399.427   4
   2   3  -5 3283.38 377.573   7
   2   3  -5 2883.87 435.767   3
  -1  -3   5 441.388 133.865   6
   1   3  -5 680.668 198.206   7
   1   3  -5 581.507 225.953   3
  -1   3   5 673.803 212.404   6
  -1   3   5 641.256 230.495   1
   0  -3   5 410.661 145.598   6
   0   3  -5 328.675 137.141   7
   0   3   5 605.360 246.806   1
   0   3  -5 255.176 137.237   3
  -1   3  -5 965.417 259.103   7
   1   3   5 936.441 280.039   1
  -1   3  -5 756.334 239.976   3
   2   3   5 20.4448 156.760   1
   2   3   5 7.99575 100.617   2
  -2   3  -5 39.9418 138.690   7
   3   3   5 476.811 193.322   2
   3   3   5 399.913 136.163   1
  -3   3  -5 630.993 236.271   7
  -4   3  -5 27733.3 1435.40   7
   4   3   5 26805.6 1410.75   2
   4   3   5 27094.9 1478.95   1
   5   3   5 1577.38 357.609   2
  -5   3  -5 1439.96 356.456   7
   5   3   5 1348.95 370.476   1
   6   3   5 23008.7 1484.53   1
  -6   3  -5 23265.3 1453.44   7
   6   3   5 22063.6 1387.83   2
  -6   3  -5 20566.4 1364.97   5
  -7   3  -5 337.266 209.962   5
  -7   3  -5 299.532 177.491   7
   7   3   5 242.643 283.163   1
   7   3   5 709.552 245.015   2
  -8   3  -5 327.663 248.822   7
   8   3   5 234.170 199.808   2
  -8   3  -5 190.054 112.450   5
  -9   3  -5 2817.78 584.262   7
  -9   3  -5 3029.59 585.896   5
  -9  -3  -5 3156.97 607.353   7
   9   3   5 3310.69 589.071   2
  10   3   5 1114.28 391.887   2
 -10   3  -5 991.598 358.475   5
 -10  -3  -5 679.227 291.713   7
 -10   3  -5 662.583 368.511   7
 -11   3  -5 466.240 286.109   7
 -11  -3  -5 256.579 187.545   7
 -12   3  -5 199.920 228.012   7
 -12  -3  -5 91.9202 177.325   7
 -13  -3  -5-35.0527 177.178   7
 -13   3  -5 181.900 249.650   7
 -14   3  -5 771.816 229.355   7
 -14  -3  -5 1800.60 547.812   7
 -15   3  -5 419.276 377.961   7
 -15  -3  -5 265.798 290.704   7
 -15  -3  -5 512.277 315.599   5
 -16  -3  -5 333.336 286.548   7
 -16   3  -5-51.1841 210.283   7
 -16  -3  -5 323.993 227.735   5
 -17   3  -5-293.061 305.686   7
 -17  -3  -5 170.731 137.524   5
 -17  -3  -5 45.4327 264.001   7
 -18  -3  -5 534.934 344.146   7
 -18  -3  -5 929.664 359.040   5
 -18   3  -5 1412.91 563.213   7
 -19  -3  -5 121.544 258.820   7
 -19  -3  -5 635.799 327.449   5
 -19   3  -5 1063.17 529.048   7
 -20   3  -5 2006.02 720.792   7
 -20  -3  -5 857.014 451.210   7
 -21   3  -5 2259.20 829.187   7
 -21  -3  -5 678.148 310.922   7
 -22   3  -5 210.133 283.093   7
 -22  -3  -5 1433.89 640.183   7
 -23   3  -5 66.4735 540.563   7
 -23  -3  -5-663.457 431.787   7
 -24  -3  -5 1129.70 577.216   7
 -24   3  -5 234.750 454.631   7
 -28  -4   5 997.573 638.559   6
 -28   4   5 2114.62 817.658   6
 -28   4   5 693.618 484.905   7
 -27   4   5 1091.48 566.870   7
 -27   4   5 2094.56 786.022   6
 -27  -4   5 2772.74 909.955   6
 -26  -4   5 422.919 235.826   6
 -26   4   5-166.353 350.498   7
 -25   4   5 514.458 422.188   6
 -25  -4   5 398.599 452.805   6
 -25   4   5 812.667 417.247   7
 -24   4   5 2725.93 848.477   6
 -24  -4   5 1305.64 514.607   6
 -24  -4   5 2329.49 636.858   7
 -24   4   5 2045.28 687.403   7
 -23  -4   5 146.096 381.257   6
 -23   4   5-289.379 364.460   6
 -23   4   5 520.080 347.759   7
 -23  -4   5 151.687 225.817   7
 -22   4   5 659.911 360.473   6
 -22   4   5 936.147 469.524   7
 -22  -4   5 1407.01 524.920   6
  22   4  -5 1729.55 502.423   3
 -22  -4   5 2103.76 574.895   7
  21   4  -5 474.109 291.666   3
 -21   4   5 141.390 165.269   7
 -21  -4   5 671.201 455.912   6
 -21   4   5 349.978 346.295   6
 -21  -4   5 268.864 201.398   7
 -20   4   5 1074.74 460.492   6
 -20  -4   5 999.141 524.524   6
 -20   4   5 1132.86 486.462   7
 -20  -4   5 924.224 349.636   7
  20   4  -5 856.737 378.270   3
  19   4  -5 374.415 285.896   3
 -19   4   5 557.300 284.518   7
 -19   4   5 476.821 367.943   6
 -19  -4   5-203.804 267.465   6
 -19  -4   5 476.433 242.121   7
 -18   4   5 60.2746 254.360   6
 -18  -4   5 229.651 221.764   6
 -18   4   5-87.4881 218.154   7
  18   4  -5 49.4945 260.355   3
 -18  -4   5 21.5591 147.161   7
 -17  -4   5 574.594 263.183   7
 -17   4   5 646.790 302.426   6
 -17  -4   5 361.210 243.456   6
 -17   4   5 787.384 388.529   7
  17   4  -5 562.826 240.820   3
  16   4  -5 346.847 232.864   3
 -16   4   5 511.993 285.566   6
 -16  -4   5 21.4989 215.346   6
  16   4  -5 356.860 277.611   2
 -16   4   5 290.267 239.977   7
 -16  -4   5 348.228 184.593   7
  15   4  -5 18471.2 1496.20   3
 -15  -4   5 18183.2 1635.28   6
  15   4  -5 18161.4 1351.67   2
 -15   4   5 20132.9 1611.44   7
 -15   4   5 19472.8 1566.99   6
 -15  -4   5 17918.1 1264.10   7
 -14   4   5 4618.12 745.385   7
 -14   4   5 5921.55 838.268   6
  14   4  -5 6006.80 772.175   2
 -14  -4   5 5784.29 863.595   6
 -14  -4   5 5213.18 649.100   7
  14   4  -5 5281.18 775.954   3
 -13   4   5 5264.42 758.230   6
 -13  -4   5 4347.45 728.083   6
  13   4  -5 4913.24 735.236   3
 -13   4   5 3668.28 671.706   7
  13   4  -5 4140.03 598.751   2
 -13  -4   5 4611.27 583.529   7
  12   4  -5 3774.88 562.194   2
  12   4  -5 3058.15 561.426   3
 -12   4   5 3945.20 629.935   6
 -12  -4   5 3486.72 626.323   6
 -12   4   5 3539.19 635.151   7
  11   4  -5 157.096 129.351   2
  11   4  -5-31.4777 172.672   3
 -11   4   5 17.6614 149.488   7
 -11  -4   5-167.051 222.808   6
 -11   4   5-46.5941 206.227   6
 -10  -4   5 638.245 226.293   6
 -10   4   5 537.504 269.822   7
  10   4  -5 665.430 269.018   3
 -10   4   5 318.182 111.574   6
  10   4  -5 800.229 264.898   2
   9  -4  -5 638.581 107.859   3
  -9   4   5 981.293 314.453   7
  -9   4   5 826.929 273.594   6
   9   4  -5 541.674 214.992   3
   9   4  -5 838.970 269.300   2
  -9  -4   5 725.304 255.621   6
  -8   4   5 5180.74 600.392   6
  -8  -4   5 5307.26 626.577   6
  -8   4   5 4481.32 617.199   7
   8   4  -5 5701.81 709.301   3
   8   4  -5 4539.37 348.409   1
  -7  -4   5 2379.96 404.432   6
   7   4  -5 2257.82 243.418   1
  -7   4   5 2033.93 349.730   6
   7   4  -5 1893.33 439.879   3
  -7   4   5 2300.48 429.528   4
   6   4  -5 908.561 277.374   3
  -6   4   5 730.229 219.431   6
  -6  -4   5 737.860 206.120   6
   6   4  -5 765.294 152.996   1
  -6   4   5 1256.37 321.165   4
  -6   4   5 766.961 253.280   1
  -5   4   5 9569.38 691.073   6
  -5   4   5 10608.4 865.753   4
   5   4  -5 10704.6 553.942   1
  -5   4   5 11396.3 985.964   1
   5   4  -5 9914.06 885.620   3
  -5  -4   5 10420.8 718.926   6
  -4   4   5 5525.06 510.878   6
  -4  -4   5 5181.60 476.050   6
   4   4  -5 4787.77 606.750   3
   4   4  -5 5870.55 453.607   1
   4   4  -5 4869.85 576.373   4
  -4   4   5 5564.37 630.414   4
  -4   4   5 6506.42 732.420   1
  -3   4   5 5350.29 609.400   4
   3   4  -5 5838.31 617.329   4
   3   4  -5 6333.07 700.009   3
  -3   4   5 7100.82 581.016   6
  -3   4   5 7093.11 783.178   1
  -3  -4   5 7262.55 531.009   6
   2   4  -5-111.393 128.634   7
  -2   4   5-96.1707 216.679   1
   2   4  -5-103.242 129.131   3
   2   4  -5-77.5230 172.564   4
  -2   4   5-15.5476 80.5501   6
  -2  -4   5-77.2752 91.4991   6
  -1  -4   5 2391.96 295.742   6
   1   4  -5 1982.27 345.903   7
   1   4  -5 1710.35 370.749   3
   1   4  -5 2390.60 433.586   4
  -1   4   5 2635.13 479.425   1
   0   4  -5 2227.24 391.418   7
   0   4   5 1474.22 371.053   1
   0   4  -5 1701.24 366.983   3
  -1   4  -5 11549.8 921.652   3
   1   4   5 12120.9 1015.31   1
  -1   4  -5 11125.9 874.650   7
   2   4   5 1500.69 401.089   1
  -2   4  -5 1089.58 281.071   3
  -2   4  -5 1096.89 302.057   7
  -3   4  -5 752.215 292.681   7
   3   4   5 492.989 261.524   2
   3   4   5 659.851 241.688   1
  -3   4  -5 291.537 102.443   3
   4   4   5 7914.86 840.934   2
  -4   4  -5 8398.49 781.799   3
  -4   4  -5 8648.23 873.279   7
   4   4   5 7280.87 827.632   1
   5   4   5 6238.17 755.234   2
  -5   4  -5 5309.14 630.018   3
   5   4   5 6332.66 778.687   1
  -5   4  -5 6233.07 764.901   7
  -6   4  -5 13224.5 1155.12   7
  -6   4  -5 13647.1 1028.83   3
   6   4   5 11886.8 1094.65   2
   6   4   5 12524.4 1164.39   1
   7   4   5 3450.00 600.883   2
   7   4   5 2825.53 578.851   1
  -7   4  -5 2191.56 488.110   7
   8   4   5 6072.74 849.273   1
  -8   4  -5 6319.21 857.523   7
   8   4   5 4907.06 751.224   2
  -9   4  -5 157.031 203.414   7
   9   4   5 233.899 164.617   2
 -10   4  -5 5754.47 878.440   7
  10   4   5 5010.20 835.843   2
 -11  -4  -5 5854.10 927.303   7
  11   4   5 7289.42 988.220   2
 -11   4  -5 6460.40 987.520   7
 -12   4  -5 38.2629 229.726   7
 -12  -4  -5 221.149 167.982   7
  12   4   5 133.552 164.526   2
 -13   4  -5 2717.35 707.106   7
 -13  -4  -5 2928.68 705.108   7
 -14   4  -5 1282.07 494.249   7
 -14  -4  -5 1613.44 545.728   7
 -15   4  -5 59.2107 313.873   7
 -15  -4  -5-95.7541 198.501   7
 -16   4  -5 468.305 368.859   7
 -16  -4  -5 36.4395 244.954   7
 -17   4  -5 907.827 493.552   7
 -17  -4  -5 986.140 413.309   5
 -17  -4  -5 148.420 189.088   7
 -18  -4  -5 1016.74 429.059   5
 -18   4  -5 846.059 456.873   7
 -18  -4  -5 716.082 348.876   7
 -19  -4  -5 1823.69 714.794   7
 -19   4  -5 1554.77 615.718   7
 -20   4  -5 203.918 247.875   7
 -20  -4  -5-75.8262 216.698   7
 -21  -4  -5 193.642 269.060   7
 -21   4  -5 43.9361 421.012   7
 -22  -4  -5-425.929 411.618   7
 -22   4  -5-451.861 347.777   7
 -23   4  -5 40.6070 301.342   7
 -23  -4  -5-294.883 354.330   7
 -27   5   5 1843.56 736.349   7
 -27  -5   5 1780.28 781.527   6
 -27   5   5 483.525 418.960   6
 -26   5   5 177.659 317.467   7
 -26  -5   5 120.285 247.247   6
 -26   5   5 140.611 399.459   6
 -25  -5   5 603.512 457.214   6
 -25   5   5 629.247 529.418   6
 -25   5   5 438.823 325.993   7
 -24   5   5 2318.98 770.143   6
 -24  -5   5 3366.51 928.653   6
 -24   5   5 1114.33 541.354   7
 -23   5   5 579.808 386.552   7
 -23   5   5 839.060 526.367   6
 -23  -5   5-148.156 341.536   6
  23   5  -5 1219.81 473.217   3
 -22  -5   5 2844.95 796.872   6
 -22  -5   5 3511.02 735.466   7
 -22   5   5 2561.45 760.704   7
  22   5  -5 4117.23 859.771   3
 -22   5   5 3419.17 895.833   6
 -21   5   5 1587.93 560.841   6
 -21  -5   5 1043.50 487.083   6
  21   5  -5 1286.01 492.167   3
 -21   5   5 1025.64 466.425   7
 -21  -5   5 1518.68 485.620   7
 -20   5   5 152.395 202.497   7
 -20  -5   5 368.306 256.833   6
 -20  -5   5 471.365 272.934   7
  20   5  -5 145.629 174.145   3
 -20   5   5 68.3362 319.758   6
  19   5  -5 226.713 283.011   3
 -19  -5   5 98.7766 238.420   6
 -19   5   5 732.687 415.042   6
 -19   5   5 150.951 177.823   7
 -19  -5   5 293.782 236.781   7
  18   5  -5 167.880 129.462   3
 -18  -5   5 486.992 244.810   7
 -18   5   5-131.164 209.056   6
 -18  -5   5 688.967 399.270   6
  18   5  -5 624.800 359.175   2
 -18   5   5-195.163 277.672   7
  17   5  -5 549.803 298.894   3
  17   5  -5 836.118 327.000   2
 -17   5   5 1104.08 408.187   6
 -17  -5   5 1444.08 581.206   6
 -17  -5   5 835.015 325.165   7
 -17   5   5 1261.19 459.516   7
  16   5  -5 2379.07 563.259   3
 -16  -5   5 1980.19 476.383   7
 -16  -5   5 1768.77 509.395   6
 -16   5   5 2897.43 620.120   6
 -16   5   5 2783.35 687.374   7
  16   5  -5 1444.94 432.105   2
  15   5  -5 3347.21 672.588   3
 -15  -5   5 4265.91 803.321   6
 -15   5   5 4536.05 832.272   7
 -15   5   5 4017.40 711.479   6
  15   5  -5 3435.89 647.071   2
 -15  -5   5 3377.74 573.080   7
  14   5  -5-167.445 187.775   2
 -14   5   5-8.57303 226.777   7
 -14  -5   5 27.7749 251.436   6
 -14   5   5 39.4752 203.719   6
  14   5  -5 57.5211 197.356   3
  13   5  -5 1990.69 531.087   3
 -13  -5   5 1966.14 496.729   6
 -13   5   5 1862.20 550.096   7
 -13   5   5 2354.44 493.957   6
  13   5  -5 1475.75 382.711   2
  12   5  -5 1571.65 388.354   2
  12   5  -5 919.715 342.159   3
 -12  -5   5 1363.06 384.035   6
 -12   5   5 1893.26 545.900   7
 -12   5   5 1095.15 317.339   6
 -11  -5   5 13788.2 1176.61   6
 -11   5   5 14557.2 1138.53   6
  11   5  -5 13705.9 1274.11   3
 -11   5   5 13646.4 1289.50   7
  11   5  -5 13452.9 1116.97   2
 -10  -5   5 2394.88 458.324   6
  10   5  -5 2958.24 619.181   3
 -10   5   5 3180.73 517.754   6
  10   5  -5 2525.29 492.689   2
 -10   5   5 2614.35 536.121   7
  -9   5   5 21387.4 1242.76   6
  -9  -5   5 19204.1 1261.95   6
   9   5  -5 20467.4 926.513   1
  -9   5   5 20488.7 1513.99   7
  -9   5   5 20029.8 1408.82   4
   9   5  -5 21003.1 1523.07   3
  -8   5   5 7497.05 707.307   6
  -8   5   5 8046.68 899.104   4
  -8  -5   5 6965.14 719.242   6
   8   5  -5 7135.19 531.532   1
   8   5  -5 7411.20 908.536   3
   7   5  -5 83.3121 55.9641   1
  -7   5   5 340.152 209.664   4
  -7  -5   5-59.9274 84.8638   6
   7   5  -5 123.083 148.755   3
  -7   5   5 38.5937 89.1348   6
  -7   5   5 197.453 231.257   1
  -6   5   5 853.742 215.593   6
  -6  -5   5 1104.71 266.265   6
   6   5  -5 1182.71 353.958   3
  -6   5   5 581.249 327.451   1
   6   5  -5 1004.55 221.095   1
  -6   5   5 808.276 294.166   4
  -6   5   5 802.247 218.252   3
  -5   5   5 10417.0 1034.36   1
  -5   5   5 10703.6 776.835   3
  -5   5   5 10791.6 988.857   4
  -5  -5   5 10682.9 724.007   6
  -5   5   5 10483.9 718.188   6
   5   5  -5 11107.9 712.038   1
   5   5  -5 10748.3 1043.23   3
  -4  -5   5 17636.7 845.506   6
   4   5  -5 16505.7 1267.97   3
  -4   5   5 20137.0 1120.33   3
  -4   5   5 21423.5 1452.08   1
   4   5  -5 18565.3 964.550   1
  -4   5   5 18833.3 962.020   6
   4   5  -5 18279.5 1230.43   4
  -4   5   5 18637.3 1304.75   4
  -3   5   5 7219.53 601.703   6
   3   5  -5 6063.50 750.439   3
   3   5  -5 6107.22 719.599   4
  -3  -5   5 6616.72 477.960   6
  -3   5   5 6312.91 765.766   4
  -3   5   5 6399.82 659.017   3
  -3   5   5 7150.00 858.588   1
  -2  -5   5 2414.25 278.153   6
  -2   5   5 2080.57 399.979   3
   2   5  -5 2314.21 446.436   3
   2   5  -5 2656.72 481.265   4
  -2   5   5 2581.07 512.349   1
   1   5  -5 38.5266 95.0759   7
   1   5  -5-92.8903 127.983   3
  -1  -5   5 86.5457 68.1083   6
   1   5  -5-114.311 195.952   4
  -1   5   5 254.776 257.348   1
  -1   5   5-61.2496 189.818   3
   0   5  -5 6767.37 772.566   3
   0   5  -5 6422.43 723.447   7
   0   5  -5 6081.07 742.265   4
   0   5   5 5737.53 748.653   1
   0   5   5 5356.18 707.218   3
  -1   5  -5 13118.3 1074.77   3
   1   5   5 12928.4 1136.62   1
  -1   5  -5 13139.9 1086.84   4
  -1   5  -5 12902.0 1049.09   7
   1   5   5 15234.0 1182.95   3
  -2   5  -5-35.6433 111.295   7
  -2   5  -5 0.30483 118.211   3
   2   5   5-30.6274 178.030   1
   2   5   5-70.9143 125.026   3
  -3   5  -5 368.080 222.684   7
  -3   5  -5 168.981 166.286   3
   3   5   5 499.711 164.532   1
   3   5   5 204.805 161.255   3
   4   5   5 893.639 355.892   1
  -4   5  -5 1276.93 332.485   3
   4   5   5 1095.62 382.650   2
  -4   5  -5 1281.54 381.479   7
   5   5   5 2320.22 503.258   2
  -5   5  -5 2607.03 471.160   3
   5   5   5 2305.04 504.360   1
  -5   5  -5 2945.80 574.029   7
  -6   5  -5 605.436 287.137   7
  -6   5  -5 1014.48 331.839   3
   6   5   5 598.068 265.249   1
   6   5   5 751.494 372.702   2
   7   5   5 2133.41 482.004   2
  -7   5  -5 2939.18 530.293   3
   7   5   5 1646.07 442.342   1
  -7   5  -5 2097.56 545.264   7
   8   5   5 133.957 163.979   2
  -8   5  -5-21.4447 150.775   3
   8   5   5 54.3774 202.856   1
  -8   5  -5 493.627 358.794   7
  -9   5  -5-12.3989 211.742   7
   9   5   5 266.312 298.223   2
   9   5   5 676.556 353.301   1
  -9   5  -5-5.22437 152.420   3
  10   5   5 2282.93 538.940   1
  10   5   5 1515.11 451.232   2
 -10   5  -5 2419.51 479.226   3
 -10   5  -5 2164.57 613.493   7
  11   5   5 283.942 271.101   2
 -11   5  -5-102.146 195.476   7
 -11   5  -5 350.605 247.363   3
 -12   5  -5 4643.54 661.565   3
 -12   5  -5 3771.92 797.791   7
  12   5   5 3680.06 747.424   2
 -13   5  -5 63.6677 161.391   3
 -13   5  -5 122.521 192.375   7
  13   5   5-56.9274 263.872   2
 -13  -5  -5-42.8160 285.897   7
 -14   5  -5 1480.00 563.336   7
  14   5   5 1459.85 459.566   2
 -14  -5  -5 1557.61 525.420   7
 -15   5  -5 784.501 483.953   7
 -15  -5  -5-50.1755 183.360   7
 -16   5  -5 58.2562 275.253   7
 -16  -5  -5 277.374 238.492   7
 -17   5  -5 3603.14 848.276   7
 -17  -5  -5 3928.81 874.336   7
 -18  -5  -5 2039.26 659.005   7
 -18   5  -5 1077.40 492.761   7
 -19   5  -5-13.9206 307.609   7
 -19  -5  -5 67.1004 208.149   7
 -20   5  -5-52.2345 356.937   7
 -20  -5  -5-115.019 315.464   7
 -21  -5  -5 275.165 442.999   7
 -21   5  -5 431.883 342.050   7
 -22   5  -5 532.905 545.062   7
 -22  -5  -5 404.976 342.879   7
 -23  -5  -5-68.7000 336.924   7
 -23   5  -5-286.111 454.461   7
 -26  -6   5-355.448 461.882   6
 -26   6   5-128.637 239.724   7
 -25  -6   5 293.211 313.800   6
 -25   6   5-246.687 356.094   7
 -24   6   5-103.659 423.496   6
 -24  -6   5 567.078 356.738   6
  24   6  -5 511.420 461.572   3
 -24   6   5-210.325 245.920   7
 -23  -6   5 3263.73 906.571   6
 -23   6   5 3704.10 923.820   6
 -23   6   5 1175.53 598.862   7
  23   6  -5 2945.03 766.042   3
 -22   6   5 1589.40 567.833   6
 -22   6   5 2256.78 722.288   7
  22   6  -5 1820.20 650.874   3
 -22  -6   5 2412.34 840.477   6
  21   6  -5 2984.85 783.531   3
 -21   6   5 2460.70 684.184   6
 -21  -6   5 1368.39 574.587   6
 -21   6   5 2620.79 834.588   7
 -21  -6   5 2240.98 592.679   7
 -20  -6   5 664.943 312.740   7
 -20   6   5 162.536 210.681   7
 -20  -6   5 450.069 356.196   6
 -20   6   5 649.593 353.982   6
  20   6  -5 535.783 385.155   3
 -19   6   5 321.004 331.264   7
 -19   6   5-37.8784 280.788   6
  19   6  -5-142.966 290.556   3
 -19  -6   5-228.101 242.590   6
  19   6  -5 244.623 340.262   2
 -19  -6   5 181.915 247.110   7
  18   6  -5 582.799 372.973   3
 -18  -6   5-66.9213 340.900   6
 -18   6   5-176.306 325.198   6
 -18   6   5-173.416 219.217   7
  18   6  -5 223.070 181.155   2
 -18  -6   5 437.850 232.550   7
  17   6  -5 371.749 318.709   3
 -17  -6   5 271.708 226.156   6
 -17   6   5 394.265 321.470   7
  17   6  -5 606.173 298.359   2
 -17  -6   5 499.727 268.994   7
 -17   6   5 477.063 308.498   6
  16   6  -5 900.734 392.559   3
 -16   6   5 1400.86 456.123   6
 -16  -6   5 662.621 355.588   6
 -16   6   5 1118.96 479.458   7
  16   6  -5 1110.19 433.922   2
 -16  -6   5 453.253 260.428   7
  15   6  -5 265.975 277.325   3
  15   6  -5 269.519 158.622   2
 -15  -6   5 239.452 268.832   6
 -15   6   5 75.5431 203.980   7
 -15   6   5 301.045 227.894   6
  14   6  -5 433.361 217.521   3
 -14   6   5 849.143 333.793   6
 -14  -6   5 794.459 395.510   6
  14   6  -5 46.9447 226.706   2
 -14   6   5-29.6545 227.985   7
  13   6  -5 51.1501 167.491   2
 -13   6   5 490.796 289.198   6
 -13  -6   5 154.825 176.289   6
 -13   6   5 225.838 242.421   7
  13   6  -5-13.0406 159.646   3
  12   6  -5 1020.26 453.720   3
  12   6  -5 162.181 151.945   2
 -12   6   5 368.016 308.541   7
 -12  -6   5 478.661 226.260   6
 -12   6   5 399.090 176.931   6
 -11   6   5 733.134 404.013   7
 -11  -6   5 510.132 230.766   6
  11   6  -5 514.712 304.579   2
 -11   6   5 457.209 173.327   6
  11   6  -5 773.698 215.573   1
  11   6  -5 740.375 344.972   3
 -11   6   5 376.067 258.393   4
 -10  -6   5 2965.71 525.147   6
  10   6  -5 2429.46 545.514   3
 -10   6   5 2459.70 592.263   7
  10   6  -5 2465.91 372.389   1
 -10   6   5 2105.15 397.214   6
 -10   6   5 2471.98 564.782   4
   9   6  -5 2395.63 568.140   3
   9   6  -5 2276.93 362.688   1
  -9  -6   5 2112.82 423.348   6
  -9   6   5 2438.74 430.529   6
  -9   6   5 1356.13 434.327   4
  -8   6   5 1836.79 349.537   6
  -8   6   5 1336.57 431.036   4
   8   6  -5 1827.86 525.275   3
   8   6  -5 2063.49 340.420   1
  -8   6   5 1620.91 299.258   3
  -8  -6   5 2083.76 386.005   6
  -8   6   5 1036.72 396.059   1
  -7   6   5-74.5273 122.272   6
  -7  -6   5-27.7259 106.805   6
   7   6  -5 17.6115 97.9571   1
  -7   6   5-29.4728 110.535   3
  -7   6   5 252.205 319.759   1
  -7   6   5 122.860 278.763   4
   7   6  -5-36.0064 189.416   3
  -6   6   5 3081.53 398.392   6
  -6   6   5 3225.02 605.110   4
  -6  -6   5 3218.09 426.106   6
   6   6  -5 3134.64 432.716   1
   6   6  -5 2657.05 615.255   3
  -6   6   5 3416.15 468.868   3
  -6   6   5 2464.24 582.743   1
   5   6  -5 450.084 168.885   1
  -5   6   5 645.264 177.544   6
  -5  -6   5 766.676 196.416   6
  -5   6   5 615.288 273.878   1
  -5   6   5 528.612 221.915   4
   5   6  -5 281.136 152.419   3
  -5   6   5 589.239 212.548   3
  -4   6   5-7.65804 85.2981   6
   4   6  -5-14.9603 104.212   1
   4   6  -5-98.7808 262.680   3
  -4   6   5-119.679 184.817   4
   4   6  -5-234.240 251.784   4
  -4  -6   5 71.6052 76.9286   6
  -4   6   5 4.54144 267.681   1
  -4   6   5 106.153 134.980   3
   3   6  -5 5160.11 763.422   3
  -3   6   5 5160.72 641.897   3
  -3  -6   5 4469.48 362.761   6
   3   6  -5 3704.94 624.382   4
   3   6  -5 4710.95 577.428   1
  -3   6   5 4486.81 702.162   4
  -3   6   5 4676.52 770.247   1
   2   6  -5-58.0095 131.208   3
   2   6  -5 82.3322 196.015   4
  -2   6   5 32.1320 203.988   1
  -2   6   5-46.7120 115.885   3
  -2  -6   5 81.4518 47.5391   6
   1   6  -5 2167.70 510.073   3
  -1   6   5 2328.61 524.983   1
   1   6  -5 1751.01 444.336   4
  -1   6   5 1814.30 424.577   3
   0   6  -5 8210.61 917.795   3
   0   6  -5 7485.51 408.741   6
   0   6  -5 8505.79 956.085   4
   0   6   5 8666.10 1014.21   1
   0   6   5 8100.30 889.943   3
   0   6  -5 7512.24 872.706   7
  -1   6  -5 173.870 190.736   3
  -1   6  -5 136.098 199.693   4
   1   6   5-22.6574 154.159   1
   1   6   5-8.20876 208.987   3
  -1   6  -5 317.595 247.253   7
  -2   6  -5 5246.43 713.344   3
  -2   6  -5 5967.00 803.050   7
  -2   6  -5 5898.91 822.674   4
   2   6   5 6201.11 860.982   1
   2   6   5 5654.83 797.632   3
   3   6   5 1952.54 551.085   1
  -3   6  -5 876.582 349.655   7
   3   6   5 809.079 321.529   3
  -3   6  -5 809.989 317.866   3
   4   6   5 366.383 249.125   1
  -4   6  -5 162.515 161.041   3
   4   6   5 373.225 289.247   3
  -4   6  -5 933.654 387.624   7
   5   6   5 4461.94 740.344   1
   5   6   5 4283.67 732.765   2
  -5   6  -5 3748.68 600.685   3
  -5   6  -5 5327.81 845.658   7
   5   6   5 4510.20 814.057   3
   6   6   5 4195.45 717.874   2
  -6   6  -5 4415.28 669.863   3
  -6   6  -5 4897.64 821.704   7
   6   6   5 3983.93 722.839   1
   7   6   5-138.493 239.130   2
   7   6   5 260.442 298.749   1
  -7   6  -5 242.068 160.607   3
  -7   6  -5 111.628 197.996   7
  -8   6  -5 366.248 268.192   7
  -8   6  -5 50.6164 147.144   3
   8   6   5 306.300 176.567   1
   9   6   5 281.366 260.163   2
   9   6   5 685.147 418.921   1
  -9   6  -5 113.674 159.839   3
  -9   6  -5 813.663 382.552   7
 -10   6  -5 4721.57 708.981   3
  10   6   5 4448.84 836.686   2
  10   6   5 3926.70 812.188   1
 -10   6  -5 3554.41 804.838   7
 -11   6  -5 2022.39 471.278   3
  11   6   5 1825.05 612.672   1
 -11   6  -5 1648.73 564.197   7
  11   6   5 1311.52 495.942   2
 -12   6  -5 13443.8 1193.52   3
  12   6   5 10363.3 1313.39   2
 -12   6  -5 11192.7 1456.11   7
  13   6   5 5412.73 986.014   2
 -13   6  -5 5686.25 1076.81   7
  14   6   5 1056.92 499.187   2
 -14   6  -5 538.190 371.951   7
 -14  -6  -5 1288.03 480.161   7
 -15   6  -5 180.735 289.836   7
 -15  -6  -5-144.733 300.415   7
 -16   6  -5 2187.02 775.015   7
 -16  -6  -5 1883.02 631.631   7
 -17   6  -5 119.899 218.477   7
 -17  -6  -5 450.357 242.818   7
 -18   6  -5 2331.55 832.020   7
 -18  -6  -5 1570.57 605.187   7
 -19  -6  -5 891.781 496.350   7
 -19   6  -5 1823.69 703.235   7
 -20  -6  -5 327.952 364.137   7
 -20   6  -5 122.729 294.450   7
 -21  -6  -5 1609.30 627.646   7
 -21   6  -5 1952.75 740.177   7
 -22   6  -5-713.658 622.711   7
 -22  -6  -5 68.4363 309.590   7
 -25  -7   5 678.938 441.570   6
 -25   7   5 146.919 312.674   7
  24   7  -5 313.029 239.263   3
 -24  -7   5 894.269 475.328   6
 -24   7   5 1534.79 638.377   7
 -23   7   5 613.268 465.381   7
 -23  -7   5-24.9862 188.967   6
  23   7  -5 144.673 322.636   3
 -22   7   5 2034.84 707.642   7
 -22  -7   5 4077.81 989.151   6
  22   7  -5 4581.50 1019.85   3
 -21  -7   5-151.186 334.563   6
 -21   7   5 88.8916 231.783   7
  21   7  -5 447.326 360.349   3
  21   7  -5-30.7785 312.735   2
 -20  -7   5 1896.47 641.183   6
  20   7  -5 1902.35 680.480   3
 -20   7   5 3303.98 906.294   7
  20   7  -5 3624.56 838.543   2
  19   7  -5 584.173 410.653   3
  19   7  -5 548.499 388.746   2
 -19  -7   5 27.6265 265.232   6
 -19   7   5 1025.37 484.619   7
 -19  -7   5 495.007 276.690   7
  18   7  -5 294.635 369.525   3
 -18  -7   5 366.269 304.540   6
  18   7  -5-100.656 176.844   2
 -18   7   5-13.2788 174.436   7
 -18  -7   5 4.72702 138.595   7
  17   7  -5 6271.72 1065.68   3
 -17  -7   5 6639.34 1051.45   6
 -17   7   5 6582.78 1205.73   7
  17   7  -5 6733.89 1030.45   2
  16   7  -5 294.984 333.016   2
 -16  -7   5 27.2926 211.469   6
  16   7  -5 337.282 165.611   3
 -16   7   5 10.7524 254.835   7
 -15  -7   5 1013.04 393.230   6
  15   7  -5 367.004 316.567   3
 -15   7   5 1164.37 539.579   7
  15   7  -5 1877.28 557.126   2
  14   7  -5 942.313 354.148   2
 -14  -7   5 858.388 400.291   6
  14   7  -5 1421.92 547.275   3
 -14   7   5 1063.18 413.896   7
 -13   7   5 7143.71 1138.85   7
  13   7  -5 7822.56 1054.85   2
 -13   7   5 9301.45 969.781   6
 -13  -7   5 8746.20 1035.89   6
 -13   7   5 6420.25 1017.17   4
  13   7  -5 7298.78 1098.51   3
  12   7  -5 1037.21 439.949   3
  12   7  -5 1288.34 420.663   2
 -12   7   5 1132.97 321.815   6
 -12   7   5 597.999 333.133   7
 -12  -7   5 893.633 346.987   6
 -12   7   5 1322.88 525.038   4
 -11  -7   5 8396.50 929.043   6
 -11   7   5 7938.74 1112.47   4
 -11   7   5 8601.04 832.326   6
  11   7  -5 8558.17 1164.78   3
 -10   7   5 9.08253 133.013   6
 -10  -7   5 179.705 188.693   6
  10   7  -5-8.98396 257.482   3
  10   7  -5 190.963 165.791   1
 -10   7   5 277.344 278.709   4
  -9   7   5 9751.68 789.386   6
  -9  -7   5 8288.78 825.667   6
  -9   7   5 8229.93 1171.64   1
   9   7  -5 8552.30 750.420   1
  -9   7   5 7446.11 1042.54   4
  -9   7   5 8508.54 732.681   3
   9   7  -5 6555.89 1018.62   3
   8   7  -5-36.4411 122.041   1
  -8   7   5 123.697 276.588   4
   8   7  -5-168.427 247.483   3
  -8   7   5 229.047 337.991   1
  -8  -7   5 457.262 252.994   6
  -8   7   5 58.9035 107.706   3
  -8   7   5-122.458 149.469   6
   7   7  -5 86.3977 209.986   3
  -7   7   5 140.354 89.9245   6
   7   7  -5 18.3855 122.258   1
  -7  -7   5 293.849 168.187   6
  -7   7   5 159.841 254.668   1
  -7   7   5 98.0909 226.657   4
  -7   7   5-35.2928 106.346   3
  -6   7   5 1769.25 293.450   6
  -6   7   5 1368.61 341.762   3
  -6  -7   5 1448.23 254.373   6
  -6   7   5 1768.83 577.204   1
   6   7  -5 1920.98 559.295   3
  -6   7   5 1450.53 449.679   4
   6   7  -5 1813.93 382.603   1
  -5   7   5 1008.60 217.335   6
  -5   7   5 645.238 286.743   1
  -5  -7   5 845.123 181.279   6
  -5   7   5 753.641 305.765   4
   5   7  -5 975.275 326.089   3
  -5   7   5 957.104 276.328   3
   5   7  -5 1073.56 305.112   1
  -4   7   5 3204.16 533.705   3
   4   7  -5 3342.61 520.679   1
  -4   7   5 2984.33 669.004   1
  -4   7   5 2878.00 606.348   4
   4   7  -5 3184.44 632.141   4
  -4  -7   5 3166.78 293.134   6
   4   7  -5 3310.98 690.963   3
   3   7  -5-19.5031 288.528   3
   3   7  -5 310.061 245.276   4
  -3   7   5 175.207 250.538   1
  -3   7   5-51.0549 264.174   4
   3   7  -5 263.301 195.048   1
  -3   7   5 68.4909 132.059   3
  -2   7   5 2055.22 462.246   3
   2   7  -5 1482.32 455.771   3
   2   7  -5 1482.55 432.835   4
  -2   7   5 1161.63 419.151   1
   2   7  -5 1879.18 432.347   1
   1   7  -5 4468.29 752.995   3
  -1   7   5 4273.43 757.582   1
   1   7  -5 4315.59 743.453   4
  -1   7   5 4414.71 702.996   3
   0   7   5 2875.99 577.580   3
   0   7  -5 2734.32 625.520   4
   0   7  -5 2518.55 595.261   3
   0   7   5 3333.02 667.776   1
  -1   7  -5 328.457 151.074   7
  -1   7  -5 680.014 295.111   3
  -1   7  -5 711.171 341.985   4
   1   7   5 332.253 243.489   1
   1   7   5 578.899 297.928   3
  -2   7  -5 3777.25 724.552   4
  -2   7  -5 1785.86 479.932   3
  -2   7  -5 3938.32 708.991   7
   2   7   5 3797.63 726.955   1
   2   7   5 2719.61 623.782   3
  -3   7  -5 9520.55 1164.04   4
   3   7   5 11313.3 1231.93   1
  -3   7  -5 10226.8 1172.78   7
  -3   7  -5 10463.6 1105.96   3
   3   7   5 10755.0 1209.96   3
  -4   7  -5 13846.9 1247.75   3
  -4   7  -5 13394.3 1395.06   7
  -4   7  -5 15044.4 1476.32   4
   4   7   5 15303.6 1457.05   3
   4   7   5 14343.1 1396.80   1
  -5   7  -5 27143.8 1722.52   3
   5   7   5 27013.1 1941.34   1
  -5   7  -5 26928.9 2003.75   7
   5   7   5 27930.1 2016.03   3
  -6   7  -5 5173.87 748.775   3
   6   7   5 5463.12 882.035   2
   6   7   5 5702.19 893.658   1
   6   7   5 6475.85 1015.65   3
  -6   7  -5 5646.12 953.971   7
  -7   7  -5 23638.1 1625.93   3
   7   7   5 24918.6 1930.27   1
  -7   7  -5 25654.5 2029.72   7
   7   7   5 22092.9 1805.00   2
   8   7   5-195.878 307.595   2
   8   7   5 122.246 283.857   1
  -8   7  -5 155.537 184.406   3
  -8   7  -5 77.4357 239.456   7
  -9   7  -5 10509.9 1082.54   3
  -9   7  -5 11493.8 1420.17   7
   9   7   5 10523.3 1299.62   1
   9   7   5 10330.8 1266.62   2
 -10   7  -5 28055.7 2280.78   7
  10   7   5 26393.9 2093.60   1
 -10   7  -5 28786.8 1807.71   3
  10   7   5 28456.5 2163.15   2
  11   7   5 323.380 263.230   2
  11   7   5-141.606 430.051   1
 -11   7  -5 183.997 226.475   7
 -12   7  -5 809.410 384.769   7
  12   7   5 569.869 410.194   2
 -13   7  -5 7131.48 1227.98   7
  13   7   5 8493.08 1261.09   2
 -14   7  -5 154.782 334.263   7
  14   7   5-526.867 441.793   2
 -15   7  -5-47.9655 234.884   7
  15   7   5 193.943 173.751   2
 -15  -7  -5 634.073 412.888   7
  16   7   5 4750.08 969.342   2
 -16   7  -5 5259.63 1124.61   7
 -16  -7  -5 3779.81 861.400   7
 -17   7  -5 1345.19 584.416   7
 -17  -7  -5 419.276 279.259   7
 -18   7  -5 3298.64 996.138   7
 -18  -7  -5 1867.10 629.971   7
 -19   7  -5-6.38114 377.595   7
 -19  -7  -5-258.051 414.455   7
 -20   7  -5 2962.43 988.875   7
 -20  -7  -5 2281.97 754.083   7
 -21   7  -5 371.825 322.271   7
 -21  -7  -5-76.6103 401.070   7
 -24   8   5 456.576 418.563   7
 -24  -8   5-65.1485 448.892   6
  24   8  -5 1254.72 586.504   3
  23   8  -5-73.7627 252.826   3
 -23  -8   5 507.153 363.129   6
 -23   8   5-109.636 372.399   7
  22   8  -5 3796.46 980.903   3
 -22   8   5 2518.08 853.662   7
 -22  -8   5 1562.57 649.713   6
  22   8  -5 2720.04 764.596   2
 -21  -8   5 812.219 448.699   6
 -21   8   5 349.569 421.826   7
  21   8  -5 790.548 460.591   2
  21   8  -5 931.330 455.170   3
 -20   8   5-67.6605 225.328   7
 -20  -8   5 514.232 348.334   6
  20   8  -5-224.338 359.458   2
  20   8  -5-375.487 413.581   3
  19   8  -5 17.1164 187.990   3
 -19   8   5-328.260 351.113   7
  19   8  -5 370.275 356.102   2
  18   8  -5 424.296 360.616   3
 -18  -8   5-33.2577 305.644   6
 -18   8   5-274.754 365.075   7
 -18  -8   5 163.758 119.592   7
  18   8  -5 66.0328 241.677   2
  17   8  -5 175.898 178.727   2
  17   8  -5-337.010 271.788   3
 -17  -8   5 24.7672 253.659   6
 -17   8   5-388.755 432.445   7
 -17   8   5 637.339 349.323   4
  16   8  -5 145.880 171.470   2
 -16   8   5 208.466 306.167   7
 -16   8   5-24.1275 188.167   4
 -16  -8   5 232.652 273.132   6
  16   8  -5 190.810 251.595   3
  15   8  -5 622.658 374.766   3
  15   8  -5 941.247 456.244   2
 -15   8   5 248.588 434.528   7
 -15   8   5 735.241 419.074   4
 -15  -8   5 610.750 323.486   6
 -14   8   5 541.200 313.056   7
  14   8  -5-201.992 318.198   2
 -14  -8   5-353.652 315.224   6
 -14   8   5 64.1206 272.713   4
  14   8  -5-135.849 277.351   3
  13   8  -5 766.744 419.678   3
 -13   8   5 1228.79 499.044   4
 -13  -8   5 1352.33 427.479   6
  13   8  -5 1484.06 519.579   2
 -12   8   5-50.4106 221.998   4
  12   8  -5 345.078 344.057   3
 -12  -8   5 3.51040 202.608   6
  12   8  -5-231.704 261.388   2
 -11   8   5 6232.63 1085.25   1
 -11   8   5 6709.98 1082.69   4
  11   8  -5 7197.62 1118.67   3
 -10   8   5-28.1666 312.939   4
  10   8  -5 796.107 447.011   3
 -10   8   5 47.4970 339.381   1
  -9   8   5 838.792 469.646   1
   9   8  -5 721.462 381.246   3
  -9   8   5 366.215 241.179   4
  -9   8   5 796.948 256.120   3
  -8   8   5 5013.12 662.013   3
  -8   8   5 4804.64 875.993   4
   8   8  -5 5555.61 686.503   1
   8   8  -5 5006.41 899.182   3
  -8   8   5 5163.33 957.274   1
   7   8  -5-391.368 368.691   3
  -7   8   5 281.641 191.203   3
   7   8  -5 360.719 221.444   1
  -7   8   5 310.854 246.208   4
  -7   8   5 565.913 373.665   1
   6   8  -5 3236.42 556.655   1
  -6   8   5 2941.70 675.889   1
   6   8  -5 2031.97 578.333   3
  -6   8   5 2523.66 637.820   4
  -6   8   5 2498.96 491.372   3
  -5   8   5 4625.32 841.337   1
   5   8  -5 4092.65 613.715   1
   5   8  -5 4069.81 820.291   3
  -5   8   5 3835.22 751.696   4
  -5   8   5 3593.61 628.737   3
  -4   8   5 3980.99 770.069   4
   4   8  -5 3740.68 605.929   1
   4   8  -5 4579.29 851.692   3
  -4   8   5 3963.63 780.518   1
  -4   8   5 3397.70 612.439   3
   3   8  -5 334.939 267.375   4
   3   8  -5-20.5532 267.387   3
  -3   8   5 1064.49 415.501   1
   3   8  -5 675.138 275.443   1
  -3   8   5 814.526 312.696   3
  -2   8   5 5277.17 910.704   1
   2   8  -5 5794.86 780.358   1
  -2   8   5 5514.56 814.547   3
   2   8  -5 4881.91 861.979   3
   2   8  -5 4989.64 850.272   4
   1   8  -5 1703.08 477.101   4
   1   8  -5 1537.34 383.117   1
  -1   8   5 1391.35 461.743   1
   1   8  -5 1895.20 538.318   3
  -1   8   5 1484.42 485.270   3
   0   8  -5 6948.15 1019.14   3
   0   8   5 6682.90 1039.12   1
   0   8  -5 6983.23 1011.97   4
   0   8   5 6712.10 948.465   3
  -1   8  -5 4457.57 794.599   3
   1   8   5 3432.76 786.492   3
   1   8   5 3871.58 789.814   1
  -1   8  -5 3188.80 722.570   4
  -2   8  -5 2358.72 610.759   3
   2   8   5 2505.29 657.053   1
   2   8   5 2634.33 594.043   3
  -2   8  -5 3065.89 687.088   4
   3   8   5 3544.44 764.724   1
  -3   8  -5 3604.00 756.457   7
   3   8   5 2447.44 671.359   3
  -3   8  -5 3789.16 834.898   4
  -3   8  -5 3190.65 667.921   3
  -4   8  -5 2694.07 610.164   3
   4   8   5 2560.84 634.595   1
  -4   8  -5 2961.38 728.622   4
  -4   8  -5 2180.70 632.625   7
   4   8   5 2121.00 556.703   3
   5   8   5 194.254 283.143   1
  -5   8  -5 448.073 279.980   7
  -5   8  -5 62.0850 141.922   3
   5   8   5 278.170 305.508   3
  -5   8  -5 66.0354 307.740   4
  -6   8  -5 7613.06 1179.89   7
  -6   8  -5 8127.09 1030.26   3
   6   8   5 8529.36 1231.60   2
   6   8   5 9150.01 1228.65   1
  -6   8  -5 8439.58 1220.25   4
   6   8   5 9006.85 1264.49   3
  -7   8  -5 4724.98 941.512   4
  -7   8  -5 4896.40 778.076   3
   7   8   5 3931.51 801.300   2
  -7   8  -5 4827.11 938.180   7
   7   8   5 4600.92 876.707   1
  -8   8  -5 134.148 220.115   7
[truncated: 966,336 more chars]
