# Supplementary material for: Rupturing aromaticity by periphery overcrowding
Source: Nat Chem. 2023 Mar 6;15(4):516–25. doi: 10.1038/s41557-023-01149-6 (PMC10070187; doi:10.1038/s41557-023-01149-6)
Supplement: Supplementary file 24 — Crystallographic data for compound S4; CCDC reference 2141795. [file 41557_2023_1149_MOESM24_ESM.cif]

data_14_19srv186
_audit_creation_date               2019-05-29
_audit_creation_method
;
Olex2 1.2-beta
(compiled 2018.05.29 svn.r3508 for OlexSys, GUI svn.r5506)
;
_shelx_SHELXL_version_number       '2017/1'
loop_
  _audit_author_name
  _audit_author_email
  _audit_author_address
 'Yufit, D.' d.s.yufit@durham.ac.uk
;

Durham University
Chemistry
South Rd.
Durham
DH1 3LE
UK
;


_publ_requested_journal           'Nature'
_publ_section_title
;
Rupturing Aromaticity by Periphery Overcrowding
;
_publ_contact_author_name         'Dmitry Yufit'
_publ_contact_author_address
;
Department of Chemistry
Durham University
South Rd.
Durham
DH1 3LE
UK
;
_publ_contact_author_email        'd.s.yufit@durham.ac.uk'


_publ_contact_letter
;
The CIF file contains data for the structure 14 from
the paper 

"Rupturing Aromaticity by Periphery Overcrowding"

by P.Saha, A.Mallick, A.T.Turley, A.N. Bismillah, A.Danos, A.P.Monkman, 
A-J Avestro, D.S.Yufit and P.R.McGonigal

The paper will be submitted to Nature shortly. 
;
loop_
_publ_author_name
_publ_author_address

'Saha, Promeet'
;
Department of Chemistry
Durham University
South Rd.
Durham
DH1 3LE
UK
;

'Mallick, Abhijit'
;
Department of Chemistry
Durham University
South Rd.
Durham
DH1 3LE
UK
;

'Turley, Andrew T.'
;
Department of Chemistry
Durham University
South Rd.
Durham
DH1 3LE
UK
;

'Bismillah, Aisha N.'
;
Department of Chemistry
Durham University
South Rd.
Durham
DH1 3LE
UK
;

'Danos, Andrew'
;
Department of Physics
Durham University
South Rd.
Durham
DH1 3LE
UK
;

'Monkman, Andrew P.'
;
Department of Physics
Durham University
South Rd.
Durham
DH1 3LE
UK
;

'Avestro, Alyssa-Jennifer'
;
Department of Chemistry
University of York
Heslington
York
YO10 5DD
UK
;

'Yufit, Dmitry S.'
;
Department of Chemistry
Durham University
South Rd.
Durham
DH1 3LE
UK
;

'McGonigal, Paul R.'
;
Department of Chemistry
Durham University
South Rd.
Durham
DH1 3LE
UK
;


_publ_section_references
;
Dolomanov, O.V., Bourhis, L.J., Gildea, R.J, Howard, J.A.K. & Puschmann, H.
 (2009), J. Appl. Cryst. 42, 339-341.

Sheldrick, G.M. (2008). Acta Cryst. A64, 112-122.

Sheldrick, G.M. (2015). Acta Cryst. C71, 3-8.
;
_chemical_name_common              ?
_chemical_name_systematic          ?
_chemical_formula_moiety           'C52 H40 O'
_chemical_formula_sum              'C52 H40 O'
_chemical_formula_weight           680.84
_chemical_melting_point            ?
loop_
  _atom_type_symbol
  _atom_type_description
  _atom_type_scat_dispersion_real
  _atom_type_scat_dispersion_imag
  _atom_type_scat_source
 'C' 'C' 0.0181 0.0091 'International Tables Vol C Tables 4.2.6.8 and 6.1.1.4'
 'H' 'H' 0.0000 0.0000 'International Tables Vol C Tables 4.2.6.8 and 6.1.1.4'
 'O' 'O' 0.0492 0.0322 'International Tables Vol C Tables 4.2.6.8 and 6.1.1.4'

_shelx_space_group_comment
;
The symmetry employed for this shelxl refinement is uniquely defined
by the following loop, which should always be used as a source of
symmetry information in preference to the above space-group names.
They are only intended as comments.
;
_space_group_crystal_system        'monoclinic'
_space_group_IT_number             14
_space_group_name_H-M_alt          'P 1 21/c 1'
_space_group_name_Hall             '-P 2ybc'
loop_
  _space_group_symop_operation_xyz
 'x, y, z'
 '-x, y+1/2, -z+1/2'
 '-x, -y, -z'
 'x, -y-1/2, z-1/2'

_cell_length_a                     9.6957(2)
_cell_length_b                     20.4272(5)
_cell_length_c                     18.3325(4)
_cell_angle_alpha                  90
_cell_angle_beta                   96.6351(13)
_cell_angle_gamma                  90
_cell_volume                       3606.54(14)
_cell_formula_units_Z              4
_cell_measurement_reflns_used      9964
_cell_measurement_temperature      120.0
_cell_measurement_theta_max        74.62
_cell_measurement_theta_min        3.25
_shelx_estimated_absorpt_T_max     0.931
_shelx_estimated_absorpt_T_min     0.856
_exptl_absorpt_coefficient_mu      0.555
_exptl_absorpt_correction_T_max    1.0000
_exptl_absorpt_correction_T_min    0.8872
_exptl_absorpt_correction_type     multi-scan
_exptl_absorpt_process_details    
 'SADABS-2016/2 (Bruker,2016/2) was used for absorption correction. wR2(int) was 0.0725 before and 0.0551 after correction. The Ratio of minimum to maximum transmission is 0.8872. The \l/2 correction factor is Not present.'
_exptl_absorpt_special_details     ?
_exptl_crystal_colour              'clear light yellow'
_exptl_crystal_colour_lustre       clear
_exptl_crystal_colour_modifier     light
_exptl_crystal_colour_primary      yellow
_exptl_crystal_density_diffrn      1.254
_exptl_crystal_density_meas        ?
_exptl_crystal_density_method      ?
_exptl_crystal_description         prism
_exptl_crystal_F_000               1440
_exptl_crystal_size_max            0.29
_exptl_crystal_size_mid            0.19
_exptl_crystal_size_min            0.13
_exptl_transmission_factor_max     ?
_exptl_transmission_factor_min     ?
_diffrn_reflns_av_R_equivalents    0.0492
_diffrn_reflns_av_unetI/netI       0.0292
_diffrn_reflns_Laue_measured_fraction_full  0.999
_diffrn_reflns_Laue_measured_fraction_max  0.997
_diffrn_reflns_limit_h_max         11
_diffrn_reflns_limit_h_min         -11
_diffrn_reflns_limit_k_max         25
_diffrn_reflns_limit_k_min         -24
_diffrn_reflns_limit_l_max         22
_diffrn_reflns_limit_l_min         -21
_diffrn_reflns_number              44694
_diffrn_reflns_point_group_measured_fraction_full  0.999
_diffrn_reflns_point_group_measured_fraction_max  0.997
_diffrn_reflns_theta_full          67.679
_diffrn_reflns_theta_max           70.993
_diffrn_reflns_theta_min           3.251
_diffrn_ambient_temperature        120.0
_diffrn_detector                   'Bruker PHOTON 100 CMOS'
_diffrn_detector_area_resol_mean   10.4
_diffrn_detector_type              'CMOS sensor'
_diffrn_measured_fraction_theta_full  0.999
_diffrn_measured_fraction_theta_max  0.997
_diffrn_measurement_device         '3-circle diffractometer'
_diffrn_measurement_device_type    'Bruker D8 Venture'
_diffrn_measurement_method         \w-scan
_diffrn_radiation_monochromator    'focusing mirrors'
_diffrn_radiation_probe            X-ray
_diffrn_radiation_type             CuK\a
_diffrn_radiation_wavelength       1.54178
_diffrn_source                     'microfocus sealed X-ray tube'
_diffrn_source_type                'Incoatec I\mS microsource'
_diffrn_standards_number           0
_reflns_Friedel_coverage           0.000
_reflns_Friedel_fraction_full      .
_reflns_Friedel_fraction_max       .
_reflns_number_gt                  5409
_reflns_number_total               6951
_reflns_special_details
;
 Reflections were merged by SHELXL according to the crystal
 class for the calculation of statistics and refinement.
 
 _reflns_Friedel_fraction is defined as the number of unique
 Friedel pairs measured divided by the number that would be
 possible theoretically, ignoring centric projections and
 systematic absences.
;
_reflns_threshold_expression       'I > 2\s(I)'
_computing_bruker_data_scaling     'SADABS V2012/1 (Bruker AXS Inc.)'
_computing_cell_refinement         'SAINT v8.38A (Bruker AXS, 2016)'
_computing_data_collection         'APEX3 v.2017.3_0 (Bruker AXS, 2017)'
_computing_data_reduction          'SAINT v8.38A (Bruker AXS, 2016)'
_computing_molecular_graphics      'Olex2 (Dolomanov et al., 2009)'
_computing_publication_material    'Olex2 (Dolomanov et al., 2009)'
_computing_structure_refinement    'ShelXL (Sheldrick, 2015)'
_computing_structure_solution      'XS (Sheldrick, 2008)'
_refine_diff_density_max           0.304
_refine_diff_density_min           -0.236
_refine_diff_density_rms           0.038
_refine_ls_extinction_coef         .
_refine_ls_extinction_method       none
_refine_ls_goodness_of_fit_ref     1.022
_refine_ls_hydrogen_treatment      refall
_refine_ls_matrix_type             full
_refine_ls_number_parameters       638
_refine_ls_number_reflns           6951
_refine_ls_number_restraints       0
_refine_ls_R_factor_all            0.0577
_refine_ls_R_factor_gt             0.0424
_refine_ls_restrained_S_all        1.022
_refine_ls_shift/su_max            0.001
_refine_ls_shift/su_mean           0.000
_refine_ls_structure_factor_coef   Fsqd
_refine_ls_weighting_details      
 'w=1/[\s^2^(Fo^2^)+(0.0590P)^2^+1.1500P] where P=(Fo^2^+2Fc^2^)/3'
_refine_ls_weighting_scheme        calc
_refine_ls_wR_factor_gt            0.1080
_refine_ls_wR_factor_ref           0.1170
_refine_special_details            ?
_olex2_refinement_description
;
;
_atom_sites_solution_hydrogens     difmap
_atom_sites_solution_primary       direct
_atom_sites_solution_secondary     ?
loop_
  _atom_site_label
  _atom_site_type_symbol
  _atom_site_fract_x
  _atom_site_fract_y
  _atom_site_fract_z
  _atom_site_U_iso_or_equiv
  _atom_site_adp_type
  _atom_site_occupancy
  _atom_site_site_symmetry_order
  _atom_site_calc_flag
  _atom_site_refinement_flags_posn
  _atom_site_refinement_flags_adp
  _atom_site_refinement_flags_occupancy
  _atom_site_disorder_assembly
  _atom_site_disorder_group
 O1 O 0.19978(10) 0.63952(5) 0.92721(5) 0.0254(2) Uani 1 1 d . . . . .
 C1 C 0.10600(15) 0.64468(7) 0.74135(8) 0.0229(3) Uani 1 1 d . . . . .
 C2 C 0.24375(15) 0.68239(7) 0.74830(8) 0.0219(3) Uani 1 1 d . . . . .
 C3 C 0.30423(15) 0.70080(7) 0.82903(8) 0.0221(3) Uani 1 1 d . . . . .
 C4 C 0.45392(15) 0.67608(7) 0.83936(7) 0.0219(3) Uani 1 1 d . . . . .
 C5 C 0.45355(15) 0.60861(7) 0.83699(7) 0.0222(3) Uani 1 1 d . . . . .
 C6 C 0.30367(15) 0.58448(7) 0.82485(8) 0.0220(3) Uani 1 1 d . . . . .
 C7 C 0.24391(15) 0.60745(7) 0.74550(8) 0.0218(3) Uani 1 1 d . . . . .
 C8 C 0.25206(14) 0.64120(7) 0.87119(8) 0.0213(3) Uani 1 1 d . . . . .
 C11 C -0.00154(15) 0.64707(7) 0.67599(8) 0.0244(3) Uani 1 1 d . . . . .
 C12 C -0.14067(17) 0.64768(8) 0.68846(9) 0.0307(3) Uani 1 1 d . . . . .
 C13 C -0.24573(18) 0.65135(10) 0.63043(10) 0.0393(4) Uani 1 1 d . . . . .
 C14 C -0.21430(19) 0.65479(10) 0.55870(10) 0.0402(4) Uani 1 1 d . . . . .
 C15 C -0.07646(18) 0.65333(8) 0.54549(9) 0.0338(4) Uani 1 1 d . . . . .
 C16 C 0.02847(17) 0.64941(8) 0.60303(8) 0.0277(3) Uani 1 1 d . . . . .
 C21 C 0.28515(16) 0.72719(7) 0.68938(8) 0.0239(3) Uani 1 1 d . . . . .
 C22 C 0.18978(18) 0.76951(8) 0.65037(8) 0.0291(3) Uani 1 1 d . . . . .
 C23 C 0.2299(2) 0.81077(8) 0.59657(9) 0.0359(4) Uani 1 1 d . . . . .
 C24 C 0.3668(2) 0.81180(8) 0.58148(9) 0.0365(4) Uani 1 1 d . . . . .
 C25 C 0.46369(19) 0.77201(8) 0.62103(9) 0.0340(4) Uani 1 1 d . . . . .
 C26 C 0.42304(17) 0.72998(8) 0.67459(8) 0.0285(3) Uani 1 1 d . . . . .
 C31 C 0.26731(15) 0.76581(7) 0.86070(8) 0.0231(3) Uani 1 1 d . . . . .
 C32 C 0.15578(17) 0.80298(8) 0.82939(9) 0.0276(3) Uani 1 1 d . . . . .
 C33 C 0.12080(18) 0.86143(8) 0.86153(10) 0.0328(4) Uani 1 1 d . . . . .
 C34 C 0.19560(19) 0.88283(9) 0.92624(10) 0.0363(4) Uani 1 1 d . . . . .
 C35 C 0.30314(19) 0.84524(9) 0.95906(10) 0.0369(4) Uani 1 1 d . . . . .
 C36 C 0.33921(18) 0.78714(8) 0.92674(9) 0.0308(4) Uani 1 1 d . . . . .
 C41 C 0.59652(15) 0.69972(7) 0.85868(7) 0.0227(3) Uani 1 1 d . . . . .
 C42 C 0.66503(16) 0.75921(7) 0.86051(8) 0.0256(3) Uani 1 1 d . . . . .
 C43 C 0.80995(17) 0.75856(8) 0.88494(9) 0.0296(3) Uani 1 1 d . . . . .
 C44 C 0.88486(17) 0.70301(8) 0.90268(9) 0.0288(3) Uani 1 1 d . . . . .
 C45 C 0.81947(15) 0.64097(7) 0.89324(8) 0.0258(3) Uani 1 1 d . . . . .
 C46 C 0.88341(17) 0.57835(8) 0.90105(9) 0.0299(3) Uani 1 1 d . . . . .
 C47 C 0.80712(16) 0.52333(8) 0.88130(9) 0.0304(4) Uani 1 1 d . . . . .
 C48 C 0.66336(16) 0.52464(7) 0.85443(8) 0.0268(3) Uani 1 1 d . . . . .
 C49 C 0.59581(15) 0.58427(7) 0.85510(8) 0.0231(3) Uani 1 1 d . . . . .
 C50 C 0.67659(15) 0.64170(7) 0.87203(8) 0.0232(3) Uani 1 1 d . . . . .
 C51 C 0.59770(18) 0.82281(8) 0.83445(10) 0.0330(4) Uani 1 1 d . . . . .
 C52 C 0.6768(2) 0.85691(10) 0.77838(12) 0.0448(5) Uani 1 1 d . . . . .
 C53 C 0.59578(18) 0.46320(8) 0.82273(11) 0.0365(4) Uani 1 1 d . . . . .
 C54 C 0.6767(2) 0.43370(11) 0.76378(13) 0.0493(5) Uani 1 1 d . . . . .
 C61 C 0.26456(15) 0.51803(7) 0.85149(8) 0.0232(3) Uani 1 1 d . . . . .
 C62 C 0.33611(17) 0.49226(8) 0.91560(9) 0.0303(4) Uani 1 1 d . . . . .
 C63 C 0.29854(18) 0.43243(9) 0.94294(9) 0.0350(4) Uani 1 1 d . . . . .
 C64 C 0.18762(18) 0.39769(8) 0.90809(9) 0.0339(4) Uani 1 1 d . . . . .
 C65 C 0.11375(18) 0.42361(8) 0.84567(9) 0.0317(4) Uani 1 1 d . . . . .
 C66 C 0.15149(16) 0.48355(7) 0.81797(9) 0.0264(3) Uani 1 1 d . . . . .
 C71 C 0.28578(16) 0.56612(7) 0.68368(8) 0.0239(3) Uani 1 1 d . . . . .
 C72 C 0.42397(17) 0.56452(8) 0.66915(8) 0.0288(3) Uani 1 1 d . . . . .
 C73 C 0.4651(2) 0.52486(8) 0.61381(9) 0.0349(4) Uani 1 1 d . . . . .
 C74 C 0.3691(2) 0.48634(8) 0.57187(9) 0.0380(4) Uani 1 1 d . . . . .
 C75 C 0.2321(2) 0.48646(8) 0.58643(9) 0.0367(4) Uani 1 1 d . . . . .
 C76 C 0.19075(18) 0.52554(7) 0.64206(8) 0.0294(3) Uani 1 1 d . . . . .
 H1 H 0.0590(16) 0.6429(7) 0.7865(9) 0.020(4) Uiso 1 1 d . . . . .
 H12 H -0.1674(19) 0.6462(8) 0.7376(10) 0.035(5) Uiso 1 1 d . . . . .
 H13 H -0.346(2) 0.6532(10) 0.6437(12) 0.058(6) Uiso 1 1 d . . . . .
 H14 H -0.290(2) 0.6588(11) 0.5147(13) 0.062(6) Uiso 1 1 d . . . . .
 H15 H -0.051(2) 0.6561(9) 0.4943(11) 0.042(5) Uiso 1 1 d . . . . .
 H16 H 0.1283(18) 0.6478(7) 0.5915(9) 0.024(4) Uiso 1 1 d . . . . .
 H22 H 0.0924(18) 0.7701(8) 0.6613(9) 0.028(4) Uiso 1 1 d . . . . .
 H23 H 0.160(2) 0.8390(10) 0.5691(11) 0.047(5) Uiso 1 1 d . . . . .
 H24 H 0.395(2) 0.8419(9) 0.5409(11) 0.042(5) Uiso 1 1 d . . . . .
 H25 H 0.5625(19) 0.7733(9) 0.6128(9) 0.034(5) Uiso 1 1 d . . . . .
 H26 H 0.4966(19) 0.7009(9) 0.7025(10) 0.034(5) Uiso 1 1 d . . . . .
 H32 H 0.1030(19) 0.7888(9) 0.7845(10) 0.035(5) Uiso 1 1 d . . . . .
 H33 H 0.045(2) 0.8870(9) 0.8384(10) 0.036(5) Uiso 1 1 d . . . . .
 H34 H 0.170(2) 0.9236(10) 0.9458(11) 0.046(5) Uiso 1 1 d . . . . .
 H35 H 0.351(2) 0.8586(10) 1.0042(13) 0.054(6) Uiso 1 1 d . . . . .
 H36 H 0.4142(19) 0.7600(9) 0.9491(9) 0.034(5) Uiso 1 1 d . . . . .
 H43 H 0.8574(18) 0.8021(9) 0.8861(9) 0.033(5) Uiso 1 1 d . . . . .
 H44 H 0.9851(19) 0.7061(8) 0.9188(9) 0.033(5) Uiso 1 1 d . . . . .
 H46 H 0.9828(19) 0.5729(8) 0.9190(9) 0.034(5) Uiso 1 1 d . . . . .
 H47 H 0.8504(18) 0.4820(9) 0.8836(9) 0.029(4) Uiso 1 1 d . . . . .
 H51A H 0.594(2) 0.8523(9) 0.8793(11) 0.045(5) Uiso 1 1 d . . . . .
 H51B H 0.500(2) 0.8138(9) 0.8123(10) 0.038(5) Uiso 1 1 d . . . . .
 H52A H 0.776(2) 0.8679(10) 0.7996(11) 0.051(6) Uiso 1 1 d . . . . .
 H52B H 0.633(2) 0.8972(13) 0.7618(13) 0.068(7) Uiso 1 1 d . . . . .
 H52C H 0.689(2) 0.8258(12) 0.7350(14) 0.069(7) Uiso 1 1 d . . . . .
 H53A H 0.499(2) 0.4723(9) 0.8030(10) 0.035(5) Uiso 1 1 d . . . . .
 H53B H 0.583(2) 0.4275(11) 0.8649(12) 0.056(6) Uiso 1 1 d . . . . .
 H54A H 0.775(2) 0.4201(11) 0.7850(12) 0.061(6) Uiso 1 1 d . . . . .
 H54B H 0.693(3) 0.4720(13) 0.7183(15) 0.087(8) Uiso 1 1 d . . . . .
 H54C H 0.629(3) 0.3949(16) 0.7369(16) 0.100(9) Uiso 1 1 d . . . . .
 H62 H 0.4094(19) 0.5174(9) 0.9402(9) 0.032(5) Uiso 1 1 d . . . . .
 H63 H 0.348(2) 0.4152(10) 0.9870(12) 0.051(6) Uiso 1 1 d . . . . .
 H64 H 0.1630(19) 0.3549(9) 0.9236(10) 0.034(5) Uiso 1 1 d . . . . .
 H65 H 0.0349(19) 0.4003(9) 0.8220(10) 0.037(5) Uiso 1 1 d . . . . .
 H66 H 0.1012(18) 0.5008(9) 0.7755(10) 0.033(5) Uiso 1 1 d . . . . .
 H72 H 0.495(2) 0.5937(9) 0.6991(10) 0.040(5) Uiso 1 1 d . . . . .
 H73 H 0.565(2) 0.5226(9) 0.6067(10) 0.044(5) Uiso 1 1 d . . . . .
 H74 H 0.399(2) 0.4573(10) 0.5309(11) 0.046(5) Uiso 1 1 d . . . . .
 H75 H 0.161(2) 0.4602(10) 0.5571(11) 0.043(5) Uiso 1 1 d . . . . .
 H76 H 0.0936(19) 0.5252(8) 0.6524(9) 0.030(4) Uiso 1 1 d . . . . .

loop_
  _atom_site_aniso_label
  _atom_site_aniso_U_11
  _atom_site_aniso_U_22
  _atom_site_aniso_U_33
  _atom_site_aniso_U_23
  _atom_site_aniso_U_13
  _atom_site_aniso_U_12
 O1 0.0255(5) 0.0285(6) 0.0223(5) -0.0017(4) 0.0032(4) -0.0015(4)
 C1 0.0239(7) 0.0244(7) 0.0206(7) -0.0011(6) 0.0032(6) -0.0003(6)
 C2 0.0222(7) 0.0211(7) 0.0222(7) -0.0013(5) 0.0020(6) 0.0013(6)
 C3 0.0226(7) 0.0209(7) 0.0226(7) -0.0007(6) 0.0013(6) -0.0008(6)
 C4 0.0232(7) 0.0230(7) 0.0195(7) -0.0010(5) 0.0024(6) -0.0013(6)
 C5 0.0233(7) 0.0234(7) 0.0201(7) 0.0002(6) 0.0027(6) -0.0005(6)
 C6 0.0227(7) 0.0211(7) 0.0219(7) -0.0008(5) 0.0011(6) -0.0004(6)
 C7 0.0206(7) 0.0221(7) 0.0225(7) 0.0008(6) 0.0018(6) -0.0010(6)
 C8 0.0175(7) 0.0235(7) 0.0218(7) -0.0002(6) -0.0023(5) -0.0009(5)
 C11 0.0241(7) 0.0231(7) 0.0253(7) -0.0015(6) 0.0005(6) -0.0005(6)
 C12 0.0274(8) 0.0389(9) 0.0258(8) -0.0001(7) 0.0034(6) -0.0005(7)
 C13 0.0247(8) 0.0552(11) 0.0374(9) -0.0003(8) 0.0014(7) 0.0003(8)
 C14 0.0321(9) 0.0547(11) 0.0313(9) -0.0015(8) -0.0071(7) 0.0022(8)
 C15 0.0356(9) 0.0402(9) 0.0249(8) -0.0021(7) 0.0001(7) 0.0021(7)
 C16 0.0279(8) 0.0300(8) 0.0247(7) -0.0016(6) 0.0014(6) 0.0018(6)
 C21 0.0293(8) 0.0207(7) 0.0215(7) -0.0028(6) 0.0017(6) -0.0019(6)
 C22 0.0355(9) 0.0251(8) 0.0261(8) -0.0006(6) 0.0006(7) 0.0007(6)
 C23 0.0498(11) 0.0270(8) 0.0295(8) 0.0039(7) -0.0019(8) 0.0011(8)
 C24 0.0550(11) 0.0291(8) 0.0254(8) 0.0036(7) 0.0042(8) -0.0091(8)
 C25 0.0385(10) 0.0351(9) 0.0292(8) -0.0004(7) 0.0070(7) -0.0098(7)
 C26 0.0325(9) 0.0274(8) 0.0254(8) 0.0005(6) 0.0029(6) -0.0026(7)
 C31 0.0242(8) 0.0212(7) 0.0250(7) -0.0022(6) 0.0071(6) -0.0036(6)
 C32 0.0290(8) 0.0253(8) 0.0291(8) -0.0012(6) 0.0059(7) -0.0011(6)
 C33 0.0350(9) 0.0259(8) 0.0392(9) -0.0005(7) 0.0119(7) 0.0032(7)
 C34 0.0421(10) 0.0266(8) 0.0431(10) -0.0104(7) 0.0179(8) -0.0037(7)
 C35 0.0421(10) 0.0375(10) 0.0319(9) -0.0136(7) 0.0078(8) -0.0072(8)
 C36 0.0323(9) 0.0309(8) 0.0293(8) -0.0037(7) 0.0037(7) -0.0008(7)
 C41 0.0224(7) 0.0266(7) 0.0190(7) -0.0005(6) 0.0022(6) -0.0009(6)
 C42 0.0261(8) 0.0259(8) 0.0247(7) -0.0021(6) 0.0025(6) -0.0028(6)
 C43 0.0283(8) 0.0289(8) 0.0313(8) -0.0021(6) 0.0017(7) -0.0076(7)
 C44 0.0222(8) 0.0341(9) 0.0296(8) -0.0024(6) 0.0004(6) -0.0044(6)
 C45 0.0223(7) 0.0318(8) 0.0231(7) 0.0004(6) 0.0015(6) -0.0012(6)
 C46 0.0229(8) 0.0351(9) 0.0313(8) 0.0021(7) 0.0019(6) 0.0017(7)
 C47 0.0273(8) 0.0284(8) 0.0356(9) 0.0014(7) 0.0034(7) 0.0063(7)
 C48 0.0266(8) 0.0255(8) 0.0286(8) 0.0000(6) 0.0040(6) 0.0006(6)
 C49 0.0223(7) 0.0268(8) 0.0202(7) 0.0012(6) 0.0025(6) -0.0016(6)
 C50 0.0244(7) 0.0254(7) 0.0197(7) 0.0004(6) 0.0026(6) -0.0019(6)
 C51 0.0301(9) 0.0243(8) 0.0438(10) 0.0026(7) 0.0015(8) -0.0036(7)
 C52 0.0354(10) 0.0405(11) 0.0570(12) 0.0197(10) -0.0014(9) -0.0049(8)
 C53 0.0267(9) 0.0263(8) 0.0559(11) -0.0081(8) 0.0030(8) 0.0007(7)
 C54 0.0336(10) 0.0454(11) 0.0674(14) -0.0254(10) -0.0001(9) 0.0060(9)
 C61 0.0244(8) 0.0220(7) 0.0237(7) -0.0002(6) 0.0055(6) 0.0012(6)
 C62 0.0309(9) 0.0316(8) 0.0276(8) 0.0029(7) -0.0004(7) -0.0039(7)
 C63 0.0378(9) 0.0363(9) 0.0305(8) 0.0102(7) 0.0026(7) 0.0005(7)
 C64 0.0417(10) 0.0241(8) 0.0379(9) 0.0050(7) 0.0126(8) -0.0028(7)
 C65 0.0312(9) 0.0278(8) 0.0366(9) -0.0027(7) 0.0058(7) -0.0071(7)
 C66 0.0261(8) 0.0251(8) 0.0279(8) 0.0013(6) 0.0027(6) -0.0006(6)
 C71 0.0313(8) 0.0191(7) 0.0211(7) 0.0019(6) 0.0022(6) 0.0019(6)
 C72 0.0324(8) 0.0284(8) 0.0263(7) 0.0009(6) 0.0057(6) 0.0023(7)
 C73 0.0411(10) 0.0348(9) 0.0305(8) 0.0021(7) 0.0113(7) 0.0089(7)
 C74 0.0603(12) 0.0276(9) 0.0276(8) -0.0020(7) 0.0109(8) 0.0086(8)
 C75 0.0534(11) 0.0265(8) 0.0286(8) -0.0049(7) -0.0021(8) -0.0008(8)
 C76 0.0351(9) 0.0249(8) 0.0278(8) -0.0013(6) 0.0012(7) 0.0004(7)

_geom_special_details
;
 All esds (except the esd in the dihedral angle between two l.s. planes)
 are estimated using the full covariance matrix.  The cell esds are taken
 into account individually in the estimation of esds in distances, angles
 and torsion angles; correlations between esds in cell parameters are only
 used when they are defined by crystal symmetry.  An approximate (isotropic)
 treatment of cell esds is used for estimating esds involving l.s. planes.
;
loop_
  _geom_bond_atom_site_label_1
  _geom_bond_atom_site_label_2
  _geom_bond_distance
  _geom_bond_site_symmetry_2
  _geom_bond_publ_flag
 O1 C8 1.1972(17) . ?
 C1 C2 1.534(2) . ?
 C1 C7 1.532(2) . ?
 C1 C11 1.495(2) . ?
 C1 H1 0.991(16) . ?
 C2 C3 1.5733(19) . ?
 C2 C7 1.532(2) . ?
 C2 C21 1.505(2) . ?
 C3 C4 1.528(2) . ?
 C3 C8 1.5575(19) . ?
 C3 C31 1.5089(19) . ?
 C4 C5 1.379(2) . ?
 C4 C41 1.469(2) . ?
 C5 C6 1.526(2) . ?
 C5 C49 1.468(2) . ?
 C6 C7 1.5740(19) . ?
 C6 C8 1.5533(19) . ?
 C6 C61 1.5059(19) . ?
 C7 C71 1.506(2) . ?
 C11 C12 1.394(2) . ?
 C11 C16 1.402(2) . ?
 C12 C13 1.387(2) . ?
 C12 H12 0.966(19) . ?
 C13 C14 1.385(3) . ?
 C13 H13 1.03(2) . ?
 C14 C15 1.386(2) . ?
 C14 H14 1.03(2) . ?
 C15 C16 1.381(2) . ?
 C15 H15 1.00(2) . ?
 C16 H16 1.015(17) . ?
 C21 C22 1.400(2) . ?
 C21 C26 1.396(2) . ?
 C22 C23 1.387(2) . ?
 C22 H22 0.987(17) . ?
 C23 C24 1.387(3) . ?
 C23 H23 0.99(2) . ?
 C24 C25 1.382(3) . ?
 C24 H24 1.03(2) . ?
 C25 C26 1.395(2) . ?
 C25 H25 0.988(18) . ?
 C26 H26 1.020(18) . ?
 C31 C32 1.390(2) . ?
 C31 C36 1.395(2) . ?
 C32 C33 1.391(2) . ?
 C32 H32 0.962(18) . ?
 C33 C34 1.388(3) . ?
 C33 H33 0.962(19) . ?
 C34 C35 1.376(3) . ?
 C34 H34 0.95(2) . ?
 C35 C36 1.389(2) . ?
 C35 H35 0.94(2) . ?
 C36 H36 0.967(18) . ?
 C41 C42 1.383(2) . ?
 C41 C50 1.422(2) . ?
 C42 C43 1.425(2) . ?
 C42 C51 1.507(2) . ?
 C43 C44 1.366(2) . ?
 C43 H43 1.000(18) . ?
 C44 C45 1.419(2) . ?
 C44 H44 0.985(18) . ?
 C45 C46 1.421(2) . ?
 C45 C50 1.395(2) . ?
 C46 C47 1.371(2) . ?
 C46 H46 0.988(18) . ?
 C47 C48 1.424(2) . ?
 C47 H47 0.942(17) . ?
 C48 C49 1.384(2) . ?
 C48 C53 1.501(2) . ?
 C49 C50 1.425(2) . ?
 C51 C52 1.520(3) . ?
 C51 H51A 1.02(2) . ?
 C51 H51B 1.002(19) . ?
 C52 H52A 1.02(2) . ?
 C52 H52B 0.96(3) . ?
 C52 H52C 1.03(3) . ?
 C53 C54 1.531(3) . ?
 C53 H53A 0.985(19) . ?
 C53 H53B 1.08(2) . ?
 C54 H54A 1.02(2) . ?
 C54 H54B 1.17(3) . ?
 C54 H54C 1.02(3) . ?
 C61 C62 1.397(2) . ?
 C61 C66 1.386(2) . ?
 C62 C63 1.385(2) . ?
 C62 H62 0.947(18) . ?
 C63 C64 1.382(2) . ?
 C63 H63 0.96(2) . ?
 C64 C65 1.383(2) . ?
 C64 H64 0.957(18) . ?
 C65 C66 1.391(2) . ?
 C65 H65 0.961(19) . ?
 C66 H66 0.939(18) . ?
 C71 C72 1.396(2) . ?
 C71 C76 1.398(2) . ?
 C72 C73 1.392(2) . ?
 C72 H72 1.02(2) . ?
 C73 C74 1.382(3) . ?
 C73 H73 0.99(2) . ?
 C74 C75 1.385(3) . ?
 C74 H74 1.02(2) . ?
 C75 C76 1.390(2) . ?
 C75 H75 0.98(2) . ?
 C76 H76 0.982(18) . ?

loop_
  _geom_angle_atom_site_label_1
  _geom_angle_atom_site_label_2
  _geom_angle_atom_site_label_3
  _geom_angle
  _geom_angle_site_symmetry_1
  _geom_angle_site_symmetry_3
  _geom_angle_publ_flag
 C2 C1 H1 115.4(9) . . ?
 C7 C1 C2 59.92(9) . . ?
 C7 C1 H1 115.0(9) . . ?
 C11 C1 C2 124.73(12) . . ?
 C11 C1 C7 125.42(12) . . ?
 C11 C1 H1 109.0(9) . . ?
 C1 C2 C3 115.11(11) . . ?
 C7 C2 C1 59.98(9) . . ?
 C7 C2 C3 105.59(11) . . ?
 C21 C2 C1 123.19(12) . . ?
 C21 C2 C3 115.36(12) . . ?
 C21 C2 C7 125.61(12) . . ?
 C4 C3 C2 106.45(11) . . ?
 C4 C3 C8 92.21(10) . . ?
 C8 C3 C2 99.95(11) . . ?
 C31 C3 C2 119.55(12) . . ?
 C31 C3 C4 120.49(12) . . ?
 C31 C3 C8 113.07(12) . . ?
 C5 C4 C3 109.11(12) . . ?
 C5 C4 C41 109.58(13) . . ?
 C41 C4 C3 140.87(13) . . ?
 C4 C5 C6 109.05(12) . . ?
 C4 C5 C49 109.42(13) . . ?
 C49 C5 C6 141.04(13) . . ?
 C5 C6 C7 106.33(11) . . ?
 C5 C6 C8 92.34(10) . . ?
 C8 C6 C7 100.12(11) . . ?
 C61 C6 C5 121.00(12) . . ?
 C61 C6 C7 119.26(12) . . ?
 C61 C6 C8 112.70(12) . . ?
 C1 C7 C6 114.82(11) . . ?
 C2 C7 C1 60.10(9) . . ?
 C2 C7 C6 105.59(11) . . ?
 C71 C7 C1 123.39(12) . . ?
 C71 C7 C2 125.93(12) . . ?
 C71 C7 C6 115.21(12) . . ?
 O1 C8 C3 129.95(13) . . ?
 O1 C8 C6 130.01(13) . . ?
 C6 C8 C3 99.67(11) . . ?
 C12 C11 C1 117.85(13) . . ?
 C12 C11 C16 117.88(14) . . ?
 C16 C11 C1 124.27(14) . . ?
 C11 C12 H12 121.4(11) . . ?
 C13 C12 C11 120.88(15) . . ?
 C13 C12 H12 117.7(11) . . ?
 C12 C13 H13 116.7(12) . . ?
 C14 C13 C12 120.53(16) . . ?
 C14 C13 H13 122.7(12) . . ?
 C13 C14 C15 119.15(16) . . ?
 C13 C14 H14 122.2(13) . . ?
 C15 C14 H14 118.7(13) . . ?
 C14 C15 H15 120.6(11) . . ?
 C16 C15 C14 120.53(16) . . ?
 C16 C15 H15 118.8(11) . . ?
 C11 C16 H16 120.4(9) . . ?
 C15 C16 C11 121.00(15) . . ?
 C15 C16 H16 118.6(9) . . ?
 C22 C21 C2 121.78(14) . . ?
 C26 C21 C2 120.34(13) . . ?
 C26 C21 C22 117.80(14) . . ?
 C21 C22 H22 119.7(10) . . ?
 C23 C22 C21 121.01(16) . . ?
 C23 C22 H22 119.3(10) . . ?
 C22 C23 H23 119.0(12) . . ?
 C24 C23 C22 120.32(16) . . ?
 C24 C23 H23 120.7(12) . . ?
 C23 C24 H24 119.7(11) . . ?
 C25 C24 C23 119.62(15) . . ?
 C25 C24 H24 120.7(11) . . ?
 C24 C25 C26 120.07(16) . . ?
 C24 C25 H25 121.2(10) . . ?
 C26 C25 H25 118.8(10) . . ?
 C21 C26 H26 120.6(10) . . ?
 C25 C26 C21 121.11(15) . . ?
 C25 C26 H26 118.3(10) . . ?
 C32 C31 C3 121.99(13) . . ?
 C32 C31 C36 118.33(14) . . ?
 C36 C31 C3 119.46(13) . . ?
 C31 C32 C33 120.68(15) . . ?
 C31 C32 H32 120.0(11) . . ?
 C33 C32 H32 119.3(11) . . ?
 C32 C33 H33 119.4(11) . . ?
 C34 C33 C32 120.25(16) . . ?
 C34 C33 H33 120.3(11) . . ?
 C33 C34 H34 117.9(12) . . ?
 C35 C34 C33 119.52(16) . . ?
 C35 C34 H34 122.6(12) . . ?
 C34 C35 C36 120.37(16) . . ?
 C34 C35 H35 119.6(13) . . ?
 C36 C35 H35 120.0(13) . . ?
 C31 C36 H36 117.7(11) . . ?
 C35 C36 C31 120.78(16) . . ?
 C35 C36 H36 121.5(11) . . ?
 C42 C41 C4 136.94(14) . . ?
 C42 C41 C50 118.47(13) . . ?
 C50 C41 C4 104.33(12) . . ?
 C41 C42 C43 116.92(14) . . ?
 C41 C42 C51 124.09(14) . . ?
 C43 C42 C51 118.89(14) . . ?
 C42 C43 H43 115.7(10) . . ?
 C44 C43 C42 124.09(14) . . ?
 C44 C43 H43 120.2(10) . . ?
 C43 C44 C45 119.68(14) . . ?
 C43 C44 H44 119.8(10) . . ?
 C45 C44 H44 120.4(10) . . ?
 C44 C45 C46 127.45(14) . . ?
 C50 C45 C44 116.09(14) . . ?
 C50 C45 C46 116.44(14) . . ?
 C45 C46 H46 122.1(10) . . ?
 C47 C46 C45 119.69(15) . . ?
 C47 C46 H46 118.2(10) . . ?
 C46 C47 C48 123.56(15) . . ?
 C46 C47 H47 120.0(11) . . ?
 C48 C47 H47 116.4(11) . . ?
 C47 C48 C53 118.96(14) . . ?
 C49 C48 C47 117.31(14) . . ?
 C49 C48 C53 123.61(14) . . ?
 C48 C49 C5 136.86(14) . . ?
 C48 C49 C50 118.55(13) . . ?
 C50 C49 C5 104.41(12) . . ?
 C41 C50 C49 111.92(13) . . ?
 C45 C50 C41 124.16(13) . . ?
 C45 C50 C49 123.72(13) . . ?
 C42 C51 C52 112.05(15) . . ?
 C42 C51 H51A 107.9(11) . . ?
 C42 C51 H51B 108.9(11) . . ?
 C52 C51 H51A 109.9(11) . . ?
 C52 C51 H51B 109.7(10) . . ?
 H51A C51 H51B 108.2(15) . . ?
 C51 C52 H52A 111.7(12) . . ?
 C51 C52 H52B 111.4(14) . . ?
 C51 C52 H52C 110.4(13) . . ?
 H52A C52 H52B 107.4(18) . . ?
 H52A C52 H52C 104.2(18) . . ?
 H52B C52 H52C 111.5(19) . . ?
 C48 C53 C54 111.46(15) . . ?
 C48 C53 H53A 109.8(10) . . ?
 C48 C53 H53B 111.5(11) . . ?
 C54 C53 H53A 111.1(11) . . ?
 C54 C53 H53B 110.4(11) . . ?
 H53A C53 H53B 102.2(15) . . ?
 C53 C54 H54A 111.5(12) . . ?
 C53 C54 H54B 111.2(13) . . ?
 C53 C54 H54C 114.1(17) . . ?
 H54A C54 H54B 105.2(18) . . ?
 H54A C54 H54C 109(2) . . ?
 H54B C54 H54C 105(2) . . ?
 C62 C61 C6 119.56(13) . . ?
 C66 C61 C6 122.03(13) . . ?
 C66 C61 C62 118.18(14) . . ?
 C61 C62 H62 117.9(11) . . ?
 C63 C62 C61 120.73(15) . . ?
 C63 C62 H62 121.3(11) . . ?
 C62 C63 H63 120.1(13) . . ?
 C64 C63 C62 120.59(16) . . ?
 C64 C63 H63 119.3(12) . . ?
 C63 C64 C65 119.13(15) . . ?
 C63 C64 H64 122.6(11) . . ?
 C65 C64 H64 118.1(11) . . ?
 C64 C65 C66 120.41(15) . . ?
 C64 C65 H65 119.5(11) . . ?
 C66 C65 H65 120.0(11) . . ?
 C61 C66 C65 120.91(15) . . ?
 C61 C66 H66 119.0(11) . . ?
 C65 C66 H66 120.0(11) . . ?
 C72 C71 C7 120.31(13) . . ?
 C72 C71 C76 117.92(14) . . ?
 C76 C71 C7 121.67(14) . . ?
 C71 C72 H72 119.2(11) . . ?
 C73 C72 C71 120.96(16) . . ?
 C73 C72 H72 119.8(11) . . ?
 C72 C73 H73 119.2(11) . . ?
 C74 C73 C72 120.39(17) . . ?
 C74 C73 H73 120.4(11) . . ?
 C73 C74 C75 119.39(15) . . ?
 C73 C74 H74 120.7(11) . . ?
 C75 C74 H74 119.9(11) . . ?
 C74 C75 C76 120.43(16) . . ?
 C74 C75 H75 121.2(11) . . ?
 C76 C75 H75 118.3(11) . . ?
 C71 C76 H76 119.1(10) . . ?
 C75 C76 C71 120.88(16) . . ?
 C75 C76 H76 120.0(10) . . ?

loop_
  _geom_torsion_atom_site_label_1
  _geom_torsion_atom_site_label_2
  _geom_torsion_atom_site_label_3
  _geom_torsion_atom_site_label_4
  _geom_torsion
  _geom_torsion_site_symmetry_1
  _geom_torsion_site_symmetry_2
  _geom_torsion_site_symmetry_3
  _geom_torsion_site_symmetry_4
  _geom_torsion_publ_flag
 C1 C2 C3 C4 127.58(12) . . . . ?
 C1 C2 C3 C8 32.27(15) . . . . ?
 C1 C2 C3 C31 -91.57(15) . . . . ?
 C1 C2 C7 C6 -110.02(12) . . . . ?
 C1 C2 C7 C71 111.54(16) . . . . ?
 C1 C2 C21 C22 40.9(2) . . . . ?
 C1 C2 C21 C26 -142.37(14) . . . . ?
 C1 C7 C2 C1 0.0 . . . . ?
 C1 C7 C2 C3 110.35(12) . . . . ?
 C1 C7 C2 C21 -111.34(16) . . . . ?
 C1 C7 C6 C5 -128.27(12) . . . . ?
 C1 C7 C6 C8 -32.79(15) . . . . ?
 C1 C7 C6 C61 90.52(15) . . . . ?
 C1 C7 C71 C72 142.96(14) . . . . ?
 C1 C7 C71 C76 -40.8(2) . . . . ?
 C2 C1 C7 C6 94.33(13) . . . . ?
 C2 C1 C7 C71 -115.58(15) . . . . ?
 C2 C1 C11 C12 -141.07(15) . . . . ?
 C2 C1 C11 C16 38.3(2) . . . . ?
 C2 C3 C4 C5 -66.55(14) . . . . ?
 C2 C3 C4 C41 122.36(18) . . . . ?
 C2 C3 C8 O1 -135.71(15) . . . . ?
 C2 C3 C8 C6 50.83(12) . . . . ?
 C2 C3 C31 C32 16.7(2) . . . . ?
 C2 C3 C31 C36 -168.78(13) . . . . ?
 C2 C7 C1 C2 0.0 . . . . ?
 C2 C7 C1 C11 113.33(16) . . . . ?
 C2 C7 C6 C5 -64.46(14) . . . . ?
 C2 C7 C6 C8 31.03(13) . . . . ?
 C2 C7 C6 C61 154.34(12) . . . . ?
 C2 C7 C71 C72 68.0(2) . . . . ?
 C2 C7 C71 C76 -115.75(17) . . . . ?
 C3 C2 C1 C7 -94.12(13) . . . . ?
 C3 C2 C1 C11 151.45(13) . . . . ?
 C3 C2 C7 C6 0.33(14) . . . . ?
 C3 C2 C7 C71 -138.11(14) . . . . ?
 C3 C2 C21 C22 -109.75(15) . . . . ?
 C3 C2 C21 C26 67.01(17) . . . . ?
 C3 C4 C5 C6 0.07(15) . . . . ?
 C3 C4 C5 C49 -173.68(11) . . . . ?
 C3 C8 C6 C5 56.39(11) . . . . ?
 C3 C8 C6 C7 -50.66(12) . . . . ?
 C3 C8 C6 C61 -178.46(11) . . . . ?
 C4 C3 C2 C7 63.87(13) . . . . ?
 C4 C3 C2 C21 -79.38(15) . . . . ?
 C4 C3 C8 O1 117.17(16) . . . . ?
 C4 C3 C8 C6 -56.29(11) . . . . ?
 C4 C3 C31 C32 152.05(14) . . . . ?
 C4 C3 C31 C36 -33.4(2) . . . . ?
 C4 C5 C6 C7 66.53(14) . . . . ?
 C4 C5 C6 C8 -34.72(13) . . . . ?
 C4 C5 C6 C61 -153.09(13) . . . . ?
 C5 C4 C3 C8 34.50(13) . . . . ?
 C5 C4 C3 C31 153.05(13) . . . . ?
 C5 C6 C7 C71 79.12(14) . . . . ?
 C5 C6 C8 O1 -117.07(16) . . . . ?
 C5 C6 C61 C62 32.8(2) . . . . ?
 C5 C6 C61 C66 -152.90(14) . . . . ?
 C6 C5 C4 C41 174.12(11) . . . . ?
 C6 C7 C1 C11 -152.34(13) . . . . ?
 C6 C7 C2 C21 138.64(14) . . . . ?
 C6 C7 C71 C72 -67.06(17) . . . . ?
 C6 C7 C71 C76 109.18(16) . . . . ?
 C6 C8 C3 C31 179.08(12) . . . . ?
 C7 C1 C2 C21 115.19(15) . . . . ?
 C7 C1 C11 C12 143.72(15) . . . . ?
 C7 C1 C11 C16 -37.0(2) . . . . ?
 C7 C2 C1 C7 0.0 . . . . ?
 C7 C2 C1 C11 -114.43(15) . . . . ?
 C7 C2 C3 C8 -31.44(13) . . . . ?
 C7 C2 C3 C31 -155.28(12) . . . . ?
 C7 C2 C21 C22 115.39(17) . . . . ?
 C7 C2 C21 C26 -67.8(2) . . . . ?
 C7 C6 C5 C49 -122.87(18) . . . . ?
 C7 C6 C8 O1 135.89(15) . . . . ?
 C7 C6 C61 C62 168.21(13) . . . . ?
 C7 C6 C61 C66 -17.4(2) . . . . ?
 C8 C3 C2 C21 -174.69(12) . . . . ?
 C8 C3 C4 C41 -136.59(18) . . . . ?
 C8 C3 C31 C32 -100.53(16) . . . . ?
 C8 C3 C31 C36 74.00(17) . . . . ?
 C8 C6 C5 C49 135.88(18) . . . . ?
 C8 C6 C7 C71 174.60(12) . . . . ?
 C8 C6 C61 C62 -74.88(17) . . . . ?
 C8 C6 C61 C66 99.47(16) . . . . ?
 C11 C1 C2 C21 0.8(2) . . . . ?
 C11 C1 C7 C71 -2.3(2) . . . . ?
 C21 C2 C3 C31 61.47(17) . . . . ?
 C21 C2 C7 C71 0.2(2) . . . . ?
 C31 C3 C4 C41 -18.0(3) . . . . ?
 C31 C3 C8 O1 -7.5(2) . . . . ?
 C41 C4 C5 C49 0.37(16) . . . . ?
 C41 C42 C51 C52 -126.24(17) . . . . ?
 C43 C42 C51 C52 50.1(2) . . . . ?
 C47 C48 C53 C54 -52.0(2) . . . . ?
 C49 C5 C6 C61 17.5(3) . . . . ?
 C49 C48 C53 C54 123.89(18) . . . . ?
 C61 C6 C7 C71 -62.08(17) . . . . ?
 C61 C6 C8 O1 8.1(2) . . . . ?

_iucr_refine_instructions_details
;
TITL 19srv186 in P21/c #14
REM reset to P21/c #14
CELL 1.54178 9.6957 20.4272 18.3325 90 96.6351 90
ZERR 4 0.0002 0.0005 0.0004 0 0.0013 0
LATT 1
SYMM -X,0.5+Y,0.5-Z
SFAC C H O
UNIT 208 160 4

L.S. 9
PLAN  5
SIZE 0.13 0.19 0.29
TEMP -153.15
CONF C2 C1 C11 C12
CONF C7 C1 C11 C12
CONF C2 C1 C11 C16
CONF C7 C1 C11 C16
CONF C3 C2 C1 C7
CONF C3 C2 C1 C11
CONF C7 C2 C1 C7
CONF C7 C2 C1 C11
CONF C7 C1 C2 C21
CONF C11 C1 C2 C21
CONF C2 C7 C1 C2
CONF C2 C7 C1 C11
CONF C2 C1 C7 C6
CONF C6 C7 C1 C11
CONF C2 C1 C7 C71
CONF C11 C1 C7 C71
CONF C1 C7 C71 C72
CONF C2 C7 C71 C72
CONF C6 C7 C71 C72
CONF C1 C7 C71 C76
CONF C2 C7 C71 C76
CONF C6 C7 C71 C76
CONF C1 C7 C2 C1
CONF C1 C7 C2 C3
CONF C1 C7 C2 C21
CONF C1 C2 C7 C6
CONF C3 C2 C7 C6
CONF C6 C7 C2 C21
CONF C1 C2 C7 C71
CONF C3 C2 C7 C71
CONF C21 C2 C7 C71
CONF C1 C2 C21 C22
CONF C3 C2 C21 C22
CONF C7 C2 C21 C22
CONF C1 C2 C21 C26
CONF C3 C2 C21 C26
CONF C7 C2 C21 C26
CONF C1 C2 C3 C4
CONF C4 C3 C2 C7
CONF C4 C3 C2 C21
CONF C1 C2 C3 C8
CONF C7 C2 C3 C8
CONF C8 C3 C2 C21
CONF C1 C2 C3 C31
CONF C7 C2 C3 C31
CONF C21 C2 C3 C31
CONF C1 C7 C6 C5
CONF C1 C7 C6 C8
CONF C1 C7 C6 C61
CONF C2 C7 C6 C5
CONF C2 C7 C6 C8
CONF C2 C7 C6 C61
CONF C5 C6 C7 C71
CONF C8 C6 C7 C71
CONF C61 C6 C7 C71
CONF C5 C6 C61 C62
CONF C7 C6 C61 C62
CONF C8 C6 C61 C62
CONF C5 C6 C61 C66
CONF C7 C6 C61 C66
CONF C8 C6 C61 C66
CONF C5 C6 C8 O1
CONF C7 C6 C8 O1
CONF C61 C6 C8 O1
CONF C3 C8 C6 C5
CONF C3 C8 C6 C7
CONF C3 C8 C6 C61
CONF C2 C3 C8 O1
CONF C4 C3 C8 O1
CONF C31 C3 C8 O1
CONF C2 C3 C8 C6
CONF C4 C3 C8 C6
CONF C6 C8 C3 C31
CONF C2 C3 C31 C32
CONF C4 C3 C31 C32
CONF C8 C3 C31 C32
CONF C2 C3 C31 C36
CONF C4 C3 C31 C36
CONF C8 C3 C31 C36
CONF C2 C3 C4 C5
CONF C5 C4 C3 C8
CONF C5 C4 C3 C31
CONF C2 C3 C4 C41
CONF C8 C3 C4 C41
CONF C31 C3 C4 C41
CONF C4 C5 C6 C7
CONF C7 C6 C5 C49
CONF C4 C5 C6 C8
CONF C8 C6 C5 C49
CONF C4 C5 C6 C61
CONF C49 C5 C6 C61
CONF C47 C48 C53 C54
CONF C49 C48 C53 C54
CONF C41 C42 C51 C52
CONF C43 C42 C51 C52
CONF C3 C4 C5 C6
CONF C6 C5 C4 C41
CONF C3 C4 C5 C49
CONF C41 C4 C5 C49
BOND $h
fmap 2
acta 
OMIT -2 142
OMIT 1 0 2
WGHT 0.059 1.15
FVAR 0.16552
REM <olex2.extras>
REM <HklSrc "%.\\19srv186.hkl">
REM </olex2.extras>

O1    3     0.19978  0.63952  0.92721  11.00000  0.02546  0.02848  0.02231 =
 -0.00168  0.00325 -0.00152 
C1    1     0.10600  0.64468  0.74135  11.00000  0.02393  0.02443  0.02062 =
 -0.00113  0.00316 -0.00030 
C2    1     0.24375  0.68239  0.74830  11.00000  0.02216  0.02110  0.02221 =
 -0.00132  0.00196  0.00130 
C3    1     0.30423  0.70080  0.82903  11.00000  0.02263  0.02087  0.02256 =
 -0.00068  0.00134 -0.00081 
C4    1     0.45392  0.67608  0.83936  11.00000  0.02317  0.02301  0.01946 =
 -0.00102  0.00238 -0.00128 
C5    1     0.45355  0.60861  0.83699  11.00000  0.02327  0.02345  0.02006 =
 0.00025  0.00265 -0.00052 
C6    1     0.30367  0.58448  0.82485  11.00000  0.02266  0.02108  0.02190 =
 -0.00076  0.00106 -0.00044 
C7    1     0.24391  0.60745  0.74550  11.00000  0.02062  0.02213  0.02251 =
 0.00084  0.00184 -0.00105 
C8    1     0.25206  0.64120  0.87119  11.00000  0.01746  0.02348  0.02185 =
 -0.00021 -0.00232 -0.00094 
C11   1    -0.00154  0.64707  0.67599  11.00000  0.02414  0.02312  0.02526 =
 -0.00149  0.00046 -0.00050 
C12   1    -0.14067  0.64768  0.68846  11.00000  0.02736  0.03893  0.02580 =
 -0.00006  0.00340 -0.00055 
C13   1    -0.24573  0.65135  0.63043  11.00000  0.02471  0.05521  0.03742 =
 -0.00025  0.00141  0.00028 
C14   1    -0.21430  0.65479  0.55870  11.00000  0.03208  0.05471  0.03135 =
 -0.00152 -0.00715  0.00221 
C15   1    -0.07646  0.65333  0.54549  11.00000  0.03564  0.04016  0.02493 =
 -0.00205  0.00009  0.00211 
C16   1     0.02847  0.64941  0.60303  11.00000  0.02789  0.03005  0.02469 =
 -0.00155  0.00139  0.00179 
C21   1     0.28515  0.72719  0.68938  11.00000  0.02930  0.02065  0.02154 =
 -0.00283  0.00169 -0.00185 
C22   1     0.18978  0.76951  0.65037  11.00000  0.03548  0.02507  0.02606 =
 -0.00065  0.00059  0.00068 
C23   1     0.22995  0.81077  0.59657  11.00000  0.04975  0.02700  0.02950 =
 0.00392 -0.00194  0.00110 
C24   1     0.36684  0.81180  0.58148  11.00000  0.05498  0.02907  0.02540 =
 0.00362  0.00417 -0.00910 
C25   1     0.46369  0.77201  0.62103  11.00000  0.03848  0.03507  0.02922 =
 -0.00038  0.00700 -0.00977 
C26   1     0.42304  0.72998  0.67459  11.00000  0.03250  0.02744  0.02541 =
 0.00047  0.00289 -0.00261 
C31   1     0.26731  0.76581  0.86070  11.00000  0.02422  0.02119  0.02499 =
 -0.00221  0.00707 -0.00358 
C32   1     0.15578  0.80298  0.82939  11.00000  0.02904  0.02532  0.02908 =
 -0.00121  0.00594 -0.00112 
C33   1     0.12080  0.86143  0.86153  11.00000  0.03499  0.02590  0.03919 =
 -0.00055  0.01187  0.00322 
C34   1     0.19560  0.88283  0.92624  11.00000  0.04211  0.02662  0.04311 =
 -0.01044  0.01791 -0.00369 
C35   1     0.30314  0.84524  0.95906  11.00000  0.04210  0.03754  0.03187 =
 -0.01359  0.00783 -0.00715 
C36   1     0.33921  0.78714  0.92674  11.00000  0.03228  0.03086  0.02932 =
 -0.00367  0.00370 -0.00080 
C41   1     0.59652  0.69972  0.85868  11.00000  0.02241  0.02661  0.01897 =
 -0.00049  0.00225 -0.00090 
C42   1     0.66503  0.75921  0.86050  11.00000  0.02613  0.02591  0.02467 =
 -0.00211  0.00255 -0.00282 
C43   1     0.80995  0.75856  0.88494  11.00000  0.02828  0.02892  0.03132 =
 -0.00214  0.00172 -0.00759 
C44   1     0.88486  0.70301  0.90268  11.00000  0.02216  0.03413  0.02963 =
 -0.00241  0.00044 -0.00435 
C45   1     0.81947  0.64097  0.89324  11.00000  0.02228  0.03176  0.02314 =
 0.00044  0.00150 -0.00123 
C46   1     0.88341  0.57835  0.90105  11.00000  0.02290  0.03515  0.03128 =
 0.00212  0.00189  0.00171 
C47   1     0.80712  0.52333  0.88130  11.00000  0.02733  0.02836  0.03559 =
 0.00140  0.00341  0.00630 
C48   1     0.66336  0.52464  0.85442  11.00000  0.02662  0.02551  0.02860 =
 0.00002  0.00398  0.00055 
C49   1     0.59581  0.58427  0.85510  11.00000  0.02231  0.02683  0.02022 =
 0.00116  0.00246 -0.00161 
C50   1     0.67659  0.64170  0.87203  11.00000  0.02442  0.02543  0.01972 =
 0.00037  0.00255 -0.00188 
C51   1     0.59770  0.82281  0.83444  11.00000  0.03008  0.02433  0.04384 =
 0.00261  0.00146 -0.00357 
C52   1     0.67678  0.85691  0.77838  11.00000  0.03538  0.04054  0.05705 =
 0.01973 -0.00138 -0.00487 
C53   1     0.59578  0.46320  0.82273  11.00000  0.02672  0.02632  0.05591 =
 -0.00806  0.00301  0.00072 
C54   1     0.67671  0.43370  0.76378  11.00000  0.03361  0.04542  0.06742 =
 -0.02543 -0.00011  0.00600 
C61   1     0.26456  0.51803  0.85149  11.00000  0.02444  0.02200  0.02371 =
 -0.00025  0.00547  0.00115 
C62   1     0.33611  0.49226  0.91560  11.00000  0.03086  0.03157  0.02758 =
 0.00293 -0.00044 -0.00390 
C63   1     0.29854  0.43243  0.94294  11.00000  0.03779  0.03628  0.03052 =
 0.01019  0.00265  0.00049 
C64   1     0.18762  0.39769  0.90809  11.00000  0.04165  0.02410  0.03786 =
 0.00500  0.01257 -0.00279 
C65   1     0.11375  0.42361  0.84567  11.00000  0.03123  0.02781  0.03661 =
 -0.00265  0.00577 -0.00712 
C66   1     0.15149  0.48355  0.81797  11.00000  0.02605  0.02506  0.02793 =
 0.00134  0.00272 -0.00055 
C71   1     0.28578  0.56612  0.68368  11.00000  0.03132  0.01905  0.02110 =
 0.00187  0.00220  0.00188 
C72   1     0.42397  0.56452  0.66915  11.00000  0.03238  0.02836  0.02628 =
 0.00095  0.00572  0.00228 
C73   1     0.46506  0.52487  0.61381  11.00000  0.04110  0.03480  0.03051 =
 0.00206  0.01131  0.00893 
C74   1     0.36912  0.48634  0.57187  11.00000  0.06029  0.02762  0.02759 =
 -0.00205  0.01092  0.00863 
C75   1     0.23206  0.48646  0.58643  11.00000  0.05338  0.02654  0.02856 =
 -0.00495 -0.00211 -0.00079 
C76   1     0.19075  0.52554  0.64206  11.00000  0.03506  0.02489  0.02775 =
 -0.00128  0.00122  0.00038 
H1    2     0.05904  0.64291  0.78652  11.00000  0.01952 
H12   2    -0.16742  0.64624  0.73760  11.00000  0.03477 
H13   2    -0.34564  0.65322  0.64374  11.00000  0.05845 
H14   2    -0.28996  0.65878  0.51472  11.00000  0.06179 
H15   2    -0.05115  0.65611  0.49432  11.00000  0.04156 
H16   2     0.12833  0.64783  0.59151  11.00000  0.02409 
H22   2     0.09239  0.77011  0.66126  11.00000  0.02752 
H23   2     0.15961  0.83903  0.56906  11.00000  0.04717 
H24   2     0.39509  0.84195  0.54087  11.00000  0.04163 
H25   2     0.56254  0.77327  0.61283  11.00000  0.03404 
H26   2     0.49661  0.70086  0.70252  11.00000  0.03415 
H32   2     0.10303  0.78881  0.78452  11.00000  0.03534 
H33   2     0.04473  0.88701  0.83837  11.00000  0.03622 
H34   2     0.17036  0.92357  0.94583  11.00000  0.04620 
H35   2     0.35098  0.85857  1.00422  11.00000  0.05351 
H36   2     0.41417  0.75997  0.94914  11.00000  0.03440 
H43   2     0.85743  0.80209  0.88610  11.00000  0.03337 
H44   2     0.98510  0.70610  0.91882  11.00000  0.03299 
H46   2     0.98278  0.57294  0.91903  11.00000  0.03351 
H47   2     0.85040  0.48198  0.88359  11.00000  0.02891 
H51A  2     0.59393  0.85232  0.87928  11.00000  0.04468 
H51B  2     0.50014  0.81383  0.81234  11.00000  0.03814 
H52A  2     0.77592  0.86795  0.79963  11.00000  0.05097 
H52B  2     0.63250  0.89715  0.76178  11.00000  0.06842 
H52C  2     0.68871  0.82585  0.73499  11.00000  0.06862 
H53A  2     0.49888  0.47233  0.80298  11.00000  0.03545 
H53B  2     0.58339  0.42754  0.86492  11.00000  0.05596 
H54A  2     0.77452  0.42009  0.78504  11.00000  0.06057 
H54B  2     0.69261  0.47199  0.71828  11.00000  0.08713 
H54C  2     0.62917  0.39490  0.73689  11.00000  0.09986 
H62   2     0.40938  0.51738  0.94015  11.00000  0.03226 
H63   2     0.34820  0.41516  0.98696  11.00000  0.05122 
H64   2     0.16301  0.35494  0.92356  11.00000  0.03366 
H65   2     0.03485  0.40029  0.82196  11.00000  0.03654 
H66   2     0.10125  0.50082  0.77546  11.00000  0.03278 
H72   2     0.49539  0.59372  0.69907  11.00000  0.04008 
H73   2     0.56507  0.52264  0.60674  11.00000  0.04382 
H74   2     0.39867  0.45725  0.53092  11.00000  0.04572 
H75   2     0.16146  0.46024  0.55709  11.00000  0.04281 
H76   2     0.09361  0.52516  0.65235  11.00000  0.03043 
HKLF 4

END
;

_olex2_submission_special_instructions  'No special instructions were received'
