# Supplementary material for: Rupturing aromaticity by periphery overcrowding
Source: Nat Chem. 2023 Mar 6;15(4):516–25. doi: 10.1038/s41557-023-01149-6 (PMC10070187; doi:10.1038/s41557-023-01149-6)
Supplement: Supplementary file 25 — Structure factors for compound S4; CCDC reference 2141795. [file 41557_2023_1149_MOESM25_ESM.hkl]

  -1   0   0  194.96    7.86
  -1   0   0  203.03    7.86
   1   0   0  198.44    7.86
  -3   0   0   21.41    0.95
  -3   0   0   20.19    0.89
   3   0   0   20.70    0.93
  -3   0   0   21.56    0.95
  -4   0   0   25.76    1.18
  -4   0   0   25.66    1.08
   4   0   0   24.72    1.17
   4   0   0   25.65    1.09
  -4   0   0   25.66    1.22
  -5   0   0   11.59    0.60
  -5   0   0   10.40    0.96
   5   0   0   11.21    0.62
  -5   0   0   10.26    0.99
   5   0   0   11.05    0.92
  -6   0   0    4.21    0.83
  -6   0   0    5.94    0.79
   6   0   0    3.64    0.64
  -6   0   0    5.41    0.43
  -6   0   0    5.28    0.51
   6   0   0    5.26    0.42
   7   0   0   26.22    1.79
  -7   0   0   21.89    1.84
  -7   0   0   24.46    1.18
   7   0   0   23.16    1.25
  -7   0   0   21.64    1.97
  -7   0   0   26.08    1.17
  -7   0   0   24.27    1.13
  -8   0   0   11.85    0.68
  -8   0   0   11.79    0.80
  -8   0   0   12.62    1.84
   8   0   0    7.19    1.37
  -8   0   0   10.86    0.94
  -9   0   0   25.88    1.27
  -9   0   0   28.49    1.24
 -10   0   0   10.13    0.80
 -10   0   0   10.16    0.70
 -11   0   0   -0.30    0.30
   0  -1   0    2.69    0.13
   0   1   0    2.23    0.14
   0   1   0    1.87    0.13
  -1  -1   0  320.08   12.22
  -1  -1   0  296.14   12.20
   1  -1   0  309.67   12.21
   1  -1   0  288.67   12.21
  -1  -1   0  336.55   12.22
   1   1   0  295.46   12.20
  -1   1   0  281.22   12.21
  -1   1   0  331.51   12.22
  -1   1   0  314.14   12.22
   1   1   0  319.61   12.21
   2  -1   0   76.20    3.11
  -2  -1   0   78.59    3.15
   2  -1   0   79.33    3.14
  -2  -1   0   82.24    3.15
   2   1   0   77.76    3.14
  -2   1   0   81.51    3.15
  -2   1   0   81.45    3.15
  -2   1   0   71.82    3.12
   3  -1   0  103.12    4.09
  -3  -1   0  101.28    4.06
   3  -1   0   92.10    4.05
  -3  -1   0  104.92    4.10
  -3  -1   0  102.62    4.10
  -3   1   0  104.11    4.10
   3   1   0  105.53    4.08
  -3   1   0  104.85    4.10
  -3   1   0   99.79    4.06
   4  -1   0    1.90    0.35
  -4  -1   0    2.46    0.38
  -4  -1   0    2.50    0.35
  -4  -1   0    2.88    0.23
   4  -1   0    2.98    0.24
  -4   1   0    2.89    0.32
  -4   1   0    2.29    0.36
   4   1   0    2.85    0.27
  -4   1   0    3.16    0.39
   4   1   0    2.20    0.34
  -5  -1   0  175.59    6.97
  -5  -1   0  168.89    6.86
   5  -1   0  180.00    6.95
  -5  -1   0  166.27    6.95
   5  -1   0  174.67    6.86
  -5   1   0  170.36    6.96
  -5   1   0  174.07    6.86
   5   1   0  174.01    6.94
   5   1   0  171.14    6.86
  -5   1   0  171.42    6.97
  -6  -1   0   36.19    1.91
   6  -1   0   37.76    1.61
  -6  -1   0   37.67    2.00
  -6  -1   0   36.34    1.61
  -6  -1   0   40.53    1.60
   6  -1   0   36.83    1.87
  -6   1   0   36.91    1.62
   6   1   0   36.32    1.62
  -6   1   0   36.34    2.04
  -6   1   0   39.50    1.60
  -6   1   0   36.13    1.92
   6   1   0   37.23    1.86
   7  -1   0    3.84    0.48
  -7  -1   0    2.49    1.02
  -7  -1   0    3.98    0.47
  -7  -1   0    4.77    0.53
  -7  -1   0    3.31    1.09
  -7  -1   0    3.29    0.36
  -7   1   0    3.41    0.44
   7   1   0    3.88    0.59
  -7   1   0    3.50    0.41
  -7   1   0    4.06    1.16
  -7   1   0    3.76    1.06
  -7   1   0    3.28    0.35
   7   1   0    1.54    0.87
  -8  -1   0    0.19    0.27
  -8  -1   0    1.92    1.65
  -8  -1   0   -0.16    0.38
  -8  -1   0   -0.10    0.47
   8  -1   0    0.37    0.67
   8  -1   0    0.61    1.10
   8   1   0   -0.36    1.21
  -8   1   0    0.18    0.28
  -8   1   0    1.07    1.61
  -8   1   0   -0.41    0.42
  -8   1   0   -0.42    1.72
  -8   1   0    0.22    0.54
  -9  -1   0    7.17    0.60
  -9  -1   0    6.32    0.67
  -9   1   0    7.65    0.61
  -9   1   0    7.14    0.72
 -10  -1   0    2.29    0.36
 -10  -1   0    2.38    0.43
 -10   1   0    2.53    0.37
 -10   1   0    2.22    0.46
 -11  -1   0    0.00    0.30
 -11   1   0   -0.15    0.23
 -11   1   0    0.37    0.31
   0  -2   0   78.30    3.09
   0  -2   0   78.70    3.09
   0  -2   0   74.58    3.08
   0  -2   0   75.55    3.08
   0   2   0   82.70    3.09
  -1  -2   0    9.49    0.42
   1  -2   0    8.42    0.43
  -1  -2   0    9.26    0.40
  -1   2   0    9.51    0.44
  -1   2   0   10.04    0.43
   1   2   0    9.81    0.40
  -2  -2   0    0.68    0.17
   2  -2   0    1.33    0.17
   2  -2   0    0.49    0.13
  -2  -2   0    0.44    0.10
  -2  -2   0    0.57    0.18
  -2   2   0    0.60    0.16
  -2   2   0    0.44    0.16
   2   2   0    0.52    0.14
   2   2   0    0.24    0.16
   3  -2   0    0.50    0.15
  -3  -2   0    0.56    0.23
  -3  -2   0    0.42    0.23
   3  -2   0    0.44    0.22
  -3  -2   0    0.99    0.16
   3   2   0    0.44    0.21
  -3   2   0    0.59    0.24
  -3   2   0    0.55    0.23
  -3   2   0    0.57    0.18
  -4  -2   0   13.34    0.78
   4  -2   0   13.56    0.63
  -4  -2   0   13.51    0.81
  -4   2   0   13.07    0.62
   4   2   0   12.75    0.75
   4   2   0   11.58    0.68
  -4   2   0   12.70    0.83
  -4   2   0   13.95    0.78
  -5  -2   0    0.61    0.51
  -5  -2   0    0.28    0.20
   5  -2   0    0.56    0.47
  -5  -2   0    0.12    0.50
   5  -2   0    0.24    0.21
  -5   2   0    0.11    0.22
  -5   2   0    0.16    0.54
   5   2   0    0.20    0.30
   5   2   0    0.05    0.47
  -5   2   0   -0.09    0.55
   6  -2   0    1.99    0.32
  -6  -2   0    1.38    0.72
  -6  -2   0    2.94    0.73
   6  -2   0    2.84    0.66
  -6  -2   0    2.29    0.31
  -6  -2   0    2.19    0.34
  -6   2   0    2.48    0.32
  -6   2   0    2.77    0.38
  -6   2   0    2.07    0.82
   6   2   0    2.04    0.40
   6   2   0    1.88    0.66
  -6   2   0    2.18    0.77
  -7  -2   0    0.62    0.30
  -7  -2   0    0.49    1.07
  -7  -2   0    0.60    0.47
   7  -2   0    0.98    0.94
  -7  -2   0    1.03    0.40
   7  -2   0    0.56    0.39
  -7   2   0    0.97    0.45
  -7   2   0    1.25    1.15
  -7   2   0    0.58    0.35
  -7   2   0   -0.76    1.03
   7   2   0    0.33    0.89
  -7   2   0    0.86    0.30
  -8  -2   0   -1.02    1.53
   8  -2   0   -0.01    0.63
   8  -2   0    2.39    1.31
  -8  -2   0   -0.16    0.29
  -8  -2   0   -0.53    0.37
   8   2   0   -1.74    1.32
  -8   2   0    0.20    0.55
  -8   2   0   -0.24    1.60
  -8   2   0    0.28    0.29
  -8   2   0   -0.38    0.39
  -9  -2   0    0.04    0.31
  -9  -2   0   -0.34    0.38
  -9   2   0    0.16    0.28
  -9   2   0    0.60    0.45
 -10  -2   0    0.21    0.41
 -10  -2   0   -0.11    0.31
 -10   2   0   -0.36    0.42
 -10   2   0    0.22    0.34
 -11  -2   0    0.58    0.32
 -11   2   0    0.30    0.32
 -11   2   0    0.28    0.26
  12   2   0   -0.22    0.33
   0  -3   0    0.06    0.11
   0  -3   0    0.13    0.09
   0   3   0    0.10    0.09
  -1  -3   0   67.64    2.58
  -1  -3   0   64.22    2.57
   1  -3   0   60.55    2.57
   1  -3   0   60.74    2.57
   1   3   0   68.13    2.58
   1   3   0   67.06    2.55
  -1   3   0   67.12    2.58
  -1   3   0   60.07    2.58
  -2  -3   0   14.04    0.65
  -2  -3   0   13.96    0.60
   2  -3   0   12.52    0.64
   2  -3   0   12.44    0.61
   2   3   0   14.11    0.62
  -2   3   0   15.07    0.66
  -2   3   0   14.63    0.65
  -3  -3   0    1.41    0.17
  -3  -3   0    1.76    0.27
   3  -3   0    1.11    0.20
  -3  -3   0    1.26    0.16
   3  -3   0    0.82    0.16
  -3  -3   0    1.21    0.27
   3  -3   0    0.82    0.24
   3   3   0    1.12    0.24
  -3   3   0    1.04    0.26
  -3   3   0    1.17    0.20
  -3   3   0    1.24    0.26
   4  -3   0    2.80    0.31
  -4  -3   0    1.60    0.46
  -4  -3   0    1.47    0.40
   4  -3   0    3.36    0.30
  -4   3   0    3.63    0.41
  -4   3   0    3.45    0.42
   4   3   0    3.47    0.36
  -4   3   0    2.91    0.34
  -5  -3   0   20.05    1.21
   5  -3   0   21.38    0.94
  -5  -3   0   21.27    0.92
  -5  -3   0   19.17    1.23
   5  -3   0   21.23    1.20
   5   3   0   20.31    1.18
  -5   3   0   19.66    1.27
  -5   3   0   19.96    1.33
  -5   3   0   21.54    0.94
  -6  -3   0    1.76    0.75
  -6  -3   0    2.56    0.47
  -6  -3   0    1.67    0.36
   6  -3   0    2.96    0.68
   6  -3   0    2.71    0.33
  -6  -3   0    1.73    0.32
  -6   3   0    1.67    0.37
  -6   3   0    2.16    0.54
   6   3   0    2.04    0.68
  -6   3   0    2.28    0.78
  -6   3   0    1.82    0.86
  -6   3   0    2.31    0.36
   7  -3   0    0.41    0.37
   7  -3   0    0.52    0.87
  -7  -3   0    0.03    1.08
  -7  -3   0   -0.02    0.36
  -7  -3   0    0.55    0.31
  -7  -3   0    0.28    0.38
  -7   3   0    0.06    0.39
  -7   3   0    1.01    1.24
  -7   3   0   -0.26    0.36
  -7   3   0    0.10    0.28
   7   3   0    0.28    0.89
  -7   3   0    1.25    1.38
   8  -3   0    0.71    0.61
   8  -3   0    1.09    1.37
  -8  -3   0   -0.23    0.28
  -8  -3   0    0.86    1.55
  -8  -3   0    0.46    0.38
  -8   3   0    0.48    0.31
  -8   3   0   -0.93    1.73
  -8   3   0   -0.10    0.40
  -8   3   0    0.40    0.59
   8   3   0    1.19    1.45
  -9  -3   0   -0.04    0.36
   9  -3   0    0.72    0.76
  -9  -3   0    0.85    0.30
  -9   3   0    0.62    0.29
  -9   3   0    1.19    0.43
 -10  -3   0    0.63    0.31
 -10  -3   0    1.00    0.42
  10   3   0    0.77    0.76
 -10   3   0    1.01    0.34
 -10   3   0    0.70    0.40
 -11  -3   0    0.02    0.29
 -11   3   0    0.10    0.31
   0  -4   0   68.80    2.74
   0  -4   0   68.13    2.74
   0   4   0   68.55    2.74
  -1  -4   0  519.76   20.17
   1  -4   0  492.19   20.17
   1  -4   0  509.03   20.16
  -1  -4   0  503.00   20.17
  -1   4   0  523.01   20.18
  -1   4   0  510.12   20.17
   1   4   0  517.13   20.17
   2  -4   0    0.75    0.17
  -2  -4   0    0.92    0.22
   2  -4   0    0.61    0.18
   2  -4   0    0.60    0.14
  -2  -4   0    0.76    0.16
  -2  -4   0    0.83    0.15
   2   4   0    0.50    0.15
  -2   4   0    0.46    0.21
  -2   4   0    0.78    0.20
  -3  -4   0    5.76    0.52
  -3  -4   0    5.92    0.36
   3  -4   0    6.14    0.35
  -3  -4   0    5.44    0.37
  -3  -4   0    5.39    0.39
   3  -4   0    5.82    0.48
   3  -4   0    5.23    0.43
  -3   4   0    5.71    0.42
  -3   4   0    5.76    0.51
   3   4   0    7.02    0.45
  -3   4   0    6.08    0.53
  -4  -4   0   11.90    0.69
   4  -4   0   13.96    0.76
  -4   4   0   15.44    0.90
  -4   4   0   14.12    0.68
  -4   4   0   14.60    0.84
   4   4   0   14.95    0.79
   5  -4   0   -0.59    0.45
  -5  -4   0    0.13    0.56
   5  -4   0    0.04    0.42
  -5  -4   0   -0.01    0.22
  -5   4   0   -0.05    0.25
  -5   4   0   -0.68    0.58
   5   4   0   -0.05    0.51
  -5   4   0   -0.66    0.65
  -6  -4   0    3.53    0.35
  -6  -4   0    2.92    0.37
  -6  -4   0    3.90    0.49
   6  -4   0    2.43    0.63
  -6  -4   0    2.53    0.82
   6  -4   0    2.76    0.33
  -6   4   0    2.86    0.38
  -6   4   0    3.62    0.94
   6   4   0    3.01    0.77
  -6   4   0    2.18    0.40
  -6   4   0    2.82    0.53
  -6   4   0    1.39    0.85
   7  -4   0    1.26    0.93
  -7  -4   0    0.45    0.31
  -7  -4   0    0.80    1.40
  -7  -4   0   -0.34    0.38
  -7   4   0    1.90    1.95
  -7   4   0   -1.00    1.31
   7   4   0   -0.64    0.97
  -7   4   0   -0.10    0.28
  -7   4   0    0.31    0.39
  -8  -4   0    1.86    0.32
   8  -4   0    1.66    1.23
  -8  -4   0    2.35    1.68
  -8  -4   0    2.29    0.38
   8  -4   0    2.53    0.61
  -8   4   0    2.37    1.84
   8   4   0   -0.03    1.60
  -8   4   0    2.61    0.44
  -8   4   0    2.28    0.66
  -8   4   0    2.08    0.36
   9  -4   0   10.99    1.22
  -9  -4   0   13.59    0.78
  -9  -4   0   12.31    0.71
  -9   4   0   11.41    0.73
  -9   4   0   10.93    0.85
 -10  -4   0    3.58    0.45
 -10  -4   0    3.44    0.36
 -10   4   0    2.66    0.37
 -10   4   0    3.11    0.47
  10   4   0    2.46    0.63
 -11  -4   0    2.08    0.33
 -11   4   0    2.28    0.36
   0  -5   0    1.70    0.20
   0   5   0    2.60    0.29
  -1  -5   0   17.08    0.75
   1  -5   0   16.51    0.73
  -1  -5   0   17.74    0.77
   1  -5   0   16.13    0.76
  -1   5   0   16.75    0.76
  -1   5   0   17.58    0.77
   1   5   0   18.01    0.76
  -2  -5   0  201.66    7.36
  -2  -5   0  189.19    7.34
   2  -5   0  170.94    7.32
   2  -5   0  180.13    7.34
  -2  -5   0  175.89    7.33
   2  -5   0  179.88    7.34
   2   5   0  192.38    7.36
  -2   5   0  184.57    7.35
   2   5   0  187.45    7.32
  -2   5   0  187.57    7.36
  -3  -5   0    2.91    0.27
   3  -5   0    2.56    0.29
  -3  -5   0    2.38    0.24
   3  -5   0    2.65    0.32
  -3  -5   0    2.62    0.29
  -3  -5   0    3.00    0.50
  -3   5   0    2.73    0.36
   3   5   0    2.97    0.29
  -3   5   0    3.19    0.27
  -3   5   0    2.51    0.33
  -4  -5   0    0.87    0.26
  -4  -5   0    1.50    0.21
  -4  -5   0    1.36    0.42
   4  -5   0    1.45    0.19
   4  -5   0    1.57    0.41
   4  -5   0    1.89    0.36
  -4  -5   0    1.59    0.29
  -4   5   0    1.82    0.48
  -4   5   0    1.36    0.25
   4   5   0    1.68    0.36
  -4   5   0    1.17    0.44
  -5  -5   0   20.83    1.32
   5  -5   0   19.36    1.22
   5  -5   0   20.43    0.94
  -5  -5   0   21.76    0.93
  -5   5   0   20.90    1.37
  -5   5   0   20.78    1.44
  -5   5   0   19.79    0.95
   5   5   0   19.82    1.24
  -6  -5   0    6.45    0.64
  -6  -5   0    5.45    0.80
  -6  -5   0    7.06    0.71
   6  -5   0    5.70    0.71
   6  -5   0    6.75    0.58
  -6   5   0    6.33    0.69
  -6   5   0    6.91    0.73
   6   5   0    5.22    0.85
  -6   5   0    6.82    1.02
  -6   5   0    7.03    1.09
  -6   5   0    7.94    0.54
  -7  -5   0    1.77    1.08
  -7  -5   0    1.53    0.38
   7  -5   0    1.32    0.88
  -7  -5   0    1.62    0.32
   7  -5   0    2.14    0.46
  -7   5   0    1.51    1.32
  -7   5   0    1.77    0.34
  -7   5   0    2.22    0.84
  -7   5   0    0.75    0.42
   7   5   0    1.51    1.15
  -8  -5   0   17.84    0.89
   8  -5   0   18.73    1.84
  -8  -5   0   19.53    0.94
   8  -5   0   17.63    1.18
  -8  -5   0   12.36    1.86
  -8   5   0   17.20    1.28
  -8   5   0   18.68    0.95
  -8   5   0   18.47    2.23
  -8   5   0   17.85    1.00
  -9  -5   0   11.52    0.77
   9  -5   0   15.90    1.18
  -9  -5   0   10.99    0.69
  -9   5   0   11.38    0.83
  -9   5   0   11.00    0.72
 -10  -5   0    3.63    0.42
 -10  -5   0    4.31    0.37
 -10   5   0    4.02    0.47
  10   5   0    2.32    0.67
 -10   5   0    4.84    0.56
 -11  -5   0    4.30    0.46
 -11   5   0    5.12    0.51
   0  -6   0  414.85   17.56
   0  -6   0  446.35   17.59
   0  -6   0  460.50   17.59
   0   6   0  457.13   17.59
  -1  -6   0   70.74    2.92
  -1  -6   0   75.56    2.94
  -1  -6   0   74.49    2.94
   1  -6   0   72.26    2.91
   1  -6   0   69.48    2.94
   1  -6   0   71.92    2.91
  -1   6   0   72.08    2.94
   1   6   0   75.34    2.94
   1   6   0   73.18    2.92
  -1   6   0   73.97    2.95
   2  -6   0   19.40    0.90
  -2  -6   0   19.27    0.87
  -2  -6   0   21.31    0.91
   2  -6   0   20.17    0.92
  -2  -6   0   21.57    0.94
   2  -6   0   19.68    0.86
   2   6   0   21.05    0.94
  -2   6   0   20.00    0.95
  -2   6   0   20.16    0.94
   3  -6   0    1.11    0.29
  -3  -6   0    2.08    0.28
  -3  -6   0    1.66    0.23
   3  -6   0    1.83    0.30
  -3   6   0    1.68    0.38
   3   6   0    1.57    0.28
  -3   6   0    1.68    0.35
  -3   6   0    2.31    0.27
  -4  -6   0    0.88    0.33
  -4  -6   0    0.61    0.42
   4  -6   0    1.12    0.40
   4  -6   0    0.81    0.19
  -4  -6   0    0.50    0.23
   4  -6   0    0.48    0.40
  -4   6   0    0.66    0.25
   4   6   0    0.32    0.37
  -4   6   0    0.42    0.45
  -4   6   0    0.21    0.49
   5  -6   0   23.91    1.38
  -5  -6   0   24.97    1.43
   5  -6   0   25.40    1.08
  -5   6   0   23.77    1.10
   5   6   0   24.01    1.40
  -5   6   0   21.48    1.63
  -5   6   0   22.67    1.52
   6  -6   0    2.93    0.35
  -6  -6   0    2.08    0.41
   6  -6   0    1.85    0.72
  -6  -6   0    2.02    0.38
  -6  -6   0    1.24    0.75
  -6  -6   0    2.13    0.49
  -6   6   0    3.44    1.11
  -6   6   0    3.39    1.08
  -6   6   0    2.68    0.45
   6   6   0    2.25    0.92
  -6   6   0    2.75    0.48
  -6   6   0    1.56    0.47
  -7  -6   0   20.30    2.05
  -7  -6   0   21.49    1.12
  -7  -6   0   19.04    1.17
   7  -6   0   17.22    1.83
   7  -6   0   21.46    1.14
  -7  -6   0   21.52    1.00
  -7   6   0   20.83    1.09
  -7   6   0   20.15    1.25
   7   6   0   16.04    1.93
  -7   6   0   21.02    1.06
  -7   6   0   18.86    1.78
   8  -6   0   14.50    1.84
   8  -6   0   15.23    1.06
  -8  -6   0   14.42    0.78
  -8  -6   0   11.17    1.87
  -8  -6   0   14.61    0.83
  -8   6   0   14.35    0.84
  -8   6   0   12.03    1.27
   8   6   0   15.44    2.09
  -8   6   0   15.05    0.90
  -8   6   0    9.48    2.39
  -9  -6   0    4.05    0.42
  -9  -6   0    3.85    0.35
   9  -6   0    3.69    0.78
   9   6   0    3.06    0.70
  -9   6   0    3.93    0.49
  -9   6   0    3.02    0.35
 -10  -6   0   10.03    0.71
  10   6   0    8.76    0.88
 -10   6   0   11.37    0.81
 -10   6   0   10.91    0.69
 -11  -6   0    0.77    0.32
 -11   6   0    0.87    0.47
   0  -7   0   -0.17    0.19
   0  -7   0    0.08    0.17
   0  -7   0    0.14    0.20
   0   7   0    0.18    0.22
   1  -7   0    3.56    0.31
   1  -7   0    3.33    0.32
   1  -7   0    3.06    0.32
  -1  -7   0    3.70    0.31
  -1  -7   0    4.26    0.40
   1  -7   0    3.43    0.29
  -1  -7   0    3.64    0.31
  -1   7   0    3.90    0.33
   1   7   0    3.90    0.32
  -1   7   0    3.97    0.42
   1   7   0    3.95    0.42
   2  -7   0    0.58    0.24
  -2  -7   0    0.99    0.29
   2  -7   0    0.67    0.27
  -2  -7   0    0.89    0.26
   2  -7   0    0.45    0.24
   2  -7   0    0.50    0.14
  -2  -7   0    0.77    0.19
   2   7   0    0.94    0.18
  -2   7   0    0.61    0.25
  -2   7   0    0.98    0.31
   2   7   0    0.51    0.28
  -2   7   0    0.99    0.28
  -3  -7   0    0.08    0.29
   3  -7   0   -0.11    0.32
   3  -7   0    0.14    0.30
  -3  -7   0   -0.04    0.20
  -3   7   0    0.35    0.27
  -3   7   0   -0.33    0.38
  -3   7   0   -0.12    0.36
   3   7   0   -0.27    0.28
   4  -7   0   -0.04    0.18
  -4  -7   0    0.64    0.52
   4  -7   0   -0.06    0.44
  -4  -7   0    0.04    0.37
   4  -7   0   -0.22    0.44
   4   7   0   -0.01    0.50
  -4   7   0   -0.21    0.58
  -4   7   0   -0.21    0.28
  -4   7   0    0.12    0.49
   4   7   0   -0.58    0.44
  -5  -7   0    2.45    0.33
   5  -7   0    2.08    0.27
   5  -7   0    1.12    0.59
  -5  -7   0    2.09    0.61
  -5   7   0    1.40    0.85
  -5   7   0    1.92    0.80
   5   7   0    1.15    0.62
  -5   7   0    2.26    0.35
   6  -7   0    0.13    0.29
  -6  -7   0    0.06    0.86
   6  -7   0    0.43    0.58
  -6  -7   0    0.35    0.35
  -6  -7   0    0.35    0.47
  -6  -7   0   -0.07    0.37
   6  -7   0   -0.25    0.78
  -6   7   0    1.64    1.07
  -6   7   0    1.08    0.46
  -6   7   0    0.05    0.44
  -6   7   0    0.92    0.48
   6   7   0    0.71    0.88
  -6   7   0    1.01    1.26
  -7  -7   0    3.12    0.32
  -7  -7   0    1.83    1.17
   7  -7   0    4.48    1.20
  -7  -7   0    3.72    0.62
  -7  -7   0    2.39    0.45
   7  -7   0    3.57    0.49
  -7   7   0    3.40    0.69
  -7   7   0    4.07    0.70
   7   7   0    3.14    1.32
  -7   7   0    1.03    1.55
  -8  -7   0    0.28    0.28
   8  -7   0   -0.22    0.51
  -8  -7   0    0.33    0.37
  -8   7   0    0.23    0.42
  -8   7   0   -0.79    0.82
  -8   7   0    0.65    0.38
  -9  -7   0    0.17    0.32
  -9  -7   0   -0.07    0.33
   9  -7   0   -0.11    0.58
  -9   7   0    0.45    0.40
   9   7   0    0.17    0.55
 -10  -7   0    0.23    0.32
  10   7   0    0.51    0.70
 -10   7   0    0.73    0.40
 -10   7   0    0.39    0.35
 -11  -7   0   -0.15    0.24
  11   7   0   -0.03    0.28
 -11   7   0    0.08    0.26
   0  -8   0  101.50    4.10
   0  -8   0  104.35    4.09
   0  -8   0  100.96    4.06
   0   8   0  106.96    4.11
   0   8   0   94.87    4.05
   1  -8   0   69.64    2.91
   1  -8   0   68.77    2.86
  -1  -8   0   74.79    2.91
   1  -8   0   70.01    2.86
  -1  -8   0   75.15    2.91
   1  -8   0   71.81    2.87
   1   8   0   73.88    2.92
   1   8   0   71.94    2.86
  -1   8   0   71.53    2.91
  -1   8   0   72.91    2.92
  -1   8   0   64.54    2.85
   2  -8   0   71.03    2.93
   2  -8   0   70.98    2.89
  -2  -8   0   76.87    2.96
   2  -8   0   72.80    2.96
   2  -8   0   67.31    2.90
  -2  -8   0   77.24    2.96
  -2   8   0   70.04    2.96
  -2   8   0   68.43    2.90
  -2   8   0   72.22    2.98
   2   8   0   74.80    2.89
   3  -8   0   47.02    1.91
  -3  -8   0   47.31    1.99
  -3  -8   0   48.62    2.06
  -3  -8   0   46.91    1.92
   3  -8   0   45.59    1.98
   3  -8   0   47.33    2.05
  -3   8   0   44.74    2.04
  -3   8   0   44.34    1.94
  -3   8   0   48.23    2.10
   3   8   0   48.73    2.07
  -4  -8   0   26.58    1.36
   4  -8   0   28.06    1.17
   4  -8   0   25.95    1.50
   4  -8   0   26.01    1.41
  -4  -8   0   26.48    1.46
  -4  -8   0   29.10    1.19
  -4   8   0   26.95    1.58
  -4   8   0   25.36    1.66
   4   8   0   29.18    1.48
  -5  -8   0   24.72    1.37
  -5  -8   0   21.35    1.42
   5  -8   0   20.78    0.98
   5  -8   0   22.14    1.37
  -5  -8   0   20.12    1.02
  -5  -8   0   21.03    1.04
  -5   8   0   22.83    1.65
  -5   8   0   20.51    1.07
  -5   8   0   19.80    1.80
   5   8   0   20.27    1.48
  -5   8   0   20.96    1.17
  -6  -8   0   28.86    1.42
  -6  -8   0   30.90    1.33
  -6  -8   0   28.72    1.34
   6  -8   0   28.93    1.47
   6  -8   0   23.48    2.21
  -6   8   0   28.12    1.50
  -6   8   0   29.62    1.50
   6   8   0   30.23    2.01
  -6   8   0   30.30    1.39
  -6   8   0   30.45    2.22
  -7  -8   0   26.32    2.23
  -7  -8   0   22.76    1.12
   7  -8   0   26.10    1.30
  -7  -8   0   23.32    1.31
  -7  -8   0   27.07    1.16
   7  -8   0   24.49    2.18
  -7   8   0   24.69    1.58
  -7   8   0   27.19    2.28
  -7   8   0   25.71    1.25
  -7   8   0   25.44    1.23
   7   8   0   24.88    2.41
  -8  -8   0    3.80    0.36
   8  -8   0    3.53    0.57
  -8  -8   0    4.43    0.41
  -8  -8   0    3.69    0.48
   8   8   0    3.52    0.61
  -8   8   0    2.76    0.43
  -8   8   0    4.07    0.50
  -9  -8   0    2.32    0.35
   9  -8   0    2.59    0.64
  -9   8   0    1.79    0.46
   9   8   0    1.65    0.59
  -9   8   0    2.69    0.42
 -10  -8   0    5.95    0.58
 -10   8   0    5.30    0.62
 -10   8   0    5.51    0.63
 -11  -8   0   12.82    0.63
  11   8   0   11.21    0.68
 -11   8   0   13.55    0.65
   0  -9   0    0.40    0.18
   0  -9   0    0.06    0.23
   0   9   0    0.30    0.30
   0   9   0    0.43    0.24
   1  -9   0   74.66    3.08
  -1  -9   0   77.86    3.08
   1  -9   0   75.27    3.02
   1  -9   0   73.54    3.01
   1  -9   0   75.03    3.01
  -1   9   0   69.18    3.01
  -1   9   0   75.41    3.07
   1   9   0   76.09    3.01
  -1   9   0   77.88    3.09
   2  -9   0   72.10    2.96
  -2  -9   0   70.20    2.87
   2  -9   0   69.05    2.87
  -2  -9   0   72.92    2.96
   2  -9   0   68.68    2.90
   2   9   0   70.87    2.85
   2   9   0   76.34    2.97
  -2   9   0   74.66    2.98
  -2   9   0   68.05    2.87
  -2   9   0   68.42    2.94
   3  -9   0  125.49    5.27
  -3  -9   0  139.61    5.26
  -3  -9   0  138.17    5.36
   3  -9   0  131.76    5.25
   3  -9   0  133.24    5.36
   3   9   0  140.78    5.37
  -3   9   0  123.14    5.26
   3   9   0  136.44    5.25
  -3   9   0  118.48    5.34
  -3   9   0  130.64    5.38
  -4  -9   0   27.06    1.18
   4  -9   0   26.48    1.57
   4  -9   0   26.69    1.16
  -4  -9   0   29.98    1.51
   4  -9   0   25.34    1.45
   4   9   0   27.77    1.18
  -4   9   0   23.14    1.69
  -4   9   0   26.00    1.65
  -4   9   0   25.34    1.24
   4   9   0   27.62    1.51
  -5  -9   0   58.04    2.38
   5  -9   0   55.42    2.63
  -5  -9   0   56.35    2.40
   5  -9   0   52.96    2.39
   5  -9   0   60.77    2.37
  -5  -9   0   58.37    2.67
  -5  -9   0   57.33    2.38
  -5   9   0   58.52    2.43
  -5   9   0   56.37    2.43
  -5   9   0   60.39    2.84
   5   9   0   60.82    2.70
  -5   9   0   50.43    2.93
   6  -9   0    4.88    0.48
   6  -9   0    4.98    0.48
  -6  -9   0    4.63    0.42
   6  -9   0    4.02    0.98
  -6  -9   0    3.84    0.95
  -6  -9   0    4.66    0.46
  -6  -9   0    4.84    0.40
  -6   9   0    3.55    0.47
   6   9   0    2.74    1.07
   7  -9   0   85.73    4.31
  -7  -9   0   92.97    3.70
   7  -9   0   94.48    3.74
  -7  -9   0   86.08    3.67
   7  -9   0   88.80    3.72
  -7  -9   0   94.56    3.67
  -7   9   0   89.82    3.70
   7   9   0   89.18    4.43
  -7   9   0   83.66    4.94
   7   9   0   95.08    3.77
  -7   9   0   95.05    3.77
  -8  -9   0   14.07    0.78
  -8  -9   0   12.64    0.91
   8  -9   0   13.51    1.00
  -8   9   0   12.57    0.87
   8   9   0   14.42    1.06
  -8   9   0   12.00    1.04
   9  -9   0    0.49    0.61
  -9  -9   0    0.50    0.36
  -9   9   0    0.21    0.47
  -9   9   0    1.18    0.47
   9   9   0    0.06    0.61
 -10  -9   0    0.92    0.30
 -10   9   0    0.57    0.36
 -11  -9   0   31.24    1.34
 -11   9   0   33.87    1.36
   0 -10   0   54.67    2.27
   0 -10   0   53.32    2.16
   0  10   0   50.65    2.17
   0  10   0   54.33    2.30
  -1 -10   0   65.59    2.63
   1 -10   0   65.84    2.74
   1 -10   0   67.28    2.62
  -1 -10   0   64.99    2.74
  -1 -10   0   68.10    2.74
  -1  10   0   62.21    2.71
  -1  10   0   64.61    2.75
  -1  10   0   58.88    2.63
   1  10   0   66.90    2.76
   1  10   0   65.51    2.62
   2 -10   0    1.66    0.38
  -2 -10   0    1.16    0.22
   2 -10   0    1.06    0.25
   2 -10   0    1.04    0.20
  -2 -10   0    1.58    0.46
   2 -10   0    0.76    0.44
  -2 -10   0    1.43    0.46
   2  10   0    0.65    0.49
  -2  10   0    1.23    0.52
  -2  10   0    1.05    0.36
   2  10   0    0.72    0.22
   3 -10   0    4.79    0.41
   3 -10   0    5.55    0.62
   3 -10   0    5.63    0.65
  -3 -10   0    5.21    0.45
   3 -10   0    5.48    0.68
  -3 -10   0    5.21    0.62
  -3 -10   0    6.38    0.66
  -3  10   0    4.28    0.72
   3  10   0    6.68    0.67
  -3  10   0    5.44    0.68
   3  10   0    5.10    0.45
   4 -10   0   10.28    0.59
  -4 -10   0   10.73    0.67
   4 -10   0    8.84    0.74
  -4 -10   0   10.41    0.66
  -4 -10   0    9.85    1.09
   4 -10   0    9.05    0.83
   4 -10   0   10.89    0.90
  -4 -10   0    9.28    0.71
  -4 -10   0   10.03    0.89
   4  10   0   11.02    0.64
   4  10   0   11.30    1.17
  -4  10   0    8.89    0.78
  -4  10   0    7.47    1.01
  -4  10   0   10.12    1.03
   5 -10   0    0.90    0.30
   5 -10   0    0.79    0.83
  -5 -10   0    1.11    0.36
  -5 -10   0    1.05    0.34
  -5 -10   0    1.17    0.79
   5 -10   0    1.42    0.37
  -5 -10   0    1.17    0.38
   5  10   0    2.06    0.90
  -5  10   0    1.61    1.10
  -5  10   0    1.06    0.42
   5  10   0    1.61    0.36
   6 -10   0    3.45    1.12
  -6 -10   0    2.39    1.11
   6 -10   0    2.55    0.44
   6 -10   0    3.03    0.41
  -6 -10   0    2.43    0.37
  -6 -10   0    3.24    0.51
   6  10   0    3.28    0.53
  -6  10   0    3.17    0.67
   6  10   0    0.96    1.14
  -6  10   0    1.12    1.49
  -7 -10   0    1.41    0.35
   7 -10   0    0.94    0.44
   7 -10   0    0.55    0.44
   7 -10   0    1.18    1.60
  -7 -10   0    3.65    1.62
  -7 -10   0    0.76    0.38
  -7  10   0    1.54    0.40
   7  10   0   -0.12    1.83
   7  10   0    1.00    0.53
  -7  10   0    3.69    4.02
  -8 -10   0    6.97    0.51
  -8 -10   0    6.33    0.59
   8 -10   0    7.12    0.62
  -8  10   0    5.16    0.51
   8  10   0    4.70    0.69
   9 -10   0    1.07    0.59
  -9 -10   0    1.68    0.39
   9  10   0    1.18    0.70
  -9  10   0    1.39    0.48
 -10 -10   0    4.39    0.51
 -10  10   0    4.30    0.47
  10  10   0    3.49    0.44
 -11 -10   0    0.72    0.27
 -11  10   0    0.72    0.29
   0 -11   0   -0.31    0.20
   0 -11   0   -0.08    0.44
   0  11   0    0.35    0.29
   0  11   0   -0.25    0.49
   1 -11   0   25.08    1.32
  -1 -11   0   26.07    1.33
  -1 -11   0   24.43    1.30
  -1 -11   0   25.85    1.09
   1 -11   0   24.63    1.09
   1  11   0   26.19    1.36
  -1  11   0   24.70    1.36
  -1  11   0   24.59    1.34
   1  11   0   24.03    1.09
  -1  11   0   22.49    1.16
   2 -11   0   11.41    1.03
  -2 -11   0    9.59    1.00
   2 -11   0   10.43    0.54
   2 -11   0   10.12    0.63
  -2 -11   0   11.04    0.99
  -2 -11   0   10.48    0.59
   2  11   0   11.46    1.03
   2  11   0   10.07    0.61
  -2  11   0    9.90    1.07
  -2  11   0    9.91    1.07
   3 -11   0    3.34    0.44
   3 -11   0    3.59    0.67
   3 -11   0    4.21    0.42
  -3 -11   0    4.27    0.66
  -3 -11   0    5.21    0.70
   3 -11   0    4.92    0.69
  -3 -11   0    4.69    0.48
   3  11   0    4.19    0.48
   3  11   0    3.96    0.70
  -3  11   0    3.80    0.76
  -3  11   0    4.42    0.82
   4 -11   0    3.51    0.83
   4 -11   0    3.71    0.38
   4 -11   0    4.31    0.47
  -4 -11   0    3.52    0.37
  -4 -11   0    3.94    0.80
  -4 -11   0    3.79    0.40
   4 -11   0    2.96    0.79
  -4 -11   0    3.99    0.43
  -4 -11   0    2.38    1.01
   4  11   0    3.16    0.35
   4  11   0    4.03    0.83
  -4  11   0    3.15    0.97
  -4  11   0    3.27    0.51
  -4  11   0    3.30    1.04
  -5 -11   0    2.51    0.34
  -5 -11   0    2.35    0.87
  -5 -11   0    2.71    0.37
   5 -11   0    1.93    0.96
  -5 -11   0    2.59    0.42
   5 -11   0    2.20    0.39
   5 -11   0    2.84    0.35
  -5  11   0    2.65    0.44
   5  11   0    2.46    1.01
   5  11   0    2.06    0.69
  -5  11   0    2.33    1.29
   6 -11   0   -0.09    0.34
  -6 -11   0    0.86    0.30
   6 -11   0    0.59    1.28
  -6 -11   0    0.78    0.30
   6 -11   0   -0.37    0.38
  -6 -11   0   -0.09    1.19
  -6 -11   0    0.14    0.71
  -6  11   0   -1.11    1.83
   6  11   0   -0.09    0.52
   6  11   0    2.03    1.40
  -6  11   0   -0.19    0.37
   7 -11   0   -0.05    0.45
   7 -11   0    0.17    0.39
  -7 -11   0   -0.19    0.35
  -7 -11   0   -0.03    0.32
  -7  11   0    0.06    0.39
   7  11   0    0.02    0.53
  -8 -11   0    4.04    0.41
   8 -11   0    3.59    0.55
  -8 -11   0    3.96    0.39
   8  11   0    3.09    0.61
  -8  11   0    3.85    0.46
   9 -11   0    0.76    0.67
  -9 -11   0    1.34    0.35
   9  11   0    0.02    0.78
  -9  11   0    0.29    0.41
   9  11   0   -0.43    0.74
 -10 -11   0    0.82    0.28
 -10  11   0    0.97    0.30
   0 -12   0   25.41    1.39
   0 -12   0   25.87    1.12
   0  12   0   24.62    1.45
   0  12   0   24.54    1.17
  -1 -12   0    0.68    0.49
  -1 -12   0    0.65    0.25
   1 -12   0    1.06    0.28
  -1 -12   0    0.83    0.53
   1 -12   0    0.94    0.52
   1 -12   0    0.98    0.27
   1  12   0    1.53    0.61
  -1  12   0    0.50    0.57
   1  12   0    1.41    0.31
  -1  12   0    0.67    0.59
  -2 -12   0    0.46    0.56
  -2 -12   0    1.37    0.61
  -2 -12   0    0.78    0.26
   2 -12   0    0.65    0.31
   2 -12   0    0.50    0.60
   2 -12   0    0.86    0.25
   2  12   0    1.48    0.32
  -2  12   0    0.29    0.69
   2  12   0    1.63    0.67
  -2  12   0    1.42    0.70
  -3 -12   0   14.30    1.29
  -3 -12   0   12.46    1.34
   3 -12   0   14.43    1.35
  -3 -12   0   11.88    0.80
   3 -12   0   13.30    0.69
  -3 -12   0   14.07    0.74
   3 -12   0   12.21    0.77
   3 -12   0   11.85    0.88
  -3 -12   0   13.55    0.80
  -3  12   0   11.28    1.08
   3  12   0   12.96    0.74
  -3  12   0   11.48    0.87
  -3  12   0   13.59    1.48
   3  12   0   14.45    1.32
   4 -12   0    0.41    0.32
  -4 -12   0    0.87    0.86
  -4 -12   0    0.54    0.34
   4 -12   0    0.12    0.89
   4 -12   0    0.31    0.29
  -4 -12   0    0.68    0.33
  -4 -12   0    0.43    0.31
  -4  12   0    0.65    0.40
   4  12   0    0.59    0.34
   4  12   0   -0.80    0.89
  -4  12   0   -0.15    1.08
  -5 -12   0    4.74    0.41
  -5 -12   0    3.75    0.52
   5 -12   0    3.61    0.44
  -5 -12   0    3.07    0.98
   5 -12   0    5.73    0.56
  -5 -12   0    5.20    0.55
   5  12   0    5.32    0.58
   5  12   0    3.42    1.22
  -5  12   0    5.80    0.65
  -5  12   0    2.95    1.48
   6 -12   0    2.74    0.47
  -6 -12   0    2.20    0.36
  -6 -12   0    2.47    0.75
   6 -12   0    2.32    0.36
  -6 -12   0    3.12    1.30
  -6 -12   0    2.80    0.37
   6  12   0    1.52    1.69
  -6  12   0    0.78    2.61
  -6  12   0    1.83    0.41
   6  12   0    1.23    0.53
  -7 -12   0    0.18    0.34
   7 -12   0    0.35    0.37
  -7 -12   0    0.86    0.33
   7 -12   0    0.45    0.48
  -7  12   0    0.57    0.43
   7  12   0   -0.06    0.57
  -8 -12   0    0.73    0.41
  -8 -12   0   -0.14    0.33
   8 -12   0    0.43    0.46
   8 -12   0    0.68    0.51
  -8  12   0    0.29    0.56
   8  12   0    0.49    0.63
  -9 -12   0    0.31    0.36
  -9 -12   0    0.38    0.31
  -9  12   0    0.03    0.37
 -10 -12   0    0.32    0.26
 -10  12   0    0.29    0.27
   0 -13   0    0.07    0.27
   0 -13   0    0.08    0.39
   0 -13   0   -0.03    0.50
   0  13   0    0.71    0.64
   1 -13   0   50.18    1.97
  -1 -13   0   47.83    2.13
   1 -13   0   40.13    1.88
  -1 -13   0   47.09    1.86
   1 -13   0   40.07    1.87
   1 -13   0   43.89    2.10
  -1 -13   0   42.72    1.86
   1 -13   0   44.66    1.86
  -1  13   0   43.68    2.17
  -1  13   0   40.41    2.18
   1  13   0   42.88    1.88
   1  13   0   43.65    2.15
  -2 -13   0   -0.08    0.29
   2 -13   0    0.00    0.34
  -2 -13   0    0.46    0.37
   2 -13   0   -0.05    0.29
  -2 -13   0   -0.13    0.63
   2 -13   0    0.15    0.64
   2 -13   0   -0.20    0.31
  -2 -13   0    0.71    0.65
  -2 -13   0   -0.02    0.38
   2  13   0    0.13    0.76
  -2  13   0    0.34    0.80
  -2  13   0   -0.22    0.80
   2  13   0    0.11    0.37
  -3 -13   0    1.49    0.76
   3 -13   0    1.11    0.74
  -3 -13   0    2.33    0.85
   3 -13   0    2.22    0.51
  -3 -13   0    1.46    0.35
  -3 -13   0    2.23    0.38
   3 -13   0    1.21    0.31
  -3 -13   0    1.28    0.33
   3 -13   0    1.87    0.32
  -3  13   0    1.16    1.07
  -3  13   0    1.61    0.41
   3  13   0    1.63    0.40
  -3  13   0    0.89    1.03
   3  13   0    2.15    0.92
  -4 -13   0    0.03    0.31
   4 -13   0   -0.77    1.31
   4 -13   0    0.50    0.27
   4 -13   0   -0.02    0.34
  -4 -13   0    0.11    0.29
  -4 -13   0    0.03    0.96
  -4  13   0   -0.75    1.35
  -4  13   0    0.31    0.37
   4  13   0    0.14    1.07
  -5 -13   0   21.31    2.24
   5 -13   0   26.04    1.15
   5 -13   0   23.66    1.24
  -5 -13   0   25.64    1.13
  -5 -13   0   26.36    1.40
  -5 -13   0   26.18    1.16
   5  13   0   24.50    1.35
   5  13   0   22.45    2.40
  -5  13   0   23.67    2.19
  -5  13   0   25.61    1.21
  -6 -13   0   16.53    1.36
   6 -13   0   15.20    0.88
  -6 -13   0   10.86    1.74
  -6 -13   0   16.52    0.87
   6 -13   0   14.35    0.97
  -6 -13   0   16.18    0.82
   6  13   0   15.63    1.15
  -6  13   0   15.57    0.93
  -7 -13   0    0.46    0.33
   7 -13   0    0.32    0.33
   7 -13   0    0.77    0.45
  -7 -13   0    0.62    0.33
  -7  13   0    0.49    0.41
   7  13   0   -0.84    1.04
  -8 -13   0    0.34    0.41
   8 -13   0    0.67    0.52
   8 -13   0   -0.09    0.44
  -8 -13   0    0.22    0.37
  -8  13   0    0.13    0.42
   8  13   0    0.19    0.76
  -9 -13   0    5.11    0.50
  -9 -13   0    4.43    0.63
  -9  13   0    3.94    0.40
 -10 -13   0    1.90    0.26
 -10  13   0    2.09    0.28
   0 -14   0  143.04    5.67
   0 -14   0  130.61    5.70
   0 -14   0  149.96    5.86
   0 -14   0  149.22    5.69
   0 -14   0  137.58    5.67
   0  14   0  146.62    5.89
   0  14   0  136.62    5.88
   1 -14   0   49.89    2.16
   1 -14   0   52.47    2.16
  -1 -14   0   53.27    2.46
   1 -14   0   53.43    2.49
  -1 -14   0   50.03    2.18
  -1 -14   0   53.17    2.17
  -1 -14   0   50.35    2.15
  -1  14   0   49.57    2.57
   1  14   0   53.59    2.56
  -1  14   0   50.28    2.55
  -2 -14   0   13.87    1.07
  -2 -14   0    8.07    0.93
   2 -14   0   10.46    0.69
   2 -14   0   10.84    0.95
   2 -14   0    9.77    0.79
  -2 -14   0   10.76    0.68
   2 -14   0   11.00    0.69
  -2 -14   0   11.60    0.72
  -2 -14   0   11.63    0.73
  -2  14   0   11.67    1.17
   2  14   0   12.33    0.89
  -2  14   0    8.80    1.10
   2  14   0   10.42    1.05
   3 -14   0   31.25    1.37
  -3 -14   0   27.82    2.17
  -3 -14   0   32.78    1.38
   3 -14   0   30.85    2.01
  -3 -14   0   35.37    2.91
  -3 -14   0   31.05    1.37
  -3 -14   0   31.27    1.68
   3 -14   0   30.64    1.35
  -3  14   0   29.74    1.38
   3  14   0   30.19    1.47
  -3  14   0   29.62    2.30
   3  14   0   32.62    2.08
   4 -14   0   11.51    0.84
   4 -14   0    8.93    1.38
  -4 -14   0    9.99    0.87
   4 -14   0   11.60    0.65
  -4 -14   0   12.58    0.93
  -4 -14   0   12.61    0.91
  -4 -14   0   13.44    1.36
  -4  14   0    9.10    1.03
   4  14   0   12.21    1.01
   4  14   0   12.63    1.51
  -4  14   0   11.75    1.68
   5 -14   0   53.86    2.37
  -5 -14   0   57.22    2.32
   5 -14   0   55.98    2.31
  -5 -14   0   55.80    2.30
  -5 -14   0   58.85    2.50
   5  14   0   52.86    3.48
  -5  14   0   55.01    2.34
   5  14   0   55.26    2.47
  -6 -14   0    3.81    0.76
  -6 -14   0    4.13    0.39
   6 -14   0    4.94    0.54
   6 -14   0    4.93    0.40
  -6 -14   0    3.13    0.35
   6  14   0    5.52    0.75
  -6  14   0    2.86    0.43
  -7 -14   0   15.98    0.85
   7 -14   0   13.97    1.01
   7 -14   0   14.86    0.95
  -7 -14   0   15.80    0.84
   7  14   0   14.82    1.29
  -7  14   0   16.20    0.92
  -8 -14   0    0.43    0.35
  -8 -14   0    0.11    0.36
   8 -14   0    0.40    0.39
   8 -14   0    0.01    0.55
  -8  14   0    0.44    0.38
  -9 -14   0    7.95    0.59
  -9 -14   0    7.71    0.54
  -9  14   0    7.28    0.58
 -10 -14   0    7.90    0.47
 -10  14   0    8.99    0.59
   0 -15   0    0.26    0.37
   0 -15   0   -0.17    0.35
   0 -15   0   -0.08    0.39
   0 -15   0    0.19    0.32
   0 -15   0   -0.06    0.70
   0  15   0    0.78    0.95
   0  15   0    0.09    0.95
  -1 -15   0   33.30    1.49
  -1 -15   0   35.51    2.00
  -1 -15   0   33.78    1.45
  -1 -15   0   27.71    1.55
   1 -15   0   33.87    1.50
   1 -15   0   33.22    1.45
   1 -15   0   32.38    1.91
  -1  15   0   38.41    2.16
  -1  15   0   30.77    2.18
   2 -15   0    3.06    0.85
  -2 -15   0    1.79    0.40
   2 -15   0    2.02    0.31
   2 -15   0    1.82    0.45
   2 -15   0    1.96    0.43
  -2 -15   0    0.96    0.86
  -2 -15   0    1.95    0.30
  -2 -15   0    2.20    0.36
   2  15   0    0.92    1.00
  -2  15   0    1.92    1.37
  -3 -15   0    1.10    1.11
  -3 -15   0    0.63    1.03
   3 -15   0    1.85    0.47
  -3 -15   0    1.16    0.44
   3 -15   0    1.40    1.08
   3 -15   0    1.49    0.28
   3  15   0    1.60    0.69
   3  15   0    2.84    1.28
  -3  15   0    1.20    1.45
  -4 -15   0   12.29    0.75
   4 -15   0   12.70    0.70
  -4 -15   0   13.45    0.75
  -4 -15   0   12.65    1.03
  -4 -15   0   14.69    1.56
   4 -15   0   14.73    1.72
   4 -15   0   13.45    0.90
   4  15   0   11.48    1.71
  -4  15   0    9.27    2.11
   4  15   0   12.63    1.21
  -4  15   0   13.35    0.81
  -5 -15   0    1.93    0.36
   5 -15   0    1.76    0.48
  -5 -15   0    1.77    0.64
   5 -15   0    1.63    0.30
  -5 -15   0    1.98    0.30
  -5  15   0    1.22    0.40
   5  15   0    2.04    0.77
   6 -15   0    2.26    0.31
   6 -15   0    3.35    0.51
  -6 -15   0    2.17    0.33
  -6 -15   0    2.01    0.73
  -6 -15   0    3.32    0.39
  -6  15   0    3.53    0.45
  -7 -15   0    4.81    0.43
  -7 -15   0    3.53    0.41
   7 -15   0    5.16    0.44
   7 -15   0    3.24    0.54
  -7  15   0    4.12    0.48
   7  15   0    4.67    0.95
  -8 -15   0    5.63    0.57
   8 -15   0    5.47    0.61
  -8 -15   0    5.89    0.57
  -8  15   0    5.69    0.63
  -9 -15   0    4.78    0.49
  -9 -15   0    4.41    0.37
  -9  15   0    5.82    0.54
   0 -16   0   12.69    0.80
   0 -16   0   13.84    0.94
   0 -16   0   12.08    0.90
   0 -16   0   14.30    0.79
   0 -16   0   12.87    1.17
   0  16   0   14.17    1.42
   0  16   0   11.86    1.39
  -1 -16   0    3.61    0.48
   1 -16   0    4.70    0.56
  -1 -16   0    4.69    1.03
  -1 -16   0    5.49    0.62
   1 -16   0    4.63    0.99
   1 -16   0    5.60    0.50
  -1 -16   0    5.23    0.50
  -1  16   0    3.96    1.24
   1  16   0    5.14    1.32
  -2 -16   0    5.42    0.54
  -2 -16   0    5.91    0.56
  -2 -16   0    5.52    0.62
   2 -16   0    6.37    1.17
  -2 -16   0    6.96    1.23
   2 -16   0    5.98    0.51
   2 -16   0    4.89    0.65
   2  16   0    3.80    1.39
  -2  16   0    3.26    1.42
  -3 -16   0    0.45    0.27
  -3 -16   0    0.31    1.50
   3 -16   0    0.93    0.53
  -3 -16   0    0.63    0.32
  -3 -16   0    0.35    0.44
   3 -16   0   -0.09    1.34
  -3  16   0    1.40    1.91
  -3  16   0    0.67    0.34
   3  16   0    0.08    1.55
   4 -16   0    1.13    0.50
  -4 -16   0    1.12    0.55
  -4 -16   0    1.23    0.30
  -4 -16   0   -1.33    1.63
   4 -16   0    0.08    3.14
  -4 -16   0    0.94    0.32
  -4  16   0    0.84    0.34
   4  16   0   -1.49    2.48
   5 -16   0   -0.06    0.28
  -5 -16   0    0.13    0.61
  -5 -16   0    0.05    0.27
   5 -16   0    0.25    0.49
  -5 -16   0    0.14    0.33
   5  16   0    0.29    0.85
  -5  16   0    0.03    0.36
  -6 -16   0    1.38    0.34
  -6 -16   0    0.90    0.28
   6 -16   0    1.44    0.28
  -6 -16   0    0.96    0.74
   6 -16   0    1.14    0.49
   6  16   0    0.81    0.95
  -6  16   0    0.99    0.37
   7 -16   0    0.08    0.33
  -7 -16   0    0.39    0.32
  -7 -16   0    0.22    0.36
   7 -16   0   -0.71    0.55
  -7  16   0    0.48    0.43
  -8 -16   0    0.88    0.28
   8 -16   0    0.83    0.39
  -8 -16   0    0.56    0.28
  -8  16   0    0.65    0.32
  -9 -16   0    0.15    0.24
  -9  16   0    0.17    0.27
   0 -17   0    0.05    0.47
   0 -17   0    0.21    0.37
   0 -17   0   -1.93    1.08
   0 -17   0    0.04    0.30
   0  17   0    0.04    1.67
   0  17   0    0.07    1.42
  -1 -17   0    3.20    0.49
  -1 -17   0    3.54    1.26
  -1 -17   0    5.07    0.54
   1 -17   0    3.69    0.42
   1 -17   0    2.48    1.10
   1 -17   0    3.81    0.60
  -1 -17   0    3.44    0.39
  -1  17   0    2.53    1.64
   1  17   0    2.07    1.42
   1  17   0    3.90    1.50
  -2 -17   0   12.68    0.70
   2 -17   0    8.83    1.43
   2 -17   0   11.93    0.69
  -2 -17   0    7.98    1.44
  -2 -17   0   10.53    0.92
   2 -17   0   10.70    1.19
   2  17   0   11.90    1.83
  -2  17   0    9.48    2.06
  -2  17   0   11.41    0.77
  -3 -17   0   16.01    1.07
  -3 -17   0   16.20    0.86
   3 -17   0   16.32    0.80
  -3 -17   0   15.33    0.87
   3  17   0   17.25    2.51
  -3  17   0   15.82    0.88
   4 -17   0    0.23    0.28
  -4 -17   0   -0.25    0.31
   4 -17   0    0.39    0.53
  -4 -17   0   -0.01    0.27
  -4 -17   0   -0.28    0.55
  -4  17   0    0.25    0.36
  -5 -17   0    7.04    0.59
   5 -17   0    5.90    0.60
  -5 -17   0    3.36    1.06
   5 -17   0    5.95    0.51
  -5 -17   0    6.08    0.58
  -5  17   0    4.49    0.48
   6 -17   0    1.05    0.34
  -6 -17   0    0.47    0.78
  -6 -17   0    1.18    0.38
  -6 -17   0    1.24    0.34
   6 -17   0    0.88    0.55
  -6  17   0    0.76    0.43
  -7 -17   0    2.60    0.32
   7 -17   0    1.49    0.30
  -7 -17   0    1.61    0.33
  -7  17   0    1.03    0.36
  -8 -17   0    0.64    0.27
   8 -17   0    0.21    0.28
  -8 -17   0    0.27    0.32
  -8  17   0    0.32    0.29
   0 -18   0  110.22    4.43
   0 -18   0  110.10    4.50
   0 -18   0  114.43    4.54
   0  18   0  104.51    5.46
  -1 -18   0   14.99    1.08
  -1 -18   0   14.61    0.88
   1 -18   0   15.19    0.79
   1 -18   0   14.49    1.18
  -1 -18   0   14.90    0.82
   1  18   0    8.05    2.03
  -1  18   0   11.26    2.25
   2 -18   0   12.50    1.28
  -2 -18   0   12.91    0.77
  -2 -18   0   11.92    0.78
  -2 -18   0   11.95    1.00
   2 -18   0   12.69    0.69
  -2  18   0   13.04    0.78
  -3 -18   0    0.80    0.31
  -3 -18   0    0.87    0.31
   3 -18   0    0.83    0.27
  -3 -18   0    0.69    0.55
  -3  18   0    0.59    0.38
  -4 -18   0   16.42    0.85
  -4 -18   0   15.70    0.87
   4 -18   0   15.37    0.80
  -4 -18   0   15.04    1.17
  -4  18   0   14.64    0.89
   5 -18   0   -0.34    0.28
   5 -18   0    0.08    0.60
  -5 -18   0    0.24    0.66
  -6 -18   0    7.03    0.60
   6 -18   0    6.34    0.55
  -6 -18   0    6.33    0.62
  -6  18   0    6.15    0.70
  -7 -18   0    0.02    0.27
   7 -18   0   -0.22    0.26
  -7 -18   0    0.15    0.24
  -7  18   0   -0.05    0.31
   8 -18   0    1.91    0.30
  -8 -18   0    2.34    0.26
  -8 -18   0    2.15    0.26
  -8  18   0    1.82    0.27
   0 -19   0    0.24    0.43
   0 -19   0    0.52    0.56
   0 -19   0   -0.23    0.31
   1 -19   0    1.68    0.65
  -1 -19   0    1.60    0.54
  -1 -19   0    1.19    0.35
   1 -19   0    1.90    0.31
  -2 -19   0    4.77    0.58
   2 -19   0    4.14    0.36
  -2 -19   0    4.96    0.57
  -2 -19   0    5.63    0.61
   2 -19   0    6.53    0.84
  -2  19   0    3.92    0.42
  -3 -19   0    0.13    0.56
  -3 -19   0   -0.09    0.30
  -3 -19   0   -0.02    0.28
   3 -19   0   -0.01    0.27
  -3  19   0   -0.09    0.35
   4 -19   0    4.53    0.47
  -4 -19   0    6.09    0.74
  -4 -19   0    5.92    0.67
  -4  19   0    6.88    0.67
   5 -19   0    5.60    0.57
  -5 -19   0    6.40    0.61
  -5 -19   0    5.66    0.75
  -5 -19   0    6.50    0.66
  -5  19   0    6.43    0.73
  -6 -19   0    4.64    0.39
   6 -19   0    4.04    0.45
  -6 -19   0    4.92    0.50
  -6  19   0    3.57    0.40
  -7 -19   0    5.90    0.50
  -7 -19   0    6.32    0.48
   7 -19   0    5.90    0.49
  -7  19   0    5.77    0.50
  -8 -19   0   -0.21    0.24
  -8  19   0   -0.09    0.27
   0 -20   0    0.16    0.84
   0 -20   0   -0.04    0.44
   0 -20   0   -0.01    0.31
  -1 -20   0   17.33    1.84
  -1 -20   0   20.83    1.07
   1 -20   0   18.20    1.41
   1 -20   0   20.24    0.95
  -1  20   0   21.19    1.04
  -2 -20   0    0.11    0.53
  -2 -20   0    0.01    0.29
   2 -20   0   -0.57    0.33
  -2 -20   0   -0.04    0.27
  -2  20   0   -0.07    0.32
  -3 -20   0    2.64    0.58
  -3 -20   0    3.12    0.36
  -3 -20   0    3.65    0.65
   3 -20   0    2.77    0.33
  -3  20   0    3.71    0.53
  -4 -20   0    0.73    0.59
  -4 -20   0    0.17    0.30
  -4 -20   0    0.30    0.36
   4 -20   0    0.45    0.29
  -4  20   0   -0.01    0.38
   5 -20   0   -0.06    0.26
  -5 -20   0   -0.07    0.25
  -5 -20   0   -0.31    0.31
  -5  20   0    0.09    0.34
   6 -20   0    1.72    0.25
  -6 -20   0    2.15    0.27
  -6 -20   0    1.64    0.27
  -6  20   0    1.76    0.31
  -7 -20   0    0.06    0.24
  -7 -20   0   -0.25    0.20
   7 -20   0    0.03    0.26
  -7  20   0    0.03    0.25
   0 -21   0    0.28    0.62
  -1 -21   0   14.77    1.02
  -1 -21   0   14.98    1.17
   1 -21   0   14.63    0.87
   1 -21   0   17.74    1.33
  -1  21   0   15.68    0.87
  -2 -21   0    0.84    0.59
   2 -21   0    0.88    0.31
  -2 -21   0    0.41    0.38
  -2  21   0    0.85    0.40
  -3 -21   0    1.00    0.56
  -3 -21   0    0.54    0.36
   3 -21   0    0.59    0.28
  -3 -21   0    0.76    0.33
  -3  21   0    0.32    0.34
  -4 -21   0    4.71    0.51
  -4 -21   0    4.32    0.38
   4 -21   0    4.56    0.46
  -4  21   0    4.15    0.41
   5 -21   0    0.01    0.24
  -5 -21   0   -0.26    0.23
  -5 -21   0    0.26    0.28
  -5  21   0   -0.28    0.31
  -6 -21   0    1.81    0.26
  -6 -21   0    2.05    0.24
   6 -21   0    1.85    0.23
  -6  21   0    1.70    0.27
   0 -22   0    2.41    0.71
   0  22   0    2.21    0.39
  -1 -22   0    0.75    0.61
  -1 -22   0    0.94    0.43
   1 -22   0    1.57    0.32
  -1  22   0    0.64    0.32
   2 -22   0    1.00    0.29
  -2 -22   0   -0.14    0.61
  -2 -22   0    0.63    0.36
  -2  22   0    0.37    0.33
  -3 -22   0   -0.21    0.28
   3 -22   0   -0.41    0.27
  -3  22   0    0.06    0.30
   4 -22   0    0.33    0.22
  -4 -22   0    0.35    0.25
  -4  22   0    0.37    0.29
  -5 -22   0    1.93    0.23
   5 -22   0    1.93    0.22
  -5  22   0    1.00    0.27
   6 -22   0    3.57    0.32
  -6 -22   0    3.33    0.36
  -6  22   0    2.43    0.30
   0  23   0   -0.03    0.32
  -1  23   0    2.42    0.32
   2 -23   0    5.69    0.49
  -2 -23   0    6.02    0.55
  -2  23   0    5.11    0.53
  -3 -23   0    0.47    0.33
   3 -23   0    0.53    0.34
  -3  23   0    0.76    0.27
   4 -23   0   -0.07    0.23
  -4 -23   0    0.46    0.24
  -4  23   0   -0.15    0.25
   5 -23   0   15.93    0.70
  -5 -23   0   15.86    0.73
  -5  23   0   14.44    0.71
   0  24   0  126.96    5.06
  -1  24   0   -0.46    0.26
   1  24   0   -0.26    0.27
   2 -24   0   17.75    0.96
   2  24   0   22.74    1.02
  -2  24   0   22.11    0.97
   3 -24   0    1.95    0.25
  -3 -24   0    1.83    0.39
  -3  24   0    2.44    0.27
   3  24   0    1.65    0.26
   4  24   0   16.95    0.74
  -4  24   0   15.17    0.74
   0  25   0    0.00    0.23
  -1  25   0   17.19    0.79
   1  25   0   17.31    0.80
  -2  25   0    2.63    0.26
   2  25   0    2.62    0.27
 -12   0   1   -0.36    0.24
 -11   0   1   -0.21    0.25
 -11   0   1    0.24    0.30
 -10   0   1    0.29    0.34
 -10   0   1    0.13    0.42
  -9   0   1    0.50    0.32
  -9   0   1    0.78    0.43
   8   0  -1   -0.55    1.31
  -8   0   1   -0.34    0.35
  -8   0   1   -0.91    1.44
  -8   0   1   -1.87    1.84
  -8   0   1   -0.01    0.51
  -8   0   1   -0.32    0.26
  -7   0   1    0.41    0.30
   7   0  -1    0.23    0.44
  -7   0   1   -0.22    1.06
   7   0  -1    0.11    0.75
  -7   0   1    0.67    0.32
  -7   0   1    0.20    0.94
  -7   0   1    0.74    0.40
  -6   0   1   -0.24    0.32
  -6   0   1   -0.21    0.69
   6   0  -1   -0.07    0.31
  -6   0   1    0.24    0.27
  -6   0   1    0.22    0.74
   6   0  -1   -1.07    0.60
  -5   0   1    0.66    0.53
  -5   0   1   -0.31    0.50
   5   0  -1    0.45    0.23
  -5   0   1    0.34    0.21
   5   0  -1    0.86    0.47
  -4   0   1   -0.34    0.28
  -4   0   1    0.05    0.17
  -4   0   1   -0.02    0.29
   4   0  -1    0.00    0.20
   4   0  -1   -0.56    0.28
  -3   0   1    0.07    0.20
  -3   0   1    0.46    0.16
   3   0  -1    0.15    0.21
  -3   0   1    0.07    0.20
   2   0  -1    0.04    0.09
   2   0  -1    0.21    0.14
  -2   0   1    0.20    0.14
  -2   0   1    0.06    0.15
  -1   0   1    0.12    0.07
  -1   0   1    0.15    0.08
  -1   0   1    0.13    0.08
   1   0  -1    0.22    0.09
   0   0  -1    0.22    0.05
   0   0   1    0.25    0.05
   0   0   1    0.18    0.04
   0   0  -1    0.25    0.06
   0   0   1    0.30    0.06
   0   0  -1    0.12    0.07
   0   0   1    0.35    0.04
   0   0  -1    0.34    0.04
  -1   0  -1    0.13    0.07
  -1   0  -1    0.02    0.09
   1   0   1    0.09    0.06
  -1   0  -1    0.03    0.08
  -2   0  -1    0.22    0.15
  -2   0  -1    0.26    0.15
   2   0   1    0.22    0.14
  -3   0  -1   -0.18    0.21
  -3   0  -1    0.07    0.17
   3   0   1    0.28    0.21
  -3   0  -1   -0.01    0.24
  -4   0  -1    0.01    0.33
  -4   0  -1    0.20    0.17
   4   0   1    0.22    0.19
  -4   0  -1    0.05    0.31
   4   0   1   -0.06    0.28
  -5   0  -1    0.23    0.48
  -5   0  -1    0.01    0.53
   5   0   1    0.68    0.47
  -5   0  -1   -0.07    0.21
   5   0   1    0.15    0.23
  -6   0  -1   -0.18    0.79
  -6   0  -1    0.09    0.33
  -6   0  -1   -0.19    0.27
   6   0   1   -0.21    0.30
   6   0   1   -0.43    0.61
  -6   0  -1   -0.04    0.69
  -7   0  -1    0.72    0.41
  -7   0  -1    1.31    1.09
   7   0   1   -0.34    0.45
  -7   0  -1    0.39    0.29
  -7   0  -1    0.99    1.04
  -8   0  -1   -1.07    1.67
   8   0   1    0.62    1.15
  -8   0  -1   -0.34    0.26
  -8   0  -1   -0.17    0.40
  -9   0  -1    0.34    0.30
  -9   0  -1    0.12    0.39
 -10   0  -1   -0.37    0.42
 -10   0  -1   -0.03    0.31
 -11   0  -1    0.04    0.31
 -12  -1   1    0.65    0.23
 -12   1   1    0.31    0.24
 -11  -1   1    0.10    0.24
 -11  -1   1   -0.23    0.30
 -11   1   1   -0.48    0.31
 -11   1   1   -0.21    0.24
 -10  -1   1    6.42    0.66
 -10  -1   1    5.33    0.59
 -10   1   1    6.05    0.61
 -10   1   1    4.68    0.48
  -9  -1   1    0.79    0.33
  -9  -1   1    1.27    0.40
  -9   1   1    1.22    0.43
  -9   1   1    1.54    0.57
  -9   1   1    0.95    0.31
  -8  -1   1    2.88    0.55
  -8  -1   1    2.46    0.42
   8  -1  -1    1.30    1.15
   8  -1  -1    2.67    0.70
  -8  -1   1    1.26    1.63
  -8  -1   1    2.27    0.31
   8   1  -1    1.41    1.37
  -8   1   1    2.38    0.42
  -8   1   1    2.55    0.55
  -8   1   1    1.29    1.47
  -8   1   1    2.24    0.33
  -7  -1   1    2.18    0.38
  -7  -1   1    0.25    1.07
  -7  -1   1    1.83    0.99
  -7  -1   1    0.60    0.42
  -7  -1   1    1.00    0.28
   7  -1  -1    1.49    0.42
   7  -1  -1    1.33    0.89
  -7   1   1    1.53    0.43
  -7   1   1    0.29    1.06
   7   1  -1    1.25    0.49
  -7   1   1    0.86    0.33
  -7   1   1    1.60    0.32
  -7   1   1    1.34    0.90
   7   1  -1    1.45    0.77
  -6  -1   1   57.21    2.49
   6  -1  -1   62.72    2.49
  -6  -1   1   62.01    2.49
  -6  -1   1   61.66    2.77
   6  -1  -1   61.74    2.70
  -6  -1   1   59.92    2.73
   6   1  -1   62.70    2.50
   6   1  -1   61.19    2.71
  -6   1   1   57.24    2.80
  -6   1   1   64.91    2.50
  -6   1   1   56.27    2.49
  -6   1   1   59.30    2.74
   5  -1  -1  135.16    5.41
   5  -1  -1  134.70    5.31
  -5  -1   1  136.38    5.31
  -5  -1   1  131.43    5.41
  -5  -1   1  132.65    5.42
  -5   1   1  127.70    5.42
  -5   1   1  132.80    5.31
   5   1  -1  132.99    5.31
   5   1  -1  135.14    5.41
  -4  -1   1   33.61    1.47
   4  -1  -1   33.36    1.37
  -4  -1   1   34.12    1.47
   4  -1  -1   33.60    1.46
  -4   1   1   32.77    1.47
   4   1  -1   33.92    1.46
  -4   1   1   32.75    1.48
  -4   1   1   33.25    1.38
   4   1  -1   31.76    1.38
  -3  -1   1   44.37    1.71
  -3  -1   1   41.93    1.70
   3  -1  -1   40.41    1.69
  -3  -1   1   41.21    1.65
   3  -1  -1   38.44    1.64
  -3   1   1   40.29    1.70
   3   1  -1   41.26    1.68
  -3   1   1   38.76    1.65
  -3   1   1   39.92    1.69
  -2  -1   1   46.17    1.78
  -2  -1   1   47.49    1.82
  -2  -1   1   44.08    1.81
   2  -1  -1   43.45    1.79
  -2   1   1   44.86    1.81
   2   1  -1   40.80    1.79
  -2   1   1   46.32    1.82
  -1  -1   1  255.97    9.98
  -1  -1   1  253.22    9.97
   1  -1  -1  238.33    9.97
  -1  -1   1  256.83    9.97
   1  -1  -1  245.91    9.97
  -1  -1   1  270.11    9.98
  -1   1   1  256.95    9.98
   1   1  -1  251.40    9.97
  -1   1   1  243.72    9.97
   0  -1  -1   65.51    2.70
   0  -1   1   70.37    2.71
   0  -1   1   69.51    2.70
   0  -1  -1   65.62    2.71
   0  -1  -1   70.07    2.70
   0  -1  -1   72.79    2.71
   0   1   1   71.86    2.71
   0   1  -1   67.17    2.71
   0   1   1   75.99    2.70
   0   1   1   65.27    2.71
   0   1  -1   63.74    2.70
   0   1   1   64.70    2.70
   0   1  -1   64.73    2.70
   1  -1   1   71.33    2.87
  -1  -1  -1   75.09    2.87
   1  -1   1   73.44    2.88
  -1   1  -1   71.81    2.87
   1   1   1   76.57    2.87
  -1   1  -1   79.41    2.90
  -1   1  -1   62.86    2.87
   1   1   1   68.72    2.87
   2  -1   1   83.28    3.34
  -2  -1  -1   84.23    3.38
   2  -1   1   80.94    3.37
  -2  -1  -1   87.19    3.38
   2   1   1   85.31    3.37
  -2   1  -1   85.23    3.38
  -2   1  -1   84.48    3.37
  -3  -1  -1   28.88    1.22
   3  -1   1   28.47    1.20
  -3  -1  -1   26.63    1.15
  -3  -1  -1   28.74    1.20
   3  -1   1   25.46    1.14
  -3   1  -1   28.27    1.23
  -3   1  -1   26.54    1.15
  -3   1  -1   27.99    1.20
   3   1   1   28.87    1.19
   4  -1   1   18.14    0.91
   4  -1   1   18.05    0.80
  -4  -1  -1   19.01    0.80
  -4  -1  -1   17.88    0.96
  -4  -1  -1   18.83    0.93
  -4   1  -1   17.29    0.97
   4   1   1   18.18    0.90
  -4   1  -1   17.72    0.80
  -4   1  -1   17.25    0.93
   4   1   1   17.16    0.82
  -5  -1  -1   52.17    2.35
  -5  -1  -1   54.62    2.17
   5  -1   1   54.61    2.31
   5  -1   1   52.25    2.16
  -5  -1  -1   51.03    2.33
  -5   1  -1   51.93    2.40
  -5   1  -1   54.11    2.16
   5   1   1   54.06    2.31
   5   1   1   51.25    2.16
  -5   1  -1   53.71    2.35
   6  -1   1    5.83    0.70
  -6  -1  -1    5.91    0.87
   6  -1   1    7.98    0.59
  -6  -1  -1    8.17    0.57
  -6  -1  -1    6.75    0.64
  -6  -1  -1    7.03    0.82
  -6   1  -1    7.20    0.65
  -6   1  -1    6.10    0.89
  -6   1  -1    5.87    0.80
  -6   1  -1    7.81    0.59
   6   1   1    7.94    0.63
   6   1   1    5.99    0.73
  -7  -1  -1    0.74    1.02
  -7  -1  -1    2.43    0.43
  -7  -1  -1    2.61    0.33
   7  -1   1    2.33    0.93
   7  -1   1    1.80    0.45
  -7   1  -1    1.89    1.08
   7   1   1    2.84    1.08
  -7   1  -1    2.50    0.43
  -7   1  -1    2.83    0.35
  -7   1  -1    2.10    0.42
  -7   1  -1    0.60    1.19
  -8  -1  -1    1.36    0.42
   8  -1   1    2.39    1.30
  -8  -1  -1    3.23    1.69
   8  -1   1    1.48    0.68
  -8  -1  -1    2.16    0.30
  -8   1  -1    3.06    1.64
   8   1   1    2.37    1.27
  -8   1  -1    1.79    0.45
  -8   1  -1    1.68    0.31
  -9  -1  -1    2.93    0.43
  -9  -1  -1    3.32    0.36
  -9   1  -1    2.74    0.35
  -9   1  -1    3.08    0.47
 -10  -1  -1   -0.02    0.29
 -10  -1  -1    0.20    0.45
  10   1   1    1.21    0.77
 -10   1  -1   -0.10    0.31
 -10   1  -1    0.62    0.42
 -11  -1  -1    0.46    0.31
 -11   1  -1    0.08    0.31
 -12  -2   1    0.89    0.25
 -12   2   1    1.40    0.26
 -11  -2   1    0.50    0.25
 -11  -2   1    0.58    0.31
 -11   2   1    0.51    0.26
 -11   2   1    0.56    0.32
 -10  -2   1    3.43    0.45
 -10  -2   1    3.90    0.38
 -10   2   1    3.14    0.39
 -10   2   1    3.86    0.46
  -9  -2   1   10.96    0.76
  -9  -2   1   11.00    0.71
  -9   2   1   11.56    0.83
  -9   2   1   12.05    0.72
  -9   2   1   11.29    1.04
  -8  -2   1    4.66    0.58
   8  -2  -1    3.66    1.37
   8  -2  -1    4.34    0.69
  -8  -2   1    4.45    1.59
  -8  -2   1    4.40    0.38
  -8  -2   1    2.88    0.40
  -8   2   1    2.91    1.49
  -8   2   1    4.64    0.47
   8   2  -1    1.66    1.25
  -8   2   1    3.73    0.59
  -8   2   1    4.01    0.38
  -7  -2   1   -0.01    1.00
  -7  -2   1    1.13    0.32
  -7  -2   1    0.71    0.42
   7  -2  -1    0.89    0.39
  -7   2   1    1.06    1.14
   7   2  -1    0.06    0.91
  -7   2   1    0.72    0.28
  -7   2   1    1.06    0.36
  -7   2   1    1.11    1.04
  -7   2   1    1.31    0.43
  -6  -2   1    2.41    0.72
  -6  -2   1    1.44    0.33
   6  -2  -1    1.97    0.63
   6  -2  -1    1.36    0.31
  -6  -2   1    1.82    0.79
  -6  -2   1    1.50    0.29
  -6   2   1    1.32    0.34
  -6   2   1    2.11    0.84
   6   2  -1    0.75    0.61
  -6   2   1    1.09    0.31
  -6   2   1    1.41    0.75
   6   2  -1    1.49    0.39
  -5  -2   1   73.27    2.89
   5  -2  -1   72.67    3.02
   5  -2  -1   73.02    2.89
  -5  -2   1   70.82    3.04
  -5  -2   1   70.22    3.03
   5   2  -1   72.72    3.02
   5   2  -1   69.00    2.90
  -5   2   1   70.74    2.89
  -5   2   1   71.62    3.05
   4  -2  -1   57.13    2.29
  -4  -2   1   57.22    2.36
  -4   2   1   55.28    2.28
   4   2  -1   52.69    2.28
  -4   2   1   56.89    2.36
  -4   2   1   56.96    2.37
   4   2  -1   58.83    2.34
   3  -2  -1   52.96    2.14
   3  -2  -1   49.46    2.10
  -3  -2   1   53.67    2.14
  -3  -2   1   55.96    2.15
  -3  -2   1   52.14    2.10
   3   2  -1   47.70    2.13
  -3   2   1   52.15    2.14
   3   2  -1   53.90    2.13
  -3   2   1   50.24    2.10
  -3   2   1   53.56    2.15
  -2  -2   1   32.67    1.34
  -2  -2   1   30.33    1.31
  -2  -2   1   34.46    1.34
   2  -2  -1   32.56    1.33
   2  -2  -1   30.62    1.31
   2   2  -1   33.20    1.32
  -2   2   1   32.39    1.33
  -2   2   1   32.37    1.35
   1  -2  -1    8.70    0.42
  -1  -2   1    9.23    0.41
  -1  -2   1    9.58    0.43
  -1  -2   1    9.44    0.43
  -1   2   1   10.26    0.41
  -1   2   1    9.56    0.44
   0  -2   1  622.33   24.55
   1  -2   1   49.73    2.11
  -1  -2  -1   53.52    2.11
   1  -2   1   52.24    2.12
  -1  -2  -1   53.72    2.13
  -1   2  -1   52.03    2.12
   1   2   1   54.56    2.11
  -1   2  -1   55.68    2.13
  -2  -2  -1   30.39    1.16
  -2  -2  -1   26.43    1.12
  -2  -2  -1   28.13    1.17
   2  -2   1   26.33    1.13
   2  -2   1   27.58    1.16
   2   2   1   24.89    1.14
  -2   2  -1   28.87    1.18
  -2   2  -1   27.50    1.15
   2   2   1   29.34    1.14
  -3  -2  -1   16.27    0.76
  -3  -2  -1   15.52    0.68
   3  -2   1   15.34    0.75
  -3  -2  -1   15.04    0.78
   3  -2   1   15.17    0.68
   3   2   1   16.31    0.73
  -3   2  -1   14.57    0.70
  -3   2  -1   15.21    0.75
  -3   2  -1   15.33    0.80
  -4  -2  -1  263.38   10.09
   4  -2   1  257.05   10.04
  -4  -2  -1  254.18   10.13
  -4  -2  -1  250.17   10.04
   4   2   1  231.55   10.03
  -4   2  -1  251.66   10.10
   4   2   1  265.96   10.08
  -4   2  -1  255.25   10.09
  -4   2  -1  252.54   10.04
  -5  -2  -1   83.31    3.20
  -5  -2  -1   79.44    3.33
  -5  -2  -1   80.96    3.37
   5  -2   1   78.68    3.19
   5  -2   1   80.83    3.31
   5   2   1   73.62    3.19
  -5   2  -1   80.05    3.20
   5   2   1   79.46    3.31
  -5   2  -1   78.81    3.38
  -5   2  -1   77.90    3.34
   6  -2   1   91.32    3.67
  -6  -2  -1   91.80    3.91
   6  -2   1   95.18    3.86
  -6  -2  -1   95.38    3.67
  -6  -2  -1   89.89    3.66
  -6   2  -1   88.56    3.96
   6   2   1   88.96    3.83
  -6   2  -1   87.21    3.67
  -6   2  -1   91.55    3.67
  -6   2  -1   87.13    3.90
  -7  -2  -1   45.82    1.82
  -7  -2  -1   42.29    1.83
   7  -2   1   40.07    2.28
   7  -2   1   43.15    1.88
  -7  -2  -1   43.66    2.53
  -7   2  -1   41.48    2.69
  -7   2  -1   44.09    1.88
   7   2   1   44.05    2.42
  -7   2  -1   38.77    2.50
  -7   2  -1   42.28    1.87
  -7   2  -1   44.28    1.82
   8  -2   1   19.87    1.36
  -8  -2  -1   23.08    1.05
  -8  -2  -1   21.35    1.08
  -8  -2  -1   19.19    1.95
  -8   2  -1   18.17    2.07
  -8   2  -1   22.47    1.12
  -8   2  -1   22.22    1.32
  -8   2  -1   22.76    1.03
  -9  -2  -1    0.54    0.38
  -9  -2  -1   -0.03    0.29
  -9   2  -1    0.21    0.30
  -9   2  -1   -0.60    0.42
 -10  -2  -1    0.44    0.30
 -10  -2  -1    0.96    0.44
 -10   2  -1    0.19    0.45
  10   2   1   -0.14    0.71
 -10   2  -1    0.56    0.33
 -11  -2  -1    8.26    0.57
 -11   2  -1    8.27    0.61
 -11  -3   1    0.70    0.30
 -11   3   1    0.46    0.29
 -11   3   1    0.76    0.32
 -10  -3   1    1.25    0.43
 -10  -3   1    1.50    0.34
 -10   3   1    1.23    0.34
 -10   3   1    0.41    0.44
  -9  -3   1    4.79    0.39
   9  -3  -1    4.75    0.81
  -9  -3   1    3.74    0.40
  -9   3   1    3.93    0.46
  -9   3   1    5.44    0.56
  -9   3   1    3.57    0.66
  -8  -3   1   -0.02    1.55
   8  -3  -1    0.32    1.38
   8  -3  -1    0.09    0.62
  -8  -3   1    0.39    0.28
  -8  -3   1    0.52    0.34
  -8   3   1    0.57    0.56
  -8   3   1    0.70    1.68
   8   3  -1    0.50    1.34
  -8   3   1    0.89    0.39
  -8   3   1    0.02    0.30
   7  -3  -1    6.46    0.66
  -7  -3   1    5.25    0.59
  -7  -3   1    6.37    0.67
  -7  -3   1    7.05    0.68
  -7  -3   1    4.97    1.08
   7  -3  -1    7.99    1.04
  -7   3   1    6.55    0.73
   7   3  -1    7.01    1.06
  -7   3   1    4.17    1.45
  -7   3   1    6.35    0.73
  -7   3   1    6.13    1.27
  -7   3   1    7.50    0.60
  -6  -3   1    5.99    0.84
  -6  -3   1    6.42    0.59
   6  -3  -1    8.15    0.81
  -6  -3   1    6.15    0.63
  -6  -3   1    4.67    0.74
  -6  -3   1    6.63    0.54
   6  -3  -1    6.75    0.57
  -6   3   1    6.76    0.68
  -6   3   1    5.88    0.57
  -6   3   1    4.94    0.83
  -6   3   1    6.57    0.94
  -6   3   1    6.92    0.79
   6   3  -1    5.07    0.73
   5  -3  -1    1.88    0.50
  -5  -3   1    1.54    0.53
  -5  -3   1    1.58    0.24
   5  -3  -1    2.16    0.25
  -5  -3   1    2.03    0.54
  -5   3   1    1.87    0.25
  -5   3   1    1.80    0.54
   5   3  -1    2.74    0.39
   5   3  -1    1.83    0.51
   4  -3  -1    4.64    0.35
   4  -3  -1    4.41    0.48
  -4  -3   1    4.65    0.44
   4   3  -1    5.07    0.41
  -4   3   1    5.31    0.45
   4   3  -1    4.63    0.37
  -4   3   1    4.31    0.38
  -4   3   1    3.90    0.43
  -3  -3   1  118.55    4.62
  -3  -3   1  119.63    4.62
   3  -3  -1  113.95    4.61
  -3  -3   1  111.38    4.57
   3  -3  -1  109.76    4.58
  -3  -3   1  115.99    4.58
  -3   3   1  109.61    4.58
  -3   3   1  117.99    4.63
   3   3  -1  118.67    4.60
  -3   3   1  116.18    4.61
  -2  -3   1  218.91    8.94
   2  -3  -1  217.25    8.94
  -2  -3   1  231.84    8.96
   2  -3  -1  217.00    8.95
  -2  -3   1  234.68    8.96
   2   3  -1  233.20    8.94
  -2   3   1  226.81    8.97
  -2   3   1  228.48    8.95
  -1  -3   1   12.55    0.52
  -1  -3   1   12.99    0.54
   1  -3  -1   11.15    0.53
   1   3  -1   11.46    0.52
  -1   3   1   11.93    0.52
  -1   3   1   12.03    0.55
   0  -3   1   42.02    1.71
   0  -3  -1   41.43    1.70
   0  -3   1   43.29    1.69
   0  -3  -1   43.64    1.71
   0  -3   1   44.56    1.72
   0  -3  -1   42.74    1.71
   0   3   1   43.32    1.70
   0   3   1   43.98    1.72
   0   3  -1   39.66    1.70
   0   3  -1   41.72    1.71
  -1  -3  -1  359.46   14.07
   1  -3   1  334.43   14.07
  -1  -3  -1  360.23   14.08
   1  -3   1  356.96   14.07
  -1   3  -1  365.21   14.08
   1   3   1  353.95   14.08
   1   3   1  365.17   14.06
  -1   3  -1  353.30   14.07
  -2  -3  -1  151.59    6.10
   2  -3   1  146.76    6.10
  -2  -3  -1  161.81    6.13
   2  -3   1  153.62    6.12
  -2  -3  -1  149.93    6.10
   2  -3   1  144.94    6.10
  -2   3  -1  162.10    6.13
  -2   3  -1  152.56    6.12
   2   3   1  162.54    6.11
   3  -3   1   99.36    4.13
  -3  -3  -1  108.20    4.18
   3  -3   1  102.58    4.13
   3  -3   1  104.77    4.17
  -3  -3  -1   97.38    4.11
  -3  -3  -1  106.07    4.13
  -3   3  -1   97.86    4.13
  -3   3  -1  104.00    4.17
  -3   3  -1  107.21    4.18
   3   3   1  110.23    4.15
  -4  -3  -1   23.14    1.12
   4  -3   1   24.94    1.10
   4  -3   1   24.92    1.07
   4   3   1   26.29    1.17
  -4   3  -1   25.11    1.21
  -4   3  -1   25.16    1.08
  -4   3  -1   27.23    1.25
  -5  -3  -1  136.74    5.59
   5  -3   1  139.30    5.46
   5  -3   1  136.30    5.56
  -5  -3  -1  141.25    5.46
   5   3   1  135.58    5.55
  -5   3  -1  138.19    5.47
  -5   3  -1  133.07    5.61
  -5   3  -1  135.12    5.59
  -6  -3  -1    0.99    0.36
  -6  -3  -1    1.15    0.48
   6  -3   1    1.67    0.30
  -6  -3  -1    1.02    0.79
  -6  -3  -1    1.28    0.30
   6  -3   1    0.83    0.65
   6   3   1    1.69    0.69
  -6   3  -1    1.15    0.38
  -6   3  -1    0.20    0.52
  -6   3  -1    0.57    0.88
  -6   3  -1    1.30    0.82
  -6   3  -1    1.06    0.33
  -7  -3  -1    2.36    0.34
   7  -3   1    3.25    0.96
  -7  -3  -1    2.20    0.41
  -7  -3  -1    1.18    1.70
   7  -3   1    2.78    0.39
   7   3   1    3.27    0.95
  -7   3  -1    2.24    1.29
  -7   3  -1    2.66    0.31
  -7   3  -1    3.91    0.61
  -7   3  -1    2.57    0.44
  -7   3  -1    3.58    1.26
   8  -3   1    2.29    1.34
  -8  -3  -1    0.37    1.61
  -8  -3  -1    4.14    0.43
  -8  -3  -1    3.13    0.33
   8  -3   1    2.38    0.64
  -8   3  -1    2.73    1.85
  -8   3  -1    3.57    0.38
  -8   3  -1    3.52    0.66
  -8   3  -1    3.55    0.47
  -8   3  -1    2.08    2.22
   8   3   1    1.91    1.46
   9  -3   1    3.80    0.89
  -9  -3  -1    4.68    0.51
  -9  -3  -1    2.54    0.40
  -9   3  -1    3.64    0.36
  -9   3  -1    3.23    0.45
 -10  -3  -1    2.49    0.34
 -10  -3  -1    2.85    0.45
 -10   3  -1    2.25    0.35
  10   3   1    2.83    0.75
 -10   3  -1    2.70    0.48
 -11  -3  -1    5.63    0.51
 -11   3  -1    6.74    0.54
 -11  -4   1    0.10    0.29
 -11   4   1   -0.06    0.29
 -11   4   1    0.11    0.25
 -10  -4   1    0.28    0.41
 -10  -4   1    0.15    0.32
 -10   4   1   -0.03    0.35
 -10   4   1    0.02    0.43
  -9  -4   1    0.49    0.30
   9  -4  -1    0.13    0.72
  -9  -4   1    1.43    0.38
  -9   4   1    0.74    0.70
  -9   4   1    0.91    0.31
  -9   4   1    0.25    0.42
   8  -4  -1    0.97    1.29
  -8  -4   1   -0.63    1.55
  -8  -4   1    0.97    0.30
   8  -4  -1    0.69    0.59
  -8  -4   1    1.10    0.35
  -8   4   1    2.50    1.73
  -8   4   1    1.33    0.34
  -8   4   1    1.11    0.60
  -8   4   1    0.78    0.40
   8   4  -1    2.63    1.64
  -7  -4   1    1.00    0.39
  -7  -4   1    0.53    1.45
  -7  -4   1    1.19    0.34
  -7  -4   1    1.44    0.37
   7  -4  -1    0.52    0.83
   7  -4  -1    0.92    0.40
  -7   4   1    0.82    0.43
  -7   4   1   -0.45    1.11
   7   4  -1    1.58    1.04
  -7   4   1    1.95    0.31
   6  -4  -1    1.01    0.29
  -6  -4   1    0.64    0.28
  -6  -4   1    0.84    0.42
  -6  -4   1    1.04    0.36
  -6  -4   1    1.67    0.76
   6  -4  -1    0.75    0.64
   6   4  -1    1.05    0.73
  -6   4   1    1.02    0.33
  -6   4   1    0.62    0.90
  -6   4   1    1.05    0.39
  -6   4   1    1.02    0.49
  -6   4   1    0.50    0.81
   5  -4  -1    2.37    0.27
   5  -4  -1    2.75    0.54
  -5  -4   1    1.85    0.25
  -5  -4   1    1.90    0.53
   5   4  -1    2.25    0.54
  -5   4   1    1.97    0.60
  -5   4   1    1.98    0.29
  -4  -4   1   15.57    0.86
   4  -4  -1   19.22    0.93
  -4   4   1   19.73    0.84
   4   4  -1   19.80    0.95
  -4   4   1   19.80    1.01
  -4   4   1   18.05    1.20
   3  -4  -1   -0.18    0.21
  -3  -4   1    0.67    0.27
   3  -4  -1    0.03    0.14
  -3  -4   1   -0.16    0.17
  -3  -4   1    0.21    0.21
  -3  -4   1    0.12    0.15
   3  -4  -1    0.14    0.23
  -3   4   1    0.40    0.19
  -3   4   1    0.02    0.27
   3   4  -1    0.30    0.22
  -3   4   1    0.02    0.26
  -2  -4   1   29.56    1.22
  -2  -4   1   31.25    1.27
   2  -4  -1   28.88    1.25
   2  -4  -1   29.09    1.25
  -2  -4   1   30.46    1.24
  -2   4   1   29.93    1.25
  -2   4   1   29.68    1.28
   2   4  -1   30.62    1.23
   1  -4  -1  508.12   21.25
  -1  -4   1  541.16   21.24
  -1  -4   1  546.37   21.25
   1   4  -1  559.94   21.25
  -1   4   1  533.89   21.26
   0  -4  -1    7.54    0.35
   0  -4   1    6.45    0.36
   0  -4   1    6.79    0.31
   0  -4   1    6.69    0.37
   0  -4  -1    6.87    0.35
   0  -4  -1    7.15    0.37
   0   4  -1    6.96    0.35
   0   4  -1    5.66    0.35
   0   4   1    6.92    0.31
   0   4   1    7.10    0.38
   1  -4   1   34.41    1.53
  -1  -4  -1   39.48    1.54
  -1  -4  -1   39.85    1.53
   1  -4   1   36.51    1.52
   1   4   1   37.28    1.54
   1   4   1   38.55    1.50
  -1   4  -1   37.59    1.53
  -1   4  -1   37.31    1.54
   2  -4   1    5.89    0.39
  -2  -4  -1    5.34    0.34
   2  -4   1    5.74    0.37
   2  -4   1    5.43    0.32
  -2  -4  -1    6.30    0.42
  -2   4  -1    4.85    0.40
  -2   4  -1    6.10    0.44
   2   4   1    5.64    0.33
   2   4   1    4.76    0.40
  -3  -4  -1    9.47    0.60
   3  -4   1    8.72    0.52
   3  -4   1    8.09    0.44
   3  -4   1    9.10    0.55
  -3  -4  -1    8.19    0.45
  -3  -4  -1    7.39    0.49
  -3   4  -1    9.20    0.57
  -3   4  -1    8.81    0.63
   3   4   1    8.92    0.52
  -3   4  -1    7.87    0.51
  -4  -4  -1   33.06    1.60
   4  -4   1   36.78    1.60
   4  -4   1   40.26    1.54
   4  -4   1   36.40    1.66
  -4  -4  -1   34.28    1.84
   4   4   1   39.23    1.61
  -4   4  -1   37.09    1.66
  -4   4  -1   40.71    1.71
  -4   4  -1   37.33    1.55
   5  -4   1   12.89    0.98
  -5  -4  -1   12.33    1.09
   5  -4   1   12.54    0.66
  -5  -4  -1   13.77    0.66
   5   4   1   12.44    0.99
  -5   4  -1   12.32    0.72
  -5   4  -1   12.61    1.16
  -5   4  -1   12.62    1.24
  -6  -4  -1    6.93    0.59
   6  -4   1    7.77    0.58
   6  -4   1    6.96    0.78
  -6  -4  -1    8.32    0.60
  -6  -4  -1    7.27    0.88
  -6   4  -1    5.78    0.62
  -6   4  -1    6.89    0.64
   6   4   1    7.06    0.83
  -6   4  -1    5.39    1.01
  -6   4  -1    6.96    0.98
  -6   4  -1    6.13    0.69
  -7  -4  -1   -0.05    1.14
   7  -4   1    0.11    0.45
   7  -4   1    0.56    0.91
  -7  -4  -1    0.19    0.38
  -7  -4  -1    0.12    0.29
  -7   4  -1    0.21    0.27
  -7   4  -1    0.07    1.34
  -7   4  -1    1.05    1.94
   7   4   1   -0.09    1.09
  -7   4  -1    0.43    0.39
   8  -4   1   20.09    1.24
  -8  -4  -1   16.99    1.90
  -8  -4  -1   21.93    0.94
   8  -4   1   14.86    1.58
  -8  -4  -1   19.37    1.00
  -8   4  -1   20.46    0.97
   8   4   1   15.78    2.02
   8   4   1   14.20    1.99
  -8   4  -1   18.89    1.33
  -8   4  -1   12.97    2.19
  -8   4  -1   20.81    1.06
  -9  -4  -1    9.17    0.65
  -9  -4  -1   11.13    0.74
   9  -4   1   11.64    1.13
  -9   4  -1   10.48    0.69
  -9   4  -1   10.51    0.81
 -10  -4  -1    0.59    0.39
 -10   4  -1    1.21    0.49
 -10   4  -1    1.11    0.36
  10   4   1    0.40    0.66
 -11  -4  -1    2.36    0.32
 -11   4  -1    2.17    0.33
 -11  -5   1    0.37    0.27
 -11   5   1    0.07    0.29
 -11   5   1    0.06    0.32
 -10  -5   1    0.31    0.30
 -10  -5   1    0.25    0.37
 -10   5   1    0.38    0.44
 -10   5   1    0.18    0.34
  10   5  -1    0.14    0.66
   9  -5  -1    0.99    0.68
  -9  -5   1    0.69    0.30
  -9  -5   1    0.59    0.35
  -9   5   1   -0.20    1.38
  -9   5   1    1.04    0.44
  -9   5   1    0.57    0.30
  -8  -5   1    0.81    0.35
  -8  -5   1    0.61    0.31
   8  -5  -1   -1.59    1.47
   8  -5  -1    0.58    0.57
  -8  -5   1   -0.85    1.66
  -8   5   1    0.53    0.33
  -8   5   1    1.60    1.90
  -8   5   1    0.31    0.41
  -8   5   1    0.82    0.65
  -7  -5   1   -0.75    1.00
   7  -5  -1    1.02    0.94
  -7  -5   1   -0.46    0.33
   7  -5  -1   -0.16    0.41
  -7  -5   1   -0.38    0.31
  -7   5   1    0.64    1.20
  -7   5   1    0.39    0.43
  -7   5   1    0.10    0.52
  -7   5   1    0.08    0.30
   7   5  -1   -0.71    1.10
  -6  -5   1    0.07    0.43
  -6  -5   1    0.21    0.27
  -6  -5   1   -0.14    0.36
   6  -5  -1    0.19    0.28
  -6  -5   1   -0.27    0.68
   6  -5  -1    1.33    0.66
  -6   5   1   -0.04    0.41
  -6   5   1    1.03    0.98
  -6   5   1    0.37    0.34
   6   5  -1    0.51    0.79
  -6   5   1   -0.13    0.49
  -6   5   1    0.41    0.85
  -5  -5   1    0.27    0.22
   5  -5  -1    0.10    0.49
   5  -5  -1    0.04    0.20
  -5  -5   1    0.27    0.51
  -5   5   1    0.09    0.62
  -5   5   1    0.02    0.26
   5   5  -1   -0.05    0.54
  -4  -5   1    0.97    0.18
   4  -5  -1    1.18    0.19
  -4  -5   1    1.22    0.39
   4  -5  -1    1.39    0.40
  -4  -5   1    1.30    0.30
  -4  -5   1    1.38    0.26
   4  -5  -1    1.35    0.36
  -4   5   1    1.51    0.47
   4   5  -1    1.25    0.36
  -4   5   1    1.31    0.23
  -4   5   1    0.95    0.41
  -3  -5   1    0.81    0.22
   3  -5  -1    0.76    0.26
   3  -5  -1    0.67    0.15
  -3  -5   1    0.95    0.30
   3  -5  -1    0.66    0.27
  -3  -5   1    0.79    0.17
  -3  -5   1    0.34    0.20
  -3   5   1    0.82    0.21
   3   5  -1    0.34    0.24
  -3   5   1    0.79    0.28
  -3   5   1    1.06    0.33
  -2  -5   1   25.75    1.03
   2  -5  -1   24.20    1.06
  -2  -5   1   25.29    1.05
  -2  -5   1   23.35    1.03
   2  -5  -1   21.94    1.02
   2  -5  -1   23.50    1.06
  -2  -5   1   26.11    1.08
  -2   5   1   22.93    1.04
  -2   5   1   25.91    1.09
   2   5  -1   26.51    1.03
  -2   5   1   25.06    1.06
   1  -5  -1    7.22    0.42
   1  -5  -1    6.72    0.40
  -1  -5   1    7.63    0.43
  -1  -5   1    7.84    0.41
  -1   5   1    7.30    0.45
   1   5  -1    7.59    0.42
  -1   5   1    7.62    0.41
   0  -5  -1   28.49    1.16
   0  -5   1   26.71    1.17
   0  -5   1   27.59    1.17
   0  -5   1   26.87    1.12
   0  -5  -1   28.28    1.17
   0   5  -1   28.53    1.16
   0   5   1   28.72    1.17
  -1  -5  -1    1.26    0.21
   1  -5   1    1.24    0.19
   1  -5   1    1.15    0.17
  -1  -5  -1    0.87    0.17
   1   5   1    1.42    0.20
  -1   5  -1    1.03    0.19
  -1   5  -1    1.16    0.19
  -2  -5  -1    2.67    0.23
   2  -5   1    2.31    0.25
  -2  -5  -1    2.98    0.30
  -2  -5  -1    2.59    0.30
   2  -5   1    2.31    0.26
   2  -5   1    2.91    0.26
   2   5   1    2.58    0.28
  -2   5  -1    2.99    0.30
   2   5   1    2.69    0.28
  -2   5  -1    2.80    0.29
  -3  -5  -1    0.33    0.23
   3  -5   1    0.15    0.25
   3  -5   1   -0.19    0.26
  -3  -5  -1    0.07    0.20
  -3   5  -1    0.29    0.30
   3   5   1    0.18    0.23
  -3   5  -1    0.37    0.25
  -3   5  -1    0.12    0.37
  -4  -5  -1    0.44    0.45
   4  -5   1    0.61    0.38
  -4  -5  -1    0.13    0.25
   4  -5   1    0.42    0.36
   4  -5   1    0.56    0.18
  -4   5  -1    0.42    0.42
   4   5   1    0.63    0.34
  -4   5  -1    0.23    0.41
  -4   5  -1    0.42    0.24
   5  -5   1   -0.12    0.22
  -5  -5  -1    0.15    0.57
   5  -5   1    0.41    0.49
  -5   5  -1   -0.29    0.29
   5   5   1   -0.49    0.55
  -5   5  -1    0.03    0.66
  -5   5  -1   -0.26    0.70
  -6  -5  -1    0.79    0.43
  -6  -5  -1    0.94    0.76
   6  -5   1    0.46    0.64
   6  -5   1    0.12    0.28
  -6  -5  -1    0.45    0.32
  -6   5  -1    0.38    0.39
  -6   5  -1    0.14    0.47
  -6   5  -1    0.51    0.42
  -6   5  -1    0.34    1.02
  -6   5  -1    0.77    0.96
   6   5   1    1.09    0.82
  -7  -5  -1    0.05    0.34
   7  -5   1    0.35    0.44
   7  -5   1    0.71    1.01
  -7  -5  -1   -0.13    0.29
  -7  -5  -1    0.26    1.03
  -7   5  -1   -0.07    0.32
  -7   5  -1    0.00    0.74
  -7   5  -1    0.73    2.16
   7   5   1   -0.24    1.03
  -7   5  -1   -0.17    0.40
  -7   5  -1    0.87    1.39
  -8  -5  -1    7.76    0.56
  -8  -5  -1    7.69    0.68
   8  -5   1    6.12    0.66
  -8  -5  -1    1.26    1.70
   8  -5   1    2.19    1.59
   8   5   1    2.56    1.86
  -8   5  -1    2.52    2.24
  -8   5  -1    4.61    0.79
  -8   5  -1    6.88    0.76
  -8   5  -1    5.99    0.65
  -9  -5  -1    0.19    0.27
   9  -5   1   -0.20    1.01
  -9  -5  -1    0.11    0.36
  -9   5  -1    0.36    0.43
   9   5   1    1.36    1.02
  -9   5  -1   -0.11    0.29
 -10  -5  -1    0.51    0.38
  10   5   1    1.35    0.70
 -10   5  -1    0.89    0.46
 -10   5  -1    0.43    0.34
 -11  -5  -1    0.14    0.39
 -11   5  -1   -0.43    0.52
 -11  -6   1    1.41    0.26
 -11   6   1    0.95    0.29
 -10  -6   1    3.86    0.36
 -10  -6   1    4.58    0.43
  10   6  -1    2.31    0.64
 -10   6   1    4.07    0.48
 -10   6   1    3.25    0.38
   9  -6  -1   -0.14    1.02
  -9  -6   1    1.28    0.30
  -9  -6   1    1.66    0.36
  -9   6   1    1.61    0.45
  -9   6   1    1.13    0.82
  -9   6   1    1.28    0.31
  -8  -6   1    2.86    0.35
   8  -6  -1    2.60    1.59
  -8  -6   1    3.20    1.69
  -8  -6   1    3.50    0.40
   8  -6  -1    2.61    0.57
  -8   6   1    2.60    0.44
  -8   6   1    3.66    0.73
  -8   6   1    2.96    0.38
   8   6  -1    2.08    1.75
  -8   6   1    1.73    2.25
  -7  -6   1    4.28    1.10
   7  -6  -1    5.54    1.07
   7  -6  -1    7.04    0.79
  -7  -6   1    7.08    0.62
  -7  -6   1    6.36    0.56
  -7   6   1    5.60    1.44
  -7   6   1    7.46    0.66
  -7   6   1    7.47    0.69
  -7   6   1    6.34    0.71
  -6  -6   1    0.69    0.41
   6  -6  -1    0.48    0.74
  -6  -6   1    1.75    0.81
  -6  -6   1    0.41    0.38
   6  -6  -1    0.41    0.29
  -6   6   1    0.64    1.29
  -6   6   1    0.36    0.36
   6   6  -1    0.75    0.89
  -6   6   1    0.68    0.46
  -6   6   1   -0.03    0.43
  -6   6   1    0.94    0.94
   5  -6  -1   21.48    0.93
  -5  -6   1   20.12    1.33
  -5  -6   1   20.96    0.91
   5  -6  -1   21.39    1.24
  -5   6   1   18.26    0.95
  -5   6   1   18.60    1.72
   5   6  -1   17.65    1.28
  -5   6   1   18.40    1.40
   4  -6  -1    0.15    0.18
  -4  -6   1    0.12    0.18
   4  -6  -1   -0.20    0.40
   4  -6  -1   -0.64    0.38
  -4  -6   1    0.20    0.47
  -4  -6   1   -0.06    0.22
  -4  -6   1    0.36    0.34
  -4   6   1   -0.44    0.52
   4   6  -1    0.39    0.39
  -4   6   1   -0.21    0.43
  -3  -6   1    6.10    0.42
   3  -6  -1    6.82    0.39
   3  -6  -1    5.62    0.54
   3  -6  -1    5.87    0.54
  -3  -6   1    5.96    0.50
  -3   6   1    5.95    0.62
   3   6  -1    6.49    0.50
  -3   6   1    6.73    0.61
  -3   6   1    6.95    0.45
   2  -6  -1    0.18    0.22
  -2  -6   1    0.08    0.23
  -2  -6   1   -0.03    0.17
  -2  -6   1    0.30    0.20
   2  -6  -1    0.17    0.15
   2  -6  -1    0.03    0.22
   2   6  -1    0.10    0.24
  -2   6   1    0.21    0.25
  -2   6   1    0.41    0.22
  -2   6   1   -0.09    0.19
   1  -6  -1   78.20    3.23
  -1  -6   1   83.50    3.26
  -1  -6   1   78.44    3.23
   1  -6  -1   81.08    3.26
  -1  -6   1   81.85    3.25
   1   6  -1   83.58    3.26
  -1   6   1   79.97    3.27
   0  -6  -1   77.87    3.53
   0  -6  -1   93.25    3.56
   0  -6  -1   92.54    3.55
   0  -6   1   93.48    3.56
   0  -6   1   94.30    3.56
   0  -6   1   75.64    3.52
   0   6   1   91.58    3.56
   0   6  -1   90.44    3.55
  -1  -6  -1    7.06    0.45
  -1  -6  -1    6.71    0.42
   1  -6   1    5.43    0.36
  -1  -6  -1    6.16    0.38
   1  -6   1    5.87    0.38
   1  -6   1    6.46    0.42
  -1   6  -1    7.20    0.44
  -1   6  -1    6.51    0.46
   1   6   1    5.97    0.36
   2  -6   1    2.76    0.28
  -2  -6  -1    3.11    0.28
  -2  -6  -1    2.68    0.29
  -2  -6  -1    3.23    0.32
   2  -6   1    3.20    0.30
   2  -6   1    3.22    0.28
  -2   6  -1    3.52    0.33
  -2   6  -1    2.96    0.32
   2   6   1    2.80    0.30
   2   6   1    3.16    0.31
  -3  -6  -1   19.32    0.91
   3  -6   1   18.32    0.93
   3  -6   1   18.37    0.93
  -3  -6  -1   19.39    0.85
  -3   6  -1   19.67    1.01
  -3   6  -1   18.27    0.90
  -3   6  -1   19.53    1.00
   3   6   1   19.82    0.89
   4  -6   1    0.71    0.42
  -4  -6  -1    0.53    0.45
  -4  -6  -1    0.71    0.25
  -4  -6  -1    0.46    0.53
   4  -6   1    0.48    0.17
   4  -6   1    0.44    0.42
  -4   6  -1    0.83    0.28
   4   6   1    1.01    0.40
  -4   6  -1    1.59    0.53
   4   6   1    0.54    0.46
  -5  -6  -1    2.24    0.65
  -5  -6  -1    2.26    0.39
   5  -6   1    1.71    0.25
   5  -6   1    2.21    0.60
   5   6   1    1.80    0.67
  -5   6  -1    1.90    0.77
  -5   6  -1    1.76    0.78
  -5   6  -1    1.91    0.36
   5   6   1    1.86    0.63
  -6  -6  -1   20.34    1.57
   6  -6   1   18.11    1.45
  -6  -6  -1   19.75    0.96
  -6  -6  -1   17.42    1.14
   6  -6   1   20.34    0.96
  -6  -6  -1   18.65    1.01
  -6   6  -1   19.90    1.07
  -6   6  -1   17.49    1.97
   6   6   1   19.62    1.55
  -6   6  -1   18.67    1.08
  -6   6  -1   17.78    1.85
   6   6   1   16.55    1.69
  -6   6  -1   19.06    1.10
   7  -6   1    0.36    0.45
  -7  -6  -1    0.50    0.34
  -7  -6  -1    0.64    0.44
   7  -6   1   -1.53    1.08
  -7  -6  -1    0.26    0.45
  -7  -6  -1    0.37    1.05
  -7   6  -1    0.95    0.45
  -7   6  -1   -1.09    1.82
  -7   6  -1    0.28    0.36
  -7   6  -1   -0.19    1.52
   7   6   1   -0.44    1.22
  -7   6  -1   -0.65    0.63
  -8  -6  -1    7.30    1.87
  -8  -6  -1   12.64    0.73
   8  -6   1   12.22    1.02
  -8  -6  -1   14.98    0.83
  -8   6  -1   12.94    1.38
  -8   6  -1   13.17    0.83
  -8   6  -1   13.71    0.91
  -9  -6  -1    0.44    0.35
  -9  -6  -1    0.37    0.26
   9  -6   1    0.78    0.64
   9   6   1    0.95    0.59
  -9   6  -1    1.01    0.44
  -9   6  -1    0.05    0.31
 -10  -6  -1    9.64    0.72
 -10   6  -1    8.41    0.81
  10   6   1   10.40    0.90
 -10   6  -1    8.13    0.67
 -11  -6  -1    1.19    0.27
 -11   6  -1    1.29    0.30
 -11  -7   1    3.96    0.48
 -11   7   1    4.38    0.38
 -10  -7   1    9.76    0.67
 -10   7   1    8.98    0.67
 -10   7   1    9.85    0.76
  10   7  -1    9.65    0.89
  -9  -7   1   18.64    0.89
  -9  -7   1   19.64    0.97
   9  -7  -1   17.79    1.23
  -9   7   1   19.30    1.10
  -9   7   1   19.36    1.05
   9   7  -1   18.35    1.22
  -8  -7   1    0.92    0.36
  -8  -7   1    1.08    0.31
   8  -7  -1    0.59    0.52
  -8  -7   1   -1.56    2.35
  -8   7   1    0.69    0.36
  -8   7   1    1.96    0.77
  -8   7   1    1.08    0.44
   7  -7  -1    0.71    1.16
  -7  -7   1    0.02    0.43
   7  -7  -1    0.67    0.43
  -7  -7   1    0.26    0.43
  -7  -7   1    0.79    1.17
  -7   7   1    0.74    0.65
   7   7  -1   -0.02    1.25
  -7   7   1    0.33    1.51
  -6  -7   1   -0.49    0.37
   6  -7  -1   -0.26    0.29
   6  -7  -1    0.18    0.70
   6  -7  -1    0.42    0.58
  -6  -7   1    0.21    0.48
  -6  -7   1    0.03    0.38
  -6  -7   1   -0.14    0.76
  -6   7   1    0.16    0.42
  -6   7   1   -0.71    1.02
  -6   7   1   -0.02    0.45
  -6   7   1    0.17    0.47
   6   7  -1   -0.02    0.86
   5  -7  -1    4.44    0.46
   5  -7  -1    4.18    0.63
  -5  -7   1    4.37    0.65
  -5  -7   1    4.88    0.51
   5  -7  -1    5.96    1.12
   5   7  -1    3.91    0.69
  -5   7   1    4.39    0.82
  -5   7   1    4.65    0.41
  -5   7   1    4.49    0.86
  -4  -7   1   15.80    0.94
   4  -7  -1   16.53    0.74
  -4  -7   1   15.07    0.87
   4  -7  -1   15.36    1.02
   4  -7  -1   15.12    1.01
  -4  -7   1   16.19    1.04
   4   7  -1   17.27    1.07
  -4   7   1   15.39    1.18
   4   7  -1   16.79    0.95
  -4   7   1   16.03    0.80
  -4   7   1   16.47    1.09
   3  -7  -1   42.41    1.85
   3  -7  -1   43.33    1.87
  -3  -7   1   44.20    1.84
  -3  -7   1   43.29    1.79
   3   7  -1   44.01    1.80
   3   7  -1   46.92    1.92
  -3   7   1   42.26    1.79
  -3   7   1   41.97    1.88
  -2  -7   1   97.19    3.78
   2  -7  -1   93.25    3.74
   2  -7  -1   82.03    3.75
  -2  -7   1   96.12    3.75
   2  -7  -1   93.99    3.79
   2  -7  -1   92.59    3.77
  -2  -7   1   98.63    3.80
   2   7  -1  100.61    3.80
  -2   7   1   90.96    3.75
  -2   7   1   94.94    3.81
  -2   7   1   93.71    3.78
   1  -7  -1   66.59    2.73
  -1  -7   1   71.64    2.77
  -1  -7   1   70.38    2.78
  -1  -7   1   68.89    2.73
   1  -7  -1   67.93    2.77
   1  -7  -1   63.48    2.73
   1  -7  -1   64.25    2.72
   1   7  -1   73.39    2.77
  -1   7   1   70.73    2.78
   1   7  -1   68.97    2.73
  -1   7   1   63.62    2.73
   0  -7   1  178.76    7.36
   0  -7   1  188.53    7.39
   0  -7  -1  173.90    7.36
   0  -7  -1  191.49    7.38
   0  -7  -1  191.76    7.39
   0   7   1  180.08    7.35
   0   7   1  190.90    7.40
   0   7  -1  190.51    7.39
  -1  -7  -1   17.63    0.82
  -1  -7  -1   17.94    0.82
   1  -7   1   16.55    0.74
   1  -7   1   16.65    0.83
   1  -7   1   17.29    0.77
  -1  -7  -1   16.80    0.75
   1  -7   1   16.21    0.77
   1   7   1   17.98    0.84
  -1   7  -1   17.36    0.84
  -1   7  -1   16.76    0.82
   1   7   1   17.35    0.75
  -2  -7  -1   26.88    1.14
   2  -7   1   26.55    1.18
   2  -7   1   25.15    1.16
  -2  -7  -1   28.88    1.22
  -2  -7  -1   27.59    1.19
   2  -7   1   26.45    1.12
   2  -7   1   27.51    1.22
   2   7   1   26.95    1.12
  -2   7  -1   26.83    1.23
  -2   7  -1   27.47    1.23
  -3  -7  -1   12.82    0.76
   3  -7   1   12.63    0.80
   3  -7   1   12.99    0.76
  -3  -7  -1   14.74    0.88
   3  -7   1   13.50    0.61
  -3   7  -1   12.83    0.86
   3   7   1   13.35    0.71
  -3   7  -1   13.05    0.87
  -3   7  -1   12.36    0.74
  -4  -7  -1    3.30    0.40
  -4  -7  -1    3.66    0.56
  -4  -7  -1    4.16    0.46
   4  -7   1    3.66    0.36
   4  -7   1    3.38    0.53
   4  -7   1    2.80    0.50
   4   7   1    2.79    0.57
  -4   7  -1    3.09    0.63
  -4   7  -1    2.92    0.65
  -4   7  -1    3.62    0.37
   4   7   1    4.43    0.50
  -5  -7  -1    6.06    0.58
   5  -7   1    7.31    0.72
   5  -7   1    6.29    0.50
  -5  -7  -1    5.04    0.67
  -5   7  -1    5.29    0.92
  -5   7  -1    4.27    0.89
  -5   7  -1    6.14    0.50
   5   7   1    6.57    0.78
   5   7   1    6.24    0.83
  -6  -7  -1   61.32    2.52
  -6  -7  -1   58.34    2.59
  -6  -7  -1   62.32    2.51
  -6  -7  -1   64.09    2.91
   6  -7   1   58.54    2.63
   6  -7   1   65.76    2.54
   6  -7   1   61.77    2.86
   6   7   1   63.21    2.94
  -6   7  -1   58.01    3.20
  -6   7  -1   58.40    2.60
  -6   7  -1   59.93    2.59
  -6   7  -1   60.98    3.14
  -6   7  -1   61.84    2.57
   7  -7   1    8.02    0.83
  -7  -7  -1    7.94    0.83
   7  -7   1    6.44    1.19
  -7  -7  -1    7.55    0.53
  -7  -7  -1    8.43    1.35
  -7  -7  -1    8.88    0.63
  -7   7  -1    8.56    0.74
  -7   7  -1    8.82    1.84
   7   7   1    8.45    1.41
  -7   7  -1    7.13    0.65
  -7   7  -1    8.03    0.86
   8  -7   1   28.37    1.45
  -8  -7  -1   28.41    1.38
  -8  -7  -1   29.35    1.26
  -8  -7  -1   28.85    1.32
  -8   7  -1   28.63    1.37
  -8   7  -1   28.15    1.33
   8   7   1   28.78    1.47
   9  -7   1    1.94    0.65
  -9  -7  -1    2.02    0.35
  -9   7  -1    1.39    0.41
  -9   7  -1    1.73    0.39
   9   7   1    1.78    0.59
 -10  -7  -1   11.00    0.72
 -10   7  -1   11.99    0.80
 -11  -7  -1    1.66    0.28
  11   7   1    1.69    0.28
 -11   7  -1    2.05    0.30
 -11  -8   1    9.40    0.49
  11   8  -1    7.40    0.61
 -11   8   1    9.29    0.51
 -10  -8   1    2.50    0.32
 -10   8   1    2.88    0.38
 -10   8   1    3.51    0.41
  -9  -8   1    7.59    0.58
   9  -8  -1    7.26    0.70
  -9  -8   1    7.27    0.63
   9   8  -1    8.98    0.78
  -9   8   1    8.73    0.70
  -9   8   1    6.65    0.77
   8  -8  -1    0.09    0.53
  -8  -8   1    0.88    0.36
  -8  -8   1    0.21    0.30
  -8   8   1    0.51    0.37
  -8   8   1    1.62    1.07
  -8   8   1    0.57    0.42
  -7  -8   1  154.51    6.80
   7  -8  -1  173.30    6.48
   7  -8  -1  157.34    6.78
  -7  -8   1  154.67    6.42
  -7  -8   1  163.94    6.42
  -7   8   1  163.65    6.44
  -7   8   1  170.54    6.44
   7   8  -1  152.16    6.86
  -7   8   1  151.40    7.07
  -7   8   1  164.79    6.53
  -6  -8   1   46.44    2.11
   6  -8  -1   49.77    2.18
  -6  -8   1   49.60    2.65
   6  -8  -1   51.53    2.57
  -6  -8   1   47.37    2.16
  -6  -8   1   50.85    2.09
  -6   8   1   50.72    2.75
  -6   8   1   51.99    2.15
  -6   8   1   50.10    2.20
   6   8  -1   53.78    2.63
  -6   8   1   52.48    2.18
  -5  -8   1   38.42    1.92
   5  -8  -1   38.57    2.16
  -5  -8   1   34.97    1.63
   5  -8  -1   39.68    1.59
  -5  -8   1   35.75    1.61
   5  -8  -1   37.97    1.88
  -5   8   1   37.36    1.63
   5   8  -1   38.57    1.95
  -5   8   1   36.28    1.66
  -5   8   1   40.54    2.56
  -5   8   1   36.94    2.03
   4  -8  -1    6.93    0.64
  -4  -8   1    4.84    0.55
   4  -8  -1    5.97    0.41
  -4  -8   1    5.84    0.62
  -4  -8   1    5.30    0.44
   4  -8  -1    6.54    0.68
  -4   8   1    5.02    0.64
  -4   8   1    4.55    0.72
  -4   8   1    5.88    0.54
   4   8  -1    5.43    0.66
  -3  -8   1   25.87    1.30
  -3  -8   1   25.73    1.22
  -3  -8   1   26.34    1.14
   3  -8  -1   26.77    1.30
   3  -8  -1   24.59    1.21
   3  -8  -1   26.39    1.10
   3   8  -1   26.51    1.32
  -3   8   1   25.29    1.28
  -3   8   1   25.25    1.13
  -3   8   1   26.60    1.38
   2  -8  -1    6.52    0.68
  -2  -8   1    6.37    0.67
   2  -8  -1    5.94    0.38
  -2  -8   1    6.63    0.54
   2  -8  -1    5.67    0.45
   2  -8  -1    5.20    0.52
   2   8  -1    6.14    0.42
   2   8  -1    6.22    0.57
  -2   8   1    6.39    0.46
  -2   8   1    5.78    0.57
  -2   8   1    7.77    0.61
  -1  -8   1  472.87   18.37
  -1  -8   1  483.99   18.37
   1  -8  -1  464.92   18.37
   1  -8  -1  435.48   18.33
   1  -8  -1  466.74   18.33
   1  -8  -1  455.23   18.33
  -1   8   1  433.75   18.33
   1   8  -1  452.04   18.32
  -1   8   1  479.38   18.38
   1   8  -1  495.95   18.38
   0  -8  -1  111.09    4.49
   0  -8  -1  115.56    4.53
   0  -8   1  108.35    4.49
   0  -8   1  103.42    4.58
   0  -8   1  120.98    4.49
   0  -8  -1  115.60    4.52
   0   8   1  110.87    4.48
   0   8   1  114.98    4.54
   0   8  -1  113.53    4.53
   1  -8   1   14.32    0.75
   1  -8   1   14.29    0.72
   1  -8   1   15.81    0.81
  -1  -8  -1   16.86    0.80
   1  -8   1   15.33    0.70
  -1  -8  -1   16.63    0.81
   1   8   1   16.53    0.84
   1   8   1   16.04    0.70
  -1   8  -1   15.00    0.82
  -1   8  -1   15.44    0.82
  -2  -8  -1   23.44    1.10
   2  -8   1   21.06    1.00
   2  -8   1   22.69    1.05
  -2  -8  -1   23.65    1.07
   2  -8   1   21.37    1.13
   2  -8   1   22.74    0.97
   2   8   1   23.51    0.97
  -2   8  -1   23.57    1.13
  -2   8  -1   22.76    1.13
   3  -8   1   63.41    2.80
  -3  -8  -1   73.09    2.78
  -3  -8  -1   70.39    2.83
   3  -8   1   70.36    2.88
   3  -8   1   60.21    2.84
   3  -8   1   70.50    2.76
  -3  -8  -1   72.02    2.89
   3   8   1   69.66    2.77
   3   8   1   71.38    2.89
  -3   8  -1   65.32    2.80
   4  -8   1   50.40    2.05
   4  -8   1   48.22    2.23
   4  -8   1   50.70    2.29
  -4  -8  -1   53.10    2.27
  -4  -8  -1   50.78    2.06
  -4  -8  -1   47.66    2.17
  -4   8  -1   48.79    2.36
   4   8   1   50.97    2.26
  -4   8  -1   48.45    2.10
  -4   8  -1   50.34    2.35
  -5  -8  -1    0.58    0.64
  -5  -8  -1    0.23    0.40
  -5  -8  -1    0.41    0.33
   5  -8   1    0.26    0.26
  -5  -8  -1   -0.35    0.39
   5  -8   1    0.25    0.65
  -5   8  -1   -0.94    0.91
  -5   8  -1    0.55    0.49
   5   8   1   -0.31    0.71
  -5   8  -1    0.47    0.93
  -5   8  -1   -0.26    0.50
   6  -8   1    6.40    0.70
  -6  -8  -1    6.77    0.76
  -6  -8  -1    8.97    1.11
   6  -8   1    7.72    0.62
  -6  -8  -1    7.44    0.64
  -6  -8  -1    5.64    0.63
   6  -8   1    7.12    1.16
   6   8   1    8.38    1.12
  -6   8  -1    8.11    1.45
  -6   8  -1    7.40    1.40
  -6   8  -1    6.31    0.76
  -7  -8  -1   13.09    0.83
  -7  -8  -1    7.89    1.40
   7  -8   1   11.82    0.91
  -7  -8  -1   11.91    0.66
  -7  -8  -1   12.35    0.75
   7  -8   1   13.67    1.51
   7   8   1    8.27    1.52
  -7   8  -1   13.06    0.92
   7   8   1   11.55    0.97
  -7   8  -1   11.65    2.15
  -7   8  -1   14.14    0.87
  -8  -8  -1    0.70    0.38
  -8  -8  -1    0.37    0.41
   8  -8   1    0.63    0.51
  -8   8  -1    0.72    0.45
  -8   8  -1    1.03    0.40
   8   8   1    0.95    0.57
   9  -8   1    3.85    0.66
  -9   8  -1    3.94    0.49
   9   8   1    3.77    0.68
 -10  -8  -1    6.37    0.57
 -10   8  -1    5.96    0.64
 -11  -8  -1   20.47    0.92
  11   8   1   20.04    0.95
 -11   8  -1   21.81    0.94
 -11   9   1    1.82    0.26
 -10  -9   1   -0.09    0.28
 -10   9   1    0.15    0.36
  -9  -9   1    0.41    0.41
   9  -9  -1    0.94    0.62
  -9   9   1    0.35    0.50
  -9   9   1    0.18    0.46
   9   9  -1   -0.75    0.63
  -8  -9   1   -0.22    0.41
  -8  -9   1    0.78    0.32
  -8  -9   1    0.79    0.31
   8  -9  -1    0.49    0.51
  -8   9   1    1.24    0.44
   8   9  -1    0.17    0.57
  -8   9   1    0.24    0.42
  -7  -9   1    1.38    0.30
  -7  -9   1    1.21    0.37
  -7  -9   1   -0.50    1.23
   7  -9  -1    3.35    1.41
  -7   9   1    1.26    0.42
  -7   9   1    1.35    0.90
   7   9  -1    2.76    1.60
  -7   9   1    0.09    2.05
   6  -9  -1    0.25    0.37
  -6  -9   1    0.31    0.82
   6  -9  -1   -0.82    0.94
  -6  -9   1   -0.16    0.38
  -6  -9   1    0.68    0.36
  -6  -9   1    0.67    0.34
   6  -9  -1    0.06    0.40
  -6   9   1   -0.41    0.41
  -6   9   1    0.18    0.55
  -6   9   1   -0.18    1.24
   6   9  -1    0.34    1.04
   5  -9  -1    3.09    0.32
  -5  -9   1    1.22    0.39
   5  -9  -1    2.36    0.45
   5  -9  -1    1.87    0.95
  -5  -9   1    1.86    0.42
  -5  -9   1    1.41    0.72
   5  -9  -1    2.47    0.69
  -5   9   1    1.73    0.46
  -5   9   1    2.31    0.45
  -5   9   1    1.60    0.92
   5   9  -1    1.58    0.79
   4  -9  -1   -0.07    0.54
   4  -9  -1    0.06    0.65
   4  -9  -1    0.20    0.21
  -4  -9   1   -0.06    0.25
  -4  -9   1   -0.08    0.52
   4   9  -1    0.22    0.60
  -4   9   1    0.27    0.34
  -4   9   1    0.04    0.72
   3  -9  -1    2.33    0.67
   3  -9  -1    3.30    0.34
   3  -9  -1    3.55    0.52
  -3  -9   1    2.92    0.51
  -3  -9   1    3.22    0.29
  -3   9   1    3.16    0.58
  -3   9   1    3.27    0.51
  -3   9   1    3.63    0.34
   3   9  -1    3.32    0.39
   3   9  -1    2.77    0.53
  -2  -9   1   20.83    0.94
   2  -9  -1   18.75    0.95
   2  -9  -1   20.04    1.01
   2  -9  -1   20.88    1.11
  -2  -9   1   22.25    1.11
   2   9  -1   21.54    0.93
  -2   9   1   22.23    1.16
   2   9  -1   22.78    1.13
  -2   9   1   20.85    1.07
  -2   9   1   21.81    0.96
   1  -9  -1    3.71    0.36
   1  -9  -1    4.49    0.33
   1  -9  -1    3.40    0.41
   1  -9  -1    3.27    0.34
  -1  -9   1    5.30    0.55
  -1   9   1    3.84    0.37
  -1   9   1    3.81    0.38
   1   9  -1    5.02    0.42
   1   9  -1    5.22    0.58
   0  -9  -1   14.22    0.77
   0  -9   1   12.86    0.65
   0  -9  -1   13.82    0.64
   0  -9   1   13.55    0.64
   0   9   1   12.94    1.02
   0   9  -1   12.22    0.70
   0   9   1   13.86    0.65
   0   9  -1   14.17    0.80
  -1  -9  -1   51.74    2.16
   1  -9   1   50.03    2.09
   1  -9   1   49.57    2.10
   1  -9   1   50.99    2.08
   1  -9   1   52.88    2.20
   1   9   1   49.83    2.08
  -1   9  -1   52.49    2.17
   1   9   1   53.83    2.20
  -1   9  -1   51.76    2.17
  -2  -9  -1    3.16    0.28
   2  -9   1    2.96    0.38
   2  -9   1    3.20    0.30
   2  -9   1    3.03    0.43
  -2  -9  -1    2.55    0.44
   2   9   1    3.16    0.47
  -2   9  -1    3.14    0.46
  -2   9  -1    2.95    0.43
   2   9   1    3.21    0.36
  -3  -9  -1   24.43    1.30
   3  -9   1   23.83    1.03
  -3  -9  -1   24.89    1.06
   3  -9   1   22.75    1.31
   3  -9   1   21.90    1.14
  -3   9  -1   24.28    1.41
   3   9   1   24.12    1.04
   3   9   1   24.15    1.29
  -3   9  -1   23.43    1.37
  -4  -9  -1    2.81    0.61
  -4  -9  -1    3.40    0.34
   4  -9   1    3.46    0.73
   4  -9   1    3.89    0.41
   4  -9   1    3.61    0.63
   4   9   1    3.88    0.45
  -4   9  -1    2.37    0.77
   4   9   1    3.61    0.64
  -4   9  -1    3.84    0.85
  -5  -9  -1    1.63    0.37
  -5  -9  -1    1.75    0.38
   5  -9   1    1.51    0.42
  -5  -9  -1    1.93    0.41
   5  -9   1    1.43    0.28
  -5  -9  -1    1.38    0.76
   5  -9   1    0.85    0.72
  -5  -9  -1    1.55    0.37
   5   9   1    2.78    0.82
  -5   9  -1    1.44    0.50
  -5   9  -1    2.33    1.04
   5   9   1    1.29    0.32
  -5   9  -1    1.76    1.04
   6  -9   1   -0.30    0.35
  -6  -9  -1    0.11    0.38
  -6  -9  -1   -0.09    0.33
  -6  -9  -1    0.25    0.33
   6  -9   1   -0.06    0.98
   6  -9   1    0.31    0.43
  -6  -9  -1    0.86    1.00
   6   9   1    0.89    1.07
   6   9   1    0.47    0.44
  -6   9  -1   -0.11    0.40
  -7  -9  -1    2.49    1.41
  -7  -9  -1    2.27    0.37
   7  -9   1    4.64    1.50
   7  -9   1    2.71    0.48
   7  -9   1    2.53    0.51
   7   9   1    2.16    0.53
   7   9   1   -0.07    1.59
  -7   9  -1    2.82    0.42
  -8  -9  -1    2.31    0.36
   8  -9   1    2.24    0.54
  -8  -9  -1    1.87    0.41
  -8   9  -1    1.16    0.41
  -8   9  -1    1.28    0.62
   8   9   1    1.74    0.58
  -9  -9  -1   -0.28    0.39
   9  -9   1    0.75    0.60
  -9   9  -1    0.85    0.47
   9   9   1   -0.20    0.61
 -10  -9  -1    1.09    0.32
  10   9   1    0.99    0.34
 -10   9  -1    0.98    0.35
 -11  -9  -1    5.15    0.44
 -11   9  -1    5.16    0.47
 -11 -10   1    3.60    0.34
 -11  10   1    2.38    0.27
 -10 -10   1    0.82    0.27
 -10  10   1    0.86    0.32
  10  10  -1    0.84    0.48
   9 -10  -1    0.22    0.58
  -9 -10   1    0.29    0.37
   9  10  -1   -0.17    0.65
  -9  10   1    0.42    0.47
  -8 -10   1    0.11    0.38
   8 -10  -1    0.43    0.50
  -8 -10   1    0.43    0.32
   8 -10  -1    0.54    0.49
  -8  10   1    0.93    0.43
   8  10  -1    0.31    0.57
  -7 -10   1   12.16    1.63
  -7 -10   1   14.19    0.91
  -7 -10   1   11.18    0.83
  -7 -10   1   15.35    0.77
   7 -10  -1    8.68    1.71
   7 -10  -1   14.68    0.92
   7 -10  -1   12.68    0.94
  -7  10   1   13.25    0.87
  -7  10   1   16.04    2.62
   7  10  -1   15.28    1.04
   7  10  -1   12.44    1.92
   6 -10  -1    1.04    1.03
  -6 -10   1    1.25    1.07
   6 -10  -1    1.19    0.36
  -6 -10   1    1.10    0.37
  -6 -10   1    0.60    0.35
   6 -10  -1    1.08    0.41
   6  10  -1    0.62    0.50
  -6  10   1    0.38    0.44
   6  10  -1    1.36    1.22
  -6  10   1    1.03    1.41
  -5 -10   1    1.38    0.37
   5 -10  -1    2.13    0.30
   5 -10  -1    2.63    0.41
   5 -10  -1    1.79    1.09
  -5 -10   1    2.40    0.36
  -5 -10   1    1.84    0.38
   5 -10  -1    2.01    0.83
  -5 -10   1    2.92    0.80
   5  10  -1    3.23    0.92
   5  10  -1    2.50    0.39
  -5  10   1    1.94    0.52
  -5  10   1    1.70    0.41
  -5  10   1    2.39    1.06
  -4 -10   1    1.12    0.69
   4 -10  -1    0.64    0.63
  -4 -10   1    1.17    0.30
  -4 -10   1    1.05    0.35
   4 -10  -1    1.09    0.74
   4 -10  -1    0.80    0.26
  -4 -10   1    1.00    0.40
   4 -10  -1    0.80    0.37
  -4 -10   1    0.84    0.61
  -4  10   1    1.44    0.45
  -4  10   1    1.29    0.41
   4  10  -1    1.06    0.30
   4  10  -1    0.83    0.70
  -4  10   1    0.85    0.81
  -3 -10   1    1.23    0.52
  -3 -10   1    1.39    0.53
   3 -10  -1    1.65    0.37
   3 -10  -1    1.18    0.95
  -3 -10   1    1.45    0.25
   3 -10  -1    1.68    0.57
   3 -10  -1    2.05    0.24
  -3  10   1    1.47    0.63
   3  10  -1    2.11    0.29
  -3  10   1    1.90    0.40
   3  10  -1    1.93    0.56
  -3  10   1    1.29    0.52
   2 -10  -1    0.30    0.24
  -2 -10   1    0.08    0.21
  -2 -10   1    0.53    0.43
   2 -10  -1    0.11    0.17
  -2 -10   1   -0.29    0.44
   2 -10  -1    0.23    0.37
   2 -10  -1    0.05    0.44
   2  10  -1    0.46    0.23
   2  10  -1    0.18    0.49
  -2  10   1    0.05    0.41
  -2  10   1    0.43    0.48
  -2  10   1    0.03    0.29
  -1 -10   1    0.26    0.20
  -1 -10   1    0.28    0.39
  -1 -10   1    0.33    0.38
   1 -10  -1    0.35    0.40
   1 -10  -1    0.28    0.21
   1  10  -1    0.23    0.41
  -1  10   1    0.37    0.35
  -1  10   1    0.38    0.23
  -1  10   1    0.20    0.44
   1  10  -1    0.69    0.27
   0 -10  -1    0.13    0.38
   0 -10   1    0.21    0.18
   0 -10  -1    0.16    0.18
   0 -10   1    0.43    0.37
   0 -10   1    0.38    0.24
   0  10  -1   -0.03    0.32
   0  10   1    0.29    0.23
   0  10  -1    0.11    0.40
   0  10   1    0.35    0.43
  -1 -10  -1    8.11    0.77
   1 -10   1    7.50    0.76
   1 -10   1    6.27    0.66
  -1 -10  -1    7.95    0.77
   1 -10   1    7.43    0.45
  -1 -10  -1    8.03    0.46
  -1  10  -1    7.91    0.73
   1  10   1    8.84    0.84
  -1  10  -1    5.94    0.58
   1  10   1    7.90    0.47
  -2 -10  -1    4.98    0.56
   2 -10   1    3.83    0.46
   2 -10   1    3.97    0.44
   2 -10   1    5.10    0.56
  -2 -10  -1    3.54    0.52
   2 -10   1    4.16    0.34
  -2 -10  -1    3.91    0.40
  -2  10  -1    4.33    0.58
   2  10   1    2.75    0.53
   2  10   1    4.22    0.40
  -2  10  -1    4.46    0.61
   3 -10   1    0.80    0.53
  -3 -10  -1    0.79    0.24
  -3 -10  -1    0.89    0.53
   3 -10   1    1.24    0.23
   3 -10   1    0.83    0.35
  -3 -10  -1    1.81    0.56
   3 -10   1    0.44    0.56
   3  10   1    0.53    0.23
  -3  10  -1    1.31    0.63
   3  10   1    1.16    0.56
  -3  10  -1    1.05    0.70
  -4 -10  -1   -0.07    0.33
   4 -10   1    0.20    0.25
   4 -10   1   -0.13    0.36
  -4 -10  -1   -0.06    0.28
  -4 -10  -1   -0.39    0.66
   4 -10   1    0.02    0.76
  -4 -10  -1   -0.38    0.36
   4 -10   1    0.02    0.64
  -4  10  -1    0.36    0.52
   4  10   1    0.01    0.66
   4  10   1    0.19    0.26
  -4  10  -1    0.25    0.87
  -4  10  -1    0.50    0.89
  -5 -10  -1    4.37    0.41
  -5 -10  -1    4.01    0.92
  -5 -10  -1    2.60    0.39
   5 -10   1    4.00    0.42
  -5 -10  -1    2.74    0.41
   5 -10   1    2.62    0.85
   5 -10   1    2.89    0.32
  -5  10  -1    3.16    1.24
   5  10   1    5.36    1.21
  -5  10  -1    1.64    1.15
   5  10   1    3.30    0.37
  -5  10  -1    3.27    0.45
   6 -10   1    2.27    0.41
   6 -10   1    4.21    1.17
  -6 -10  -1    2.66    1.05
   6 -10   1    3.15    0.49
   6  10   1    2.99    0.50
   6  10   1    2.74    1.27
  -6  10  -1    3.01    1.74
  -7 -10  -1    6.05    0.67
   7 -10   1    3.89    0.52
  -7 -10  -1    7.57    1.63
   7 -10   1    5.04    0.51
   7 -10   1    3.22    1.63
  -7  10  -1    6.56    0.72
   7  10   1    6.85    1.88
   7  10   1    5.25    0.62
   8 -10   1    1.91    0.53
  -8 -10  -1    1.82    0.41
  -8 -10  -1    1.40    0.34
  -8  10  -1    1.72    0.41
   9 -10   1   -0.54    0.59
  -9 -10  -1    0.07    0.38
  -9 -10  -1    0.21    0.63
   9  10   1    0.27    0.63
  -9  10  -1   -0.24    0.44
 -10 -10  -1   -0.46    0.28
  10  10   1    0.22    0.35
 -10  10  -1   -0.30    0.32
 -10 -11   1   -0.19    0.25
 -10  11   1    0.13    0.28
  -9 -11   1    0.21    0.35
   9 -11  -1    0.37    0.61
   9  11  -1    0.01    0.75
  -9  11   1    0.06    0.43
  -8 -11   1    2.35    0.34
   8 -11  -1    3.41    0.63
  -8 -11   1    2.78    0.39
   8 -11  -1    1.76    0.58
  -8  11   1    3.09    0.44
   8  11  -1    1.99    0.62
  -7 -11   1    0.71    0.30
  -7 -11   1    0.35    0.37
   7 -11  -1    0.82    0.39
   7 -11  -1    0.43    0.47
   7  11  -1    0.68    0.54
  -7  11   1    0.49    0.42
  -6 -11   1    2.70    0.72
   6 -11  -1    2.36    0.38
  -6 -11   1    2.57    0.33
  -6 -11   1    2.95    0.36
   6 -11  -1    2.22    1.31
  -6 -11   1    2.13    1.11
   6 -11  -1    2.23    0.44
  -6  11   1    2.60    0.43
  -6  11   1    2.55    1.70
   6  11  -1    3.68    1.46
   6  11  -1    3.52    0.59
  -5 -11   1    9.77    0.66
  -5 -11   1    9.77    0.79
   5 -11  -1    9.66    0.69
  -5 -11   1    9.76    0.75
  -5 -11   1    6.89    0.94
   5 -11  -1    9.46    1.92
   5 -11  -1    7.29    1.03
   5 -11  -1   11.15    0.74
   5  11  -1    9.05    1.14
  -5  11   1    8.72    1.27
   5  11  -1    9.21    0.81
  -5  11   1   10.37    0.71
   4 -11  -1    0.50    0.76
  -4 -11   1    0.15    0.29
   4 -11  -1    0.10    0.81
  -4 -11   1    0.14    0.31
   4 -11  -1   -0.22    0.36
   4 -11  -1    0.37    0.25
  -4 -11   1    0.07    0.72
  -4 -11   1    1.28    0.82
  -4 -11   1    0.18    0.35
   4  11  -1    0.02    0.32
   4  11  -1    0.42    0.79
  -4  11   1    0.62    0.43
  -4  11   1   -0.04    0.89
   3 -11  -1   33.00    1.40
   3 -11  -1   30.66    1.48
  -3 -11   1   32.17    1.73
  -3 -11   1   34.94    1.75
   3 -11  -1   33.62    1.75
  -3 -11   1   35.32    1.44
   3 -11  -1   31.14    1.70
   3  11  -1   36.08    1.75
  -3  11   1   32.83    1.81
  -3  11   1   31.16    1.83
   3  11  -1   33.29    1.42
  -3  11   1   32.42    1.49
  -2 -11   1    0.09    0.52
   2 -11  -1    0.41    0.51
   2 -11  -1   -0.15    0.26
   2 -11  -1    0.02    0.19
  -2 -11   1    0.35    0.22
  -2 -11   1    0.20    0.49
  -2  11   1   -0.38    0.32
  -2  11   1    0.08    0.58
   2  11  -1   -0.10    0.27
   2  11  -1    0.20    0.56
  -1 -11   1   28.72    1.18
   1 -11  -1   26.95    1.17
   1 -11  -1   27.85    1.40
   1 -11  -1   25.61    1.17
  -1 -11   1   27.03    1.38
  -1 -11   1   27.71    1.41
  -1  11   1   25.77    1.18
   1  11  -1   26.90    1.20
  -1  11   1   26.42    1.44
   1  11  -1   28.14    1.44
   0 -11   1   90.90    3.63
   0 -11  -1   88.43    3.62
   0 -11  -1   92.47    3.73
   0 -11   1   89.73    3.73
   0  11  -1   88.73    3.75
   0  11   1   87.99    3.62
   0  11   1   93.31    3.77
  -1 -11  -1   32.95    1.59
  -1 -11  -1   32.82    1.58
   1 -11   1   31.64    1.37
   1 -11   1   31.39    1.58
  -1 -11  -1   32.38    1.37
  -1  11  -1   32.22    1.63
   1  11   1   32.40    1.37
   1  11   1   33.90    1.61
  -1  11  -1   31.26    1.62
  -2 -11  -1    0.49    0.24
   2 -11   1    0.49    0.19
  -2 -11  -1    0.49    0.54
  -2 -11  -1    0.45    0.52
   2 -11   1    0.21    0.27
   2 -11   1   -0.08    0.51
   2  11   1    1.20    0.55
  -2  11  -1    0.41    0.58
  -2  11  -1    0.62    0.63
   2  11   1    0.50    0.25
   3 -11   1   10.64    0.77
   3 -11   1    8.21    0.81
   3 -11   1    9.47    0.67
  -3 -11  -1    8.22    0.78
   3 -11   1   11.08    0.84
  -3 -11  -1    9.46    0.81
   3 -11   1   10.34    0.57
  -3 -11  -1   10.47    0.62
  -3  11  -1   11.12    1.00
   3  11   1    9.41    0.72
  -3  11  -1    9.39    0.91
   3  11   1   10.42    1.13
   4 -11   1   11.87    1.05
  -4 -11  -1    9.47    0.75
   4 -11   1    9.46    0.95
   4 -11   1   10.67    0.74
   4 -11   1   11.26    0.64
  -4 -11  -1   11.65    0.96
  -4 -11  -1   11.14    0.74
  -4 -11  -1   10.80    0.70
  -4  11  -1    7.72    1.15
  -4  11  -1    9.96    1.18
  -4  11  -1   11.06    0.82
   4  11   1   12.24    1.03
   4  11   1   10.97    0.67
   5 -11   1    7.33    1.07
  -5 -11  -1    6.83    0.67
  -5 -11  -1    7.97    0.74
   5 -11   1    8.08    0.66
  -5 -11  -1    9.84    1.10
   5 -11   1    7.72    0.62
  -5 -11  -1    8.36    0.56
   5  11   1    9.19    1.17
  -5  11  -1    5.53    1.41
   5  11   1    7.84    0.74
  -5  11  -1    6.56    0.67
   6 -11   1    7.99    1.46
  -6 -11  -1    7.41    0.74
   6 -11   1    7.16    0.73
  -6 -11  -1    7.37    0.57
  -6 -11  -1    6.97    0.63
  -6 -11  -1    4.60    1.20
   6 -11   1    6.69    0.67
  -6  11  -1    6.85    0.74
   6  11   1    9.01    1.51
   6  11   1    5.26    0.59
   7 -11   1    7.62    0.81
   7 -11   1    8.58    0.78
  -7 -11  -1    8.27    0.71
  -7 -11  -1    8.76    0.65
   7  11   1    8.54    0.93
  -7  11  -1    8.07    0.79
  -8 -11  -1    1.00    0.32
   8 -11   1    1.01    0.50
  -8 -11  -1    1.06    0.34
   8  11   1    0.56    0.60
  -8  11  -1    0.83    0.42
   9 -11   1   10.11    1.07
  -9 -11  -1   10.52    0.69
  -9 -11  -1    9.43    0.82
   9  11   1   11.64    0.95
  -9  11  -1    9.89    0.76
   9  11   1    9.47    0.84
 -10  11  -1    0.40    0.41
 -10 -12   1    0.62    0.49
 -10  12   1   -0.24    0.38
  -9 -12   1   12.39    0.72
   9 -12  -1   17.69    1.70
  -9  12   1   11.29    0.80
  -8 -12   1    1.69    0.49
   8 -12  -1    1.41    0.50
  -8 -12   1    1.93    0.30
   8 -12  -1    2.24    0.50
   8  12  -1    1.25    0.69
  -8  12   1    1.98    0.40
   7 -12  -1   38.06    1.77
   7 -12  -1   39.68    1.70
  -7 -12   1   39.62    1.71
  -7 -12   1   39.48    1.67
   7  12  -1   37.28    1.86
  -7  12   1   38.94    1.73
   6 -12  -1   14.08    0.92
   6 -12  -1   14.95    0.84
  -6 -12   1   13.75    1.61
  -6 -12   1   14.66    0.86
  -6 -12   1   14.38    0.76
  -6 -12   1   11.53    1.29
  -6  12   1   14.80    0.86
   6  12  -1   14.14    1.04
  -6  12   1   14.83    2.16
   6  12  -1   11.66    1.78
   5 -12  -1    7.65    0.61
  -5 -12   1    7.01    1.12
  -5 -12   1    7.16    0.83
  -5 -12   1    7.33    0.65
   5 -12  -1    7.14    0.71
  -5 -12   1    7.66    0.55
   5  12  -1    9.07    1.31
  -5  12   1    8.25    0.69
  -5  12   1    8.01    1.46
   5  12  -1    8.23    0.65
  -4 -12   1   94.79    4.42
   4 -12  -1   95.21    3.75
   4 -12  -1   91.81    4.09
  -4 -12   1   95.25    3.74
  -4 -12   1   98.28    3.78
  -4 -12   1   91.62    3.75
  -4 -12   1   93.19    4.02
   4 -12  -1   89.58    3.74
   4  12  -1   92.33    4.08
  -4  12   1   91.42    4.14
   4  12  -1   90.70    3.76
  -4  12   1   89.31    3.76
   3 -12  -1    1.63    0.28
   3 -12  -1    2.26    0.35
  -3 -12   1    2.27    0.37
  -3 -12   1    2.13    0.37
  -3 -12   1    1.00    0.68
   3 -12  -1    2.90    0.73
  -3 -12   1    2.02    0.33
   3 -12  -1    1.73    0.44
  -3 -12   1    2.45    0.68
  -3  12   1    2.51    0.43
   3  12  -1    1.98    0.77
   3  12  -1    1.50    0.37
  -3  12   1    2.23    0.82
   2 -12  -1  112.79    4.67
  -2 -12   1  115.01    4.66
  -2 -12   1  118.04    4.67
   2 -12  -1  109.99    4.53
  -2 -12   1  117.17    4.53
   2 -12  -1  112.20    4.51
  -2  12   1  103.92    4.68
  -2  12   1  105.54    4.57
   2  12  -1  120.24    4.70
   2  12  -1  109.79    4.52
  -2  12   1  115.14    4.70
  -1 -12   1   33.92    1.41
   1 -12  -1   34.15    1.41
   1 -12  -1   31.82    1.40
  -1 -12   1   32.21    1.64
   1 -12  -1   32.41    1.66
  -1  12   1   29.62    1.67
   1  12  -1   35.68    1.71
  -1  12   1   34.24    1.69
  -1  12   1   30.26    1.42
   0 -12   1    5.50    0.49
   0 -12   1    5.04    0.59
   0 -12  -1    6.39    0.64
   0 -12  -1    5.70    0.47
   0  12   1    5.14    0.69
   0  12   1    5.15    0.54
   0  12  -1    6.78    0.72
  -1 -12  -1   45.74    2.10
   1 -12   1   43.87    1.88
   1 -12   1   43.89    2.08
  -1 -12  -1   46.00    2.10
   1 -12   1   46.96    1.86
  -1 -12  -1   46.21    1.88
  -1  12  -1   44.88    2.14
   1  12   1   44.70    2.12
  -1  12  -1   43.83    2.13
   1  12   1   44.20    1.88
  -2 -12  -1   37.23    1.90
   2 -12   1   34.55    1.64
  -2 -12  -1   40.42    1.63
   2 -12   1   39.76    1.60
   2 -12   1   37.78    1.88
  -2 -12  -1   39.88    1.90
   2 -12   1   36.73    1.64
   2  12   1   37.93    1.62
  -2  12  -1   39.85    2.01
  -2  12  -1   33.98    1.99
   2  12   1   42.04    1.93
  -3 -12  -1    2.52    0.74
   3 -12   1    3.42    0.35
   3 -12   1    3.75    0.34
   3 -12   1    2.91    0.47
   3 -12   1    3.99    0.76
  -3 -12  -1    2.70    0.36
  -3 -12  -1    2.82    0.36
  -3 -12  -1    3.18    0.41
  -3 -12  -1    3.02    0.71
  -3  12  -1    3.87    0.97
   3  12   1    4.42    0.82
  -3  12  -1    3.10    0.87
   3  12   1    3.78    0.38
  -3  12  -1    3.69    0.49
  -4 -12  -1    9.51    0.61
  -4 -12  -1    9.16    0.70
   4 -12   1   10.75    1.11
  -4 -12  -1    8.61    0.65
  -4 -12  -1    6.15    0.90
   4 -12   1    8.26    0.65
   4 -12   1    9.62    0.61
  -4  12  -1    8.02    1.24
   4  12   1    8.85    0.66
  -4  12  -1    8.40    0.79
   4  12   1    6.83    1.44
  -4  12  -1    8.44    1.31
   5 -12   1   35.79    1.58
  -5 -12  -1   36.03    1.58
  -5 -12  -1   32.44    2.21
  -5 -12  -1   34.89    1.50
  -5 -12  -1   34.97    1.66
  -5  12  -1   34.61    2.94
   5  12   1   34.78    2.39
  -5  12  -1   33.39    1.58
   5  12   1   35.55    1.63
   6 -12   1   23.19    1.09
  -6 -12  -1   21.68    1.46
  -6 -12  -1   22.61    1.05
  -6 -12  -1   14.84    1.66
   6 -12   1   22.19    1.15
  -6 -12  -1   23.07    1.09
   6  12   1   21.66    2.02
   6  12   1   22.17    1.25
  -6  12  -1   21.58    1.13
   7 -12   1   -0.53    0.37
  -7 -12  -1    0.12    0.33
   7 -12   1   -0.87    0.44
  -7 -12  -1   -0.11    0.30
  -7  12  -1    0.23    0.42
   7  12   1    0.75    0.60
  -8 -12  -1   30.69    1.41
   8 -12   1   29.99    1.48
   8 -12   1   28.33    1.45
  -8 -12  -1   28.73    1.44
   8  12   1   29.75    1.62
  -8  12  -1   29.75    1.58
  -9 -12  -1    1.22    0.32
  -9 -12  -1    1.51    0.36
  -9  12  -1    0.91    0.37
 -10 -12  -1    5.13    0.42
 -10  12  -1    5.36    0.46
 -10 -13   1    1.35    0.24
 -10  13   1    0.35    0.25
  -9 -13   1    5.03    0.51
  -9  13   1    5.16    0.59
   8 -13  -1    8.05    0.80
  -8 -13   1    8.11    0.67
   8 -13  -1    7.54    0.88
  -8 -13   1    8.47    0.78
   8  13  -1    7.77    0.90
  -8  13   1    8.14    0.77
   7 -13  -1    0.43    0.46
  -7 -13   1    0.16    0.32
  -7 -13   1    0.30    0.33
   7 -13  -1    0.29    0.33
  -7  13   1    0.03    0.41
   7  13  -1   -1.10    1.32
  -6 -13   1    7.14    0.63
   6 -13  -1    7.18    0.77
  -6 -13   1    7.27    1.63
   6 -13  -1    9.20    0.67
  -6 -13   1    9.04    0.60
  -6 -13   1    6.18    0.83
  -6  13   1    7.50    2.64
   6  13  -1    9.51    2.74
   6  13  -1    5.82    0.72
  -6  13   1    7.65    0.72
  -5 -13   1    2.25    0.60
   5 -13  -1    2.74    0.43
  -5 -13   1    2.05    0.32
   5 -13  -1    2.97    0.32
  -5 -13   1    2.40    0.34
  -5 -13   1    1.82    1.21
   5  13  -1    2.17    0.62
  -5  13   1    2.60    0.40
   5  13  -1    2.98    1.48
  -5  13   1    2.52    1.61
   4 -13  -1   20.42    1.05
   4 -13  -1   18.89    2.00
  -4 -13   1   19.47    0.93
  -4 -13   1   21.20    1.74
   4 -13  -1   19.64    0.96
  -4 -13   1   20.42    0.97
  -4  13   1   19.17    0.99
   4  13  -1   19.04    1.87
   4  13  -1   19.33    1.06
  -4  13   1   22.17    2.31
  -3 -13   1   62.41    2.52
  -3 -13   1   64.36    2.90
   3 -13  -1   60.22    2.51
   3 -13  -1   64.62    2.70
   3 -13  -1   59.28    2.51
  -3 -13   1   59.10    2.52
  -3 -13   1   62.67    2.85
   3 -13  -1   59.45    2.88
  -3 -13   1   63.75    2.55
  -3  13   1   57.68    2.54
   3  13  -1   59.94    2.55
   3  13  -1   64.24    2.93
  -3  13   1   60.78    2.97
   2 -13  -1    7.42    0.66
  -2 -13   1    7.17    0.68
   2 -13  -1    7.18    0.62
  -2 -13   1    8.21    0.59
  -2 -13   1    6.04    0.75
  -2 -13   1    8.62    0.68
  -2 -13   1    6.44    0.76
   2 -13  -1    5.79    0.76
   2 -13  -1    7.26    0.54
   2  13  -1    7.71    0.90
  -2  13   1    8.66    0.92
  -2  13   1    5.54    0.93
   2  13  -1    6.29    0.74
  -1 -13   1    2.19    0.33
  -1 -13   1    2.49    0.39
  -1 -13   1    0.86    0.55
   1 -13  -1    2.51    0.44
   1 -13  -1    3.08    0.64
   1 -13  -1    2.74    0.35
   1 -13  -1    2.95    0.47
  -1  13   1    2.17    0.73
  -1  13   1    1.91    0.70
   1  13  -1    1.87    0.70
   0 -13   1   28.48    1.56
   0 -13  -1   26.64    1.27
   0 -13  -1   29.70    1.59
   0 -13   1   29.12    1.26
   0 -13   1   27.48    1.30
   0 -13  -1   29.24    1.25
   0  13   1   27.40    1.30
   0  13   1   27.48    1.64
   0  13  -1   27.90    1.67
  -1 -13  -1    7.84    0.83
  -1 -13  -1    6.67    0.71
  -1 -13  -1    9.01    0.79
   1 -13   1    5.93    0.58
  -1 -13  -1    7.80    0.55
   1 -13   1    7.02    0.60
   1 -13   1    8.26    0.76
   1 -13   1    5.50    0.54
   1 -13   1    6.72    0.73
   1  13   1    5.79    0.78
  -1  13  -1    7.50    0.86
   1  13   1    6.87    0.63
  -1  13  -1    5.03    0.81
  -2 -13  -1    3.05    0.40
   2 -13   1    2.60    0.65
  -2 -13  -1    4.39    0.51
  -2 -13  -1    2.66    0.71
   2 -13   1    3.84    0.37
   2 -13   1    3.18    0.38
   2 -13   1    3.38    0.33
  -2 -13  -1    3.75    0.44
  -2 -13  -1    3.13    0.75
  -2  13  -1    3.71    0.91
   2  13   1    4.47    0.42
  -2  13  -1    3.07    0.84
   2  13   1    4.66    0.84
  -3 -13  -1    2.10    0.36
   3 -13   1    2.32    0.82
  -3 -13  -1    2.57    0.88
   3 -13   1    1.86    0.33
  -3 -13  -1    1.48    0.85
   3 -13   1    1.34    1.14
   3 -13   1    1.86    0.30
  -3 -13  -1    3.06    0.36
  -3 -13  -1    1.74    0.34
   3  13   1    3.03    0.41
  -3  13  -1    1.84    0.98
  -3  13  -1    3.05    1.09
   3  13   1    2.81    0.93
  -3  13  -1    3.24    0.44
  -4 -13  -1    1.20    0.30
   4 -13   1    0.85    1.11
  -4 -13  -1    0.85    0.42
  -4 -13  -1    0.90    0.99
  -4 -13  -1    1.04    0.33
   4 -13   1    0.62    0.29
   4 -13   1    0.89    0.37
  -4  13  -1    0.89    1.43
  -4  13  -1    0.93    0.44
   4  13   1    1.12    0.48
   4  13   1    0.29    1.06
  -5 -13  -1   13.00    1.42
  -5 -13  -1   14.18    0.77
   5 -13   1   13.66    0.89
  -5 -13  -1   12.30    1.08
  -5 -13  -1   14.22    0.76
   5 -13   1   13.52    0.78
  -5  13  -1   13.06    0.86
   5  13   1   13.51    1.62
   5  13   1   12.84    1.03
  -6 -13  -1    9.60    2.35
  -6 -13  -1   11.50    1.30
   6 -13   1    9.28    0.83
   6 -13   1   10.23    0.74
  -6 -13  -1   11.33    0.72
  -6 -13  -1   10.76    0.70
   6  13   1   10.36    1.01
  -6  13  -1    9.99    0.83
   7 -13   1    0.73    0.50
   7 -13   1    0.82    0.36
  -7 -13  -1    0.25    0.32
  -7 -13  -1    0.40    0.34
   7  13   1   -0.24    0.89
  -7  13  -1    0.51    0.40
   8 -13   1    1.48    0.53
   8 -13   1    1.25    0.45
  -8 -13  -1    1.57    0.41
  -8 -13  -1    1.90    0.41
  -8  13  -1    0.79    0.42
   8  13   1    1.71    0.75
  -9 -13  -1    6.96    0.55
  -9 -13  -1    6.62    0.67
  -9  13  -1    6.33    0.60
 -10 -13  -1    1.93    0.29
 -10  13  -1    2.08    0.29
 -10 -14   1    0.96    0.26
 -10  14   1    0.45    0.24
  -9 -14   1   -0.22    0.33
  -9 -14   1    0.29    0.28
  -9  14   1    0.12    0.30
   8 -14  -1    0.77    0.38
   8 -14  -1    0.62    0.61
  -8 -14   1    0.74    0.36
  -8 -14   1    0.89    0.33
  -8  14   1    1.11    0.43
  -7 -14   1    0.66    0.32
   7 -14  -1    0.64    0.46
   7 -14  -1    0.59    0.29
  -7 -14   1    0.26    0.31
   7  14  -1    0.71    0.76
  -7  14   1    0.20    0.38
   6 -14  -1    0.49    0.31
  -6 -14   1    0.43    0.30
  -6 -14   1   -0.83    0.71
   6 -14  -1   -0.08    0.43
  -6 -14   1    0.41    0.33
   6  14  -1   -0.63    0.69
  -6  14   1    0.06    0.38
  -5 -14   1    1.05    0.59
  -5 -14   1    1.11    0.29
  -5 -14   1    1.10    1.35
  -5 -14   1    1.18    0.32
  -5  14   1    0.94    2.00
   5  14  -1    0.55    1.87
  -5  14   1    2.20    0.40
   5  14  -1    1.19    0.65
  -4 -14   1    0.44    0.42
  -4 -14   1    0.33    0.48
   4 -14  -1    0.53    0.43
   4 -14  -1    0.79    0.25
  -4 -14   1   -1.30    1.03
   4 -14  -1   -0.44    1.17
   4  14  -1    1.04    1.32
   4  14  -1   -0.14    0.61
  -4  14   1    0.49    1.46
   3 -14  -1    0.79    0.30
  -3 -14   1    0.94    0.34
   3 -14  -1    0.99    0.33
   3 -14  -1    1.82    0.92
  -3 -14   1    0.67    0.86
  -3 -14   1    0.38    0.60
  -3 -14   1    0.75    0.29
  -3  14   1    0.25    0.35
   3  14  -1    0.95    0.58
   3  14  -1    1.52    1.02
  -2 -14   1    4.20    0.79
   2 -14  -1    4.94    0.53
   2 -14  -1    5.27    0.45
   2 -14  -1    5.70    0.65
  -2 -14   1    5.25    0.57
  -2 -14   1    4.85    0.54
   2 -14  -1    6.58    0.99
  -2 -14   1    5.33    0.58
  -2  14   1    3.57    0.91
   2  14  -1    6.37    0.99
  -1 -14   1    2.37    0.38
  -1 -14   1    2.67    0.39
   1 -14  -1    2.62    0.38
   1 -14  -1    2.48    0.37
   1 -14  -1    2.70    0.73
  -1 -14   1    2.05    0.68
  -1 -14   1    2.02    0.33
  -1  14   1    2.07    0.84
  -1  14   1    1.11    0.89
   1  14  -1    2.26    0.91
   0 -14   1    1.51    0.63
   0 -14  -1    4.84    0.46
   0 -14   1    3.80    0.38
   0 -14   1    2.62    0.43
   0 -14  -1    2.52    0.68
   0 -14  -1    3.18    0.54
   0 -14  -1    3.40    0.36
   0 -14   1    2.93    0.42
   0 -14  -1    2.65    0.40
   0 -14   1    4.20    0.43
   0  14  -1    3.52    0.81
   0  14   1    4.18    0.86
   0  14  -1    3.28    0.83
  -1 -14  -1   -0.66    0.71
  -1 -14  -1   -0.05    0.40
   1 -14   1    0.04    0.66
  -1 -14  -1    0.33    0.39
  -1 -14  -1   -0.25    0.30
   1 -14   1   -0.52    0.33
   1 -14   1   -0.03    0.31
  -1  14  -1   -0.17    0.86
   1  14   1    0.29    0.46
   1  14   1   -0.81    0.81
  -1  14  -1   -0.45    0.86
  -2 -14  -1    2.09    0.34
  -2 -14  -1    2.97    0.38
  -2 -14  -1    2.60    0.36
   2 -14   1    2.18    0.34
   2 -14   1    2.08    0.30
  -2 -14  -1    1.65    0.80
   2 -14   1    2.04    0.41
   2 -14   1    0.67    0.80
  -2 -14  -1    3.16    0.84
   2  14   1    2.18    0.46
   2  14   1    0.88    0.86
  -2  14  -1    2.34    1.01
  -2  14  -1    0.95    1.02
  -3 -14  -1   -0.10    0.33
  -3 -14  -1    0.15    0.39
   3 -14   1    0.26    0.28
  -3 -14  -1    0.33    0.29
   3 -14   1   -0.80    0.90
   3 -14   1    0.36    0.30
  -3 -14  -1    0.64    0.96
   3 -14   1   -0.54    0.88
  -3  14  -1   -0.26    1.22
  -3  14  -1    0.52    0.40
   3  14   1    0.55    1.05
  -3  14  -1    0.71    1.29
   3  14   1    0.35    0.42
   4 -14   1    3.05    0.47
   4 -14   1   -0.96    1.33
  -4 -14  -1    2.96    0.35
   4 -14   1    2.42    0.30
  -4 -14  -1    2.78    0.53
  -4 -14  -1    2.77    0.38
  -4 -14  -1    2.51    1.17
  -4  14  -1    2.12    2.63
  -4  14  -1    3.03    0.45
   4  14   1    2.83    0.61
   4  14   1    2.47    1.26
  -5 -14  -1   -0.05    0.31
   5 -14   1    0.27    0.31
  -5 -14  -1   -0.44    1.32
  -5 -14  -1    0.28    0.31
  -5 -14  -1    0.26    0.57
   5 -14   1   -0.02    0.42
   5  14   1    0.72    0.61
   5  14   1   -0.06    1.61
  -5  14  -1    0.13    0.41
  -6 -14  -1    0.25    0.27
  -6 -14  -1    0.36    0.32
   6 -14   1    0.26    0.45
  -6 -14  -1    0.72    0.73
   6 -14   1    0.54    0.31
  -6  14  -1   -0.07    0.39
   6  14   1    1.31    0.65
  -7 -14  -1    1.77    0.31
  -7 -14  -1    2.56    0.35
   7 -14   1    1.85    0.49
   7  14   1    2.38    0.72
  -7  14  -1    3.68    0.41
   8 -14   1    0.24    0.39
   8 -14   1    0.65    0.61
  -8 -14  -1    0.55    0.35
  -8 -14  -1    0.18    0.35
   8  14   1    0.18    1.44
  -8  14  -1   -0.15    0.41
  -9 -14  -1   -0.27    0.30
  -9 -14  -1    0.11    0.28
  -9  14  -1    0.45    0.30
  -9 -15   1    1.99    0.32
  -9 -15   1    2.09    0.36
  -9  15   1    1.67    0.42
  -8 -15   1    0.68    0.33
   8 -15  -1    0.21    0.36
  -8 -15   1    0.31    0.32
  -8  15   1    0.55    0.34
   7 -15  -1    0.23    0.48
   7 -15  -1    0.31    0.34
  -7 -15   1    0.28    0.40
  -7 -15   1   -0.10    0.36
  -7  15   1    0.33    0.44
   7  15  -1   -0.10    1.02
  -6 -15   1    0.90    0.73
  -6 -15   1    0.91    0.30
   6 -15  -1    1.63    0.50
   6 -15  -1    1.23    0.32
  -6 -15   1    0.81    0.33
  -6  15   1    0.97    0.37
  -5 -15   1    6.58    0.57
  -5 -15   1    7.24    0.58
  -5 -15   1    5.53    0.69
   5 -15  -1    6.23    0.57
   5 -15  -1    6.89    0.58
  -5  15   1    6.35    0.64
   5  15  -1    7.46    0.90
   4 -15  -1    7.21    0.53
  -4 -15   1    6.11    0.63
  -4 -15   1    5.79    1.30
   4 -15  -1    4.83    1.48
  -4 -15   1    6.27    0.58
   4 -15  -1    7.88    0.81
  -4 -15   1    6.82    0.55
   4  15  -1    6.41    0.87
  -4  15   1    7.75    1.90
  -4  15   1    5.75    0.61
   4  15  -1    3.55    1.53
  -3 -15   1   20.28    2.19
   3 -15  -1   18.87    1.43
  -3 -15   1   18.02    1.94
  -3 -15   1   21.66    1.10
   3 -15  -1   18.14    0.94
   3 -15  -1   19.51    1.10
   3  15  -1   18.28    2.09
  -3  15   1   20.09    2.29
  -2 -15   1    8.70    0.63
   2 -15  -1    8.44    0.62
  -2 -15   1    5.53    0.95
   2 -15  -1   10.26    1.08
   2 -15  -1    7.59    0.80
  -2 -15   1    8.35    0.64
  -2 -15   1    8.32    0.74
   2  15  -1    8.02    1.23
  -2  15   1    8.45    1.24
   1 -15  -1    0.80    0.33
  -1 -15   1    1.41    0.34
  -1 -15   1   -0.10    0.75
  -1 -15   1    1.43    0.45
   1 -15  -1    1.46    0.83
  -1 -15   1    0.99    0.34
   1 -15  -1    1.43    0.38
   1  15  -1    1.69    1.01
  -1  15   1    1.59    1.31
  -1  15   1    0.85    1.17
   0 -15   1   27.45    1.27
   0 -15  -1   28.67    1.28
   0 -15   1   27.27    1.76
   0 -15  -1   26.30    1.29
   0 -15  -1   29.24    1.80
   0 -15   1   27.59    1.28
   0 -15  -1   26.57    1.36
   0 -15   1   27.46    1.26
   0 -15   1   25.41    1.32
   0 -15  -1   26.99    1.23
   0  15  -1   27.56    1.97
   0  15   1   29.48    2.02
   0  15  -1   26.34    1.97
   0  15   1   27.50    1.99
   1 -15   1   -0.16    0.71
   1 -15   1    0.55    0.36
  -1 -15  -1    0.49    0.35
   1 -15   1    0.40    0.30
   1 -15   1    0.61    0.51
  -1 -15  -1    0.15    0.37
  -1 -15  -1    0.69    0.78
  -1  15  -1   -1.91    1.06
   1  15   1    0.78    1.00
  -1  15  -1   -0.53    1.00
   2 -15   1   24.24    1.27
  -2 -15  -1   24.67    1.15
  -2 -15  -1   25.62    1.25
   2 -15   1   26.63    1.89
   2 -15   1   24.52    1.12
  -2 -15  -1   24.51    1.94
   2 -15   1   23.10    1.18
  -2 -15  -1   25.32    1.15
   2  15   1   24.87    1.31
  -2  15  -1   23.44    2.24
   2  15   1   25.93    1.97
  -2  15  -1   25.75    2.36
  -3 -15  -1    0.16    0.47
  -3 -15  -1    0.66    1.19
   3 -15   1    0.15    0.45
   3 -15   1    1.18    1.14
  -3 -15  -1    0.08    0.46
  -3 -15  -1    0.58    1.10
   3 -15   1    0.15    0.25
   3  15   1    0.69    1.28
  -3  15  -1    0.14    1.65
   3  15   1   -0.02    0.63
  -4 -15  -1   10.91    1.56
  -4 -15  -1   13.30    0.98
   4 -15   1    7.71    1.64
  -4 -15  -1   12.28    0.73
  -4 -15  -1   11.17    0.73
   4 -15   1   11.41    0.87
   4 -15   1   12.92    0.70
   4  15   1    9.76    1.65
   4  15   1   11.91    1.13
  -4  15  -1   12.08    0.81
  -5 -15  -1    0.14    0.33
   5 -15   1   -0.05    0.30
  -5 -15  -1   -0.13    0.57
   5 -15   1   -0.93    0.45
  -5 -15  -1    0.42    0.28
   5  15   1    0.05    0.70
  -5  15  -1   -0.46    0.38
  -6 -15  -1    0.03    0.28
  -6 -15  -1    0.83    0.36
   6 -15   1    0.49    0.30
   6 -15   1   -0.12    0.48
  -6 -15  -1    0.05    1.14
   6  15   1    0.80    1.08
  -6  15  -1   -0.26    0.39
   7 -15   1    1.85    0.38
  -7 -15  -1    1.55    0.35
   7 -15   1    1.52    0.52
  -7 -15  -1    1.46    0.38
   7  15   1    1.32    0.85
  -7  15  -1    2.15    0.46
   8 -15   1   -0.31    0.37
  -8 -15  -1   -0.17    0.30
  -8 -15  -1    0.32    0.32
  -8  15  -1   -0.02    0.35
  -9 -15  -1    1.09    0.26
  -9 -15  -1    0.51    0.30
  -9  15  -1    0.82    0.28
  -9 -16   1    1.16    0.24
  -9  16   1    1.10    0.23
   8 -16  -1    0.27    0.28
  -8 -16   1    0.38    0.29
  -8 -16   1    0.56    0.28
  -8  16   1    0.03    0.31
  -7 -16   1    7.64    0.68
   7 -16  -1    6.20    0.61
   7 -16  -1    5.61    0.65
  -7 -16   1    6.55    0.66
  -7  16   1    7.10    0.73
   6 -16  -1    8.77    0.86
  -6 -16   1    8.88    0.67
  -6 -16   1    9.31    0.65
  -6 -16   1    8.79    0.86
   6 -16  -1    9.06    0.59
  -6  16   1    8.79    0.72
  -5 -16   1   30.33    1.63
  -5 -16   1   31.07    1.37
   5 -16  -1   31.10    1.36
  -5 -16   1   30.66    1.36
   5 -16  -1   28.63    1.48
  -5  16   1   31.08    1.40
  -4 -16   1    0.34    1.60
  -4 -16   1    1.06    0.54
  -4 -16   1    1.97    0.36
   4 -16  -1    1.77    0.29
   4 -16  -1    1.98    0.53
   4 -16  -1    0.69    3.05
  -4 -16   1    2.10    0.31
  -4  16   1    2.01    2.30
   4  16  -1   -0.63    1.99
  -4  16   1    1.39    0.35
   3 -16  -1   29.22    1.55
  -3 -16   1   33.08    1.55
  -3 -16   1   32.45    1.38
   3 -16  -1   29.46    2.53
  -3 -16   1   32.26    1.39
  -3 -16   1   28.07    2.82
   3 -16  -1   31.50    1.37
  -3  16   1   31.53    1.40
   3  16  -1   29.79    2.78
  -3  16   1   29.73    2.95
   2 -16  -1    6.51    0.67
   2 -16  -1    5.14    0.49
  -2 -16   1    5.45    0.53
  -2 -16   1    5.76    0.60
   2 -16  -1    6.32    1.15
  -2 -16   1    6.45    0.58
  -2 -16   1    5.86    1.17
   2  16  -1    4.12    1.49
  -2  16   1    5.50    1.43
   1 -16  -1   -0.15    0.48
   1 -16  -1    0.42    0.94
  -1 -16   1   -0.19    0.39
  -1 -16   1    0.26    0.30
  -1 -16   1    1.02    0.95
  -1 -16   1    0.22    0.42
   1 -16  -1   -0.21    0.24
   1  16  -1    0.92    1.25
   1  16  -1    0.26    1.20
  -1  16   1   -0.42    1.15
   0 -16  -1   54.41    2.32
   0 -16   1   55.56    2.33
   0 -16  -1   51.48    2.28
   0 -16  -1   53.30    2.23
   0 -16   1   53.75    2.26
   0 -16  -1   52.77    2.23
   0 -16   1   55.25    2.24
   0 -16   1   53.98    2.23
   0 -16   1   52.86    2.73
   0  16   1   51.26    2.85
   0  16  -1   54.65    2.95
   0  16  -1   50.52    2.96
   1 -16   1    5.91    0.58
  -1 -16  -1    6.46    0.67
  -1 -16  -1    5.04    0.68
   1 -16   1    6.33    0.69
  -1 -16  -1    3.93    0.96
   1 -16   1    7.62    1.09
   1 -16   1    6.52    0.61
  -1 -16  -1    5.65    0.55
   1  16   1    5.94    1.30
  -1  16  -1    4.49    1.35
  -1  16  -1    4.54    1.25
   2 -16   1    2.39    0.62
   2 -16   1    2.42    1.11
  -2 -16  -1    2.70    0.36
  -2 -16  -1    0.53    1.11
  -2 -16  -1    3.09    0.35
   2 -16   1    3.47    0.31
  -2 -16  -1    2.16    0.46
   2  16   1    2.36    1.38
  -2  16  -1    0.66    1.65
  -3 -16  -1   69.80    2.77
   3 -16   1   69.60    2.76
  -3 -16  -1   71.85    2.77
   3 -16   1   59.34    3.63
  -3 -16  -1   62.05    3.60
  -3 -16  -1   71.11    2.87
  -3 -16  -1   64.40    3.74
   3 -16   1   63.31    2.84
  -3  16  -1   66.19    2.78
   3  16   1   68.42    3.00
   3  16   1   69.52    3.66
  -4 -16  -1    0.74    1.61
  -4 -16  -1    0.03    0.28
   4 -16   1   -0.35    0.25
  -4 -16  -1    0.27    0.34
  -4 -16  -1    0.05    0.50
   4 -16   1    0.28    0.47
   4  16   1   -0.15    0.79
  -4  16  -1    0.17    0.41
   5 -16   1    1.79    0.32
  -5 -16  -1    2.13    0.32
   5 -16   1    0.94    0.48
  -5 -16  -1    1.39    0.63
  -5 -16  -1    2.62    0.38
   5  16   1    2.14    0.80
  -5  16  -1    1.73    0.43
   6 -16   1    4.20    0.56
  -6 -16  -1    3.79    0.35
  -6 -16  -1    2.94    0.78
   6 -16   1    3.08    0.42
  -6 -16  -1    3.44    0.36
   6  16   1    3.70    0.88
  -6  16  -1    2.31    0.37
   7 -16   1    6.55    0.73
  -7 -16  -1    6.33    0.62
   7 -16   1    5.79    0.59
  -7 -16  -1    6.13    0.63
  -7  16  -1    5.57    0.53
   8 -16   1    6.88    0.77
  -8 -16  -1    5.91    0.50
  -8 -16  -1    5.14    0.52
  -8  16  -1    5.29    0.55
  -9 -16  -1    1.82    0.26
  -9  16  -1    2.19    0.28
  -9 -17   1    2.14    0.26
  -9  17   1    1.74    0.25
   8 -17  -1    0.49    0.27
  -8 -17   1    0.72    0.26
  -8 -17   1   -0.01    0.41
  -8  17   1    0.10    0.28
   7 -17  -1    1.30    0.30
  -7 -17   1    1.80    0.35
  -7 -17   1    1.35    0.30
  -7  17   1    1.33    0.39
  -6 -17   1    3.87    0.37
   6 -17  -1    3.19    0.36
  -6 -17   1    3.20    0.83
   6 -17  -1    3.29    0.59
  -6 -17   1    3.80    0.41
  -6  17   1    2.49    0.41
  -5 -17   1    4.08    0.38
   5 -17  -1    3.73    0.57
   5 -17  -1    4.16    0.48
  -5 -17   1    5.17    0.43
  -5  17   1    3.70    0.43
  -4 -17   1   25.75    1.42
  -4 -17   1   26.17    1.19
   4 -17  -1   22.79    1.36
  -4 -17   1   27.18    1.19
   4 -17  -1   25.94    1.17
  -4  17   1   26.27    1.23
  -3 -17   1   14.16    0.79
  -3 -17   1   12.72    0.77
   3 -17  -1   14.65    0.74
  -3 -17   1   11.18    1.00
  -3  17   1   13.63    0.80
  -3  17   1   13.30    2.51
   3  17  -1   13.09    2.55
  -2 -17   1   58.59    2.34
   2 -17  -1   53.80    2.54
  -2 -17   1   55.81    2.34
   2 -17  -1   57.66    2.33
   2 -17  -1   54.39    3.17
  -2 -17   1   54.37    3.42
  -2 -17   1   59.00    2.46
  -2  17   1   58.06    2.36
   2  17  -1   55.87    3.63
  -2  17   1   52.57    3.61
  -1 -17   1    4.60    0.42
  -1 -17   1    4.86    0.57
  -1 -17   1    2.94    1.11
   1 -17  -1    4.67    0.47
   1 -17  -1    4.69    0.60
  -1 -17   1    5.32    0.58
   1 -17  -1    5.19    1.22
  -1  17   1    3.23    1.54
   1  17  -1    5.70    1.55
   1  17  -1    5.52    1.61
   0 -17   1    5.09    0.56
   0 -17   1    4.16    0.43
   0 -17  -1    4.53    0.47
   0 -17  -1    2.54    1.00
   0 -17  -1    4.54    0.54
   0 -17   1    3.51    1.07
   0 -17  -1    4.62    0.55
   0 -17   1    4.30    0.55
   0  17  -1    5.29    1.59
   0  17   1    4.94    1.52
   0  17  -1    4.94    1.55
  -1 -17  -1   19.12    1.12
  -1 -17  -1   18.84    0.93
  -1 -17  -1   18.97    0.97
   1 -17   1   18.85    0.88
   1 -17   1   19.16    1.22
  -1  17  -1   14.86    1.94
   1  17   1   18.06    1.83
   1  17   1   13.77    1.65
   2 -17   1    0.36    0.27
  -2 -17  -1   -0.02    0.31
  -2 -17  -1    0.41    0.31
  -2 -17  -1   -0.02    0.43
  -2 -17  -1    1.17    1.41
   2 -17   1   -0.20    0.67
   2 -17   1    1.55    1.29
   2  17   1    0.26    1.57
  -2  17  -1    0.40    0.37
  -3 -17  -1   17.34    0.94
  -3 -17  -1   17.52    1.11
   3 -17   1   17.45    0.86
  -3 -17  -1   17.80    0.91
  -3  17  -1   17.86    0.95
  -4 -17  -1    3.13    0.39
  -4 -17  -1    2.34    0.31
   4 -17   1    2.49    0.31
  -4 -17  -1    2.62    0.57
   4 -17   1    2.56    0.54
  -4  17  -1    2.37    0.39
  -5 -17  -1    3.67    0.40
   5 -17   1    2.98    0.33
  -5 -17  -1    4.81    0.78
  -5 -17  -1    3.22    0.35
   5 -17   1    3.76    0.53
  -5  17  -1    2.96    0.42
   6 -17   1    3.46    0.60
  -6 -17  -1    2.55    0.34
   6 -17   1    3.60    0.37
  -6 -17  -1    3.63    0.42
  -6 -17  -1    2.07    0.80
  -6  17  -1    2.68    0.44
  -7 -17  -1    8.93    0.62
   7 -17   1    8.88    0.61
  -7 -17  -1   10.09    0.64
  -7  17  -1    8.23    0.73
  -8 -17  -1    2.14    0.40
   8 -17   1    2.24    0.32
  -8 -17  -1    3.63    0.44
  -8  17  -1    3.30    0.40
  -8 -18   1    5.68    0.41
  -8 -18   1    6.10    0.45
   8 -18  -1    5.35    0.46
  -8  18   1    5.09    0.42
  -7 -18   1    4.57    0.47
   7 -18  -1    4.18    0.42
  -7 -18   1    4.58    0.48
  -7  18   1    3.28    0.35
  -6 -18   1   -0.23    0.30
  -6 -18   1    0.22    0.35
   6 -18  -1    0.03    0.32
  -6  18   1   -0.13    0.41
  -5 -18   1    1.76    0.67
  -5 -18   1    0.72    0.32
   5 -18  -1    2.59    0.77
   5 -18  -1    1.36    0.37
  -4 -18   1    0.01    0.58
   4 -18  -1    0.92    0.28
  -4 -18   1    0.50    0.34
  -4 -18   1    0.56    0.29
  -4  18   1    0.40    0.34
   3 -18  -1    0.17    0.26
  -3 -18   1   -0.71    0.49
  -3 -18   1    0.09    0.32
  -3 -18   1   -0.03    0.28
  -3  18   1   -0.57    0.35
  -2 -18   1   -0.21    0.46
   2 -18  -1    0.71    0.70
   2 -18  -1    0.76    0.28
  -2 -18   1    0.17    0.31
  -2 -18   1    0.62    0.33
  -2  18   1   -0.09    0.37
   1 -18  -1    5.33    0.66
  -1 -18   1    6.83    0.65
  -1 -18   1    5.69    0.59
   1 -18  -1    6.80    0.57
  -1 -18   1    6.66    0.66
  -1  18   1    0.95    2.17
   1  18  -1    4.94    2.27
   1  18  -1    3.73    1.99
   0 -18   1   23.62    1.21
   0 -18  -1   26.18    1.34
   0 -18  -1   22.49    1.11
   0 -18  -1   24.09    1.27
   0 -18   1   24.02    1.12
   0 -18   1   25.01    1.35
   0  18  -1   19.93    2.85
   0  18   1   23.10    2.31
  -1 -18  -1   12.03    0.97
  -1 -18  -1   11.43    0.73
   1 -18   1   10.55    1.07
  -1 -18  -1   10.96    0.81
   1 -18   1   12.69    0.71
   1  18   1   12.40    2.38
   2 -18   1    4.95    0.50
   2 -18   1    5.22    0.76
  -2 -18  -1    5.10    0.57
  -2 -18  -1    4.04    0.39
  -2 -18  -1    3.22    0.39
  -2  18  -1    4.16    0.42
  -3 -18  -1    0.11    0.30
   3 -18   1    0.26    0.27
  -3 -18  -1    0.43    0.55
  -3 -18  -1    0.12    0.32
  -3  18  -1   -0.14    0.34
  -4 -18  -1    3.29    0.36
  -4 -18  -1    3.99    0.41
   4 -18   1    3.31    0.34
  -4 -18  -1    3.85    0.70
  -4  18  -1    4.53    0.45
   5 -18   1    0.98    0.62
  -5 -18  -1    2.22    0.53
  -5 -18  -1    2.10    0.67
   5 -18   1    1.75    0.31
  -5 -18  -1    2.40    0.48
  -5  18  -1    1.46    0.50
  -6 -18  -1   19.01    0.97
  -6 -18  -1   19.14    0.96
   6 -18   1   18.92    0.92
  -6  18  -1   19.72    1.03
  -7 -18  -1    0.43    0.31
  -7 -18  -1   -0.08    0.25
   7 -18   1   -0.01    0.24
  -7  18  -1    0.16    0.31
  -8 -18  -1    0.24    0.25
  -8 -18  -1    0.65    0.24
  -8  18  -1    0.54    0.27
  -8 -19   1    0.05    0.23
  -8  19   1   -0.01    0.23
  -7 -19   1    0.40    0.23
  -7 -19   1    0.65    0.25
  -7  19   1    0.90    0.27
   6 -19  -1    0.67    0.26
  -6 -19   1    0.69    0.27
  -6 -19   1    0.96    0.30
  -6  19   1    0.75    0.37
  -5 -19   1    0.45    0.69
   5 -19  -1    0.44    0.30
  -5 -19   1    0.13    0.31
  -5 -19   1    0.34    0.37
  -5  19   1    0.70    0.41
  -4 -19   1    0.20    0.35
  -4 -19   1    0.17    0.58
  -4 -19   1    0.17    0.39
   4 -19  -1    0.49    0.35
  -4  19   1    0.11    0.39
  -3 -19   1    2.36    0.68
   3 -19  -1    1.77    0.30
  -3 -19   1    1.96    0.33
  -3 -19   1    2.05    0.31
  -3  19   1    1.38    0.37
  -2 -19   1    2.42    0.35
  -2 -19   1    2.64    0.35
   2 -19  -1    2.57    0.79
  -2 -19   1    2.12    0.54
   2 -19  -1    2.66    0.31
  -2  19   1    2.07    0.35
   1 -19  -1   -0.04    0.63
  -1 -19   1    0.36    0.34
  -1 -19   1   -0.64    0.53
   1 -19  -1   -0.10    0.28
   0 -19  -1   13.41    1.08
   0 -19   1   12.93    0.94
   0 -19   1   13.26    0.77
   0 -19   1   13.48    1.07
   0 -19  -1   13.37    0.76
   0 -19  -1   13.69    1.10
  -1 -19  -1    3.75    0.43
   1 -19   1    4.35    0.51
   1 -19   1    3.36    0.66
  -1 -19  -1    2.86    0.54
  -2 -19  -1    1.72    0.33
  -2 -19  -1    2.49    0.37
   2 -19   1    1.63    0.29
  -2 -19  -1    2.12    0.57
   2 -19   1    2.24    0.82
  -2  19  -1    2.16    0.37
  -3 -19  -1    0.72    0.31
  -3 -19  -1    0.39    0.34
   3 -19   1    0.83    0.26
  -3 -19  -1   -0.05    0.63
  -3  19  -1    0.74    0.34
   4 -19   1    0.36    0.27
  -4 -19  -1   -0.02    0.60
  -4 -19  -1   -0.03    0.45
   5 -19   1    0.08    0.27
  -5 -19  -1   -0.33    0.67
  -5 -19  -1   -0.06    0.32
  -5 -19  -1    0.07    0.36
  -5  19  -1    0.54    0.40
  -6 -19  -1    0.58    0.27
  -6 -19  -1    0.94    0.32
   6 -19   1    0.77    0.25
  -6  19  -1    0.78    0.34
   7 -19   1    2.49    0.27
  -7 -19  -1    2.02    0.41
  -7 -19  -1    3.13    0.34
  -7  19  -1    2.35    0.45
   7 -20  -1    3.42    0.38
  -7 -20   1    3.18    0.35
  -7 -20   1    3.25    0.37
  -7  20   1    2.92    0.28
   6 -20  -1    8.96    0.51
  -6 -20   1    8.33    0.55
  -6 -20   1    8.29    0.52
  -6  20   1    8.46    0.60
  -5 -20   1    2.02    0.29
   5 -20  -1    1.89    0.28
  -5 -20   1    1.88    0.31
  -5  20   1    2.86    0.40
  -4 -20   1    0.45    0.31
  -4 -20   1    0.06    0.35
  -4 -20   1    1.16    0.60
   4 -20  -1    0.62    0.28
  -4  20   1    0.61    0.36
   3 -20  -1    0.53    0.30
  -3 -20   1    0.43    0.51
  -3 -20   1    0.71    0.50
  -3 -20   1    0.66    0.31
  -3  20   1    0.99    0.63
  -2 -20   1    3.24    0.58
  -2 -20   1    2.35    0.34
  -2 -20   1    3.03    0.33
  -2  20   1    3.08    0.38
   1 -20  -1   15.61    1.33
  -1 -20   1   16.56    0.91
   1 -20  -1   16.02    0.81
  -1  20   1   17.10    0.91
   0 -20   1    0.36    0.42
   0 -20  -1    0.58    0.90
   0 -20   1   -0.16    0.29
   1 -20   1    2.41    0.30
   1 -20   1    2.27    0.68
  -1 -20  -1    1.48    0.39
  -1  20  -1    2.72    0.41
  -2 -20  -1   -0.70    0.52
  -2 -20  -1    0.50    0.35
  -2 -20  -1    0.60    0.33
  -2  20  -1    0.23    0.31
   3 -20   1    5.94    0.56
  -3 -20  -1    5.58    0.66
  -3 -20  -1    6.49    0.68
  -3 -20  -1    4.54    0.46
  -3  20  -1    6.00    0.69
  -4 -20  -1   -0.32    0.58
  -4 -20  -1    0.13    0.32
  -4 -20  -1    0.18    0.36
   4 -20   1    0.57    0.30
  -4  20  -1    0.32    0.39
   5 -20   1    1.48    0.27
  -5 -20  -1    1.08    0.33
  -5 -20  -1    1.25    0.29
  -5  20  -1    1.17    0.37
   6 -20   1    0.18    0.24
  -6 -20  -1    0.24    0.26
  -6 -20  -1    0.22    0.24
  -6  20  -1    0.23    0.28
  -7 -20  -1    5.81    0.46
  -7 -20  -1    5.74    0.42
   7 -20   1    5.92    0.41
  -7  20  -1    5.01    0.46
  -6 -21   1    2.13    0.24
  -6 -21   1    1.47    0.24
   6 -21  -1    2.07    0.23
  -6  21   1    1.68    0.26
   5 -21  -1   11.40    0.61
  -5 -21   1   11.27    0.65
  -5 -21   1   11.85    0.63
  -5  21   1   11.75    0.69
   4 -21  -1    2.41    0.28
  -4 -21   1    2.04    0.31
  -4 -21   1    2.09    0.28
  -4  21   1    2.99    0.39
  -3 -21   1   -0.07    0.34
   3 -21  -1   -0.04    0.29
  -3 -21   1    0.39    0.30
  -3 -21   1   -0.32    0.59
  -3  21   1    0.10    0.34
  -2 -21   1    0.89    0.56
   2 -21  -1    0.60    0.31
  -2 -21   1    0.34    0.36
  -2  21   1    0.94    0.39
  -1 -21   1    3.26    0.62
   1 -21  -1    4.06    0.78
  -1 -21   1    2.13    0.46
   1 -21  -1    2.48    0.40
  -1  21   1    2.43    0.36
   0 -21   1    1.62    0.50
   0 -21   1    2.00    0.64
   0 -21  -1    2.13    0.65
   1 -21   1    5.40    0.62
  -1 -21  -1    5.26    0.68
  -1 -21  -1    4.28    0.52
   1 -21   1    4.95    0.83
  -1  21  -1    5.70    0.62
  -2 -21  -1    4.32    0.63
  -2 -21  -1    6.65    0.75
   2 -21   1    4.91    0.57
  -2  21  -1    5.82    0.68
  -3 -21  -1    2.86    0.37
   3 -21   1    1.94    0.30
  -3 -21  -1    2.30    0.61
  -3  21  -1    2.77    0.40
  -4 -21  -1    7.13    0.62
  -4 -21  -1    7.46    0.58
   4 -21   1    6.88    0.52
  -4  21  -1    7.43    0.66
   5 -21   1    1.69    0.25
  -5 -21  -1    2.30    0.31
  -5 -21  -1    2.62    0.28
  -5  21  -1    1.96    0.33
  -6 -21  -1    5.05    0.42
   6 -21   1    5.24    0.40
  -6 -21  -1    5.60    0.41
  -6  21  -1    5.03    0.45
   6 -22  -1    3.57    0.34
  -6 -22   1    3.58    0.37
  -6  22   1    2.34    0.27
   5 -22  -1    0.49    0.20
  -5 -22   1    0.52    0.22
  -5  22   1    0.19    0.31
  -4 -22   1    0.04    0.31
   4 -22  -1    0.15    0.24
  -4  22   1    0.08    0.29
   3 -22  -1    0.21    0.24
  -3 -22   1   -0.36    0.28
  -3  22   1   -0.09    0.30
  -2 -22   1    6.14    0.65
  -2 -22   1    6.52    0.71
   2 -22  -1    6.03    0.53
  -2  22   1    5.70    0.61
   1 -22  -1    7.34    0.61
  -1 -22   1    8.18    0.78
  -1 -22   1    5.61    0.71
  -1  22   1    8.90    0.65
   0 -22   1    0.35    0.73
   0 -22  -1    1.31    0.71
   0  22   1    0.87    0.38
   0  22  -1    0.97    0.39
   1 -22   1    1.74    0.35
  -1 -22  -1    3.02    0.47
  -1 -22  -1    2.58    0.64
  -1  22  -1    2.16    0.38
  -2 -22  -1    2.17    0.38
   2 -22   1    2.26    0.31
  -2 -22  -1    1.43    0.57
  -2  22  -1    1.25    0.33
  -3 -22  -1    2.67    0.34
   3 -22   1    2.88    0.29
  -3  22  -1    2.46    0.36
   4 -22   1    1.58    0.23
  -4 -22  -1    1.41    0.26
  -4  22  -1    1.40    0.31
  -5 -22  -1    0.55    0.22
   5 -22   1    0.46    0.18
  -5  22  -1    0.13    0.25
  -6 -22  -1   15.93    0.72
   6 -22   1   15.84    0.71
  -5 -23   1    2.98    0.36
   5 -23  -1    3.51    0.34
  -5  23   1    2.52    0.27
  -4 -23   1    0.77    0.25
   4 -23  -1    0.67    0.22
  -4  23   1    0.32    0.24
  -3 -23   1    0.14    0.40
   3 -23  -1   -0.13    0.24
  -3  23   1    0.15    0.27
   2 -23  -1    0.39    0.42
  -2 -23   1    0.16    0.33
  -2  23   1   -0.09    0.28
  -1 -23   1    1.88    0.62
   1  23  -1    2.24    0.35
  -1  23   1    1.63    0.31
   0  23   1    4.64    0.39
   0  23  -1    4.83    0.53
   1 -23   1    0.26    0.33
   1  23   1    0.18    0.29
  -1  23  -1   -0.23    0.30
   2 -23   1    0.68    0.35
  -2 -23  -1    0.17    0.38
  -2  23  -1    0.01    0.28
  -3 -23  -1   -0.35    0.29
   3 -23   1   -0.20    0.31
  -3  23  -1    0.71    0.29
   4 -23   1    1.61    0.23
  -4 -23  -1    2.13    0.28
  -4  23  -1    1.34    0.27
  -5 -23  -1    0.86    0.21
   5 -23   1    0.59    0.20
  -5  23  -1    0.57    0.25
   4  24  -1    0.02    0.25
  -4  24   1    0.16    0.24
   3 -24  -1    0.50    0.27
  -3 -24   1    0.71    0.29
   3  24  -1    0.57    0.24
  -3  24   1    0.10    0.25
  -2 -24   1    2.21    0.38
   2  24  -1    2.03    0.40
  -2  24   1    2.73    0.40
   1  24  -1    4.27    0.33
  -1  24   1    3.15    0.31
   0  24  -1    0.55    0.26
  -1  24  -1    1.08    0.27
   1  24   1    1.27    0.26
   2 -24   1    2.53    0.29
  -2  24  -1    2.40    0.29
   2  24   1    2.38    0.27
   3 -24   1    0.41    0.24
  -3  24  -1    0.66    0.25
   3  24   1    0.33    0.23
  -4  24  -1    4.00    0.37
   4  24   1    4.88    0.44
   2  25  -1    8.82    0.52
  -2  25   1    9.14    0.51
  -1  25   1    4.02    0.40
   1  25  -1    3.43    0.41
   0  25   1    1.71    0.24
   0  25  -1    1.78    0.26
   1  25   1   11.40    0.57
  -1  25  -1   10.45    0.60
  -2  25  -1    9.70    0.55
   2  25   1    9.35    0.54
 -12   0   2    1.97    0.24
 -11   0   2   19.54    0.91
 -11   0   2   20.59    0.95
 -10   0   2   10.07    0.68
 -10   0   2    9.30    0.75
  -9   0   2   21.24    1.02
  -9   0   2   19.35    1.23
  -9   0   2   20.94    1.08
   8   0  -2    4.90    1.38
  -8   0   2    5.86    1.46
  -8   0   2    5.25    0.60
  -8   0   2    6.29    0.56
   8   0  -2    4.99    0.79
  -8   0   2    5.46    0.47
   7   0  -2   76.94    3.14
  -7   0   2   71.69    3.47
  -7   0   2   72.14    3.61
  -7   0   2   74.81    3.08
  -7   0   2   84.63    3.13
  -7   0   2   73.41    3.09
   7   0  -2   76.22    3.44
  -6   0   2  181.24    7.69
  -6   0   2  184.09    7.83
   6   0  -2  200.65    7.70
   6   0  -2  200.89    7.83
  -6   0   2  192.28    7.85
  -6   0   2  201.91    7.71
  -5   0   2   10.41    0.97
   5   0  -2   13.26    0.95
  -5   0   2   13.47    0.65
  -4   0   2  135.42    5.49
   4   0  -2  138.70    5.50
  -3   0   2  348.11   13.93
   3   0  -2  351.04   13.91
  -3   0   2  370.83   13.96
  -3   0   2  338.66   13.91
  -2   0   2  415.05   16.19
  -2   0   2  403.65   16.17
  -1   0   2  183.09    7.55
  -1   0   2  199.23    7.56
  -1   0  -2    5.88    0.30
  -1   0  -2    6.15    0.34
   1   0   2    6.20    0.31
   1   0   2    6.65    0.30
  -2   0  -2  295.35   12.93
   2   0   2  333.99   12.95
  -2   0  -2  344.51   12.96
  -2   0  -2  335.52   12.95
   3   0   2  415.78   17.36
  -3   0  -2  455.49   17.42
   3   0   2  451.96   17.40
  -3   0  -2  442.22   17.40
  -3   0  -2  433.07   17.37
  -4   0  -2   88.58    3.49
   4   0   2   84.55    3.48
  -4   0  -2   88.41    3.55
  -5   0  -2   88.66    3.71
   5   0   2   88.99    3.69
  -5   0  -2   90.53    3.57
  -5   0  -2   87.36    3.75
  -6   0  -2   36.79    2.01
  -6   0  -2   38.26    1.67
   6   0   2   38.96    1.90
   6   0   2   36.30    1.65
  -6   0  -2   40.64    1.65
  -6   0  -2   39.18    2.10
   7   0   2   67.91    3.19
  -7   0  -2   69.09    2.85
  -7   0  -2   73.48    2.83
   7   0   2   65.16    2.88
  -7   0  -2   70.19    4.25
  -8   0  -2    9.07    0.80
  -8   0  -2    9.35    1.80
  -8   0  -2   10.97    0.67
   8   0   2   10.79    1.57
  -9   0  -2   18.58    1.02
  -9   0  -2   18.75    0.92
 -10   0  -2    0.30    0.31
 -10   0  -2    0.00    0.46
  10   0   2    0.50    0.87
 -11   0  -2    2.29    0.41
 -12  -1   2    0.21    0.23
 -12   1   2    0.15    0.23
 -11  -1   2    0.43    0.29
 -11  -1   2   -0.05    0.25
 -11   1   2    0.36    0.29
 -11   1   2    0.34    0.25
 -10  -1   2    3.33    0.38
 -10  -1   2    3.40    0.42
 -10   1   2    3.53    0.44
 -10   1   2    2.86    0.37
  -9  -1   2    0.02    0.31
  -9  -1   2    1.01    0.35
  -9  -1   2    0.41    0.54
  -9   1   2    0.42    0.38
  -9   1   2    0.38    0.33
  -9   1   2    0.61    0.59
  -8  -1   2    5.81    0.61
   8  -1  -2    7.16    0.74
  -8  -1   2    5.48    1.46
  -8  -1   2    6.22    0.58
   8  -1  -2    4.01    1.20
  -8  -1   2    6.83    0.62
  -8   1   2    6.61    0.58
   8   1  -2    7.24    1.46
  -8   1   2    7.10    0.64
  -8   1   2    6.04    0.64
  -8   1   2    6.48    1.65
  -7  -1   2   17.21    1.92
   7  -1  -2   13.97    0.90
  -7  -1   2   11.78    1.27
  -7  -1   2   13.19    0.95
  -7  -1   2   14.27    0.81
  -7  -1   2   13.93    0.77
   7  -1  -2   11.89    1.16
  -7   1   2   11.30    1.32
   7   1  -2   13.72    0.98
   7   1  -2   15.63    1.53
  -7   1   2   14.62    0.83
  -7   1   2   13.79    0.77
  -7   1   2   13.64    0.85
  -7   1   2   16.28    1.39
   6  -1  -2   65.69    2.58
  -6  -1   2   64.32    2.57
  -6  -1   2   57.79    2.57
  -6  -1   2   58.32    2.79
   6  -1  -2   66.25    2.79
  -6  -1   2   61.58    2.85
  -6   1   2   67.23    2.58
  -6   1   2   59.17    2.85
  -6   1   2   59.44    2.57
   6   1  -2   65.40    2.80
  -6   1   2   62.65    2.82
   6   1  -2   64.85    2.58
   5  -1  -2  147.18    5.61
  -5  -1   2  138.60    5.72
   5  -1  -2  150.02    5.71
  -5  -1   2  144.92    5.62
  -5  -1   2  123.18    5.78
   5   1  -2  140.85    5.70
  -5   1   2  138.36    5.68
  -5   1   2  141.33    5.73
   5   1  -2  143.13    5.61
  -5   1   2  140.05    5.61
  -4  -1   2  104.65    4.19
   4  -1  -2   94.98    4.15
   4  -1  -2  105.36    4.20
  -4   1   2  104.46    4.19
   4   1  -2  108.09    4.20
  -4   1   2  105.85    4.14
  -3  -1   2   14.42    0.64
   3  -1  -2   13.21    0.64
  -3  -1   2   14.62    0.72
  -3  -1   2   13.98    0.69
  -3   1   2   14.23    0.64
  -3   1   2   13.71    0.68
  -3   1   2   14.82    0.72
  -2  -1   2  418.13   15.81
   2  -1  -2  394.71   15.79
  -2  -1   2  404.34   15.79
  -2  -1   2  403.78   15.80
  -2   1   2  398.83   15.81
  -2   1   2  379.19   15.79
  -1  -1   2  317.67   12.98
  -1  -1   2  340.07   12.99
  -1  -1   2  343.85   12.99
   1  -1  -2  308.52   12.97
   1  -1  -2  337.38   12.99
  -1   1   2  340.95   12.99
  -1   1   2  333.02   12.99
  -1   1   2  308.61   12.97
   0  -1  -2  264.94   10.55
   0  -1   2  267.92   10.56
   0  -1   2  268.93   10.56
   0  -1  -2  263.06   10.56
   0   1   2  256.81   10.56
   0   1   2  268.36   10.56
   0   1  -2  280.98   10.56
  -1  -1  -2    5.37    0.31
   1  -1   2    5.17    0.28
  -1  -1  -2    5.38    0.28
   1  -1   2    5.04    0.27
   1   1   2    4.90    0.27
  -1   1  -2    4.93    0.25
  -1   1  -2    5.14    0.33
  -2  -1  -2   17.17    0.74
  -2  -1  -2   18.20    0.81
   2  -1   2   17.24    0.78
  -2  -1  -2   18.50    0.78
  -2   1  -2   18.06    0.77
   2   1   2   17.61    0.77
  -2   1  -2   17.52    0.81
  -3  -1  -2    0.49    0.16
  -3  -1  -2    0.22    0.23
  -3  -1  -2    0.23    0.25
   3  -1   2    0.29    0.16
   3  -1   2    0.47    0.21
  -3   1  -2    0.53    0.18
   3   1   2    0.60    0.22
  -3   1  -2    0.57    0.24
  -3   1  -2    0.49    0.25
   4  -1   2   69.33    2.75
   4  -1   2   65.58    2.66
  -4  -1  -2   67.37    2.66
  -4  -1  -2   66.35    2.74
  -4   1  -2   68.35    2.66
   4   1   2   61.41    2.66
  -4   1  -2   62.83    2.91
  -4   1  -2   67.53    2.74
   4   1   2   66.58    2.72
   5  -1   2   16.69    0.80
  -5  -1  -2   17.55    1.20
  -5  -1  -2   16.80    1.14
   5  -1   2   16.89    1.09
  -5  -1  -2   18.00    0.81
  -5   1  -2   19.15    1.01
  -5   1  -2   16.68    1.16
  -5   1  -2   16.02    1.25
   5   1   2   16.08    1.05
   5   1   2   16.38    0.83
  -6  -1  -2    2.71    0.35
   6  -1   2    3.54    0.68
   6  -1   2    1.82    0.33
  -6  -1  -2    2.43    0.82
  -6  -1  -2    2.37    0.31
  -6   1  -2    2.50    0.38
  -6   1  -2    2.74    0.82
   6   1   2    2.87    0.39
   6   1   2    2.98    0.67
  -6   1  -2    1.57    0.86
  -6   1  -2    2.36    0.34
   7  -1   2    0.32    0.89
  -7  -1  -2    1.70    0.32
  -7  -1  -2    1.93    0.43
   7  -1   2    1.56    0.45
   7   1   2    0.95    0.93
  -7   1  -2    2.88    1.18
  -7   1  -2    1.61    0.43
  -7   1  -2    1.84    1.33
  -7   1  -2    1.99    0.32
   8  -1   2    3.92    1.47
  -8  -1  -2    4.56    0.49
  -8  -1  -2    5.57    0.54
  -8  -1  -2    4.11    1.71
  -8   1  -2    5.25    0.56
  -8   1  -2    4.43    0.50
   8   1   2    4.06    1.47
  -8   1  -2    1.70    1.76
  -9  -1  -2    0.64    0.39
  -9  -1  -2    0.41    0.29
  -9   1  -2    0.31    0.40
  -9   1  -2    0.15    0.30
  10  -1   2   -1.21    0.91
 -10  -1  -2    0.85    0.47
 -10  -1  -2   -0.12    0.30
  10   1   2    1.34    0.80
 -10   1  -2    0.01    0.43
 -10   1  -2   -0.01    0.32
 -11  -1  -2   -0.04    0.53
 -11   1  -2    0.83    0.38
 -12  -2   2    0.23    0.22
 -12   2   2    0.05    0.23
 -11  -2   2    0.51    0.29
 -11  -2   2    0.04    0.25
 -11   2   2    0.08    0.25
 -11   2   2    0.03    0.29
 -10  -2   2    0.55    0.39
 -10  -2   2    0.33    0.34
 -10   2   2    0.31    0.33
 -10   2   2    0.28    0.37
   9  -2  -2    1.09    0.84
  -9  -2   2    0.41    0.37
  -9  -2   2    0.01    0.31
  -9   2   2    0.06    0.60
  -9   2   2    0.08    0.41
  -9   2   2    0.75    0.31
  -8  -2   2   -0.21    1.61
  -8  -2   2    0.01    0.29
   8  -2  -2    0.19    1.29
  -8  -2   2   -0.03    0.34
  -8  -2   2    0.47    0.49
   8  -2  -2   -0.21    0.61
  -8   2   2    0.12    0.37
  -8   2   2    0.10    1.54
   8   2  -2   -0.41    1.26
  -8   2   2    0.49    0.52
  -8   2   2    0.61    0.30
  -7  -2   2    0.42    0.29
  -7  -2   2   -0.47    1.03
  -7  -2   2   -0.03    0.38
   7  -2  -2    0.26    0.37
  -7   2   2    0.59    0.35
  -7   2   2   -1.14    1.26
  -7   2   2    0.27    0.41
  -7   2   2    0.43    0.29
   7   2  -2   -0.56    0.89
  -7   2   2    1.25    1.82
   6  -2  -2    0.40    0.61
  -6  -2   2   -0.12    0.67
  -6  -2   2    0.12    0.26
   6  -2  -2    0.23    0.29
  -6  -2   2   -0.38    0.73
  -6  -2   2   -0.38    0.31
   6   2  -2    0.04    0.37
  -6   2   2    0.25    0.77
  -6   2   2    0.21    0.67
  -6   2   2    0.11    0.35
   6   2  -2    0.31    0.65
  -6   2   2    0.35    0.29
   5  -2  -2    7.35    0.47
   5  -2  -2    5.81    0.58
  -5  -2   2    6.22    0.65
  -5  -2   2    6.09    0.45
  -5   2   2    6.18    0.46
  -5   2   2    5.92    0.66
  -5   2   2    5.41    0.56
   5   2  -2    5.08    0.53
   5   2  -2    6.50    0.59
   4  -2  -2    0.12    0.27
  -4  -2   2   -0.25    0.32
  -4   2   2    0.08    0.30
   4   2  -2   -0.34    0.30
  -4   2   2    0.02    0.18
  -4   2   2   -0.26    0.28
  -3  -2   2   12.40    0.58
  -3  -2   2   12.48    0.67
  -3  -2   2   12.12    0.64
   3  -2  -2   12.19    0.60
  -3   2   2   12.33    0.59
  -3   2   2   12.14    0.63
  -3   2   2   13.73    0.68
  -2  -2   2    5.41    0.31
   2  -2  -2    5.52    0.33
  -2  -2   2    6.16    0.35
  -2  -2   2    5.75    0.37
  -2   2   2    5.40    0.39
  -2   2   2    4.98    0.32
  -1  -2   2    4.32    0.27
  -1  -2   2    4.13    0.26
  -1  -2   2    4.29    0.26
   1  -2  -2    4.54    0.27
  -1   2   2    4.78    0.26
  -1   2   2    4.53    0.29
   0  -2  -2    3.88    0.22
   0  -2   2    3.53    0.20
   0  -2  -2    3.75    0.21
   0  -2   2    3.70    0.23
   0   2   2    3.79    0.20
   0   2  -2    3.25    0.18
   0   2   2    3.64    0.23
   1  -2   2    2.54    0.23
  -1  -2  -2    2.54    0.24
   1  -2   2    2.47    0.22
  -1  -2  -2    2.44    0.21
  -1   2  -2    2.77    0.19
  -1   2  -2    2.42    0.28
   1   2   2    2.29    0.20
   1   2   2    2.44    0.22
   2  -2   2    0.17    0.16
  -2  -2  -2   -0.13    0.19
   2  -2   2   -0.11    0.14
  -2   2  -2    0.05    0.16
   2   2   2    0.13    0.14
  -2   2  -2   -0.01    0.21
   3  -2   2    3.92    0.32
  -3  -2  -2    4.11    0.32
   3  -2   2    4.22    0.43
   3  -2   2    4.39    0.37
  -3  -2  -2    4.76    0.49
  -3   2  -2    4.26    0.44
   3   2   2    4.53    0.40
  -3   2  -2    5.07    0.53
  -3   2  -2    3.89    0.38
   4  -2   2   11.08    0.55
  -4  -2  -2   10.05    0.61
   4   2   2   12.01    0.68
  -4   2  -2   11.86    0.75
  -4   2  -2   11.96    0.58
   4   2   2   10.52    0.63
  -5  -2  -2    4.43    0.41
   5  -2   2    4.68    0.41
  -5  -2  -2    4.11    0.63
   5  -2   2    4.19    0.54
  -5   2  -2    3.37    0.64
  -5   2  -2    4.71    0.47
  -5   2  -2    4.87    0.68
   5   2   2    4.39    0.38
   5   2   2    3.53    0.51
  -6  -2  -2    1.19    0.82
  -6  -2  -2    2.05    0.35
  -6  -2  -2    1.69    0.78
   6  -2   2    1.61    0.59
   6  -2   2    1.64    0.31
  -6   2  -2    1.96    0.58
  -6   2  -2    2.30    0.39
  -6   2  -2    1.46    0.34
  -6   2  -2    0.96    0.83
  -6   2  -2    1.18    0.85
   6   2   2    1.11    0.61
  -7  -2  -2    3.36    0.42
   7  -2   2    2.84    0.44
  -7  -2  -2    2.93    0.35
  -7  -2  -2    3.01    1.19
   7  -2   2    2.66    0.92
  -7   2  -2    1.89    1.27
  -7   2  -2    2.79    0.33
   7   2   2    1.98    0.92
  -7   2  -2    3.12    0.41
  -8  -2  -2    0.77    0.54
  -8  -2  -2    1.68    0.31
   8  -2   2    0.32    1.37
  -8  -2  -2    1.77    1.73
   8  -2   2    1.13    0.69
   8   2   2    1.13    1.45
  -8   2  -2    1.47    1.88
  -8   2  -2    1.25    0.31
  -8   2  -2    0.80    0.48
  -9  -2  -2    0.09    0.41
  -9  -2  -2    0.49    0.28
  -9   2  -2    0.67    0.30
  -9   2  -2    0.25    0.44
 -10  -2  -2   -0.06    0.46
 -10   2  -2    0.08    0.46
  10   2   2   -0.50    0.77
 -10   2  -2   -0.02    0.32
 -11  -2  -2    0.27    0.38
 -11   2  -2    0.45    0.40
 -12  -3   2    1.10    0.23
 -12   3   2    0.75    0.23
 -11  -3   2    1.35    0.30
 -11  -3   2    0.34    0.24
 -11   3   2    0.52    0.25
 -11   3   2    1.10    0.29
 -10  -3   2    0.25    0.37
 -10  -3   2    0.48    0.34
 -10   3   2    0.57    0.34
 -10   3   2    0.42    0.46
  -9  -3   2    1.45    0.32
  -9  -3   2    1.29    0.37
   9  -3  -2    1.01    0.77
  -9   3   2    0.66    0.42
  -9   3   2    1.70    0.64
  -9   3   2    1.15    0.32
  -8  -3   2    0.05    1.53
   8  -3  -2    0.30    0.60
  -8  -3   2    0.03    0.45
  -8  -3   2   -0.02    0.34
   8  -3  -2   -0.77    1.27
  -8  -3   2    0.11    0.28
  -8   3   2    0.01    0.28
   8   3  -2   -1.11    1.43
  -8   3   2    0.32    0.55
  -8   3   2   -0.63    0.38
  -8   3   2    0.78    1.42
  -7  -3   2    2.10    0.41
  -7  -3   2    2.21    1.03
  -7  -3   2    1.82    0.31
  -7  -3   2    2.43    0.42
   7  -3  -2    2.15    0.39
   7  -3  -2    0.81    0.86
  -7   3   2    1.74    0.30
   7   3  -2    2.46    0.98
  -7   3   2    2.19    1.63
  -7   3   2    1.99    0.45
  -6  -3   2    0.37    0.32
  -6  -3   2   -0.11    0.72
   6  -3  -2    0.27    0.64
   6  -3  -2    0.42    0.27
  -6  -3   2    0.55    0.28
  -6  -3   2    1.43    0.70
  -6  -3   2    0.88    0.40
  -6   3   2    0.81    0.30
  -6   3   2    0.38    0.48
  -6   3   2    0.41    0.83
  -6   3   2    1.41    0.80
   6   3  -2    1.64    0.71
  -6   3   2    0.72    0.33
  -5  -3   2    0.80    0.54
  -5  -3   2    0.58    0.50
   5  -3  -2    0.34    0.20
   5  -3  -2    0.30    0.47
  -5  -3   2    0.01    0.20
  -5   3   2    0.55    0.47
   5   3  -2   -0.06    0.49
  -5   3   2    0.39    0.57
   5   3  -2   -0.26    0.33
  -5   3   2    0.24    0.23
   4  -3  -2    4.86    0.37
  -4  -3   2    3.90    0.40
  -4   3   2    4.26    0.37
  -4   3   2    2.94    0.54
   4   3  -2    4.14    0.39
  -4   3   2    3.79    0.40
  -3  -3   2   19.26    0.88
   3  -3  -2   17.69    0.87
  -3  -3   2   19.02    0.87
  -3  -3   2   18.73    0.79
   3  -3  -2   17.18    0.83
  -3  -3   2   17.38    0.79
  -3   3   2   18.36    0.84
   3   3  -2   18.28    0.86
  -3   3   2   19.12    0.90
  -3   3   2   17.68    0.80
  -2  -3   2  105.81    3.97
  -2  -3   2  102.37    3.95
   2  -3  -2   95.00    3.96
  -2  -3   2  101.12    3.97
  -2   3   2  101.89    3.98
  -2   3   2  100.44    3.96
  -2   3   2   89.98    3.94
  -2   3   2   97.98    3.95
  -1  -3   2  138.30    5.41
  -1  -3   2  143.21    5.39
  -1  -3   2  136.68    5.40
   1  -3  -2  137.09    5.40
  -1   3   2  143.51    5.40
  -1   3   2  118.40    5.38
  -1   3   2  141.03    5.41
  -1   3   2  130.83    5.38
   0  -3  -2   14.98    0.62
   0  -3  -2   15.39    0.64
   0  -3   2   15.31    0.64
   0  -3   2   14.45    0.61
   0   3   2   14.15    0.63
   0   3   2   15.15    0.65
   0   3  -2   13.96    0.61
   1  -3   2    7.01    0.37
  -1  -3  -2    7.85    0.38
   1  -3   2    7.15    0.38
  -1  -3  -2    7.32    0.40
   1   3   2    6.95    0.34
   1   3   2    7.22    0.38
  -1   3  -2    6.82    0.36
  -1   3  -2    7.61    0.43
   2  -3   2   67.64    2.72
  -2  -3  -2   68.17    2.71
  -2  -3  -2   70.49    2.75
   2  -3   2   63.45    2.71
   2  -3   2   68.73    2.73
  -2   3  -2   66.63    2.72
   2   3   2   68.79    2.72
  -2   3  -2   68.91    2.76
  -3  -3  -2   17.84    0.82
   3  -3   2   18.44    0.78
   3  -3   2   17.74    0.86
  -3  -3  -2   18.31    0.90
   3  -3   2   18.39    0.83
  -3   3  -2   18.39    0.93
  -3   3  -2   17.03    0.82
   3   3   2   17.70    0.84
  -3   3  -2   19.25    0.87
  -4  -3  -2   41.49    1.82
   4  -3   2   46.40    1.82
   4  -3   2   41.52    1.84
   4   3   2   46.69    1.88
  -4   3  -2   44.68    1.82
  -4   3  -2   45.28    1.92
   5  -3   2   10.72    0.59
   5  -3   2   10.40    0.96
  -5  -3  -2   11.02    1.07
   5   3   2   10.74    0.93
  -5   3  -2   10.07    1.16
  -5   3  -2   11.53    1.11
  -5   3  -2   10.32    0.64
  -6  -3  -2    5.50    0.89
   6  -3   2    4.18    0.66
  -6  -3  -2    5.28    0.58
  -6  -3  -2    5.98    0.57
   6  -3   2    5.55    0.54
  -6   3  -2    5.98    0.69
  -6   3  -2    4.38    0.93
   6   3   2    6.05    0.79
  -6   3  -2    5.04    0.60
  -6   3  -2    4.31    0.95
  -6   3  -2    5.20    0.45
  -7  -3  -2    4.35    0.46
   7  -3   2    4.42    0.93
  -7  -3  -2    4.93    1.13
  -7  -3  -2    5.09    0.52
  -7   3  -2    4.84    0.50
   7   3   2    4.38    1.07
  -7   3  -2    4.95    0.53
  -8  -3  -2    5.00    1.80
  -8  -3  -2    7.22    0.79
   8  -3   2    6.47    0.74
   8  -3   2    5.11    1.43
  -8  -3  -2    9.51    0.56
  -8   3  -2    5.83    0.65
  -8   3  -2    8.56    2.06
   8   3   2    1.53    1.80
  -8   3  -2    7.85    0.63
   8   3   2    4.19    1.60
  -9  -3  -2    0.81    0.28
  -9  -3  -2   -0.26    0.39
  -9   3  -2    0.09    0.45
  -9   3  -2    0.34    0.29
   9   3   2    1.50    0.86
 -10  -3  -2    0.35    0.43
 -10   3  -2    0.17    0.45
 -10   3  -2    0.45    0.32
  10   3   2    0.55    0.77
 -11  -3  -2   -0.27    0.37
 -11   3  -2   -0.23    0.39
 -11  -4   2    3.09    0.31
 -11   4   2    3.05    0.29
 -11   4   2    2.54    0.32
 -10  -4   2    7.12    0.60
 -10  -4   2    6.58    0.67
 -10   4   2    6.85    0.77
 -10   4   2    7.54    0.62
  -9  -4   2    1.48    0.32
  -9  -4   2    2.05    0.37
   9  -4  -2    1.52    0.73
  -9   4   2    1.68    0.45
  -9   4   2    1.43    0.67
  -9   4   2    1.74    0.32
   8  -4  -2    3.97    1.45
  -8  -4   2    2.52    0.36
  -8  -4   2    2.43    1.67
  -8  -4   2    2.41    0.34
   8  -4  -2    3.10    0.61
  -8   4   2    2.06    0.35
  -8   4   2    2.76    0.60
  -8   4   2    1.76    0.41
   8   4  -2    4.61    1.60
  -8   4   2    1.45    1.61
  -7  -4   2    8.51    0.66
  -7  -4   2    7.28    0.67
  -7  -4   2    8.33    0.76
   7  -4  -2    9.30    0.99
   7  -4  -2    8.17    1.08
  -7  -4   2    5.87    1.12
   7   4  -2    4.09    1.08
  -7   4   2    7.31    1.21
  -7   4   2    7.69    0.75
  -7   4   2   10.43    0.92
  -7   4   2    9.06    0.63
   6  -4  -2    6.18    0.78
  -6  -4   2    5.60    0.83
   6  -4  -2    6.06    0.54
  -6  -4   2    5.24    0.63
  -6  -4   2    5.78    0.53
  -6  -4   2    5.74    0.62
   6   4  -2    4.99    0.80
  -6   4   2    7.51    0.95
  -6   4   2    5.12    0.97
  -6   4   2    6.34    0.67
  -6   4   2    6.13    0.55
  -6   4   2    6.76    0.77
  -5  -4   2    0.77    0.52
  -5  -4   2    0.67    0.52
   5  -4  -2    0.25    0.49
  -5  -4   2    0.45    0.20
   5  -4  -2    0.35    0.22
  -5   4   2    0.13    0.24
   5   4  -2   -0.19    0.53
  -5   4   2    0.21    0.52
  -5   4   2    0.10    0.59
   4  -4  -2  308.66   11.49
  -4  -4   2  259.96   11.46
   4  -4  -2  289.78   11.48
  -4  -4   2  279.71   11.46
  -4   4   2  294.89   11.54
   4   4  -2  303.06   11.50
  -4   4   2  285.79   11.50
  -4   4   2  295.44   11.47
  -3  -4   2   21.16    0.96
  -3  -4   2   18.57    0.88
  -3  -4   2   21.60    0.96
   3  -4  -2   20.62    0.94
  -3  -4   2   20.65    0.87
   3  -4  -2   19.80    0.95
  -3  -4   2   20.15    0.90
   3   4  -2   21.49    0.93
  -3   4   2   19.15    0.93
  -3   4   2   20.54    0.99
  -3   4   2   20.06    0.88
  -2  -4   2  222.07    8.42
  -2  -4   2  218.16    8.40
   2  -4  -2  215.33    8.41
  -2   4   2  191.24    8.40
  -2   4   2  220.65    8.43
  -2   4   2  204.96    8.39
  -1  -4   2  518.43   19.95
  -1  -4   2  516.34   19.98
  -1  -4   2  521.26   19.97
   1  -4  -2  494.20   19.98
   1   4  -2  515.33   19.97
  -1   4   2  496.82   19.97
  -1   4   2  480.50   19.95
  -1   4   2  501.50   19.98
   0  -4  -2    0.31    0.15
   0  -4  -2    0.22    0.12
   0  -4   2    0.01    0.13
   0   4  -2    0.12    0.12
   0   4   2    0.53    0.16
  -1  -4  -2  851.29   33.12
  -1   4  -2  826.33   33.13
   2  -4   2   18.20    0.80
  -2  -4  -2   19.66    0.83
  -2  -4  -2   18.65    0.83
   2  -4   2   19.20    0.85
  -2  -4  -2   19.72    0.88
   2  -4   2   18.08    0.84
  -2   4  -2   18.27    0.85
   2   4   2   19.80    0.82
  -2   4  -2   18.94    0.89
   2   4   2   19.22    0.86
  -3  -4  -2   37.37    1.54
   3  -4   2   37.21    1.57
  -3  -4  -2   39.96    1.63
   3  -4   2   38.53    1.60
  -3  -4  -2   36.40    1.55
   3  -4   2   36.11    1.53
  -3   4  -2   38.03    1.60
   3   4   2   40.43    1.58
  -3   4  -2   34.13    1.55
  -3   4  -2   37.38    1.64
  -4  -4  -2  166.76    6.97
   4  -4   2  176.20    7.04
   4  -4   2  181.22    6.97
   4  -4   2  168.47    6.99
  -4   4  -2  176.18    6.97
   4   4   2  181.57    7.01
  -4   4  -2  178.85    7.04
   5  -4   2   38.54    1.80
   5  -4   2   39.26    1.60
  -5  -4  -2   38.69    1.85
  -5   4  -2   34.81    1.97
  -5   4  -2   37.45    1.92
  -5   4  -2   36.59    1.62
   5   4   2   40.30    1.81
  -6  -4  -2    8.61    0.84
  -6  -4  -2   10.36    1.03
   6  -4   2   11.99    0.94
  -6  -4  -2    9.85    0.69
   6  -4   2   10.04    0.68
   6   4   2   10.33    0.93
  -6   4  -2    8.95    0.95
  -6   4  -2   10.83    1.18
  -6   4  -2    9.82    0.80
  -6   4  -2   10.13    1.12
  -6   4  -2    9.58    0.76
   7  -4   2    6.00    1.08
  -7  -4  -2    3.15    1.10
   7  -4   2    5.16    0.52
  -7  -4  -2    5.30    0.55
  -7  -4  -2    4.03    0.41
  -7   4  -2    4.61    1.43
   7   4   2    3.84    1.07
  -7   4  -2    3.92    0.38
  -7   4  -2    2.32    1.67
  -7   4  -2    5.22    0.51
   8  -4   2   74.48    4.09
  -8  -4  -2   86.39    3.27
  -8  -4  -2   84.85    3.29
  -8  -4  -2   76.62    4.26
   8  -4   2   81.26    3.40
   8   4   2   72.31    4.41
   8   4   2   72.87    4.40
  -8   4  -2   88.72    3.30
  -8   4  -2   69.43    5.21
  -8   4  -2   80.61    3.32
  -9  -4  -2   28.32    1.30
   9  -4   2   25.88    1.78
  -9  -4  -2   28.88    1.24
   9   4   2   24.45    1.83
  -9   4  -2   28.74    1.26
  -9   4  -2   28.68    1.34
 -10  -4  -2    2.03    0.41
  10   4   2    1.86    0.78
 -10   4  -2    1.78    0.45
 -10   4  -2    1.96    0.35
 -11  -4  -2    4.80    0.47
 -11   4  -2    5.17    0.51
 -11  -5   2    2.29    0.30
 -11   5   2    3.45    0.33
 -11   5   2    3.82    0.36
  10  -5  -2    7.30    1.58
 -10  -5   2    8.61    0.70
 -10  -5   2    7.28    0.59
 -10   5   2    8.11    0.78
 -10   5   2    8.73    0.64
   9  -5  -2   11.30    1.16
  -9  -5   2   11.35    0.71
  -9  -5   2   11.13    0.76
  -9   5   2   13.60    1.12
  -9   5   2   11.63    0.73
  -9   5   2   12.63    0.84
   8  -5  -2    2.29    0.58
  -8  -5   2    1.82    0.33
  -8  -5   2    1.54    1.65
   8  -5  -2    1.28    1.36
  -8  -5   2    1.96    0.35
  -8   5   2    2.78    1.82
  -8   5   2    2.12    0.35
  -8   5   2    2.05    0.42
  -8   5   2    2.07    0.64
  -7  -5   2   42.26    2.53
  -7  -5   2   42.43    1.84
   7  -5  -2   44.51    1.90
  -7  -5   2   44.45    1.89
  -7  -5   2   41.73    1.81
   7  -5  -2   43.41    2.37
  -7   5   2   41.70    2.58
  -7   5   2   46.00    1.84
  -7   5   2   41.82    1.87
   7   5  -2   40.62    2.61
  -7   5   2   44.14    1.95
  -6  -5   2    8.76    0.60
  -6  -5   2    6.52    0.85
   6  -5  -2    8.58    0.62
  -6  -5   2    7.02    0.73
   6  -5  -2   10.85    0.89
  -6  -5   2    8.52    0.71
  -6   5   2    6.68    0.82
  -6   5   2    8.89    1.03
   6   5  -2    8.07    0.91
  -6   5   2    8.13    0.76
  -6   5   2    9.11    0.64
   5  -5  -2   19.19    0.87
  -5  -5   2   18.39    1.27
   5  -5  -2   18.26    1.16
  -5  -5   2   18.66    0.85
  -5   5   2   17.96    1.29
  -5   5   2   18.62    0.88
   5   5  -2   18.75    1.22
  -5   5   2   17.44    1.23
   4  -5  -2    0.02    0.40
  -4  -5   2    0.27    0.31
   4  -5  -2    0.45    0.26
   4  -5  -2    0.60    0.36
  -4  -5   2    0.52    0.26
  -4  -5   2    0.76    0.20
  -4  -5   2    1.00    0.44
  -4   5   2    0.56    0.25
  -4   5   2    0.45    0.40
   4   5  -2    0.65    0.35
  -4   5   2    0.30    0.47
  -3  -5   2  278.11   10.89
   3  -5  -2  270.22   10.90
  -3  -5   2  284.40   10.91
   3  -5  -2  273.91   10.89
  -3  -5   2  280.20   10.87
  -3  -5   2  260.91   10.87
  -3   5   2  277.04   10.93
  -3   5   2  273.48   10.89
  -3   5   2  269.46   10.87
   3   5  -2  279.41   10.88
  -2  -5   2  103.13    4.02
   2  -5  -2  102.21    4.03
  -2  -5   2   93.08    4.00
  -2  -5   2   99.47    4.00
  -2  -5   2  102.11    4.04
  -2   5   2  103.51    4.01
  -2   5   2   98.87    4.00
  -2   5   2  102.29    4.05
  -1  -5   2    0.45    0.17
   1  -5  -2    0.45    0.17
  -1  -5   2    1.03    0.22
  -1  -5   2    0.84    0.13
  -1  -5   2    0.37    0.16
  -1   5   2    0.40    0.19
  -1   5   2    0.62    0.16
   1   5  -2    0.61    0.17
   0  -5  -2   89.55    3.50
   0  -5   2   87.21    3.50
   0  -5  -2   87.71    3.49
   0   5   2   89.68    3.51
   0   5  -2   89.02    3.49
   0   5   2   81.17    3.48
   1  -5   2  801.41   34.25
  -1  -5  -2  904.83   34.27
   1  -5   2  905.21   34.26
   1   5   2  839.81   34.25
  -1   5  -2  893.67   34.28
  -1   5  -2  862.76   34.26
  -2  -5  -2  252.27    9.88
   2  -5   2  244.36    9.88
   2  -5   2  248.62    9.86
   2  -5   2  252.68    9.88
  -2  -5  -2  237.26    9.87
  -2  -5  -2  262.06    9.90
   2   5   2  238.45    9.86
  -2   5  -2  245.74    9.89
   2   5   2  247.66    9.90
  -2   5  -2  257.56    9.91
   2   5   2  255.86    9.86
   3  -5   2   32.64    1.43
  -3  -5  -2   33.45    1.38
   3  -5   2   33.34    1.44
  -3  -5  -2   31.85    1.40
  -3  -5  -2   34.90    1.47
  -3   5  -2   33.78    1.51
   3   5   2   34.25    1.41
  -3   5  -2   33.81    1.45
   3   5   2   33.11    1.46
  -3   5  -2   29.61    1.39
   4  -5   2   12.79    0.87
   4  -5   2   13.56    0.91
   4  -5   2   14.18    0.65
  -4  -5  -2   13.30    0.96
  -4  -5  -2   13.49    0.68
   4   5   2   14.04    0.82
  -4   5  -2   13.39    1.06
  -4   5  -2   12.96    0.74
   4   5   2   12.98    0.96
  -4   5  -2   12.68    0.90
   5  -5   2    1.43    0.55
   5  -5   2    2.09    0.27
  -5  -5  -2    2.40    0.61
  -5   5  -2    2.40    0.79
  -5   5  -2    1.73    0.71
  -5   5  -2    2.46    0.36
   5   5   2    2.60    0.63
  -6  -5  -2   -0.24    0.83
  -6  -5  -2   -0.17    0.51
  -6  -5  -2    0.33    0.33
   6  -5   2    0.03    0.65
   6  -5   2   -0.04    0.30
  -6  -5  -2   -0.40    0.41
  -6   5  -2    0.07    0.43
   6   5   2    0.39    0.83
   6   5   2    0.38    0.81
  -6   5  -2   -0.79    1.03
  -6   5  -2    0.46    0.39
  -6   5  -2    0.89    0.56
  -6   5  -2   -0.25    1.03
  -7  -5  -2    0.75    0.49
   7  -5   2   -0.53    0.90
  -7  -5  -2   -0.05    0.36
   7  -5   2    0.35    0.46
  -7  -5  -2    0.32    0.37
  -7  -5  -2    0.04    1.18
  -7   5  -2    0.66    0.44
   7   5   2    0.03    1.22
  -7   5  -2    0.56    1.45
   7   5   2    2.07    1.21
  -7   5  -2    0.63    1.48
  -7   5  -2   -0.31    0.63
  -7   5  -2    0.19    0.33
   8  -5   2   79.54    3.40
  -8  -5  -2   82.79    3.32
  -8  -5  -2   72.34    4.30
  -8  -5  -2   84.64    3.29
  -8   5  -2   82.45    3.34
  -8   5  -2   87.31    3.32
   8   5   2   69.83    4.67
   9  -5   2    5.55    0.78
  -9  -5  -2    5.67    0.66
  -9   5  -2    4.32    0.51
  -9   5  -2    4.32    0.49
   9   5   2    3.74    0.66
 -10  -5  -2    0.74    0.40
  10   5   2    0.49    0.78
 -10   5  -2    0.48    0.46
 -11  -5  -2    0.54    0.30
 -11   5  -2    1.59    0.32
  11   5   2    1.26    0.26
 -11  -6   2    5.35    0.44
 -11   6   2    4.70    0.44
 -11   6   2    5.05    0.47
 -10  -6   2    0.06    0.30
 -10  -6   2    0.28    0.30
  10  -6  -2   -0.93    1.53
 -10   6   2   -0.45    0.33
  10   6  -2    0.67    0.68
 -10   6   2    0.06    0.40
  -9  -6   2    0.46    0.37
  -9  -6   2    0.21    0.29
  -9   6   2   -0.05    0.43
  -9   6   2    0.34    0.32
  -9   6   2    0.62    0.76
  -8  -6   2    7.96    1.74
  -8  -6   2    7.05    0.61
   8  -6  -2    7.02    1.51
  -8  -6   2    7.33    0.61
   8  -6  -2    9.98    0.92
  -8   6   2    7.66    0.76
   8   6  -2    8.72    1.85
  -8   6   2    8.49    0.69
  -8   6   2    5.40    2.14
  -8   6   2    7.84    0.68
   7  -6  -2    1.21    1.02
   7  -6  -2    1.80    0.46
  -7  -6   2    1.60    0.35
  -7  -6   2    1.50    0.31
  -7  -6   2    0.80    1.12
  -7   6   2    1.15    0.35
  -7   6   2    1.47    0.57
  -7   6   2    0.60    1.35
  -7   6   2    1.58    0.41
  -6  -6   2    5.29    0.91
  -6  -6   2    5.73    0.49
   6  -6  -2    5.98    0.56
  -6  -6   2    6.07    0.49
   6  -6  -2    4.36    0.82
  -6  -6   2    5.09    0.53
   6  -6  -2    6.66    0.77
  -6   6   2    4.82    0.96
  -6   6   2    5.51    0.60
  -6   6   2    6.52    0.75
   6   6  -2    5.36    0.99
  -6   6   2    6.04    0.54
   5  -6  -2    3.03    0.67
  -5  -6   2    3.16    0.31
  -5  -6   2    4.01    0.66
   5  -6  -2    3.15    0.60
   5  -6  -2    4.20    0.42
  -5   6   2    3.89    0.36
  -5   6   2    3.06    0.67
  -5   6   2    3.95    0.75
   5   6  -2    3.66    0.67
   4  -6  -2   24.20    1.25
   4  -6  -2   24.27    1.03
  -4  -6   2   24.54    1.03
  -4  -6   2   22.65    1.05
  -4  -6   2   23.13    1.16
  -4  -6   2   23.73    1.25
   4  -6  -2   23.22    1.20
  -4   6   2   24.62    1.34
  -4   6   2   23.63    1.25
  -4   6   2   23.61    1.06
   4   6  -2   25.58    1.18
   3  -6  -2   30.81    1.32
  -3  -6   2   29.42    1.25
  -3  -6   2   30.86    1.23
   3  -6  -2   29.35    1.32
  -3  -6   2   27.44    1.41
  -3  -6   2   30.08    1.29
   3  -6  -2   28.02    1.23
   3   6  -2   30.75    1.28
  -3   6   2   28.40    1.23
  -3   6   2   29.36    1.38
  -3   6   2   30.19    1.32
   2  -6  -2   43.38    1.80
  -2  -6   2   43.43    1.80
  -2  -6   2   45.55    1.79
   2  -6  -2   42.95    1.78
  -2  -6   2   41.78    1.75
  -2   6   2   41.07    1.77
   2   6  -2   44.10    1.82
   2   6  -2   45.55    1.80
  -2   6   2   40.44    1.75
  -2   6   2   42.21    1.82
   1  -6  -2   96.60    4.18
  -1  -6   2  104.64    4.18
   1  -6  -2  104.38    4.21
  -1  -6   2  109.52    4.21
  -1  -6   2  108.61    4.21
  -1   6   2  106.20    4.22
   1   6  -2  110.37    4.20
  -1   6   2   99.77    4.17
   0  -6   2   65.86    2.74
   0  -6  -2   69.56    2.75
   0  -6  -2   67.13    2.74
   0  -6   2   70.01    2.77
   0  -6  -2   72.72    2.77
   0   6   2   70.25    2.78
   0   6   2   67.69    2.74
   0   6  -2   71.67    2.76
   0   6   2   60.99    2.74
   1  -6   2    2.13    0.19
  -1  -6  -2    1.81    0.20
  -1  -6  -2    1.99    0.25
   1  -6   2    1.72    0.23
   1  -6   2    1.72    0.21
  -1  -6  -2    1.70    0.23
   1  -6   2    2.36    0.22
  -1   6  -2    1.60    0.24
   1   6   2    2.15    0.20
   1   6   2    2.22    0.27
  -1   6  -2    2.22    0.28
   1   6   2    2.21    0.18
   2  -6   2    6.90    0.53
  -2  -6  -2    8.54    0.58
   2  -6   2    7.95    0.50
  -2  -6  -2    7.81    0.51
   2  -6   2    7.60    0.40
  -2  -6  -2    8.04    0.45
   2  -6   2    6.90    0.49
   2   6   2    7.99    0.44
  -2   6  -2    7.95    0.56
  -2   6  -2    7.77    0.59
   2   6   2    7.19    0.41
   2   6   2    7.67    0.55
   3  -6   2   38.37    1.61
  -3  -6  -2   36.62    1.58
   3  -6   2   37.29    1.60
  -3  -6  -2   37.71    1.54
   3   6   2   38.17    1.56
  -3   6  -2   38.06    1.64
  -3   6  -2   38.49    1.67
  -3   6  -2   33.03    1.55
   4  -6   2    0.49    0.43
  -4  -6  -2   -0.17    0.51
   4  -6   2    1.11    0.44
   4  -6   2    0.50    0.20
  -4   6  -2   -0.09    0.34
  -4   6  -2    0.18    0.55
   4   6   2    0.41    0.41
   4   6   2    0.13    0.47
  -5  -6  -2    3.78    0.71
  -5  -6  -2    3.81    0.38
   5  -6   2    4.12    0.46
   5  -6   2    4.59    0.64
  -5   6  -2    3.94    0.88
   5   6   2    3.57    0.71
  -5   6  -2    3.70    0.84
  -5   6  -2    4.77    0.44
   5   6   2    4.30    0.72
   6  -6   2   32.47    1.36
   6  -6   2   31.12    1.78
  -6  -6  -2   28.64    1.39
  -6  -6  -2   28.43    1.50
  -6  -6  -2   29.67    1.89
  -6  -6  -2   30.73    1.34
  -6   6  -2   29.26    1.46
   6   6   2   28.66    1.96
  -6   6  -2   28.15    2.16
   6   6   2   31.75    1.93
  -6   6  -2   30.62    2.26
  -6   6  -2   29.47    1.47
  -6   6  -2   30.48    1.44
  -7  -6  -2    9.27    0.86
  -7  -6  -2    9.37    0.57
  -7  -6  -2    6.91    1.17
   7  -6   2   11.22    0.88
   7  -6   2    8.45    1.15
  -7   6  -2   10.07    1.20
  -7   6  -2    8.13    1.75
  -7   6  -2    7.71    1.67
   7   6   2   11.89    1.54
   8  -6   2    5.89    0.65
  -8  -6  -2    6.32    0.54
  -8  -6  -2    5.73    0.54
  -8  -6  -2    6.95    0.70
  -8   6  -2    5.53    0.48
   8   6   2    5.77    0.64
  -8   6  -2    5.99    0.57
   9  -6   2    0.46    0.69
  -9  -6  -2    0.80    0.36
   9   6   2    0.07    0.62
  -9   6  -2    1.06    0.41
 -10  -6  -2    1.51    0.37
 -10   6  -2    1.33    0.43
 -11  -6  -2    3.72    0.37
  11   6   2    5.14    0.41
 -11   6  -2    5.62    0.49
 -11  -7   2    0.05    0.38
 -11   7   2    0.24    0.30
 -10  -7   2    0.52    0.35
 -10   7   2    0.42    0.38
 -10   7   2    0.14    0.34
  10   7  -2    0.68    0.71
  -9  -7   2    0.66    0.33
  -9  -7   2    0.13    0.28
   9  -7  -2    1.19    0.61
  -9   7   2    0.20    0.31
  -9   7   2    0.64    0.85
  -9   7   2    0.26    0.41
  -8  -7   2    0.41    1.96
  -8  -7   2    0.48    0.32
   8  -7  -2    2.00    0.55
  -8  -7   2    0.88    0.35
  -8   7   2    1.47    0.41
  -8   7   2    1.55    0.37
  -8   7   2    1.73    0.71
   7  -7  -2    4.28    1.15
   7  -7  -2    3.53    0.68
   7  -7  -2    2.28    0.47
  -7  -7   2    3.40    1.17
   7   7  -2    2.77    1.17
  -7   7   2    2.79    0.62
  -7   7   2    3.70    1.59
   6  -7  -2    2.38    0.32
  -6  -7   2    2.40    0.39
   6  -7  -2    2.51    0.58
  -6  -7   2    1.79    0.85
  -6  -7   2    2.27    0.49
  -6  -7   2    2.52    0.42
   6  -7  -2    2.96    0.84
  -6   7   2    2.28    0.47
  -6   7   2    2.68    0.48
  -6   7   2    3.30    0.43
  -6   7   2    2.04    0.98
   5  -7  -2    2.37    0.27
  -5  -7   2    2.75    0.34
   5  -7  -2    1.45    0.58
   5  -7  -2    2.63    0.83
  -5  -7   2    2.43    0.62
  -5   7   2    3.95    0.38
  -5   7   2    1.96    0.71
   4  -7  -2    2.54    0.51
  -4  -7   2    2.90    0.54
  -4  -7   2    2.40    0.43
   4  -7  -2    2.60    0.25
  -4   7   2    2.59    0.30
   4   7  -2    3.81    0.49
  -4   7   2    2.30    0.60
  -4   7   2    3.17    0.54
  -3  -7   2   -0.06    0.20
   3  -7  -2   -0.14    0.31
  -3  -7   2    0.03    0.29
   3  -7  -2   -0.09    0.32
  -3   7   2   -0.02    0.20
   3   7  -2   -0.16    0.30
  -3   7   2    0.27    0.35
  -3   7   2    0.07    0.45
   3   7  -2   -0.06    0.39
   2  -7  -2   -0.37    0.25
   2  -7  -2    0.03    0.26
  -2  -7   2    0.10    0.25
   2  -7  -2    0.20    0.16
  -2  -7   2    0.18    0.17
   2  -7  -2   -0.21    0.23
  -2   7   2    0.16    0.25
  -2   7   2    0.20    0.19
   2   7  -2   -0.06    0.28
  -2   7   2   -0.25    0.28
  -1  -7   2    4.40    0.45
  -1  -7   2    4.08    0.32
   1  -7  -2    4.23    0.34
   1  -7  -2    4.24    0.44
   1  -7  -2    3.61    0.34
  -1  -7   2    3.59    0.31
  -1   7   2    3.23    0.33
   1   7  -2    4.40    0.43
  -1   7   2    4.36    0.34
   0  -7   2   30.78    1.30
   0  -7  -2   31.89    1.34
   0  -7   2   30.04    1.29
   0  -7   2   31.92    1.35
   0  -7   2   30.99    1.29
   0  -7  -2   30.96    1.31
   0  -7  -2   33.46    1.36
   0   7   2   32.26    1.37
   0   7  -2   32.09    1.35
   0   7   2   31.46    1.30
   1  -7   2    0.16    0.24
  -1  -7  -2   -0.11    0.23
  -1  -7  -2    0.47    0.25
   1  -7   2    0.27    0.21
   1  -7   2    0.17    0.19
  -1  -7  -2    0.36    0.17
   1  -7   2    0.37    0.16
   1   7   2    0.23    0.15
   1   7   2    0.43    0.25
  -1   7  -2    0.50    0.27
  -1   7  -2    0.19    0.26
   2  -7   2   12.38    0.67
  -2  -7  -2   12.62    0.61
  -2  -7  -2   12.46    0.71
  -2  -7  -2   13.21    0.75
   2  -7   2   12.27    0.65
   2  -7   2   12.35    0.72
   2  -7   2   12.89    0.59
   2   7   2   12.39    0.59
  -2   7  -2   12.60    0.79
  -2   7  -2   12.69    0.76
   2   7   2   12.56    0.62
  -3  -7  -2   -0.09    0.38
   3  -7   2    0.25    0.31
   3  -7   2    0.03    0.34
  -3  -7  -2    0.02    0.31
   3  -7   2   -0.02    0.34
   3  -7   2    0.11    0.17
   3   7   2    0.00    0.18
   3   7   2   -0.14    0.30
   3   7   2    0.42    0.39
  -3   7  -2    0.08    0.41
   4  -7   2    3.29    0.37
   4  -7   2    3.14    0.53
  -4  -7  -2    3.26    0.40
   4  -7   2    2.94    0.52
  -4  -7  -2    4.08    0.63
   4   7   2    4.09    0.51
   4   7   2    3.68    0.57
  -4   7  -2    2.82    0.63
  -4   7  -2    3.55    0.69
  -5  -7  -2    0.03    0.31
  -5  -7  -2    0.17    0.58
   5  -7   2    0.30    0.26
   5  -7   2   -0.39    0.56
   5   7   2    0.64    0.68
  -5   7  -2   -0.65    0.82
   5   7   2    0.88    0.77
  -5   7  -2    1.14    0.69
  -5   7  -2    0.01    0.91
  -6  -7  -2    0.43    0.46
  -6  -7  -2    0.96    0.87
  -6  -7  -2    1.23    0.42
   6  -7   2    0.36    0.28
  -6  -7  -2    0.39    0.32
   6  -7   2    0.90    1.16
  -6   7  -2    0.89    1.17
  -6   7  -2    0.59    0.44
  -6   7  -2    0.13    0.48
  -6   7  -2    0.67    1.29
  -7  -7  -2    0.19    1.21
  -7  -7  -2    1.50    0.26
  -7  -7  -2    1.00    0.46
   7  -7   2    0.76    0.46
   7  -7   2    1.90    1.23
  -7  -7  -2    1.81    0.37
  -7   7  -2    0.77    0.42
  -7   7  -2    2.11    1.97
   7   7   2    1.93    1.43
  -7   7  -2    0.25    0.40
   7   7   2    1.04    0.50
  -8  -7  -2    1.85    0.39
  -8  -7  -2    1.25    0.43
   8  -7   2    1.29    0.57
   8   7   2    1.18    0.57
  -8   7  -2    1.44    0.38
  -8   7  -2    1.56    0.48
   9  -7   2    2.34    0.67
  -9   7  -2    2.05    0.44
   9   7   2    1.60    0.60
 -10  -7  -2    0.33    0.34
 -10   7  -2    0.82    0.39
 -11  -7  -2   -0.18    0.31
  11   7   2    0.36    0.26
 -11   7  -2    0.28    0.33
 -11  -8   2    0.38    0.23
 -11   8   2    0.32    0.24
 -10  -8   2    0.21    0.31
 -10   8   2    0.34    0.37
 -10   8   2    0.06    0.33
   9  -8  -2    5.45    0.66
  -9  -8   2    6.96    0.53
  -9  -8   2    4.94    0.60
   9   8  -2    6.04    0.72
  -9   8   2    6.19    0.72
  -9   8   2    5.53    0.49
  -8  -8   2   20.44    1.06
  -8  -8   2   23.87    1.09
   8  -8  -2   22.38    1.28
  -8   8   2   23.78    1.15
  -8   8   2   21.35    1.51
  -8   8   2   24.16    1.16
  -7  -8   2   60.79    3.36
  -7  -8   2   57.25    2.98
   7  -8  -2   73.94    2.75
   7  -8  -2   66.57    3.28
  -7  -8   2   69.01    2.66
  -7  -8   2   63.39    2.66
  -7   8   2   64.70    2.69
   7   8  -2   62.36    3.45
  -7   8   2   68.40    2.71
  -7   8   2   65.50    2.84
  -7   8   2   56.27    3.69
   6  -8  -2    2.66    0.44
  -6  -8   2    0.85    0.81
   6  -8  -2    3.68    0.51
  -6  -8   2    1.53    0.48
  -6  -8   2    1.35    0.40
   6  -8  -2    3.17    1.11
  -6  -8   2    1.23    0.35
  -6   8   2    1.49    0.45
  -6   8   2    2.07    0.51
  -6   8   2    1.14    1.11
  -6   8   2    1.67    0.46
   6   8  -2    2.35    1.52
   5  -8  -2    3.16    0.68
  -5  -8   2    1.23    0.41
  -5  -8   2    0.47    0.34
  -5  -8   2    0.77    0.64
   5  -8  -2    1.99    0.86
  -5   8   2    1.05    0.36
  -5   8   2    1.25    0.46
   5   8  -2    1.24    0.73
  -5   8   2    0.70    0.78
  -4  -8   2   22.36    1.23
   4  -8  -2   23.17    1.30
   4  -8  -2   22.27    1.41
   4  -8  -2   23.56    1.02
  -4  -8   2   23.90    1.04
  -4  -8   2   23.70    1.31
  -4   8   2   25.05    1.45
   4   8  -2   24.95    1.37
  -4   8   2   22.42    1.35
  -4   8   2   22.11    1.07
  -3  -8   2   15.83    0.74
  -3  -8   2   15.12    0.88
   3  -8  -2   15.56    0.88
   3  -8  -2   16.70    1.00
   3  -8  -2   15.90    0.72
  -3  -8   2   16.52    0.98
  -3   8   2   15.99    1.07
  -3   8   2   15.06    0.97
  -3   8   2   15.67    0.76
   3   8  -2   17.49    1.04
   2  -8  -2    7.06    0.49
   2  -8  -2    7.71    0.57
   2  -8  -2    7.51    0.67
  -2  -8   2    8.45    0.61
   2  -8  -2    7.54    0.43
  -2   8   2    7.43    0.47
   2   8  -2    7.78    0.63
  -2   8   2    8.08    0.61
  -2   8   2    8.05    0.78
   1  -8  -2   74.35    3.19
   1  -8  -2   77.90    3.20
   1  -8  -2   79.22    3.21
  -1  -8   2   82.56    3.25
   1  -8  -2   80.99    3.25
  -1  -8   2   82.90    3.26
  -1   8   2   82.30    3.27
  -1   8   2   77.10    3.20
   1   8  -2   76.79    3.26
   1   8  -2   85.82    3.26
   0  -8  -2   18.40    0.88
   0  -8   2   17.49    0.78
   0  -8  -2   18.65    0.87
   0  -8   2   17.26    0.79
   0  -8  -2   16.92    0.77
   0   8   2   17.25    0.77
   0   8  -2   17.59    0.88
   0   8   2   18.87    0.90
  -1  -8  -2    1.22    0.30
   1  -8   2    1.19    0.21
   1  -8   2    0.83    0.25
  -1  -8  -2    1.15    0.29
   1  -8   2    1.10    0.27
   1  -8   2    1.10    0.19
  -1   8  -2    0.74    0.31
   1   8   2    1.31    0.19
  -1   8  -2    1.49    0.32
  -2  -8  -2    8.63    0.67
   2  -8   2    8.53    0.81
   2  -8   2    8.09    0.53
  -2  -8  -2    9.31    0.65
   2  -8   2    8.86    0.61
  -2   8  -2    8.12    0.73
  -2   8  -2    8.25    0.72
   3  -8   2    6.25    0.39
   3  -8   2    5.94    0.57
  -3  -8  -2    5.63    0.43
   3  -8   2    5.03    0.63
  -3  -8  -2    5.46    0.56
  -3  -8  -2    6.06    0.67
   3   8   2    6.66    0.60
   3   8   2    5.51    0.41
  -3   8  -2    6.07    0.64
  -3   8  -2    4.72    0.57
   4  -8   2    4.83    0.42
  -4  -8  -2    4.56    0.66
   4  -8   2    4.00    0.59
   4  -8   2    3.93    0.67
  -4  -8  -2    4.69    0.47
  -4   8  -2    3.86    0.71
   4   8   2    5.11    0.66
  -4   8  -2    4.93    0.80
   4   8   2    4.45    0.45
  -5  -8  -2   44.68    2.17
   5  -8   2   39.90    2.08
   5  -8   2   39.48    1.89
  -5  -8  -2   44.05    1.86
  -5  -8  -2   41.18    1.83
   5  -8   2   45.85    1.81
  -5  -8  -2   43.20    1.84
  -5  -8  -2   41.95    1.86
   5   8   2   45.56    2.18
   5   8   2   44.33    1.82
  -5   8  -2   42.13    2.40
  -5   8  -2   41.53    1.95
  -5   8  -2   40.82    2.38
  -6  -8  -2    0.38    0.85
   6  -8   2    0.24    0.36
   6  -8   2    0.80    0.51
   6  -8   2    0.06    0.91
  -6  -8  -2    0.85    0.40
  -6  -8  -2    0.41    0.32
  -6  -8  -2    0.29    0.34
   6   8   2    0.12    0.99
  -6   8  -2    1.34    1.52
  -6   8  -2    1.14    1.32
   6   8   2    0.54    0.40
  -6   8  -2   -0.10    0.40
  -7  -8  -2   84.74    3.38
  -7  -8  -2   84.02    3.38
   7  -8   2   85.24    3.44
  -7   8  -2   81.19    3.42
   7   8   2   75.66    4.12
   7   8   2   86.41    3.46
  -7   8  -2   82.26    3.41
   8  -8   2   -0.10    0.53
  -8  -8  -2    0.05    0.40
  -8  -8  -2    0.13    0.34
  -8   8  -2   -0.11    0.42
   8   8   2   -0.76    0.53
  -8   8  -2    0.05    0.41
   9  -8   2    0.51    0.66
  -9  -8  -2    0.73    0.41
   9   8   2    1.62    0.64
  -9   8  -2    0.87    0.50
  -9   8  -2    0.19    0.45
 -10  -8  -2    2.93    0.36
  10   8   2    2.61    0.36
 -10   8  -2    2.71    0.40
 -11  -8  -2    0.26    0.40
 -11  -9   2    4.96    0.40
 -11   9   2    4.97    0.39
 -10  -9   2   -0.09    0.29
 -10   9   2   -0.28    0.33
 -10   9   2    0.02    0.70
  -9  -9   2    2.23    0.48
   9  -9  -2    3.06    0.61
  -9   9   2    1.83    0.45
   9   9  -2    2.99    0.67
  -9   9   2    3.46    0.58
  -8  -9   2    1.01    0.36
   8  -9  -2    0.91    0.53
  -8  -9   2    0.52    0.31
  -8   9   2    0.38    0.42
  -8   9   2    0.91    0.41
   8   9  -2    0.60    0.59
  -7  -9   2    0.50    0.38
   7  -9  -2    1.50    0.45
   7  -9  -2    1.65    0.47
  -7  -9   2    1.78    0.33
   7  -9  -2   -0.95    1.39
  -7  -9   2   -0.48    1.29
  -7  -9   2    1.99    0.31
  -7   9   2    1.37    0.77
  -7   9   2    1.55    0.45
  -7   9   2    2.33    0.42
   7   9  -2    0.84    1.54
  -7   9   2    1.72    1.84
  -6  -9   2    7.71    1.04
   6  -9  -2    5.45    0.92
   6  -9  -2    7.34    0.69
  -6  -9   2    6.93    0.76
  -6  -9   2    6.54    0.60
   6  -9  -2    7.06    0.77
   6   9  -2    8.03    1.22
  -6   9   2    7.54    0.65
  -6   9   2    5.37    1.20
  -6   9   2    7.05    0.82
  -6   9   2    7.18    0.70
   5  -9  -2    5.91    0.69
  -5  -9   2    6.57    0.52
   5  -9  -2    6.03    0.52
  -5  -9   2    6.23    0.65
  -5  -9   2    5.21    0.65
   5  -9  -2    4.86    0.78
  -5  -9   2    5.66    0.78
   5  -9  -2    6.17    1.02
  -5   9   2    5.99    0.98
  -5   9   2    6.61    0.76
  -5   9   2    6.50    0.69
   5   9  -2    8.22    0.96
  -4  -9   2   35.68    1.76
   4  -9  -2   37.19    1.49
   4  -9  -2   34.95    1.84
   4  -9  -2   33.34    1.73
  -4  -9   2   33.11    1.79
  -4  -9   2   35.41    1.50
  -4   9   2   34.77    1.53
   4   9  -2   37.29    1.81
  -4   9   2   36.01    1.87
  -3  -9   2   15.21    0.98
  -3  -9   2   14.74    0.97
   3  -9  -2   14.23    1.03
  -3  -9   2   14.31    0.71
   3  -9  -2   14.42    0.68
  -3   9   2   13.41    1.01
  -3   9   2   13.19    0.72
  -3   9   2   14.27    1.08
   3   9  -2   14.98    1.04
   2  -9  -2  339.90   13.94
   2  -9  -2  357.23   13.99
   2  -9  -2  327.38   13.92
  -2  -9   2  367.96   13.99
  -2  -9   2  351.16   13.93
   2   9  -2  375.19   13.99
  -2   9   2  337.46   13.95
   2   9  -2  350.18   13.92
  -2   9   2  363.20   14.01
  -2   9   2  350.62   13.92
   1  -9  -2   34.80    1.46
   1  -9  -2   33.70    1.49
   1  -9  -2   34.91    1.46
  -1  -9   2   35.77    1.58
   1   9  -2   39.08    1.58
  -1   9   2   35.90    1.47
  -1   9   2   36.48    1.61
   1   9  -2   32.22    1.48
   0  -9  -2    0.19    0.30
   0  -9   2    0.17    0.21
   0  -9  -2    0.38    0.18
   0  -9   2    0.09    0.18
   0   9   2    0.33    0.37
   0   9  -2   -0.12    0.31
   0   9   2   -0.13    0.19
   1  -9   2   35.00    1.43
   1  -9   2   34.93    1.47
   1  -9   2   34.14    1.56
   1  -9   2   34.20    1.44
  -1  -9  -2   34.80    1.52
  -1   9  -2   34.95    1.55
   1   9   2   34.41    1.43
  -2  -9  -2  303.15   12.01
   2  -9   2  303.23   12.02
   2  -9   2  307.63   11.99
  -2  -9  -2  313.74   12.06
   2  -9   2  301.79   12.06
   2  -9   2  293.29   12.00
   2   9   2  309.95   12.08
  -2   9  -2  305.03   12.06
  -2   9  -2  297.89   12.08
   2   9   2  294.96   12.00
   3  -9   2   67.77    2.89
  -3  -9  -2   70.99    2.74
   3  -9   2   66.12    2.71
  -3  -9  -2   68.74    2.87
   3  -9   2   63.51    2.75
   3  -9   2   66.38    2.82
  -3   9  -2   64.26    2.92
  -3   9  -2   67.19    2.92
   3   9   2   67.49    2.72
   3   9   2   68.26    2.87
   4  -9   2    6.31    0.80
  -4  -9  -2    5.17    0.54
   4  -9   2    5.30    0.44
  -4  -9  -2    4.91    0.68
   4  -9   2    5.51    0.69
  -4   9  -2    5.18    0.92
   4   9   2    4.68    0.71
   4   9   2    4.92    0.50
  -4   9  -2    4.45    0.83
   5  -9   2    1.19    0.29
   5  -9   2    0.63    0.75
  -5  -9  -2    1.22    0.38
  -5  -9  -2    1.07    0.76
  -5  -9  -2    1.42    0.41
  -5  -9  -2    1.09    0.34
   5  -9   2    1.78    0.43
  -5   9  -2    1.06    1.00
  -5   9  -2    2.20    0.56
   5   9   2    0.44    0.80
  -5   9  -2    1.53    1.14
   5   9   2    1.73    0.34
   6  -9   2   28.66    1.99
  -6  -9  -2   24.14    2.02
  -6  -9  -2   27.49    1.21
   6  -9   2   25.18    1.29
   6  -9   2   26.55    1.29
  -6  -9  -2   27.31    1.28
  -6   9  -2   26.32    1.27
   6   9   2   25.39    2.12
   6   9   2   26.15    1.33
  -7  -9  -2   95.18    4.89
   7  -9   2  110.19    4.30
  -7  -9  -2  107.22    4.24
  -7  -9  -2  109.05    4.26
   7  -9   2  108.50    4.31
   7  -9   2   94.75    4.90
   7   9   2   99.80    5.07
  -7   9  -2  106.60    4.28
   7   9   2  108.50    4.32
   8  -9   2    6.79    0.63
  -8  -9  -2    6.57    0.75
  -8  -9  -2    7.61    0.70
   8   9   2    6.41    0.69
  -8   9  -2    6.53    0.75
  -9  -9  -2    0.16    0.63
  -9  -9  -2    1.17    0.41
   9  -9   2    0.18    0.63
   9   9   2    0.57    0.64
  -9   9  -2    0.66    0.50
 -10  -9  -2    8.89    0.61
 -10   9  -2    9.46    0.65
  10   9   2    9.21    0.69
 -11 -10   2    1.86    0.24
 -11  10   2    1.36    0.25
 -10 -10   2    0.94    0.28
 -10  10   2    0.78    0.32
   9 -10  -2   23.38    1.28
  -9 -10   2   21.97    1.05
   9  10  -2   18.67    1.36
  -9  10   2   18.65    1.61
  -9  10   2   23.18    1.14
   8 -10  -2   -0.13    0.47
  -8 -10   2   -0.62    0.42
  -8 -10   2    0.31    0.34
   8 -10  -2   -0.50    0.52
   8  10  -2    0.62    0.60
  -8  10   2   -0.36    0.40
  -8  10   2   -0.06    0.47
  -7 -10   2  103.67    5.07
  -7 -10   2  111.31    4.37
   7 -10  -2  111.46    4.44
   7 -10  -2  110.22    4.40
  -7 -10   2  109.79    4.40
   7  10  -2  108.16    4.47
   7  10  -2   99.56    5.17
  -7  10   2  110.06    4.76
  -7  10   2  111.33    4.40
  -6 -10   2   11.54    0.72
   6 -10  -2    6.35    1.08
  -6 -10   2   10.54    1.22
   6 -10  -2   10.46    0.76
   6 -10  -2    9.58    0.76
  -6 -10   2    8.78    0.64
  -6  10   2    9.41    0.78
  -6  10   2    9.99    0.97
  -6  10   2    7.77    1.44
   6  10  -2    7.90    1.32
   5 -10  -2   18.02    1.34
  -5 -10   2   15.34    0.96
  -5 -10   2   14.53    1.41
   5 -10  -2   16.85    0.91
   5 -10  -2   16.32    0.82
  -5 -10   2   15.51    0.82
   5 -10  -2   14.95    1.43
  -5 -10   2   15.41    0.91
  -5  10   2   15.55    0.98
  -5  10   2   13.96    0.92
  -5  10   2   15.32    1.66
   5  10  -2   15.81    1.54
   4 -10  -2   36.49    1.98
  -4 -10   2   35.15    1.62
  -4 -10   2   35.56    1.95
   4 -10  -2   34.88    1.85
  -4 -10   2   36.25    1.59
  -4 -10   2   38.23    1.85
  -4 -10   2   38.27    1.59
   4 -10  -2   38.03    1.56
   4  10  -2   39.60    1.92
  -4  10   2   35.59    1.66
   4  10  -2   37.53    1.58
  -4  10   2   36.56    1.99
  -4  10   2   36.44    1.61
   3 -10  -2    4.58    0.58
   3 -10  -2    5.31    0.64
  -3 -10   2    4.73    0.45
  -3 -10   2    4.60    0.60
  -3 -10   2    5.14    0.60
   3 -10  -2    5.32    0.63
   3 -10  -2    4.69    0.41
  -3  10   2    4.99    0.66
   3  10  -2    4.65    0.48
  -3  10   2    4.39    0.51
   3  10  -2    4.84    0.67
  -3  10   2    3.86    0.67
  -2 -10   2   37.12    1.73
  -2 -10   2   38.84    1.57
   2 -10  -2   34.43    1.56
   2 -10  -2   36.61    1.64
   2 -10  -2   38.14    1.54
   2 -10  -2   38.80    1.74
  -2 -10   2   38.88    1.75
   2  10  -2   36.07    1.56
   2  10  -2   39.66    1.77
  -2  10   2   35.03    1.68
  -2  10   2   37.37    1.76
  -1 -10   2    4.02    0.50
   1 -10  -2    4.09    0.49
  -1 -10   2    3.66    0.34
   1 -10  -2    3.19    0.37
   1 -10  -2    3.39    0.36
  -1 -10   2    2.65    0.45
  -1  10   2    3.56    0.37
   1  10  -2    3.76    0.50
  -1  10   2    4.57    0.44
  -1  10   2    4.43    0.55
   1  10  -2    4.38    0.48
   0 -10   2    0.86    0.21
   0 -10  -2    0.51    0.38
   0 -10   2    1.28    0.40
   0 -10  -2    0.58    0.36
   0 -10  -2    0.81    0.22
   0 -10   2    1.00    0.24
   0  10  -2    1.57    0.38
   0  10   2    1.47    0.47
   0  10   2    1.06    0.23
   1 -10   2    1.01    0.22
   1 -10   2    1.20    0.41
  -1 -10  -2    1.45    0.24
  -1 -10  -2    1.50    0.44
  -1 -10  -2    1.22    0.45
  -1  10  -2    1.61    0.47
  -1  10  -2    0.95    0.40
   1  10   2    1.01    0.21
   1  10   2    1.18    0.49
  -2 -10  -2    2.28    0.52
   2 -10   2    2.19    0.31
   2 -10   2    2.30    0.44
  -2 -10  -2    2.20    0.28
   2 -10   2    2.03    0.49
   2 -10   2    2.59    0.25
  -2 -10  -2    1.96    0.49
  -2  10  -2    2.58    0.59
  -2  10  -2    1.91    0.57
   2  10   2    1.46    0.50
   2  10   2    1.64    0.28
   3 -10   2   15.85    1.16
  -3 -10  -2   17.08    1.25
  -3 -10  -2   16.77    0.81
   3 -10   2   16.14    1.24
   3 -10   2   16.16    0.77
  -3 -10  -2   16.35    1.18
   3 -10   2   14.81    0.98
  -3  10  -2   16.08    1.40
  -3  10  -2   13.76    1.30
   3  10   2   17.19    1.19
   3  10   2   16.39    0.79
   4 -10   2   11.84    0.99
  -4 -10  -2   10.11    0.78
   4 -10   2    8.55    0.86
   4 -10   2   10.48    0.73
  -4 -10  -2   11.47    0.67
  -4 -10  -2   10.82    0.91
   4 -10   2   11.16    0.63
  -4 -10  -2    9.76    0.76
  -4  10  -2   11.46    1.17
  -4  10  -2    9.02    0.96
  -4  10  -2    9.92    1.05
   4  10   2   10.80    0.64
   4  10   2    8.82    0.89
   5 -10   2   23.00    1.15
  -5 -10  -2   21.55    1.87
  -5 -10  -2   22.01    1.10
  -5 -10  -2   22.14    1.12
  -5 -10  -2   22.47    1.07
   5 -10   2   18.64    1.65
   5 -10   2   21.28    1.09
   5  10   2   25.42    2.20
  -5  10  -2   21.40    2.29
  -5  10  -2   19.46    2.08
  -5  10  -2   23.39    1.17
   6 -10   2    0.00    0.41
  -6 -10  -2   -0.90    1.06
  -6 -10  -2    0.15    0.31
   6 -10   2   -0.35    1.16
  -6 -10  -2   -0.72    0.38
  -6  10  -2    0.01    0.48
   6  10   2    0.23    0.45
   6  10   2    1.63    1.27
   7 -10   2  120.75    4.92
  -7 -10  -2  123.04    4.87
  -7 -10  -2  124.63    4.88
  -7 -10  -2  122.18    5.88
   7 -10   2  117.36    4.89
   7  10   2  122.71    4.95
  -7  10  -2  118.95    4.90
  -8 -10  -2    5.88    0.74
  -8 -10  -2    6.43    0.61
   8 -10   2    5.59    0.78
   8  10   2    7.36    0.75
  -8  10  -2    6.75    0.74
   9 -10   2   -0.11    0.62
  -9 -10  -2    0.58    0.39
  -9 -10  -2   -0.23    0.44
   9  10   2   -0.88    0.62
  -9  10  -2    1.03    0.46
   9  10   2   -0.05    0.40
 -10 -10  -2    0.40    0.50
  10  10   2   -0.83    0.34
 -10 -11   2   -0.05    0.26
 -10  11   2   -0.03    0.29
   9 -11  -2    0.78    0.62
  -9 -11   2    0.70    0.32
   9  11  -2    0.93    0.78
  -9  11   2    0.36    0.39
   8 -11  -2    0.65    0.41
  -8 -11   2    0.09    0.35
   8 -11  -2    0.29    0.61
  -8 -11   2    0.50    0.33
   8  11  -2   -0.20    0.60
  -8  11   2   -0.12    0.41
   7 -11  -2    7.27    0.71
  -7 -11   2    7.43    0.57
   7 -11  -2    7.56    0.80
  -7 -11   2    8.30    0.68
  -7  11   2    7.34    0.76
   7  11  -2    4.63    0.67
  -6 -11   2    2.34    0.83
  -6 -11   2    4.05    0.37
  -6 -11   2    3.93    1.20
  -6 -11   2    5.13    0.51
   6 -11  -2    4.35    0.41
   6 -11  -2    4.16    1.26
   6 -11  -2    4.65    0.50
   6  11  -2    5.52    0.64
  -6  11   2    4.28    0.44
  -6  11   2    5.13    1.67
   6  11  -2    4.99    1.52
  -5 -11   2    0.28    0.41
  -5 -11   2    0.79    0.35
  -5 -11   2    1.04    0.34
   5 -11  -2    1.82    0.90
   5 -11  -2    0.56    0.48
   5 -11  -2    0.68    1.20
  -5 -11   2    1.14    0.88
   5 -11  -2    0.87    0.36
   5  11  -2   -0.22    1.02
   5  11  -2    0.20    0.38
  -5  11   2    0.86    0.54
  -5  11   2    0.68    0.39
  -4 -11   2    5.47    0.46
   4 -11  -2    5.07    0.82
  -4 -11   2    6.15    0.60
  -4 -11   2    4.67    0.58
   4 -11  -2    5.12    0.50
   4 -11  -2    5.19    0.42
   4 -11  -2    5.05    0.88
  -4 -11   2    4.59    0.76
  -4 -11   2    5.33    0.88
   4  11  -2    6.08    0.47
  -4  11   2    5.48    0.95
   4  11  -2    5.56    0.89
  -4  11   2    5.34    0.51
  -4  11   2    6.19    0.55
  -3 -11   2   20.70    1.31
   3 -11  -2   20.53    1.05
   3 -11  -2   20.33    0.93
  -3 -11   2   20.49    0.96
  -3 -11   2   20.57    1.36
   3 -11  -2   19.89    1.36
   3 -11  -2   17.33    1.31
  -3  11   2   20.92    1.43
   3  11  -2   23.15    1.39
  -3  11   2   20.34    1.01
   3  11  -2   20.65    0.98
  -2 -11   2    1.24    0.52
  -2 -11   2    1.32    0.24
   2 -11  -2    1.27    0.28
   2 -11  -2    1.44    0.52
   2 -11  -2    0.98    0.21
  -2 -11   2    1.45    0.52
  -2  11   2    0.89    0.54
  -2  11   2    1.23    0.31
  -2  11   2    1.05    0.52
   2  11  -2    1.65    0.60
   2  11  -2    1.57    0.35
  -1 -11   2    5.46    0.43
   1 -11  -2    4.74    0.44
   1 -11  -2    4.67    0.54
   1 -11  -2    4.97    0.42
  -1 -11   2    3.92    0.54
  -1  11   2    3.41    0.55
  -1  11   2    4.76    0.50
   1  11  -2    5.58    0.62
  -1  11   2    5.65    0.46
   0 -11  -2   90.88    3.63
   0 -11  -2   93.22    3.74
   0 -11   2   90.13    3.63
   0 -11   2   85.18    3.61
   0 -11   2   88.89    3.74
   0  11   2   89.98    3.62
   0  11   2   92.83    3.78
   0  11  -2   91.49    3.76
  -1 -11  -2    4.84    0.56
   1 -11   2    7.15    0.62
   1 -11   2    6.25    0.61
  -1 -11  -2    5.89    0.45
  -1 -11  -2    5.89    0.60
   1 -11   2    6.79    0.45
   1  11   2    6.41    0.65
  -1  11  -2    5.09    0.62
  -1  11  -2    6.86    0.67
   1  11   2    6.31    0.47
   2 -11   2    0.94    0.29
  -2 -11  -2    1.04    0.27
   2 -11   2    0.89    0.22
  -2 -11  -2    1.20    0.54
  -2 -11  -2    0.37    0.58
   2 -11   2    0.71    0.54
   2  11   2    0.74    0.57
   2  11   2    0.82    0.25
  -2  11  -2    1.28    0.68
  -2  11  -2    0.67    0.61
  -3 -11  -2    5.27    0.65
   3 -11   2    6.31    0.70
   3 -11   2    5.55    0.76
  -3 -11  -2    6.09    0.53
  -3 -11  -2    4.96    0.70
   3 -11   2    6.41    0.48
   3 -11   2    4.83    0.73
   3 -11   2    5.01    0.57
  -3 -11  -2    6.19    0.76
  -3  11  -2    4.78    0.80
   3  11   2    5.32    0.73
   3  11   2    6.59    0.51
  -3  11  -2    5.04    0.92
   4 -11   2    0.47    0.32
   4 -11   2   -0.34    0.88
  -4 -11  -2    0.18    0.33
   4 -11   2    0.31    0.28
  -4 -11  -2   -0.06    0.78
   4 -11   2   -0.01    0.82
  -4 -11  -2   -0.01    0.39
  -4 -11  -2    0.68    0.32
  -4  11  -2    0.38    0.48
  -4  11  -2   -1.17    0.97
   4  11   2    0.11    0.30
   4  11   2    0.01    0.81
  -4  11  -2    0.23    1.13
   5 -11   2    0.26    0.36
  -5 -11  -2    1.10    0.32
  -5 -11  -2    0.90    0.99
  -5 -11  -2    0.41    0.33
   5 -11   2    0.59    0.31
  -5 -11  -2    0.75    0.38
   5  11   2    0.21    1.00
   5  11   2    0.45    0.41
  -5  11  -2    0.76    0.40
  -5  11  -2    1.31    1.31
   6 -11   2    3.46    0.47
  -6 -11  -2    3.12    0.68
  -6 -11  -2    4.09    0.41
   6 -11   2    3.82    0.41
   6 -11   2    2.13    1.48
  -6 -11  -2    3.21    0.37
  -6 -11  -2    2.92    1.28
  -6  11  -2    2.87    0.47
   6  11   2    2.18    1.49
   6  11   2    3.10    0.52
   7 -11   2    0.56    0.41
  -7 -11  -2    0.65    0.35
   7 -11   2    0.97    0.47
  -7 -11  -2    0.72    0.35
  -7  11  -2    0.15    0.43
   7  11   2    0.68    0.55
   8 -11   2    4.10    0.56
  -8 -11  -2    4.63    0.49
  -8 -11  -2    4.05    0.38
  -8  11  -2    3.63    0.42
   8  11   2    4.16    0.54
   8  11   2    2.74    0.62
   9 -11   2   10.48    1.17
  -9 -11  -2    8.30    0.67
  -9 -11  -2    8.18    0.75
   9  11   2    7.70    0.77
  -9  11  -2   10.47    0.78
 -10 -11  -2    0.28    0.29
 -10  11  -2    0.58    0.32
 -10 -12   2    1.06    0.39
 -10  12   2    0.21    0.34
   9 -12  -2    1.00    0.88
  -9 -12   2    1.00    0.33
  -9  12   2    0.38    0.37
   8 -12  -2    0.88    0.46
  -8 -12   2    0.08    0.40
   8 -12  -2   -0.47    0.48
  -8 -12   2    0.17    0.25
  -8  12   2    0.10    0.32
   8  12  -2    0.10    0.70
   7 -12  -2    1.55    0.35
   7 -12  -2    2.31    0.48
  -7 -12   2    0.95    0.36
  -7  12   2    1.26    0.41
   7  12  -2    1.28    0.64
   6 -12  -2    7.20    0.76
  -6 -12   2    6.75    0.55
  -6 -12   2    5.59    0.85
  -6 -12   2    6.18    1.41
   6 -12  -2    7.91    0.63
  -6 -12   2    6.80    0.66
   6  12  -2    6.72    0.69
  -6  12   2    6.26    0.64
   6  12  -2    4.20    1.67
  -6  12   2    3.93    1.86
  -5 -12   2    3.44    1.03
   5 -12  -2    4.52    1.51
  -5 -12   2    3.65    0.40
  -5 -12   2    3.07    0.35
   5 -12  -2    4.52    0.42
   5 -12  -2    3.79    0.44
  -5 -12   2    2.98    0.54
  -5  12   2    3.02    1.33
   5  12  -2    2.89    1.24
   5  12  -2    3.81    0.55
  -5  12   2    4.04    0.43
  -4 -12   2    3.08    0.35
  -4 -12   2    1.95    0.98
  -4 -12   2    3.52    0.38
  -4 -12   2    3.76    0.43
   4 -12  -2    5.96    1.00
  -4 -12   2    3.91    0.90
   4  12  -2    3.34    1.01
  -4  12   2    3.59    0.45
  -4  12   2    3.40    1.03
  -4  12   2    3.30    0.57
   4  12  -2    3.75    0.45
   3 -12  -2    1.04    0.27
  -3 -12   2    1.08    0.31
   3 -12  -2    2.04    0.72
  -3 -12   2    1.42    0.66
   3 -12  -2    1.23    0.32
  -3 -12   2    1.14    0.36
   3 -12  -2    1.11    0.45
  -3 -12   2    1.03    0.31
  -3 -12   2    0.68    0.70
  -3  12   2    1.32    0.42
   3  12  -2    0.46    0.37
  -3  12   2    0.81    0.77
  -3  12   2    0.94    0.42
   3  12  -2    0.73    0.79
   2 -12  -2   -0.05    0.25
   2 -12  -2   -0.08    0.29
  -2 -12   2    0.23    0.58
  -2 -12   2    0.33    0.27
  -2 -12   2    0.76    0.61
   2 -12  -2   -0.41    0.58
  -2  12   2    0.59    0.65
  -2  12   2    0.52    0.74
  -2  12   2    0.31    0.36
   2  12  -2    0.29    0.70
   1 -12  -2    0.01    0.27
  -1 -12   2    0.12    0.52
   1 -12  -2    0.57    0.51
  -1 -12   2   -0.10    0.23
  -1  12   2    0.52    0.29
   1  12  -2    0.41    0.63
  -1  12   2    0.80    0.62
  -1  12   2    0.03    0.58
   0 -12   2    0.26    0.50
   0 -12  -2    0.80    0.51
   0 -12  -2    0.36    0.23
   0 -12   2    0.57    0.26
   0  12  -2    1.20    0.65
   0  12   2    0.44    0.56
   0  12   2    0.39    0.28
  -1 -12  -2   -0.46    0.52
   1 -12   2   -0.18    0.24
   1 -12   2    0.34    0.50
  -1 -12  -2   -0.04    0.25
   1 -12   2    0.01    0.27
  -1 -12  -2    0.06    0.58
   1  12   2   -0.02    0.27
  -1  12  -2   -0.04    0.63
   1  12   2   -0.23    0.57
  -1  12  -2   -0.34    0.65
  -2 -12  -2    0.79    0.65
  -2 -12  -2    0.29    0.64
  -2 -12  -2    0.13    0.25
   2 -12   2   -0.13    0.24
   2 -12   2    0.08    0.60
   2 -12   2    0.27    0.32
   2 -12   2    0.16    0.29
  -2  12  -2    0.54    0.81
   2  12   2    0.31    0.29
   2  12   2    0.67    0.67
  -2  12  -2    0.14    0.70
  -3 -12  -2    2.76    0.38
   3 -12   2    2.44    0.31
   3 -12   2    2.38    0.48
  -3 -12  -2    2.57    0.78
  -3 -12  -2    2.65    0.44
  -3 -12  -2    2.07    0.32
   3 -12   2    1.77    0.74
  -3 -12  -2    2.93    0.74
   3 -12   2    2.79    0.36
  -3  12  -2    2.02    1.01
   3  12   2    2.93    0.83
  -3  12  -2    2.44    0.91
   3  12   2    2.96    0.35
  -3  12  -2    2.39    0.49
   4 -12   2    1.15    0.29
  -4 -12  -2    1.57    0.34
  -4 -12  -2    1.82    0.87
   4 -12   2    1.61    1.05
  -4 -12  -2    0.93    0.37
   4 -12   2    1.01    0.28
  -4 -12  -2    1.28    0.34
  -4  12  -2    1.61    0.47
  -4  12  -2    1.19    1.34
   4  12   2    1.09    0.94
   4  12   2    1.43    0.35
  -4  12  -2    1.02    1.16
   5 -12   2    0.24    0.39
   5 -12   2    0.35    0.39
  -5 -12  -2    0.39    1.13
  -5 -12  -2    0.28    0.50
   5  12   2   -0.03    0.46
   5  12   2    0.86    1.23
   6 -12   2    9.31    0.72
  -6 -12  -2    8.82    0.79
  -6 -12  -2    5.33    1.51
  -6 -12  -2    7.17    0.65
  -6 -12  -2    8.59    0.68
   6 -12   2    8.15    0.79
   6  12   2   10.17    1.95
  -6  12  -2    7.81    0.78
   6  12   2    9.26    0.92
   7 -12   2    0.43    0.46
   7 -12   2   -0.29    0.37
  -7 -12  -2    0.10    0.33
  -7 -12  -2    0.11    0.31
  -7  12  -2   -0.08    0.52
   7  12   2    0.50    0.56
  -8 -12  -2   -0.10    0.40
   8 -12   2   -0.14    0.56
   8 -12   2    0.15    0.53
  -8 -12  -2    0.51    0.37
   8  12   2   -0.09    0.67
  -8  12  -2    0.64    0.48
  -9 -12  -2    0.37    0.33
  -9 -12  -2    0.69    0.34
  -9  12  -2    0.54    0.36
 -10 -12  -2   -0.03    0.25
 -10  12  -2   -0.03    0.30
 -10 -13   2   -0.15    0.23
 -10  13   2   -0.01    0.23
  -9  13   2    2.42    0.35
  -8 -13   2    4.79    0.43
   8 -13  -2    4.42    0.49
   8 -13  -2    5.18    0.63
  -8 -13   2    4.30    0.47
   8  13  -2    4.39    0.85
  -7 -13   2    3.01    0.39
   7 -13  -2    3.06    0.38
  -7 -13   2    3.79    0.39
   7 -13  -2    3.34    0.53
   7  13  -2    1.93    1.22
  -7  13   2    3.25    0.47
  -6 -13   2   42.49    1.75
   6 -13  -2   41.73    1.84
  -6 -13   2   42.60    1.77
  -6 -13   2   38.24    2.13
  -6 -13   2   35.51    3.04
   6 -13  -2   42.49    1.76
  -6  13   2   41.99    1.80
   6  13  -2   39.71    1.98
  -6  13   2   34.52    3.78
   6  13  -2   47.31    4.28
  -5 -13   2    2.11    0.33
  -5 -13   2    2.17    1.17
  -5 -13   2    1.37    0.28
   5 -13  -2    1.25    0.30
   5 -13  -2    1.43    0.45
  -5 -13   2    1.47    0.59
  -5  13   2   -0.30    1.51
  -5  13   2    2.37    0.39
   5  13  -2    1.77    0.62
   5  13  -2    2.40    1.54
  -4 -13   2   27.03    1.92
   4 -13  -2   26.94    1.20
  -4 -13   2   25.37    1.21
  -4 -13   2   26.85    1.19
   4 -13  -2   26.99    1.28
   4 -13  -2   25.29    2.08
   4  13  -2   27.78    2.09
  -4  13   2   27.25    1.26
   4  13  -2   25.82    1.31
  -4  13   2   24.98    2.13
   3 -13  -2   73.92    3.35
  -3 -13   2   74.49    3.37
  -3 -13   2   74.85    3.31
   3 -13  -2   74.66    3.02
  -3 -13   2   77.72    3.06
   3 -13  -2   73.46    3.03
  -3 -13   2   75.07    3.03
  -3 -13   2   73.42    3.03
   3 -13  -2   71.52    3.27
  -3  13   2   70.77    3.04
   3  13  -2   76.34    3.08
   3  13  -2   76.27    3.41
  -3  13   2   73.70    3.39
  -2 -13   2    6.63    0.63
  -2 -13   2    7.07    0.78
   2 -13  -2    8.82    0.85
  -2 -13   2    7.22    0.57
   2 -13  -2    5.90    0.54
  -2 -13   2    6.60    0.66
   2 -13  -2    6.07    0.65
   2 -13  -2    6.35    0.58
  -2  13   2    5.03    0.81
  -2  13   2    5.88    0.53
   2  13  -2    7.39    0.92
  -1 -13   2   48.28    1.99
  -1 -13   2   46.26    2.01
  -1 -13   2   44.19    2.01
   1 -13  -2   49.66    1.99
   1 -13  -2   49.78    2.25
  -1 -13   2   49.41    2.26
   1 -13  -2   45.92    2.01
  -1  13   2   49.61    2.26
   1  13  -2   49.13    2.34
  -1  13   2   43.72    2.31
  -1  13   2   46.99    2.00
   0 -13  -2    0.19    0.28
   0 -13   2   -0.02    0.28
   0 -13  -2   -0.09    0.55
   0 -13   2    0.17    0.38
   0 -13   2   -0.52    0.51
   0 -13  -2    0.23    0.39
   0  13   2    0.65    0.70
   0  13   2   -0.30    0.33
   0  13  -2    0.36    0.75
   0  13  -2    0.90    0.70
   1 -13   2   10.94    0.72
  -1 -13  -2   11.28    0.67
  -1 -13  -2   12.54    1.21
   1 -13   2   10.64    0.65
  -1 -13  -2   11.75    0.82
   1 -13   2   10.85    0.69
   1 -13   2   11.98    1.16
  -1 -13  -2   13.57    0.98
  -1  13  -2    9.08    0.91
   1  13   2   11.94    0.71
  -1  13  -2    8.15    0.96
   1  13   2   11.04    1.23
  -2 -13  -2    3.61    0.37
  -2 -13  -2    5.19    0.83
   2 -13   2    4.39    0.49
  -2 -13  -2    3.92    0.41
  -2 -13  -2    4.86    0.83
  -2 -13  -2    4.95    0.46
   2 -13   2    4.01    0.36
   2 -13   2    5.01    0.44
   2 -13   2    4.23    0.86
  -2  13  -2    3.51    0.84
   2  13   2    3.43    0.83
   2  13   2    4.88    0.57
  -2  13  -2    4.16    1.02
  -3 -13  -2    1.49    0.30
   3 -13   2    2.02    0.55
  -3 -13  -2    2.04    0.38
  -3 -13  -2    2.25    0.90
  -3 -13  -2    1.26    0.87
  -3 -13  -2    0.99    0.33
   3 -13   2    1.47    0.30
   3 -13   2    2.30    0.89
   3 -13   2    1.54    0.32
  -3  13  -2    2.47    0.45
   3  13   2    1.50    0.37
  -3  13  -2    1.15    1.01
   3  13   2    2.12    1.06
  -3  13  -2    2.32    1.22
  -4 -13  -2    0.55    1.01
   4 -13   2    0.16    0.27
  -4 -13  -2    0.74    0.47
  -4 -13  -2    0.45    0.26
   4 -13   2    1.32    1.20
   4 -13   2    0.77    0.39
  -4 -13  -2    0.81    0.34
  -4  13  -2    0.69    0.44
  -4  13  -2    0.28    1.38
   4  13   2    0.70    0.49
   4  13   2    0.98    1.07
   5 -13   2    5.25    0.39
  -5 -13  -2    5.54    0.64
  -5 -13  -2    1.35    1.22
   5 -13   2    3.66    0.48
  -5 -13  -2    4.19    0.38
  -5 -13  -2    4.08    0.39
  -5  13  -2    5.00    0.50
   5  13   2    3.88    1.48
   5  13   2    4.67    0.61
  -6 -13  -2   -0.78    0.32
   6 -13   2    0.11    0.44
  -6 -13  -2   -0.11    0.28
  -6 -13  -2   -0.46    0.66
   6 -13   2   -0.17    0.33
  -6  13  -2   -0.61    0.40
   6  13   2   -0.15    0.55
   7 -13   2    5.13    0.43
  -7 -13  -2    5.29    0.57
   7 -13   2    4.75    0.84
  -7 -13  -2    4.88    0.60
   7  13   2    4.27    0.67
  -7  13  -2    5.75    0.50
   8 -13   2    4.69    0.54
  -8 -13  -2    6.28    0.65
   8 -13   2    6.47    0.69
  -8 -13  -2    6.25    0.67
  -8  13  -2    5.17    0.55
   8  13   2    8.49    0.86
  -9 -13  -2    1.29    0.32
  -9  13  -2    1.55    0.34
 -10 -14   2    6.37    0.42
 -10  14   2    5.66    0.42
  -9 -14   2    0.56    0.28
  -9  14   2    0.13    0.31
  -8 -14   2    3.25    0.41
  -8 -14   2    4.55    0.41
   8 -14  -2    3.56    0.59
   8 -14  -2    4.60    0.44
  -8  14   2    3.21    0.45
   7 -14  -2   -0.04    0.48
  -7 -14   2    0.40    0.31
  -7 -14   2    0.01    0.30
   7 -14  -2    0.08    0.29
  -7  14   2    0.16    0.39
   7  14  -2    0.05    0.83
   6 -14  -2   18.22    1.10
  -6 -14   2   17.51    1.47
  -6 -14   2   19.94    0.97
   6 -14  -2   19.41    0.96
  -6 -14   2   20.87    0.96
   6  14  -2   18.35    1.43
  -6  14   2   17.31    1.02
   5 -14  -2   33.71    1.55
  -5 -14   2   30.61    2.65
  -5 -14   2   34.13    1.45
  -5 -14   2   34.71    1.73
   5 -14  -2   33.98    1.45
  -5 -14   2   33.39    1.45
   5  14  -2   30.61    1.75
   5  14  -2   32.25    3.05
  -5  14   2   31.28    3.39
  -5  14   2   32.83    1.48
  -4 -14   2    0.48    0.48
  -4 -14   2    1.30    0.44
  -4 -14   2    0.87    0.46
   4 -14  -2    0.80    0.25
   4 -14  -2    0.43    0.42
   4 -14  -2    0.05    1.23
  -4 -14   2    1.52    1.17
  -4  14   2    0.49    0.46
  -4  14   2   -0.18    1.38
   4  14  -2    0.33    0.70
   4  14  -2    0.90    1.35
  -3 -14   2    3.29    0.87
  -3 -14   2    5.38    0.53
  -3 -14   2    5.29    0.54
   3 -14  -2    5.26    1.00
  -3 -14   2    4.95    1.08
  -3 -14   2    4.90    0.59
   3 -14  -2    5.15    0.57
   3 -14  -2    4.91    0.54
   3  14  -2    4.96    1.21
  -3  14   2    5.73    0.47
  -3  14   2    5.86    1.18
   2 -14  -2    4.41    0.47
  -2 -14   2    4.71    0.55
   2 -14  -2    5.21    0.56
  -2 -14   2    4.58    0.86
  -2 -14   2    5.31    0.61
  -2 -14   2    3.19    0.34
   2 -14  -2    4.20    0.36
  -2  14   2    4.96    0.97
   2  14  -2    3.20    0.95
   1 -14  -2   54.12    2.35
   1 -14  -2   56.70    2.36
  -1 -14   2   58.49    2.36
  -1 -14   2   59.81    2.64
  -1 -14   2   56.33    2.36
   1 -14  -2   57.74    2.65
  -1 -14   2   55.49    2.35
  -1 -14   2   54.88    2.40
  -1  14   2   51.42    2.77
   1  14  -2   59.14    2.79
  -1  14   2   58.03    2.69
   0 -14  -2    3.81    0.39
   0 -14  -2    3.10    0.70
   0 -14   2    2.48    0.42
   0 -14   2    2.82    0.37
   0 -14  -2    3.24    0.41
   0 -14  -2    3.00    0.43
   0 -14   2    2.75    0.40
   0 -14   2    3.36    0.43
   0 -14   2    2.13    0.68
   0 -14  -2    3.12    0.56
   0  14   2    4.03    0.49
   0  14   2    2.42    0.80
   0  14  -2    2.54    0.82
   0  14  -2    4.01    0.91
  -1 -14  -2    7.93    0.63
   1 -14   2    7.03    0.63
  -1 -14  -2    6.57    0.70
   1 -14   2    9.61    0.91
   1 -14   2    5.59    0.58
  -1 -14  -2   11.41    0.95
  -1 -14  -2    6.92    0.82
   1 -14   2    7.98    0.62
  -1  14  -2    6.19    0.95
   1  14   2    6.03    0.93
  -1  14  -2    7.74    1.06
   1  14   2    7.59    0.70
   2 -14   2   -0.74    1.00
  -2 -14  -2    0.18    0.34
  -2 -14  -2    1.35    0.86
  -2 -14  -2   -0.51    0.86
  -2 -14  -2    0.09    0.31
  -2 -14  -2    0.07    0.33
   2 -14   2    0.00    0.40
   2 -14   2    0.46    0.30
   2 -14   2    0.17    0.32
   2  14   2   -0.01    1.35
  -2  14  -2    0.13    0.98
   2  14   2    0.30    0.41
  -2  14  -2   -0.76    1.15
  -3 -14  -2   11.49    0.72
   3 -14   2   11.21    0.67
  -3 -14  -2    8.52    1.22
   3 -14   2    9.22    1.16
  -3 -14  -2   10.92    0.69
   3 -14   2   11.45    1.13
  -3 -14  -2   10.76    1.14
  -3 -14  -2   12.26    0.85
  -3  14  -2   10.93    0.74
   3  14   2   11.17    0.94
  -3  14  -2    9.06    1.34
   3  14   2    9.00    1.21
  -4 -14  -2   19.25    1.57
  -4 -14  -2   17.38    0.87
   4 -14   2   16.18    0.99
  -4 -14  -2   17.43    1.07
   4 -14   2   13.79    1.63
  -4 -14  -2   16.28    0.87
   4 -14   2   15.78    0.84
   4  14   2   18.71    2.12
   4  14   2   17.47    1.11
  -4  14  -2   16.35    0.93
  -5 -14  -2   -1.26    1.55
   5 -14   2    0.50    0.31
   5 -14   2   -0.15    0.43
  -5 -14  -2    0.37    0.55
  -5 -14  -2   -0.10    0.35
  -5 -14  -2    0.73    0.29
  -5  14  -2    0.61    0.46
   5  14   2   -2.55    1.68
   5  14   2    0.43    0.60
  -6 -14  -2    0.13    0.30
   6 -14   2    0.15    0.31
  -6 -14  -2    0.34    0.70
   6 -14   2    0.11    0.45
  -6 -14  -2   -0.47    0.34
  -6  14  -2   -0.39    0.38
   6  14   2    0.39    0.63
   7 -14   2   19.30    1.13
   7 -14   2   18.94    1.04
  -7 -14  -2   21.60    1.10
   7  14   2   17.37    1.35
  -8 -14  -2    1.06    0.37
   8 -14   2    1.43    0.42
  -8 -14  -2    1.39    0.34
   8 -14   2    1.55    0.58
  -8  14  -2    1.20    0.40
  -9 -14  -2    0.19    0.28
  -9 -14  -2   -0.12    0.41
  -9  14  -2    0.57    0.34
  -9 -15   2    2.61    0.29
  -9  15   2    2.25    0.33
  -8 -15   2    3.51    0.38
  -8 -15   2    4.61    0.53
   8 -15  -2    4.36    0.39
  -8  15   2    3.27    0.39
   7 -15  -2    0.97    0.51
  -7 -15   2    0.23    0.45
   7 -15  -2    0.62    0.35
  -7 -15   2    0.27    0.34
  -7  15   2    0.75    0.55
  -6 -15   2    9.75    0.92
   6 -15  -2    9.41    0.88
  -6 -15   2   10.68    0.71
   6 -15  -2    9.89    0.67
  -6 -15   2    9.70    0.68
  -6  15   2    9.71    0.76
   5 -15  -2    1.32    0.48
  -5 -15   2    1.11    0.61
  -5 -15   2    1.40    0.31
   5 -15  -2    1.67    0.30
  -5 -15   2    1.12    0.33
  -5  15   2    1.46    0.39
   4 -15  -2    8.74    0.56
  -4 -15   2    6.24    1.24
   4 -15  -2    7.36    0.83
  -4 -15   2    7.87    0.60
   4 -15  -2    7.34    1.51
  -4 -15   2    7.50    0.63
  -4 -15   2    7.92    0.94
   4  15  -2   10.92    1.78
  -4  15   2    7.54    1.76
  -4  15   2    7.68    0.67
   3 -15  -2   13.28    0.73
  -3 -15   2   13.30    1.44
  -3 -15   2   11.43    0.90
   3 -15  -2   10.94    0.90
   3 -15  -2   12.49    1.31
  -3  15   2    8.89    1.45
   3  15  -2    9.29    1.43
  -2 -15   2   54.45    2.23
  -2 -15   2   56.67    2.31
  -2 -15   2   53.85    2.23
   2 -15  -2   53.30    2.22
  -2 -15   2   54.85    2.80
   2 -15  -2   54.64    2.73
   2 -15  -2   52.14    2.31
  -2  15   2   50.36    2.84
   2  15  -2   53.25    2.91
  -1 -15   2    6.24    0.91
  -1 -15   2    5.06    0.55
  -1 -15   2    4.96    0.57
   1 -15  -2    7.24    0.67
   1 -15  -2    7.50    0.97
  -1 -15   2    5.59    0.63
   1 -15  -2    5.86    0.60
  -1  15   2    7.77    1.11
   1  15  -2    4.58    1.11
   0 -15  -2    0.01    0.32
   0 -15  -2    0.19    0.51
   0 -15  -2   -0.59    0.38
   0 -15   2    0.19    0.75
   0 -15   2   -0.19    0.38
   0 -15   2    0.27    0.36
   0 -15  -2    0.59    0.76
   0 -15  -2    0.45    0.32
   0 -15   2    0.36    0.33
   0 -15   2   -0.14    0.37
   0  15  -2   -0.80    1.06
   0  15   2   -1.09    1.02
   0  15  -2   -0.19    1.02
   0  15   2    0.33    0.56
   0  15   2    1.48    0.98
   1 -15   2    6.06    0.64
  -1 -15  -2    5.75    0.99
   1 -15   2    7.60    0.96
  -1 -15  -2    5.81    0.61
  -1 -15  -2    6.93    0.72
   1 -15   2    5.94    0.61
  -1 -15  -2    7.05    0.52
   1 -15   2    5.97    0.58
  -1  15  -2    5.95    1.08
   1  15   2    7.63    0.63
   1  15   2    4.32    1.01
  -1  15  -2    6.62    1.25
  -2 -15  -2   35.36    1.54
   2 -15   2   35.39    2.18
   2 -15   2   35.16    1.64
  -2 -15  -2   34.11    2.35
  -2 -15  -2   37.49    1.64
  -2 -15  -2   37.53    1.54
  -2 -15  -2   37.34    2.26
   2 -15   2   35.12    1.52
   2 -15   2   34.14    1.54
  -2  15  -2   29.82    2.80
   2  15   2   34.86    2.26
   3 -15   2   27.28    1.20
  -3 -15  -2   28.09    2.28
   3 -15   2   25.64    2.30
  -3 -15  -2   26.52    1.22
  -3 -15  -2   29.41    2.42
   3 -15   2   26.59    1.32
  -3 -15  -2   27.80    1.21
  -3 -15  -2   27.82    1.37
  -3  15  -2   25.18    2.68
  -3  15  -2   26.55    1.24
   3  15   2   26.01    1.46
   3  15   2   23.93    2.29
   4 -15   2   -0.03    0.28
  -4 -15  -2    1.78    1.41
  -4 -15  -2   -0.05    0.32
  -4 -15  -2   -0.43    0.47
   4 -15   2   -0.56    1.73
  -4 -15  -2    0.24    0.26
   4 -15   2    0.05    0.44
   4  15   2    0.34    0.63
   4  15   2   -1.15    1.66
  -4  15  -2   -0.67    0.40
   5 -15   2    1.31    0.30
  -5 -15  -2    1.56    0.38
  -5 -15  -2    1.14    0.56
   5 -15   2    0.74    0.45
  -5 -15  -2    1.04    0.29
   5  15   2    0.57    0.68
  -5  15  -2    0.81    0.41
   6 -15   2    0.12    0.29
  -6 -15  -2    0.26    0.85
  -6 -15  -2    0.55    0.34
  -6 -15  -2   -0.10    0.29
   6  15   2    0.43    0.71
  -6  15  -2   -0.11    0.42
  -7 -15  -2   10.45    0.78
   7 -15   2   11.04    0.78
   7 -15   2   10.95    0.93
  -7 -15  -2   10.91    0.74
  -7  15  -2   10.39    0.85
   7  15   2   10.92    1.00
  -8 -15  -2    0.00    0.32
  -8 -15  -2    0.20    0.30
   8 -15   2   -0.15    0.36
  -8  15  -2   -0.27    0.35
  -9 -15  -2    5.17    0.49
  -9 -15  -2    4.28    0.43
  -9  15  -2    5.23    0.49
  -9 -16   2   -0.53    0.22
  -9  16   2    0.03    0.24
   8 -16  -2    0.83    0.30
  -8 -16   2    0.57    0.28
  -8 -16   2    0.70    0.30
  -8  16   2    0.64    0.30
   7 -16  -2    5.34    0.55
   7 -16  -2    3.78    0.60
  -7 -16   2    3.97    0.41
  -7 -16   2    5.39    0.61
  -7  16   2    6.33    0.70
  -6 -16   2    1.81    0.77
  -6 -16   2    2.01    0.30
  -6 -16   2    2.32    0.34
   6 -16  -2    3.02    0.54
   6 -16  -2    1.65    0.27
  -6  16   2    1.84    0.36
  -5 -16   2    1.15    0.65
   5 -16  -2    2.34    0.32
   5 -16  -2    2.81    0.52
  -5 -16   2    1.27    0.33
  -5 -16   2    1.29    0.32
  -5  16   2    0.88    0.37
  -4 -16   2   -0.06    0.51
  -4 -16   2    0.76    0.32
   4 -16  -2    0.72    0.53
   4 -16  -2    1.25    0.30
  -4 -16   2    0.48    0.26
  -4  16   2    0.47    0.36
   4  16  -2   -1.45    1.98
  -4  16   2    1.00    2.28
  -3 -16   2    6.93    1.60
   3 -16  -2    3.27    1.27
  -3 -16   2    5.19    0.58
   3 -16  -2    5.99    0.50
  -3 -16   2    5.47    0.57
   3 -16  -2    3.60    0.98
  -3 -16   2    5.31    0.60
   3  16  -2    5.23    1.70
  -3  16   2    6.28    0.61
  -3  16   2    4.38    1.74
   2 -16  -2    0.90    0.60
  -2 -16   2    0.68    0.28
  -2 -16   2    0.41    0.33
   2 -16  -2    0.67    0.25
  -2 -16   2    1.26    1.18
  -2 -16   2    0.68    0.47
   2 -16  -2    0.02    1.08
   2  16  -2    0.99    1.43
  -2  16   2    1.13    0.37
  -2  16   2   -0.33    1.24
  -1 -16   2    1.30    0.29
   1 -16  -2    1.60    0.31
   1 -16  -2    2.42    0.54
  -1 -16   2    2.50    0.49
   1 -16  -2    1.44    0.92
  -1 -16   2    3.27    1.04
   1  16  -2    1.58    1.36
  -1  16   2    1.45    1.13
   1  16  -2    3.24    1.27
   0 -16   2    0.68    0.84
   0 -16  -2    0.42    0.45
   0 -16  -2    0.19    0.36
   0 -16   2    0.03    0.30
   0 -16   2    0.06    0.47
   0 -16   2    0.42    0.37
   0 -16  -2    0.43    1.00
   0 -16   2    0.02    0.35
   0 -16  -2   -0.67    0.34
   0 -16  -2    0.13    0.46
   0  16  -2    1.40    1.27
   0  16  -2    0.63    1.19
   0  16   2   -1.54    1.18
  -1 -16  -2    1.94    1.09
  -1 -16  -2    1.93    0.50
   1 -16   2    1.81    0.55
   1 -16   2    2.67    1.01
  -1 -16  -2    2.27    0.41
   1 -16   2    1.77    0.48
  -1  16  -2    3.08    1.48
   1  16   2    0.71    1.23
  -1  16  -2    2.52    1.23
  -2 -16  -2    1.26    0.49
  -2 -16  -2    1.80    0.35
  -2 -16  -2    0.96    0.33
   2 -16   2    1.71    0.29
   2 -16   2    0.95    0.62
  -2 -16  -2    1.29    1.21
   2 -16   2    0.76    1.02
  -2  16  -2    1.69    0.42
   2  16   2    1.91    0.69
   2  16   2    1.05    1.37
  -2  16  -2   -1.10    1.66
   3 -16   2    4.07    0.56
  -3 -16  -2    3.55    0.53
   3 -16   2    3.34    1.43
   3 -16   2    5.80    0.52
  -3 -16  -2    3.19    1.51
  -3 -16  -2    5.57    0.56
  -3 -16  -2    6.33    0.58
  -3  16  -2    6.85    0.64
   3  16   2    4.49    0.77
   3  16   2    3.38    1.60
  -4 -16  -2    5.05    0.60
  -4 -16  -2    4.94    0.55
   4 -16   2    5.91    0.56
  -4 -16  -2    3.49    0.55
   4 -16   2    6.01    0.53
   4  16   2    4.68    0.80
  -4  16  -2    5.70    0.52
  -5 -16  -2    0.34    0.33
  -5 -16  -2    0.16    0.59
  -5 -16  -2    0.50    0.29
   5 -16   2    1.32    0.49
   5 -16   2    0.51    0.28
   5  16   2    1.59    0.76
  -5  16  -2    0.57    0.39
  -6 -16  -2    0.08    0.22
   6 -16   2    0.64    0.50
  -6 -16  -2    0.48    0.72
   6  16   2    0.84    0.84
   7 -16   2    9.47    1.00
  -7 -16  -2   10.07    0.72
   7 -16   2   10.29    0.68
  -7 -16  -2   10.44    0.69
  -7  16  -2    9.88    0.82
  -8 -16  -2    0.60    0.26
   8 -16   2    0.63    0.32
  -8 -16  -2    0.91    0.29
  -8  16  -2    0.82    0.32
  -9 -17   2    0.86    0.23
  -9  17   2    0.59    0.23
  -8 -17   2    1.01    0.29
   8 -17  -2    0.91    0.26
  -8 -17   2    0.32    0.25
  -8  17   2    0.82    0.28
  -7 -17   2    0.87    0.33
  -7 -17   2    0.40    0.28
   7 -17  -2    0.85    0.30
  -7  17   2    1.41    0.38
  -6 -17   2    1.52    0.37
  -6 -17   2    1.66    0.35
  -6 -17   2    1.91    0.80
   6 -17  -2    2.67    0.56
   6 -17  -2    1.51    0.32
  -6  17   2    1.45    0.39
   5 -17  -2   13.10    0.72
  -5 -17   2   12.71    0.78
   5 -17  -2   11.79    0.97
  -5 -17   2   13.32    0.77
  -5  17   2   13.39    0.84
  -4 -17   2    9.59    0.67
   4 -17  -2    9.14    0.99
  -4 -17   2    7.95    0.99
   4 -17  -2   10.75    0.64
  -4 -17   2    9.73    0.68
  -4  17   2    8.87    0.72
  -3 -17   2    0.26    0.30
  -3 -17   2    0.13    0.48
   3 -17  -2    0.90    0.26
  -3 -17   2    0.08    0.27
   3  17  -2   -1.27    2.44
  -3  17   2    2.79    2.40
  -3  17   2    0.26    0.32
  -2 -17   2    6.03    1.57
  -2 -17   2    4.21    0.54
   2 -17  -2    3.55    1.18
   2 -17  -2    5.11    0.71
  -2 -17   2    4.92    0.57
  -2 -17   2    5.46    0.56
   2 -17  -2    6.47    0.52
  -2  17   2    4.65    1.66
  -2  17   2    4.27    0.43
   2  17  -2    6.18    1.95
   1 -17  -2    0.14    0.53
  -1 -17   2    0.14    0.29
  -1 -17   2    0.67    0.32
  -1 -17   2    0.49    0.49
   1 -17  -2    0.90    0.26
   1 -17  -2    0.08    1.23
  -1 -17   2    0.72    1.14
  -1  17   2    0.64    1.50
   1  17  -2    0.67    1.47
   1  17  -2    0.48    1.70
   0 -17   2   54.13    2.27
   0 -17  -2   56.69    2.37
   0 -17  -2   53.07    2.93
   0 -17   2   54.14    3.00
   0 -17   2   55.54    2.24
   0 -17   2   55.43    2.39
   0 -17  -2   53.65    2.24
   0 -17  -2   53.35    2.32
   0  17  -2   47.99    4.72
   0  17  -2   49.59    3.38
   0  17   2   53.02    3.18
   1 -17   2    2.18    1.09
  -1 -17  -2    1.82    1.20
  -1 -17  -2    2.05    0.49
   1 -17   2    2.78    0.48
  -1 -17  -2    2.51    0.41
   1 -17   2    1.99    0.57
  -1 -17  -2    2.14    0.37
   1 -17   2    2.49    0.33
  -1  17  -2    0.82    1.62
   1  17   2    3.02    1.53
  -2 -17  -2   25.84    1.35
   2 -17   2   24.35    2.59
   2 -17   2   25.19    1.14
  -2 -17  -2   25.65    2.02
  -2 -17  -2   25.20    1.20
  -2 -17  -2   25.03    1.17
   2 -17   2   22.77    1.53
  -2  17  -2   25.12    1.29
   2  17   2   26.82    2.78
  -3 -17  -2    6.68    0.63
   3 -17   2    7.46    0.53
   3 -17   2    5.37    0.79
  -3 -17  -2    6.84    0.63
  -3 -17  -2    6.73    0.65
  -3  17  -2    7.66    0.69
   3  17   2    8.54    0.94
  -4 -17  -2   10.11    0.70
   4 -17   2    8.49    0.93
  -4 -17  -2   10.79    0.71
   4 -17   2   11.44    0.67
  -4 -17  -2   10.68    1.05
  -4  17  -2   11.48    0.76
   4  17   2    9.34    0.98
  -5 -17  -2    0.95    0.33
   5 -17   2    1.00    0.53
  -5 -17  -2    0.71    0.60
  -5 -17  -2    1.46    0.30
   5 -17   2    1.29    0.28
  -5  17  -2    0.93    0.37
   5  17   2    0.55    0.95
  -6 -17  -2    2.38    0.82
   6 -17   2    4.01    0.61
  -6 -17  -2    4.73    0.46
   6 -17   2    5.11    0.56
  -6 -17  -2    5.05    0.59
   6  17   2    1.71    1.11
  -6  17  -2    4.42    0.50
   7 -17   2    0.11    0.29
  -7 -17  -2    0.73    0.32
  -7 -17  -2    0.19    0.28
  -7  17  -2    0.58    0.36
  -8 -17  -2    0.08    0.24
   8 -17   2    0.65    0.33
  -8 -17  -2    0.50    0.27
  -8  17  -2    0.17    0.28
  -8 -18   2    7.60    0.51
  -8 -18   2    8.50    0.48
   8 -18  -2    8.07    0.52
  -8  18   2    6.77    0.47
  -7 -18   2    6.66    0.53
  -7 -18   2    6.44    0.52
   7 -18  -2    6.99    0.47
  -7  18   2    5.50    0.57
   6 -18  -2    1.95    0.31
  -6 -18   2    1.95    0.31
  -6 -18   2    1.52    0.36
  -6  18   2    2.09    0.43
   5 -18  -2   -0.19    0.33
  -5 -18   2    0.20    0.66
  -4 -18   2    0.77    0.33
  -4 -18   2    0.61    0.29
  -4 -18   2    0.25    0.55
   4 -18  -2    0.52    0.28
  -4  18   2   -0.03    0.34
   3 -18  -2    0.35    0.27
  -3 -18   2    0.12    0.30
  -3 -18   2    0.54    0.55
  -3 -18   2    0.66    0.29
  -3  18   2    0.23    0.33
  -2 -18   2    3.71    0.37
  -2 -18   2    4.62    0.57
   2 -18  -2    5.10    0.50
  -2 -18   2    5.53    0.42
   2 -18  -2    4.87    0.78
  -2  18   2    5.70    0.57
  -1 -18   2    1.59    0.55
   1 -18  -2    1.43    0.60
   1 -18  -2    1.84    0.32
  -1 -18   2    1.09    0.31
  -1 -18   2    1.33    0.33
   1  18  -2    0.12    1.90
   0 -18   2    1.47    0.39
   0 -18  -2    1.77    0.48
   0 -18   2    0.94    0.31
   0 -18   2    1.18    0.56
   0 -18  -2    1.25    0.33
   0 -18  -2    0.93    0.50
   0  18   2    1.92    2.34
   0  18  -2    0.40    1.88
   1 -18   2   10.66    1.07
   1 -18   2   10.81    0.66
   1 -18   2   11.07    0.96
  -1 -18  -2   11.20    0.74
  -1 -18  -2   10.22    0.94
  -1 -18  -2    9.09    0.80
   2 -18   2    5.66    0.81
  -2 -18  -2    7.07    0.85
  -2 -18  -2    6.39    0.66
  -2 -18  -2    5.87    0.63
   2 -18   2    6.57    0.56
  -2  18  -2    7.51    0.68
  -3 -18  -2   11.18    1.01
   3 -18   2   11.63    0.68
  -3 -18  -2   12.70    0.75
  -3 -18  -2   11.81    0.75
  -3  18  -2   12.47    0.79
  -4 -18  -2   14.31    0.81
  -4 -18  -2   13.44    0.79
   4 -18   2   14.04    0.76
  -4  18  -2   13.87    0.86
   5 -18   2    9.84    1.05
  -5 -18  -2   11.64    0.77
  -5 -18  -2   10.24    0.70
   5 -18   2    9.24    0.65
  -5 -18  -2   11.59    1.23
  -5  18  -2   10.21    0.86
  -6 -18  -2   30.96    1.38
   6 -18   2   30.65    1.34
  -6 -18  -2   31.02    1.36
  -7 -18  -2   13.60    0.67
  -7 -18  -2   12.57    0.69
   7 -18   2   12.92    0.67
  -7  18  -2   11.13    0.70
  -8 -18  -2    9.37    0.50
  -8 -18  -2    8.01    0.52
  -8  18  -2    7.10    0.54
  -8 -19   2    8.55    0.47
  -8  19   2    8.84    0.48
  -7 -19   2   11.96    0.66
  -7 -19   2   15.22    0.69
   7 -19  -2   11.69    0.75
  -7  19   2   11.79    0.68
  -6 -19   2    1.68    0.28
   6 -19  -2    1.73    0.27
  -6 -19   2    1.30    0.31
  -6  19   2    1.56    0.37
  -5 -19   2    3.52    0.41
   5 -19  -2    3.95    0.35
  -5 -19   2    2.17    0.71
  -5 -19   2    2.68    0.33
  -5  19   2    3.50    0.45
  -4 -19   2    3.83    0.63
  -4 -19   2    2.76    0.43
   4 -19  -2    4.09    0.40
  -4 -19   2    3.42    0.34
   3 -19  -2    6.78    0.55
  -3 -19   2    6.71    0.61
  -3 -19   2    7.74    0.59
  -3  19   2    6.08    0.63
  -2 -19   2   48.84    2.14
  -2 -19   2   49.11    2.00
   2 -19  -2   43.91    2.35
  -2 -19   2   46.07    2.00
   2 -19  -2   47.34    1.97
  -2  19   2   47.96    2.01
  -1 -19   2    1.18    0.54
   1 -19  -2    1.17    0.30
  -1 -19   2    0.67    0.33
   1 -19  -2    1.03    0.65
   0 -19   2   19.22    1.24
   0 -19   2   19.38    1.10
   0 -19   2   20.52    0.98
   0 -19  -2   20.64    1.24
  -1 -19  -2   14.45    0.94
   1 -19   2   15.94    1.19
  -1 -19  -2   15.19    1.11
   1 -19   2   14.60    0.80
  -2 -19  -2    0.24    0.50
  -2 -19  -2    0.59    0.34
   2 -19   2    0.56    0.82
  -2 -19  -2    0.11    0.31
   2 -19   2    0.77    0.28
  -2  19  -2    0.50    0.35
   3 -19   2    4.17    0.33
  -3 -19  -2    3.59    0.39
  -3 -19  -2    3.78    0.74
  -3 -19  -2    4.06    0.37
  -3  19  -2    2.39    0.38
  -4 -19  -2   11.45    1.16
  -4 -19  -2   13.65    0.81
   4 -19   2   13.23    0.73
  -4 -19  -2   12.28    0.84
  -4  19  -2   14.26    0.89
  -5 -19  -2   25.27    1.14
  -5 -19  -2   23.97    1.17
   5 -19   2   24.72    1.11
  -5 -19  -2   21.45    1.53
  -5  19  -2   24.89    1.21
  -6 -19  -2    4.21    0.45
  -6 -19  -2    3.74    0.35
   6 -19   2    4.16    0.45
  -6  19  -2    2.76    0.38
   7 -19   2    2.21    0.25
  -7 -19  -2    1.79    0.27
  -7 -19  -2    2.26    0.26
  -7  19  -2    1.57    0.30
  -7 -20   2    3.66    0.40
   7 -20  -2    4.97    0.39
  -7 -20   2    4.78    0.39
  -7  20   2    3.75    0.37
  -6 -20   2    1.26    0.26
  -6 -20   2    1.54    0.25
   6 -20  -2    1.79    0.25
  -6  20   2    1.20    0.30
  -5 -20   2    0.59    0.29
   5 -20  -2    0.81    0.27
  -5 -20   2    0.42    0.25
  -5  20   2    0.45    0.36
  -4 -20   2    7.57    0.61
  -4 -20   2    6.70    0.73
   4 -20  -2    7.95    0.58
  -4 -20   2    8.00    0.66
  -4  20   2    7.79    0.72
  -3 -20   2    1.21    0.35
   3 -20  -2    0.84    0.31
  -3 -20   2    1.10    0.56
  -3 -20   2    0.65    0.45
  -3  20   2    1.45    0.42
  -2 -20   2    0.49    0.30
  -2 -20   2    0.51    0.54
  -2 -20   2    0.16    0.26
  -2  20   2    0.92    0.31
   1 -20  -2   26.88    1.62
  -1 -20   2   24.98    1.66
  -1 -20   2   27.96    1.28
   1 -20  -2   28.65    1.33
  -1  20   2   27.70    1.27
   0 -20   2    5.34    0.92
   0 -20   2    3.69    0.44
   0 -20  -2    4.64    1.02
   0 -20   2    4.00    0.38
  -1 -20  -2    8.61    0.85
   1 -20   2    7.51    0.80
  -1 -20  -2    7.94    0.83
   1 -20   2    8.65    0.57
  -1  20  -2    8.48    0.69
  -2 -20  -2    1.73    0.58
  -2  20  -2    2.29    0.36
  -3 -20  -2    0.27    0.35
  -3 -20  -2    0.24    0.34
  -3 -20  -2    0.30    0.56
   3 -20   2    0.15    0.29
  -3  20  -2    0.40    0.42
  -4 -20  -2    2.80    0.36
  -4 -20  -2    3.58    0.67
  -4 -20  -2    3.75    0.42
   4 -20   2    3.53    0.33
  -4  20  -2    3.14    0.43
  -5 -20  -2    0.13    0.31
   5 -20   2   -0.08    0.26
  -5 -20  -2   -0.02    0.27
  -5  20  -2    0.47    0.33
  -6 -20  -2    0.94    0.31
   6 -20   2    0.91    0.23
  -6 -20  -2    0.97    0.24
  -6  20  -2    0.63    0.38
  -7 -20  -2    1.79    0.22
   7 -20   2    2.20    0.25
  -7 -20  -2    2.29    0.29
  -7  20  -2    1.50    0.30
   6 -21  -2    1.07    0.21
  -6 -21   2    1.18    0.21
  -6 -21   2    1.38    0.24
  -6  21   2    1.47    0.25
  -5 -21   2    0.38    0.24
   5 -21  -2    0.59    0.23
  -5 -21   2    0.26    0.26
  -5  21   2    0.65    0.31
  -4 -21   2    0.00    0.26
  -4 -21   2   -0.22    0.28
   4 -21  -2    0.30    0.25
  -4  21   2    0.39    0.33
   3 -21  -2    0.87    0.30
  -3 -21   2    0.65    0.31
  -3 -21   2    1.19    0.57
  -3 -21   2    0.24    0.35
  -3  21   2    0.55    0.35
  -2 -21   2    0.18    0.51
  -2 -21   2    0.10    0.36
   2 -21  -2    0.77    0.34
  -2  21   2   -0.04    0.35
  -1 -21   2    8.36    1.00
  -1 -21   2    7.15    0.78
   1 -21  -2    7.97    0.68
   1 -21  -2    7.99    0.85
  -1  21   2    7.69    0.69
   0 -21   2   -0.23    0.64
   0 -21   2   -0.33    0.47
   0 -21   2    0.02    0.44
   0 -21  -2   -0.33    0.63
   1 -21   2    0.64    0.32
  -1 -21  -2   -0.01    0.60
   1 -21   2    0.08    0.80
  -1 -21  -2    0.19    0.49
  -1  21  -2    0.56    0.41
   2 -21   2    0.18    0.30
  -2 -21  -2    0.04    0.39
  -2 -21  -2   -0.38    0.60
  -2  21  -2    0.01    0.41
   3 -21   2    0.39    0.27
  -3 -21  -2    0.81    0.33
  -3 -21  -2    0.64    0.61
  -3  21  -2    0.37    0.37
   4 -21   2    0.04    0.23
  -4 -21  -2    0.33    0.27
  -4 -21  -2   -0.04    0.32
  -4  21  -2   -0.43    0.35
  -5 -21  -2    0.49    0.26
   5 -21   2    0.33    0.22
  -5 -21  -2    0.16    0.32
  -5  21  -2   -0.28    0.29
  -6 -21  -2    1.00    0.22
   6 -21   2    0.50    0.21
  -6  21  -2    1.07    0.27
  -6 -22   2    1.39    0.23
   6 -22  -2    1.68    0.22
  -6  22   2    0.91    0.25
   5 -22  -2    0.01    0.22
  -5 -22   2    0.26    0.24
  -5  22   2    0.12    0.26
  -4 -22   2   -0.05    0.25
   4 -22  -2    0.16    0.23
  -4  22   2   -0.17    0.29
  -3 -22   2    0.12    0.28
   3 -22  -2   -0.12    0.25
  -3  22   2    0.14    0.33
   2 -22  -2    1.49    0.30
  -2 -22   2    1.85    0.35
  -2 -22   2    1.11    0.62
  -2  22   2    1.56    0.36
   1 -22  -2   -0.25    0.49
  -1 -22   2    0.13    0.37
  -1 -22   2    0.45    0.65
  -1  22   2    0.45    0.31
   0 -22   2    1.42    0.77
   0 -22  -2    1.87    0.74
   0  22   2    2.55    0.39
   0  22  -2    1.21    0.36
   1 -22   2   -0.40    0.32
  -1 -22  -2   -0.20    0.64
  -1  22  -2   -0.37    0.32
   2 -22   2    1.25    0.29
  -2 -22  -2    3.18    1.02
  -2 -22  -2    0.78    0.38
  -2  22  -2    0.57    0.32
   3 -22   2    0.56    0.24
  -3 -22  -2    0.46    0.30
  -3  22  -2    0.32    0.35
   4 -22   2   -0.01    0.22
  -4 -22  -2   -0.15    0.22
  -4  22  -2    0.28    0.34
  -5 -22  -2   -0.04    0.22
   5 -22   2    0.03    0.20
  -5  22  -2    0.18    0.28
   5 -23  -2    3.67    0.34
  -5 -23   2    3.97    0.40
  -5  23   2    2.57    0.27
   4 -23  -2    2.58    0.24
  -4 -23   2    2.30    0.26
  -4  23   2    2.26    0.27
   3 -23  -2    0.01    0.24
  -3  23   2    0.14    0.27
   2 -23  -2    1.36    0.27
  -2 -23   2    1.27    0.31
  -2  23   2    1.26    0.30
  -1 -23   2    2.18    0.62
   1  23  -2    1.58    0.31
  -1  23   2    1.85    0.30
   0  23  -2    1.39    0.30
   0  23   2    2.41    0.32
   1 -23   2    1.29    0.38
   1  23   2    1.33    0.30
  -1  23  -2    0.61    0.29
  -2 -23  -2    1.47    0.39
   2 -23   2    1.50    0.39
  -2  23  -2    1.04    0.30
  -3 -23  -2    1.22    0.31
   3 -23   2    1.25    0.26
  -3  23  -2    1.30    0.36
   4 -23   2    1.64    0.21
  -4 -23  -2    1.53    0.27
  -4  23  -2    1.78    0.28
   5 -23   2    0.39    0.20
   4  24  -2    0.13    0.24
  -4  24   2    0.01    0.21
  -3 -24   2    0.66    0.28
   3  24  -2    0.30    0.25
  -3  24   2    0.52    0.24
  -2 -24   2    1.45    0.35
  -2  24   2    1.24    0.26
   2  24  -2    1.94    0.28
   1  24  -2    1.81    0.33
  -1  24   2    2.25    0.37
   0  24  -2    9.95    0.60
   0  24   2    9.77    0.59
  -1  24  -2    5.64    0.65
   2 -24   2    9.07    0.56
   2  24   2    9.67    0.53
  -2  24  -2   10.14    0.58
   3 -24   2    0.58    0.23
  -3  24  -2    0.70    0.27
   3  24   2    0.91    0.27
   2  25  -2   -0.14    0.26
  -2  25   2    0.17    0.23
   1  25  -2    1.21    0.26
  -1  25   2    1.21    0.25
   0  25  -2   33.09    1.36
   0  25   2   31.79    1.35
  -1  25  -2    3.69    0.43
   1  25   2    4.93    0.43
  -2  25  -2    0.56    0.32
   2  25   2    0.29    0.28
 -12   0   3    0.11    0.21
 -11   0   3    0.74    0.26
 -11   0   3    0.55    0.30
 -10   0   3   -0.05    0.31
 -10   0   3    0.23    0.34
  -9   0   3    0.21    0.32
  -9   0   3    0.90    0.38
  -9   0   3    0.52    0.60
  -8   0   3    0.46    1.44
   8   0  -3   -0.24    1.23
  -8   0   3    0.57    0.49
   8   0  -3    0.65    0.71
  -8   0   3    0.51    0.35
  -8   0   3    0.17    0.26
  -7   0   3    0.40    0.40
  -7   0   3    1.13    1.11
   7   0  -3    2.68    0.46
   7   0  -3    2.37    0.89
  -6   0   3    0.94    0.78
  -6   0   3    0.45    0.32
  -6   0   3    0.66    0.61
  -5   0   3    0.12    0.20
   5   0  -3    0.21    0.49
  -5   0   3   -0.02    0.47
  -5   0   3   -0.01    0.44
   4   0  -3   -0.26    0.32
  -4   0   3    0.15    0.31
   4   0  -3    0.16    0.27
  -3   0   3   -0.04    0.14
  -3   0   3    0.27    0.16
  -3   0   3   -0.12    0.24
  -3   0   3   -0.02    0.21
   3   0  -3   -0.06    0.19
  -2   0   3    0.08    0.17
  -2   0   3    0.32    0.14
  -2   0   3    0.20    0.15
  -1   0   3   -0.01    0.11
  -1   0   3    0.00    0.12
   0   0  -3    0.05    0.12
   0   0   3    0.07    0.09
   0   0   3    0.10    0.10
   0   0   3    0.10    0.11
   0   0  -3    0.07    0.12
   1   0   3   -0.02    0.12
  -1   0  -3    0.26    0.16
   1   0   3   -0.01    0.10
  -2   0  -3   -0.11    0.16
  -2   0  -3   -0.11    0.22
   2   0   3    0.14    0.17
  -3   0  -3    0.03    0.19
  -3   0  -3    0.52    0.25
  -3   0  -3    0.32    0.27
  -3   0  -3    0.26    0.17
   3   0   3    0.02    0.17
   3   0   3    0.36    0.23
   4   0   3   -0.11    0.20
  -4   0  -3    0.13    0.18
  -4   0  -3   -0.09    0.34
  -4   0  -3    0.10    0.44
   4   0   3    0.09    0.33
  -5   0  -3    0.05    0.61
   5   0   3    0.36    0.45
   5   0   3    0.23    0.24
  -5   0  -3   -0.34    0.57
  -5   0  -3    0.24    0.24
  -6   0  -3    1.35    0.90
   6   0   3    0.49    0.65
  -6   0  -3    1.12    0.87
   6   0   3    0.29    0.33
  -6   0  -3    0.02    0.33
  -7   0  -3   -0.62    1.25
  -7   0  -3    0.45    0.51
  -7   0  -3   -0.09    0.29
   7   0   3    0.04    0.55
   7   0   3    0.92    0.95
  -8   0  -3   -1.61    1.80
  -8   0  -3    0.64    0.30
  -8   0  -3   -0.65    0.47
   8   0   3   -0.86    1.30
   9   0   3    2.08    0.94
  -9   0  -3    1.15    0.31
 -10   0  -3    0.51    0.48
 -11   0  -3   -0.36    0.33
 -12  -1   3   -0.15    0.22
 -12   1   3    0.31    0.22
 -11  -1   3    0.30    0.29
 -11  -1   3   -0.01    0.26
 -11   1   3    0.03    0.30
 -11   1   3    0.13    0.25
 -10  -1   3    1.32    0.38
 -10  -1   3    0.86    0.33
 -10   1   3    1.05    0.35
 -10   1   3    1.08    0.38
  -9  -1   3    0.51    0.32
  -9  -1   3    0.34    0.34
  -9  -1   3    0.44    0.55
  -9   1   3    0.32    0.37
  -9   1   3    0.38    0.59
  -9   1   3    0.63    0.32
  -8  -1   3    0.96    0.30
  -8  -1   3    1.40    0.51
  -8  -1   3    1.40    0.38
   8  -1  -3    1.60    1.28
  -8  -1   3    1.30    1.42
   8  -1  -3    1.59    0.65
   8   1  -3    0.77    1.34
  -8   1   3    0.97    0.39
  -8   1   3    1.81    1.51
  -8   1   3    0.25    0.50
  -8   1   3    1.01    0.29
  -7  -1   3    8.48    0.63
   7  -1  -3    9.77    0.78
  -7  -1   3    8.04    1.23
  -7  -1   3   10.48    1.84
  -7  -1   3    8.96    0.74
   7  -1  -3    8.69    1.23
  -7   1   3    9.13    0.75
   7   1  -3    9.91    0.90
   7   1  -3    8.91    0.99
  -7   1   3    9.06    0.61
  -6  -1   3    1.66    0.31
   6  -1  -3    1.95    0.32
   6  -1  -3    2.48    0.66
  -6  -1   3    0.86    0.77
  -6  -1   3    1.26    0.32
  -6  -1   3    1.44    0.64
   6   1  -3    1.77    0.67
  -6   1   3    0.99    0.30
  -6   1   3    0.69    0.81
   6   1  -3    2.11    0.35
  -6   1   3    0.46    0.65
  -6   1   3    1.14    0.30
  -5  -1   3    3.32    0.51
   5  -1  -3    3.89    0.56
  -5  -1   3    3.63    0.39
  -5   1   3    3.61    0.40
  -5   1   3    2.18    0.53
   5   1  -3    3.18    0.54
  -5   1   3    3.32    0.49
  -4  -1   3   30.78    1.28
  -4  -1   3   31.30    1.36
   4  -1  -3   30.68    1.41
   4  -1  -3   28.95    1.32
   4   1  -3   30.71    1.32
   4   1  -3   31.76    1.38
  -4   1   3   29.69    1.35
   3  -1  -3    0.07    0.20
  -3  -1   3   -0.22    0.16
  -3  -1   3    0.00    0.21
  -3  -1   3   -0.10    0.23
  -3  -1   3    0.03    0.16
  -3   1   3    0.18    0.16
  -3   1   3    0.16    0.24
  -3   1   3   -0.22    0.19
  -3   1   3    0.03    0.15
  -2  -1   3  229.19    9.21
  -2  -1   3  241.26    9.22
  -2  -1   3  239.59    9.23
   2  -1  -3  231.30    9.21
  -2  -1   3  238.99    9.22
  -2   1   3  235.16    9.22
  -2   1   3  232.48    9.23
  -2   1   3  222.73    9.20
  -2   1   3  224.28    9.21
  -1  -1   3  103.15    4.08
  -1  -1   3  107.76    4.08
   1  -1  -3  103.87    4.08
   1  -1  -3   98.19    4.06
  -1  -1   3  106.34    4.08
   1  -1  -3   92.41    4.06
  -1   1   3  101.67    4.08
  -1   1   3  107.77    4.08
   0  -1   3  220.50    8.46
   0  -1  -3  211.33    8.46
   0  -1   3  211.63    8.45
   0  -1  -3  212.66    8.45
   0   1   3  211.62    8.45
   0   1   3  205.79    8.45
   0   1  -3  222.36    8.46
   1  -1   3    4.03    0.28
   1  -1   3    3.42    0.26
  -1  -1  -3    3.71    0.26
   1  -1   3    3.10    0.28
  -1  -1  -3    3.41    0.32
  -1   1  -3    3.70    0.32
   1   1   3    3.34    0.24
   1   1   3    3.40    0.26
   2  -1   3   16.38    0.71
  -2  -1  -3   16.90    0.77
   2  -1   3   15.09    0.72
  -2  -1  -3   15.49    0.70
  -2   1  -3   15.40    0.70
   2   1   3   16.19    0.72
  -2   1  -3   16.04    0.78
  -3  -1  -3   10.77    0.64
   3  -1   3    9.47    0.56
   3  -1   3    9.48    0.49
  -3  -1  -3    9.58    0.49
  -3   1  -3    9.09    0.50
   3   1   3    8.94    0.50
   3   1   3   10.26    0.56
  -3   1  -3    9.20    0.66
  -3   1  -3   10.34    0.57
   4  -1   3   12.54    0.78
   4  -1   3   12.05    0.59
  -4   1  -3   12.55    0.60
   4   1   3   12.68    0.78
  -4   1  -3    9.36    0.90
  -4   1  -3   12.92    0.81
   4   1   3   11.71    0.62
  -5  -1  -3    4.80    0.67
   5  -1   3    5.35    0.45
   5  -1   3    5.60    0.60
   5   1   3    5.65    0.60
  -5   1  -3    5.48    0.73
  -5   1  -3    5.90    0.70
  -5   1  -3    5.51    0.48
   5   1   3    5.42    0.50
  -6  -1  -3    5.19    0.42
   6  -1   3    3.21    0.65
  -6  -1  -3    3.49    0.84
  -6  -1  -3    6.20    0.69
   6  -1   3    4.54    0.41
   6   1   3    2.82    0.67
   6   1   3    5.23    0.47
  -6   1  -3    6.18    0.70
  -6   1  -3    5.85    0.60
  -6   1  -3    3.66    0.90
  -6   1  -3    4.88    0.92
  -7  -1  -3   18.12    1.97
  -7  -1  -3   17.70    1.04
   7  -1   3   17.27    1.67
   7  -1   3   16.50    1.06
  -7  -1  -3   18.72    0.90
   7   1   3   17.86    1.67
  -7   1  -3   17.82    0.90
  -7   1  -3   16.93    1.07
  -7   1  -3   16.43    1.58
  -8  -1  -3    3.07    1.70
   8  -1   3    1.11    1.34
  -8  -1  -3    2.62    0.47
  -8  -1  -3    3.67    0.35
  -8   1  -3    2.86    0.49
  -8   1  -3    3.31    0.35
   8   1   3    4.87    1.45
  -8   1  -3    1.28    1.93
  -9  -1  -3    0.97    0.29
   9  -1   3    1.24    0.80
  -9  -1  -3    0.94    0.43
   9   1   3    1.13    0.95
  -9   1  -3    0.60    0.30
  -9   1  -3    0.99    0.44
 -10  -1  -3    0.17    0.45
 -10   1  -3    0.45    0.48
 -11  -1  -3    0.18    0.34
 -11   1  -3   -0.16    0.34
 -12  -2   3    3.37    0.33
 -12   2   3    3.46    0.33
 -11  -2   3   -0.19    0.25
 -11  -2   3    0.16    0.30
 -11   2   3    0.02    0.29
 -11   2   3   -0.25    0.26
 -10  -2   3    1.45    0.35
 -10  -2   3    1.94    0.40
 -10   2   3    1.45    0.37
 -10   2   3    0.82    0.37
  -9  -2   3    0.81    0.33
  -9  -2   3    0.71    0.57
   9  -2  -3   -0.20    0.85
  -9  -2   3    0.81    0.37
  -9   2   3    0.88    0.32
  -9   2   3    0.54    0.42
  -9   2   3    0.56    0.60
   8  -2  -3    2.33    0.64
  -8  -2   3    1.25    0.35
   8  -2  -3    2.20    1.17
  -8  -2   3    2.61    0.33
  -8  -2   3    2.29    0.51
  -8   2   3    2.23    1.40
  -8   2   3    1.87    0.31
  -8   2   3    3.27    0.55
   8   2  -3    1.37    1.28
  -8   2   3    2.48    0.43
   7  -2  -3   15.84    0.94
  -7  -2   3   16.51    0.96
  -7  -2   3   15.56    0.84
  -7  -2   3   15.63    0.91
  -7  -2   3   16.19    1.36
   7  -2  -3   17.24    1.71
  -7  -2   3   16.94    1.69
   7   2  -3   17.77    1.30
  -7   2   3   14.95    0.89
  -7   2   3   16.00    0.83
  -7   2   3   19.38    1.62
   7   2  -3   16.13    1.23
  -6  -2   3   19.81    1.42
   6  -2  -3   22.41    1.03
  -6  -2   3   22.53    1.02
   6  -2  -3   23.45    1.42
  -6  -2   3   21.98    1.55
  -6  -2   3   21.13    1.05
  -6   2   3   22.61    1.03
   6   2  -3   21.93    1.08
  -6   2   3   19.42    1.63
  -6   2   3   21.44    1.47
   6   2  -3   22.38    1.47
  -6   2   3   19.72    1.06
  -5  -2   3    2.00    0.53
  -5  -2   3    2.20    0.26
  -5  -2   3    1.65    0.51
   5  -2  -3    2.30    0.50
  -5   2   3    2.41    0.28
   5   2  -3    2.72    0.52
  -5   2   3    1.74    0.48
  -5   2   3    2.71    0.58
  -4  -2   3    0.51    0.22
   4  -2  -3    0.58    0.31
  -4  -2   3    0.77    0.32
  -4   2   3    0.44    0.32
  -4   2   3    0.56    0.20
   4   2  -3    0.34    0.34
   4   2  -3    0.63    0.30
  -3  -2   3  137.20    5.26
  -3  -2   3  138.54    5.24
  -3  -2   3  135.22    5.22
  -3  -2   3  125.87    5.21
  -3  -2   3  127.88    5.21
   3  -2  -3  130.79    5.22
  -3   2   3  129.23    5.21
  -3   2   3  126.48    5.21
  -3   2   3  134.40    5.26
  -3   2   3  126.89    5.21
   2  -2  -3  384.60   15.26
  -2  -2   3  393.06   15.26
  -2  -2   3  388.64   15.27
  -2  -2   3  394.18   15.27
  -2  -2   3  384.58   15.27
  -2   2   3  376.40   15.25
  -2   2   3  364.94   15.25
  -2   2   3  403.00   15.28
  -2   2   3  374.71   15.24
  -2   2   3  397.26   15.27
  -1  -2   3    5.30    0.33
  -1  -2   3    5.37    0.32
  -1  -2   3    5.44    0.30
   1  -2  -3    5.02    0.34
  -1  -2   3    5.37    0.32
  -1   2   3    5.46    0.34
  -1   2   3    5.50    0.31
   0  -2   3    2.72    0.21
   0  -2  -3    2.56    0.22
   0  -2   3    2.80    0.25
   0  -2  -3    2.64    0.26
   0   2  -3    3.12    0.28
   0   2   3    3.07    0.25
   0   2   3    2.80    0.22
   1  -2   3   10.30    0.48
   1  -2   3   10.38    0.48
   1  -2   3    8.65    0.46
  -1  -2  -3   10.12    0.50
  -1  -2  -3   10.13    0.48
   1   2   3    9.69    0.46
  -1   2  -3   10.40    0.43
   1   2   3    9.31    0.47
  -1   2  -3   11.10    0.53
  -2  -2  -3   68.31    2.70
   2  -2   3   62.13    2.69
  -2  -2  -3   70.26    2.74
   2  -2   3   65.75    2.72
   2  -2   3   67.47    2.71
   2   2   3   68.09    2.71
  -2   2  -3   66.66    2.70
  -2   2  -3   70.83    2.75
   3  -2   3   39.81    1.62
   3  -2   3   40.66    1.64
  -3  -2  -3   37.03    1.65
   3  -2   3   40.66    1.67
  -3  -2  -3   41.93    1.72
   3   2   3   39.19    1.66
  -3   2  -3   40.78    1.73
  -3   2  -3   41.03    1.67
  -3   2  -3   37.57    1.63
   4  -2   3    0.83    0.18
  -4  -2  -3    1.24    0.31
  -4   2  -3    0.61    0.41
  -4   2  -3    0.89    0.38
   4   2   3    1.12    0.38
  -4   2  -3    1.15    0.24
   4   2   3    1.11    0.27
  -5  -2  -3   38.88    1.89
   5  -2   3   38.80    1.78
   5  -2   3   39.40    1.61
   5   2   3   38.00    1.80
  -5   2  -3   38.67    1.90
  -5   2  -3   39.63    1.62
   5   2   3   35.66    1.64
  -5   2  -3   38.19    1.97
  -6  -2  -3    2.50    0.60
   6  -2   3    3.08    0.73
  -6  -2  -3    1.79    0.35
   6  -2   3    1.81    0.33
  -6  -2  -3    1.31    0.85
  -6   2  -3    1.84    0.37
   6   2   3    2.17    0.69
  -6   2  -3    1.53    0.88
  -6   2  -3    0.75    0.91
  -6   2  -3    0.79    0.61
  -6   2  -3    1.33    0.37
  -7  -2  -3    0.15    0.48
   7  -2   3    0.37    0.88
   7  -2   3    0.68    0.43
  -7  -2  -3    0.38    0.30
  -7  -2  -3    1.82    1.21
   7   2   3   -0.30    0.95
  -7   2  -3    0.33    0.48
  -7   2  -3    0.39    0.27
  -7   2  -3    0.79    1.25
  -8  -2  -3   11.58    0.67
  -8  -2  -3    9.55    0.82
   8  -2   3    8.91    1.68
  -8  -2  -3    9.98    1.84
   8  -2   3    9.97    0.87
  -8   2  -3   11.95    0.72
   8   2   3    6.10    1.55
   8   2   3    9.12    2.08
  -8   2  -3   10.74    0.89
  -8   2  -3    9.18    2.06
  -9  -2  -3    7.18    0.54
   9  -2   3    6.79    0.85
  -9  -2  -3    6.20    0.70
  -9   2  -3    6.61    0.57
   9   2   3    9.41    0.99
  -9   2  -3    7.00    0.58
 -10  -2  -3    0.65    0.44
  10   2   3    0.54    1.02
 -10   2  -3    0.05    0.46
 -11  -2  -3    2.32    0.35
 -11   2  -3    3.11    0.37
 -12  -3   3    1.06    0.21
 -12   3   3    1.10    0.22
 -11  -3   3    3.74    0.39
 -11  -3   3    4.52    0.36
 -11   3   3    3.92    0.42
 -11   3   3    4.29    0.37
 -10  -3   3    0.16    0.37
 -10  -3   3   -0.01    0.34
 -10   3   3    0.27    0.71
 -10   3   3    0.17    0.35
 -10   3   3   -0.41    0.45
  -9  -3   3    0.90    0.37
  -9  -3   3    1.17    0.31
   9  -3  -3    1.06    0.82
  -9   3   3    0.72    0.62
  -9   3   3    0.72    0.34
  -9   3   3    0.06    0.40
   8  -3  -3    1.50    1.38
  -8  -3   3    1.95    0.33
  -8  -3   3    2.04    0.53
  -8  -3   3    1.76    0.37
   8  -3  -3    3.08    0.62
   8   3  -3    1.24    1.45
  -8   3   3    1.24    0.53
  -8   3   3    1.87    0.42
  -8   3   3    1.56    0.33
  -8   3   3   -0.20    1.54
  -7  -3   3   -0.08    0.39
  -7  -3   3    0.24    0.31
   7  -3  -3    0.64    0.89
   7  -3  -3    0.33    0.35
  -7  -3   3    0.08    1.00
  -7  -3   3    0.07    0.37
  -7  -3   3    0.90    0.93
  -7   3   3    0.06    0.41
  -7   3   3    0.16    0.45
  -7   3   3    0.21    0.30
   7   3  -3   -0.34    0.93
  -7   3   3    0.03    1.09
   6  -3  -3    1.77    0.66
  -6  -3   3    1.08    0.68
  -6  -3   3    1.63    0.75
   6  -3  -3    2.43    0.31
  -6  -3   3    2.47    0.45
  -6  -3   3    1.59    0.30
  -6  -3   3    2.18    0.34
  -6   3   3    1.82    0.31
   6   3  -3    2.12    0.72
  -6   3   3    2.17    0.48
  -6   3   3    1.95    1.29
  -6   3   3    1.67    0.80
   6   3  -3    2.28    0.46
  -6   3   3    1.30    0.36
  -5  -3   3   20.77    1.24
  -5  -3   3   20.71    1.29
   5  -3  -3   20.67    1.22
  -5  -3   3   22.01    0.95
   5   3  -3   20.07    1.25
  -5   3   3   22.00    1.29
  -5   3   3   21.84    0.97
  -5   3   3   20.38    1.18
  -4  -3   3    0.13    0.24
   4  -3  -3   -0.19    0.32
  -4  -3   3    0.45    0.34
   4   3  -3    0.08    0.34
  -4   3   3   -0.27    0.27
  -4   3   3    0.49    0.33
  -3  -3   3    6.90    0.44
  -3  -3   3    5.91    0.39
  -3  -3   3    6.61    0.50
  -3  -3   3    6.65    0.49
   3  -3  -3    6.31    0.46
  -3   3   3    5.87    0.55
  -3   3   3    6.02    0.38
  -3   3   3    5.89    0.39
  -3   3   3    5.87    0.43
  -2  -3   3  184.58    7.29
  -2  -3   3  182.97    7.30
   2  -3  -3  186.34    7.30
  -2  -3   3  190.86    7.31
  -2  -3   3  184.24    7.29
  -2   3   3  190.99    7.32
  -2   3   3  179.53    7.28
  -2   3   3  170.78    7.26
  -2   3   3  180.16    7.28
  -2   3   3  188.62    7.30
   0  -3  -3   65.82    2.62
   0  -3   3   67.87    2.64
   0  -3   3   66.38    2.62
   0  -3  -3   65.47    2.64
   0   3  -3   65.42    2.63
   0   3  -3   59.71    2.61
   0   3   3   69.82    2.63
   0   3   3   64.94    2.64
   0   3  -3   66.78    2.65
   1  -3   3  487.58   18.73
  -1  -3  -3  475.49   18.73
   1  -3   3  472.55   18.73
  -1  -3  -3  482.31   18.73
  -1   3  -3  448.78   18.71
  -1   3  -3  488.64   18.75
   1   3   3  453.99   18.73
   1   3   3  482.92   18.72
  -2  -3  -3  104.34    4.42
   2  -3   3  104.98    4.41
   2  -3   3  112.22    4.44
  -2  -3  -3  117.07    4.46
  -2  -3  -3  115.02    4.43
   2  -3   3  110.84    4.44
   2   3   3  110.49    4.44
   2   3   3  112.75    4.43
  -2   3  -3  113.65    4.47
  -2   3  -3  110.56    4.43
   3  -3   3    5.26    0.46
   3  -3   3    4.04    0.31
   3  -3   3    4.44    0.45
  -3  -3  -3    5.10    0.56
  -3  -3  -3    4.39    0.42
  -3  -3  -3    4.53    0.45
  -3   3  -3    4.97    0.49
   3   3   3    4.51    0.44
  -3   3  -3    3.93    0.43
  -3   3  -3    4.39    0.43
   4  -3   3  146.00    5.96
   4  -3   3  140.38    5.89
   4  -3   3  149.17    5.87
  -4  -3  -3  142.06    5.88
  -4   3  -3  157.73    6.00
  -4   3  -3  151.72    5.94
  -4   3  -3  147.65    5.88
   5  -3   3    5.81    0.62
   5  -3   3    7.28    0.49
  -5  -3  -3    5.67    0.72
  -5   3  -3    7.37    0.79
  -5   3  -3    7.67    0.82
   5   3   3    5.97    0.63
  -5   3  -3    6.85    0.57
   6  -3   3   12.05    0.97
   6  -3   3   10.80    0.68
  -6  -3  -3   10.91    0.96
  -6  -3  -3   10.53    0.72
  -6  -3  -3   12.69    1.07
  -6   3  -3   10.31    0.76
   6   3   3    8.54    0.87
  -6   3  -3    8.95    1.10
  -6   3  -3   10.43    0.78
  -6   3  -3   10.13    0.77
  -6   3  -3   10.43    1.13
  -7  -3  -3   37.74    1.66
  -7  -3  -3   33.42    2.43
   7  -3   3   37.63    1.70
  -7   3  -3   39.72    1.60
   7   3   3   34.04    2.42
  -7   3  -3   36.93    1.69
   7   3   3   36.00    2.26
  -7   3  -3   37.89    2.72
  -7   3  -3   36.67    3.09
   8  -3   3  112.55    5.58
  -8  -3  -3  134.58    4.92
   8  -3   3  128.11    5.03
  -8  -3  -3  126.77    4.96
  -8  -3  -3  108.69    5.79
  -8   3  -3  133.93    4.93
  -8   3  -3  111.09    5.92
   8   3   3  106.71    5.67
  -8   3  -3  136.86    5.01
   8   3   3  106.70    6.01
  -9  -3  -3    2.00    0.41
  -9  -3  -3    2.27    0.32
  -9   3  -3    2.07    0.46
  -9   3  -3    2.25    0.33
   9   3   3    2.09    0.67
 -10  -3  -3    5.31    0.51
 -10   3  -3    4.60    0.51
 -11  -3  -3    0.15    0.33
 -11   3  -3    0.50    0.34
  11   3   3   -0.12    0.40
 -11  -4   3    0.10    0.22
 -11  -4   3    0.52    0.28
 -11   4   3    0.01    0.26
 -11   4   3    0.09    0.27
 -10  -4   3    0.28    0.35
 -10  -4   3    0.75    0.33
 -10   4   3    0.34    0.33
 -10   4   3    0.04    0.77
 -10   4   3    0.44    0.45
   9  -4  -3    3.31    0.75
  -9  -4   3    2.20    0.38
  -9  -4   3    2.50    0.36
  -9   4   3    2.81    0.36
  -9   4   3    2.73    0.68
  -9   4   3    2.70    0.45
  -8  -4   3    0.35    0.33
   8  -4  -3    0.07    0.56
   8  -4  -3   -2.30    1.39
  -8  -4   3    0.58    0.48
  -8  -4   3   -4.73    1.63
  -8  -4   3    0.07    0.31
   8   4  -3    0.97    1.66
  -8   4   3   -0.17    0.36
  -8   4   3   -0.61    0.53
  -8   4   3    0.86    1.62
  -8   4   3    0.14    0.31
  -7  -4   3    0.35    0.40
  -7  -4   3    1.01    1.08
  -7  -4   3    0.58    0.31
   7  -4  -3    0.34    0.64
  -7  -4   3    0.40    0.35
   7  -4  -3    1.79    0.96
  -7   4   3    0.82    0.43
   7   4  -3   -0.31    1.03
  -7   4   3   -0.18    1.05
  -7   4   3    0.88    0.28
  -7   4   3    0.82    0.47
  -6  -4   3   -0.03    0.32
   6  -4  -3    0.25    0.28
  -6  -4   3   -0.13    0.72
  -6  -4   3    0.32    0.72
   6  -4  -3    0.04    0.67
  -6  -4   3    0.51    0.41
  -6  -4   3    0.32    0.27
   6   4  -3   -0.46    0.76
  -6   4   3    0.13    0.35
  -6   4   3    0.36    0.29
  -6   4   3   -0.28    0.47
  -6   4   3    0.65    0.82
   5  -4  -3    1.28    0.58
  -5  -4   3    1.06    0.22
   5  -4  -3    0.98    0.23
   5  -4  -3    0.85    0.51
  -5  -4   3    0.73    0.53
  -5  -4   3    1.17    0.56
  -5   4   3    1.19    0.27
  -5   4   3    0.62    0.55
   5   4  -3    0.83    0.55
  -5   4   3    0.94    0.52
   4  -4  -3   38.40    1.67
   4  -4  -3   40.01    1.62
  -4  -4   3   35.26    1.66
  -4  -4   3   34.62    1.54
  -4  -4   3   36.50    1.59
  -4  -4   3   34.74    1.55
  -4   4   3   39.26    1.54
   4   4  -3   39.13    1.62
  -4   4   3   36.13    1.60
  -4   4   3   35.01    1.69
  -3  -4   3   10.67    0.59
  -3  -4   3   10.56    0.63
  -3  -4   3   10.32    0.53
  -3  -4   3   11.51    0.65
   3  -4  -3    9.93    0.62
  -3  -4   3    9.68    0.55
  -3   4   3   10.05    0.57
  -3   4   3   12.11    0.70
  -3   4   3   11.15    0.54
  -2  -4   3    2.57    0.23
   2  -4  -3    1.57    0.22
  -2  -4   3    2.38    0.22
  -2  -4   3    1.82    0.20
  -2  -4   3    2.24    0.26
  -2   4   3    2.48    0.29
  -2   4   3    2.29    0.21
  -2   4   3    2.41    0.28
  -2   4   3    1.81    0.17
  -2   4   3    1.99    0.23
  -1  -4   3    0.29    0.15
  -1  -4   3    0.00    0.17
   1  -4  -3    0.37    0.17
  -1  -4   3    0.38    0.14
  -1   4   3    0.09    0.19
  -1   4   3    0.35    0.15
  -1   4   3    0.48    0.16
   0  -4  -3   33.86    1.33
   0  -4   3   31.73    1.30
   0  -4   3   30.97    1.33
   0  -4  -3   32.36    1.30
   0   4   3   31.05    1.33
   0   4   3   31.04    1.31
   0   4   3   32.44    1.30
   1  -4   3  202.37    8.60
  -1  -4  -3  231.82    8.62
   1  -4   3  218.36    8.61
  -1  -4  -3  235.41    8.62
   1  -4   3  214.35    8.62
  -1  -4  -3  206.75    8.60
   1   4   3  224.09    8.60
  -1   4  -3  204.85    8.61
   1   4   3  217.52    8.62
  -1   4  -3  228.77    8.64
   1   4   3  207.50    8.60
  -2  -4  -3    5.71    0.48
   2  -4   3    5.89    0.43
  -2  -4  -3    6.66    0.42
  -2  -4  -3    5.31    0.40
   2  -4   3    5.61    0.42
   2  -4   3    5.22    0.34
   2   4   3    5.15    0.34
   2   4   3    5.84    0.39
  -2   4  -3    5.48    0.41
   2   4   3    5.56    0.44
  -2   4  -3    6.16    0.53
  -3  -4  -3    1.47    0.27
   3  -4   3    0.68    0.14
   3  -4   3    1.00    0.27
   3  -4   3    1.16    0.29
  -3  -4  -3    1.28    0.33
  -3  -4  -3    1.13    0.25
  -3   4  -3    0.87    0.34
   3   4   3    1.38    0.32
  -3   4  -3    1.34    0.28
   3   4   3    1.38    0.28
  -3   4  -3    1.39    0.33
   4  -4   3    0.58    0.36
   4  -4   3    0.41    0.39
  -4  -4  -3    1.18    0.48
  -4  -4  -3    1.01    0.25
   4  -4   3    0.68    0.18
   4   4   3    0.80    0.36
  -4   4  -3    0.87    0.50
   4   4   3    1.05    0.44
  -4   4  -3    0.79    0.30
  -4   4  -3    1.06    0.45
   5  -4   3    1.32    0.49
  -5  -4  -3    1.03    0.60
   5  -4   3    1.36    0.26
  -5   4  -3    1.66    0.75
  -5   4  -3    1.39    0.34
   5   4   3    1.51    0.58
  -5   4  -3    0.76    0.67
  -6  -4  -3    2.60    0.84
  -6  -4  -3    3.32    0.53
  -6  -4  -3    2.40    0.53
   6  -4   3    3.54    0.78
   6  -4   3    3.11    0.35
  -6  -4  -3    3.73    0.37
   6   4   3    2.01    0.87
  -6   4  -3    3.71    0.48
  -6   4  -3    4.15    0.42
  -6   4  -3    1.82    1.05
   6   4   3    2.30    0.79
  -6   4  -3    2.85    1.08
  -6   4  -3    3.08    0.66
  -7  -4  -3    1.68    0.30
   7  -4   3    3.52    1.04
   7  -4   3    1.23    0.49
  -7  -4  -3    1.06    0.39
  -7  -4  -3    2.22    1.11
  -7  -4  -3    1.75    0.49
  -7   4  -3    3.44    1.43
   7   4   3    1.25    1.05
  -7   4  -3    1.97    0.51
   7   4   3    0.31    1.30
  -7   4  -3    1.21    1.54
  -7   4  -3    2.31    0.50
  -8  -4  -3   10.20    0.79
  -8  -4  -3   10.53    0.61
   8  -4   3   13.43    2.89
  -8  -4  -3    8.41    1.87
   8  -4   3   11.61    1.11
  -8   4  -3   11.14    0.72
   8   4   3   10.56    0.97
  -8   4  -3    5.18    2.42
   8   4   3    8.93    2.76
  -8   4  -3   10.65    0.89
  -9  -4  -3    1.05    0.41
   9  -4   3    1.51    0.89
  -9   4  -3    1.45    0.45
  -9   4  -3    0.86    0.28
   9   4   3    0.39    0.61
 -10  -4  -3    3.20    0.44
 -10   4  -3    2.24    0.46
  11  -4   3    0.64    0.30
 -11  -4  -3   -0.61    0.33
  11   4   3    0.09    0.23
 -11   4  -3   -0.44    0.37
 -11  -5   3    0.49    0.25
 -11   5   3    0.15    0.29
 -11   5   3    0.69    0.32
 -10  -5   3    0.32    0.32
  10  -5  -3    1.69    0.99
 -10  -5   3    0.39    0.39
 -10   5   3    0.13    0.42
 -10   5   3    0.29    0.89
 -10   5   3    0.27    0.37
  -9  -5   3    1.31    0.36
   9  -5  -3    0.09    0.66
  -9  -5   3    1.10    0.32
  -9   5   3    1.13    0.44
  -9   5   3    0.93    0.32
  -9   5   3    0.43    0.97
  -8  -5   3    1.33    1.57
  -8  -5   3    0.15    0.35
  -8  -5   3   -0.11    0.29
   8  -5  -3    0.47    1.61
   8  -5  -3    0.13    0.53
  -8   5   3   -0.31    0.30
  -8   5   3   -0.75    0.57
  -8   5   3   -1.42    1.73
  -8   5   3   -0.62    0.41
  -7  -5   3    2.23    1.23
  -7  -5   3    2.07    0.36
  -7  -5   3    2.51    0.36
   7  -5  -3    5.37    1.05
  -7  -5   3    2.64    0.47
   7  -5  -3    3.26    0.46
   7   5  -3    4.09    1.20
  -7   5   3    1.63    1.28
  -7   5   3    2.59    0.34
  -7   5   3    2.83    0.53
  -7   5   3    2.40    0.43
  -6  -5   3    0.62    0.30
   6  -5  -3    0.93    0.28
  -6  -5   3    0.66    0.37
  -6  -5   3    0.70    0.36
   6  -5  -3    1.13    0.69
  -6  -5   3    0.56    0.77
  -6   5   3    0.53    0.32
  -6   5   3    0.07    0.37
   6   5  -3   -0.47    0.84
  -6   5   3    0.28    0.41
  -6   5   3    0.47    0.83
   5  -5  -3   -0.43    0.59
   5  -5  -3    0.46    0.22
  -5  -5   3    0.33    0.23
  -5  -5   3    0.17    0.57
   5  -5  -3    0.54    0.52
  -5   5   3    0.15    0.27
  -5   5   3   -0.16    0.65
   5   5  -3   -0.02    0.59
   4  -5  -3    0.91    0.39
  -4  -5   3    0.51    0.25
   4  -5  -3    0.42    0.41
  -4  -5   3    0.08    0.42
  -4  -5   3    0.84    0.20
  -4  -5   3    0.05    0.36
  -4   5   3    0.79    0.22
   4   5  -3    0.79    0.38
  -4   5   3    1.07    0.38
  -4   5   3    0.52    0.52
  -3  -5   3   22.88    0.96
  -3  -5   3   22.96    1.02
  -3  -5   3   23.71    1.07
   3  -5  -3   23.11    1.05
  -3  -5   3   21.70    0.97
  -3   5   3   20.66    1.30
  -3   5   3   22.45    0.96
  -3   5   3   21.19    1.00
  -2  -5   3    9.75    0.55
  -2  -5   3    8.94    0.50
  -2  -5   3    9.68    0.49
   2  -5  -3    9.73    0.56
  -2  -5   3    9.73    0.56
  -2  -5   3    9.10    0.50
  -2   5   3   10.45    0.50
  -2   5   3   10.49    0.60
  -2   5   3    9.71    0.50
  -1  -5   3   21.74    0.90
  -1  -5   3   22.49    0.95
  -1  -5   3   21.17    0.91
  -1  -5   3   22.06    0.94
   1  -5  -3   21.47    0.96
  -1   5   3   20.98    0.92
   1   5  -3   21.18    0.93
  -1   5   3   20.02    0.90
  -1   5   3   21.96    0.97
   0  -5   3    0.21    0.17
   0  -5  -3    0.06    0.17
   0  -5   3    0.40    0.14
   0  -5  -3    0.47    0.16
   0  -5  -3    0.36    0.19
   0  -5   3    0.15    0.18
   0   5   3    0.36    0.20
   0   5  -3    0.44    0.17
   0   5   3    0.46    0.16
   0   5   3   -0.07    0.16
   1  -5   3   17.80    0.79
  -1  -5  -3   18.05    0.78
   1  -5   3   15.70    0.75
   1  -5   3   16.69    0.75
  -1  -5  -3   16.73    0.74
  -1  -5  -3   17.24    0.79
   1  -5   3   16.10    0.73
   1   5   3   17.59    0.74
  -1   5  -3   16.53    0.76
   1   5   3   16.61    0.74
   1   5   3   17.49    0.79
  -1   5  -3   16.64    0.81
   2  -5   3    4.66    0.42
  -2  -5  -3    4.60    0.38
   2  -5   3    4.48    0.45
  -2  -5  -3    4.21    0.42
  -2  -5  -3    4.47    0.48
   2  -5   3    4.14    0.42
   2  -5   3    4.26    0.31
   2   5   3    4.86    0.45
   2   5   3    4.11    0.32
  -2   5  -3    3.87    0.37
   2   5   3    4.26    0.36
  -2   5  -3    4.15    0.43
  -3  -5  -3    2.13    0.26
  -3  -5  -3    2.86    0.39
   3  -5   3    1.75    0.31
  -3  -5  -3    2.34    0.32
   3  -5   3    1.86    0.33
  -3   5  -3    2.13    0.37
   3   5   3    2.60    0.37
  -3   5  -3    1.66    0.40
   3   5   3    2.28    0.31
   4  -5   3    0.88    0.43
   4  -5   3    0.89    0.42
  -4  -5  -3    0.89    0.29
  -4  -5  -3    1.09    0.52
   4  -5   3    0.99    0.18
   4   5   3    1.14    0.50
   4   5   3    1.52    0.38
  -4   5  -3    0.79    0.34
  -4   5  -3    1.35    0.59
  -4   5  -3    1.13    0.49
   5  -5   3    1.32    0.52
  -5  -5  -3    1.10    0.65
   5  -5   3    1.27    0.26
  -5  -5  -3    1.89    0.34
  -5   5  -3    1.39    0.76
   5   5   3    2.13    0.68
   5   5   3    1.70    0.64
  -5   5  -3    1.28    0.80
  -5   5  -3    1.86    0.39
  -6  -5  -3    0.29    0.82
  -6  -5  -3    1.32    0.32
   6  -5   3    1.25    0.32
  -6  -5  -3    1.59    0.45
   6  -5   3    0.76    0.77
  -6  -5  -3    1.24    0.52
  -6   5  -3    1.19    0.41
  -6   5  -3    1.13    0.51
   6   5   3    0.64    0.94
  -6   5  -3    0.05    1.06
  -6   5  -3    0.05    1.13
   6   5   3    1.43    0.86
  -6   5  -3    1.40    0.60
  -7  -5  -3    2.58    1.30
  -7  -5  -3   -0.30    0.45
  -7  -5  -3   -0.07    0.56
  -7  -5  -3    0.11    0.26
   7  -5   3    1.03    1.09
   7  -5   3    0.06    0.46
   7   5   3    0.00    1.40
  -7   5  -3    0.54    1.54
   7   5   3   -0.44    1.28
  -7   5  -3   -0.18    0.44
  -7   5  -3    0.94    0.52
   8  -5   3    0.64    0.58
  -8  -5  -3    0.03    0.42
  -8  -5  -3   -0.10    0.26
  -8  -5  -3    0.28    0.49
  -8   5  -3    0.33    0.46
   8   5   3   -0.37    0.53
  -8   5  -3   -0.26    0.32
   9  -5   3   -0.30    0.75
  -9  -5  -3    0.52    0.36
   9   5   3    0.19    0.62
  -9   5  -3    0.19    0.42
 -10  -5  -3    0.01    0.39
 -10   5  -3    0.44    0.44
  11  -5   3   -0.09    0.32
 -11  -5  -3   -0.82    0.34
  11   5   3    0.26    0.23
 -11   5  -3    0.66    0.37
 -11  -6   3    3.66    0.42
 -11   6   3    4.97    0.41
 -11   6   3    4.46    0.46
  10  -6  -3    2.42    1.01
 -10  -6   3    1.88    0.34
 -10  -6   3    2.79    0.36
 -10   6   3    3.00    0.37
 -10   6   3    2.18    0.42
  -9  -6   3    3.26    0.41
   9  -6  -3    0.65    1.07
  -9  -6   3    2.87    0.35
  -9   6   3    3.14    0.36
  -9   6   3    2.18    0.72
  -9   6   3    3.25    0.47
  -8  -6   3    8.57    0.62
  -8  -6   3    8.56    0.63
  -8  -6   3    6.28    1.85
   8  -6  -3    8.77    0.92
   8  -6  -3    7.62    1.71
  -8   6   3    8.43    0.65
  -8   6   3    3.81    2.00
  -8   6   3    9.50    0.80
  -8   6   3    8.17    0.73
  -7  -6   3    6.19    0.55
  -7  -6   3    7.08    0.74
  -7  -6   3    6.91    0.60
   7  -6  -3    3.99    1.06
   7  -6  -3    6.32    0.56
  -7  -6   3    3.90    1.09
  -7   6   3    6.53    0.67
  -7   6   3    5.77    0.65
  -7   6   3    6.32    0.53
  -7   6   3    7.02    1.48
   6  -6  -3   15.27    0.80
  -6  -6   3   13.49    0.90
   6  -6  -3   12.94    1.37
  -6  -6   3   14.40    1.47
  -6  -6   3   15.53    0.81
  -6  -6   3   14.26    0.82
  -6   6   3   14.57    0.85
  -6   6   3   15.67    1.55
  -6   6   3   13.35    0.89
   6   6  -3   15.22    1.62
  -6   6   3   15.26    0.97
  -5  -6   3    3.61    0.65
   5  -6  -3    2.48    0.27
   5  -6  -3    2.74    0.61
   5  -6  -3    3.39    0.63
  -5  -6   3    2.51    0.29
  -5   6   3    2.54    0.65
   5   6  -3    3.26    0.69
  -5   6   3    4.00    0.36
  -4  -6   3   90.69    3.49
  -4  -6   3   86.31    3.54
   4  -6  -3   87.74    3.49
  -4  -6   3   88.32    3.60
   4  -6  -3   85.21    3.59
  -4  -6   3   84.18    3.49
   4  -6  -3   88.13    3.57
  -4   6   3   87.56    3.50
  -4   6   3   90.13    3.65
   4   6  -3   87.81    3.55
  -4   6   3   80.40    3.55
  -3  -6   3   58.61    2.39
  -3  -6   3   60.25    2.34
   3  -6  -3   56.75    2.40
  -3  -6   3   57.78    2.35
   3  -6  -3   57.58    2.41
  -3   6   3   57.41    2.47
  -3   6   3   55.51    2.37
   3   6  -3   58.82    2.38
  -3   6   3   58.37    2.35
  -2  -6   3   65.20    2.70
  -2  -6   3   66.00    2.70
  -2  -6   3   68.84    2.75
  -2  -6   3   69.38    2.74
   2  -6  -3   66.12    2.75
  -2   6   3   66.15    2.70
  -2   6   3   67.68    2.77
   2   6  -3   69.44    2.75
  -1  -6   3  185.19    7.08
   1  -6  -3  166.61    7.09
  -1  -6   3  179.85    7.13
  -1  -6   3  182.59    7.12
  -1  -6   3  175.68    7.10
   1  -6  -3  185.81    7.13
  -1   6   3  180.91    7.10
   1   6  -3  178.76    7.11
  -1   6   3  173.24    7.09
  -1   6   3  180.96    7.13
   0  -6  -3   60.47    2.37
   0  -6  -3   59.69    2.34
   0  -6  -3   55.71    2.33
   0  -6   3   58.08    2.32
   0  -6   3   55.32    2.32
   0  -6   3   56.54    2.33
   0  -6   3   58.83    2.37
   0   6   3   58.19    2.33
   0   6   3   59.40    2.33
   0   6  -3   56.79    2.34
   0   6   3   58.23    2.38
  -1  -6  -3    0.17    0.17
  -1  -6  -3    0.20    0.21
  -1  -6  -3    0.47    0.24
   1  -6   3    0.25    0.19
   1  -6   3    0.15    0.20
   1  -6   3    0.28    0.21
  -1   6  -3    0.11    0.23
   1   6   3    0.44    0.17
   1   6   3    0.33    0.24
  -1   6  -3    0.21    0.24
   1   6   3    0.16    0.18
   2  -6   3   89.24    3.51
   2  -6   3   87.02    3.49
   2  -6   3   86.07    3.46
  -2  -6  -3   93.52    3.52
  -2  -6  -3   90.94    3.50
   2  -6   3   82.32    3.47
  -2  -6  -3   84.08    3.47
  -2   6  -3   84.40    3.54
   2   6   3   86.15    3.47
   2   6   3   84.57    3.46
   2   6   3   87.90    3.52
  -2   6  -3   84.03    3.50
  -3  -6  -3   77.36    2.93
  -3  -6  -3   65.05    2.86
   3  -6   3   64.03    2.85
   3  -6   3   74.79    2.88
  -3  -6  -3   72.67    2.86
   3   6   3   73.42    2.84
  -3   6  -3   71.58    2.89
   3   6   3   60.28    2.90
  -4  -6  -3    0.48    0.24
   4  -6   3    0.77    0.44
  -4  -6  -3    0.78    0.55
   4  -6   3    1.07    0.50
   4  -6   3    0.62    0.20
  -4   6  -3    0.60    0.55
  -4   6  -3    0.70    0.60
   4   6   3    0.99    0.53
   4   6   3    0.20    0.42
   4   6   3    0.55    0.23
   5  -6   3    7.21    0.52
   5  -6   3    5.41    0.65
  -5  -6  -3    5.06    0.57
  -5  -6  -3    5.91    0.77
  -5  -6  -3    6.12    0.61
  -5   6  -3    6.95    0.98
   5   6   3    5.85    0.79
  -5   6  -3    5.09    0.87
   5   6   3    7.16    0.82
  -6  -6  -3    3.23    0.48
   6  -6   3    2.67    0.91
  -6  -6  -3    1.71    0.48
  -6  -6  -3    1.13    0.84
  -6  -6  -3    2.21    0.33
   6  -6   3    2.75    0.35
  -6   6  -3    2.94    1.13
   6   6   3    1.52    0.99
   6   6   3    2.42    1.02
  -6   6  -3    2.04    0.55
  -6   6  -3    1.90    0.47
   6   6   3    2.81    0.49
  -6   6  -3    3.46    1.30
  -7  -6  -3   15.12    0.74
   7  -6   3   14.19    1.46
  -7  -6  -3   15.01    0.87
   7  -6   3   15.00    0.99
  -7   6  -3   13.22    1.85
   7   6   3   11.75    1.63
  -7   6  -3   15.07    0.96
   7   6   3   14.99    0.99
  -7   6  -3   13.95    0.90
  -8  -6  -3    0.68    0.41
  -8  -6  -3    0.32    0.41
   8  -6   3    0.80    0.55
  -8   6  -3    0.31    0.36
  -8   6  -3    0.53    0.48
   8   6   3    0.21    0.55
   9  -6   3    3.71    0.74
  -9   6  -3    3.60    0.44
   9   6   3    3.25    0.65
 -10  -6  -3    5.98    0.63
 -10   6  -3    4.94    0.48
 -11  -6  -3    0.94    0.46
 -11   6  -3    0.89    0.45
 -11  -7   3    6.93    0.51
 -11   7   3    7.03    0.52
 -11   7   3    5.89    0.49
 -10  -7   3    9.11    0.64
 -10  -7   3   10.59    0.69
 -10   7   3   11.32    0.77
  10   7  -3   11.23    0.92
 -10   7   3   11.44    0.70
  -9  -7   3    1.73    0.39
   9  -7  -3    1.48    0.61
  -9  -7   3    1.24    0.34
  -9   7   3    0.95    0.40
  -9   7   3    0.85    0.40
  -9   7   3   -0.07    0.76
   8  -7  -3    2.58    0.56
  -8  -7   3    5.02    2.60
  -8  -7   3    3.65    0.40
  -8  -7   3    2.72    0.37
  -8   7   3    3.45    0.73
  -8   7   3    4.00    0.41
  -8   7   3    4.10    0.47
   7  -7  -3    6.89    0.78
   7  -7  -3    6.75    0.63
  -7  -7   3    8.33    1.26
  -7  -7   3    7.53    0.63
   7  -7  -3    9.43    1.31
  -7   7   3    6.51    0.69
  -7   7   3    6.19    0.71
  -7   7   3    6.72    0.68
  -7   7   3    8.82    1.60
   6  -7  -3    1.51    0.79
  -6  -7   3    1.16    0.42
  -6  -7   3    1.22    0.48
  -6  -7   3    0.51    0.76
  -6  -7   3    0.44    0.31
  -6  -7   3    1.22    0.41
   6  -7  -3    0.63    0.27
  -6   7   3    0.57    0.38
  -6   7   3    1.22    0.44
  -6   7   3   -0.07    1.02
  -6   7   3    0.47    0.41
   5  -7  -3    0.46    0.24
  -5  -7   3    0.65    0.59
  -5  -7   3    0.38    0.26
   5  -7  -3    0.11    0.76
  -5  -7   3    0.69    0.31
   5  -7  -3    0.54    0.57
   5   7  -3    1.09    0.78
  -5   7   3    0.71    0.31
  -5   7   3    0.71    0.74
   4  -7  -3    0.56    0.19
   4  -7  -3   -0.12    0.48
  -4  -7   3    0.12    0.44
  -4  -7   3    0.46    0.22
  -4  -7   3    0.20    0.50
  -4  -7   3    0.21    0.22
   4  -7  -3    0.04    0.52
  -4   7   3    0.35    0.56
  -4   7   3    0.47    0.25
   4   7  -3   -0.02    0.47
   3  -7  -3   25.40    1.20
  -3  -7   3   26.29    1.25
  -3  -7   3   26.92    1.10
  -3  -7   3   24.99    1.19
  -3   7   3   24.29    1.20
   3   7  -3   25.68    1.18
  -3   7   3   25.95    1.34
   3   7  -3   26.30    1.28
   2  -7  -3  174.89    6.85
  -2  -7   3  172.29    6.81
  -2  -7   3  182.25    6.85
   2  -7  -3  162.49    6.80
   2   7  -3  184.13    6.85
  -2   7   3  152.73    6.90
  -2   7   3  174.70    6.80
  -2   7   3  168.07    6.81
  -1  -7   3    9.73    0.58
   1  -7  -3    8.74    0.50
  -1  -7   3    7.43    0.53
   1  -7  -3    9.06    0.57
  -1  -7   3    9.21    0.48
  -1  -7   3    9.02    0.58
   1   7  -3    9.41    0.57
  -1   7   3    9.26    0.62
  -1   7   3    8.84    0.47
   0  -7   3    0.32    0.24
   0  -7   3    0.60    0.17
   0  -7  -3    0.40    0.23
   0  -7   3    0.68    0.17
   0  -7  -3    0.37    0.18
   0  -7   3    0.69    0.19
   0  -7  -3    0.26    0.23
   0   7   3    0.51    0.16
   0   7   3    0.31    0.21
   0   7   3    0.46    0.25
  -1  -7  -3   84.40    3.29
   1  -7   3   75.19    3.24
   1  -7   3   80.63    3.28
   1  -7   3   80.68    3.25
   1  -7   3   78.69    3.23
  -1  -7  -3   82.36    3.28
   1   7   3   77.02    3.23
   1   7   3   81.09    3.23
  -1   7  -3   88.22    3.31
   1   7   3   79.24    3.29
  -1   7  -3   82.56    3.27
  -2  -7  -3   19.17    0.93
   2  -7   3   17.47    0.92
   2  -7   3   17.46    0.83
   2  -7   3   19.04    0.88
  -2  -7  -3   19.37    0.91
   2  -7   3   14.90    0.84
   2   7   3   17.92    0.84
   2   7   3   19.38    0.84
  -2   7  -3   17.53    0.97
  -2   7  -3   17.71    0.93
  -3  -7  -3    0.21    0.20
  -3  -7  -3   -0.15    0.46
  -3  -7  -3    0.09    0.35
   3  -7   3    0.04    0.18
   3  -7   3    0.28    0.34
   3  -7   3    0.34    0.36
  -3   7  -3    0.05    0.44
  -3   7  -3   -0.06    0.49
   3   7   3    0.36    0.34
   3   7   3    0.10    0.43
   3   7   3   -0.09    0.18
  -4  -7  -3   73.50    3.03
   4  -7   3   69.42    2.96
  -4  -7  -3   72.77    2.83
   4  -7   3   70.52    2.82
   4   7   3   65.97    2.91
   4   7   3   71.41    3.00
  -4   7  -3   66.80    3.07
  -4   7  -3   64.06    3.05
   4   7   3   71.90    2.83
  -5  -7  -3   29.91    1.36
  -5  -7  -3   28.96    1.34
  -5  -7  -3   26.75    1.43
  -5  -7  -3   29.97    1.73
   5  -7   3   30.38    1.66
  -5  -7  -3   31.07    1.78
   5  -7   3   32.65    1.32
   5   7   3   31.00    1.33
  -5   7  -3   27.67    1.88
  -5   7  -3   29.37    2.06
  -5   7  -3   29.77    1.96
   5   7   3   28.08    1.80
   5   7   3   30.98    1.74
  -6  -7  -3   11.88    0.83
  -6  -7  -3   10.09    0.87
  -6  -7  -3    8.54    1.03
   6  -7   3   12.78    0.84
   6  -7   3   11.35    1.13
  -6  -7  -3   11.42    0.70
  -6   7  -3   12.18    1.45
  -6   7  -3   12.15    0.91
  -6   7  -3   10.50    0.94
   6   7   3   11.63    0.80
   6   7   3   12.42    1.25
   7  -7   3    6.55    1.37
   7  -7   3    8.67    0.83
  -7  -7  -3    8.04    0.70
  -7  -7  -3    7.49    1.39
  -7  -7  -3    9.28    0.72
   7   7   3    8.72    1.66
  -7   7  -3    7.87    1.99
  -7   7  -3    6.56    0.74
  -7   7  -3    8.56    0.83
   7   7   3    7.36    0.84
  -8  -7  -3   13.89    0.93
   8  -7   3   15.63    1.06
  -8  -7  -3   15.04    0.86
   8   7   3   12.75    1.04
  -8   7  -3   12.21    0.85
  -8   7  -3   15.08    0.95
   9  -7   3   49.51    2.33
  -9  -7  -3   49.50    2.13
  -9   7  -3   52.04    2.20
   9   7   3   50.32    2.29
 -10  -7  -3   12.92    0.75
  10   7   3   12.74    0.72
 -10   7  -3   13.15    0.82
  11   7   3    0.75    0.26
 -11  -8   3    5.98    0.43
 -11   8   3    7.66    0.45
 -10  -8   3    1.32    0.32
 -10   8   3    2.60    0.36
 -10   8   3    1.51    0.37
   9  -8  -3    6.36    0.69
  -9  -8   3    6.03    0.64
  -9  -8   3    6.37    0.53
  -9   8   3    5.41    0.98
  -9   8   3    6.16    0.64
  -9   8   3    7.07    0.70
  -8  -8   3  123.17    5.40
  -8  -8   3  134.09    5.41
   8  -8  -3  140.43    5.48
  -8   8   3  133.70    5.53
  -8   8   3  140.80    5.42
  -8   8   3  139.62    5.44
   7  -8  -3   43.32    1.82
  -7  -8   3   40.20    1.72
   7  -8  -3   40.87    2.53
  -7  -8   3   39.36    2.62
  -7  -8   3   36.74    1.73
   7  -8  -3   44.13    1.83
  -7   8   3   37.52    2.92
  -7   8   3   40.97    1.94
  -7   8   3   40.59    1.77
   7   8  -3   36.76    2.73
  -7   8   3   42.26    1.78
  -6  -8   3   31.52    1.56
  -6  -8   3   29.94    1.46
  -6  -8   3   33.62    2.06
   6  -8  -3   27.83    1.57
  -6  -8   3   33.43    1.45
  -6   8   3   35.18    1.54
  -6   8   3   35.14    1.50
  -6   8   3   33.73    1.50
   6   8  -3   38.73    2.12
  -5  -8   3    0.26    0.61
   5  -8  -3    0.49    0.85
   5  -8  -3    0.40    0.67
   5  -8  -3   -0.06    0.25
  -5  -8   3    0.46    0.34
  -5  -8   3   -0.03    0.37
  -5   8   3    0.39    0.79
  -5   8   3    0.57    0.45
   5   8  -3    1.16    0.75
  -5   8   3    0.01    0.33
   4  -8  -3  111.47    4.69
   4  -8  -3  115.95    4.58
  -4  -8   3  114.16    4.58
   4  -8  -3  113.84    4.71
  -4  -8   3  115.96    4.71
  -4   8   3  113.11    4.76
  -4   8   3  113.79    4.59
   4   8  -3  118.10    4.73
  -3  -8   3   21.94    1.46
  -3  -8   3   26.23    1.34
   3  -8  -3   27.01    1.13
  -3  -8   3   25.84    1.14
   3  -8  -3   27.86    1.36
  -3   8   3   28.24    1.51
   3   8  -3   27.40    1.38
  -3   8   3   27.13    1.16
  -3   8   3   28.33    1.43
   2  -8  -3   14.38    0.70
   2  -8  -3   15.58    0.82
   2  -8  -3   16.12    0.91
   2  -8  -3   14.47    0.73
   2   8  -3   16.55    0.86
  -2   8   3   14.96    0.70
  -2   8   3   15.63    0.95
  -2   8   3   14.81    0.80
  -1  -8   3    5.52    0.43
   1  -8  -3    6.31    0.40
   1   8  -3    5.98    0.57
  -1   8   3    6.82    0.40
   0  -8  -3  315.37   12.73
   0  -8   3  322.39   12.73
   0  -8   3  314.19   12.71
   0  -8   3  321.84   12.71
   0  -8  -3  324.26   12.74
   0   8  -3  328.36   12.75
   0   8   3  324.85   12.72
   1  -8   3   13.83    0.65
   1  -8   3   13.79    0.72
   1  -8   3   13.66    0.65
   1  -8   3   13.87    0.81
  -1  -8  -3   14.27    0.79
  -1  -8  -3   14.09    0.77
   1   8   3   13.85    0.65
  -1   8  -3   14.64    0.79
  -1   8  -3   12.14    0.89
   2  -8   3  224.82    8.87
  -2  -8  -3  219.48    8.84
   2  -8   3  223.48    8.90
   2  -8   3  216.53    8.84
   2  -8   3  224.78    8.84
  -2  -8  -3  227.69    8.88
  -2   8  -3  219.72    8.94
   2   8   3  225.34    8.84
   2   8   3  226.40    8.91
  -2   8  -3  221.10    8.88
   3  -8   3    1.46    0.37
  -3  -8  -3    2.55    0.28
   3  -8   3    2.07    0.46
   3  -8   3    2.26    0.53
  -3  -8  -3    2.26    0.50
   3  -8   3    2.28    0.23
  -3  -8  -3    2.44    0.43
  -3   8  -3    2.22    0.55
   3   8   3    1.94    0.48
   3   8   3    2.14    0.26
   3   8   3    2.33    0.45
  -3   8  -3    1.62    0.55
   4  -8   3   69.40    2.69
   4  -8   3   64.94    2.84
  -4  -8  -3   63.77    2.89
  -4  -8  -3   67.90    2.71
   4  -8   3   62.60    2.92
   4   8   3   67.62    2.69
   4   8   3   67.44    2.90
  -4   8  -3   64.80    2.99
  -4   8  -3   64.88    2.98
  -5  -8  -3   79.93    3.31
  -5  -8  -3   82.33    3.32
   5  -8   3   78.95    3.51
   5  -8   3   88.20    3.30
  -5  -8  -3   80.51    3.31
   5  -8   3   74.39    3.34
  -5  -8  -3   79.69    3.55
  -5   8  -3   80.38    3.79
  -5   8  -3   79.78    3.71
  -5   8  -3   80.63    3.37
   5   8   3   81.51    3.56
   5   8   3   84.59    3.30
  -6  -8  -3   -0.24    0.40
   6  -8   3    0.46    0.51
  -6  -8  -3    0.69    0.89
  -6  -8  -3    0.70    0.38
   6  -8   3   -1.05    0.97
   6  -8   3    0.69    0.39
   6   8   3    0.47    0.43
   6   8   3    0.34    1.10
  -6   8  -3    0.42    0.48
   7  -8   3  139.07    6.44
  -7  -8  -3  138.07    6.45
  -7  -8  -3  150.74    5.95
   7  -8   3  159.41    6.01
  -7  -8  -3  153.14    5.95
   7   8   3  131.70    6.56
   7   8   3  154.73    6.02
  -7   8  -3  161.21    8.28
  -7   8  -3  151.47    5.98
  -8  -8  -3    0.57    0.38
   8  -8   3    1.02    0.53
  -8  -8  -3    1.35    0.40
   8   8   3    0.71    0.59
  -8   8  -3    0.72    0.46
  -8   8  -3    0.35    0.42
   9  -8   3    1.73    0.69
  -9  -8  -3    0.98    0.43
  -9  -8  -3   -0.13    0.69
   9   8   3    0.59    0.58
  -9   8  -3    0.81    0.51
 -10  -8  -3   -0.33    0.33
 -10   8  -3    0.34    0.38
  10   8   3   -0.27    0.27
 -11  -9   3    0.64    0.22
 -11   9   3    0.58    0.24
 -10  -9   3    0.22    0.29
 -10   9   3   -0.98    0.44
 -10   9   3    0.09    0.33
   9  -9  -3    0.77    0.60
  -9  -9   3    1.21    0.43
  -9  -9   3    0.36    0.39
  -9   9   3    0.94    0.44
  -9   9   3    1.58    0.47
   9   9  -3    0.82    0.64
   8  -9  -3    2.34    0.54
  -8  -9   3    1.68    0.35
   8  -9  -3    2.55    0.52
  -8  -9   3    2.68    0.37
  -8   9   3    2.83    0.43
  -8   9   3    1.83    0.85
  -8   9   3    3.02    0.46
   7  -9  -3   -0.18    0.42
  -7  -9   3    1.15    0.34
  -7  -9   3    2.56    1.48
   7  -9  -3    0.34    1.33
  -7  -9   3   -0.14    0.37
   7  -9  -3   -0.02    0.41
   7   9  -3    1.20    1.53
  -7   9   3    1.07    0.44
  -7   9   3    2.43    1.63
  -7   9   3    0.05    0.38
  -7   9   3   -0.11    0.69
  -6  -9   3   15.10    0.84
  -6  -9   3   16.89    1.70
   6  -9  -3   15.90    1.62
  -6  -9   3   13.19    0.90
   6  -9  -3   16.41    0.93
   6  -9  -3   16.14    0.91
   6   9  -3   19.03    1.48
  -6   9   3   15.63    1.52
  -6   9   3   16.74    1.03
  -6   9   3   15.18    0.93
  -5  -9   3    4.19    0.45
  -5  -9   3    3.22    0.76
  -5  -9   3    3.90    0.46
   5  -9  -3    3.02    0.97
   5  -9  -3    3.76    0.80
  -5  -9   3    3.21    0.42
   5  -9  -3    2.69    0.31
   5   9  -3    4.98    0.94
  -5   9   3    4.02    0.44
  -5   9   3    4.44    0.97
  -5   9   3    3.30    0.47
   4  -9  -3    0.21    0.65
   4  -9  -3    0.13    0.20
  -4  -9   3    0.28    0.64
   4  -9  -3    0.17    0.55
  -4  -9   3    0.04    0.27
  -4  -9   3    0.32    0.55
   4   9  -3    0.29    0.66
  -4   9   3   -0.26    0.71
  -4   9   3    0.04    0.29
   3  -9  -3    7.99    0.66
  -3  -9   3    6.61    0.61
  -3  -9   3    7.27    0.50
  -3  -9   3    7.00    0.63
   3  -9  -3    8.05    0.63
   3  -9  -3    7.35    0.45
   3  -9  -3    6.50    0.69
   3   9  -3    8.32    0.69
  -3   9   3    7.12    0.52
  -3   9   3    5.29    0.67
   2  -9  -3    0.99    0.36
   2  -9  -3    1.00    0.25
  -2  -9   3    0.59    0.20
  -2  -9   3    1.00    0.46
  -2  -9   3    0.94    0.39
   2  -9  -3    1.20    0.44
   2   9  -3    1.07    0.44
  -2   9   3    0.77    0.47
  -2   9   3    0.64    0.23
  -2   9   3    1.18    0.36
   2   9  -3    1.17    0.29
   1  -9  -3    1.95    0.24
   1  -9  -3    1.75    0.22
  -1  -9   3    1.60    0.37
  -1  -9   3    2.07    0.26
   1  -9  -3    1.65    0.33
   1   9  -3    1.50    0.38
  -1   9   3    2.25    0.23
  -1   9   3    2.35    0.46
   0  -9  -3   20.46    0.99
   0  -9  -3   19.24    1.03
   0  -9  -3   16.91    0.96
   0  -9   3   20.15    0.86
   0   9  -3   21.42    1.02
   0   9   3   20.03    0.87
   1  -9   3    7.73    0.73
   1  -9   3    5.05    0.41
  -1  -9  -3    6.95    0.72
   1  -9   3    6.57    0.55
  -1  -9  -3    7.73    0.65
   1  -9   3    7.19    0.44
  -1   9  -3    7.17    0.69
  -1   9  -3    5.81    0.54
   1   9   3    6.81    0.41
  -2  -9  -3    1.96    0.50
   2  -9   3    0.70    0.25
   2  -9   3    1.22    0.46
  -2  -9  -3    0.73    0.22
   2  -9   3    0.97    0.38
   2  -9   3    0.82    0.20
  -2  -9  -3    0.93    0.45
   2   9   3    0.81    0.46
   2   9   3    1.18    0.21
  -2   9  -3    0.61    0.48
  -2   9  -3    0.64    0.53
   3  -9   3    0.65    0.21
   3  -9   3    0.38    0.52
  -3  -9  -3    0.61    0.56
  -3  -9  -3    0.54    0.58
  -3  -9  -3    0.25    0.25
   3  -9   3    0.52    0.36
   3  -9   3    0.23    0.54
  -3   9  -3    0.82    0.60
   3   9   3    0.41    0.24
  -3   9  -3    0.56    0.63
   3   9   3    0.36    0.51
   4  -9   3    0.06    0.63
   4  -9   3    0.12    0.78
  -4  -9  -3    0.36    0.67
  -4  -9  -3    0.44    0.36
   4  -9   3    0.13    0.24
  -4  -9  -3   -0.05    0.30
  -4   9  -3    0.41    0.77
  -4   9  -3   -0.21    0.92
   4   9   3    0.12    0.27
   4   9   3    0.49    0.63
  -5  -9  -3    8.54    0.75
  -5  -9  -3    7.77    0.73
  -5  -9  -3    6.65    0.70
  -5  -9  -3    7.72    0.99
   5  -9   3    7.03    0.92
   5  -9   3    8.22    0.58
   5  -9   3    6.85    0.79
   5   9   3    6.53    0.97
  -5   9  -3    8.41    0.95
  -5   9  -3    5.58    1.12
   5   9   3    7.92    0.61
  -6  -9  -3    1.54    1.10
  -6  -9  -3    0.93    0.38
   6  -9   3    0.81    0.40
   6  -9   3    1.12    1.15
  -6  -9  -3    0.70    0.37
   6  -9   3    1.10    0.44
   6   9   3    0.98    0.44
   6   9   3    1.00    1.20
  -6   9  -3    0.55    0.45
  -6   9  -3    0.57    1.48
   7  -9   3    8.56    0.84
  -7  -9  -3    2.59    1.51
  -7  -9  -3    8.59    0.69
  -7  -9  -3    8.90    0.72
   7  -9   3    7.81    1.76
   7   9   3    6.50    1.98
  -7   9  -3    7.86    0.85
   7   9   3    8.61    0.89
   8  -9   3    6.57    0.74
  -8  -9  -3    4.20    0.47
  -8  -9  -3    5.14    0.60
  -8   9  -3    6.65    0.73
   8   9   3    4.05    1.17
  -9  -9  -3   -0.36    0.48
  -9  -9  -3   -0.10    0.41
   9  -9   3    0.03    0.66
   9   9   3   -0.31    0.38
  -9   9  -3   -0.06    0.49
   9   9   3    0.72    0.61
 -10  -9  -3    1.11    0.48
 -10   9  -3    0.79    0.47
  10   9   3    0.64    0.40
 -11 -10   3    0.53    0.21
 -11  10   3    0.24    0.23
 -10 -10   3   -0.10    0.27
 -10  10   3    0.35    0.32
   9 -10  -3    6.42    0.69
  -9 -10   3    7.55    0.61
  -9  10   3    5.50    0.55
   9  10  -3    3.68    0.77
  -9  10   3    7.39    0.78
   8 -10  -3   -0.66    0.51
  -8 -10   3    0.80    0.33
  -8 -10   3   -0.05    0.38
   8 -10  -3    0.36    0.44
  -8  10   3    0.28    0.44
  -8  10   3    0.14    0.41
   8  10  -3    1.61    0.66
  -7 -10   3   18.30    0.89
   7 -10  -3   18.11    1.94
   7 -10  -3   19.72    1.07
  -7 -10   3   17.72    1.03
   7 -10  -3   20.22    1.02
  -7 -10   3   18.24    1.93
  -7  10   3   16.53    0.99
  -7  10   3   18.48    1.10
  -7  10   3   16.59    1.41
   7  10  -3   12.04    2.00
  -6 -10   3    0.73    0.29
   6 -10  -3    1.44    1.04
  -6 -10   3    0.90    1.06
   6 -10  -3    1.91    0.51
   6 -10  -3    1.06    0.42
  -6  10   3    0.71    0.61
  -6  10   3    0.72    1.38
   6  10  -3    1.25    1.27
  -5 -10   3    0.41    0.39
  -5 -10   3    0.79    0.86
   5 -10  -3    0.50    0.26
   5 -10  -3   -0.36    1.06
   5 -10  -3    0.83    0.81
  -5 -10   3    0.24    0.37
  -5 -10   3   -0.17    0.38
  -5  10   3   -0.09    1.01
   5  10  -3    0.13    0.94
  -5  10   3    0.28    0.41
  -5  10   3    0.52    0.44
   4 -10  -3   13.44    1.23
   4 -10  -3   13.79    1.40
  -4 -10   3   16.25    1.37
  -4 -10   3   13.05    1.21
  -4 -10   3   15.53    0.80
   4 -10  -3   15.73    0.74
  -4 -10   3   13.01    0.82
  -4 -10   3   12.68    0.84
  -4  10   3   14.20    0.81
   4  10  -3   15.04    1.32
  -4  10   3   14.36    0.88
  -4  10   3   13.89    1.36
   3 -10  -3    6.80    0.66
  -3 -10   3    7.31    0.52
   3 -10  -3    6.47    0.68
   3 -10  -3    7.80    0.47
  -3 -10   3    8.47    0.72
   3 -10  -3    7.97    0.68
  -3 -10   3    7.71    0.69
  -3  10   3    8.65    0.81
   3  10  -3    6.66    0.73
   3  10  -3    7.03    0.57
  -3  10   3    7.41    0.56
  -2 -10   3   19.62    1.14
   2 -10  -3   19.81    0.88
   2 -10  -3   18.68    1.07
  -2 -10   3   20.88    0.91
   2 -10  -3   22.24    1.19
  -2 -10   3   20.71    1.16
   2  10  -3   19.92    0.95
  -2  10   3   17.87    1.09
  -2  10   3   19.33    1.19
   2  10  -3   21.05    1.22
  -2  10   3   19.40    0.91
   1 -10  -3   10.50    0.72
   1 -10  -3   10.10    0.57
  -1 -10   3   10.61    0.86
   1 -10  -3   10.54    0.88
  -1 -10   3   10.56    0.57
   1 -10  -3   10.28    0.57
  -1  10   3   10.58    0.57
  -1  10   3   10.23    0.90
   1  10  -3   10.52    0.90
   0 -10   3    0.18    0.20
   0 -10  -3    0.40    0.41
   0 -10   3    0.39    0.22
   0 -10  -3    0.17    0.21
   0 -10  -3    0.27    0.38
   0 -10   3    0.03    0.38
   0  10   3    0.44    0.45
   0  10  -3    0.15    0.40
   0  10   3    0.25    0.20
  -1 -10  -3   17.88    1.09
   1 -10   3   17.68    0.82
   1 -10   3   16.31    1.09
  -1 -10  -3   18.21    0.82
   1 -10   3   18.02    0.80
  -1 -10  -3   17.48    1.06
   1 -10   3   17.51    0.93
   1  10   3   17.86    1.13
  -1  10  -3   17.99    1.14
   1  10   3   17.88    0.82
  -1  10  -3   17.37    1.07
   2 -10   3    0.19    0.26
   2 -10   3    0.41    0.45
   2 -10   3    0.18    0.19
   2 -10   3   -0.14    0.48
  -2 -10  -3    0.06    0.50
  -2 -10  -3    0.17    0.23
  -2 -10  -3    0.14    0.49
   2  10   3    0.39    0.52
  -2  10  -3   -0.15    0.54
  -2  10  -3    0.21    0.55
   2  10   3    0.43    0.23
   3 -10   3    0.59    0.62
  -3 -10  -3   -0.17    0.59
  -3 -10  -3   -0.36    0.63
   3 -10   3    0.28    0.37
  -3 -10  -3    0.03    0.28
   3 -10   3   -0.09    0.61
   3 -10   3    0.05    0.22
   3  10   3    0.51    0.63
   3  10   3    0.04    0.25
  -3  10  -3    0.87    0.66
  -3  10  -3   -0.38    0.81
  -4 -10  -3    5.09    0.59
   4 -10   3    4.95    0.80
   4 -10   3    4.99    0.49
   4 -10   3    4.08    0.42
  -4 -10  -3    4.87    0.49
   4 -10   3    3.06    0.90
  -4 -10  -3    5.72    0.88
  -4 -10  -3    4.94    0.45
   4  10   3    4.70    0.53
  -4  10  -3    4.75    0.63
  -4  10  -3    4.45    1.15
  -4  10  -3    4.32    0.96
   4  10   3    3.87    0.80
   5 -10   3    7.18    0.62
  -5 -10  -3    6.48    0.69
  -5 -10  -3    7.62    0.65
  -5 -10  -3    6.83    0.73
   5 -10   3    7.49    0.70
  -5 -10  -3    5.93    1.05
   5 -10   3    6.79    1.06
  -5  10  -3    7.62    0.87
  -5  10  -3    6.58    1.25
   5  10   3    7.10    0.71
   5  10   3    6.05    1.04
  -6 -10  -3    1.53    0.35
  -6 -10  -3    0.93    0.77
   6 -10   3    2.69    1.27
  -6 -10  -3    2.30    0.32
   6 -10   3    1.61    0.44
  -6 -10  -3    0.62    1.27
   6 -10   3    1.86    0.41
   6  10   3    2.02    0.50
  -6  10  -3    1.94    2.01
  -6  10  -3    2.48    0.48
   6  10   3    2.23    1.39
  -7 -10  -3    8.97    0.75
   7 -10   3    8.69    0.84
  -7 -10  -3    8.47    0.75
   7 -10   3    7.92    0.88
  -7  10  -3    8.40    0.90
   7  10   3    9.87    0.92
  -8 -10  -3    1.28    0.36
   8 -10   3    0.60    0.53
  -8 -10  -3    1.26    0.37
  -8  10  -3    2.67    0.43
   8  10   3    1.67    0.63
   9 -10   3   -0.02    0.66
  -9 -10  -3    0.20    0.37
  -9 -10  -3    0.62    0.42
  -9  10  -3    0.58    0.45
   9  10   3   -0.70    0.66
   9  10   3   -0.24    0.38
 -10 -10  -3    0.56    0.32
 -10  10  -3    0.79    0.35
  10  10   3    0.48    0.34
 -10 -11   3    0.20    0.26
 -10  11   3    0.18    0.29
  -9 -11   3    0.49    0.32
   9 -11  -3    0.64    0.60
   9  11  -3    0.10    0.99
  -9  11   3    0.10    0.40
  -8 -11   3    0.80    0.32
  -8 -11   3   -0.06    0.31
   8 -11  -3    0.65    0.48
   8 -11  -3   -0.49    0.53
  -8  11   3    0.21    0.39
   8  11  -3   -0.07    0.66
   7 -11  -3   57.20    2.48
   7 -11  -3   58.15    2.43
  -7 -11   3   58.27    2.39
  -7 -11   3   62.00    2.45
   7  11  -3   55.88    2.56
  -7  11   3   57.20    2.44
  -6 -11   3   16.71    1.53
  -6 -11   3   16.09    0.85
  -6 -11   3   17.31    1.87
   6 -11  -3   16.03    0.95
   6 -11  -3   16.15    0.88
   6 -11  -3   14.34    1.45
  -6 -11   3   16.82    0.83
   6  11  -3   17.27    1.15
  -6  11   3   14.48    1.79
  -6  11   3   16.64    0.90
   6  11  -3   20.07    1.79
  -6  11   3   16.30    1.30
  -5 -11   3   28.35    1.30
   5 -11  -3   27.79    1.25
   5 -11  -3   25.92    2.29
   5 -11  -3   25.30    1.92
  -5 -11   3   27.87    1.23
  -5 -11   3   28.85    1.36
   5 -11  -3   29.29    1.29
  -5 -11   3   30.06    1.86
  -5  11   3   28.02    2.09
   5  11  -3   27.77    1.32
  -5  11   3   27.12    1.40
   5  11  -3   27.10    2.05
  -5  11   3   26.21    1.28
  -4 -11   3   14.09    1.32
   4 -11  -3   14.73    1.54
  -4 -11   3   13.76    0.84
  -4 -11   3   15.45    0.79
   4 -11  -3   13.24    1.40
   4 -11  -3   14.43    0.76
  -4 -11   3   14.32    0.82
  -4 -11   3   15.96    1.53
  -4  11   3   15.08    0.94
   4  11  -3   15.10    1.48
  -4  11   3   14.58    0.90
  -4  11   3   14.24    1.50
   4  11  -3   13.89    0.85
   3 -11  -3   14.03    1.20
  -3 -11   3   12.26    1.13
   3 -11  -3   11.44    0.82
  -3 -11   3   11.58    0.88
   3 -11  -3   11.99    0.65
  -3 -11   3   12.37    1.19
  -3 -11   3   13.55    0.71
   3 -11  -3   12.09    1.17
  -3  11   3   12.29    1.22
   3  11  -3   11.23    0.75
   3  11  -3   12.00    1.25
  -3  11   3   12.14    0.74
  -2 -11   3    9.49    0.56
   2 -11  -3   10.37    1.03
  -2 -11   3    6.55    0.67
  -2 -11   3    8.89    0.97
   2 -11  -3    9.29    0.53
   2 -11  -3    8.19    0.56
   2  11  -3    9.58    0.81
  -2  11   3    9.02    0.58
  -1 -11   3    1.99    0.46
   1 -11  -3    3.22    0.31
   1 -11  -3    2.40    0.51
  -1 -11   3    3.25    0.30
   1 -11  -3    3.04    0.28
   1  11  -3    2.87    0.60
  -1  11   3    2.67    0.48
  -1  11   3    2.39    0.27
  -1  11   3    3.23    0.61
   0 -11   3   90.71    3.86
   0 -11  -3   95.61    3.77
   0 -11  -3   92.45    3.85
   0 -11   3   95.40    3.76
   0  11  -3   91.78    3.90
   0  11   3   91.76    3.74
   0  11  -3   95.42    3.88
   0  11   3   92.36    3.89
  -1 -11  -3    0.79    0.56
  -1 -11  -3   -0.15    0.26
   1 -11   3   -0.09    0.48
  -1 -11  -3    0.02    0.49
   1 -11   3    0.19    0.19
   1 -11   3   -0.08    0.25
   1  11   3   -0.25    0.54
  -1  11  -3    0.14    0.60
   1  11   3    0.16    0.23
  -1  11  -3   -0.17    0.54
   2 -11   3    1.11    0.24
  -2 -11  -3    0.81    0.58
  -2 -11  -3    1.15    0.28
  -2 -11  -3    1.32    0.60
   2 -11   3    0.84    0.30
   2 -11   3    1.95    0.59
   2  11   3    1.37    0.58
  -2  11  -3    1.78    0.78
   2  11   3    1.30    0.28
  -2  11  -3    1.26    0.68
   3 -11   3   -0.10    0.41
  -3 -11  -3    0.25    0.72
   3 -11   3    0.88    0.73
  -3 -11  -3    0.33    0.37
  -3 -11  -3    0.03    0.29
  -3 -11  -3    0.05    0.64
   3 -11   3    0.06    0.31
   3 -11   3   -0.21    0.69
   3 -11   3    0.18    0.24
   3  11   3    0.45    0.73
  -3  11  -3    0.27    0.98
  -3  11  -3   -0.54    0.77
   3  11   3    0.07    0.27
   4 -11   3    3.85    0.38
  -4 -11  -3    3.71    0.41
  -4 -11  -3    4.82    0.41
  -4 -11  -3    4.14    0.46
  -4 -11  -3    3.74    0.88
   4 -11   3    4.23    0.37
   4 -11   3    4.25    0.92
   4 -11   3    2.16    1.00
  -4  11  -3    2.44    1.07
  -4  11  -3    4.43    0.59
   4  11   3    4.54    0.94
   4  11   3    3.14    0.38
  -5 -11  -3   -0.42    0.82
   5 -11   3   -0.43    0.38
  -5 -11  -3    0.21    0.33
   5 -11   3    0.88    1.12
   5 -11   3    0.73    0.31
  -5 -11  -3   -0.07    0.32
  -5 -11  -3   -0.15    1.06
   5  11   3    0.20    0.44
  -5  11  -3   -0.67    0.45
   5  11   3   -0.78    1.13
  -5  11  -3   -1.14    1.39
  -6 -11  -3    5.71    0.47
   6 -11   3    5.72    0.46
  -6 -11  -3    5.41    1.48
   6 -11   3    4.77    1.56
  -6 -11  -3    5.17    0.63
  -6 -11  -3    4.05    0.72
   6 -11   3    5.68    0.55
   6  11   3    4.83    1.64
   6  11   3    4.33    0.59
  -6  11  -3    5.64    0.56
   7 -11   3    1.39    0.48
  -7 -11  -3    2.63    0.39
   7 -11   3    2.01    0.43
  -7 -11  -3    2.51    0.37
  -7  11  -3    1.20    0.45
   7  11   3    0.97    0.56
   7  11   3    1.91    0.44
  -8 -11  -3    1.73    0.55
  -8 -11  -3    2.44    0.47
   8 -11   3    2.39    0.56
   8  11   3    3.07    0.67
   8  11   3    2.91    0.52
  -8  11  -3    1.59    0.56
  -9 -11  -3   10.56    0.73
  -9 -11  -3   10.78    0.69
  -9  11  -3   10.90    0.79
   9  11   3    9.77    0.76
 -10 -11  -3    1.92    0.35
 -10  11  -3    2.19    0.37
 -10 -12   3    3.35    0.40
 -10  12   3    3.62    0.39
  -9 -12   3    0.89    0.33
   9 -12  -3   -0.21    0.78
  -9  12   3    0.16    0.35
  -8 -12   3    8.40    0.63
   8 -12  -3    7.92    0.86
   8 -12  -3    7.98    0.83
  -8 -12   3    7.53    0.83
  -8  12   3    7.58    0.69
   8  12  -3    6.67    0.84
   7 -12  -3   90.49    3.72
  -7 -12   3   91.56    3.68
   7 -12  -3   91.90    3.67
  -7 -12   3   91.73    3.65
  -7  12   3   92.26    3.69
   7  12  -3   84.07    3.78
  -6 -12   3   19.18    0.98
  -6 -12   3   21.71    1.76
  -6 -12   3   19.09    0.93
   6 -12  -3   18.24    1.05
   6 -12  -3   18.94    0.97
  -6 -12   3   18.16    1.51
   6  12  -3   16.49    1.27
  -6  12   3   18.27    2.19
  -6  12   3   18.85    1.01
   6  12  -3   15.62    1.98
   5 -12  -3  166.56    6.54
   5 -12  -3  149.81    6.94
  -5 -12   3  164.41    6.51
  -5 -12   3  170.66    6.51
  -5 -12   3  172.64    6.58
  -5 -12   3  160.03    6.81
   5  12  -3  161.13    6.89
  -5  12   3  153.41    6.74
  -5  12   3  165.38    6.53
  -5  12   3  162.86    6.92
   5  12  -3  164.53    6.56
  -4 -12   3   34.46    1.50
  -4 -12   3   33.58    1.46
   4 -12  -3   32.62    1.44
  -4 -12   3   32.46    2.11
   4 -12  -3   33.87    1.45
  -4 -12   3   33.75    1.99
  -4 -12   3   32.65    1.46
   4 -12  -3   32.42    2.11
  -4  12   3   34.09    1.49
  -4  12   3   32.53    2.09
   4  12  -3   34.07    2.13
   4  12  -3   32.53    1.51
  -4  12   3   32.31    1.55
   3 -12  -3   23.86    1.30
   3 -12  -3   19.51    1.52
  -3 -12   3   20.28    1.43
  -3 -12   3   22.02    1.53
   3 -12  -3   19.15    0.96
  -3 -12   3   20.55    1.01
  -3 -12   3   21.35    1.01
  -3 -12   3   21.88    1.02
  -3  12   3   20.68    1.05
  -3  12   3   19.58    1.11
   3  12  -3   19.99    1.39
  -3  12   3   22.33    1.66
   3  12  -3   21.92    1.64
   2 -12  -3  176.95    7.15
   2 -12  -3  167.29    7.01
  -2 -12   3  179.43    7.16
   2 -12  -3  173.99    7.03
  -2 -12   3  185.46    7.04
  -2 -12   3  167.38    7.02
  -2  12   3  175.69    7.02
   2  12  -3  181.04    7.18
  -2  12   3  179.77    7.18
  -1 -12   3    3.50    0.34
  -1 -12   3    2.83    0.56
   1 -12  -3    4.02    0.62
   1 -12  -3    3.86    0.35
   1  12  -3    3.87    0.74
  -1  12   3    4.32    0.36
  -1  12   3    3.22    0.60
   0 -12  -3   30.87    1.56
   0 -12   3   29.09    1.54
   0 -12   3   29.85    1.29
   0 -12  -3   30.16    1.29
   0 -12   3   29.53    1.27
   0  12  -3   28.93    1.69
   0  12   3   29.37    1.61
   0  12   3   27.34    1.28
   0  12  -3   30.36    1.65
  -1 -12  -3   10.96    1.09
  -1 -12  -3   11.64    1.20
   1 -12   3   10.71    0.62
  -1 -12  -3   10.76    0.64
   1 -12   3   11.09    0.67
   1 -12   3   10.22    1.06
  -1  12  -3    8.70    0.91
   1  12   3   11.38    1.10
  -1  12  -3   12.58    1.19
   1  12   3   10.59    0.63
  -2 -12  -3   10.98    0.83
   2 -12   3   12.59    0.65
   2 -12   3   11.96    1.24
   2 -12   3   12.22    0.76
  -2 -12  -3   12.40    1.30
  -2 -12  -3   11.40    0.82
  -2 -12  -3   12.23    1.27
   2 -12   3   11.39    0.73
  -2 -12  -3   12.31    0.71
  -2  12  -3   13.23    1.12
   2  12   3   11.04    1.23
   2  12   3   12.06    0.68
  -2  12  -3    8.50    0.93
  -3 -12  -3    0.11    0.83
  -3 -12  -3    0.38    0.34
   3 -12   3   -0.29    0.78
   3 -12   3    0.06    0.26
  -3 -12  -3    0.51    0.31
  -3 -12  -3    0.34    0.76
  -3 -12  -3    0.22    0.40
   3 -12   3   -0.13    0.31
   3 -12   3    0.13    0.46
  -3  12  -3   -0.51    0.49
  -3  12  -3   -0.23    0.87
   3  12   3    0.35    0.31
   3  12   3    0.35    0.75
  -3  12  -3   -0.31    1.21
  -4 -12  -3    2.29    0.34
   4 -12   3    2.03    0.31
  -4 -12  -3    1.84    0.36
  -4 -12  -3    2.67    0.35
   4 -12   3    2.23    1.15
   4 -12   3    2.20    0.58
   4  12   3    0.94    1.00
  -4  12  -3    2.47    1.23
   4  12   3    1.82    0.43
  -4  12  -3    2.15    0.45
  -5 -12  -3    0.33    0.28
  -5 -12  -3    0.62    1.12
   5 -12   3    1.18    0.43
  -5 -12  -3    1.07    0.37
   5 -12   3    1.83    0.32
  -5 -12  -3    1.44    0.55
   5  12   3    1.25    0.48
   5  12   3    0.25    1.33
  -5  12  -3    1.05    0.46
  -5  12  -3    2.29    1.55
  -6 -12  -3    9.17    1.17
  -6 -12  -3   10.55    0.73
   6 -12   3   11.25    0.83
  -6 -12  -3   11.22    0.70
  -6 -12  -3   11.72    1.76
   6 -12   3    9.98    0.76
   6  12   3   11.62    0.98
   6  12   3   10.16    2.19
  -6  12  -3   10.82    0.87
   7 -12   3    3.77    0.54
  -7 -12  -3    3.86    0.42
  -7 -12  -3    3.73    0.39
   7 -12   3    3.53    0.44
  -7  12  -3    3.76    0.48
   7  12   3    4.33    0.54
   7  12   3    5.87    0.86
  -8 -12  -3    0.94    0.41
   8 -12   3    1.61    0.56
  -8 -12  -3    0.61    0.39
   8  12   3    1.59    0.68
  -8  12  -3    0.51    0.50
   8  12   3    1.65    0.52
  -9 -12  -3   10.01    0.71
  -9 -12  -3   11.29    0.68
  -9  12  -3   10.33    0.76
 -10 -13   3    2.32    0.25
 -10  13   3    2.24    0.26
  -9 -13   3    1.68    0.30
  -9  13   3    1.70    0.35
   8 -13  -3    0.69    0.41
  -8 -13   3    0.33    0.41
   8 -13  -3    0.63    0.51
  -8 -13   3    0.39    0.36
  -8  13   3    0.67    0.42
   8  13  -3    0.63    0.89
  -7 -13   3   17.04    0.88
  -7 -13   3   16.73    0.94
   7 -13  -3   16.89    1.05
   7 -13  -3   17.16    0.91
  -7  13   3   18.10    0.98
   7  13  -3   16.39    1.41
  -6 -13   3   40.62    3.34
   6 -13  -3   43.99    1.88
  -6 -13   3   39.96    2.18
  -6 -13   3   42.71    1.83
   6 -13  -3   44.19    1.81
  -6 -13   3   43.19    1.78
   6  13  -3   38.18    2.02
  -6  13   3   42.99    1.83
   5 -13  -3    4.17    0.37
   5 -13  -3    3.49    0.47
  -5 -13   3    4.35    1.27
  -5 -13   3    3.81    0.64
  -5 -13   3    3.07    0.34
  -5 -13   3    4.64    0.50
  -5  13   3    3.12    1.62
   5  13  -3    3.65    1.59
  -5  13   3    2.68    0.39
   5  13  -3    3.69    0.70
   4 -13  -3   10.43    0.64
  -4 -13   3    8.29    0.67
   4 -13  -3    9.69    0.69
  -4 -13   3    7.41    1.04
  -4 -13   3   11.77    1.38
  -4 -13   3   10.05    0.66
  -4 -13   3    8.79    0.81
   4 -13  -3   10.87    1.23
  -4  13   3    9.30    1.31
   4  13  -3    9.39    1.33
   4  13  -3    8.26    0.92
  -4  13   3   10.01    1.02
  -4  13   3    8.51    0.72
  -3 -13   3   58.28    2.76
   3 -13  -3   55.20    2.33
   3 -13  -3   58.42    2.33
   3 -13  -3   58.35    2.73
  -3 -13   3   59.15    2.36
  -3 -13   3   55.40    2.33
  -3 -13   3   55.73    2.66
  -3 -13   3   56.69    2.34
  -3  13   3   53.39    2.38
  -3  13   3   56.77    2.78
   3  13  -3   56.32    2.83
  -3  13   3   53.53    2.36
  -2 -13   3    5.23    0.44
   2 -13  -3    4.84    0.53
   2 -13  -3    6.22    0.78
  -2 -13   3    4.66    0.78
  -2 -13   3    4.73    0.55
   2 -13  -3    4.36    0.50
  -2 -13   3    3.74    0.38
   2 -13  -3    4.34    0.43
   2  13  -3    2.68    0.86
  -2  13   3    4.30    0.46
  -2  13   3    2.95    0.79
  -1 -13   3   41.79    1.86
  -1 -13   3   41.12    1.86
  -1 -13   3   45.45    1.85
  -1 -13   3   45.36    2.14
   1 -13  -3   40.49    1.86
   1 -13  -3   44.67    1.85
   1 -13  -3   46.38    2.14
  -1  13   3   42.68    2.14
   1  13  -3   42.00    2.26
  -1  13   3   44.32    1.85
   0 -13   3   15.04    0.86
   0 -13  -3   12.92    0.91
   0 -13   3   14.51    0.91
   0 -13   3   15.90    1.27
   0 -13   3   16.40    0.80
   0 -13   3   15.50    1.32
   0 -13  -3   14.85    0.79
   0 -13  -3   15.34    1.25
   0  13   3   13.42    0.80
   0  13  -3   15.14    1.40
   0  13  -3   14.28    1.45
   0  13   3   14.23    1.33
   1 -13   3    2.00    0.35
   1 -13   3    1.01    0.60
  -1 -13  -3    1.63    0.77
   1 -13   3    1.72    0.29
  -1 -13  -3    1.61    0.67
  -1 -13  -3    1.94    0.32
  -1 -13  -3    1.99    0.54
   1 -13   3    2.13    0.33
  -1 -13  -3    2.21    0.43
   1  13   3    2.52    0.37
   1  13   3    2.02    0.79
  -1  13  -3    1.97    0.91
  -1  13  -3    2.03    0.74
  -2 -13  -3    1.44    0.40
  -2 -13  -3    1.05    0.79
   2 -13   3    1.01    0.39
   2 -13   3    1.65    0.30
   2 -13   3    1.18    0.31
  -2 -13  -3    1.36    0.41
   2 -13   3    1.45    0.74
  -2 -13  -3    0.71    0.80
  -2 -13  -3    1.63    0.34
   2  13   3    1.60    0.84
  -2  13  -3    2.00    1.11
   2  13   3    1.15    0.34
  -2  13  -3    0.92    0.87
  -3 -13  -3    1.30    0.35
   3 -13   3    0.90    0.53
  -3 -13  -3    0.72    0.35
   3 -13   3    1.64    0.31
  -3 -13  -3    1.71    0.97
  -3 -13  -3    2.46    0.96
   3 -13   3    1.01    1.04
  -3 -13  -3    1.29    0.31
   3 -13   3    1.04    0.29
   3  13   3    1.38    0.35
  -3  13  -3    0.34    1.08
  -3  13  -3    1.07    0.41
   3  13   3    1.56    1.00
  -4 -13  -3    3.56    1.16
   4 -13   3    2.92    0.44
  -4 -13  -3    2.23    0.35
   4 -13   3    3.63    1.22
  -4 -13  -3    1.67    0.30
  -4 -13  -3    1.86    0.46
  -4  13  -3    2.16    0.42
  -4  13  -3    1.81    1.42
   4  13   3    1.92    1.10
   4  13   3    1.79    0.49
  -5 -13  -3   -0.63    1.35
   5 -13   3    1.24    0.31
  -5 -13  -3    0.88    0.30
  -5 -13  -3    1.00    0.57
  -5 -13  -3    0.54    0.35
   5 -13   3    0.51    0.40
   5  13   3    1.13    0.54
  -5  13  -3    0.55    0.43
   5  13   3    2.37    1.47
  -6 -13  -3    6.16    0.74
  -6 -13  -3    7.06    0.61
   6 -13   3    5.86    0.56
   6 -13   3    7.83    0.65
  -6 -13  -3    6.05    0.66
  -6  13  -3    6.68    0.79
   6  13   3    7.35    0.71
  -7 -13  -3    9.70    0.70
   7 -13   3    9.79    0.87
   7 -13   3    8.97    0.81
  -7 -13  -3    8.59    0.69
   7  13   3    9.36    1.04
  -7  13  -3    9.16    0.74
   8 -13   3    0.41    0.56
  -8 -13  -3    0.22    0.36
   8 -13   3   -0.52    0.70
  -8 -13  -3    0.34    0.41
   8  13   3   -0.66    0.73
  -8  13  -3   -0.12    0.44
  -9 -13  -3    6.38    0.65
  -9 -13  -3    7.21    0.58
  -9  13  -3    6.62    0.73
 -10 -14   3    0.07    0.22
 -10  14   3   -0.07    0.24
  -9 -14   3    0.49    0.28
  -9  14   3    0.17    0.30
  -8 -14   3   -0.20    0.33
  -8 -14   3    0.26    0.37
   8 -14  -3   -0.43    0.54
   8 -14  -3    0.35    0.38
  -8  14   3   -0.04    0.40
   7 -14  -3    1.82    0.30
   7 -14  -3    0.73    0.49
  -7 -14   3    1.29    0.31
  -7 -14   3    1.20    0.30
   7  14  -3    1.71    1.19
  -7  14   3    1.41    0.40
   6 -14  -3    0.54    0.30
  -6 -14   3    0.20    0.74
  -6 -14   3    0.57    0.33
  -6 -14   3    0.28    0.31
   6 -14  -3    1.28    0.46
  -6  14   3    0.34    0.35
   6  14  -3   -0.04    1.01
   5 -14  -3    5.99    0.52
  -5 -14   3    4.72    0.69
  -5 -14   3    3.52    1.39
  -5 -14   3    4.58    0.39
  -5 -14   3    4.61    0.54
   5 -14  -3    3.47    0.48
  -5  14   3    4.24    0.44
   5  14  -3    2.01    1.92
  -5  14   3    2.12    1.81
  -4 -14   3    5.54    1.20
  -4 -14   3    4.31    0.39
  -4 -14   3    4.06    0.57
   4 -14  -3    4.55    0.49
   4 -14  -3    4.67    0.51
   4 -14  -3    4.75    1.33
  -4 -14   3    3.26    0.34
   4  14  -3    4.26    1.51
  -4  14   3    3.27    1.34
  -4  14   3    4.18    0.43
   3 -14  -3    0.51    0.93
   3 -14  -3    0.34    0.30
  -3 -14   3    0.21    0.28
  -3 -14   3   -0.10    0.39
   3 -14  -3    0.25    0.33
  -3 -14   3    0.67    0.33
  -3 -14   3    1.07    0.99
   3  14  -3   -0.19    1.16
  -3  14   3    0.76    0.69
  -3  14   3    0.05    1.03
  -3  14   3   -0.01    0.37
   2 -14  -3    0.59    0.40
  -2 -14   3    0.35    0.30
  -2 -14   3    0.68    0.30
   2 -14  -3    0.44    0.33
  -2 -14   3    0.10    1.02
   2 -14  -3    0.37    0.42
   2 -14  -3    0.33    0.81
  -2 -14   3    0.47    0.35
   2  14  -3    0.37    1.02
  -2  14   3   -0.59    0.48
  -2  14   3    0.92    0.93
  -1 -14   3    4.52    0.41
   1 -14  -3    4.47    0.43
  -1 -14   3    3.81    0.40
  -1 -14   3    4.49    0.44
   1 -14  -3    4.38    0.42
  -1 -14   3    4.41    0.46
  -1 -14   3    5.23    0.83
   1 -14  -3    5.14    0.84
  -1  14   3    4.73    0.50
  -1  14   3    4.73    0.90
   1  14  -3    4.56    1.02
   0 -14  -3    0.73    0.74
   0 -14   3    0.18    0.34
   0 -14  -3    0.24    0.56
   0 -14   3    0.07    0.38
   0 -14  -3    0.49    0.41
   0 -14  -3    0.25    0.38
   0 -14  -3    0.40    0.33
   0 -14   3   -0.04    0.36
   0 -14   3    1.56    0.71
   0 -14   3    0.33    0.38
   0  14  -3    0.58    0.83
   0  14   3    0.41    0.79
   0  14  -3    1.27    0.95
   0  14   3   -0.26    0.41
  -1 -14  -3    2.01    0.35
   1 -14   3    1.39    0.34
  -1 -14  -3    2.21    0.38
  -1 -14  -3    3.60    0.82
   1 -14   3    2.17    0.91
   1 -14   3    1.49    0.32
   1 -14   3    1.31    0.49
   1 -14   3    1.44    0.38
  -1 -14  -3    1.65    0.46
   1  14   3    3.18    0.89
   1  14   3    1.81    0.40
  -1  14  -3    1.52    0.89
  -1  14  -3    1.08    1.07
   2 -14   3    0.81    0.29
  -2 -14  -3    0.80    0.38
  -2 -14  -3    1.22    0.37
   2 -14   3    0.42    0.32
   2 -14   3    0.91    0.45
   2 -14   3    1.02    0.78
  -2 -14  -3    0.38    0.34
  -2 -14  -3    0.30    0.95
   2  14   3    0.08    0.89
   2  14   3    0.47    0.38
  -2  14  -3    1.62    1.05
  -3 -14  -3    3.32    0.34
  -3 -14  -3    3.87    0.49
   3 -14   3    4.72    1.13
  -3 -14  -3    4.37    1.14
  -3 -14  -3    3.54    1.13
   3 -14   3    3.06    0.37
  -3 -14  -3    3.55    0.36
   3 -14   3    2.53    0.63
   3 -14   3    2.58    0.42
   3  14   3    3.37    0.53
  -3  14  -3    5.03    0.46
  -3  14  -3    3.83    1.32
   3  14   3    3.33    1.09
  -4 -14  -3    0.46    0.48
   4 -14   3    0.05    0.42
   4 -14   3    0.58    0.28
  -4 -14  -3    0.90    0.28
   4 -14   3    0.70    1.47
  -4 -14  -3   -0.49    1.35
  -4 -14  -3    0.37    0.33
  -4  14  -3   -0.45    1.94
   4  14   3    0.51    0.55
   4  14   3    1.65    1.38
  -4  14  -3    0.17    0.42
  -5 -14  -3    0.38    0.36
  -5 -14  -3    0.82    0.55
   5 -14   3    0.35    0.31
  -5 -14  -3    0.72    0.30
  -5 -14  -3    1.08    1.61
   5 -14   3    0.45    0.43
   5  14   3    4.05    2.52
   5  14   3    0.19    0.57
  -5  14  -3    0.34    0.44
   6 -14   3    2.81    0.35
   6 -14   3    3.53    0.52
  -6 -14  -3    2.39    0.34
  -6 -14  -3    2.93    0.40
  -6 -14  -3    2.57    0.71
  -6  14  -3    2.79    0.45
   6  14   3    2.90    0.68
   7 -14   3    0.17    0.38
  -7 -14  -3    0.03    0.32
  -7 -14  -3    0.56    0.41
   7 -14   3    0.11    0.50
   7  14   3    0.26    0.71
  -7  14  -3    0.11    0.47
  -8 -14  -3   -0.11    0.36
  -8 -14  -3    0.21    0.31
   8 -14   3   -0.08    0.42
  -8  14  -3   -0.12    0.40
  -9 -14  -3    0.58    0.27
  -9 -14  -3    0.29    0.31
  -9  14  -3   -0.18    0.34
  -9 -15   3   -0.03    0.30
  -9  15   3   -0.08    0.32
  -8 -15   3    1.54    0.34
   8 -15  -3    1.93    0.34
  -8 -15   3    1.07    0.34
  -8  15   3    1.35    0.35
  -7 -15   3    0.04    0.36
  -7 -15   3    0.62    0.35
   7 -15  -3    0.06    0.35
   7 -15  -3    0.43    0.54
  -7  15   3    0.30    0.42
  -6 -15   3    2.76    0.97
  -6 -15   3    2.19    0.35
   6 -15  -3    1.94    0.32
   6 -15  -3    3.21    0.57
  -6 -15   3    1.91    0.32
  -6  15   3    2.16    0.41
  -5 -15   3    2.56    0.36
  -5 -15   3    2.61    0.65
   5 -15  -3    2.19    0.49
   5 -15  -3    2.82    0.32
  -5 -15   3    2.45    0.31
  -5  15   3    1.76    0.37
   4 -15  -3    1.02    0.50
   4 -15  -3    2.20    0.30
  -4 -15   3    2.29    0.31
  -4 -15   3    1.78    0.33
  -4 -15   3    1.90    0.53
   4 -15  -3    1.70    1.53
  -4  15   3    1.67    0.35
  -4  15   3    1.56    1.67
   4  15  -3    2.42    1.77
  -3 -15   3    1.75    0.49
  -3 -15   3    1.61    1.24
   3 -15  -3    2.03    0.51
  -3 -15   3    1.43    0.27
   3 -15  -3    3.17    1.17
  -3 -15   3    1.63    0.32
   3 -15  -3    1.29    0.27
   3  15  -3    0.33    1.39
  -3  15   3    1.97    0.38
  -3  15   3    2.52    1.35
  -2 -15   3   22.71    1.06
  -2 -15   3   23.68    1.10
  -2 -15   3   24.08    1.19
   2 -15  -3   22.89    1.08
  -2 -15   3   21.65    1.93
   2 -15  -3   22.55    1.21
   2 -15  -3   20.96    1.89
  -2  15   3   21.02    1.97
   2  15  -3   22.54    2.27
   1 -15  -3    0.14    0.33
  -1 -15   3    0.07    0.81
  -1 -15   3    0.16    0.26
   1 -15  -3    0.76    0.36
   1 -15  -3    0.61    0.81
  -1 -15   3    0.50    0.41
  -1 -15   3    0.57    0.37
  -1 -15   3   -0.08    0.37
   1  15  -3    1.53    1.06
  -1  15   3    1.17    0.96
  -1  15   3    0.24    0.51
   1  15  -3    0.90    1.17
   0 -15  -3    1.29    0.58
   0 -15  -3    1.19    0.56
   0 -15   3    2.06    0.38
   0 -15  -3    1.63    0.86
   0 -15   3    1.12    0.39
   0 -15   3    1.93    0.81
   0 -15  -3    1.37    0.37
   0 -15   3    1.22    0.37
   0  15   3    2.11    1.01
   0  15   3    1.26    0.51
   0  15  -3    2.51    1.23
   1 -15   3    2.32    0.33
   1 -15   3    2.12    0.84
  -1 -15  -3    1.99    0.41
   1 -15   3    1.82    0.47
  -1 -15  -3    2.22    0.36
  -1 -15  -3    2.61    0.44
  -1 -15  -3    1.89    0.91
  -1  15  -3    1.56    1.31
   1  15   3    2.37    0.98
   1  15   3    2.98    0.49
  -2 -15  -3   -0.26    0.39
   2 -15   3    0.15    0.40
  -2 -15  -3   -0.42    0.32
   2 -15   3    0.27    0.99
  -2 -15  -3   -0.82    1.14
  -2 -15  -3    0.24    0.33
   2 -15   3    0.50    0.66
  -2 -15  -3   -0.82    1.01
   2  15   3   -0.67    0.56
   2  15   3   -0.60    1.15
  -2  15  -3    0.09    0.37
  -2  15  -3    0.08    1.23
  -3 -15  -3   41.88    2.95
  -3 -15  -3   44.86    3.02
  -3 -15  -3   48.60    2.00
  -3 -15  -3   49.08    2.01
   3 -15   3   46.96    2.06
  -3 -15  -3   51.06    2.12
   3 -15   3   49.15    1.99
   3 -15   3   48.19    2.95
   3  15   3   47.21    2.16
  -3  15  -3   42.02    3.20
  -3  15  -3   49.35    2.03
   3  15   3   43.02    2.87
  -4 -15  -3    0.70    0.31
  -4 -15  -3   -0.07    1.49
  -4 -15  -3    0.42    0.47
   4 -15   3    0.59    0.28
   4 -15   3    0.41    1.83
  -4 -15  -3    0.35    0.35
   4 -15   3    1.15    0.45
   4  15   3    0.47    0.63
  -4  15  -3    0.26    0.40
   4  15   3    2.67    1.72
   5 -15   3    9.58    0.64
  -5 -15  -3   10.10    0.68
  -5 -15  -3    8.37    0.64
   5 -15   3    9.54    0.82
  -5 -15  -3    6.63    0.71
   5  15   3    8.87    1.03
  -5  15  -3    9.67    0.83
   6 -15   3    5.30    0.52
  -6 -15  -3    5.51    0.60
  -6 -15  -3    3.73    0.76
   6 -15   3    4.39    0.53
  -6 -15  -3    5.17    0.56
   6  15   3    5.92    0.76
  -7 -15  -3    0.76    0.41
  -7 -15  -3    1.64    0.34
   7 -15   3    1.08    0.37
   7 -15   3    1.02    0.54
   7  15   3    0.74    0.79
  -7  15  -3    0.51    0.44
  -8 -15  -3    0.80    0.33
   8 -15   3    0.65    0.47
  -8 -15  -3    0.39    0.28
  -8  15  -3    0.57    0.37
  -9 -15  -3    1.24    0.27
  -9 -15  -3    0.01    0.32
  -9  15  -3    1.35    0.41
  -9 -16   3    0.14    0.22
  -9  16   3    0.28    0.23
  -8 -16   3   16.14    0.81
   8 -16  -3   17.33    0.81
  -8 -16   3   16.16    0.84
  -8  16   3   16.72    0.85
   7 -16  -3    2.86    0.61
   7 -16  -3    2.53    0.36
  -7 -16   3    2.73    0.36
  -7 -16   3    1.99    0.36
  -7  16   3    3.00    0.46
   6 -16  -3    2.14    0.30
   6 -16  -3    2.60    0.59
  -6 -16   3    2.73    0.36
  -6 -16   3    3.56    0.80
  -6 -16   3    2.11    0.32
  -6  16   3    2.47    0.40
   5 -16  -3    0.45    0.53
   5 -16  -3    0.31    0.30
  -5 -16   3   -0.61    0.63
  -5 -16   3    0.06    0.34
  -5 -16   3    0.24    0.29
  -5  16   3   -0.37    0.39
   4 -16  -3   10.52    1.00
  -4 -16   3   12.10    0.71
  -4 -16   3   13.22    1.09
   4 -16  -3   12.25    0.69
  -4 -16   3   12.81    0.73
  -4  16   3   11.75    0.74
  -3 -16   3   17.83    1.10
  -3 -16   3   18.08    0.89
   3 -16  -3   17.61    0.86
   3 -16  -3   13.18    1.59
  -3 -16   3   18.38    0.89
  -3 -16   3   17.56    1.85
   3  16  -3   12.97    1.97
  -3  16   3   11.55    1.85
  -3  16   3   18.26    0.92
  -2 -16   3    4.07    0.38
  -2 -16   3    3.15    1.24
   2 -16  -3    6.60    1.23
   2 -16  -3    5.61    0.67
  -2 -16   3    4.76    0.53
   2 -16  -3    4.96    0.51
  -2 -16   3    3.87    0.51
  -2  16   3    4.18    1.37
  -2  16   3    5.17    0.43
   2  16  -3    4.23    1.62
  -1 -16   3   11.82    1.25
  -1 -16   3   16.45    1.10
   1 -16  -3   16.96    1.11
  -1 -16   3   15.13    0.87
   1 -16  -3   21.42    1.46
  -1 -16   3   15.63    1.02
   1  16  -3   13.85    1.65
   1  16  -3   18.15    1.56
  -1  16   3   10.47    1.38
   0 -16  -3   82.08    3.27
   0 -16   3   82.91    3.68
   0 -16   3   79.99    3.29
   0 -16  -3   77.43    3.30
   0 -16  -3   75.17    3.18
   0 -16   3   77.69    3.20
   0 -16  -3   78.25    3.67
   0  16   3   76.12    3.75
   0  16   3   78.69    3.34
   0  16  -3   76.01    3.89
   1 -16   3    1.57    0.43
  -1 -16  -3    2.58    0.45
  -1 -16  -3    2.76    0.50
  -1 -16  -3    2.36    0.43
   1 -16   3    2.75    1.04
  -1 -16  -3    3.09    1.16
   1 -16   3    2.59    0.57
   1 -16   3    3.01    0.30
   1  16   3    3.13    0.72
   1  16   3    1.96    1.29
  -1  16  -3    1.98    1.30
   2 -16   3   41.32    1.77
   2 -16   3   42.44    2.01
  -2 -16  -3   42.95    1.79
  -2 -16  -3   44.30    1.92
  -2 -16  -3   42.97    1.82
   2 -16   3   41.46    1.98
   2 -16   3   40.70    2.71
  -2 -16  -3   40.88    2.76
   2  16   3   42.63    2.77
  -2  16  -3   41.83    1.83
  -2  16  -3   41.12    3.17
   2  16   3   41.29    1.99
  -3 -16  -3  146.11    5.70
   3 -16   3  133.69    6.39
   3 -16   3  147.69    5.69
  -3 -16  -3  150.78    5.70
  -3 -16  -3  144.92    5.77
   3 -16   3  140.37    5.74
  -3 -16  -3  122.24    6.36
  -3  16  -3  144.93    5.71
   3  16   3  144.01    5.79
   4 -16   3   94.67    3.80
  -4 -16  -3   93.84    3.81
   4 -16   3   90.11    3.86
  -4 -16  -3   95.85    3.91
  -4 -16  -3   96.49    3.81
   4  16   3   94.34    3.94
  -4  16  -3   94.18    3.84
  -5 -16  -3   35.70    1.56
   5 -16   3   32.91    1.70
   5 -16   3   36.26    1.55
  -5 -16  -3   38.20    1.83
  -5 -16  -3   36.64    1.57
  -5  16  -3   36.61    1.63
  -6 -16  -3    0.64    0.44
  -6 -16  -3    2.24    0.77
   6 -16   3    0.97    0.53
   6 -16   3    0.93    0.33
  -6 -16  -3    0.75    0.39
   6  16   3    1.46    0.83
  -6  16  -3    0.87    0.42
   7 -16   3    8.12    0.77
  -7 -16  -3    6.71    0.64
  -7 -16  -3    6.24    0.58
   7 -16   3    6.81    0.62
  -7  16  -3    6.47    0.70
   8 -16   3    0.92    0.36
  -8 -16  -3    0.27    0.26
  -8 -16  -3   -0.07    0.34
  -8  16  -3   -0.19    0.37
  -9 -17   3    0.49    0.23
  -9  17   3    0.53    0.23
  -8 -17   3    0.29    0.27
  -8 -17   3    0.14    0.25
   8 -17  -3    0.02    0.26
  -8  17   3    0.33    0.27
  -7 -17   3    1.43    0.33
   7 -17  -3    1.24    0.29
  -7 -17   3    1.75    0.31
  -7  17   3    0.91    0.37
   6 -17  -3    3.48    0.60
  -6 -17   3    3.93    0.39
   6 -17  -3    4.11    0.40
  -6 -17   3    3.14    0.40
  -6 -17   3    2.85    0.89
  -6  17   3    4.55    0.48
   5 -17  -3   10.11    0.62
   5 -17  -3    8.34    0.93
  -5 -17   3    8.92    0.67
  -5 -17   3    9.34    0.66
  -5 -17   3    7.51    0.89
  -5  17   3    8.91    0.74
  -4 -17   3   37.11    1.59
   4 -17  -3   36.96    1.58
  -4 -17   3   35.70    1.82
  -4 -17   3   37.18    1.60
  -4  17   3   36.48    1.61
   3 -17  -3   12.12    0.72
  -3 -17   3   12.59    0.72
  -3 -17   3   12.72    0.99
  -3 -17   3   12.33    0.73
  -3  17   3   11.26    0.74
   2 -17  -3   10.66    0.67
  -2 -17   3   11.57    0.97
   2 -17  -3    8.16    1.54
  -2 -17   3   11.60    0.70
  -2 -17   3    9.09    1.65
  -2 -17   3   11.41    0.72
   2 -17  -3   10.70    1.22
  -2  17   3   11.71    0.71
   2  17  -3   13.75    1.84
  -2  17   3    7.12    1.70
  -1 -17   3   46.69    1.96
  -1 -17   3   47.86    2.09
   1 -17  -3   44.30    1.94
  -1 -17   3   47.34    1.96
  -1 -17   3   42.21    2.95
   1 -17  -3   47.38    2.12
  -1 -17   3   48.09    1.96
   1  17  -3   38.95    3.27
  -1  17   3   46.99    3.03
   0 -17   3   29.39    1.29
   0 -17  -3   27.27    1.46
   0 -17  -3   30.71    1.50
   0 -17   3   29.19    1.49
   0 -17  -3   30.53    2.40
   0 -17   3   26.87    2.43
   0 -17   3   30.09    1.35
   0  17   3   28.29    2.63
   0  17  -3   29.70    2.86
   1 -17   3    9.45    1.00
  -1 -17  -3    8.82    0.91
   1 -17   3    7.82    0.82
  -1 -17  -3    8.64    0.68
   1 -17   3    9.12    0.60
   1 -17   3    6.42    1.39
  -1 -17  -3    6.87    1.43
  -1 -17  -3    9.25    0.82
   1  17   3   10.21    1.70
  -1  17  -3   11.18    1.79
   2 -17   3   36.97    3.01
  -2 -17  -3   36.63    3.12
   2 -17   3   38.97    1.97
   2 -17   3   40.42    1.66
  -2 -17  -3   38.84    1.75
  -2 -17  -3   40.29    1.83
  -2 -17  -3   40.92    1.70
   2  17   3   38.16    2.02
  -2  17  -3   32.00    3.56
  -2  17  -3   37.87    1.72
   2  17   3   40.00    3.11
  -3 -17  -3   81.97    3.35
  -3 -17  -3   84.28    3.35
   3 -17   3   77.57    3.44
   3 -17   3   83.41    3.33
  -3 -17  -3   84.02    3.45
  -3  17  -3   85.16    3.38
   3  17   3   79.29    3.52
   4 -17   3    4.92    0.54
   4 -17   3    4.47    0.60
  -4 -17  -3    4.67    0.57
  -4 -17  -3    6.13    0.66
  -4 -17  -3    6.26    0.62
   4  17   3    4.17    0.84
  -4  17  -3    5.29    0.53
   5 -17   3   34.49    1.43
  -5 -17  -3   32.79    1.76
   5 -17   3   32.06    1.60
  -5 -17  -3   34.42    1.45
  -5 -17  -3   33.50    1.46
  -5  17  -3   32.91    1.50
   5  17   3   33.30    1.93
  -6 -17  -3   24.19    1.76
   6 -17   3   26.79    1.20
  -6 -17  -3   26.97    1.22
  -6 -17  -3   27.34    1.25
   6 -17   3   25.11    1.44
  -6  17  -3   26.83    1.29
   6  17   3   25.53    1.99
  -7 -17  -3    7.20    0.54
  -7 -17  -3    6.93    0.58
   7 -17   3    6.71    0.55
  -7  17  -3    7.38    0.63
  -8 -17  -3   13.70    0.64
  -8 -17  -3   11.91    0.67
  -8  17  -3   12.02    0.70
  -8 -18   3    2.04    0.25
  -8 -18   3    2.00    0.28
   8 -18  -3    2.19    0.26
  -8  18   3    1.62    0.25
  -7 -18   3    0.45    0.28
   7 -18  -3    0.06    0.26
  -7 -18   3   -0.37    0.25
  -7  18   3    0.43    0.31
   6 -18  -3    1.51    0.29
  -6 -18   3    2.03    0.38
  -6 -18   3    1.44    0.30
  -6  18   3    1.19    0.36
  -5 -18   3    4.45    0.69
  -5 -18   3    3.40    0.73
   5 -18  -3    2.63    0.34
  -4 -18   3    0.26    0.35
   4 -18  -3    0.52    0.28
  -4 -18   3    0.39    0.30
  -4 -18   3    1.32    0.85
  -4  18   3    0.21    0.32
   3 -18  -3    2.62    0.32
  -3 -18   3    3.05    0.37
  -3 -18   3    3.45    0.58
  -3 -18   3    3.60    0.35
  -3  18   3    2.08    0.39
   2 -18  -3    2.06    0.73
  -2 -18   3    2.74    0.37
   2 -18  -3    1.94    0.31
  -2 -18   3    2.26    0.31
  -2 -18   3    2.83    0.55
  -2  18   3    2.74    0.37
  -1 -18   3    5.93    0.62
   1 -18  -3    5.25    0.65
   1 -18  -3    4.39    0.51
  -1 -18   3    4.23    0.41
  -1 -18   3    3.50    0.52
  -1 -18   3    4.80    0.59
   0 -18  -3   33.86    1.67
   0 -18   3   32.88    1.66
   0 -18   3   34.06    1.47
   0 -18   3   33.69    1.53
   0  18  -3   32.26    3.28
   1 -18   3    2.06    0.45
  -1 -18  -3    2.39    0.41
  -1 -18  -3    2.57    0.57
   1 -18   3    1.98    0.60
   1 -18   3    1.49    0.30
  -1 -18  -3    1.34    0.38
  -2 -18  -3    9.99    0.72
   2 -18   3   10.38    0.65
  -2 -18  -3   10.78    0.97
   2 -18   3    9.81    0.90
  -2 -18  -3    9.82    0.77
  -2  18  -3   11.37    0.76
   3 -18   3    0.18    0.25
  -3 -18  -3    0.34    0.33
  -3 -18  -3   -0.07    0.47
  -3 -18  -3    0.25    0.30
  -3  18  -3    0.06    0.35
  -4 -18  -3    9.52    0.66
   4 -18   3    9.17    0.59
  -4 -18  -3    9.64    0.65
   4 -18   3    8.88    0.80
  -4 -18  -3    6.62    0.68
  -4  18  -3    8.11    0.73
  -5 -18  -3    1.39    0.35
  -5 -18  -3    1.70    0.41
  -5 -18  -3    1.31    0.65
   5 -18   3    1.06    0.31
   5 -18   3    1.12    0.65
  -5  18  -3    1.39    0.44
   6 -18   3   20.82    0.96
  -6 -18  -3   20.34    1.01
  -6 -18  -3   20.99    0.98
  -6  18  -3   19.38    1.07
  -7 -18  -3    8.40    0.68
  -7 -18  -3    8.04    0.53
   7 -18   3    6.76    0.75
  -8 -18  -3    7.07    0.47
  -8 -19   3    0.39    0.23
  -8  19   3    0.13    0.22
  -7 -19   3    0.44    0.24
  -7  19   3    0.20    0.27
  -6 -19   3   -0.11    0.25
   6 -19  -3    0.22    0.26
  -6 -19   3    0.12    0.31
  -6  19   3   -0.01    0.31
  -5 -19   3    1.55    0.74
  -5 -19   3    0.98    0.37
  -5 -19   3    0.67    0.28
   5 -19  -3    0.66    0.28
  -5  19   3    1.07    0.37
  -4 -19   3    0.23    0.36
   4 -19  -3    0.04    0.29
  -4 -19   3   -0.62    0.56
  -3 -19   3    0.21    0.33
  -3 -19   3    0.21    0.26
   3 -19  -3    0.33    0.27
  -3 -19   3    0.01    0.61
  -3  19   3   -0.12    0.32
   2 -19  -3    0.16    0.28
  -2 -19   3    0.36    0.31
  -2 -19   3    0.27    0.29
   2 -19  -3    0.60    1.11
  -2 -19   3    0.34    0.51
  -2  19   3    0.20    0.35
  -1 -19   3    0.16    0.50
   1 -19  -3    0.24    0.28
  -1 -19   3    0.58    0.33
   1 -19  -3    0.75    0.63
  -1  19   3    0.47    0.39
   0 -19   3    0.94    0.56
   0 -19  -3   -0.15    0.50
   0 -19   3   -0.13    0.37
   0 -19   3    0.72    0.28
  -1 -19  -3    2.39    0.55
   1 -19   3    2.10    0.31
  -1 -19  -3    2.20    0.43
   1 -19   3    2.52    0.67
   1 -19   3    2.38    1.04
  -1  19  -3    2.69    0.43
  -2 -19  -3   -0.15    0.50
  -2 -19  -3    0.33    0.32
  -2 -19  -3   -0.08    0.32
   2 -19   3    0.20    0.26
  -2  19  -3    0.06    0.33
   3 -19   3    0.00    0.23
  -3 -19  -3   -0.11    0.32
  -3 -19  -3    0.55    0.30
  -3 -19  -3    0.59    0.54
  -3  19  -3    0.17    0.36
  -4 -19  -3    0.51    0.39
  -4 -19  -3    0.61    0.35
  -4 -19  -3    0.63    0.60
   4 -19   3    0.35    0.28
  -4  19  -3    0.31    0.40
  -5 -19  -3    0.25    0.36
  -5 -19  -3    0.21    0.31
   5 -19   3    0.44    0.27
  -5 -19  -3    1.44    0.74
  -5  19  -3   -0.02    0.39
   6 -19   3    0.29    0.23
  -6 -19  -3    0.25    0.32
  -6 -19  -3    0.20    0.25
  -6  19  -3    0.49    0.33
  -7 -19  -3   -0.09    0.21
  -7 -19  -3   -0.39    0.29
   7 -19   3    0.22    0.29
  -7  19  -3   -0.27    0.30
  -7 -20   3    2.43    0.26
   7 -20  -3    2.25    0.23
  -7 -20   3    2.26    0.26
  -7  20   3    2.25    0.26
  -6 -20   3   -0.01    0.23
  -6 -20   3   -0.02    0.26
   6 -20  -3    0.15    0.21
  -6  20   3   -0.30    0.28
  -5 -20   3    5.35    0.41
   5 -20  -3    4.88    0.45
  -5  20   3    5.04    0.44
  -4 -20   3    0.36    0.33
  -4 -20   3    0.48    0.62
   4 -20  -3    0.52    0.28
  -4 -20   3    0.26    0.30
  -4  20   3    0.26    0.35
  -3 -20   3    1.64    0.53
   3 -20  -3    0.56    0.31
  -3 -20   3    1.04    0.34
  -3 -20   3    1.33    0.33
  -3  20   3    1.16    0.39
  -2 -20   3    1.37    0.38
  -2 -20   3    1.75    0.51
  -2 -20   3    1.77    0.30
   2 -20  -3    2.14    0.39
  -2  20   3    1.37    0.31
   1 -20  -3    4.68    0.75
  -1 -20   3    5.21    0.61
  -1 -20   3    3.83    0.56
  -1  20   3    5.25    0.58
   0 -20   3    3.02    0.60
   0 -20  -3    2.05    0.57
   0 -20   3    2.69    0.38
  -1 -20  -3    1.00    0.63
  -1 -20  -3    0.33    0.54
   1 -20   3   -0.02    0.69
  -1  20  -3    0.55    0.36
  -2 -20  -3    5.65    0.49
  -2 -20  -3    3.89    0.59
   2 -20   3    5.38    0.55
  -3 -20  -3    0.38    0.58
  -3 -20  -3    0.93    0.37
  -3 -20  -3    0.88    0.40
   3 -20   3    0.70    0.32
  -3  20  -3    1.16    0.41
   4 -20   3   -0.09    0.26
  -4 -20  -3    0.02    0.36
  -4 -20  -3    0.34    0.64
  -4 -20  -3    0.17    0.32
  -4  20  -3    0.04    0.41
   5 -20   3    0.40    0.24
  -5 -20  -3    0.43    0.31
  -5 -20  -3    0.61    0.27
  -5  20  -3    0.21    0.34
   6 -20   3    5.09    0.61
  -6 -20  -3    7.35    0.48
  -6 -20  -3    6.76    0.51
  -6  20  -3    6.14    0.52
  -7 -20  -3    0.05    0.21
  -6 -21   3    0.38    0.22
  -6 -21   3    0.21    0.23
   6 -21  -3    0.59    0.23
  -6  21   3    0.02    0.24
   5 -21  -3    0.55    0.25
  -5 -21   3    0.02    0.23
  -5 -21   3   -0.15    0.25
  -5  21   3    0.55    0.29
  -4 -21   3   -0.02    0.30
   4 -21  -3    0.18    0.28
  -4 -21   3   -0.01    0.26
  -4  21   3    0.06    0.33
  -3 -21   3    0.85    0.31
   3 -21  -3    0.53    0.28
  -3 -21   3    0.22    0.56
  -3  21   3    0.01    0.34
  -2 -21   3    2.30    0.38
  -2 -21   3    3.18    0.60
   2 -21  -3    3.61    0.37
  -2  21   3    2.08    0.37
  -1 -21   3    6.97    0.76
   1 -21  -3    7.58    0.66
  -1 -21   3    4.98    0.65
   1 -21  -3    5.11    0.87
  -1  21   3    6.65    0.68
   0 -21   3    6.38    0.73
   0 -21   3    6.23    0.76
   0 -21  -3    7.13    0.78
   0 -21   3    7.34    0.56
   0  21   3    5.20    0.49
   0  21  -3    7.01    0.73
   1 -21   3    1.66    0.83
   1 -21   3    2.63    0.36
  -1 -21  -3    3.07    0.64
  -1 -21  -3    2.36    0.53
  -1  21  -3    2.63    0.44
   2 -21   3    1.94    0.31
  -2 -21  -3    1.65    0.59
  -2 -21  -3    2.07    0.42
  -2  21  -3    2.71    0.40
  -3 -21  -3    0.50    0.34
   3 -21   3    0.35    0.25
  -3 -21  -3   -0.25    0.61
  -3  21  -3    0.05    0.37
  -4 -21  -3    9.74    0.61
   4 -21   3    9.32    0.55
  -4  21  -3    8.44    0.66
  -5 -21  -3    4.87    0.45
   5 -21   3    4.72    0.41
  -6 -21  -3   13.28    0.62
   6 -21   3   12.07    0.61
  -6  21  -3   12.61    0.71
   6 -22  -3    1.33    0.21
  -6 -22   3    1.31    0.21
  -6  22   3    0.81    0.23
  -5 -22   3    0.17    0.21
   5 -22  -3    0.35    0.23
  -5  22   3   -0.22    0.24
  -4 -22   3   -0.06    0.26
   4 -22  -3   -0.19    0.25
  -4  22   3    0.30    0.28
  -3 -22   3    7.69    0.57
   3 -22  -3    6.22    0.49
  -3  22   3    7.67    0.60
  -2 -22   3    0.83    0.76
  -2 -22   3    0.34    0.31
   2 -22  -3    0.27    0.29
  -2  22   3   -0.44    0.33
  -1 -22   3    1.04    0.64
  -1 -22   3   -0.13    0.36
  -1  22   3    0.13    0.32
   0 -22  -3   12.42    1.20
   0 -22   3    7.67    0.91
   0 -22   3   11.14    1.02
   0  22  -3    9.76    0.74
   0  22   3   10.57    0.71
  -1 -22  -3    0.04    0.69
   1 -22   3    0.01    0.30
  -1  22  -3    0.31    0.34
  -2 -22  -3    4.93    0.46
   2 -22   3    4.77    0.49
  -2  22  -3    5.38    0.59
   3 -22   3    0.45    0.24
  -3 -22  -3    0.43    0.31
  -3  22  -3    0.61    0.31
   4 -22   3    2.68    0.26
  -4 -22  -3    2.34    0.35
  -4  22  -3    1.89    0.39
   5 -22   3    0.41    0.20
  -5 -22  -3   -0.10    0.23
  -5  22  -3    0.33    0.29
  -5 -23   3    2.02    0.23
   5 -23  -3    2.14    0.22
  -5  23   3    2.14    0.27
   4 -23  -3    0.12    0.22
  -4 -23   3    0.32    0.24
  -4  23   3    0.26    0.24
   3 -23  -3    0.25    0.23
  -3  23   3   -0.34    0.26
   2 -23  -3   -0.23    0.32
  -2 -23   3    0.55    0.28
  -2  23   3    0.59    0.29
  -1 -23   3   -0.04    0.57
   1  23  -3    0.37    0.29
  -1  23   3    0.27    0.28
   0  23  -3    4.06    0.36
   0  23   3    3.41    0.34
   1 -23   3    0.22    0.28
   1  23   3    0.44    0.31
  -1  23  -3    0.77    0.32
   2 -23   3    0.35    0.32
  -2  23  -3   -0.09    0.30
   2  23   3    0.02    0.29
  -3 -23  -3    0.39    0.33
   3 -23   3    0.93    0.22
  -3  23  -3    0.39    0.28
   4 -23   3    0.48    0.21
  -4 -23  -3    0.68    0.26
  -4  23  -3    0.21    0.28
  -4  24   3    6.97    0.44
   4  24  -3    6.65    0.53
  -3 -24   3    2.81    0.30
  -3  24   3    2.59    0.27
   3  24  -3    3.35    0.38
  -2 -24   3    3.68    0.36
  -2  24   3    3.78    0.40
   2  24  -3    3.93    0.42
   1  24  -3    0.04    0.28
  -1  24   3    0.00    0.29
   0  24  -3    1.01    0.32
   0  24   3    0.90    0.32
   1  24   3   -0.17    0.24
  -1  24  -3    0.38    0.27
   2 -24   3    2.86    0.30
  -2  24  -3    3.21    0.31
   2  24   3    2.31    0.28
   3 -24   3    0.27    0.28
  -3  24  -3    0.08    0.29
   3  24   3    0.03    0.24
  -2  25   3    0.41    0.27
   2  25  -3    0.18    0.39
   1  25  -3    0.51    0.28
  -1  25   3    0.39    0.24
   0  25   3    1.52    0.27
   0  25  -3    2.41    0.29
   1  25   3    0.34    0.25
  -1  25  -3    0.37    0.27
 -12   0   4   -0.07    0.22
 -11   0   4    4.09    0.44
 -11   0   4    4.29    0.51
 -10   0   4    4.74    0.46
 -10   0   4    5.09    0.57
  -9   0   4   91.67    3.62
  -9   0   4   83.65    3.69
  -9   0   4   91.23    3.61
  -8   0   4    7.28    0.85
  -8   0   4    4.60    1.45
  -8   0   4    7.85    0.68
   8   0  -4    9.00    0.83
   8   0  -4    8.90    1.47
  -8   0   4    8.60    0.58
  -7   0   4   26.90    1.23
  -7   0   4   26.17    1.28
  -7   0   4   25.79    1.89
   7   0  -4   27.89    1.35
  -7   0   4   29.73    1.32
   6   0  -4  112.24    4.68
  -6   0   4  120.24    4.53
  -6   0   4  107.14    4.51
  -6   0   4  107.76    4.72
  -6   0   4  114.49    4.71
  -5   0   4  151.96    5.99
   5   0  -4  150.72    6.08
  -5   0   4  150.98    6.10
  -5   0   4  147.29    6.05
  -4   0   4    9.04    0.66
   4   0  -4    8.92    0.65
  -4   0   4    9.16    0.51
  -3   0   4  391.65   15.54
   3   0  -4  398.83   15.53
  -3   0   4  388.72   15.51
  -3   0   4  379.17   15.51
  -3   0   4  394.62   15.52
  -3   0   4  402.65   15.56
  -2   0   4  799.72   31.15
  -2   0   4  787.74   31.14
  -2   0   4  754.00   31.14
  -2   0   4  815.24   31.17
  -1   0   4   23.63    1.03
   1   0  -4   24.62    1.01
  -1   0   4   25.50    1.03
  -1   0  -4  332.17   12.49
   1   0   4  318.26   12.48
   1   0   4  296.10   12.46
   2   0   4  159.11    6.80
   2   0   4  177.50    6.83
  -2   0  -4  179.00    6.86
  -3   0  -4   44.11    1.92
  -3   0  -4   46.68    1.91
   3   0   4   48.64    1.95
   3   0   4   47.35    1.89
   4   0   4    3.04    0.26
  -4   0  -4    1.98    0.48
   4   0   4    2.90    0.41
   5   0   4   57.16    2.42
   5   0   4   53.78    2.25
  -5   0  -4   53.95    2.54
  -6   0  -4   27.89    1.90
   6   0   4   27.62    1.63
  -6   0  -4   28.22    1.24
  -6   0  -4   26.50    1.48
   6   0   4   26.07    1.28
  -7   0  -4   -0.39    0.52
  -7   0  -4    0.87    1.19
   7   0   4    0.47    1.00
  -8   0  -4    0.96    0.30
  -8   0  -4    1.38    0.50
   8   0   4    0.48    1.68
  -8   0  -4    0.14    1.91
  -9   0  -4  116.91    4.58
   9   0   4  109.67    4.69
 -10   0  -4   -0.31    0.46
  11   0   4    5.13    0.42
 -12  -1   4    0.01    0.23
 -12   1   4   -0.13    0.25
 -11  -1   4    0.56    0.28
 -11  -1   4    1.11    0.27
 -11   1   4    0.92    0.30
 -11   1   4    1.00    0.27
 -10  -1   4   16.73    0.93
 -10  -1   4   17.34    0.90
 -10   1   4   17.64    0.95
 -10   1   4   18.15    0.90
 -10   1   4   17.11    1.29
  -9  -1   4    1.44    0.38
  -9  -1   4    1.29    0.58
  -9  -1   4    1.07    0.35
  -9   1   4    1.28    0.59
  -9   1   4    1.18    0.41
  -9   1   4    1.30    0.33
   8  -1  -4    0.18    0.65
  -8  -1   4    0.09    0.47
   8  -1  -4    0.20    1.33
  -8  -1   4    0.04    0.26
  -8  -1   4    0.64    0.35
  -8  -1   4   -0.19    1.36
   8   1  -4   -0.19    1.27
  -8   1   4    0.33    0.51
  -8   1   4   -0.16    0.27
  -8   1   4    0.64    1.44
  -8   1   4   -0.19    0.36
  -7  -1   4    6.38    1.83
  -7  -1   4    6.33    0.54
   7  -1  -4    6.33    1.42
  -7  -1   4    4.76    0.49
  -7  -1   4    5.82    0.62
  -7  -1   4    3.99    1.05
   7  -1  -4    6.96    0.72
   7   1  -4    8.80    1.72
  -7   1   4    6.00    0.70
  -7   1   4    5.53    0.56
  -7   1   4    6.32    1.13
   7   1  -4    6.80    0.57
  -7   1   4    5.69    0.52
   6  -1  -4   24.59    1.50
  -6  -1   4   23.98    1.09
  -6  -1   4   23.45    1.12
  -6  -1   4   22.96    1.50
   6  -1  -4   23.72    1.14
  -6  -1   4   22.66    1.64
  -6   1   4   22.17    1.48
  -6   1   4   24.25    1.09
  -6   1   4   22.04    1.12
  -6   1   4   21.98    1.67
   6   1  -4   24.69    1.52
  -5  -1   4   20.59    0.92
  -5  -1   4   19.52    1.21
   5  -1  -4   19.88    1.22
  -5  -1   4   19.05    1.16
  -5   1   4   22.53    0.94
  -5   1   4   19.14    1.15
   5   1  -4   19.98    1.24
  -5   1   4   21.16    1.23
  -4  -1   4    1.86    0.34
   4  -1  -4    1.99    0.34
  -4  -1   4    1.48    0.22
  -4   1   4    1.23    0.20
   4   1  -4    1.61    0.34
  -4   1   4    1.97    0.34
  -3  -1   4   13.11    0.59
  -3  -1   4   12.32    0.65
  -3  -1   4   13.67    0.66
   3  -1  -4   11.52    0.68
  -3  -1   4   12.73    0.60
  -3  -1   4   13.41    0.71
  -3   1   4   12.94    0.71
  -3   1   4   12.03    0.61
  -3   1   4   13.14    0.67
  -3   1   4   12.65    0.59
  -3   1   4   12.03    0.60
  -2  -1   4    3.86    0.31
  -2  -1   4    4.17    0.33
  -2  -1   4    4.24    0.27
  -2  -1   4    3.36    0.38
   2  -1  -4    3.01    0.27
  -2  -1   4    4.41    0.35
  -2  -1   4    3.97    0.31
  -2   1   4    2.87    0.26
  -2   1   4    3.30    0.34
  -2   1   4    3.51    0.30
  -2   1   4    3.23    0.38
  -2   1   4    3.32    0.29
  -1  -1   4  236.28    8.98
   1  -1  -4  217.64    8.95
  -1  -1   4  231.17    8.97
   1  -1  -4  223.71    8.98
  -1  -1   4  223.84    8.97
  -1   1   4  231.95    8.97
  -1   1   4  221.46    8.97
   0  -1  -4    0.62    0.15
   0  -1   4    0.74    0.14
   0  -1   4    0.36    0.14
   0   1   4    0.54    0.13
   0   1  -4    0.76    0.19
   0   1   4    0.76    0.15
  -1  -1  -4    5.88    0.39
   1  -1   4    5.84    0.31
  -1  -1  -4    7.27    0.44
   1  -1   4    6.74    0.40
   1  -1   4    6.56    0.38
   1   1   4    6.41    0.35
   1   1   4    6.55    0.37
  -1   1  -4    6.84    0.45
  -2  -1  -4    8.54    0.47
  -2  -1  -4    7.76    0.55
   2  -1   4    8.61    0.47
  -2  -1  -4    7.53    0.48
   2  -1   4    8.16    0.47
   2  -1   4    7.56    0.42
   2   1   4    6.93    0.47
  -2   1  -4    8.63    0.56
   2   1   4    8.55    0.46
   2   1   4    7.33    0.42
   3  -1   4   25.15    1.04
  -3  -1  -4   24.07    1.06
   3  -1   4   25.30    1.13
  -3  -1  -4   24.22    1.09
  -3  -1  -4   26.53    1.18
  -3   1  -4   22.35    1.10
   3   1   4   22.95    1.04
  -3   1  -4   25.66    1.11
   3   1   4   25.80    1.11
  -4  -1  -4    1.04    0.33
  -4  -1  -4    1.60    0.46
   4  -1   4    1.19    0.38
   4  -1   4    1.65    0.21
   4   1   4    1.11    0.40
  -4   1  -4    1.20    0.41
  -4   1  -4    1.40    0.48
   4   1   4    1.53    0.25
   5  -1   4   63.22    2.66
  -5  -1  -4   62.21    2.76
   5  -1   4   61.30    2.49
   5   1   4   59.83    2.65
   5   1   4   58.07    2.49
  -5   1  -4   62.65    2.78
   6  -1   4    0.70    0.73
   6  -1   4    0.04    0.35
  -6  -1  -4    0.44    0.31
  -6  -1  -4   -0.02    0.66
  -6  -1  -4   -0.33    0.90
   6   1   4    0.22    0.71
   6   1   4   -0.26    0.43
  -6   1  -4   -0.01    0.34
  -6   1  -4   -0.63    0.68
  -6   1  -4   -0.67    0.94
   7  -1   4   28.39    1.76
  -7  -1  -4   30.92    2.45
   7  -1   4   31.74    2.07
  -7  -1  -4   32.79    1.52
  -7  -1  -4   34.28    1.50
  -7   1  -4   30.23    2.51
  -7   1  -4   31.00    1.52
   7   1   4   28.75    2.07
  -8  -1  -4    1.63    0.30
   8  -1   4    0.01    1.75
  -8  -1  -4   -0.36    1.86
  -8  -1  -4    2.41    0.51
  -8   1  -4    1.95    0.52
   8   1   4    1.17    0.64
   8   1   4    1.56    1.71
  -8   1  -4    0.87    1.99
  -8   1  -4    1.60    0.31
  -9  -1  -4   10.79    0.85
   9  -1   4    9.05    0.99
  -9   1  -4   10.87    0.87
   9   1   4    8.29    0.87
 -10  -1  -4    0.07    0.46
 -10   1  -4    0.37    0.49
  11  -1   4    2.02    0.27
  11   1   4    2.05    0.26
 -12  -2   4   -0.21    0.21
 -12   2   4   -0.12    0.21
 -11  -2   4    0.15    0.28
 -11  -2   4    0.51    0.25
 -11   2   4    0.47    0.26
 -11   2   4    0.25    0.28
 -10  -2   4   -0.18    0.34
 -10  -2   4    0.35    0.36
 -10   2   4    0.14    0.35
 -10   2   4    0.20    0.69
 -10   2   4    0.17    0.39
  -9  -2   4    0.10    0.57
   9  -2  -4   -0.10    0.81
  -9  -2   4   -0.25    0.35
  -9  -2   4    0.13    0.32
  -9   2   4   -0.07    0.30
  -9   2   4    0.01    0.59
  -9   2   4   -0.30    0.39
  -8  -2   4    1.91    0.31
  -8  -2   4    1.38    0.51
  -8  -2   4    3.35    1.51
   8  -2  -4    1.69    0.63
   8  -2  -4    2.53    1.44
  -8  -2   4    0.97    0.36
  -8   2   4    1.12    0.29
   8   2  -4    2.32    1.47
  -8   2   4    1.38    0.37
  -8   2   4    1.37    0.54
  -8   2   4    1.66    1.54
  -7  -2   4   -1.44    1.07
  -7  -2   4   -0.12    0.37
  -7  -2   4    0.64    0.39
  -7  -2   4    0.07    0.29
   7  -2  -4    0.38    0.87
  -7  -2   4    0.26    0.95
   7  -2  -4    0.90    0.37
   7   2  -4    0.35    0.72
  -7   2   4    0.66    0.26
  -7   2   4   -0.31    0.95
   7   2  -4    0.68    0.95
  -7   2   4   -0.02    0.43
  -7   2   4    0.19    0.41
  -6  -2   4    4.58    0.82
   6  -2  -4    5.06    0.54
  -6  -2   4    5.10    0.52
  -6  -2   4    4.65    0.40
  -6  -2   4    2.92    0.70
  -6  -2   4    4.31    0.51
   6  -2  -4    4.47    0.72
  -6   2   4    4.63    0.53
   6   2  -4    4.88    0.78
  -6   2   4    5.63    0.52
  -6   2   4    4.20    0.77
  -6   2   4    3.56    0.37
  -5  -2   4    3.70    0.39
   5  -2  -4    3.16    0.71
   5  -2  -4    3.32    0.55
  -5  -2   4    3.32    0.56
  -5  -2   4    4.43    0.62
  -5   2   4    2.83    0.29
  -5   2   4    3.24    0.52
   5   2  -4    4.19    0.60
  -5   2   4    2.34    0.57
  -4  -2   4    0.74    0.22
  -4  -2   4    1.06    0.33
   4  -2  -4    0.83    0.33
  -4   2   4    0.69    0.32
  -3  -2   4    4.11    0.36
  -3  -2   4    3.06    0.33
   3  -2  -4    4.05    0.43
  -3  -2   4    4.03    0.43
  -3  -2   4    4.02    0.42
  -3  -2   4    3.25    0.34
  -3   2   4    3.68    0.31
  -3   2   4    2.80    0.33
  -3   2   4    3.67    0.32
  -2  -2   4    1.67    0.21
  -2  -2   4    2.01    0.18
  -2  -2   4    1.87    0.22
  -2  -2   4    1.90    0.22
  -2  -2   4    2.70    0.27
  -2  -2   4    1.92    0.24
   2  -2  -4    2.06    0.25
  -2   2   4    2.22    0.27
  -2   2   4    2.39    0.20
  -2   2   4    2.02    0.19
  -2   2   4    1.73    0.22
  -1  -2   4    0.68    0.15
  -1  -2   4    0.57    0.15
   1  -2  -4    0.48    0.18
  -1  -2   4    0.80    0.18
  -1   2   4    0.53    0.18
  -1   2   4    0.68    0.15
   0  -2  -4   22.36    0.92
   0  -2   4   20.00    0.89
   0  -2   4   21.10    0.91
   0   2   4   21.20    0.89
   0   2  -4   21.05    0.92
   0   2   4   21.54    0.91
   1  -2   4   23.09    0.96
  -1  -2  -4   22.89    0.95
   1  -2   4   19.56    0.91
  -1  -2  -4   25.14    1.00
   1  -2   4   21.69    0.94
  -1   2  -4   23.28    0.98
   1   2   4   21.84    0.93
   1   2   4   20.62    0.93
   1   2   4   20.59    0.92
   2  -2   4    2.45    0.20
   2  -2   4    2.35    0.25
  -2  -2  -4    2.81    0.31
   2  -2   4    1.91    0.24
  -2  -2  -4    2.63    0.23
  -2  -2  -4    1.98    0.23
   2   2   4    2.38    0.20
   2   2   4    2.27    0.25
  -2   2  -4    2.81    0.34
  -2   2  -4    2.46    0.23
   2   2   4    2.63    0.25
  -3  -2  -4    2.63    0.36
   3  -2   4    3.68    0.31
  -3  -2  -4    3.61    0.31
  -3  -2  -4    3.63    0.43
   3  -2   4    3.68    0.34
  -3   2  -4    4.03    0.36
   3   2   4    3.37    0.32
   3   2   4    3.59    0.27
   4  -2   4    0.63    0.19
   4  -2   4    0.50    0.41
  -4  -2  -4    0.78    0.32
  -4  -2  -4    0.36    0.45
   4   2   4    0.18    0.26
  -4   2  -4    0.37    0.48
  -4   2  -4    0.53    0.43
   4   2   4    0.62    0.39
  -5  -2  -4   -0.35    0.65
   5  -2   4    0.22    0.24
   5  -2   4    0.26    0.48
   5   2   4   -0.02    0.52
   5   2   4    0.60    0.34
  -5   2  -4    0.13    0.67
  -5   2  -4    0.11    0.74
  -6  -2  -4    0.44    0.30
  -6  -2  -4   -0.40    0.79
   6  -2   4   -0.02    0.33
  -6  -2  -4    0.37    0.50
   6  -2   4   -0.61    0.68
  -6  -2  -4   -0.36    0.62
  -6   2  -4    0.69    0.64
  -6   2  -4   -0.50    0.33
   6   2   4   -0.39    0.70
  -6   2  -4    0.34    0.95
  -7  -2  -4    3.59    1.21
  -7  -2  -4    5.94    0.58
   7  -2   4    3.14    1.03
   7  -2   4    5.61    0.62
  -7  -2  -4    6.17    0.51
   7   2   4    6.74    1.11
  -7   2  -4    6.28    0.71
   7   2   4    5.11    1.40
  -7   2  -4    5.03    1.43
  -7   2  -4    8.46    0.88
  -8  -2  -4    0.37    0.28
  -8  -2  -4    0.37    0.45
   8  -2   4   -0.32    0.75
  -8  -2  -4    0.78    1.90
   8   2   4    0.67    0.58
   8   2   4   -1.92    2.32
  -8   2  -4   -0.15    0.29
  -8   2  -4    0.58    0.53
  -8   2  -4    0.47    2.18
  -9  -2  -4    0.19    0.45
  -9   2  -4   -0.05    0.47
   9   2   4    1.93    0.70
 -10  -2  -4   -0.45    0.43
 -10   2  -4    1.00    0.47
  11  -2   4    0.03    0.27
  11   2   4   -0.41    0.24
 -12  -3   4   -0.12    0.21
 -12   3   4   -0.06    0.22
 -11  -3   4    0.62    0.25
 -11  -3   4    0.18    0.28
 -11   3   4    0.30    0.26
 -11   3   4    0.30    0.28
 -10  -3   4    0.43    0.36
 -10  -3   4    0.34    0.37
 -10   3   4    0.70    0.43
 -10   3   4    0.64    0.72
 -10   3   4    0.48    0.34
  -9  -3   4    0.42    0.57
  -9  -3   4    0.06    0.31
   9  -3  -4   -0.73    0.73
  -9  -3   4   -0.22    0.35
  -9   3   4   -0.07    0.32
  -9   3   4   -0.39    0.63
  -9   3   4   -0.62    0.42
  -8  -3   4    3.15    0.40
   8  -3  -4    4.04    1.41
  -8  -3   4    4.50    0.38
   8  -3  -4    4.24    0.64
  -8  -3   4    2.89    0.54
   8   3  -4    2.96    1.48
  -8   3   4    4.12    0.44
  -8   3   4    3.43    0.58
  -8   3   4    2.20    1.51
  -8   3   4    4.04    0.37
   7  -3  -4    0.92    0.47
  -7  -3   4    0.66    0.40
  -7  -3   4    0.18    0.39
  -7  -3   4    1.49    0.97
   7  -3  -4    0.25    0.97
  -7  -3   4    0.38    0.29
  -7  -3   4   -0.57    1.09
  -7   3   4    0.67    0.45
  -7   3   4    1.16    1.03
  -7   3   4    0.03    0.44
  -7   3   4    0.42    0.30
   7   3  -4    0.54    1.05
   6  -3  -4    1.54    0.69
  -6  -3   4    1.33    0.76
  -6  -3   4    1.49    0.43
  -6  -3   4    1.85    0.33
   6  -3  -4    1.63    0.31
  -6  -3   4    0.68    0.75
  -6  -3   4    1.18    0.30
   6   3  -4    1.89    0.74
  -6   3   4    1.27    0.82
  -6   3   4    1.37    0.34
  -6   3   4    1.94    0.33
  -6   3   4    2.19    0.49
   5  -3  -4    9.07    0.76
   5  -3  -4   10.32    0.73
  -5  -3   4    8.69    0.71
  -5  -3   4    5.70    0.67
  -5  -3   4    8.28    0.50
  -5   3   4    5.92    0.67
  -5   3   4    7.86    0.53
  -5   3   4    8.33    0.73
   5   3  -4    8.09    0.69
  -4  -3   4    3.33    0.40
  -4  -3   4    1.56    0.52
  -4  -3   4    2.90    0.33
   4  -3  -4    3.62    0.41
  -4  -3   4    3.85    0.42
  -4   3   4    3.25    0.37
  -4   3   4    3.10    0.37
  -3  -3   4   70.43    2.83
  -3  -3   4   70.99    2.87
  -3  -3   4   73.02    2.86
  -3  -3   4   66.01    2.83
  -3  -3   4   68.08    2.83
   3  -3  -4   71.34    2.86
  -3  -3   4   73.85    2.89
  -3   3   4   72.46    2.83
  -3   3   4   74.49    2.91
  -3   3   4   65.90    2.82
  -3   3   4   70.13    2.83
  -2  -3   4    3.33    0.37
  -2  -3   4    3.33    0.28
  -2  -3   4    3.00    0.28
  -2  -3   4    3.26    0.33
  -2  -3   4    2.85    0.30
   2  -3  -4    3.70    0.36
  -2  -3   4    3.06    0.35
  -2   3   4    4.00    0.44
  -2   3   4    3.38    0.32
  -2   3   4    3.49    0.28
  -2   3   4    3.39    0.29
  -1  -3   4  189.57    7.28
  -1  -3   4  187.42    7.27
  -1  -3   4  180.80    7.26
   1  -3  -4  185.69    7.28
  -1   3   4  184.47    7.29
  -1   3   4  167.01    7.25
  -1   3   4  188.29    7.27
   0  -3  -4   23.67    0.98
   0  -3   4   23.53    0.98
   0  -3   4   22.97    0.95
   0  -3  -4   21.18    0.95
   0   3  -4   23.72    0.99
   0   3   4   22.36    0.97
   0   3   4   22.91    0.95
   0   3   4   20.55    0.95
   1  -3   4    7.65    0.46
   1  -3   4    6.67    0.37
   1  -3   4    7.28    0.42
  -1  -3  -4    7.59    0.46
  -1  -3  -4    7.22    0.43
   1   3   4    7.55    0.41
   1   3   4    6.94    0.42
   1   3   4    6.89    0.39
  -1   3  -4    7.47    0.50
  -2  -3  -4    4.41    0.36
   2  -3   4    3.49    0.44
   2  -3   4    4.12    0.31
  -2  -3  -4    5.40    0.49
   2  -3   4    4.32    0.44
   2  -3   4    4.42    0.40
  -2  -3  -4    5.07    0.41
   2   3   4    4.51    0.32
  -2   3  -4    4.61    0.52
  -2   3  -4    3.77    0.36
   2   3   4    4.77    0.41
   2   3   4    4.87    0.39
   3  -3   4   10.33    0.64
  -3  -3  -4    9.52    0.62
   3  -3   4    8.26    0.65
  -3  -3  -4    8.89    0.59
   3  -3   4    9.12    0.48
  -3  -3  -4    9.13    0.70
   3  -3   4    9.76    0.60
  -3   3  -4    9.69    0.62
  -3   3  -4   10.25    0.74
   3   3   4    9.50    0.60
   3   3   4    8.96    0.66
  -4  -3  -4    7.68    0.57
  -4  -3  -4    7.40    0.69
   4  -3   4    7.55    0.73
   4  -3   4    7.26    0.45
  -4   3  -4    7.45    0.70
  -4   3  -4    8.07    0.78
   4   3   4    7.20    0.76
   4   3   4    7.52    0.83
   5  -3   4   15.67    0.77
   5  -3   4   16.06    1.10
  -5  -3  -4   16.02    1.30
  -5   3  -4   15.42    1.40
   5   3   4   15.33    1.13
   5   3   4   14.40    1.24
  -5   3  -4   13.64    1.37
  -6  -3  -4    1.41    0.86
  -6  -3  -4    0.19    0.52
   6  -3   4    0.07    0.32
  -6  -3  -4    0.23    0.29
  -6  -3  -4    0.38    0.60
   6  -3   4    0.47    0.75
  -6   3  -4    0.03    0.64
  -6   3  -4    0.59    0.98
  -6   3  -4    0.87    1.08
  -6   3  -4    0.68    0.35
   6   3   4    0.23    0.90
   6   3   4    0.79    0.77
   7  -3   4    1.45    0.53
  -7  -3  -4    2.12    0.27
   7  -3   4    1.20    1.11
  -7  -3  -4    1.90    0.47
  -7  -3  -4    1.59    1.18
  -7  -3  -4    0.50    0.48
  -7   3  -4    1.61    0.33
   7   3   4    1.40    1.16
   7   3   4   -0.09    1.43
  -7   3  -4    1.33    1.44
  -7   3  -4    1.02    0.49
   8  -3   4   12.41    1.23
  -8  -3  -4   14.69    0.75
  -8  -3  -4   13.96    0.95
  -8   3  -4   10.11    3.07
   8   3   4   12.75    1.10
  -8   3  -4   14.46    1.00
  -8   3  -4   14.33    0.80
  -9  -3  -4    0.22    0.41
   9   3   4    0.56    0.70
  -9   3  -4    0.33    0.47
 -10  -3  -4    0.28    0.43
 -10   3  -4    0.36    0.49
  11  -3   4    0.68    0.27
  11   3   4   -0.07    0.23
 -11  -4   4    0.02    0.27
 -11  -4   4    0.03    0.22
 -11   4   4   -0.21    0.26
 -11   4   4    0.25    0.29
 -10  -4   4    2.27    0.36
 -10  -4   4    2.56    0.42
 -10   4   4    1.06    0.75
 -10   4   4    2.86    0.38
 -10   4   4    2.27    0.43
  -9  -4   4    5.32    0.62
  -9  -4   4    5.00    0.56
   9  -4  -4    5.81    0.77
  -9   4   4    4.48    0.48
  -9   4   4    5.24    0.55
  -9   4   4    6.31    0.72
  -8  -4   4    0.18    0.33
  -8  -4   4    0.49    0.50
   8  -4  -4   -0.19    1.51
   8  -4  -4   -0.06    0.55
  -8  -4   4    0.25    0.33
  -8   4   4    0.76    0.56
  -8   4   4    0.72    0.37
  -8   4   4    1.44    1.77
  -8   4   4    0.59    0.42
   8   4  -4    0.28    1.76
  -7  -4   4    2.55    1.09
  -7  -4   4    5.29    0.47
  -7  -4   4    5.37    0.42
   7  -4  -4    4.74    0.49
   7  -4  -4    4.57    1.00
  -7  -4   4    4.88    0.52
  -7   4   4    5.33    1.27
  -7   4   4    5.32    0.57
  -7   4   4    6.04    0.58
   7   4  -4    3.21    1.25
  -7   4   4    5.35    0.52
  -6  -4   4   12.42    1.40
  -6  -4   4   12.68    0.80
   6  -4  -4   13.13    1.30
   6  -4  -4   13.85    0.74
  -6  -4   4   13.60    1.30
  -6  -4   4   13.00    0.74
  -6  -4   4   12.09    0.79
   6   4  -4   13.29    1.42
  -6   4   4   12.64    0.94
  -6   4   4   13.75    0.78
  -6   4   4   14.22    1.37
  -6   4   4   12.45    0.80
   5  -4  -4    6.61    0.68
  -5  -4   4    7.93    0.72
   5  -4  -4    6.90    0.66
  -5  -4   4    6.20    0.49
  -5  -4   4    6.47    0.70
  -5   4   4    6.90    0.53
   5   4  -4    8.08    0.72
  -5   4   4    7.42    0.78
  -4  -4   4   17.99    1.02
  -4  -4   4   17.03    0.92
  -4  -4   4   17.06    0.83
  -4  -4   4   17.22    0.79
   4  -4  -4   17.87    0.98
  -4  -4   4   16.26    0.84
  -4   4   4   16.50    0.92
  -4   4   4   17.81    0.80
  -3  -4   4  118.99    4.93
  -3  -4   4  126.96    4.99
   3  -4  -4  126.86    4.98
  -3  -4   4  122.17    4.94
  -3  -4   4  125.15    4.97
  -3  -4   4  123.71    4.94
  -3  -4   4  126.19    4.98
  -3   4   4  123.38    4.94
  -2  -4   4  308.61   12.67
  -2  -4   4  322.39   12.70
  -2  -4   4  326.93   12.70
  -2  -4   4  323.78   12.68
  -2  -4   4  293.85   12.66
  -2  -4   4  329.34   12.69
   2  -4  -4  328.88   12.70
  -2  -4   4  331.40   12.67
  -2   4   4  318.47   12.67
  -2   4   4  323.38   12.72
  -2   4   4  324.65   12.70
  -2   4   4  314.75   12.67
  -1  -4   4  237.88    8.98
  -1  -4   4  232.14    8.96
   1  -4  -4  228.37    8.98
  -1  -4   4  222.22    8.96
  -1   4   4  217.75    8.95
  -1   4   4  216.37    8.95
  -1   4   4  232.14    8.97
  -1   4   4  223.61    8.99
   0  -4   4  286.35   11.92
   0  -4  -4  276.42   11.93
   0  -4   4  305.29   11.93
   0  -4  -4  305.66   11.93
   0  -4  -4  312.01   11.95
   0  -4   4  314.36   11.95
   0  -4   4  300.01   11.93
   0   4   4  310.38   11.95
   0   4   4  301.84   11.92
   0   4   4  310.56   11.93
   0   4  -4  310.49   11.96
   0   4  -4  286.88   11.91
   1  -4   4    0.54    0.14
  -1  -4  -4    0.65    0.17
   1  -4   4    0.65    0.20
   1  -4   4    0.72    0.20
   1  -4   4    0.31    0.19
  -1  -4  -4    0.47    0.20
  -1  -4  -4    0.61    0.22
   1   4   4    0.83    0.21
  -1   4  -4    0.49    0.25
   1   4   4    0.66    0.16
   1   4   4    0.42    0.18
   2  -4   4    0.39    0.24
  -2  -4  -4    0.13    0.21
   2  -4   4    0.38    0.15
   2  -4   4    0.28    0.23
   2  -4   4    0.34    0.23
  -2  -4  -4    0.40    0.24
  -2  -4  -4    0.35    0.28
  -2   4  -4    0.32    0.30
   2   4   4    0.32    0.21
   2   4   4    0.11    0.16
  -2   4  -4    0.19    0.22
   2   4   4    0.17    0.24
   3  -4   4   91.14    3.64
   3  -4   4   83.06    3.67
  -3  -4  -4   92.32    3.66
  -3  -4  -4   91.18    3.68
  -3  -4  -4   95.14    3.73
   3  -4   4   93.48    3.69
   3   4   4   92.61    3.71
  -3   4  -4   90.03    3.69
   3   4   4   92.48    3.68
   4  -4   4   12.64    0.91
  -4  -4  -4   11.84    0.71
   4  -4   4   11.83    0.89
  -4  -4  -4   13.59    1.03
   4  -4   4   11.79    0.60
   4   4   4   12.35    0.88
  -4   4  -4   11.68    0.95
  -4   4  -4   11.74    1.13
   4   4   4   13.00    1.00
   5  -4   4    1.69    0.52
  -5  -4  -4    1.78    0.36
   5  -4   4    1.21    0.25
  -5  -4  -4    1.52    0.70
  -5   4  -4    1.64    0.80
  -5   4  -4    0.44    0.68
   5   4   4    1.16    0.70
   5   4   4    2.30    0.63
  -6  -4  -4   28.05    1.42
  -6  -4  -4   29.66    1.24
  -6  -4  -4   25.87    1.43
  -6  -4  -4   29.04    1.87
   6  -4   4   29.06    1.71
   6  -4   4   29.21    1.28
   6   4   4   26.99    1.81
  -6   4  -4   25.13    1.51
   6   4   4   30.09    1.96
  -6   4  -4   26.00    2.11
  -6   4  -4   25.60    2.21
  -6   4  -4   27.40    1.32
   7  -4   4   15.03    1.36
  -7  -4  -4   15.89    1.02
   7  -4   4   16.67    1.07
  -7  -4  -4   15.00    1.54
  -7  -4  -4   13.64    0.94
  -7  -4  -4   15.91    0.79
   7   4   4   15.47    1.03
   7   4   4   16.50    1.75
   7   4   4   17.87    1.50
  -7   4  -4   11.33    1.72
  -7   4  -4   15.58    0.85
  -7   4  -4   15.22    1.25
  -8  -4  -4    8.19    0.72
   8  -4   4    9.48    0.79
  -8  -4  -4    7.92    0.82
   8   4   4    8.07    0.97
  -8   4  -4    9.17    0.90
  -8   4  -4    8.68    0.65
   9   4   4    0.93    0.67
 -10  -4  -4    2.40    0.44
 -10   4  -4    2.82    0.50
  11  -4   4    5.00    0.48
  11   4   4    5.88    0.42
 -11  -5   4   -0.06    0.25
 -11  -5   4    0.32    0.35
 -11   5   4   -0.36    0.32
 -11   5   4   -0.25    0.27
 -10  -5   4    5.25    0.62
  10  -5  -4    4.81    1.01
 -10  -5   4    5.13    0.53
 -10   5   4    5.42    0.58
 -10   5   4    3.24    0.85
 -10   5   4    4.67    0.48
  -9  -5   4    0.03    0.30
   9  -5  -4    0.02    0.76
  -9  -5   4    0.55    0.35
  -9   5   4    0.17    0.31
  -9   5   4    0.19    0.40
  -8  -5   4    6.03    0.54
   8  -5  -4    3.29    1.62
  -8  -5   4    5.37    0.56
   8  -5  -4    4.80    0.61
  -8  -5   4    4.79    0.57
  -8   5   4    4.79    0.65
  -8   5   4    8.31    2.01
  -8   5   4    4.75    0.46
  -8   5   4    5.72    0.58
   7  -5  -4    4.32    0.50
  -7  -5   4    2.47    1.10
  -7  -5   4    3.87    0.42
  -7  -5   4    4.08    0.51
  -7  -5   4    4.48    0.40
   7  -5  -4    3.07    1.02
   7   5  -4    2.61    2.33
  -7   5   4    3.58    1.23
  -7   5   4    4.34    0.55
  -7   5   4    4.82    0.38
  -7   5   4    4.56    0.50
  -6  -5   4   14.56    0.85
  -6  -5   4   14.12    0.89
   6  -5  -4   16.40    1.36
   6  -5  -4   16.55    0.84
  -6  -5   4   15.20    1.44
  -6  -5   4   16.21    0.84
  -6   5   4   16.95    1.54
  -6   5   4   14.25    0.94
   6   5  -4   15.60    1.60
  -6   5   4   16.00    0.88
  -6   5   4   16.49    0.86
   5  -5  -4    9.87    0.77
  -5  -5   4    9.02    0.56
   5  -5  -4   10.03    0.78
  -5  -5   4    7.12    0.72
   5   5  -4   10.35    1.10
  -5   5   4    9.89    0.87
  -5   5   4    9.33    0.60
   4  -5  -4    1.18    0.41
  -4  -5   4    0.46    0.46
  -4  -5   4    0.79    0.39
  -4  -5   4    0.69    0.28
   4  -5  -4    1.14    0.45
  -4  -5   4    0.45    0.19
  -4  -5   4    0.72    0.25
  -4  -5   4    0.32    0.45
  -4   5   4    0.90    0.23
   4   5  -4    0.52    0.43
  -4   5   4    0.30    0.53
  -3  -5   4    1.04    0.32
  -3  -5   4    1.40    0.24
  -3  -5   4    1.41    0.30
   3  -5  -4    0.70    0.32
  -3  -5   4    1.17    0.21
  -3  -5   4    1.07    0.22
  -3   5   4    1.09    0.21
  -2  -5   4   78.52    3.12
  -2  -5   4   75.25    3.10
  -2  -5   4   70.69    3.10
  -2  -5   4   77.39    3.11
   2  -5  -4   78.88    3.15
  -2  -5   4   79.46    3.15
  -2  -5   4   82.65    3.15
  -2   5   4   78.58    3.14
  -2   5   4   75.07    3.11
  -2   5   4   77.61    3.11
  -2   5   4   80.64    3.18
   1  -5  -4   25.79    1.09
  -1  -5   4   25.79    1.09
  -1  -5   4   23.80    1.04
  -1  -5   4   23.59    1.03
   1  -5  -4   22.65    1.05
  -1  -5   4   25.64    1.05
  -1   5   4   25.93    1.12
   1   5  -4   24.17    1.06
  -1   5   4   24.46    1.03
  -1   5   4   24.47    1.04
  -1   5   4   26.06    1.07
   0  -5  -4  244.34   10.17
   0  -5  -4  258.18   10.17
   0  -5   4  253.11   10.16
   0  -5  -4  263.17   10.19
   0  -5   4  265.11   10.17
   0  -5   4  260.88   10.19
   0   5  -4  265.65   10.20
   0   5  -4  241.47   10.16
   0   5   4  258.39   10.20
   0   5   4  255.06   10.16
   0   5   4  260.56   10.17
  -1  -5  -4   36.13    1.46
  -1  -5  -4   33.04    1.42
   1  -5   4   36.19    1.44
  -1  -5  -4   35.25    1.46
   1  -5   4   33.91    1.46
   1  -5   4   33.60    1.41
   1  -5   4   33.31    1.43
   1   5   4   34.13    1.47
  -1   5  -4   35.11    1.50
   1   5   4   35.43    1.43
   1   5   4   33.52    1.41
  -2  -5  -4    1.74    0.23
   2  -5   4    1.61    0.27
  -2  -5  -4    1.75    0.28
   2  -5   4    1.19    0.28
  -2  -5  -4    2.05    0.34
   2  -5   4    1.48    0.28
   2   5   4    2.17    0.31
  -2   5  -4    1.73    0.28
  -2   5  -4    2.29    0.39
   2   5   4    1.59    0.25
  -3  -5  -4   32.52    1.44
  -3  -5  -4   33.36    1.38
  -3  -5  -4   33.91    1.55
   3  -5   4   32.84    1.45
   3  -5   4   29.83    1.43
  -3   5  -4   32.58    1.57
  -3   5  -4   32.81    1.46
   3   5   4   31.86    1.41
   4  -5   4   73.86    2.85
  -4  -5  -4   67.43    2.89
   4  -5   4   70.88    2.95
  -4  -5  -4   71.88    3.03
   4  -5   4   71.15    2.97
   4   5   4   67.96    2.95
   4   5   4   71.08    3.00
  -4   5  -4   70.13    2.98
  -4   5  -4   68.74    3.08
   4   5   4   71.58    2.85
   5  -5   4   42.21    1.98
  -5  -5  -4   40.83    2.08
  -5  -5  -4   40.11    1.74
  -5  -5  -4   39.43    1.76
   5  -5   4   42.50    1.72
   5   5   4   42.03    1.74
   5   5   4   41.11    2.08
   5   5   4   40.79    2.00
  -5   5  -4   42.00    2.21
  -5   5  -4   37.78    2.15
   6  -5   4   62.51    2.46
  -6  -5  -4   60.15    2.87
  -6  -5  -4   62.22    2.43
  -6  -5  -4   58.12    2.50
  -6  -5  -4   58.29    2.50
   6   5   4   57.17    2.94
  -6   5  -4   58.95    2.48
   6   5   4   56.02    2.85
  -6   5  -4   58.01    3.11
  -6   5  -4   57.52    2.57
   7  -5   4    5.37    1.27
  -7  -5  -4    1.36    1.15
  -7  -5  -4    3.51    0.31
  -7  -5  -4    2.99    0.53
   7  -5   4    5.45    0.58
   7   5   4    4.58    1.53
  -7   5  -4    2.34    1.67
  -7   5  -4    4.48    0.40
   7   5   4    3.28    1.39
  -7   5  -4    3.61    0.60
   7   5   4    4.61    0.57
  -8  -5  -4    1.29    0.43
   8  -5   4    0.44    0.61
  -8  -5  -4    1.65    0.46
  -8   5  -4    0.80    0.34
  -8   5  -4    1.78    0.52
   8   5   4    1.64    0.56
  -9  -5  -4    1.37    0.56
   9  -5   4    0.98    0.83
  -9   5  -4    0.42    0.60
   9   5   4    0.46    0.67
 -10  -5  -4    6.98    0.69
 -10   5  -4    7.13    0.78
  11   5   4    0.85    0.24
 -11  -6   4    1.04    0.25
 -11   6   4    0.67    0.26
 -11   6   4    0.62    0.27
 -10  -6   4    1.77    0.36
  10  -6  -4    1.58    1.56
 -10  -6   4    2.83    0.35
 -10   6   4    2.33    0.36
 -10   6   4    2.59    0.44
  -9  -6   4    4.25    0.39
  -9  -6   4    5.31    0.58
   9  -6  -4    8.01    0.93
  -9   6   4    6.48    0.72
  -9   6   4    3.84    0.71
  -9   6   4    5.46    0.54
   8  -6  -4    5.94    0.62
   8  -6  -4    3.67    2.25
  -8  -6   4    7.09    0.57
  -8  -6   4    6.51    2.02
  -8  -6   4    4.70    0.43
  -8   6   4    6.04    0.66
  -8   6   4    6.49    0.64
  -8   6   4    7.16    0.74
  -8   6   4    5.25    2.18
  -7  -6   4    3.07    1.17
  -7  -6   4    2.78    0.45
   7  -6  -4    2.23    0.47
   7  -6  -4    2.54    1.18
  -7  -6   4    3.33    0.51
  -7  -6   4    2.88    0.47
  -7   6   4    3.22    0.56
  -7   6   4    1.59    1.31
  -7   6   4    1.84    0.54
  -6  -6   4    7.33    0.70
  -6  -6   4    6.96    0.92
  -6  -6   4    7.29    0.75
   6  -6  -4    8.86    0.62
   6  -6  -4   10.66    0.97
  -6  -6   4    8.05    0.63
  -6   6   4    8.59    0.83
   6   6  -4    6.28    1.08
  -6   6   4    6.79    1.01
  -6   6   4    8.25    0.70
  -6   6   4    9.12    0.68
   5  -6  -4   11.84    1.09
  -5  -6   4   12.58    0.69
  -5  -6   4   12.27    0.77
   5  -6  -4   12.77    0.67
   5  -6  -4   12.94    1.33
  -5  -6   4   12.29    1.16
  -5   6   4   11.25    1.21
   5   6  -4   13.53    1.24
  -5   6   4   13.20    0.72
  -4  -6   4   92.34    3.96
  -4  -6   4   97.77    3.89
   4  -6  -4   97.86    4.00
  -4  -6   4   97.95    4.00
   4  -6  -4   98.75    4.01
  -4   6   4   97.84    4.05
   4   6  -4   96.20    3.96
  -4   6   4   98.85    3.90
  -3  -6   4    8.76    0.57
   3  -6  -4   10.65    0.72
  -3  -6   4   10.02    0.69
  -3  -6   4    9.50    0.55
  -3  -6   4   10.13    0.55
  -3   6   4   10.36    0.59
  -2  -6   4    3.43    0.34
  -2  -6   4    3.50    0.35
  -2  -6   4    3.16    0.34
   2  -6  -4    3.70    0.36
  -2  -6   4    3.96    0.31
  -2  -6   4    3.96    0.28
   2  -6  -4    3.26    0.30
  -2  -6   4    3.51    0.29
  -2   6   4    3.56    0.33
  -2   6   4    3.93    0.33
   2   6  -4    3.38    0.34
  -1  -6   4  120.11    4.73
   1  -6  -4  112.30    4.73
   1  -6  -4  126.80    4.78
  -1  -6   4  115.62    4.72
  -1  -6   4  117.68    4.73
  -1  -6   4  120.85    4.77
   1   6  -4  115.30    4.74
  -1   6   4  115.24    4.73
  -1   6   4  120.71    4.75
  -1   6   4  125.76    4.79
  -1   6   4  117.61    4.73
   0  -6   4    6.35    0.49
   0  -6   4    6.38    0.40
   0  -6   4    6.09    0.41
   0  -6   4    6.54    0.37
   0  -6  -4    5.89    0.40
   0  -6  -4    6.61    0.45
   0  -6  -4    6.25    0.50
   0   6   4    6.88    0.44
   0   6   4    6.89    0.52
   0   6  -4    6.07    0.54
   0   6  -4    5.94    0.45
   0   6   4    6.38    0.39
   1  -6   4   40.41    1.68
  -1  -6  -4   41.85    1.71
   1  -6   4   39.31    1.71
  -1  -6  -4   41.07    1.66
  -1  -6  -4   42.39    1.71
   1  -6   4   40.55    1.65
   1  -6   4   40.23    1.66
   1   6   4   41.27    1.67
   1   6   4   40.41    1.65
   1   6   4   39.42    1.72
  -1   6  -4   40.30    1.74
  -1   6  -4   38.99    1.67
   2  -6   4   40.69    1.76
   2  -6   4   43.75    1.79
   2  -6   4   38.49    1.75
  -2  -6  -4   46.00    1.81
   2  -6   4   43.21    1.81
  -2  -6  -4   45.03    1.75
  -2  -6  -4   46.09    1.84
   2   6   4   42.48    1.76
  -2   6  -4   40.44    1.78
  -2   6  -4   38.20    1.89
   2   6   4   43.11    1.82
   3  -6   4    5.10    0.62
   3  -6   4    5.32    0.36
  -3  -6  -4    4.53    0.52
   3  -6   4    6.23    0.68
  -3  -6  -4    6.44    0.48
   3  -6   4    5.24    0.51
   3   6   4    6.04    0.54
  -3   6  -4    5.74    0.52
   3   6   4    5.42    0.39
  -3   6  -4    4.69    0.58
   3   6   4    5.88    0.58
  -4  -6  -4    0.23    0.23
   4  -6   4   -0.06    0.50
   4  -6   4    0.19    0.20
  -4  -6  -4    0.00    0.58
   4  -6   4    0.09    0.52
  -4   6  -4    0.53    0.66
   4   6   4    0.05    0.23
  -4   6  -4    0.41    0.63
   4   6   4    0.36    0.54
   4   6   4   -0.20    0.53
  -5  -6  -4   13.30    0.81
   5  -6   4   14.35    0.71
  -5  -6  -4   11.84    0.95
   5  -6   4   13.37    1.20
  -5  -6  -4   12.94    1.32
  -5  -6  -4   12.99    0.76
   5   6   4   13.40    0.73
  -5   6  -4   12.23    1.19
   5   6   4   12.25    1.33
   5   6   4   11.75    0.99
  -5   6  -4    9.22    1.04
  -6  -6  -4    0.35    0.45
   6  -6   4    0.36    0.90
  -6  -6  -4    0.74    0.52
  -6  -6  -4    0.19    1.03
   6   6   4    0.58    0.39
  -6   6  -4    0.40    0.58
  -6   6  -4    0.23    0.42
   6   6   4   -1.01    1.09
  -6   6  -4    0.19    1.17
  -7  -6  -4    0.83    1.33
   7  -6   4    0.71    0.50
  -7  -6  -4    1.14    0.36
   7  -6   4    1.58    1.30
  -7  -6  -4    1.21    0.46
  -7   6  -4    1.14    0.53
   7   6   4    1.01    1.52
  -7   6  -4    0.65    0.37
  -7   6  -4   -1.91    1.78
   7   6   4    0.69    0.49
   8  -6   4   27.70    1.49
  -8  -6  -4   26.67    1.31
  -8  -6  -4   26.06    1.33
   8   6   4   29.45    1.45
  -8   6  -4   27.66    1.27
  -8   6  -4   26.71    1.38
  -9  -6  -4    5.92    0.56
   9  -6   4    8.18    0.85
   9   6   4    4.82    0.72
  -9   6  -4    8.13    0.93
 -10  -6  -4   11.65    0.80
  10   6   4   12.21    0.69
 -10   6  -4   12.22    0.89
  11   6   4    2.70    0.27
 -11   7   4    0.34    0.25
 -11   7   4    0.14    0.31
 -10  -7   4    0.74    0.31
 -10  -7   4    0.25    0.29
 -10   7   4    0.23    0.33
  10   7  -4    1.00    1.20
 -10   7   4    0.53    0.39
  -9  -7   4   -0.14    0.33
   9  -7  -4   -0.03    0.59
  -9   7   4    0.17    0.71
  -9   7   4   -0.07    0.40
  -8  -7   4    0.62    0.33
  -8  -7   4    1.17    0.32
   8  -7  -4    0.64    0.53
  -8   7   4    1.27    0.35
  -8   7   4    0.90    0.38
  -8   7   4    1.69    0.65
   7  -7  -4   -0.01    0.65
  -7  -7   4   -0.18    0.36
  -7  -7   4    0.61    1.20
  -7  -7   4    0.12    0.35
   7  -7  -4    0.41    1.12
   7  -7  -4   -0.14    0.45
  -7   7   4   -0.24    0.31
  -7   7   4   -0.06    0.38
  -7   7   4   -2.70    1.42
  -7   7   4    0.16    0.53
  -6  -7   4    0.13    0.88
  -6  -7   4   -0.89    0.41
   6  -7  -4   -0.01    0.27
  -6  -7   4    0.69    0.39
   6  -7  -4    0.12    0.82
  -6  -7   4    0.08    0.31
  -6   7   4    0.54    0.36
  -6   7   4    0.90    0.46
  -6   7   4   -0.34    0.93
  -6   7   4   -0.03    0.36
  -5  -7   4    0.19    0.63
   5  -7  -4    1.04    0.80
   5  -7  -4    0.49    0.25
   5  -7  -4    0.76    0.63
  -5  -7   4    0.71    0.33
  -5  -7   4    0.39    0.28
  -5   7   4    0.56    0.30
   5   7  -4    0.55    0.85
  -5   7   4    0.30    0.72
  -5   7   4   -0.35    0.76
  -4  -7   4    0.29    0.23
   4  -7  -4    0.34    0.58
  -4  -7   4    0.25    0.19
  -4  -7   4    0.52    0.48
   4  -7  -4    0.00    0.50
   4   7  -4    0.35    0.51
  -4   7   4    0.47    0.25
  -4   7   4    0.31    0.59
   3  -7  -4    0.25    0.42
  -3  -7   4    0.41    0.35
  -3  -7   4    0.30    0.22
   3  -7  -4    0.44    0.44
  -3  -7   4    0.25    0.44
  -3   7   4    0.38    0.21
   3   7  -4    0.23    0.42
  -3   7   4    0.65    0.49
  -2  -7   4    0.28    0.27
  -2  -7   4    0.84    0.26
  -2  -7   4    0.43    0.23
   2  -7  -4    0.57    0.26
  -2  -7   4    0.77    0.30
   2  -7  -4    0.21    0.36
  -2   7   4    0.29    0.17
  -2   7   4    0.43    0.31
   2   7  -4    0.53    0.32
  -1  -7   4    0.90    0.24
  -1  -7   4    0.49    0.25
   1  -7  -4    0.70    0.21
  -1  -7   4    0.65    0.20
  -1   7   4    0.62    0.17
  -1   7   4    0.64    0.26
   1   7  -4    0.76    0.27
   0  -7  -4   23.48    1.06
   0  -7   4   22.17    1.00
   0  -7  -4   23.16    0.99
   0  -7   4   22.70    0.99
   0  -7  -4   23.36    1.03
   0  -7   4   21.71    0.97
   0   7   4   24.45    1.09
   0   7  -4   22.37    1.04
   0   7   4   23.12    1.02
   0   7   4   23.42    0.98
   1  -7   4    3.46    0.36
   1  -7   4    2.91    0.34
  -1  -7  -4    3.00    0.35
  -1  -7  -4    2.97    0.35
   1  -7   4    3.44    0.31
   1  -7   4    3.31    0.31
   1   7   4    2.82    0.36
   1   7   4    3.74    0.31
   1   7   4    3.03    0.32
  -1   7  -4    3.56    0.36
  -1   7  -4    3.17    0.37
   2  -7   4   17.47    0.86
   2  -7   4   14.80    0.76
  -2  -7  -4   18.04    0.95
  -2  -7  -4   18.67    0.92
   2  -7   4   15.96    0.80
   2   7   4   17.31    0.76
   2   7   4   17.83    0.83
  -2   7  -4   14.03    1.04
  -2   7  -4   16.25    0.91
   3  -7   4    0.57    0.47
   3  -7   4    0.25    0.34
  -3  -7  -4   -0.20    0.40
  -3  -7  -4    0.24    0.21
   3  -7   4    0.13    0.44
  -3  -7  -4    0.21    0.48
   3  -7   4    0.36    0.19
  -3   7  -4    0.33    0.49
   3   7   4    0.45    0.39
  -3   7  -4    0.37    0.58
   3   7   4   -0.04    0.20
   3   7   4    0.38    0.46
  -4  -7  -4    7.98    0.77
   4  -7   4    7.12    0.74
   4  -7   4    6.69    0.47
  -4  -7  -4    6.72    0.54
   4  -7   4    6.09    0.65
  -4   7  -4    6.76    0.80
   4   7   4    6.27    0.49
   4   7   4    5.91    0.70
  -4   7  -4    4.00    0.74
  -5  -7  -4    1.01    0.73
  -5  -7  -4    1.09    0.39
   5  -7   4    1.20    0.29
  -5  -7  -4    2.01    0.42
   5  -7   4    0.69    0.70
   5  -7   4    1.20    0.72
  -5  -7  -4    1.22    0.55
  -5   7  -4    1.30    0.65
   5   7   4    1.56    0.88
  -5   7  -4    0.83    0.89
   5   7   4    1.21    0.81
   5   7   4    1.72    0.33
   6  -7   4    1.81    0.42
  -6  -7  -4    1.91    0.48
  -6  -7  -4    4.00    1.06
  -6  -7  -4    2.45    0.42
   6  -7   4    1.09    0.97
   6   7   4    2.94    1.14
  -6   7  -4    1.92    0.54
  -6   7  -4    1.28    1.38
   6   7   4    2.19    0.46
  -7  -7  -4    8.61    0.74
  -7  -7  -4    6.82    1.43
   7  -7   4    9.40    0.86
  -7  -7  -4    9.41    0.71
   7  -7   4    9.36    1.54
  -7   7  -4    8.66    0.87
  -7   7  -4    8.13    2.07
   7   7   4    8.05    1.83
  -7   7  -4    8.16    0.80
   7   7   4    8.30    0.88
   8  -7   4   -0.15    0.54
  -8  -7  -4    0.21    0.39
  -8  -7  -4    0.21    0.39
   8   7   4   -0.08    0.59
  -8   7  -4    0.65    0.46
   9  -7   4    2.14    0.74
  -9  -7  -4    0.09    0.46
   9   7   4   -0.33    0.62
  -9   7  -4    0.13    0.56
 -10  -7  -4    0.41    0.47
 -10   7  -4    0.21    0.48
  10   7   4    0.53    0.27
  11   7   4    0.02    0.32
 -11  -8   4    6.86    0.46
 -11   8   4    7.02    0.47
 -11   8   4    8.64    0.81
 -10  -8   4    1.66    0.32
 -10   8   4    1.88    0.35
 -10   8   4    1.42    0.37
  -9  -8   4    0.53    0.39
   9  -8  -4    1.13    0.61
  -9  -8   4    0.78    0.30
  -9   8   4    1.09    0.84
  -9   8   4    0.94    0.33
  -9   8   4    0.74    0.41
  -8  -8   4   56.52    2.27
   8  -8  -4   58.79    2.41
   8  -8  -4   56.78    2.39
  -8  -8   4   48.89    2.27
  -8   8   4   57.24    2.32
  -8   8   4   52.31    2.48
  -8   8   4   53.53    2.29
  -7  -8   4    0.96    1.35
  -7  -8   4    0.54    0.32
   7  -8  -4    1.18    0.45
   7  -8  -4    0.51    0.45
   7  -8  -4    0.13    1.20
  -7  -8   4    0.35    0.32
  -7   8   4   -0.85    1.43
  -7   8   4    0.59    0.38
  -7   8   4    0.83    0.38
   7   8  -4    2.24    1.52
  -7   8   4    0.69    0.60
   6  -8  -4   40.67    2.29
  -6  -8   4   37.99    1.85
  -6  -8   4   41.18    1.75
   6  -8  -4   42.82    1.80
  -6   8   4   46.22    1.97
  -6   8   4   39.50    1.82
  -6   8   4   40.17    2.44
   6   8  -4   40.40    2.39
  -6   8   4   43.23    1.83
  -5  -8   4    7.38    0.69
   5  -8  -4    5.72    0.77
   5  -8  -4    7.64    0.55
   5  -8  -4    6.94    0.95
  -5  -8   4    6.28    0.68
  -5  -8   4    8.79    0.83
  -5   8   4    6.23    0.90
  -5   8   4    8.05    0.63
  -5   8   4    7.34    0.82
   5   8  -4    7.88    0.93
  -5   8   4    6.85    0.76
  -4  -8   4   54.64    2.22
  -4  -8   4   53.51    2.42
   4  -8  -4   50.56    2.39
   4  -8  -4   54.46    2.20
   4  -8  -4   53.43    2.45
  -4  -8   4   53.55    2.41
  -4   8   4   54.61    2.22
   4   8  -4   56.77    2.45
  -4   8   4   52.38    2.47
  -3  -8   4    5.17    0.56
   3  -8  -4    4.43    0.41
   3  -8  -4    6.11    0.57
  -3  -8   4    5.06    0.41
  -3  -8   4    5.70    0.56
   3  -8  -4    4.65    0.56
  -3   8   4    4.71    0.44
  -3   8   4    4.33    0.60
   3   8  -4    6.29    0.61
   3   8  -4    5.78    0.61
   2  -8  -4   26.04    1.14
  -2  -8   4   27.68    1.12
  -2  -8   4   26.22    1.26
   2  -8  -4   27.33    1.30
  -2  -8   4   21.13    1.24
   2   8  -4   27.44    1.23
  -2   8   4   25.99    1.11
  -1  -8   4   16.89    0.82
  -1  -8   4   17.53    0.83
   1  -8  -4   17.90    0.81
  -1   8   4   18.20    0.79
   1   8  -4   18.95    0.93
   0  -8   4   83.39    3.27
   0  -8  -4   82.68    3.27
   0  -8  -4   80.51    3.30
   0  -8   4   81.48    3.26
   0  -8   4   82.02    3.28
   0   8   4   81.15    3.26
   0   8  -4   80.32    3.31
   0   8   4   80.02    3.28
   1  -8   4   10.08    0.60
   1  -8   4   11.69    0.82
   1  -8   4   11.67    0.68
   1  -8   4   12.35    0.59
  -1  -8  -4   12.08    0.76
   1   8   4   11.63    0.58
   1   8   4   12.16    0.68
   1   8   4   11.91    0.84
  -1   8  -4   10.40    0.84
  -1   8  -4   12.20    0.77
  -2  -8  -4  226.46    8.72
   2  -8   4  218.49    8.72
  -2  -8  -4  231.64    8.78
   2  -8   4  221.38    8.71
   2  -8   4  220.48    8.78
   2  -8   4  221.23    8.74
   2   8   4  219.28    8.71
  -2   8  -4  209.92    8.75
   2   8   4  216.70    8.72
  -2   8  -4  213.66    8.81
   2   8   4  216.29    8.79
   3  -8   4    2.60    0.25
   3  -8   4    1.38    0.38
   3  -8   4    1.84    0.54
  -3  -8  -4    2.01    0.56
   3  -8   4    2.38    0.52
  -3  -8  -4    2.26    0.27
  -3  -8  -4    2.34    0.53
   3   8   4    3.00    0.28
   3   8   4    1.69    0.54
  -3   8  -4    2.03    0.59
   3   8   4    2.28    0.49
  -3   8  -4    2.13    0.62
   4  -8   4   39.13    2.18
   4  -8   4   41.19    2.03
  -4  -8  -4   44.76    2.13
  -4  -8  -4   45.34    1.83
   4  -8   4   43.38    1.80
   4   8   4   44.30    2.08
  -4   8  -4   36.80    2.68
  -4   8  -4   40.81    2.22
   4   8   4   45.34    1.81
  -5  -8  -4   15.02    0.98
  -5  -8  -4   17.10    1.23
   5  -8   4   16.95    0.83
  -5  -8  -4   14.40    0.92
   5  -8   4   17.36    1.40
  -5  -8  -4   14.07    0.96
   5  -8   4   13.95    1.05
   5   8   4   15.89    1.57
  -5   8  -4   15.71    1.19
  -5   8  -4   17.32    1.77
   5   8   4   16.87    0.85
  -6  -8  -4   13.25    0.85
   6  -8   4   16.25    1.35
  -6  -8  -4   13.82    1.31
   6  -8   4   14.25    0.90
   6  -8   4   12.08    1.04
  -6  -8  -4   13.87    0.88
   6   8   4   10.73    1.41
   6   8   4   14.63    0.94
  -6   8  -4   14.66    1.00
  -6   8  -4    9.99    1.54
  -7  -8  -4   20.51    1.07
   7  -8   4   16.73    1.83
  -7  -8  -4   21.56    1.07
   7  -8   4   21.64    1.17
   7   8   4   21.82    1.20
  -7   8  -4   15.55    2.48
  -7   8  -4   20.48    1.17
   7   8   4   17.81    2.24
  -8  -8  -4    1.96    0.40
   8  -8   4    2.76    0.58
  -8  -8  -4    1.74    0.41
   8   8   4    2.69    0.63
  -8   8  -4    2.23    0.49
  -9  -8  -4    1.42    0.46
   9  -8   4    3.31    0.73
  -9  -8  -4    1.38    0.49
   9   8   4    1.71    0.73
   9   8   4    1.94    0.39
  -9   8  -4    1.25    0.55
 -10  -8  -4    7.64    0.62
 -10   8  -4    8.40    0.70
  10   8   4   10.15    0.56
 -11  -9   4    4.58    0.39
 -11   9   4    4.56    0.38
 -10  -9   4    9.64    0.60
 -10   9   4    7.55    0.68
 -10   9   4   10.16    0.67
  -9  -9   4   35.64    1.49
  -9  -9   4   29.54    1.52
   9  -9  -4   36.48    1.70
  -9   9   4   36.01    1.55
   9   9  -4   32.74    1.73
  -9   9   4   35.67    1.54
   8  -9  -4   26.44    1.35
   8  -9  -4   26.82    1.31
  -8  -9   4   26.80    1.18
  -8  -9   4   22.67    1.18
  -8   9   4   26.51    1.26
  -8   9   4   25.35    1.58
  -8   9   4   26.13    1.24
   7  -9  -4   82.01    3.34
   7  -9  -4   76.69    3.98
  -7  -9   4   83.35    3.27
   7  -9  -4   83.59    3.31
  -7  -9   4   76.45    4.05
  -7  -9   4   80.31    3.30
  -7   9   4   74.84    4.25
  -7   9   4   81.43    3.31
   7   9  -4   78.81    4.38
  -7   9   4   81.82    3.42
  -7   9   4   81.98    3.31
  -6  -9   4   23.17    1.08
  -6  -9   4   21.68    1.17
   6  -9  -4   22.66    1.13
   6  -9  -4   22.25    1.81
  -6  -9   4   22.52    1.93
  -6   9   4   23.00    1.14
  -6   9   4   20.71    2.09
  -6   9   4   21.48    1.26
   6   9  -4   23.23    2.07
  -6   9   4   21.98    1.20
   5  -9  -4    9.65    0.61
   5  -9  -4    7.48    0.87
  -5  -9   4    9.21    0.78
  -5  -9   4   10.68    0.99
   5  -9  -4    7.24    1.06
  -5  -9   4    9.96    0.82
  -5  -9   4    8.67    0.70
  -5   9   4    9.14    0.71
  -5   9   4    9.60    0.66
   5   9  -4   10.89    1.11
  -5   9   4    8.46    0.80
  -5   9   4   11.35    1.14
   4  -9  -4    2.73    0.63
  -4  -9   4    2.92    0.65
  -4  -9   4    3.00    0.34
   4  -9  -4    3.31    0.71
  -4  -9   4    2.86    0.71
   4  -9  -4    2.28    0.27
  -4   9   4    1.93    0.73
   4   9  -4    3.92    0.76
  -4   9   4    3.52    0.49
   3  -9  -4   77.10    3.12
  -3  -9   4   77.58    3.27
  -3  -9   4   80.08    3.14
   3  -9  -4   73.06    3.24
   3  -9  -4   81.34    3.29
   3  -9  -4   72.74    3.15
  -3  -9   4   76.83    3.28
   3   9  -4   79.81    3.29
  -3   9   4   78.54    3.32
  -3   9   4   78.98    3.14
  -2  -9   4  116.17    4.71
  -2  -9   4  115.74    4.70
   2  -9  -4  109.68    4.61
   2  -9  -4  119.66    4.71
  -2  -9   4  116.98    4.62
   2  -9  -4  111.64    4.60
  -2   9   4  115.54    4.61
  -2   9   4  116.17    4.73
   2   9  -4  118.63    4.70
   1  -9  -4   18.30    0.93
  -1  -9   4   19.46    0.89
   1  -9  -4   20.08    1.08
  -1  -9   4   19.29    1.06
  -1  -9   4   19.90    0.86
  -1   9   4   19.54    0.86
  -1   9   4   18.20    1.11
   1   9  -4   20.13    1.04
   0  -9  -4  194.52    7.60
   0  -9  -4  190.35    7.63
   0  -9   4  190.88    7.59
   0  -9  -4  194.00    7.67
   0  -9   4  193.00    7.61
   0  -9   4  179.24    7.73
   0  -9   4  187.55    7.60
   0   9   4  192.22    7.60
   0   9  -4  193.65    7.64
   0   9  -4  193.08    7.69
   0   9   4  196.98    7.69
   1  -9   4    4.91    0.36
   1  -9   4    5.48    0.43
  -1  -9  -4    5.16    0.52
  -1  -9  -4    4.31    0.40
   1  -9   4    5.09    0.43
   1  -9   4    4.96    0.52
  -1  -9  -4    5.55    0.46
  -1   9  -4    3.63    0.51
   1   9   4    4.15    0.53
   1   9   4    5.53    0.47
  -1   9  -4    4.61    0.51
   1   9   4    4.60    0.40
   2  -9   4    0.32    0.19
  -2  -9  -4    0.13    0.48
   2  -9   4    0.45    0.48
  -2  -9  -4    0.28    0.47
   2  -9   4    0.85    0.27
  -2  -9  -4    0.54    0.23
   2  -9   4    0.73    0.40
  -2   9  -4   -0.24    0.52
   2   9   4    0.33    0.49
  -2   9  -4    0.97    0.57
   2   9   4    0.36    0.22
   3  -9   4    0.32    0.37
   3  -9   4    0.30    0.56
  -3  -9  -4    0.51    0.60
   3  -9   4    0.09    0.20
   3  -9   4    0.45    0.59
  -3  -9  -4    0.16    0.24
  -3  -9  -4   -0.25    0.63
  -3   9  -4    0.81    0.69
   3   9   4   -0.48    0.58
   3   9   4    0.32    0.24
  -3   9  -4    0.91    0.72
  -4  -9  -4   12.02    0.74
   4  -9   4   12.10    0.93
   4  -9   4   10.58    0.82
  -4  -9  -4    9.50    0.80
  -4  -9  -4    9.95    0.91
   4  -9   4   12.41    0.65
   4  -9   4    9.61    1.00
  -4   9  -4    8.83    1.02
   4   9   4   11.51    0.68
   4   9   4   11.40    1.26
   5  -9   4  186.40    7.64
   5  -9   4  182.56    7.46
  -5  -9  -4  194.00    7.49
  -5  -9  -4  184.35    7.45
  -5  -9  -4  187.80    7.46
  -5   9  -4  171.35    7.76
  -5   9  -4  189.04    7.50
   5   9   4  200.16    7.51
  -6  -9  -4   -1.46    1.10
  -6  -9  -4    0.08    0.32
   6  -9   4    0.30    1.21
   6  -9   4    0.02    0.41
   6   9   4   -0.10    1.37
   6   9   4   -0.03    0.47
  -6   9  -4   -0.47    1.56
  -7  -9  -4   12.04    0.81
   7  -9   4   11.72    0.92
  -7  -9  -4   11.70    0.79
  -7   9  -4   12.64    0.96
   7   9   4   12.64    0.98
  -8  -9  -4    1.14    0.37
  -8  -9  -4    0.83    0.38
   8  -9   4    0.77    0.55
   8   9   4    1.07    0.57
  -8   9  -4    1.14    0.47
   9  -9   4    0.50    0.72
  -9  -9  -4    1.02    0.43
  -9  -9  -4    1.25    0.45
   9   9   4    0.93    0.37
   9   9   4    0.58    0.67
  -9   9  -4    0.97    0.51
 -10  -9  -4    9.69    0.66
  10   9   4    9.20    0.57
 -10   9  -4    6.95    0.70
 -11 -10   4    3.01    0.31
 -11  10   4    3.12    0.27
 -10 -10   4    5.12    0.48
 -10  10   4    5.91    0.54
   9 -10  -4    8.65    0.99
  -9 -10   4    9.04    0.67
  -9  10   4    8.27    0.81
  -9  10   4    8.24    0.77
   9  10  -4    9.17    0.90
   8 -10  -4    3.15    0.54
  -8 -10   4    1.81    0.34
   8 -10  -4    1.93    0.44
  -8  10   4    2.01    0.43
  -8  10   4    2.11    0.42
  -8  10   4    1.68    0.93
   7 -10  -4    0.62    0.40
   7 -10  -4    0.53    0.47
  -7 -10   4    0.08    1.56
  -7 -10   4    0.87    0.33
  -7 -10   4    1.26    0.39
   7 -10  -4   -0.96    1.46
   7  10  -4   -1.27    1.96
  -7  10   4    1.72    0.72
  -7  10   4   -2.16    1.85
  -7  10   4    0.53    0.44
  -7  10   4    1.07    0.38
   6 -10  -4    3.02    1.14
   6 -10  -4    7.67    0.78
  -6 -10   4    4.99    0.59
   6 -10  -4    4.40    0.46
  -6 -10   4    3.43    1.13
  -6 -10   4    5.75    0.65
  -6  10   4    5.60    0.66
  -6  10   4    5.56    0.54
   6  10  -4    4.74    1.42
  -6  10   4    5.80    1.42
  -5 -10   4   22.01    1.10
  -5 -10   4   22.65    1.19
   5 -10  -4   20.15    1.67
   5 -10  -4   22.82    1.06
  -5 -10   4   21.16    1.67
  -5 -10   4   24.21    1.23
   5 -10  -4   21.24    2.04
  -5  10   4   26.71    2.15
  -5  10   4   22.87    1.13
  -5  10   4   23.84    1.16
   5  10  -4   22.81    1.84
   4 -10  -4   67.89    2.78
  -4 -10   4   66.01    2.80
   4 -10  -4   65.01    3.00
   4 -10  -4   71.75    3.08
  -4 -10   4   69.79    2.80
  -4 -10   4   67.21    3.05
  -4 -10   4   67.79    2.79
  -4 -10   4   68.91    3.01
  -4  10   4   66.32    2.84
  -4  10   4   68.93    2.80
   4  10  -4   70.86    3.07
  -4  10   4   68.77    3.09
  -3 -10   4    2.16    0.61
  -3 -10   4    2.67    0.30
   3 -10  -4    2.11    0.62
  -3 -10   4    2.30    0.61
   3 -10  -4    2.35    0.63
   3 -10  -4    2.46    0.26
   3 -10  -4    2.67    0.40
   3  10  -4    3.28    0.38
  -3  10   4    2.97    0.32
   3  10  -4    1.57    0.70
  -3  10   4    3.22    0.71
   2 -10  -4   27.54    1.24
  -2 -10   4   28.48    1.22
   2 -10  -4   27.88    1.36
  -2 -10   4   29.21    1.45
   2 -10  -4   29.18    1.47
   2 -10  -4   27.47    1.20
  -2 -10   4   28.03    1.45
   2  10  -4   30.13    1.54
  -2  10   4   29.90    1.51
  -2  10   4   27.61    1.22
   1 -10  -4  161.73    6.65
   1 -10  -4  174.22    6.76
   1 -10  -4  166.01    6.67
   1 -10  -4  160.18    6.68
  -1 -10   4  173.42    6.67
  -1 -10   4  172.00    6.75
  -1 -10   4  163.64    6.65
  -1  10   4  156.49    6.69
  -1  10   4  174.29    6.78
   1  10  -4  169.72    6.77
  -1  10   4  171.87    6.66
   0 -10   4    0.62    0.45
   0 -10  -4    0.86    0.23
   0 -10  -4    0.19    0.41
   0 -10  -4    0.63    0.42
   0 -10   4    0.73    0.23
   0  10   4    0.44    0.48
   0  10  -4    0.51    0.47
   0  10   4    1.41    0.22
   0  10  -4    1.54    0.45
  -1 -10  -4   68.10    2.92
   1 -10   4   69.74    2.81
  -1 -10  -4   71.36    2.94
   1 -10   4   69.68    2.95
  -1 -10  -4   69.39    2.81
   1 -10   4   67.22    2.85
   1 -10   4   71.94    2.79
   1  10   4   70.03    2.80
  -1  10  -4   67.08    2.97
   1  10   4   68.54    2.96
  -1  10  -4   67.59    2.93
  -2 -10  -4   -0.09    0.57
   2 -10   4    0.07    0.19
   2 -10   4    0.75    0.29
  -2 -10  -4    0.06    0.54
   2 -10   4    0.75    0.54
  -2 -10  -4    0.61    0.24
   2 -10   4    0.64    0.51
   2  10   4    0.58    0.24
   2  10   4    0.27    0.56
  -2  10  -4    0.89    0.59
  -2  10  -4    1.20    0.64
  -3 -10  -4   -0.07    0.28
   3 -10   4   -0.29    0.67
  -3 -10  -4   -0.25    0.63
   3 -10   4    0.07    0.23
   3 -10   4   -0.17    0.64
  -3 -10  -4   -0.24    0.67
   3 -10   4   -0.30    0.41
   3 -10   4    0.48    0.35
  -3  10  -4    0.38    0.71
   3  10   4    0.16    0.64
   3  10   4    0.32    0.26
   4 -10   4   26.54    1.27
   4 -10   4   29.39    1.24
  -4 -10  -4   27.77    1.30
  -4 -10  -4   27.00    1.78
  -4 -10  -4   30.18    1.29
   4 -10   4   26.67    1.71
  -4 -10  -4   26.87    1.35
   4 -10   4   26.86    1.95
  -4  10  -4   25.80    1.96
   4  10   4   27.44    1.79
   4  10   4   29.64    1.26
  -4  10  -4   24.83    1.54
   4  10   4   23.77    1.41
  -5 -10  -4    0.51    1.02
  -5 -10  -4    0.18    0.40
   5 -10   4    0.14    0.35
   5 -10   4    0.32    0.37
  -5 -10  -4    0.48    0.39
   5 -10   4    0.25    1.06
  -5 -10  -4    0.38    0.36
  -5  10  -4    0.75    1.65
   5  10   4   -0.77    1.06
  -5  10  -4   -0.21    0.54
   5  10   4    0.14    0.43
  -6 -10  -4    6.50    0.93
  -6 -10  -4    5.56    0.64
  -6 -10  -4    6.66    0.66
   6 -10   4    6.16    0.54
   6 -10   4    5.02    1.45
  -6 -10  -4    3.85    1.30
   6 -10   4    6.91    0.51
  -6  10  -4    4.54    1.87
   6  10   4    7.07    1.64
  -6  10  -4    5.90    0.58
   6  10   4    7.94    0.65
  -7 -10  -4   -0.10    0.34
   7 -10   4    0.00    0.49
  -7 -10  -4    0.20    0.40
   7 -10   4   -0.15    0.47
   7  10   4    0.04    0.52
  -7  10  -4    0.37    0.49
   8 -10   4    4.38    0.59
   8  10   4    4.45    0.48
   8  10   4    4.42    0.67
  -9 -10  -4    4.32    0.45
  -9 -10  -4    4.43    0.46
  -9  10  -4    3.60    0.53
   9  10   4    4.88    0.43
 -10 -10  -4    7.66    0.69
  10  10   4    8.98    0.62
 -10  10  -4    8.03    0.73
 -10 -11   4    0.51    0.24
 -10  11   4    0.94    0.27
  -9 -11   4    0.31    0.33
   9 -11  -4    0.18    0.60
  -9  11   4   -0.45    0.41
  -8 -11   4    1.86    0.36
   8 -11  -4    1.85    0.53
   8  11  -4    0.56    0.71
  -8  11   4    2.32    0.42
  -7 -11   4   32.78    1.56
  -7 -11   4   32.93    1.45
   7 -11  -4   34.42    1.49
   7 -11  -4   35.05    1.57
   7  11  -4   31.61    1.72
  -7  11   4   31.71    1.85
  -7  11   4   35.17    1.52
  -6 -11   4    1.07    1.19
  -6 -11   4    4.94    0.52
   6 -11  -4    4.41    1.40
   6 -11  -4    6.35    0.63
  -6 -11   4    3.93    0.38
   6 -11  -4    2.99    0.47
   6  11  -4    4.56    0.70
  -6  11   4    4.15    0.72
  -6  11   4    4.59    1.61
  -6  11   4    3.47    0.41
   6  11  -4    2.80    1.55
   5 -11  -4   13.05    1.50
  -5 -11   4   13.77    0.84
  -5 -11   4   12.32    0.76
  -5 -11   4   12.84    0.88
  -5 -11   4   14.60    1.25
   5 -11  -4   13.71    0.81
   5 -11  -4   12.41    1.39
  -5  11   4   13.55    0.80
  -5  11   4   13.11    1.23
   5  11  -4   12.97    1.37
   5  11  -4   12.52    0.89
  -5  11   4    8.73    1.29
   4 -11  -4    0.26    0.78
   4 -11  -4    0.41    0.83
  -4 -11   4    0.16    0.33
  -4 -11   4    0.42    0.82
  -4 -11   4   -0.55    0.75
  -4 -11   4    0.41    0.31
   4 -11  -4    0.40    0.27
  -4 -11   4    0.35    0.33
  -4  11   4   -0.30    0.88
   4  11  -4    0.32    0.44
  -4  11   4    0.83    0.43
  -4  11   4    0.40    0.38
   4  11  -4   -0.85    0.93
   3 -11  -4    0.54    0.24
   3 -11  -4    0.21    0.70
  -3 -11   4    0.20    0.29
   3 -11  -4    0.23    0.40
  -3 -11   4    0.39    0.38
  -3 -11   4    0.20    0.32
  -3 -11   4    0.52    0.68
   3 -11  -4    0.20    0.67
  -3 -11   4    0.56    0.64
  -3  11   4    0.45    0.51
   3  11  -4    0.04    0.77
  -3  11   4    0.30    0.31
  -3  11   4    0.49    0.71
  -2 -11   4   -0.69    0.53
   2 -11  -4    0.17    0.23
   2 -11  -4    0.68    0.55
   2 -11  -4   -0.05    0.29
  -2 -11   4    0.12    0.25
  -2  11   4    0.15    0.60
   2  11  -4   -0.35    0.68
  -2  11   4   -0.05    0.26
  -1 -11   4    0.00    0.23
  -1 -11   4    0.81    0.49
   1 -11  -4    0.11    0.24
   1 -11  -4    0.51    0.50
   1  11  -4    0.04    0.60
  -1  11   4    0.03    0.52
  -1  11   4    0.25    0.24
   0 -11  -4    2.68    0.29
   0 -11   4    2.66    0.51
   0 -11   4    3.26    0.33
   0 -11  -4    3.72    0.57
   0 -11  -4    2.40    0.53
   0 -11   4    3.59    0.29
   0  11  -4    2.97    0.64
   0  11   4    2.85    0.59
   0  11   4    3.65    0.31
   0  11  -4    3.20    0.62
  -1 -11  -4    9.89    1.12
  -1 -11  -4   11.70    0.66
  -1 -11  -4   11.04    1.08
   1 -11   4   11.75    0.67
   1 -11   4   12.34    0.62
   1 -11   4   11.57    1.04
   1  11   4   11.55    0.64
  -1  11  -4   10.63    1.10
  -1  11  -4   11.72    1.15
   1  11   4   11.73    1.09
   2 -11   4    0.58    0.60
  -2 -11  -4    0.02    0.60
   2 -11   4    0.41    0.31
   2 -11   4    0.31    0.23
  -2 -11  -4    0.59    0.65
  -2 -11  -4    0.82    0.30
   2 -11   4    0.24    0.30
  -2  11  -4    0.35    1.21
   2  11   4    0.72    0.26
   2  11   4   -0.15    0.65
  -2  11  -4    0.06    0.68
   3 -11   4    0.16    0.47
   3 -11   4   -0.06    0.25
  -3 -11  -4   -0.14    0.77
   3 -11   4    0.06    0.74
   3 -11   4    0.04    0.79
  -3 -11  -4    0.08    0.33
   3 -11   4    0.18    0.33
  -3 -11  -4   -0.62    0.72
  -3 -11  -4    0.63    0.39
  -3 -11  -4    0.26    0.50
   3  11   4    0.28    0.69
  -3  11  -4    0.26    0.59
  -3  11  -4    0.17    0.86
   3  11   4    0.09    0.30
  -4 -11  -4    1.05    0.93
   4 -11   4    0.77    1.03
   4 -11   4    0.67    0.28
  -4 -11  -4    0.67    0.36
   4 -11   4    1.44    0.32
   4 -11   4   -0.02    0.91
  -4 -11  -4    0.45    0.38
  -4 -11  -4    0.30    0.42
  -4  11  -4    1.34    1.10
  -4  11  -4   -0.05    0.59
   5 -11   4   -1.06    1.15
  -5 -11  -4    0.01    0.53
  -5 -11  -4    0.00    1.11
   5 -11   4   -0.02    0.37
  -5 -11  -4   -0.17    0.38
   5  11   4    0.12    1.25
   5  11   4    0.18    0.44
  -5  11  -4    0.12    0.50
  -5  11  -4    1.97    1.38
   5  11   4    0.04    0.43
  -6 -11  -4    7.81    0.80
  -6 -11  -4    8.53    0.64
  -6 -11  -4    6.98    1.61
   6 -11   4    7.51    0.72
   6 -11   4    8.55    0.78
  -6 -11  -4    7.29    0.69
   6 -11   4    7.48    1.72
   6  11   4    6.63    1.84
   6  11   4    7.69    0.89
  -6  11  -4    8.59    0.85
  -6  11  -4    6.40    2.63
   6  11   4    7.15    0.79
  -7 -11  -4    7.16    0.65
  -7 -11  -4    5.77    0.64
   7 -11   4    5.62    0.57
   7 -11   4    6.79    0.79
   7  11   4    6.20    0.71
  -7  11  -4    6.44    0.58
   7  11   4    4.67    0.64
[truncated: 934,120 more chars]
