# Supplementary material for: Rupturing aromaticity by periphery overcrowding
Source: Nat Chem. 2023 Mar 6;15(4):516–25. doi: 10.1038/s41557-023-01149-6 (PMC10070187; doi:10.1038/s41557-023-01149-6)
Supplement: Supplementary file 26 — Crystallographic data for compound S5; CCDC reference 2141796. [file 41557_2023_1149_MOESM26_ESM.cif]

data_15_20srv262
_audit_creation_date               2020-11-10
_audit_creation_method
;
Olex2 1.3-beta
(compiled 2020.07.31 svn.rc2a77460 for OlexSys, GUI svn.r6145)
;
_shelx_SHELXL_version_number       '2017/1'
loop_
  _audit_author_name
  _audit_author_email
  _audit_author_address
 'Yufit, D.' d.s.yufit@durham.ac.uk
;
Durham University
Chemistry Department
Science Site, South Rd.
Durham
DH1 3LE
UK
;


_publ_requested_journal           'Nature'
_publ_section_title
;
Rupturing Aromaticity by Periphery Overcrowding
;
_publ_contact_author_name         'Dmitry Yufit'
_publ_contact_author_address
;
Department of Chemistry
Durham University
South Rd.
Durham
DH1 3LE
UK
;
_publ_contact_author_email        'd.s.yufit@durham.ac.uk'


_publ_contact_letter
;
The CIF file contains data for the structure 15 from
the paper 

"Rupturing Aromaticity by Periphery Overcrowding"

by P.Saha, A.Mallick, A.T.Turley, A.N. Bismillah, A.Danos, A.P.Monkman, 
A-J Avestro, D.S.Yufit and P.R.McGonigal

The paper will be submitted to Nature shortly. 
;
loop_
_publ_author_name
_publ_author_address

'Saha, Promeet'
;
Department of Chemistry
Durham University
South Rd.
Durham
DH1 3LE
UK
;

'Mallick, Abhijit'
;
Department of Chemistry
Durham University
South Rd.
Durham
DH1 3LE
UK
;

'Turley, Andrew T.'
;
Department of Chemistry
Durham University
South Rd.
Durham
DH1 3LE
UK
;

'Bismillah, Aisha N.'
;
Department of Chemistry
Durham University
South Rd.
Durham
DH1 3LE
UK
;

'Danos, Andrew'
;
Department of Physics
Durham University
South Rd.
Durham
DH1 3LE
UK
;

'Monkman, Andrew P.'
;
Department of Physics
Durham University
South Rd.
Durham
DH1 3LE
UK
;

'Avestro, Alyssa-Jennifer'
;
Department of Chemistry
University of York
Heslington
York
YO10 5DD
UK
;

'Yufit, Dmitry S.'
;
Department of Chemistry
Durham University
South Rd.
Durham
DH1 3LE
UK
;

'McGonigal, Paul R.'
;
Department of Chemistry
Durham University
South Rd.
Durham
DH1 3LE
UK
;


_publ_section_references
;
Dolomanov, O.V., Bourhis, L.J., Gildea, R.J, Howard, J.A.K. & Puschmann, H.
 (2009), J. Appl. Cryst. 42, 339-341.

Sheldrick, G.M. (2008). Acta Cryst. A64, 112-122.

Sheldrick, G.M. (2015). Acta Cryst. C71, 3-8.
;
_chemical_name_common              ?
_chemical_name_systematic          ?
_chemical_formula_moiety           'C44 H34'
_chemical_formula_sum              'C44 H34'
_chemical_formula_weight           562.71
_chemical_absolute_configuration   unk
_chemical_melting_point            ?
loop_
  _atom_type_symbol
  _atom_type_description
  _atom_type_scat_dispersion_real
  _atom_type_scat_dispersion_imag
  _atom_type_scat_source
 'C' 'C' 0.0033 0.0016 'International Tables Vol C Tables 4.2.6.8 and 6.1.1.4'
 'H' 'H' 0.0000 0.0000 'International Tables Vol C Tables 4.2.6.8 and 6.1.1.4'

_shelx_space_group_comment
;
The symmetry employed for this shelxl refinement is uniquely defined
by the following loop, which should always be used as a source of
symmetry information in preference to the above space-group names.
They are only intended as comments.
;
_space_group_crystal_system        'trigonal'
_space_group_IT_number             145
_space_group_name_H-M_alt          'P 32'
_space_group_name_Hall             'P 32'
loop_
  _space_group_symop_operation_xyz
 'x, y, z'
 '-y, x-y, z+2/3'
 '-x+y, -x, z+1/3'

_cell_length_a                     13.1637(2)
_cell_length_b                     13.1637(2)
_cell_length_c                     15.4431(4)
_cell_angle_alpha                  90
_cell_angle_beta                   90
_cell_angle_gamma                  120
_cell_volume                       2317.51(9)
_cell_formula_units_Z              3
_cell_measurement_reflns_used      9945
_cell_measurement_temperature      120.0
_cell_measurement_theta_max        29.65
_cell_measurement_theta_min        3.10
_shelx_estimated_absorpt_T_max     0.995
_shelx_estimated_absorpt_T_min     0.978
_exptl_absorpt_coefficient_mu      0.068
_exptl_absorpt_correction_T_max    0.7462
_exptl_absorpt_correction_T_min    0.6857
_exptl_absorpt_correction_type     multi-scan
_exptl_absorpt_process_details
;
SADABS-2016/2 (Bruker,2016/2) was used for absorption correction.
wR2(int) was 0.1192 before and 0.0573 after correction.
The Ratio of minimum to maximum transmission is 0.9189.
The \l/2 correction factor is Not present.
;
_exptl_absorpt_special_details     ?
_exptl_crystal_colour              'clear light yellow'
_exptl_crystal_colour_lustre       clear
_exptl_crystal_colour_modifier     light
_exptl_crystal_colour_primary      yellow
_exptl_crystal_density_diffrn      1.210
_exptl_crystal_density_meas        ?
_exptl_crystal_density_method      ?
_exptl_crystal_description         prism
_exptl_crystal_F_000               894
_exptl_crystal_size_max            0.32
_exptl_crystal_size_mid            0.16
_exptl_crystal_size_min            0.07
_exptl_transmission_factor_max     ?
_exptl_transmission_factor_min     ?
_diffrn_reflns_av_R_equivalents    0.0461
_diffrn_reflns_av_unetI/netI       0.0402
_diffrn_reflns_Laue_measured_fraction_full  0.995
_diffrn_reflns_Laue_measured_fraction_max  0.996
_diffrn_reflns_limit_h_max         17
_diffrn_reflns_limit_h_min         -17
_diffrn_reflns_limit_k_max         17
_diffrn_reflns_limit_k_min         -17
_diffrn_reflns_limit_l_max         21
_diffrn_reflns_limit_l_min         -21
_diffrn_reflns_number              39603
_diffrn_reflns_point_group_measured_fraction_full  0.993
_diffrn_reflns_point_group_measured_fraction_max  0.995
_diffrn_reflns_theta_full          25.242
_diffrn_reflns_theta_max           28.983
_diffrn_reflns_theta_min           2.221
_diffrn_ambient_temperature        120.0
_diffrn_detector                   'Bruker PHOTON III MM CPAD'
_diffrn_detector_area_resol_mean   7.4
_diffrn_detector_type              'CPA sensor'
_diffrn_measured_fraction_theta_full  0.995
_diffrn_measured_fraction_theta_max  0.996
_diffrn_measurement_device         '3-circle diffractometer'
_diffrn_measurement_device_type    'Bruker D8 Venture'
_diffrn_measurement_method         '\f and \w scans'
_diffrn_radiation_monochromator    'focusing mirrors'
_diffrn_radiation_probe            X-ray
_diffrn_radiation_type             'Mo K\a'
_diffrn_radiation_wavelength       0.71073
_diffrn_source                     'microfocus sealed X-ray tube'
_diffrn_source_current             1.4
_diffrn_source_power               0.07
_diffrn_source_type                'Incoatec I\mS 3.0 microsource'
_diffrn_source_voltage             50.0
_diffrn_standards_number           0
_reflns_Friedel_coverage           0.998
_reflns_Friedel_fraction_full      0.992
_reflns_Friedel_fraction_max       0.994
_reflns_number_gt                  7144
_reflns_number_total               8165
_reflns_special_details
;
 Reflections were merged by SHELXL according to the crystal
 class for the calculation of statistics and refinement.
 
 _reflns_Friedel_fraction is defined as the number of unique
 Friedel pairs measured divided by the number that would be
 possible theoretically, ignoring centric projections and
 systematic absences.
;
_reflns_threshold_expression       'I > 2\s(I)'
_computing_bruker_data_scaling     'SADABS V2012/1 (Bruker AXS Inc.)'
_computing_cell_refinement         'SAINT V8.40A (Bruker, 2019)'
_computing_data_collection         'APEX3 v.2017.3_0 (Bruker AXS, 2017)'
_computing_data_reduction          'SAINT V8.40A (Bruker, 2019)'
_computing_molecular_graphics      'Olex2 1.3-beta (Dolomanov et al., 2009)'
_computing_publication_material    'Olex2 1.3-beta (Dolomanov et al., 2009)'
_computing_structure_refinement    'SHELXL 2017/1 (Sheldrick, 2015)'
_computing_structure_solution      'XM  (Sheldrick, 2008)'
_refine_diff_density_max           0.605
_refine_diff_density_min           -0.439
_refine_diff_density_rms           0.036
_refine_ls_abs_structure_details
;
 Flack x determined using 2892 quotients [(I+)-(I-)]/[(I+)+(I-)]
 (Parsons, Flack and Wagner, Acta Cryst. B69 (2013) 249-259).
;
_refine_ls_abs_structure_Flack     -0.1(10)
_refine_ls_extinction_coef         .
_refine_ls_extinction_method       none
_refine_ls_goodness_of_fit_ref     1.032
_refine_ls_hydrogen_treatment      constr
_refine_ls_matrix_type             full
_refine_ls_number_parameters       404
_refine_ls_number_reflns           8165
_refine_ls_number_restraints       2
_refine_ls_R_factor_all            0.0633
_refine_ls_R_factor_gt             0.0542
_refine_ls_restrained_S_all        1.034
_refine_ls_shift/su_max            0.000
_refine_ls_shift/su_mean           0.000
_refine_ls_structure_factor_coef   Fsqd
_refine_ls_weighting_details      
 'w=1/[\s^2^(Fo^2^)+(0.0500P)^2^+0.6670P] where P=(Fo^2^+2Fc^2^)/3'
_refine_ls_weighting_scheme        calc
_refine_ls_wR_factor_gt            0.1169
_refine_ls_wR_factor_ref           0.1217
_refine_special_details            ?
_olex2_refinement_description
;
1. Fixed Uiso
 At 1.2 times of:
  All C(H) groups, All C(H,H) groups, All C(H,H,H,H) groups
 At 1.5 times of:
  All C(H,H,H) groups
2. Restrained distances
 C18A-C17 \\sim C18-C17
 with sigma of 0.002
3. Uiso/Uaniso restraints and constraints
: with sigma of 0.01 and sigma for terminal atoms of 0.02
4. Others
 Fixed Sof: H17C(0.3) H17D(0.3) H17A(0.7) H17B(0.7) C18(0.7) H18A(0.7)
 H18B(0.7) H18C(0.7) C18A(0.3) H18D(0.3) H18E(0.3) H18F(0.3)
5.a Secondary CH2 refined with riding coordinates:
 C17(H17C,H17D), C17(H17A,H17B), C19(H19A,H19B)
5.b Aromatic/amide H refined with riding coordinates:
 C9(H9), C10(H10), C12(H12), C13(H13), C22(H22), C23(H23), C24(H24), C25(H25),
 C26(H26), C28(H28), C29(H29), C30(H30), C31(H31), C32(H32), C34(H34), C35(H35),
  C36(H36), C37(H37), C38(H38), C40(H40), C41(H41), C42(H42), C43(H43), C44(H44)
5.c Idealised Me refined as rotating group:
 C18(H18A,H18B,H18C), C18A(H18D,H18E,H18F), C20(H20A,H20B,H20C)
;
_atom_sites_solution_hydrogens     geom
_atom_sites_solution_primary       dual
_atom_sites_solution_secondary     ?
loop_
  _atom_site_label
  _atom_site_type_symbol
  _atom_site_fract_x
  _atom_site_fract_y
  _atom_site_fract_z
  _atom_site_U_iso_or_equiv
  _atom_site_adp_type
  _atom_site_occupancy
  _atom_site_site_symmetry_order
  _atom_site_calc_flag
  _atom_site_refinement_flags_posn
  _atom_site_refinement_flags_adp
  _atom_site_refinement_flags_occupancy
  _atom_site_disorder_assembly
  _atom_site_disorder_group
 C1 C 0.5727(2) 0.8784(2) 0.32056(16) 0.0261(5) Uani 1 1 d . . . . .
 C2 C 0.6477(2) 0.9956(2) 0.34589(17) 0.0266(5) Uani 1 1 d . . . . .
 C3 C 0.6053(2) 1.0745(2) 0.34996(16) 0.0259(5) Uani 1 1 d . . . . .
 C4 C 0.4842(2) 1.0349(2) 0.33770(17) 0.0269(5) Uani 1 1 d . . . . .
 C5 C 0.4089(2) 0.9166(2) 0.31704(17) 0.0293(5) Uani 1 1 d . . . . .
 C6 C 0.4575(2) 0.8439(2) 0.29768(16) 0.0280(5) Uani 1 1 d . . . . .
 C7 C 0.2786(2) 0.8427(3) 0.30964(17) 0.0335(6) Uani 1 1 d . . . . .
 C8 C 0.1818(3) 0.8507(3) 0.3362(2) 0.0436(7) Uani 1 1 d . . . . .
 C9 C 0.0683(3) 0.7529(4) 0.3169(2) 0.0514(9) Uani 1 1 d . . . . .
 H9 H 0.001240 0.756991 0.334248 0.062 Uiso 1 1 calc R U . . .
 C10 C 0.0513(3) 0.6552(4) 0.2754(2) 0.0556(11) Uani 1 1 d . . . . .
 H10 H -0.026159 0.594886 0.261974 0.067 Uiso 1 1 calc R U . . .
 C11 C 0.1474(3) 0.6421(3) 0.25181(19) 0.0439(8) Uani 1 1 d . . . . .
 C12 C 0.1437(3) 0.5457(3) 0.2093(2) 0.0561(10) Uani 1 1 d . . . . .
 H12 H 0.070290 0.479505 0.194673 0.067 Uiso 1 1 calc R U . . .
 C13 C 0.2453(3) 0.5472(3) 0.1891(2) 0.0501(9) Uani 1 1 d . . . . .
 H13 H 0.240075 0.482738 0.157717 0.060 Uiso 1 1 calc R U . . .
 C14 C 0.3589(3) 0.6399(3) 0.21245(17) 0.0384(7) Uani 1 1 d . . . . .
 C15 C 0.3633(2) 0.7322(2) 0.26008(16) 0.0309(6) Uani 1 1 d . . . . .
 C16 C 0.2592(2) 0.7356(3) 0.27300(17) 0.0352(6) Uani 1 1 d . . . . .
 C17 C 0.1817(3) 0.9456(4) 0.3885(3) 0.0751(14) Uani 1 1 d D . . . .
 H17C H 0.115914 0.953542 0.365265 0.090 Uiso 0.3 1 calc R U P A 2
 H17D H 0.254134 1.018086 0.371381 0.090 Uiso 0.3 1 calc R U P A 2
 H17A H 0.162199 0.994062 0.350568 0.090 Uiso 0.7 1 calc R U P B 1
 H17B H 0.261311 0.996869 0.412203 0.090 Uiso 0.7 1 calc R U P B 1
 C18 C 0.0950(6) 0.8982(7) 0.4623(4) 0.0687(17) Uani 0.7 1 d D . P C 1
 H18A H 0.109476 0.844486 0.497106 0.103 Uiso 0.7 1 calc R U P C 1
 H18B H 0.015077 0.855982 0.438972 0.103 Uiso 0.7 1 calc R U P C 1
 H18C H 0.104139 0.963289 0.498578 0.103 Uiso 0.7 1 calc R U P C 1
 C18A C 0.1744(14) 0.9546(13) 0.4847(4) 0.061(3) Uiso 0.3 1 d D . P C 2
 H18D H 0.243446 0.958085 0.511787 0.092 Uiso 0.3 1 calc R U P C 2
 H18E H 0.103293 0.885706 0.506243 0.092 Uiso 0.3 1 calc R U P C 2
 H18F H 0.171804 1.025732 0.499015 0.092 Uiso 0.3 1 calc R U P C 2
 C19 C 0.4608(3) 0.6325(3) 0.1763(2) 0.0434(7) Uani 1 1 d . . . . .
 H19A H 0.431177 0.556118 0.146634 0.052 Uiso 1 1 calc R U . . .
 H19B H 0.511836 0.635655 0.224572 0.052 Uiso 1 1 calc R U . . .
 C20 C 0.5336(3) 0.7315(3) 0.1124(2) 0.0508(8) Uani 1 1 d . . . . .
 H20A H 0.563836 0.807343 0.141521 0.076 Uiso 1 1 calc R U . . .
 H20B H 0.484207 0.727185 0.063413 0.076 Uiso 1 1 calc R U . . .
 H20C H 0.599401 0.723418 0.091188 0.076 Uiso 1 1 calc R U . . .
 C21 C 0.6105(2) 0.7891(2) 0.33087(17) 0.0304(5) Uani 1 1 d . . . . .
 C22 C 0.5458(3) 0.6972(3) 0.38852(18) 0.0383(7) Uani 1 1 d . . . . .
 H22 H 0.479801 0.692305 0.417452 0.046 Uiso 1 1 calc R U . . .
 C23 C 0.5776(4) 0.6136(3) 0.4035(2) 0.0543(10) Uani 1 1 d . . . . .
 H23 H 0.533423 0.551175 0.442776 0.065 Uiso 1 1 calc R U . . .
 C24 C 0.6731(4) 0.6202(4) 0.3617(2) 0.0627(11) Uani 1 1 d . . . . .
 H24 H 0.694601 0.562301 0.372082 0.075 Uiso 1 1 calc R U . . .
 C25 C 0.7380(3) 0.7110(4) 0.3046(2) 0.0524(9) Uani 1 1 d . . . . .
 H25 H 0.803329 0.714769 0.275396 0.063 Uiso 1 1 calc R U . . .
 C26 C 0.7079(3) 0.7965(3) 0.28988(19) 0.0380(6) Uani 1 1 d . . . . .
 H26 H 0.753780 0.859919 0.251863 0.046 Uiso 1 1 calc R U . . .
 C27 C 0.7733(2) 1.0360(2) 0.36977(19) 0.0326(6) Uani 1 1 d . . . . .
 C28 C 0.7981(3) 0.9873(3) 0.4405(2) 0.0377(7) Uani 1 1 d . . . . .
 H28 H 0.735713 0.926437 0.472541 0.045 Uiso 1 1 calc R U . . .
 C29 C 0.9138(3) 1.0267(4) 0.4652(2) 0.0520(9) Uani 1 1 d . . . . .
 H29 H 0.929956 0.993806 0.514435 0.062 Uiso 1 1 calc R U . . .
 C30 C 1.0046(3) 1.1132(4) 0.4183(3) 0.0603(11) Uani 1 1 d . . . . .
 H30 H 1.083422 1.140295 0.435122 0.072 Uiso 1 1 calc R U . . .
 C31 C 0.9812(3) 1.1602(3) 0.3471(3) 0.0558(10) Uani 1 1 d . . . . .
 H31 H 1.044146 1.218778 0.314077 0.067 Uiso 1 1 calc R U . . .
 C32 C 0.8654(2) 1.1229(3) 0.3226(2) 0.0424(7) Uani 1 1 d . . . . .
 H32 H 0.849929 1.156992 0.273814 0.051 Uiso 1 1 calc R U . . .
 C33 C 0.6873(2) 1.2010(2) 0.37061(17) 0.0266(5) Uani 1 1 d . . . . .
 C34 C 0.7493(2) 1.2341(2) 0.44857(17) 0.0291(5) Uani 1 1 d . . . . .
 H34 H 0.740727 1.175377 0.488404 0.035 Uiso 1 1 calc R U . . .
 C35 C 0.8230(2) 1.3511(2) 0.46887(18) 0.0339(6) Uani 1 1 d . . . . .
 H35 H 0.864063 1.372302 0.522384 0.041 Uiso 1 1 calc R U . . .
 C36 C 0.8365(3) 1.4373(2) 0.4106(2) 0.0387(7) Uani 1 1 d . . . . .
 H36 H 0.886645 1.517838 0.424044 0.046 Uiso 1 1 calc R U . . .
 C37 C 0.7762(2) 1.4050(3) 0.3327(2) 0.0379(6) Uani 1 1 d . . . . .
 H37 H 0.785683 1.463842 0.292639 0.045 Uiso 1 1 calc R U . . .
 C38 C 0.7026(2) 1.2883(2) 0.31255(17) 0.0307(6) Uani 1 1 d . . . . .
 H38 H 0.662193 1.267546 0.258751 0.037 Uiso 1 1 calc R U . . .
 C39 C 0.4439(2) 1.1226(3) 0.34370(19) 0.0324(6) Uani 1 1 d . . . . .
 C40 C 0.4544(2) 1.1840(2) 0.4195(2) 0.0337(6) Uani 1 1 d . . . . .
 H40 H 0.486593 1.169075 0.469755 0.040 Uiso 1 1 calc R U . . .
 C41 C 0.4186(3) 1.2670(3) 0.4229(2) 0.0456(8) Uani 1 1 d . . . . .
 H41 H 0.425638 1.308000 0.475202 0.055 Uiso 1 1 calc R U . . .
 C42 C 0.3726(3) 1.2896(4) 0.3495(3) 0.0565(10) Uani 1 1 d . . . . .
 H42 H 0.348007 1.346306 0.351065 0.068 Uiso 1 1 calc R U . . .
 C43 C 0.3628(4) 1.2294(4) 0.2746(3) 0.0638(12) Uani 1 1 d . . . . .
 H43 H 0.331761 1.245222 0.224110 0.077 Uiso 1 1 calc R U . . .
 C44 C 0.3974(3) 1.1462(4) 0.2713(2) 0.0496(8) Uani 1 1 d . . . . .
 H44 H 0.389252 1.104930 0.218884 0.059 Uiso 1 1 calc R U . . .

loop_
  _atom_site_aniso_label
  _atom_site_aniso_U_11
  _atom_site_aniso_U_22
  _atom_site_aniso_U_33
  _atom_site_aniso_U_23
  _atom_site_aniso_U_13
  _atom_site_aniso_U_12
 C1 0.0238(12) 0.0272(12) 0.0236(11) -0.0029(9) 0.0015(9) 0.0099(10)
 C2 0.0191(11) 0.0288(12) 0.0271(12) -0.0054(9) -0.0001(9) 0.0084(10)
 C3 0.0196(11) 0.0249(12) 0.0273(12) 0.0003(9) 0.0033(9) 0.0066(10)
 C4 0.0210(11) 0.0310(13) 0.0269(12) 0.0015(10) 0.0032(9) 0.0116(10)
 C5 0.0208(12) 0.0349(14) 0.0271(12) 0.0033(10) 0.0017(9) 0.0101(10)
 C6 0.0258(12) 0.0261(12) 0.0229(11) -0.0004(9) 0.0006(9) 0.0061(10)
 C7 0.0205(12) 0.0397(15) 0.0263(12) 0.0055(11) -0.0008(9) 0.0045(11)
 C8 0.0236(13) 0.058(2) 0.0361(16) 0.0054(14) 0.0044(11) 0.0111(14)
 C9 0.0215(14) 0.079(3) 0.0362(16) 0.0127(17) 0.0015(12) 0.0124(15)
 C10 0.0221(14) 0.071(2) 0.0360(17) 0.0122(16) -0.0066(12) -0.0054(15)
 C11 0.0274(14) 0.0472(17) 0.0278(14) 0.0076(12) -0.0059(11) -0.0034(13)
 C12 0.0388(18) 0.049(2) 0.0375(17) -0.0027(14) -0.0142(14) -0.0102(15)
 C13 0.053(2) 0.0348(16) 0.0342(15) -0.0056(12) -0.0111(14) 0.0011(15)
 C14 0.0438(16) 0.0301(14) 0.0246(13) -0.0002(10) -0.0075(11) 0.0060(12)
 C15 0.0280(13) 0.0300(13) 0.0213(12) 0.0031(10) -0.0043(9) 0.0044(11)
 C16 0.0263(13) 0.0391(15) 0.0225(12) 0.0073(10) -0.0043(10) 0.0030(11)
 C17 0.0275(17) 0.076(3) 0.098(3) -0.016(2) 0.0280(19) 0.0081(18)
 C18 0.075(4) 0.092(5) 0.056(3) 0.010(3) 0.014(3) 0.055(4)
 C19 0.0542(19) 0.0367(16) 0.0317(15) -0.0138(12) -0.0104(13) 0.0171(14)
 C20 0.0486(19) 0.064(2) 0.0334(17) -0.0053(15) 0.0000(14) 0.0229(17)
 C21 0.0368(14) 0.0320(13) 0.0235(12) -0.0109(10) -0.0093(10) 0.0181(12)
 C22 0.0531(18) 0.0350(15) 0.0270(13) -0.0063(11) -0.0071(12) 0.0222(14)
 C23 0.093(3) 0.050(2) 0.0335(16) -0.0044(14) -0.0121(17) 0.045(2)
 C24 0.102(3) 0.067(3) 0.051(2) -0.0168(19) -0.022(2) 0.066(3)
 C25 0.063(2) 0.069(2) 0.0468(19) -0.0254(17) -0.0180(16) 0.049(2)
 C26 0.0399(16) 0.0463(17) 0.0337(14) -0.0179(12) -0.0101(12) 0.0259(14)
 C27 0.0224(12) 0.0354(14) 0.0400(15) -0.0171(11) -0.0042(11) 0.0145(11)
 C28 0.0315(14) 0.0482(17) 0.0412(16) -0.0210(13) -0.0100(12) 0.0257(13)
 C29 0.0443(19) 0.076(2) 0.0514(19) -0.0313(18) -0.0186(15) 0.0421(19)
 C30 0.0290(16) 0.088(3) 0.065(2) -0.039(2) -0.0160(16) 0.0302(19)
 C31 0.0238(14) 0.066(2) 0.064(2) -0.0257(19) 0.0016(14) 0.0121(15)
 C32 0.0232(13) 0.0486(18) 0.0468(17) -0.0141(14) 0.0014(12) 0.0115(13)
 C33 0.0218(11) 0.0248(12) 0.0311(12) 0.0004(9) 0.0049(9) 0.0102(10)
 C34 0.0292(13) 0.0260(12) 0.0284(13) 0.0034(10) 0.0047(10) 0.0111(11)
 C35 0.0332(14) 0.0289(13) 0.0318(13) -0.0013(10) -0.0002(11) 0.0098(11)
 C36 0.0366(15) 0.0227(13) 0.0433(16) 0.0016(11) -0.0022(12) 0.0047(12)
 C37 0.0336(15) 0.0312(14) 0.0405(15) 0.0122(12) 0.0035(12) 0.0099(12)
 C38 0.0225(12) 0.0342(14) 0.0294(13) 0.0028(10) 0.0025(10) 0.0096(11)
 C39 0.0237(12) 0.0358(14) 0.0392(14) 0.0089(11) 0.0086(11) 0.0160(11)
 C40 0.0319(14) 0.0293(13) 0.0399(15) 0.0081(11) 0.0081(11) 0.0152(12)
 C41 0.0488(19) 0.0356(16) 0.058(2) 0.0064(14) 0.0140(15) 0.0250(15)
 C42 0.058(2) 0.062(2) 0.071(2) 0.0207(19) 0.0189(18) 0.045(2)
 C43 0.065(2) 0.105(3) 0.054(2) 0.025(2) 0.0109(18) 0.067(3)
 C44 0.0433(18) 0.083(3) 0.0416(17) 0.0034(16) 0.0031(14) 0.0456(19)

_geom_special_details
;
 All esds (except the esd in the dihedral angle between two l.s. planes)
 are estimated using the full covariance matrix.  The cell esds are taken
 into account individually in the estimation of esds in distances, angles
 and torsion angles; correlations between esds in cell parameters are only
 used when they are defined by crystal symmetry.  An approximate (isotropic)
 treatment of cell esds is used for estimating esds involving l.s. planes.
;
loop_
  _geom_bond_atom_site_label_1
  _geom_bond_atom_site_label_2
  _geom_bond_distance
  _geom_bond_site_symmetry_2
  _geom_bond_publ_flag
 C1 C2 1.409(4) . ?
 C1 C6 1.394(4) . ?
 C1 C21 1.496(4) . ?
 C2 C3 1.405(4) . ?
 C2 C27 1.508(4) . ?
 C3 C4 1.421(3) . ?
 C3 C33 1.497(3) . ?
 C4 C5 1.402(4) . ?
 C4 C39 1.494(4) . ?
 C5 C6 1.422(4) . ?
 C5 C7 1.495(4) . ?
 C6 C15 1.488(4) . ?
 C7 C8 1.393(4) . ?
 C7 C16 1.418(4) . ?
 C8 C9 1.433(4) . ?
 C8 C17 1.488(6) . ?
 C9 C10 1.352(6) . ?
 C10 C11 1.408(5) . ?
 C11 C12 1.407(6) . ?
 C11 C16 1.406(4) . ?
 C12 C13 1.364(6) . ?
 C13 C14 1.424(4) . ?
 C14 C15 1.396(4) . ?
 C14 C19 1.501(5) . ?
 C15 C16 1.408(4) . ?
 C17 C18 1.508(6) . ?
 C17 C18A 1.496(7) . ?
 C19 C20 1.531(5) . ?
 C21 C22 1.397(4) . ?
 C21 C26 1.390(4) . ?
 C22 C23 1.379(5) . ?
 C23 C24 1.377(6) . ?
 C24 C25 1.384(6) . ?
 C25 C26 1.385(5) . ?
 C27 C28 1.387(4) . ?
 C27 C32 1.386(4) . ?
 C28 C29 1.394(4) . ?
 C29 C30 1.374(6) . ?
 C30 C31 1.370(6) . ?
 C31 C32 1.400(4) . ?
 C33 C34 1.396(4) . ?
 C33 C38 1.391(4) . ?
 C34 C35 1.385(4) . ?
 C35 C36 1.388(4) . ?
 C36 C37 1.386(4) . ?
 C37 C38 1.381(4) . ?
 C39 C40 1.390(4) . ?
 C39 C44 1.383(4) . ?
 C40 C41 1.391(4) . ?
 C41 C42 1.386(5) . ?
 C42 C43 1.372(6) . ?
 C43 C44 1.382(5) . ?

loop_
  _geom_angle_atom_site_label_1
  _geom_angle_atom_site_label_2
  _geom_angle_atom_site_label_3
  _geom_angle
  _geom_angle_site_symmetry_1
  _geom_angle_site_symmetry_3
  _geom_angle_publ_flag
 C2 C1 C21 120.3(2) . . ?
 C6 C1 C2 118.6(2) . . ?
 C6 C1 C21 120.4(2) . . ?
 C1 C2 C27 119.9(2) . . ?
 C3 C2 C1 120.2(2) . . ?
 C3 C2 C27 120.0(2) . . ?
 C2 C3 C4 120.7(2) . . ?
 C2 C3 C33 120.0(2) . . ?
 C4 C3 C33 119.3(2) . . ?
 C3 C4 C39 118.3(2) . . ?
 C5 C4 C3 118.5(2) . . ?
 C5 C4 C39 123.1(2) . . ?
 C4 C5 C6 119.3(2) . . ?
 C4 C5 C7 133.1(3) . . ?
 C6 C5 C7 107.6(2) . . ?
 C1 C6 C5 120.6(2) . . ?
 C1 C6 C15 130.8(3) . . ?
 C5 C6 C15 108.3(2) . . ?
 C8 C7 C5 136.4(3) . . ?
 C8 C7 C16 118.4(3) . . ?
 C16 C7 C5 104.8(2) . . ?
 C7 C8 C9 116.9(3) . . ?
 C7 C8 C17 127.5(3) . . ?
 C9 C8 C17 115.4(3) . . ?
 C10 C9 C8 123.8(3) . . ?
 C9 C10 C11 120.5(3) . . ?
 C12 C11 C10 127.0(3) . . ?
 C16 C11 C10 116.4(3) . . ?
 C16 C11 C12 116.6(3) . . ?
 C13 C12 C11 120.1(3) . . ?
 C12 C13 C14 123.8(3) . . ?
 C13 C14 C19 116.1(3) . . ?
 C15 C14 C13 116.6(3) . . ?
 C15 C14 C19 127.1(3) . . ?
 C14 C15 C6 135.8(3) . . ?
 C14 C15 C16 119.0(3) . . ?
 C16 C15 C6 104.8(2) . . ?
 C11 C16 C7 123.5(3) . . ?
 C11 C16 C15 123.3(3) . . ?
 C15 C16 C7 113.2(2) . . ?
 C8 C17 C18 112.4(4) . . ?
 C8 C17 C18A 129.2(7) . . ?
 C14 C19 C20 112.5(3) . . ?
 C22 C21 C1 116.7(2) . . ?
 C26 C21 C1 123.7(3) . . ?
 C26 C21 C22 119.5(3) . . ?
 C23 C22 C21 120.1(3) . . ?
 C24 C23 C22 120.2(4) . . ?
 C23 C24 C25 120.2(3) . . ?
 C24 C25 C26 120.1(3) . . ?
 C25 C26 C21 119.8(3) . . ?
 C28 C27 C2 120.0(3) . . ?
 C32 C27 C2 121.0(3) . . ?
 C32 C27 C28 119.0(3) . . ?
 C27 C28 C29 120.6(3) . . ?
 C30 C29 C28 120.0(4) . . ?
 C31 C30 C29 119.9(3) . . ?
 C30 C31 C32 120.6(3) . . ?
 C27 C32 C31 119.8(3) . . ?
 C34 C33 C3 121.0(2) . . ?
 C38 C33 C3 120.5(2) . . ?
 C38 C33 C34 118.5(2) . . ?
 C35 C34 C33 121.2(2) . . ?
 C34 C35 C36 119.6(3) . . ?
 C37 C36 C35 119.5(3) . . ?
 C38 C37 C36 120.9(3) . . ?
 C37 C38 C33 120.3(3) . . ?
 C40 C39 C4 122.0(2) . . ?
 C44 C39 C4 119.4(3) . . ?
 C44 C39 C40 118.5(3) . . ?
 C39 C40 C41 120.9(3) . . ?
 C42 C41 C40 119.7(3) . . ?
 C43 C42 C41 119.4(3) . . ?
 C42 C43 C44 121.1(3) . . ?
 C43 C44 C39 120.4(3) . . ?

loop_
  _geom_torsion_atom_site_label_1
  _geom_torsion_atom_site_label_2
  _geom_torsion_atom_site_label_3
  _geom_torsion_atom_site_label_4
  _geom_torsion
  _geom_torsion_site_symmetry_1
  _geom_torsion_site_symmetry_2
  _geom_torsion_site_symmetry_3
  _geom_torsion_site_symmetry_4
  _geom_torsion_publ_flag
 C1 C2 C27 C28 -63.2(3) . . . . ?
 C1 C2 C27 C32 117.7(3) . . . . ?
 C2 C1 C21 C22 115.7(3) . . . . ?
 C2 C1 C21 C26 -61.2(3) . . . . ?
 C2 C3 C33 C34 -59.8(3) . . . . ?
 C2 C3 C33 C38 120.7(3) . . . . ?
 C3 C2 C27 C28 116.1(3) . . . . ?
 C3 C2 C27 C32 -63.0(3) . . . . ?
 C3 C4 C39 C40 -62.4(3) . . . . ?
 C3 C4 C39 C44 115.8(3) . . . . ?
 C4 C3 C33 C34 118.0(3) . . . . ?
 C4 C3 C33 C38 -61.5(3) . . . . ?
 C5 C4 C39 C40 120.3(3) . . . . ?
 C5 C4 C39 C44 -61.5(4) . . . . ?
 C6 C1 C21 C22 -55.1(3) . . . . ?
 C6 C1 C21 C26 128.1(3) . . . . ?
 C7 C8 C17 C18 -132.0(4) . . . . ?
 C7 C8 C17 C18A -91.0(9) . . . . ?
 C9 C8 C17 C18 43.0(6) . . . . ?
 C9 C8 C17 C18A 84.0(9) . . . . ?
 C13 C14 C19 C20 114.2(3) . . . . ?
 C15 C14 C19 C20 -60.0(4) . . . . ?

_iucr_refine_instructions_details
;
TITL 20srv262 in P32 #145
REM Best SHELXD solution FINAL CC 82.03
REM Fragments: 42
REM reset to P32 #145
CELL 0.71073 13.1637 13.1637 15.4431 90 90 120
ZERR 3 0.0002 0.0002 0.0004 0 0 0
LATT -1
SYMM -Y,+X-Y,0.667+Z
SYMM +Y-X,-X,0.333+Z
SFAC C H
UNIT 132 102
SADI 0.002 C18A C17 C18 C17
ISOR 0.01 0.02 C18A

L.S. 9
PLAN  5
SIZE 0.07 0.16 0.32
TEMP -153.15
CONF C7 C8 C17 C18
CONF C7 C8 C17 C18A
CONF C9 C8 C17 C18
CONF C9 C8 C17 C18A
CONF C3 C4 C39 C40
CONF C3 C4 C39 C44
CONF C5 C4 C39 C40
CONF C5 C4 C39 C44
CONF C2 C3 C33 C34
CONF C4 C3 C33 C34
CONF C2 C3 C33 C38
CONF C4 C3 C33 C38
CONF C1 C2 C27 C28
CONF C3 C2 C27 C28
CONF C1 C2 C27 C32
CONF C3 C2 C27 C32
CONF C2 C1 C21 C22
CONF C6 C1 C21 C22
CONF C2 C1 C21 C26
CONF C6 C1 C21 C26
CONF C13 C14 C19 C20
CONF C15 C14 C19 C20
fmap 2 53
acta 
OMIT -2 58
WGHT 0.05 0.667
FVAR 1.1946
REM <olex2.extras>
REM <HklSrc "%.\\20srv262.hkl">
REM </olex2.extras>

C1    1     0.57268  0.87837  0.32056  11.00000  0.02378  0.02715  0.02362 =
 -0.00293  0.00150  0.00993 
C2    1     0.64765  0.99562  0.34589  11.00000  0.01912  0.02876  0.02709 =
 -0.00541 -0.00010  0.00843 
C3    1     0.60527  1.07451  0.34996  11.00000  0.01959  0.02493  0.02731 =
 0.00026  0.00330  0.00663 
C4    1     0.48415  1.03489  0.33770  11.00000  0.02105  0.03100  0.02694 =
 0.00152  0.00324  0.01162 
C5    1     0.40895  0.91656  0.31704  11.00000  0.02084  0.03494  0.02713 =
 0.00333  0.00175  0.01014 
C6    1     0.45749  0.84392  0.29768  11.00000  0.02576  0.02607  0.02290 =
 -0.00044  0.00058  0.00607 
C7    1     0.27861  0.84268  0.30963  11.00000  0.02048  0.03966  0.02630 =
 0.00553 -0.00078  0.00448 
C8    1     0.18176  0.85074  0.33618  11.00000  0.02362  0.05848  0.03609 =
 0.00541  0.00437  0.01114 
C9    1     0.06834  0.75292  0.31687  11.00000  0.02153  0.07925  0.03617 =
 0.01268  0.00155  0.01236 
AFIX 43
H9    2     0.00124  0.75699  0.33425  11.00000 -1.20000 
AFIX 0
C10   1     0.05127  0.65517  0.27535  11.00000  0.02206  0.07060  0.03601 =
 0.01221 -0.00660 -0.00537 
AFIX 43
H10   2    -0.02616  0.59489  0.26197  11.00000 -1.20000 
AFIX 0
C11   1     0.14742  0.64212  0.25181  11.00000  0.02742  0.04716  0.02779 =
 0.00763 -0.00587 -0.00342 
C12   1     0.14370  0.54573  0.20932  11.00000  0.03884  0.04904  0.03754 =
 -0.00267 -0.01421 -0.01017 
AFIX 43
H12   2     0.07029  0.47951  0.19467  11.00000 -1.20000 
AFIX 0
C13   1     0.24533  0.54724  0.18914  11.00000  0.05346  0.03476  0.03415 =
 -0.00560 -0.01110  0.00108 
AFIX 43
H13   2     0.24008  0.48274  0.15772  11.00000 -1.20000 
AFIX 0
C14   1     0.35886  0.63992  0.21245  11.00000  0.04380  0.03008  0.02464 =
 -0.00018 -0.00749  0.00596 
C15   1     0.36331  0.73218  0.26008  11.00000  0.02796  0.02996  0.02125 =
 0.00307 -0.00432  0.00438 
C16   1     0.25921  0.73562  0.27300  11.00000  0.02626  0.03907  0.02253 =
 0.00728 -0.00427  0.00301 
C17   1     0.18169  0.94562  0.38855  11.00000  0.02746  0.07593  0.09818 =
 -0.01638  0.02798  0.00810 
PART 2
AFIX 23
H17c  2     0.11591  0.95354  0.36526  10.30000 -1.20000 
H17d  2     0.25414  1.01809  0.37138  10.30000 -1.20000 
AFIX 0
PART 1
AFIX 23
H17a  2     0.16220  0.99406  0.35057  10.70000 -1.20000 
H17b  2     0.26131  0.99687  0.41220  10.70000 -1.20000 
AFIX 0
C18   1     0.09500  0.89819  0.46226  10.70000  0.07516  0.09203  0.05578 =
 0.00992  0.01371  0.05452 
AFIX 137
H18a  2     0.10948  0.84449  0.49711  10.70000 -1.50000 
H18b  2     0.01508  0.85598  0.43897  10.70000 -1.50000 
H18c  2     0.10414  0.96329  0.49858  10.70000 -1.50000 
AFIX 0
PART 2
C18A  1     0.17443  0.95456  0.48469  10.30000  0.06130 
AFIX 137
H18d  2     0.24345  0.95808  0.51179  10.30000 -1.50000 
H18e  2     0.10329  0.88570  0.50624  10.30000 -1.50000 
H18f  2     0.17180  1.02573  0.49901  10.30000 -1.50000 
AFIX 0
PART 0
C19   1     0.46082  0.63246  0.17631  11.00000  0.05418  0.03675  0.03170 =
 -0.01383 -0.01041  0.01713 
AFIX 23
H19a  2     0.43118  0.55612  0.14663  11.00000 -1.20000 
H19b  2     0.51184  0.63565  0.22457  11.00000 -1.20000 
AFIX 0
C20   1     0.53362  0.73152  0.11235  11.00000  0.04859  0.06351  0.03345 =
 -0.00532 -0.00002  0.02292 
AFIX 137
H20a  2     0.56384  0.80734  0.14152  11.00000 -1.50000 
H20b  2     0.48421  0.72718  0.06341  11.00000 -1.50000 
H20c  2     0.59940  0.72342  0.09119  11.00000 -1.50000 
AFIX 0
C21   1     0.61050  0.78914  0.33087  11.00000  0.03675  0.03203  0.02349 =
 -0.01092 -0.00930  0.01805 
C22   1     0.54580  0.69720  0.38852  11.00000  0.05308  0.03502  0.02695 =
 -0.00629 -0.00714  0.02220 
AFIX 43
H22   2     0.47980  0.69230  0.41745  11.00000 -1.20000 
AFIX 0
C23   1     0.57756  0.61356  0.40351  11.00000  0.09293  0.04954  0.03348 =
 -0.00442 -0.01206  0.04532 
AFIX 43
H23   2     0.53342  0.55117  0.44278  11.00000 -1.20000 
AFIX 0
C24   1     0.67314  0.62023  0.36169  11.00000  0.10199  0.06716  0.05087 =
 -0.01681 -0.02205  0.06627 
AFIX 43
H24   2     0.69460  0.56230  0.37208  11.00000 -1.20000 
AFIX 0
C25   1     0.73801  0.71102  0.30458  11.00000  0.06278  0.06862  0.04675 =
 -0.02545 -0.01800  0.04851 
AFIX 43
H25   2     0.80333  0.71477  0.27540  11.00000 -1.20000 
AFIX 0
C26   1     0.70792  0.79647  0.28988  11.00000  0.03990  0.04633  0.03369 =
 -0.01787 -0.01013  0.02594 
AFIX 43
H26   2     0.75378  0.85992  0.25186  11.00000 -1.20000 
AFIX 0
C27   1     0.77326  1.03599  0.36977  11.00000  0.02243  0.03536  0.04003 =
 -0.01712 -0.00425  0.01451 
C28   1     0.79813  0.98727  0.44055  11.00000  0.03150  0.04818  0.04121 =
 -0.02099 -0.01003  0.02572 
AFIX 43
H28   2     0.73571  0.92644  0.47254  11.00000 -1.20000 
AFIX 0
C29   1     0.91384  1.02670  0.46520  11.00000  0.04429  0.07621  0.05136 =
 -0.03131 -0.01858  0.04208 
AFIX 43
H29   2     0.92996  0.99381  0.51443  11.00000 -1.20000 
AFIX 0
C30   1     1.00456  1.11317  0.41825  11.00000  0.02903  0.08820  0.06485 =
 -0.03914 -0.01605  0.03018 
AFIX 43
H30   2     1.08342  1.14030  0.43512  11.00000 -1.20000 
AFIX 0
C31   1     0.98117  1.16023  0.34711  11.00000  0.02380  0.06580  0.06412 =
 -0.02570  0.00160  0.01210 
AFIX 43
H31   2     1.04415  1.21878  0.31408  11.00000 -1.20000 
AFIX 0
C32   1     0.86537  1.12288  0.32263  11.00000  0.02317  0.04858  0.04681 =
 -0.01415  0.00141  0.01147 
AFIX 43
H32   2     0.84993  1.15699  0.27381  11.00000 -1.20000 
AFIX 0
C33   1     0.68727  1.20095  0.37061  11.00000  0.02181  0.02479  0.03107 =
 0.00042  0.00494  0.01016 
C34   1     0.74927  1.23414  0.44857  11.00000  0.02920  0.02601  0.02842 =
 0.00345  0.00468  0.01110 
AFIX 43
H34   2     0.74073  1.17538  0.48840  11.00000 -1.20000 
AFIX 0
C35   1     0.82297  1.35114  0.46887  11.00000  0.03323  0.02894  0.03178 =
 -0.00131 -0.00019  0.00984 
AFIX 43
H35   2     0.86406  1.37230  0.52238  11.00000 -1.20000 
AFIX 0
C36   1     0.83649  1.43732  0.41062  11.00000  0.03662  0.02268  0.04332 =
 0.00164 -0.00216  0.00470 
AFIX 43
H36   2     0.88665  1.51784  0.42404  11.00000 -1.20000 
AFIX 0
C37   1     0.77622  1.40497  0.33271  11.00000  0.03360  0.03121  0.04048 =
 0.01225  0.00353  0.00987 
AFIX 43
H37   2     0.78568  1.46384  0.29264  11.00000 -1.20000 
AFIX 0
C38   1     0.70259  1.28828  0.31255  11.00000  0.02248  0.03415  0.02943 =
 0.00276  0.00251  0.00955 
AFIX 43
H38   2     0.66219  1.26755  0.25875  11.00000 -1.20000 
AFIX 0
C39   1     0.44388  1.12256  0.34370  11.00000  0.02374  0.03583  0.03920 =
 0.00894  0.00863  0.01597 
C40   1     0.45445  1.18399  0.41952  11.00000  0.03187  0.02928  0.03991 =
 0.00808  0.00808  0.01516 
AFIX 43
H40   2     0.48659  1.16908  0.46975  11.00000 -1.20000 
AFIX 0
C41   1     0.41860  1.26703  0.42288  11.00000  0.04877  0.03563  0.05756 =
 0.00643  0.01400  0.02499 
AFIX 43
H41   2     0.42564  1.30800  0.47520  11.00000 -1.20000 
AFIX 0
C42   1     0.37257  1.28965  0.34950  11.00000  0.05770  0.06153  0.07086 =
 0.02075  0.01888  0.04529 
AFIX 43
H42   2     0.34801  1.34631  0.35106  11.00000 -1.20000 
AFIX 0
C43   1     0.36282  1.22944  0.27457  11.00000  0.06509  0.10535  0.05353 =
 0.02524  0.01091  0.06708 
AFIX 43
H43   2     0.33176  1.24522  0.22411  11.00000 -1.20000 
AFIX 0
C44   1     0.39743  1.14619  0.27127  11.00000  0.04329  0.08258  0.04159 =
 0.00336  0.00314  0.04557 
AFIX 43
H44   2     0.38925  1.10493  0.21888  11.00000 -1.20000 
AFIX 0
HKLF 4

END
;

_olex2_submission_special_instructions  'No special instructions were received'
