# Supplementary material for: Rupturing aromaticity by periphery overcrowding
Source: Nat Chem. 2023 Mar 6;15(4):516–25. doi: 10.1038/s41557-023-01149-6 (PMC10070187; doi:10.1038/s41557-023-01149-6)
Supplement: Supplementary file 27 — Structure factors for compound S5; CCDC reference 2141796. [file 41557_2023_1149_MOESM27_ESM.hkl]

   1   1   0  571.84   16.00
   1   1   0  574.24   16.00
   1   1   0  559.84   12.10
   1  -2   0  548.65   12.70
   1  -2   0  572.84   15.90
   1  -2   0  560.64   15.70
  -2   1   0  535.05   15.10
  -2   1   0  552.74   14.40
  -2   1   0  580.14   14.90
  -1   2   0  551.64   12.70
  -1   2   0  568.54   15.80
  -1   2   0  543.05   15.40
   2  -1   0  572.54   15.30
   2  -1   0  562.84   14.40
   2  -1   0  602.04   15.00
  -1  -1   0  591.74   16.40
  -1  -1   0  554.74   12.10
  -1  -1   0  561.34   15.90
   2   0   0 3098.39   62.09
   0  -2   0 3069.69   60.89
   2   0   0 3029.20   63.29
   0  -2   0 3041.70   63.59
  -2   2   0 3122.89   62.99
  -2   2   0 2989.60   59.19
  -2   0   0 2934.61   61.49
  -2   0   0 3021.70   57.49
   0   2   0 2948.00   62.99
  -2   0   0 3053.99   63.49
   2  -2   0 3066.69   62.69
   2  -2   0 3004.10   61.29
   2  -2   0 3036.90   59.19
   1   2   0 1836.22   43.50
   2  -3   0 1839.12   45.00
   2  -3   0 1827.82   36.80
   2  -3   0 1863.61   43.10
  -3   1   0 1851.11   42.80
  -3   1   0 1787.12   39.00
  -3   1   0 1864.81   41.30
   1   2   0 1806.52   38.10
  -2   3   0 1807.12   41.40
  -1  -2   0 1859.91   38.20
   3  -1   0 1843.52   42.50
  -2   3   0 1837.22   43.30
  -2   3   0 1835.72   37.30
   3  -1   0 1943.01   41.60
  -1  -2   0 1834.32   42.70
   3  -1   0 1813.02   38.90
  -3   2   0   58.29    6.10
   1  -3   0   76.29    9.20
   2   1   0   68.59    6.60
  -3   2   0   60.69    5.70
   1  -3   0   71.29    4.90
   1  -3   0   69.19    6.30
   2   1   0   78.89    7.20
   3  -2   0   60.99    5.30
   3  -2   0   67.29    5.60
  -1   3   0   59.99    6.50
  -1   3   0   60.59    6.00
  -2  -1   0   65.29    6.20
  -1   3   0   71.09    4.80
  -2  -1   0   61.79    7.00
   3  -2   0   56.19    5.70
   3   0   0 1694.63   41.70
   3   0   0 1667.83   33.40
   0  -3   0 1663.63   38.80
   3   0   0 1651.03   39.70
  -3   3   0 1716.83   41.10
   0  -3   0 1622.64   38.00
   0  -3   0 1726.33   42.00
  -3   3   0 1663.03   36.10
   0   3   0 1657.93   38.30
   3  -3   0 1730.03   39.40
   0   3   0 1637.34   38.30
   3  -3   0 1671.83   35.90
   3  -3   0 1694.83   43.90
  -3   0   0 1681.43   45.50
  -3   0   0 1664.43   33.70
  -3   0   0 1740.33   39.90
   1   3   0   24.30    4.10
  -4   1   0   21.00    5.70
  -4   1   0   21.90    3.70
  -4   1   0   32.30    5.70
   3  -4   0   30.20    5.80
   3  -4   0   22.60    2.80
   1   3   0   22.80    5.40
   1   3   0   25.60    6.30
   3  -4   0   19.80    5.70
  -1  -3   0   25.20    5.90
  -3   4   0   30.10    5.60
  -1  -3   0   27.60    4.30
  -3   4   0   21.30    5.90
  -1  -3   0   22.40    5.70
  -3   4   0   25.90    3.60
   4  -1   0   39.00    6.20
   4  -1   0   29.60    6.00
   4  -1   0   29.70    4.00
   2  -4   0 4833.62   99.59
   2  -4   0 4657.73   98.69
   2   2   0 4666.73   99.59
  -2   4   0 4726.03   99.39
  -2  -2   0 4827.12  100.59
  -2   4   0 4772.02   91.99
  -2  -2   0 4795.32   99.59
   4  -2   0 4748.02   96.39
  -2  -2   0 4677.63   90.19
   4  -2   0 4743.63   95.49
  -2   4   0 4635.34   97.89
  -4   3   0   67.49    8.10
   1  -4   0   74.09    9.30
   1  -4   0   72.29    7.20
   3   1   0   71.69    7.50
   1  -4   0   72.79    6.00
   3   1   0   71.39    7.80
   4  -3   0   63.19    5.90
   4  -3   0   68.69    6.50
  -3  -1   0   80.09    7.40
  -3  -1   0   66.89    8.00
   4  -3   0   63.49    6.70
  -1   4   0   62.29    7.30
  -1   4   0   67.19    7.10
  -1   4   0   87.19    6.10
   4  -3   0   77.69    6.30
   0  -4   0   98.19    7.90
   4   0   0  112.69    9.60
   4   0   0   98.89    4.40
   4   0   0   96.09    8.40
  -4   4   0  104.49    6.40
   0  -4   0  102.49    9.80
  -4   4   0  101.59    9.10
   4  -4   0  107.49    9.00
   4  -4   0   88.89    7.80
  -4   0   0  102.19    8.20
   0   4   0   98.79    9.20
  -4   0   0   93.69    4.60
   0   4   0   95.49    7.80
  -4   0   0   89.59    9.20
   4  -4   0  103.79    6.20
   0   4   0  111.29    8.20
  -5   1   0  641.24   18.40
   1   4   0  669.23   22.50
   4  -5   0  624.04   24.00
  -5   1   0  682.23   25.60
   1   4   0  651.93   25.00
   4  -5   0  669.33   16.80
   1   4   0  625.14   22.60
  -5   1   0  683.13   22.90
   4  -5   0  655.23   23.60
  -4   5   0  639.14   21.90
  -1  -4   0  640.04   25.20
  -4   5   0  650.03   18.10
  -1  -4   0  656.33   20.00
   5  -1   0  653.43   24.50
   5  -1   0  689.63   23.30
   5  -1   0  636.24   17.70
  -4   5   0  679.63   25.40
  -1  -4   0  638.54   23.50
   2   3   0  771.62   26.40
   2   3   0  772.72   20.00
   2   3   0  790.52   27.50
  -5   2   0  782.92   26.50
   3  -5   0  785.62   26.60
   3  -5   0  818.82   19.60
   3  -5   0  768.82   26.50
  -5   2   0  818.42   23.30
  -5   2   0  780.22   24.60
   5  -2   0  815.42   25.10
  -3   5   0  820.42   25.80
  -3   5   0  770.62   27.20
  -2  -3   0  807.52   27.60
   5  -2   0  747.73   25.50
  -2  -3   0  765.62   27.00
  -3   5   0  794.72   20.10
  -2  -3   0  776.92   19.80
   5  -2   0  796.32   24.80
   2  -5   0 1518.85   42.50
   3   2   0 1578.54   42.70
  -5   3   0 1575.84   39.40
   3   2   0 1527.15   42.00
   2  -5   0 1480.75   40.70
   2  -5   0 1535.05   35.20
  -5   3   0 1592.04   39.90
  -3  -2   0 1500.95   43.10
   5  -3   0 1476.05   38.60
   5  -3   0 1493.85   38.80
  -3  -2   0 1504.15   41.10
   5  -3   0 1512.25   38.60
  -2   5   0 1466.75   41.00
   5  -3   0 1525.35   42.80
  -2   5   0 1484.75   40.80
  -2   5   0 1518.75   34.80
  -3  -2   0 1521.25   29.80
  -3  -2   0 1520.15   30.00
   4   1   0  565.54   23.10
   1  -5   0  560.04   19.20
   4   1   0  575.04   22.30
   1  -5   0  579.94   21.40
  -5   4   0  585.74   22.40
   1  -5   0  570.84   23.50
  -1   5   0  579.44   22.90
  -1   5   0  578.04   21.50
   5  -4   0  565.24   20.20
   5  -4   0  584.54   21.80
   5  -4   0  626.24   21.30
   5  -4   0  558.44   18.90
   5  -4   0  579.94   19.10
  -4  -1   0  547.75   23.40
  -4  -1   0  604.14   22.10
  -1   5   0  597.84   19.00
   5   0   0  423.66   20.50
   5   0   0  380.96   10.80
   0  -5   0  383.06   16.30
   0  -5   0  426.26   20.80
   0  -5   0  399.06   17.60
  -5   5   0  404.46   19.50
   5   0   0  413.06   18.80
  -5   0   0  391.46   20.50
  -5   0   0  399.76   11.40
   0   5   0  416.26   17.10
   5  -5   0  408.06   18.20
   5  -5   0  384.36   18.70
   0   5   0  368.66   16.40
   0   5   0  418.36   19.90
  -5   0   0  413.56   18.20
   5  -5   0  396.06   13.80
   5  -6   0  668.33   17.90
   1   5   0  663.53   24.90
  -6   1   0  676.23   19.60
   5  -6   0  637.34   26.30
  -6   1   0  725.63   25.60
   1   5   0  687.23   27.90
  -6   1   0  719.53   28.80
   1   5   0  650.13   22.20
   5  -6   0  673.53   26.10
   6  -1   0  673.03   27.50
  -5   6   0  688.23   24.20
   6  -1   0  670.53   25.60
  -1  -5   0  653.43   21.80
  -5   6   0  661.13   27.60
  -1  -5   0  620.14   25.40
   6  -1   0  655.93   18.60
  -5   6   0  682.73   19.60
  -1  -5   0  666.43   27.90
   2   4   0    7.90    3.60
   4  -6   0    6.50    6.10
  -6   2   0    5.80    5.00
  -6   2   0    4.70    5.50
  -6   2   0    4.80    4.10
   2   4   0    9.40    6.20
   4  -6   0    4.80    2.80
   2   4   0    7.60    6.40
   4  -6   0   14.50    6.80
   6  -2   0    9.00    5.50
  -2  -4   0    4.70    3.10
   6  -2   0    6.40    3.60
  -4   6   0   -1.90    4.10
  -2  -4   0    3.50    6.00
  -4   6   0    4.60    3.00
  -4   6   0    1.70    6.10
  -2  -4   0    5.20    6.10
   6  -2   0    3.40    5.60
  -6   3   0  116.69    9.70
   3  -6   0  133.29   12.20
   3   3   0  125.49   12.10
   3   3   0  131.39   12.20
   3  -6   0  114.19   11.00
   3  -6   0  126.29    7.60
  -6   3   0  112.69    9.90
  -3  -3   0  124.39   11.80
  -3  -3   0  134.69   12.60
   6  -3   0  132.79    9.70
   6  -3   0  121.89   10.50
  -3  -3   0  130.19    5.70
  -3   6   0  118.29   11.70
   6  -3   0  110.29    9.70
  -3  -3   0  123.79    5.80
  -3   6   0  119.89   10.60
  -3   6   0  120.09    7.40
   4   2   0  160.48   12.80
   2  -6   0  192.68   13.30
  -6   4   0  196.38   13.40
   2  -6   0  193.48   10.60
   4   2   0  211.08   14.90
   2  -6   0  198.28   14.80
  -4  -2   0  185.48   13.20
   6  -4   0  179.08   11.70
  -2   6   0  177.78   13.40
   6  -4   0  188.48   11.70
  -4  -2   0  184.88   14.40
   6  -4   0  200.78   12.20
   6  -4   0  194.88   12.70
  -2   6   0  179.78   13.30
  -2   6   0  193.78   10.20
   5   1   0 1517.45   45.20
   1  -6   0 1430.16   44.80
   1  -6   0 1411.26   38.70
   1  -6   0 1519.15   41.40
  -6   5   0 1416.06   42.80
   5   1   0 1438.16   42.90
   6  -5   0 1454.75   40.00
   6  -5   0 1401.86   41.70
   6  -5   0 1413.56   37.30
  -5  -1   0 1449.76   45.60
  -1   6   0 1403.56   41.00
   6  -5   0 1523.35   41.40
   6  -5   0 1473.05   40.70
  -5  -1   0 1426.26   41.50
  -1   6   0 1427.56   37.60
  -1   6   0 1353.36   42.80
  -6   6   0   29.90    8.70
   0  -6   0   51.09    8.80
   6   0   0   35.60    3.40
   6   0   0   31.50    8.90
   0  -6   0   48.50    8.40
   0  -6   0   33.00    9.10
   6   0   0   34.50    8.10
   6  -6   0   36.30    8.40
  -6   0   0   24.20    7.20
   6  -6   0   35.10    5.20
   0   6   0   43.30    8.00
  -6   0   0   32.40    3.50
   0   6   0   36.60    7.60
   0   6   0   34.40    8.90
   6  -6   0   38.50    9.00
  -6   0   0   43.50    9.80
   1   6   0  122.09   10.00
   1   6   0  129.39   11.90
  -7   1   0  109.49   12.60
   6  -7   0  123.69    6.90
  -7   1   0  122.39   11.40
   1   6   0  136.09   13.30
   6  -7   0  114.99   12.40
   6  -7   0  134.59   12.80
  -7   1   0  110.29   10.90
  -1  -6   0  130.39   13.80
   7  -1   0  121.59   13.40
  -6   7   0   87.39   13.80
   7  -1   0  129.19    7.10
  -1  -6   0  126.09   12.20
   7  -1   0  124.09   12.90
  -6   7   0  124.19    7.90
  -1  -6   0  122.79    9.70
  -6   7   0  127.69   10.90
   5  -7   0  364.46   12.00
   2   5   0  415.86   22.20
   5  -7   0  363.56   20.10
   2   5   0  362.56   15.00
  -7   2   0  392.46   21.10
  -7   2   0  393.46   19.00
  -7   2   0  378.36   15.50
   5  -7   0  363.26   20.30
   2   5   0  407.76   20.40
  -5   7   0  364.66   13.50
   7  -2   0  360.26   18.50
  -2  -5   0  340.77   14.30
   7  -2   0  334.77   19.20
  -5   7   0  402.76   22.00
   7  -2   0  346.77   14.20
  -2  -5   0  356.16   20.10
  -5   7   0  349.87   17.60
  -2  -5   0  373.66   21.10
   4  -7   0  169.38    8.60
  -7   3   0  158.48   11.50
   4  -7   0  157.48   13.50
   3   4   0  173.28   14.50
  -7   3   0  149.19   12.00
   4  -7   0  156.28   14.30
   3   4   0  163.78   14.30
   7  -3   0  172.28   12.70
   7  -3   0  142.59   10.30
  -3  -4   0  177.08    8.20
  -3  -4   0  154.68   14.20
  -4   7   0  157.48    8.90
  -3  -4   0  170.48    8.00
  -3  -4   0  172.38   14.40
   7  -3   0  152.68   13.10
  -4   7   0  151.88   13.90
  -4   7   0  165.48   12.60
   3  -7   0 3430.46   72.89
   4   3   0 3357.56   83.99
  -7   4   0 3476.65   79.89
   3  -7   0 3505.05   82.79
   3  -7   0 3302.97   83.89
  -7   4   0 3360.66   79.09
   4   3   0 3291.77   83.09
  -3   7   0 3486.35   72.59
  -4  -3   0 3413.96   64.89
   7  -4   0 3329.57   78.49
   7  -4   0 3416.86   80.19
  -3   7   0 3372.56   81.49
   7  -4   0 3511.65   79.69
  -3   7   0 3384.96   83.09
  -4  -3   0 3529.25   83.59
  -4  -3   0 3429.76   64.79
   7  -4   0 3510.95   78.59
  -4  -3   0 3362.46   85.29
   5   2   0 1491.05   46.70
   2  -7   0 1445.36   39.00
   5   2   0 1517.85   46.30
  -7   5   0 1455.25   44.20
   2  -7   0 1414.76   46.70
   2  -7   0 1455.75   43.70
  -2   7   0 1406.56   44.20
  -2   7   0 1501.55   45.60
   7  -5   0 1537.65   42.50
   7  -5   0 1465.75   40.40
   7  -5   0 1421.06   40.60
   7  -5   0 1552.64   44.00
  -5  -2   0 1488.95   44.90
  -2   7   0 1439.46   37.90
  -5  -2   0 1455.45   48.20
   7  -5   0 1579.14   43.60
  -7   6   0  101.29   11.80
   6   1   0  110.09   15.10
   6   1   0  123.89   17.00
   1  -7   0  111.69   10.20
   1  -7   0  100.99   10.00
   1  -7   0  106.09   15.60
   7  -6   0   92.99   10.50
  -6  -1   0  104.59   11.20
  -1   7   0  102.99   10.90
   7  -6   0   91.69    8.30
   7  -6   0   94.19    8.60
   7  -6   0   93.39    9.80
   7  -6   0  111.19   11.10
  -6  -1   0  108.59   12.80
  -1   7   0  102.19   14.30
  -1   7   0  101.19    9.60
   0  -7   0  244.68   14.80
  -7   7   0  249.28   17.90
   7   0   0  267.27   18.80
   7   0   0  256.67   17.70
   7   0   0  250.07    8.20
   0  -7   0  239.48   15.80
   0  -7   0  281.07   19.90
   7  -7   0  287.17   18.00
  -7   0   0  237.38    8.30
  -7   0   0  234.38   16.00
  -7   0   0  225.18   21.30
   0   7   0  226.98   14.80
   7  -7   0  252.27   11.90
   7  -7   0  248.88   17.20
   0   7   0  226.18   15.00
   7  -8   0   87.59    6.00
   1   7   0  114.59   15.90
  -8   1   0  116.99   17.00
   1   7   0  103.99   11.80
   7  -8   0  120.39   15.90
   7  -8   0   93.29   14.00
   1   7   0   86.69   11.10
  -8   1   0  104.49   11.80
  -1  -7   0  104.19   14.60
  -1  -7   0   96.59    9.50
  -7   8   0   94.99   14.60
  -1  -7   0  118.09   17.00
   8  -1   0   86.99   14.20
   8  -1   0  103.79   14.20
   8  -1   0   95.89    6.50
   2   6   0   13.60    6.90
   2   6   0   19.40    5.70
   6  -8   0   24.40    8.10
   6  -8   0   20.60    3.70
  -8   2   0   16.90    5.10
   6  -8   0   26.30    7.90
  -8   2   0   28.60    8.00
  -8   2   0   36.00    9.30
   2   6   0   21.20    7.90
  -6   8   0   21.50    8.60
   8  -2   0   31.20    8.90
  -2  -6   0   18.70    5.10
  -2  -6   0   29.80    9.00
   8  -2   0   30.40    5.60
  -6   8   0   30.30    7.40
  -6   8   0   27.00    4.90
   8  -2   0   33.20    8.60
  -2  -6   0   26.00    9.20
  -8   3   0   62.79    8.80
   5  -8   0   44.40    5.10
   3   5   0   66.49   12.00
   5  -8   0   49.60   10.80
   3   5   0   58.29   10.90
  -8   3   0   83.89   12.30
   5  -8   0   68.29   12.20
   8  -3   0   61.89   10.50
   8  -3   0   63.69   11.00
  -3  -5   0   62.89   11.80
  -5   8   0   87.69   13.80
   8  -3   0   63.59    7.20
  -5   8   0   50.89   10.50
  -3  -5   0   57.59    5.80
   4  -8   0   68.09   12.40
   4   4   0   47.70   10.40
   4  -8   0   59.89    6.30
  -8   4   0   49.50    9.70
  -8   4   0   61.69    9.80
   4   4   0   47.30   10.60
   4  -8   0   78.69   14.20
  -4   8   0   72.19   11.40
  -4  -4   0   72.49   13.30
  -4  -4   0   45.00    3.70
   8  -4   0   65.49   10.80
  -4   8   0   37.40    9.50
   8  -4   0   56.69    9.80
  -4  -4   0   51.79    4.00
  -4   8   0   52.19    6.00
   8  -4   0   60.79   10.60
   8  -4   0   46.70    8.30
  -4  -4   0   51.19   10.80
   3  -8   0  158.78   10.70
   3  -8   0  180.88   16.00
   5   3   0  210.18   16.50
  -8   5   0  162.38   14.10
   3  -8   0  176.58   14.90
   5   3   0  208.18   16.40
  -5  -3   0  197.58   15.60
  -3   8   0  208.28   11.50
   8  -5   0  179.78   13.50
  -3   8   0  164.68   15.30
   8  -5   0  183.08   13.40
   8  -5   0  163.98   12.90
  -5  -3   0  182.28   16.10
   8  -5   0  205.78   14.10
  -3   8   0  165.98   14.30
   6   2   0  557.14   27.90
   6   2   0  573.14   27.90
   2  -8   0  568.54   25.50
   2  -8   0  571.74   22.80
   2  -8   0  562.84   28.50
  -8   6   0  569.64   26.60
   8  -6   0  616.84   23.70
   8  -6   0  617.54   26.30
   8  -6   0  613.64   25.20
  -2   8   0  584.34   21.90
  -6  -2   0  580.24   26.60
  -6  -2   0  599.44   30.20
   8  -6   0  610.54   23.20
  -2   8   0  582.84   27.80
  -2   8   0  584.04   26.70
   8  -6   0  593.34   25.60
   7   1   0    4.30    7.00
   1  -8   0    2.20    6.30
   7   1   0    1.90    5.30
  -8   7   0   -0.50    6.20
   1  -8   0   -0.20    4.80
   1  -8   0    0.90    4.50
   8  -7   0    1.60    4.10
  -1   8   0   -4.50    4.60
   8  -7   0    5.00    4.00
  -1   8   0    7.60    6.20
  -1   8   0    4.60    4.90
  -7  -1   0    4.50    5.70
   8  -7   0    0.60    5.30
   8  -7   0    0.40    2.80
   8  -7   0    5.30    6.10
  -7  -1   0    7.40    7.70
   8   0   0  174.58   16.80
   0  -8   0  166.68   14.70
   0  -8   0  158.08   16.40
   0  -8   0  175.78   13.30
   8   0   0  164.38    6.20
  -8   8   0  161.08   16.30
   8  -8   0  168.18   10.40
   0   8   0  172.88   13.80
  -8   0   0  180.38   15.20
   0   8   0  146.89   15.80
   8  -8   0  172.58   15.70
   8  -8   0  186.68    9.90
   8  -8   0  166.78   13.40
   8  -8   0  159.38   15.30
   0   8   0  189.28   14.40
  -8   0   0  154.18   16.30
   1   8   0  127.99   12.00
   1   8   0  111.39   13.20
   8  -9   0  139.99   15.50
   8  -9   0  120.29    7.20
   9  -1   0  119.29    7.60
   9  -1   0  159.98   16.80
  -1  -8   0  114.99   11.20
  -8   9   0  164.48   23.70
  -1  -8   0  132.39   14.80
  -1  -8   0  134.99   18.50
  -9   2   0  117.69   16.70
  -9   2   0  128.99   13.50
   7  -9   0  118.09    6.80
   2   7   0   93.49    9.70
   7  -9   0  124.29   17.10
   2   7   0  115.59   13.40
  -9   2   0   85.79    8.40
  -7   9   0  115.79    7.70
  -2  -7   0  141.69   18.70
   9  -2   0  117.69   13.90
  -2  -7   0  123.49   17.00
  -7   9   0  120.59   12.00
   9  -2   0  117.19    8.30
  -7   9   0  107.99   16.70
  -2  -7   0  107.59    9.90
  -9   3   0  138.79   11.30
   3   6   0  140.19   18.20
  -9   3   0  145.49   13.80
   3   6   0  137.09   14.70
   6  -9   0  137.09    7.70
   6  -9   0  129.99   17.40
  -3  -6   0  131.59   17.60
  -6   9   0  141.59   18.90
  -3  -6   0  135.99   18.30
  -3  -6   0  135.39    9.10
  -6   9   0  134.39   12.70
   9  -3   0  124.29    9.50
   9  -3   0  160.48   15.10
   4   5   0   65.09   12.40
   5  -9   0   36.50   10.10
   4   5   0   57.89   12.50
   5  -9   0   45.90   11.10
   5  -9   0   54.69    6.90
  -9   4   0   40.70    8.80
  -9   4   0   48.80   10.00
  -5   9   0   46.50   10.10
  -4  -5   0   41.80    4.50
  -5   9   0   42.40    6.50
   9  -4   0   41.40    7.80
  -4  -5   0   43.30    4.60
   9  -4   0   61.89   11.60
  -4  -5   0   35.50   10.00
  -4  -5   0   49.10   11.70
   9  -4   0   38.30    9.60
  -5   9   0   37.10   10.90
  -9   5   0  138.79   13.20
   4  -9   0  172.78   10.60
   5   4   0  140.89   14.90
   5   4   0  166.28   16.30
   4  -9   0  155.58   15.10
   4  -9   0  163.78   15.90
  -4   9   0  152.38   14.50
  -4   9   0  164.98   10.40
   9  -5   0  157.38   13.40
   9  -5   0  136.69   13.10
   9  -5   0  140.49   11.90
  -5  -4   0  142.89   14.60
  -4   9   0  172.58   16.40
   9  -5   0  124.49   12.50
  -5  -4   0  133.49   15.50
   6   3   0  234.48   19.00
   6   3   0  197.08   19.60
   3  -9   0  247.48   19.70
  -9   6   0  237.48   17.70
   3  -9   0  207.18   13.20
   3  -9   0  235.38   17.40
   9  -6   0  203.68   14.70
  -3   9   0  211.78   17.10
   9  -6   0  209.38   17.60
   9  -6   0  238.88   16.80
  -6  -3   0  224.88   17.60
   9  -6   0  211.38   15.30
  -3   9   0  246.28   13.60
   9  -6   0  236.68   15.30
  -3   9   0  228.28   18.00
   2  -9   0  229.48   19.60
   2  -9   0  186.88   15.40
   7   2   0  176.18   17.50
   2  -9   0  182.98   13.90
  -9   7   0  177.88   16.20
  -2   9   0  193.18   13.40
   9  -7   0  206.98   16.30
   9  -7   0  176.28   12.80
  -2   9   0  190.98   16.90
   9  -7   0  216.08   13.80
   9  -7   0  199.28   16.30
  -2   9   0  194.08   16.60
  -7  -2   0  205.58   16.70
   1  -9   0  165.88   15.00
   1  -9   0  205.38   15.80
  -9   8   0  196.68   18.00
   1  -9   0  191.78   18.90
   8   1   0  189.38   20.70
   9  -8   0  191.88   11.90
   9  -8   0  205.28   12.30
   9  -8   0  189.38   16.40
  -1   9   0  206.68   16.70
  -1   9   0  188.48   14.70
   0  -9   0  410.46   24.00
   0  -9   0  341.97   23.40
   9   0   0  417.56   27.10
  -9   9   0  400.66   26.10
   0   9   0  443.56   23.50
  -9   0   0  430.06   24.60
   0   9   0  427.86   23.20
   9  -9   0  403.86   15.30
   9  -9   0  392.56   28.70
   9  -9   0  385.96   16.40
   9 -10   0 1249.07   35.50
 -10   1   0 1347.67   47.40
   1   9   0 1269.17   42.40
   9 -10   0 1305.47   49.80
   1   9   0 1314.57   45.70
  -9  10   0 1317.97   51.89
  -1  -9   0 1336.47   53.09
  -1  -9   0 1300.17   41.60
  10  -1   0 1241.18   30.50
  10  -1   0 1319.97   50.49
   8 -10   0  356.46   12.30
   2   8   0  331.57   22.00
   8 -10   0  348.07   24.60
 -10   2   0  352.46   15.70
 -10   2   0  333.87   21.70
  -2  -8   0  350.06   25.50
  -8  10   0  369.06   26.30
  10  -2   0  337.37   14.40
  -2  -8   0  356.36   17.80
  10  -2   0  334.77   23.60
   3   7   0   29.10   10.50
   7 -10   0   26.90    4.70
 -10   3   0   12.10    8.00
 -10   3   0   21.80    6.70
   7 -10   0   31.60   11.10
  -3  -7   0    6.40   10.50
  -3  -7   0   28.50    6.30
  10  -3   0   32.40   11.10
  -7  10   0   41.50   13.00
  10  -3   0   24.00    5.50
   6 -10   0   96.99   16.30
 -10   4   0  107.89   11.20
 -10   4   0  105.59   14.80
   6 -10   0  109.69    8.40
   4   6   0  120.29   17.20
  10  -4   0  102.99   10.00
  -4  -6   0  105.99   11.20
  -4  -6   0   97.99    7.30
  10  -4   0  118.79   14.30
  -6  10   0   96.49    8.20
  -6  10   0  140.69   19.80
 -10   5   0  102.29   12.00
   5 -10   0   99.29    8.60
   5 -10   0  107.39   17.20
  -5  10   0   91.89   18.20
  -5  10   0  108.59    9.00
  10  -5   0  112.09   10.90
  10  -5   0  108.89   12.90
  -5  -5   0  106.29    4.30
  10  -5   0  116.99   13.10
   4 -10   0   83.29    9.00
   4 -10   0   93.29   16.30
 -10   6   0   80.69   13.30
   6   4   0   60.29   14.20
  10  -6   0   97.49   11.50
  -4  10   0   76.49    8.60
  10  -6   0   68.69   11.30
  -4  10   0   91.19   16.20
  -6  -4   0   74.59   16.40
  10  -6   0   84.89   12.60
   3 -10   0  159.78   18.10
   7   3   0  210.78   20.00
   3 -10   0  158.78   13.10
 -10   7   0  191.68   17.70
  10  -7   0  180.48   14.60
  -3  10   0  190.68   13.50
  10  -7   0  145.39   15.50
  -7  -3   0  178.98   17.10
  -3  10   0  182.98   18.30
  10  -7   0  199.98   14.60
  10  -7   0  172.48   16.60
   2 -10   0 1736.23   51.89
   2 -10   0 1668.23   62.89
   2 -10   0 1576.14   53.69
   8   2   0 1871.71   61.79
 -10   8   0 1754.02   58.89
  -2  10   0 1808.52   49.80
  10  -8   0 1694.43   47.90
  10  -8   0 1725.93   55.39
  -2  10   0 1744.23   56.29
  -8  -2   0 1652.73   55.09
  10  -8   0 1695.33   47.50
   1 -10   0  336.87   21.80
 -10   9   0  333.87   24.80
   1 -10   0  326.57   21.30
   1 -10   0  272.07   24.20
   9   1   0  330.57   25.40
  10  -9   0  332.47   23.30
  10  -9   0  323.07   16.20
  10  -9   0  310.87   15.30
  -1  10   0  348.17   22.40
  -1  10   0  312.27   19.60
  -9  -1   0  349.57   23.40
 -10  10   0  864.81   42.40
   0 -10   0  957.60   36.60
  10   0   0 1012.40   44.50
   0 -10   0  976.60   45.40
  10 -10   0  906.51   26.20
   0  10   0  990.70   38.30
   0  10   0 1009.20   38.20
 -10   0   0 1016.80   41.10
  10 -10   0  892.61   40.90
  10 -10   0  952.70   28.40
   1  10   0  235.78   20.60
   1  10   0  230.78   18.00
 -11   1   0  240.68   20.90
  10 -11   0  203.88   21.00
  10 -11   0  227.38   10.10
  10 -11   0  219.08   14.70
  -1 -10   0  234.28   23.50
 -10  11   0  253.67   24.10
  -1 -10   0  210.58   16.30
  11  -1   0  190.48   20.90
  11  -1   0  214.28    8.40
   2   9   0   32.80   11.00
   9 -11   0   21.00    4.00
 -11   2   0   14.70    9.60
   9 -11   0   16.70    3.80
 -11   2   0   22.20    5.80
   9 -11   0   14.80    9.80
  -2  -9   0   21.00    7.10
  -9  11   0   38.20   12.70
  11  -2   0    8.50   10.60
  11  -2   0   21.00    5.10
  -2  -9   0   23.10   11.90
   8 -11   0   41.50    5.20
 -11   3   0   23.80   10.80
 -11   3   0   47.50    8.70
   3   8   0   47.00   12.80
   8 -11   0   51.99   14.90
  -3  -8   0   50.19    8.40
  11  -3   0   47.00   12.90
  11  -3   0   50.89    8.20
  -3  -8   0   46.50    8.20
  -8  11   0   41.50   13.70
  -3  -8   0   41.60   13.90
   4   7   0   58.29   13.90
 -11   4   0   58.79   10.40
 -11   4   0   50.39   12.10
   7 -11   0   52.49   14.50
  11  -4   0   61.29   13.30
  -7  11   0   70.59   10.30
  11  -4   0   59.69    9.10
  -4  -7   0   61.79   14.80
  -4  -7   0   65.89    7.20
  -4  -7   0   57.99    6.70
  -7  11   0   58.89   14.70
 -11   5   0  189.18   17.30
   6 -11   0  224.38   21.30
   6 -11   0  215.58   11.80
 -11   5   0  173.08   15.50
   5   6   0  211.78   19.90
  -6  11   0  192.68   11.80
  11  -5   0  190.48   18.50
  -5  -6   0  197.08    7.70
  11  -5   0  191.48   17.90
  -6  11   0  194.58   20.20
  -5  -6   0  198.48    7.80
  -5  -6   0  203.68   19.70
   5 -11   0  534.65   21.30
   5 -11   0  507.15   31.60
 -11   6   0  506.35   27.00
   6   5   0  534.55   30.70
  -5  11   0  512.75   20.80
  -5  11   0  539.65   31.30
  11  -6   0  559.44   27.60
  11  -6   0  522.45   25.60
  11  -6   0  541.25   28.60
  -6  -5   0  555.74   31.10
 -11   7   0  635.84   31.60
   7   4   0  571.14   33.20
   4 -11   0  605.94   25.30
   4 -11   0  632.84   35.90
  -4  11   0  556.74   32.10
  11  -7   0  610.44   27.80
  -7  -4   0  662.43   33.50
  11  -7   0  579.14   29.80
  -4  11   0  589.14   24.10
  11  -7   0  633.44   29.70
 -11   8   0  159.68   21.00
   3 -11   0  112.09   12.60
   3 -11   0  113.29   19.70
   8   3   0  145.09   21.10
  -3  11   0  149.79   20.50
  -8  -3   0  120.89   18.00
  11  -8   0  119.29   12.10
  -3  11   0  122.69   12.40
  11  -8   0  110.89   16.50
  11  -8   0  125.09   12.60
   2 -11   0    6.20    6.90
 -11   9   0   15.20   11.30
   9   2   0   -3.10    9.60
   2 -11   0   -3.80    7.60
  11  -9   0   12.00    6.00
  11  -9   0   18.80   10.20
  11  -9   0    5.00    5.60
  -2  11   0   14.20    7.50
  -9  -2   0   16.50    9.00
 -11  10   0  283.77   24.80
   1 -11   0  317.27   27.30
  10   1   0  249.88   24.10
  11 -10   0  244.28   14.50
  -1  11   0  280.57   21.80
  11 -10   0  277.57   22.80
 -10  -1   0  290.17   22.50
  11 -10   0  279.57   14.00
  -1  11   0  291.57   20.30
   0 -11   0  241.18   24.30
  11   0   0  227.08   23.10
 -11  11   0  228.58   23.40
  11 -11   0  203.28   11.40
  11 -11   0  201.98   10.10
 -11   0   0  207.48   20.40
  11 -11   0  186.08   20.30
   0  11   0  200.08   19.00
   0  11   0  226.78   19.30
  11 -12   0   14.40    3.30
 -12   1   0   17.10    9.90
  11 -12   0   14.60   10.30
   1  11   0   13.10   10.40
  11 -12   0   11.00    3.10
 -11  12   0    9.90   10.60
  -1 -11   0   28.80    8.60
  12  -1   0   21.70   12.90
  -1 -11   0   10.40   11.40
 -12   2   0  178.38   18.20
  10 -12   0  197.98   21.60
  10 -12   0  166.48    6.80
  10 -12   0  167.68    6.40
   2  10   0  209.18   20.80
  12  -2   0  216.88   21.70
  12  -2   0  175.08   10.00
  -2 -10   0  184.78   25.70
 -10  12   0  233.18   29.00
   9 -12   0   57.19    4.70
   9 -12   0   43.30   14.50
   9 -12   0   61.59    4.40
 -12   3   0   67.89    9.70
   3   9   0   67.09   15.30
 -12   3   0   48.00   13.20
  -3  -9   0   43.00   14.10
  12  -3   0   72.09   15.90
  -3  -9   0   72.79   10.40
  -9  12   0   60.79   16.80
  12  -3   0   53.29    8.50
  -3  -9   0   69.79   10.70
   8 -12   0  182.38   24.10
 -12   4   0  194.38   19.70
 -12   4   0  196.48   15.20
   4   8   0  196.88   20.10
   8 -12   0  187.48    9.20
  -4  -8   0  198.78   11.80
  -4  -8   0  189.18   21.20
  12  -4   0  167.78   12.50
  -4  -8   0  207.88   12.00
  12  -4   0  213.48   20.10
  -8  12   0  224.28   23.00
  -8  12   0  199.68   10.40
   7 -12   0   91.49   18.60
 -12   5   0   83.49   13.70
 -12   5   0   66.29   13.60
   7 -12   0   74.89    7.40
   5   7   0   82.29   16.30
  12  -5   0   98.69   11.40
  12  -5   0   94.49   16.90
  -7  12   0   89.79   18.50
  -7  12   0   67.19    8.40
  -5  -7   0   86.89   17.20
  -5  -7   0   77.09    5.60
   6   6   0  114.19   19.20
   6 -12   0   79.59   17.80
   6 -12   0   89.79    9.20
 -12   6   0  115.59   16.70
  12  -6   0   92.29   15.60
  -6  12   0   90.49    9.60
  -6  -6   0  117.99   19.50
  12  -6   0   96.69   15.70
  12  -6   0  103.19   13.80
  -6  12   0   87.99   18.00
   5 -12   0  291.87   25.90
 -12   7   0  304.87   22.70
   5 -12   0  279.87   16.70
   7   5   0  326.37   26.30
  -5  12   0  303.97   25.70
  -5  12   0  267.97   16.00
  12  -7   0  284.57   21.80
  -7  -5   0  342.47   25.80
  12  -7   0  320.27   21.40
  12  -7   0  289.17   22.00
 -12   8   0  160.88   22.40
   4 -12   0  144.69   13.50
   4 -12   0  172.98   24.30
   8   4   0  170.88   20.50
  12  -8   0  151.98   17.10
  12  -8   0  171.98   15.60
  -4  12   0  193.68   24.20
  -8  -4   0  164.08   18.80
  -4  12   0  149.49   13.30
  12  -8   0  174.68   17.20
   9   3   0  248.88   24.10
   3 -12   0  245.78   25.00
 -12   9   0  274.47   23.70
   3 -12   0  237.08   18.30
  -3  12   0  256.77   17.70
  12  -9   0  237.18   16.80
  -9  -3   0  216.28   20.90
  12  -9   0  283.87   22.80
  -3  12   0  267.87   22.90
  12  -9   0  274.17   18.00
  10   2   0   72.89   17.70
 -12  10   0   76.09   17.20
   2 -12   0   91.09   19.80
 -10  -2   0  104.09   18.40
  12 -10   0  103.09   10.10
  12 -10   0   71.49   16.00
  -2  12   0   99.19   14.70
  -2  12   0  119.29   18.60
  12 -10   0   86.19   11.30
   1 -12   0   55.39   17.10
  11   1   0   48.50   15.30
 -12  11   0   52.99   15.90
  12 -11   0   69.19   16.40
  -1  12   0   64.89   15.10
  12 -11   0   61.69    8.50
  -1  12   0   77.99   14.90
 -11  -1   0   28.10   11.40
  12 -11   0   59.49    6.80
  12   0   0  112.29   21.50
   0 -12   0   87.79   18.90
 -12  12   0  106.99   21.60
 -12   0   0   87.19   16.70
   0  12   0  107.39   17.50
  12 -12   0   87.99   17.20
   0  12   0   86.49   15.60
 -13   1   0   15.60    9.80
   1  12   0   25.00   11.80
  12 -13   0   23.40   13.20
  -1 -12   0   25.00   12.10
  13  -1   0    1.90   10.60
 -12  13   0   50.69   15.50
   2  11   0   16.10   10.60
  11 -13   0    9.70    9.50
 -13   2   0   18.20   10.20
  -2 -11   0    0.20    9.10
 -11  13   0   34.90   14.40
  -2 -11   0   30.30   10.10
  13  -2   0   11.70   11.10
  10 -13   0    5.50   10.70
   3  10   0   13.60   10.70
 -13   3   0    4.10    8.40
  13  -3   0   11.50    4.80
  -3 -10   0   17.90   10.60
  -3 -10   0    8.20    5.60
  13  -3   0   14.60   11.00
  -3 -10   0   19.10    5.80
 -10  13   0   -3.20   10.70
   9 -13   0   41.20   15.20
 -13   4   0   39.80    9.90
   4   9   0   31.20   12.50
 -13   4   0   26.60   10.80
  -4  -9   0   37.60    6.90
  13  -4   0   33.80    7.00
  -4  -9   0   56.09    8.60
  13  -4   0   39.10   12.10
  -4  -9   0   18.50   10.90
  -9  13   0   10.20   10.60
   5   8   0   36.30   13.30
 -13   5   0    0.10    7.20
 -13   5   0   22.00    8.50
   8 -13   0   20.60    5.50
   8 -13   0   21.00   13.40
  -8  13   0   17.30   13.00
  -5  -8   0   20.10    4.50
  13  -5   0   26.70    7.40
  -5  -8   0   21.60   11.70
  13  -5   0   35.40   11.20
   7 -13   0    2.10    3.90
   7 -13   0   -3.00    9.10
 -13   6   0   -0.90    7.80
   6   7   0    4.40    9.40
  13  -6   0    1.10    7.60
  -6  -7   0   -6.10    5.80
  -7  13   0    4.40    4.10
  -7  13   0  -10.50    7.20
   7   6   0   71.69   17.20
   6 -13   0   47.80   16.00
   6 -13   0   58.59    9.20
 -13   7   0   78.49   14.90
  -7  -6   0  100.69   18.90
  13  -7   0   80.59   14.90
  -6  13   0   78.59   17.50
  -6  13   0   74.49   10.10
   5 -13   0   11.20   13.30
   8   5   0   18.30   12.20
   5 -13   0   27.80    7.70
 -13   8   0   11.20    9.50
  13  -8   0   12.00    7.20
  -5  13   0   23.40   12.70
  13  -8   0   14.60    9.20
  -5  13   0   19.00    7.30
  -8  -5   0   11.70   10.20
  13  -8   0   12.60    9.30
   4 -13   0  114.49   16.30
 -13   9   0  117.19   19.70
   9   4   0  102.99   20.20
   4 -13   0  122.79   21.80
  13  -9   0  113.99   13.80
  13  -9   0  120.79   19.20
  13  -9   0  123.39   14.60
  -4  13   0   90.09   17.30
  -9  -4   0  168.28   23.00
  -4  13   0  133.89   13.10
   3 -13   0    5.30    9.60
 -13  10   0   -4.50    8.40
  10   3   0   18.10   10.90
  13 -10   0   15.20    6.70
  -3  13   0   -4.20    8.30
  -3  13   0   -0.20    6.50
 -10  -3   0    5.30   10.10
  13 -10   0   16.30    6.60
  13 -10   0    7.90   10.10
 -13  11   0   70.49   17.50
  11   2   0  100.89   20.60
   2 -13   0  110.29   21.20
  -2  13   0  100.49   15.40
 -11  -2   0   84.79   16.50
  13 -11   0   90.99    9.70
  13 -11   0   83.29    9.10
  -2  13   0  100.59   17.90
  13 -11   0   72.49   16.80
  12   1   0   87.29   20.40
   1 -13   0  113.19   22.20
 -13  12   0  115.99   21.40
  13 -12   0   85.29   18.50
  -1  13   0   92.49   17.30
 -12  -1   0   74.19   15.70
  13 -12   0   68.59    7.50
  -1  13   0   68.49   14.10
  13 -12   0   89.99    7.40
   0 -13   0   -1.40    9.80
 -13  13   0    1.30   11.10
  13   0   0   -2.00   10.00
   0  13   0   13.30    9.80
 -13   0   0    8.00    9.00
  13 -13   0    1.10    8.50
   1  13   0   17.70   11.20
  13 -14   0   30.50   12.90
  -1 -13   0   27.40   11.80
 -13  14   0    5.30   11.80
  14  -1   0   39.90   14.60
   2  12   0    2.80    9.00
 -14   2   0   10.70   10.30
  12 -14   0   31.90   13.00
  -2 -12   0    7.30   11.60
  -2 -12   0   12.20    7.70
  14  -2   0   12.80   11.90
 -12  14   0   12.00   10.80
   3  11   0   14.80   10.20
 -14   3   0   28.50    9.60
  11 -14   0   13.70   10.20
  -3 -11   0   18.70   13.60
 -11  14   0   22.20   11.40
  14  -3   0   13.30   11.20
  -3 -11   0    3.20    6.70
  14  -3   0    5.10    4.80
  -3 -11   0   29.90   10.70
  10 -14   0  112.49   21.80
 -14   4   0  103.69   18.20
 -14   4   0   88.69   12.00
   4  10   0  129.99   21.20
  14  -4   0   96.19   10.10
  14  -4   0  108.89   19.40
  -4 -10   0  115.99   10.10
  -4 -10   0  113.89   21.00
 -10  14   0   85.99   19.10
  -4 -10   0  101.49   10.20
   5   9   0  255.87   25.30
   9 -14   0  234.48   24.50
 -14   5   0  257.57   18.50
 -14   5   0  262.27   22.40
  14  -5   0  266.37   17.30
  -5  -9   0  265.57   11.80
  -9  14   0  259.57   27.10
  -5  -9   0  251.07   11.70
  14  -5   0  264.67   23.70
  -5  -9   0  294.27   26.70
   6   8   0  227.58   23.80
   8 -14   0  217.38   23.70
 -14   6   0  253.77   19.90
  -6  -8   0  247.98   24.50
  -8  14   0  272.27   26.80
  14  -6   0  245.58   22.70
   7 -14   0  178.88   26.80
   7 -14   0  160.18   12.00
 -14   7   0  153.48   19.80
   7   7   0  220.68   24.10
  14  -7   0  218.28   20.30
  -7  -7   0  218.98   23.10
  -7  14   0  170.88   25.40
  -7  14   0  193.98   12.60
   6 -14   0   17.20    7.30
 -14   8   0   27.10   10.50
   6 -14   0   12.90   10.10
   8   6   0   13.30   12.00
  -6  14   0   24.90   12.00
  -6  14   0   17.30    6.60
  14  -8   0   25.60   11.60
  14  -8   0   19.00   10.30
  -8  -6   0   24.50   11.10
   5 -14   0   47.90   14.60
   9   5   0   44.50   16.00
 -14   9   0   35.60   12.50
  14  -9   0   35.10   12.40
  14  -9   0   43.80   13.10
  -9  -5   0   33.10   13.90
  -5  14   0   29.70    8.50
  14  -9   0   27.60    9.00
  -5  14   0   39.70   12.80
   4 -14   0   12.40    9.10
  10   4   0   14.60   10.90
   4 -14   0    9.90   12.00
 -14  10   0   14.40   10.60
 -10  -4   0   33.70   12.10
  -4  14   0   22.30    8.30
  14 -10   0    7.60    8.50
  -4  14   0   16.60   11.30
  14 -10   0   16.90    7.60
  14 -10   0   35.60    8.70
   3 -14   0   12.50    9.90
  11   3   0    7.00   10.30
 -14  11   0    1.60    9.40
 -11  -3   0   -8.00    7.30
  14 -11   0   10.20   11.60
  14 -11   0    2.30    5.90
  -3  14   0    2.80    9.30
  14 -11   0    7.90    6.00
  -3  14   0    0.50    6.70
  12   2   0   16.80   13.10
   2 -14   0   22.40   11.10
 -14  12   0    7.30   11.40
  14 -12   0   31.30    5.60
  -2  14   0   28.30   13.00
  -2  14   0   25.80   10.20
  14 -12   0    7.40   10.10
  14 -12   0   19.70    6.20
 -12  -2   0   26.60    9.70
   1 -14   0   54.39   17.90
 -14  13   0   55.29   17.50
  13   1   0   88.89   20.80
  -1  14   0   61.59   14.70
  14 -13   0   64.09   17.60
   0 -14   0    9.80   17.60
  14   0   0   16.40   14.10
 -14  14   0   12.20   10.50
   0  14   0   -3.80    7.80
 -14   0   0   12.00   11.30
 -15   1   0   -8.00    9.20
  14 -15   0    1.80   10.90
   1  14   0   17.90   11.90
  -1 -14   0   12.50   12.40
 -14  15   0   16.80   12.00
  15  -1   0   -5.50   11.00
  -1 -14   0    5.20    9.10
   2  13   0  158.88   23.20
 -15   2   0  116.09   20.90
  -2 -13   0  151.08   17.00
  15  -2   0  152.28   25.70
 -13  15   0  157.18   27.20
  -2 -13   0  175.98   37.60
   3  12   0    4.50   11.50
  12 -15   0    6.70    9.90
 -15   3   0   16.00   10.50
  -3 -12   0   26.00    9.40
  15  -3   0   13.70   10.00
  -3 -12   0   23.40   13.00
  -3 -12   0   22.20    8.60
 -12  15   0    5.50   10.60
  11 -15   0   18.30   12.90
   4  11   0    4.20   11.00
 -15   4   0   11.50   10.90
  15  -4   0   18.50    6.50
  -4 -11   0   43.40   14.00
 -11  15   0    0.90   12.10
  15  -4   0   25.60   12.20
  -4 -11   0   27.00    7.00
  -4 -11   0   11.50    6.30
   5  10   0   32.20   13.80
 -15   5   0   56.29   11.50
 -15   5   0   28.50   12.30
  10 -15   0   37.30   16.10
  -5 -10   0   41.60    6.40
  -5 -10   0   26.20   12.80
  -5 -10   0   33.10    5.80
  15  -5   0   33.80    8.10
 -10  15   0    6.70    9.30
  15  -5   0   65.99   15.60
   9 -15   0   36.80   15.60
   6   9   0   21.80   12.00
 -15   6   0   34.70   11.50
  -6  -9   0   39.60   14.40
  -9  15   0   50.29   16.70
  15  -6   0   47.70   14.90
 -15   7   0   81.39   15.70
   7   8   0   77.99   18.90
   8 -15   0   94.39   19.30
  -7  -8   0  103.79   20.20
  15  -7   0   95.29   17.70
  -8  15   0   76.39   19.80
   7 -15   0   14.60   11.10
   7 -15   0   19.90    6.50
   8   7   0   33.30   13.60
 -15   8   0   -2.40    8.10
  15  -8   0    1.70    8.70
  15  -8   0   18.90   10.00
  -7  15   0   13.30    5.50
  -8  -7   0   20.50   10.80
  -7  15   0   21.60   13.10
 -15   9   0   22.30   11.30
   6 -15   0    7.20   12.80
   9   6   0   29.60   14.00
   6 -15   0   10.20    6.90
  -9  -6   0   18.90   11.50
  -6  15   0   34.90   14.20
  15  -9   0   35.00   11.00
  -6  15   0   42.60    8.30
  15  -9   0   16.60   10.80
 -15  10   0    6.40    8.60
  10   5   0    2.20   11.30
   5 -15   0    3.40    9.30
   5 -15   0   -5.50    7.00
  -5  15   0   10.80   12.10
 -10  -5   0   23.80   12.20
  15 -10   0   17.20    9.80
  15 -10   0    6.70    7.80
  -5  15   0    7.80    6.50
   4 -15   0   17.30   11.20
  11   4   0   13.30   13.00
 -15  11   0   63.69   15.50
  -4  15   0   28.00   12.90
  15 -11   0   41.80   13.70
  15 -11   0   48.40    9.50
 -11  -4   0   11.40   11.50
  15 -11   0   11.70    7.50
  -4  15   0   50.89   15.60
 -15  12   0   84.09   19.10
   3 -15   0  120.99   23.80
  12   3   0   74.99   21.80
  15 -12   0  121.99   11.20
  15 -12   0   63.09   15.90
  -3  15   0  108.59   20.40
  -3  15   0  103.69   15.60
  15 -12   0   88.69   10.80
 -12  -3   0   67.49   16.70
  13   2   0  292.87   30.10
 -15  13   0  275.27   48.50
 -13  -2   0  270.27   25.90
  15 -13   0  215.68   24.70
  -2  15   0  311.77   23.30
  -2  15   0  275.07   25.10
  15 -13   0  234.08   12.10
  15 -13   0  212.88   11.90
 -15  14   0   44.50   16.20
   1 -15   0   77.79   19.40
  14   1   0   76.59   19.10
 -14  -1   0   53.89   17.00
  -1  15   0   61.89   14.50
  15 -14   0   82.89   20.00
  15   0   0   26.10   15.40
 -15  15   0    5.40   12.30
   0 -15   0   10.40   12.70
   0  15   0   32.80   12.50
 -15   0   0   16.60   10.10
  15 -15   0   17.00   10.90
  15 -16   0   14.90   12.50
   1  15   0    2.00   15.70
 -16   1   0   13.40   13.20
  -1 -15   0    9.00   10.60
  16  -1   0   -0.10   13.10
  -1 -15   0   10.40   13.80
 -15  16   0   20.80   14.70
   2  14   0  220.88   26.10
  14 -16   0  196.88   30.60
 -16   2   0  225.38   24.90
  -2 -14   0  191.18   28.60
  16  -2   0  196.18   29.20
  -2 -14   0  189.98   18.90
 -14  16   0  275.67   29.60
  13 -16   0   25.60   14.50
   3  13   0   -3.90    9.30
 -16   3   0  -15.90    7.60
  16  -3   0   22.60   13.30
 -13  16   0    9.60   13.10
  -3 -13   0    5.70    8.50
  -3 -13   0    7.60   10.80
  12 -16   0   28.70   13.90
   4  12   0   30.10   16.20
 -16   4   0   32.40   12.80
  16  -4   0   31.20   14.80
 -12  16   0   25.10   15.50
  16  -4   0   16.30    5.20
  -4 -12   0   23.10    7.10
  -4 -12   0   32.90   14.80
 -16   5   0   49.00   14.60
   5  11   0   40.90   16.70
  16  -5   0   59.19   16.40
  -5 -11   0   35.30    6.20
  -5 -11   0   16.70   13.00
 -11  16   0   23.30   15.60
  -5 -11   0   29.30    5.90
  10 -16   0   54.89   18.00
  16  -6   0   75.59   17.00
  -6 -10   0   72.59   18.50
 -10  16   0   44.40   16.10
 -16   7   0   32.50   11.70
   9 -16   0   53.99   18.00
  -9  16   0   50.69   15.20
  16  -7   0   55.59   15.30
  -7  -9   0   69.99   20.00
 -16   8   0    2.20    8.90
   8   8   0    1.60   11.00
   8 -16   0    6.20   12.10
  -8  -8   0   -1.90    8.90
  16  -8   0    4.10    9.40
  16  -8   0   -0.30    9.70
 -16   9   0   70.59   14.40
   9   7   0   55.89   17.80
   7 -16   0   95.39   22.50
   7 -16   0   91.99   11.00
  -9  -7   0   88.99   18.70
  16  -9   0   84.49   16.50
  -7  16   0  104.19   10.50
  -7  16   0   70.39   18.40
  16  -9   0   87.99   18.50
 -16  10   0   26.10   10.40
  10   6   0   17.40   13.90
   6 -16   0   15.30   13.00
  16 -10   0   17.10   10.10
  -6  16   0    6.80   12.40
 -10  -6   0   11.20   11.50
  16 -10   0   31.30   12.20
  -6  16   0   25.80    7.10
 -16  11   0   31.80   13.00
  11   5   0   47.50   17.20
  -5  16   0   56.89   17.00
  -5  16   0   54.79   10.80
  16 -11   0   34.10   10.30
  16 -11   0   74.29   17.30
 -11  -5   0   24.00   13.10
  12   4   0   31.00   16.10
 -16  12   0   30.60   14.10
   4 -16   0   28.50   14.80
  16 -12   0   17.90    8.60
  16 -12   0   45.80   15.80
  -4  16   0   31.90   13.70
  -4  16   0   27.40    9.20
 -12  -4   0   38.80   13.00
   3 -16   0   35.00   17.50
  13   3   0   53.39   18.40
 -16  13   0   56.69   18.10
  -3  16   0   21.80   10.80
 -13  -3   0   36.80   15.50
  -3  16   0   42.30   11.90
  16 -13   0   51.59   15.50
  16 -13   0   25.50    6.80
 -16  14   0   13.30   11.80
  14   2   0   12.70   13.40
   2 -16   0    9.90   13.20
  -2  16   0   15.50    8.80
  16 -14   0    3.40   11.30
 -14  -2   0   -2.50    9.20
   1 -16   0   38.70   16.10
 -16  15   0   48.50   17.60
  15   1   0    6.80   14.30
  16 -15   0    7.50   10.90
 -15  -1   0   47.20   15.50
  -1  16   0   44.80   13.50
 -16  16   0   -3.20   13.50
   0 -16   0   -5.20   10.30
   0 -16   0  -32.40   10.70
  16   0   0    5.20   13.20
  16 -16   0    1.60   11.10
 -16   0   0   -0.70   10.90
 -17   1   0   12.00   14.80
   1  16   0    8.20   12.20
  16 -17   0    0.00   12.40
 -16  17   0    3.80   13.80
  -1 -16   0   28.90   11.90
  -1 -16   0   16.70   15.00
  17  -1   0   24.30   16.80
   2  15   0   91.19   18.90
 -17   2   0   84.99   19.40
  15 -17   0   78.99   21.20
  17  -2   0   99.59   23.20
  -2 -15   0   99.99   17.50
 -15  17   0   64.99   21.30
  -2 -15   0   64.59   19.20
  14 -17   0  256.67   29.70
 -17   3   0  237.48   26.80
   3  14   0  176.88   25.50
  -3 -14   0  192.08   29.50
  17  -3   0  233.28   28.10
 -14  17   0  212.18   33.30
  -3 -14   0  163.38   17.30
 -17   4   0   40.60   15.50
  13 -17   0   68.19   18.00
   4  13   0   50.99   16.60
  -4 -13   0   21.90    7.80
  -4 -13   0   44.60   14.90
 -13  17   0   87.99   21.10
  17  -4   0   36.70   15.10
  12 -17   0   -3.20   12.90
 -17   5   0    7.20    9.80
   5  12   0   -2.40   11.10
  -5 -12   0   -6.10    4.60
 -12  17   0    8.20   10.60
  17  -5   0    9.60    5.90
  -5 -12   0   -4.40   10.30
  11 -17   0   64.29   19.30
   6  11   0   40.80   16.00
 -11  17   0   87.49   20.10
  17  -6   0   71.59   19.20
  -6 -11   0   75.39   19.70
  10 -17   0   39.70   18.20
   7  10   0   16.40   12.10
 -17   7   0   17.40   10.00
  -7 -10   0   28.30   14.00
  17  -7   0   24.20   12.50
 -10  17   0    7.80   12.80
   9 -17   0   18.00   13.20
   8   9   0   41.00   16.80
 -17   8   0   25.00   12.20
  -9  17   0   19.90   14.30
  17  -8   0   16.60   11.40
  -8  -9   0   32.60   12.20
  17  -8   0   19.20   12.70
   8 -17   0    9.00   13.00
   9   8   0   -9.50   11.70
 -17   9   0    2.90    9.20
  -9  -8   0   -1.30    9.30
  -8  17   0   -9.70   10.50
  17  -9   0   12.40   11.70
  17  -9   0   -8.40    7.60
 -17  10   0    3.80    8.10
   7 -17   0   -7.60   11.00
  10   7   0   -4.40   10.80
  17 -10   0   -4.60    8.60
  17 -10   0  -19.50    6.60
  -7  17   0   -1.60   10.70
 -10  -7   0    6.70   11.70
  -7  17   0   19.40    6.20
 -17  11   0    7.80   10.40
  11   6   0    2.30   10.60
   6 -17   0    4.30   11.90
  -6  17   0    7.60   12.40
  -6  17   0   27.80    8.60
  17 -11   0   -0.20    9.70
  17 -11   0   12.90   11.00
 -11  -6   0   24.40   13.80
 -17  12   0   17.30   13.50
   5 -17   0   16.40   13.20
  12   5   0   18.20   15.20
  -5  17   0   17.80   14.20
  17 -12   0    7.00   10.90
 -12  -5   0   22.70   14.10
  17 -12   0   -0.80    8.00
  -5  17   0   31.70    9.60
 -17  13   0   44.00   15.00
  13   4   0   26.70   16.60
   4 -17   0   46.70   17.70
  -4  17   0   45.50   11.90
  -4  17   0   46.80   14.50
 -13  -4   0   43.90   16.40
  17 -13   0   14.10    7.60
  17 -13   0   48.50   15.10
  14   3   0   13.40   13.90
   3 -17   0   16.50   12.40
 -17  14   0   23.40   15.20
  17 -14   0   10.60   11.20
  -3  17   0    8.70    8.50
 -14  -3   0   -6.20   11.80
 -17  15   0   21.30   14.90
  15   2   0   35.10   17.90
   2 -17   0   28.80   16.30
  17 -15   0   -8.30   11.80
 -15  -2   0   -5.40   10.50
  -2  17   0   29.10   11.20
   1 -17   0   27.50   17.10
  16   1   0   25.40   18.10
   1 -17   0   19.90   21.60
 -17  16   0   11.40   14.70
 -16  -1   0  -12.10   10.90
  17 -16   0   11.30   12.20
   3  15   0   33.30   14.50
  15 -18   0   40.60   18.40
 -18   3   0   22.80   14.60
  18  -3   0   39.00   18.40
  -3 -15   0   36.10   18.40
 -15  18   0   62.09   19.90
 -18   4   0  151.28   24.30
   4  14   0  149.59   24.80
  14 -18   0  142.59   29.30
  -4 -14   0  126.49   25.70
 -14  18   0  154.88   29.20
  18  -4   0  132.79   26.00
  13 -18   0   25.00   17.70
   5  13   0    5.80   13.20
 -13  18   0    4.70   16.20
  -5 -13   0   23.10   15.30
  18  -5   0    1.00   11.50
   6  12   0   29.30   15.60
  12 -18   0   50.89   18.50
  -6 -12   0   40.50   17.90
  18  -6   0   15.60   13.60
 -12  18   0   57.79   19.50
  18  -6   0   30.60    9.60
   7  11   0   80.59   19.80
  11 -18   0   87.09   23.00
  -7 -11   0   96.59   22.00
 -11  18   0  106.49   23.90
  10 -18   0  120.49   25.70
   8  10   0  132.49   25.50
  18  -8   0  122.39   21.30
  18  -8   0  164.88   27.60
  -8 -10   0  121.69   24.50
 -10  18   0  150.88   28.20
   9   9   0   25.70   17.00
 -18   9   0   19.10   10.80
   9 -18   0   58.39   18.60
  -9  18   0   29.10   14.20
  18  -9   0   41.60   13.80
  -9  -9   0   43.70   16.90
  18  -9   0   21.80   14.20
 -18  10   0   60.49   16.60
  10   8   0   60.49   18.80
   8 -18   0   64.69   20.00
 -10  -8   0   81.59   21.20
  18 -10   0   77.49   15.90
  -8  18   0   54.09   18.00
  18 -10   0   93.89   21.40
  11   7   0   10.00   13.40
   7 -18   0   46.50   16.90
 -11  -7   0   27.80   14.70
  18 -11   0    5.30   10.40
  18 -11   0   24.50   12.00
  -7  18   0   10.10   13.60
 -18  12   0   10.10   12.40
  12   6   0   19.30   15.30
   6 -18   0   42.20   15.80
  -6  18   0   19.80    9.50
 -12  -6   0  -11.50   11.50
  18 -12   0   -0.70    9.50
  18 -12   0   38.50   14.60
  -6  18   0    8.30   12.70
 -18  13   0   24.50   13.80
   5 -18   0   24.90   17.70
  13   5   0   20.30   14.50
  -5  18   0   23.10    9.00
  18 -13   0   15.20   15.60
  -5  18   0   28.60   13.70
 -13  -5   0   29.80   14.90
  14   4   0   28.90   18.90
   4 -18   0   76.69   23.30
 -18  14   0   37.40   17.20
  -4  18   0   40.40   12.70
 -14  -4   0   38.10   17.70
  18 -14   0   29.80   15.70
  15   3   0    9.30   16.40
   3 -18   0   17.20   17.00
 -18  15   0   -5.60   13.50
  18 -15   0   -5.20   12.90
  -3  18   0   30.40   11.00
 -15  -3   0    9.20   14.50
  12 -19   0   34.30   19.30
   7  12   0    2.70   15.20
  19  -7   0   33.90   15.20
  -7 -12   0    8.90   14.50
 -12  19   0   27.30   17.60
   8  11   0   76.09   22.70
  11 -19   0   93.09   24.50
  19  -8   0   73.59   17.80
  -8 -11   0  101.69   23.60
  19  -8   0   58.69   19.80
 -11  19   0   87.39   23.10
   9  10   0   58.09   19.20
  10 -19   0   53.89   19.80
  -9 -10   0   34.70   16.10
  19  -9   0   73.29   19.40
  19  -9   0   12.40   13.10
 -10  19   0   71.79   20.10
  10   9   0   50.39   20.10
   9 -19   0  103.49   25.10
 -19  10   0   68.39   15.80
  19 -10   0   55.09   19.70
 -10  -9   0   60.69   19.20
  19 -10   0   49.99   16.20
  -9  19   0   60.09   20.00
  11   8   0   92.99   24.10
   8 -19   0  121.99   27.50
 -19  11   0   99.49   20.30
 -11  -8   0  101.39   21.90
  -8  19   0  113.29   25.60
  19 -11   0   55.49   15.80
  19 -11   0   86.89   21.60
  12   7   0   -1.70   15.40
   7 -19   0   17.90   15.30
 -19  12   0    7.40   13.00
  19 -12   0   15.70   13.70
 -12  -7   0    4.30   11.70
  -7  19   0  -20.70   13.50
  19 -12   0  -16.20   10.10
   0  -1  -1 2808.52   53.99
   0   1   1 2760.22   53.99
  -1  -1  -1  269.27   10.10
   2  -1  -1  271.97    9.10
   2  -1  -1  273.27    8.90
  -1  -1  -1  277.97    9.50
   2  -1  -1  271.97   10.60
  -1  -1  -1  265.97    8.00
  -1   2  -1  253.57   10.10
  -1   2  -1  273.57   10.00
  -1   2  -1  264.07    6.90
  -2   1   1  271.27    8.80
  -2   1   1  269.67   10.60
   1   1   1  262.57    9.50
   1   1   1  259.17    8.00
   1   1   1  289.07   10.30
  -2   1   1  269.47    9.10
   1  -2   1  265.57   10.50
   1  -2   1  264.77    7.10
   1  -2   1  257.87    9.80
   3  -2  -1 3199.38   66.09
  -1   3  -1 3307.27   73.19
  -1   3  -1 3159.78   70.99
  -2  -1  -1 3120.79   62.69
   3  -2  -1 3247.18   68.49
  -2  -1  -1 3482.05   73.39
   3  -2  -1 3244.78   67.79
  -1   3  -1 3257.17   63.99
   1  -3   1 3222.98   64.49
   1  -3   1 3247.48   70.49
   2   1   1 3126.99   67.89
   1  -3   1 3204.68   67.79
  -3   2   1 3270.97   68.59
   2   1   1 3324.37   69.29
   2   1   1 3232.08   62.99
  -3   2   1 3227.68   67.69
   2  -2  -1  735.33   20.10
   2  -2  -1  718.93   17.90
  -2   0  -1  704.03   16.70
   0   2  -1  706.43   18.20
   0   2  -1  711.13   18.70
  -2   0  -1  719.73   19.70
   0   2  -1  723.83   20.90
  -2   0  -1  725.13   18.70
   2  -2  -1  716.13   18.80
   0  -2   1  712.53   18.10
   0  -2   1  724.33   19.10
  -2   2   1  738.13   19.20
   2   0   1  732.13   18.90
  -2   2   1  716.03   20.00
   2   0   1  750.52   19.80
   2   0   1  739.83   16.70
   0  -2   1  727.53   21.00
   1  -2  -1 2342.47   48.10
  -2   1  -1 2228.38   45.50
   1   1  -1 2285.57   48.40
  -2   1  -1 2220.98   46.10
   1  -2  -1 2249.18   45.50
   1   1  -1 2293.97   48.80
  -2   1  -1 2223.08   46.30
   1  -2  -1 2217.08   46.10
  -1  -1   1 2279.37   48.90
  -1   2   1 2201.08   45.70
   2  -1   1 2172.78   45.80
  -1  -1   1 2217.08   48.00
   2  -1   1 2308.97   46.40
  -1  -1   1 2184.88   43.20
   2  -1   1 2211.58   45.30
  -1   2   1 2209.38   45.80
  -1   2   1 2212.98   47.90
   2   0  -1 1903.41   41.00
  -2   2  -1 1901.71   41.50
  -2   2  -1 1806.52   35.90
   0  -2  -1 1891.41   40.30
   2   0  -1 1859.31   43.00
  -2   2  -1 1919.31   40.50
   2   0  -1 1820.42   36.50
   0  -2  -1 1807.12   40.60
   0  -2  -1 1852.11   40.20
   2   0  -1 1827.12   36.70
   2  -2   1 1933.41   41.30
   0   2   1 1809.52   40.10
   2  -2   1 1833.82   40.50
   0   2   1 1834.02   40.00
  -2   0   1 1935.21   40.80
   0   2   1 1830.62   40.60
   2  -2   1 1844.22   35.50
   3  -1  -1 2744.13   57.19
  -2   3  -1 3008.70   64.19
   3  -1  -1 2742.73   58.99
  -1  -2  -1 2805.52   60.59
  -1  -2  -1 2805.32   60.79
   3  -1  -1 2795.92   65.89
  -1  -2  -1 2799.92   57.09
  -1  -2  -1 2782.22   57.19
  -2   3  -1 2817.42   61.39
   2  -3   1 2800.12   63.69
   1   2   1 2745.13   60.49
  -3   1   1 2851.11   61.49
   2  -3   1 2823.32   61.39
   1   2   1 2873.11   60.79
  -3   1   1 2794.22   57.29
  -2  -2  -1  207.98    7.70
   4  -2  -1  200.08   11.40
   4  -2  -1  213.18   10.00
  -2  -2  -1  195.88   10.90
   4  -2  -1  216.58   10.40
  -2  -2  -1  218.48    8.10
  -2  -2  -1  214.08   11.90
  -2   4  -1  204.78   11.40
  -2   4  -1  201.78    6.80
  -2   4  -1  204.68   11.60
   2   2   1  202.28   11.30
   2  -4   1  209.78    7.30
   2  -4   1  199.28   11.80
   2  -4   1  207.28   11.50
  -4   2   1  204.58   10.10
   2   2   1  224.28   11.70
  -3  -2  -1 3053.59   59.99
   5  -3  -1 3128.29   69.99
  -3  -2  -1 3045.40   69.59
   5  -3  -1 3010.20   67.79
  -3  -2  -1 3125.29   72.69
  -2   5  -1 2962.70   70.09
   5  -3  -1 2961.20   69.39
  -2   5  -1 2995.90   61.79
  -2   5  -1 3022.30   70.99
  -3  -2  -1 3029.90   60.69
   5  -3  -1 3030.30   66.99
   2  -5   1 3061.19   69.79
   2  -5   1 3024.40   72.39
   3   2   1 3112.79   71.39
   2  -5   1 3013.00   62.79
   3   2   1 3078.49   70.79
  -5   3   1 3076.39   67.39
  -5   3   1 3050.19   68.29
  -1   4  -1 1348.67   36.50
   4  -3  -1 1291.07   32.00
  -3  -1  -1 1308.97   27.20
   4  -3  -1 1326.87   34.40
  -1   4  -1 1214.58   33.40
   4  -3  -1 1269.97   33.30
  -1   4  -1 1287.97   30.10
  -3  -1  -1 1285.27   33.70
  -3  -1  -1 1313.47   36.10
   3   1   1 1333.97   35.80
   1  -4   1 1289.47   36.60
   3   1   1 1274.77   34.20
  -4   3   1 1340.57   34.60
   3   1   1 1251.17   27.10
  -4   3   1 1232.28   36.10
   1  -4   1 1217.88   33.10
   1  -4   1 1245.18   30.80
  -3   0  -1 2574.94   51.99
   0   3  -1 2590.44   59.59
   3  -3  -1 2553.74   55.09
   3  -3  -1 2653.03   55.89
  -3   0  -1 2586.44   56.29
   0   3  -1 2492.35   55.29
   0   3  -1 2613.24   55.79
  -3   0  -1 2564.34   61.79
   3  -3  -1 2591.04   58.29
   0  -3   1 2550.64   59.79
   3   0   1 2694.63   58.39
   0  -3   1 2608.14   56.49
   3   0   1 2631.24   51.99
   0  -3   1 2531.35   54.89
   3   0   1 2569.74   56.69
  -3   3   1 2697.73   58.79
  -3   3   1 2698.83   56.19
  -3   1  -1 6382.56  124.69
   1   2  -1 6274.77  130.69
   3   0  -1 3710.63   71.09
   0  -3  -1 3610.84   76.59
   3   0  -1 3798.92   81.29
  -3   3  -1 3694.73   78.99
  -3   3  -1 3863.21   77.29
   0  -3  -1 3685.83   82.29
   3   0  -1 3745.23   78.19
   0  -3  -1 3747.43   76.79
   0   3   1 3656.83   78.29
   3  -3   1 3801.42   78.09
   3  -3   1 3666.53   71.09
   0   3   1 3592.14   76.49
   3  -3   1 3700.03   78.29
  -3   0   1 3732.73   77.49
   3  -3   1 3704.33   70.79
   0   3   1 3675.63   76.69
  -3   0   1 3713.53   81.29
   4  -1  -1 1133.29   30.30
  -3   4  -1 1147.89   30.80
  -3   4  -1 1158.28   32.50
   4  -1  -1 1130.19   26.60
  -3   4  -1 1100.19   22.30
   4  -1  -1 1086.09   32.70
  -1  -3  -1 1129.59   31.30
  -1  -3  -1 1090.39   27.80
  -1  -3  -1 1113.99   31.60
   1   3   1 1130.49   30.80
   3  -4   1 1089.79   31.40
  -4   1   1 1094.29   26.50
   3  -4   1 1142.99   32.00
  -4   1   1 1164.18   30.10
   3  -4   1 1120.49   21.90
   1   3   1 1063.39   31.30
  -2  -3  -1  252.27   14.40
   5  -2  -1  242.48   14.30
  -3   5  -1  240.88   14.10
  -2  -3  -1  221.48   13.20
  -2  -3  -1  238.98    9.90
   5  -2  -1  260.37   12.90
   5  -2  -1  256.37   13.00
  -3   5  -1  247.68   13.50
  -2  -3  -1  247.78    9.90
  -3   5  -1  242.08    7.60
   3  -5   1  233.18    7.50
  -5   2   1  241.98   12.40
   3  -5   1  248.58   13.90
  -5   2   1  248.98   11.50
   3  -5   1  253.47   14.60
   2   3   1  252.87   14.00
   2   3   1  257.07   14.20
  -3   6  -1 2739.03   65.99
  -3   6  -1 2549.34   65.79
  -3  -3  -1 2671.53   67.19
   6  -3  -1 2651.03   61.39
   6  -3  -1 2657.13   65.69
  -3  -3  -1 2646.64   54.59
  -3  -3  -1 2615.34   65.39
  -3  -3  -1 2727.33   55.49
  -3   6  -1 2674.43   54.49
   6  -3  -1 2592.14   65.19
   6  -3  -1 2629.04   62.29
   3  -6   1 2603.94   65.09
   3  -6   1 2661.13   55.19
   3  -6   1 2740.83   68.39
  -6   3   1 2714.43   62.79
  -6   3   1 2599.34   61.59
   3   3   1 2672.43   66.29
   3   3   1 2652.33   65.69
  -4  -3  -1 1049.79   24.70
   7  -4  -1 1065.49   35.50
   7  -4  -1 1085.09   33.60
   7  -4  -1 1072.09   35.30
  -4  -3  -1 1101.09   38.80
  -3   7  -1 1107.69   37.70
  -4  -3  -1 1023.30   35.40
   7  -4  -1 1016.60   32.70
  -4  -3  -1 1059.59   24.10
  -3   7  -1 1092.39   36.60
   4   3   1 1114.49   37.60
   3  -7   1 1080.39   28.30
  -7   4   1 1039.60   33.60
   3  -7   1 1070.59   38.40
   3  -7   1 1010.10   35.00
  -7   4   1 1073.49   33.60
   4   3   1 1028.20   36.50
  -4  -2  -1  500.35   21.10
  -2   6  -1  490.05   22.30
  -2   6  -1  447.76   20.80
  -2   6  -1  480.15   15.90
   6  -4  -1  455.05   20.00
  -4  -2  -1  475.05   12.70
   6  -4  -1  483.95   20.10
  -4  -2  -1  474.35   22.80
  -4  -2  -1  474.95   12.30
   6  -4  -1  475.95   19.00
   6  -4  -1  438.86   19.70
   4   2   1  483.45   22.30
  -6   4   1  484.05   20.80
   2  -6   1  480.65   23.30
   2  -6   1  458.35   20.40
   4   2   1  504.55   22.20
   2  -6   1  482.45   17.10
  -1   5  -1  633.84   22.90
  -1   5  -1  620.04   19.60
  -1   5  -1  622.04   24.60
  -4  -1  -1  637.74   25.10
  -4  -1  -1  646.84   15.50
   5  -4  -1  627.34   23.20
  -4  -1  -1  685.93   23.20
   5  -4  -1  686.93   22.20
   5  -4  -1  657.03   21.40
   4   1   1  621.04   23.30
   1  -5   1  608.84   25.20
   1  -5   1  676.93   22.80
   4   1   1  635.94   24.30
   4   1   1  643.44   15.50
  -5   4   1  620.14   23.40
   4  -4  -1  129.99    8.70
   0   4  -1  129.89   10.50
   0   4  -1  129.89    8.60
   4  -4  -1  136.49    8.10
   4  -4  -1  127.69    9.90
   0   4  -1  123.49    8.70
  -4   0  -1  139.59   10.50
  -4   0  -1  125.59    6.10
  -4   0  -1  128.89    9.10
   0  -4   1  149.99   11.40
  -4   4   1  129.79    8.30
   0  -4   1  124.19    9.10
  -4   4   1  134.49   10.40
   4   0   1  132.69    6.10
   4   0   1  141.89    9.70
   4   0   1  141.19   10.30
  -4   1  -1  828.42   21.90
   1   3  -1  836.52   25.60
   3  -4  -1  857.61   21.70
  -4   1  -1  835.92   24.50
   3  -4  -1  850.11   26.80
  -4   1  -1  874.51   26.20
   1   3  -1  835.82   21.80
   3  -4  -1  814.82   24.60
   1   3  -1  854.31   27.70
  -1  -3   1  857.21   21.60
  -3   4   1  837.52   26.70
  -3   4   1  864.81   22.90
  -1  -3   1  831.12   27.40
   4  -1   1  844.32   21.60
   4  -1   1  858.21   24.80
  -1  -3   1  837.62   26.20
  -3   4   1  869.41   23.80
   4  -1   1  852.51   25.30
  -4   2  -1  280.87   12.20
   2   2  -1  278.37   14.10
  -4   2  -1  283.37   12.40
   2  -4  -1  288.77   10.60
   2   2  -1  285.77    8.20
   2  -4  -1  276.67   12.90
  -4   2  -1  296.77   12.30
   2   2  -1  299.67   14.40
   2  -4  -1  275.97   13.70
   4  -2   1  287.87   11.80
   4  -2   1  292.07   12.40
  -2  -2   1  285.77    7.90
  -2   4   1  278.17   13.80
  -2   4   1  293.47   11.00
   4  -2   1  280.07   11.80
  -2  -2   1  266.87   13.70
  -2  -2   1  300.77   14.80
  -2   4   1  257.37   12.10
   1  -4  -1  874.51   25.90
  -4   3  -1  842.22   25.50
   1  -4  -1  802.72   25.70
   3   1  -1  839.32   27.50
   1  -4  -1  834.52   23.30
   3   1  -1  831.72   26.30
  -3  -1   1  809.52   25.40
  -1   4   1  858.51   25.70
   4  -3   1  835.52   24.10
   4  -3   1  857.31   24.70
  -1   4   1  808.02   22.70
   4  -3   1  832.42   21.30
  -1   4   1  856.11   25.70
  -3  -1   1  834.22   28.10
   4  -3   1  839.52   24.90
   0  -4  -1  452.55   17.30
  -4   4  -1  486.85   17.50
   0  -4  -1  473.85   17.40
   4   0  -1  488.25   18.70
   4   0  -1  455.35   11.70
   4   0  -1  510.35   21.00
   0  -4  -1  455.35   19.20
  -4   4  -1  473.35   19.20
   4  -4   1  476.15   12.70
   0   4   1  462.65   17.30
   0   4   1  481.45   17.40
  -4   0   1  498.75   21.20
   0   4   1  439.16   18.60
   4  -4   1  500.65   18.70
   4  -4   1  474.95   12.60
  -4   0   1  499.25   18.30
   4  -4   1  457.55   18.40
  -1  -4  -1  278.67   14.80
  -4   5  -1  279.47   15.60
   5  -1  -1  276.87   14.20
  -4   5  -1  282.07   14.10
   5  -1  -1  264.37   10.20
   5  -1  -1  249.68   15.70
  -1  -4  -1  262.77   15.00
  -5   1   1  264.97   13.50
   4  -5   1  290.67   15.40
  -5   1   1  282.57   10.70
   1   4   1  277.37   12.50
   1   4   1  287.87   14.60
   4  -5   1  273.67    7.10
   1   4   1  253.67   14.80
   4  -5   1  263.27   14.80
  -4   6  -1 9710.83  181.98
   6  -2  -1 9663.53  188.28
  -4   6  -1 9562.74  194.28
  -4   6  -1 9629.04  197.98
  -2  -4  -1 9815.92  197.58
  -2  -4  -1 9822.42  187.78
  -2  -4  -1 9601.44  187.28
   6  -2  -1 9521.05  197.68
   6  -2  -1 9982.00  194.48
  -2  -4  -1 9559.44  196.88
   2   4   1 9479.45  197.48
   4  -6   1 9740.93  197.88
  -6   2   1 9999.00  189.18
   4  -6   1 9681.13  196.78
   7  -3  -1  564.14   22.90
  -4   7  -1  569.64   24.00
  -4   7  -1  521.35   25.10
  -4   7  -1  561.34   15.60
  -3  -4  -1  551.14   25.90
   7  -3  -1  525.55   24.50
  -3  -4  -1  598.84   25.80
  -3  -4  -1  579.34   17.70
   7  -3  -1  576.94   25.30
  -3  -4  -1  544.05   18.70
   7  -3  -1  562.04   20.70
   4  -7   1  560.44   15.60
   3   4   1  565.84   25.40
   4  -7   1  536.65   24.40
  -7   3   1  545.85   21.10
   3   4   1  555.54   24.90
  -7   3   1  515.65   22.20
   4  -7   1  546.55   25.80
  -4   8  -1  552.34   28.90
  -4  -4  -1  548.35   16.20
   8  -4  -1  501.15   24.60
   8  -4  -1  533.35   22.10
  -4   8  -1  543.95   18.60
  -4  -4  -1  530.55   27.30
   8  -4  -1  544.25   25.10
   8  -4  -1  546.75   23.90
  -4  -4  -1  532.15   25.50
  -4  -4  -1  546.05   15.60
  -4   8  -1  579.24   27.60
  -8   4   1  554.74   23.10
   4  -8   1  542.85   27.50
   4  -8   1  525.05   29.00
   4   4   1  518.35   25.90
   4  -8   1  541.05   17.20
  -8   4   1  563.14   24.00
   9  -5  -1  397.36   20.20
   9  -5  -1  429.26   23.00
   9  -5  -1  405.86   22.20
  -4   9  -1  381.06   22.30
  -5  -4  -1  425.66   11.80
  -4   9  -1  419.96   15.70
  -4   9  -1  411.46   24.50
  -5  -4  -1  438.86   11.60
  -5  -4  -1  384.16   22.70
   9  -5  -1  389.96   20.90
  -5  -4  -1  392.36   27.90
   4  -9   1  411.46   16.30
   4  -9   1  401.86   23.40
   4  -9   1  379.36   24.90
   5   4   1  394.26   23.90
   5   4   1  402.66   23.90
  -9   5   1  408.26   21.40
   8  -5  -1  815.92   30.80
  -3   8  -1  817.12   33.00
  -3   8  -1  878.41   33.90
  -3   8  -1  839.42   24.30
  -5  -3  -1  819.32   31.90
   8  -5  -1  775.02   29.60
  -5  -3  -1  813.52   18.10
   8  -5  -1  848.72   34.00
  -5  -3  -1  823.22   18.50
  -5  -3  -1  814.62   35.00
   8  -5  -1  865.01   31.70
   3  -8   1  798.42   35.00
   3  -8   1  840.32   32.50
   5   3   1  816.82   33.30
   5   3   1  814.02   33.00
   3  -8   1  790.52   25.30
  -8   5   1  792.42   30.60
  -5  -2  -1  482.25   25.20
  -5  -2  -1  522.15   12.60
   7  -5  -1  562.14   22.20
  -5  -2  -1  527.35   23.60
  -2   7  -1  532.65   24.10
  -5  -2  -1  544.15   12.90
   7  -5  -1  546.35   22.50
  -2   7  -1  546.65   18.80
   7  -5  -1  502.55   22.50
  -2   7  -1  549.35   25.40
   7  -5  -1  530.45   22.40
   5   2   1  523.35   24.30
   2  -7   1  538.85   19.90
   2  -7   1  504.95   25.80
  -7   5   1  529.05   23.60
   5   2   1  590.24   26.20
   2  -7   1  523.65   23.10
  -1   6  -1  881.21   32.80
  -1   6  -1  879.61   30.20
  -5  -1  -1  923.11   20.90
   6  -5  -1  912.31   28.70
   6  -5  -1  860.61   30.80
  -5  -1  -1  927.41   34.00
   6  -5  -1  924.51   29.60
  -1   6  -1  926.51   27.30
  -5  -1  -1  913.71   30.60
   6  -5  -1  921.21   28.50
   1  -6   1  920.91   34.50
   5   1   1  928.91   32.80
   1  -6   1  936.51   28.80
   5   1   1  970.50   32.40
   5   1   1  919.41   20.70
  -6   5   1  904.21   31.90
   1  -6   1  938.61   30.00
  -5   0  -1 1021.40   34.20
   0   5  -1 1035.80   30.20
  -5   0  -1 1015.00   31.10
  -5   0  -1  971.40   23.90
   0   5  -1  965.00   29.30
   0   5  -1  978.90   33.80
   5  -5  -1 1019.60   30.70
   5  -5  -1  992.40   32.60
   5  -5  -1 1019.00   27.80
   0  -5   1  944.51   30.30
  -5   5   1 1035.90   29.20
   0  -5   1 1069.09   35.80
   5   0   1 1007.80   31.70
  -5   5   1  993.40   33.10
   0  -5   1  970.40   28.90
   5   0   1 1001.50   23.70
   5   0   1 1006.70   32.90
  -5   1  -1  439.66   19.40
   4  -5  -1  402.66   17.40
  -5   1  -1  401.16   14.00
   1   4  -1  389.76   19.20
   4  -5  -1  385.06   13.60
   4  -5  -1  407.26   18.80
   1   4  -1  401.36   17.60
   1   4  -1  411.86   17.00
  -5   1  -1  390.96   16.70
  -1  -4   1  389.46   14.20
  -4   5   1  428.36   16.30
   5  -1   1  411.66   13.60
   5  -1   1  405.86   18.00
  -1  -4   1  402.86   18.30
  -4   5   1  399.86   15.10
  -1  -4   1  393.86   19.50
   5  -1   1  439.26   17.90
  -4   5   1  419.86   19.40
  -5   2  -1  674.33   22.30
   3  -5  -1  637.44   18.40
   2   3  -1  652.73   17.30
  -5   2  -1  639.24   20.60
   2   3  -1  612.54   24.20
   3  -5  -1  673.23   24.50
   2   3  -1  674.33   24.20
  -5   2  -1  663.03   23.00
   3  -5  -1  625.94   22.80
  -2  -3   1  687.43   25.20
  -3   5   1  631.74   19.30
  -2  -3   1  639.34   16.80
  -3   5   1  690.73   25.10
  -3   5   1  670.83   21.90
  -2  -3   1  672.03   25.20
   5  -2   1  665.53   22.20
   5  -2   1  668.63   22.30
   5  -2   1  612.84   19.60
  -5   3  -1 3703.23   80.29
  -5   3  -1 3846.02   82.29
   2  -5  -1 3749.22   83.99
   2  -5  -1 3831.02   84.49
   3   2  -1 3657.13   84.89
   3   2  -1 3865.11   86.49
   5  -3   1 3806.92   83.09
  -3  -2   1 3833.02   87.39
   5  -3   1 3742.93   81.09
  -2   5   1 3769.12   82.69
  -2   5   1 3781.52   84.49
   5  -3   1 3761.12   81.19
  -2   5   1 3847.42   78.49
  -3  -2   1 3664.53   84.19
   4   1  -1 2426.16   60.89
   1  -5  -1 2377.36   56.89
   4   1  -1 2327.27   58.39
   1  -5  -1 2289.97   58.39
   1  -5  -1 2266.67   53.69
  -5   4  -1 2426.96   58.39
  -4  -1   1 2329.47   57.19
   5  -4   1 2348.97   55.29
  -1   5   1 2284.27   56.59
  -4  -1   1 2285.87   60.69
   5  -4   1 2419.56   57.09
   5  -4   1 2371.06   56.19
   5  -4   1 2338.87   50.79
  -1   5   1 2390.06   57.99
  -1   5   1 2316.97   53.49
   5  -4   1 2372.66   51.59
   0  -5  -1 1829.82   47.40
   5   0  -1 1840.42   37.50
  -5   5  -1 1913.01   50.69
   5   0  -1 1817.72   48.90
   0  -5  -1 1776.12   50.09
   0  -5  -1 1903.61   47.10
   5   0  -1 1843.72   52.09
   5  -5   1 1817.02   39.40
  -5   0   1 1815.22   52.59
   5  -5   1 1858.21   49.30
   0   5   1 1829.42   46.80
   0   5   1 1898.01   47.00
   5  -5   1 1925.11   49.20
   5  -5   1 1848.72   39.50
  -5   0   1 1911.01   48.50
   0   5   1 1798.32   49.70
   6  -1  -1 2222.58   60.59
  -1  -5  -1 2260.77   59.79
   6  -1  -1 2182.58   47.90
   6  -1  -1 2208.08   57.29
  -1  -5  -1 2188.48   57.29
  -5   6  -1 2305.67   56.39
  -1  -5  -1 2271.67   53.29
  -5   6  -1 2349.26   60.99
  -6   1   1 2242.48   48.70
   5  -6   1 2214.18   58.49
   5  -6   1 2255.07   58.99
   1   5   1 2133.19   58.59
   1   5   1 2126.09   52.89
  -6   1   1 2217.88   55.99
   5  -6   1 2237.98   43.90
   1   5   1 2346.47   57.19
  -6   1   1 2128.09   60.49
  -5   7  -1  247.98   17.60
  -2  -5  -1  231.48   12.00
  -2  -5  -1  228.78   16.70
  -5   7  -1  231.18    7.90
   7  -2  -1  231.08   11.30
   7  -2  -1  234.08   16.80
   7  -2  -1  238.78   15.30
  -2  -5  -1  221.68   15.90
  -5   7  -1  237.48   14.80
  -7   2   1  230.18   11.80
   2   5   1  190.98   15.20
   2   5   1  239.38   15.90
   5  -7   1  271.77   17.20
  -7   2   1  236.48   14.80
   5  -7   1  246.78    7.40
   5  -7   1  255.37   17.20
   8  -3  -1   72.89    7.70
  -3  -5  -1   82.69    7.00
  -5   8  -1   68.39    5.00
  -3  -5  -1   90.69   14.20
   8  -3  -1   77.09   11.60
   8  -3  -1   90.89   13.70
   8  -3  -1   93.79   14.20
  -3  -5  -1   73.29   12.70
  -5   8  -1   76.59   13.20
  -3  -5  -1   72.49    6.80
  -5   8  -1   79.99   11.40
   5  -8   1   65.79   12.60
   3   5   1   74.09   12.30
   5  -8   1   75.19    5.00
  -8   3   1   79.79   11.10
   5  -8   1   77.19   12.40
  -8   3   1   69.59    8.20
  -5   9  -1  179.88    8.90
   9  -4  -1  203.68   16.60
  -4  -5  -1  192.78   10.10
   9  -4  -1  190.48   12.70
  -4  -5  -1  189.58    9.40
  -4  -5  -1  199.08   17.00
  -5   9  -1  169.28   16.60
   9  -4  -1  179.38   15.90
  -5   9  -1  158.18   14.40
   9  -4  -1  202.68   15.30
  -4  -5  -1  174.88   17.00
   4   5   1  177.58   16.40
   5  -9   1  185.18   15.90
   5  -9   1  191.48    9.10
   4   5   1  187.68   16.60
   5  -9   1  177.88   17.20
  -9   4   1  161.38   14.10
  -9   4   1  176.18   13.40
  -5  10  -1    6.50    3.60
  -5  10  -1    5.60    8.40
  -5  -5  -1    9.60    2.90
  -5  -5  -1    5.70    2.60
  -5  -5  -1   -6.90    6.40
  10  -5  -1    7.30    4.50
  10  -5  -1   15.10    7.50
  10  -5  -1   22.60    8.70
   5   5   1    8.70    7.90
   5 -10   1   -0.40    6.30
   5 -10   1    6.80    4.10
 -10   5   1   14.60    7.10
  -6  -5  -1  473.85   28.10
  11  -6  -1  440.86   25.80
  -5  11  -1  400.16   16.80
  11  -6  -1  417.46   25.70
  11  -6  -1  423.96   23.10
  -5  11  -1  405.46   27.70
   5 -11   1  398.76   28.50
   6   5   1  409.26   27.30
 -11   6   1  428.46   24.50
   5 -11   1  397.36   17.50
  -4  10  -1  129.89   17.90
  -4  10  -1  133.99    9.70
  10  -6  -1  133.69   14.10
  10  -6  -1  123.89   12.20
  10  -6  -1  109.79   12.90
   4 -10   1   91.69   16.50
   6   4   1  138.79   18.80
 -10   6   1  110.49   14.90
   4 -10   1  107.59    9.70
  -3   9  -1  129.09   16.70
   9  -6  -1  100.39   11.20
   9  -6  -1  101.29   11.60
   9  -6  -1  122.39   14.00
  -3   9  -1  108.79   15.60
  -3   9  -1  105.09    9.00
  -6  -3  -1   91.99   13.60
   9  -6  -1   90.39   12.10
   3  -9   1  106.89   17.00
  -9   6   1  106.59   14.70
   6   3   1  133.19   15.00
   3  -9   1  106.09   12.10
   6   3   1  124.69   14.50
   3  -9   1  102.29    9.60
   8  -6  -1   86.89   12.50
  -2   8  -1   82.19   12.90
  -6  -2  -1   88.69   12.70
   8  -6  -1   72.19   11.00
   8  -6  -1   78.09    9.60
   8  -6  -1   73.19   10.90
   8  -6  -1   76.19    8.90
  -2   8  -1   63.29    8.70
  -2   8  -1  102.69   14.20
  -6  -2  -1   65.59   13.50
   2  -8   1   74.69   11.40
  -8   6   1   71.79   12.10
   6   2   1   70.79   12.90
   2  -8   1   67.59    8.30
   6   2   1   91.59   13.80
   2  -8   1   55.59   12.40
   7  -6  -1  538.55   22.20
   7  -6  -1  582.04   25.50
  -1   7  -1  565.34   24.10
  -1   7  -1  540.45   26.10
   7  -6  -1  606.44   22.20
  -6  -1  -1  554.54   24.50
   7  -6  -1  583.64   24.10
  -1   7  -1  532.45   21.00
  -6  -1  -1  567.94   14.20
  -6  -1  -1  589.94   28.00
   1  -7   1  566.74   28.10
   6   1   1  563.84   26.50
  -7   6   1  566.04   26.00
   1  -7   1  576.64   23.00
   6   1   1  588.44   26.20
   6   1   1  562.24   14.10
   1  -7   1  581.24   23.50
  -6   0  -1   26.50    4.10
  -6   0  -1   25.70    7.50
   6  -6  -1   27.00    7.20
   0   6  -1   25.00    6.50
   6  -6  -1   23.20    7.30
  -6   0  -1   10.50    6.60
   6  -6  -1   30.50    6.00
   0   6  -1   30.30    7.10
   0   6  -1   20.00    7.40
   6   0   1   25.10    3.80
  -6   6   1   35.30    6.70
   0  -6   1   26.30    9.10
   0  -6   1   29.50    6.70
  -6   6   1   31.00    8.80
   6   0   1   27.10    8.30
   6   0   1   34.80    8.50
   0  -6   1   21.70    6.40
   5  -6  -1 4198.48   95.89
  -6   1  -1 4104.09   95.89
  -6   1  -1 4174.78   88.49
   1   5  -1 4104.19   87.99
   5  -6  -1 4142.29   93.09
   1   5  -1 4203.38   92.69
   5  -6  -1 4142.19   85.09
  -6   1  -1 4368.46   92.89
   1   5  -1 4085.89   96.99
  -5   6   1 4230.48   90.29
  -1  -5   1 4001.50   93.79
  -1  -5   1 4263.47   98.79
   6  -1   1 4122.59   92.99
   6  -1   1 4026.40   83.79
   6  -1   1 4077.89   94.09
  -1  -5   1 4078.69   86.89
  -5   6   1 4262.97   96.89
  -5   6   1 3981.90   87.49
   2   4  -1  371.66   20.00
  -6   2  -1  383.26   19.20
   2   4  -1  387.96   13.70
   4  -6  -1  363.66   13.30
   4  -6  -1  360.36   19.10
   4  -6  -1  342.07   17.80
  -6   2  -1  361.46   15.30
   2   4  -1  378.76   19.10
  -6   2  -1  379.86   17.60
   6  -2   1  366.86   17.40
  -2  -4   1  354.16   12.80
  -4   6   1  378.86   19.90
  -2  -4   1  339.57   19.00
   6  -2   1  358.16   17.80
  -4   6   1  375.06   16.80
   6  -2   1  368.66   14.50
  -2  -4   1  383.06   20.20
  -4   6   1  376.06   16.60
  -6   3  -1  451.25   19.20
   3   3  -1  407.26   20.50
  -6   3  -1  429.76   19.00
   3  -6  -1  466.65   17.70
  -6   3  -1  456.75   18.60
   3   3  -1  432.66   21.30
   3   3  -1  443.66   11.90
   3  -6  -1  423.36   20.40
   3  -6  -1  414.86   20.20
  -3   6   1  449.16   19.20
  -3  -3   1  433.26   21.00
   6  -3   1  443.66   18.30
  -3  -3   1  445.16   22.20
  -3  -3   1  433.36   11.40
  -3   6   1  463.15   21.70
   6  -3   1  450.35   18.80
  -3   6   1  436.26   16.10
   6  -3   1  434.76   17.60
   2  -6  -1  113.09   11.50
   2  -6  -1  131.19   11.40
   4   2  -1  109.59   11.30
   4   2  -1  132.99   12.90
  -6   4  -1  122.99   10.90
   2  -6  -1  116.99    9.00
   6  -4   1  105.49    8.50
  -4  -2   1  102.59   10.60
   6  -4   1  117.19    9.80
  -2   6   1  103.69   10.80
  -2   6   1  117.19    9.00
  -2   6   1   95.39   10.00
   6  -4   1  123.09   10.60
  -4  -2   1  124.19   12.90
   5   1  -1  107.39   12.10
   1  -6  -1   81.99   11.80
  -6   5  -1   95.49   12.70
   1  -6  -1   88.19    9.80
   5   1  -1   89.59   12.10
   1  -6  -1   94.99    9.40
  -1   6   1   81.89   10.90
   6  -5   1   86.99    9.60
   6  -5   1   87.99    9.90
   6  -5   1   90.29    9.30
  -5  -1   1   93.19   10.30
  -1   6   1   87.19   10.00
   6  -5   1   88.39    6.90
  -5  -1   1   95.19   13.80
  -1   6   1   71.09    8.20
   6  -5   1   95.89    7.40
   0  -6  -1  308.57   18.80
   6   0  -1  264.97    8.10
   6   0  -1  282.87   18.70
   0  -6  -1  285.97   15.30
   0  -6  -1  265.67   15.70
  -6   6  -1  271.27   17.60
   6   0  -1  295.57   17.20
   6  -6   1  274.47   10.20
  -6   0   1  288.17   16.40
  -6   0   1  248.18   18.10
   6  -6   1  278.67   16.80
   6  -6   1  254.07   16.50
   6  -6   1  275.47   10.10
   0   6   1  270.37   17.00
   0   6   1  252.97   14.80
   0   6   1  263.87   15.40
  -6   7  -1  507.15   22.10
   7  -1  -1  480.85   26.00
  -1  -6  -1  548.15   26.00
   7  -1  -1  495.85   15.50
  -1  -6  -1  556.54   24.50
   7  -1  -1  541.45   26.70
  -6   7  -1  536.05   26.10
  -1  -6  -1  488.75   20.20
  -7   1   1  501.45   26.10
   6  -7   1  551.34   28.50
  -7   1   1  501.85   22.70
   1   6   1  539.85   23.50
   6  -7   1  518.15   24.90
   1   6   1  521.95   25.00
   1   6   1  503.05   20.70
   6  -7   1  513.65   13.90
   6  -7   1  509.35   12.80
  -7   1   1  521.55   16.40
   8  -2  -1   59.89   11.60
   8  -2  -1   58.39    6.30
  -2  -6  -1   45.20   10.00
  -6   8  -1   55.99   11.70
  -2  -6  -1   62.89    8.60
   8  -2  -1   62.29   10.80
  -6   8  -1   65.29   10.60
  -8   2   1   55.89    7.40
   6  -8   1   49.99   11.40
   6  -8   1   51.39    3.30
   2   6   1   55.29   11.80
  -8   2   1   52.59    9.60
   6  -8   1   47.00   10.10
   2   6   1   63.29   11.70
   9  -3  -1  692.33   34.00
   9  -3  -1  733.23   25.00
  -3  -6  -1  658.73   32.50
  -6   9  -1  765.02   18.70
  -6   9  -1  736.33   34.40
   9  -3  -1  776.52   33.90
  -3  -6  -1  742.53   33.30
   9  -3  -1  775.82   34.30
  -6   9  -1  746.93   30.50
  -3  -6  -1  760.82   24.40
  -3  -6  -1  762.72   24.40
  -9   3   1  791.52   31.00
  -9   3   1  734.73   26.10
   3   6   1  684.33   32.90
   3   6   1  817.32   33.50
   6  -9   1  760.42   34.80
   6  -9   1  740.93   18.10
  -6  10  -1   14.60    9.70
  10  -4  -1   35.50   10.70
  10  -4  -1   20.20    6.40
  -4  -6  -1   15.70    4.60
  -4  -6  -1   22.10    4.70
  10  -4  -1   17.80    9.70
  -4  -6  -1   40.70   11.40
  -6  10  -1   20.20    3.90
 -10   4   1   18.20    6.20
 -10   4   1   22.30   10.10
   6 -10   1   19.00    3.70
   6 -10   1   17.20    9.70
  11  -5  -1   17.50    7.70
  -6  11  -1   29.70   12.30
  -5  -6  -1   30.40    4.80
  11  -5  -1   12.80    8.50
  11  -5  -1   15.40    9.30
  -5  -6  -1   23.30   10.60
 -11   5   1   18.50    8.30
 -11   5   1   24.60    9.70
   5   6   1    6.50    9.70
   6 -11   1   20.80    4.60
   6 -11   1   21.60   11.50
  -6  12  -1  178.28   10.50
  12  -6  -1  154.88   14.80
  -6  -6  -1  169.38   19.40
  -6  12  -1  182.68   24.60
  12  -6  -1  182.68   17.90
   6 -12   1  188.58   11.00
   6   6   1  176.98   20.50
   6 -12   1  180.08   20.90
 -12   6   1  174.78   16.90
  -6  13  -1  191.68   11.80
  -7  -6  -1  176.98   20.20
  13  -7  -1  162.78   18.60
  -6  13  -1  189.48   21.30
   7   6   1  194.48   21.80
   6 -13   1  175.38   11.80
   6 -13   1  207.48   23.00
 -13   7   1  183.38   18.10
  12  -7  -1  601.04   32.00
  -7  -5  -1  597.54   33.10
  -5  12  -1  568.34   34.20
  -5  12  -1  626.34   22.80
  12  -7  -1  637.64   31.40
   5 -12   1  553.14   23.00
   7   5   1  614.24   34.60
   5 -12   1  630.34   37.20
 -12   7   1  603.74   31.20
  -4  11  -1 1163.88   47.30
  11  -7  -1 1237.28   43.50
  11  -7  -1 1134.59   48.60
  11  -7  -1 1177.68   43.70
  -7  -4  -1 1154.48   45.50
  -4  11  -1 1144.39   34.60
 -11   7   1 1206.68   45.20
   4 -11   1 1158.58   50.09
   4 -11   1 1225.48   37.40
   7   4   1 1141.19   47.20
  10  -7  -1 1444.66   49.10
  -3  10  -1 1577.94   42.30
  10  -7  -1 1483.65   47.40
  10  -7  -1 1567.44   48.50
  -3  10  -1 1532.65   52.69
  -7  -3  -1 1564.64   51.99
   3 -10   1 1485.35   44.20
   3 -10   1 1426.66   63.69
 -10   7   1 1575.74   51.89
   7   3   1 1534.25   53.89
  -2   9  -1  904.01   36.60
   9  -7  -1  883.41   34.00
   9  -7  -1 1013.30   37.70
   9  -7  -1  977.90   33.90
   9  -7  -1  950.10   35.70
   9  -7  -1  995.70   33.80
  -7  -2  -1  999.00   37.50
  -2   9  -1 1000.30   31.40
   2  -9   1  952.40   41.40
   2  -9   1  961.10   33.20
   7   2   1  973.60   39.70
  -9   7   1  945.41   38.00
   2  -9   1  946.21   35.60
   8  -7  -1  444.36   22.50
  -1   8  -1  415.16   24.20
  -7  -1  -1  380.76   24.60
   8  -7  -1  421.26   20.50
   8  -7  -1  436.36   19.90
  -1   8  -1  440.96   19.90
  -7  -1  -1  429.96   22.40
  -7  -1  -1  433.96   10.80
  -1   8  -1  427.06   22.10
   8  -7  -1  452.55   23.80
   8  -7  -1  424.66   18.90
   7   1   1  444.46   24.90
   7   1   1  427.86   10.80
   1  -8   1  463.15   26.90
   7   1   1  388.56   23.00
   1  -8   1  453.15   21.70
  -8   7   1  420.76   23.80
   1  -8   1  417.06   20.80
   0   7  -1   32.20    7.30
  -7   0  -1   39.40    8.70
  -7   0  -1   27.90   15.40
   7  -7  -1   40.90    8.20
   0   7  -1   38.50   10.10
   7  -7  -1   25.70    5.60
   0   7  -1   38.00    8.10
   7  -7  -1   35.20    8.40
   7  -7  -1   29.00    7.80
  -7   0  -1   25.40    4.10
   7   0   1   27.80    9.10
   7   0   1   30.90    4.30
   0  -7   1   24.70    9.20
   7   0   1   39.10    9.20
  -7   7   1   42.40   10.60
   0  -7   1   14.30    6.40
   0  -7   1   44.40    8.30
   6  -7  -1    7.80    6.10
  -7   1  -1   10.40    5.40
   1   6  -1   38.20    8.70
   1   6  -1   22.60    5.80
   1   6  -1   17.50    8.00
  -7   1  -1   14.20    7.50
   6  -7  -1   18.80    4.40
  -7   1  -1   25.70    5.00
   6  -7  -1    6.00    7.10
  -1  -6   1   18.00    5.40
  -6   7   1   13.80    4.70
  -1  -6   1   13.20    7.00
  -1  -6   1   19.30    8.40
  -6   7   1   36.80    9.90
   7  -1   1   31.30    8.70
   2   5  -1  819.72   24.50
   2   5  -1  823.42   30.80
  -7   2  -1  853.61   32.00
   2   5  -1  761.62   32.10
   5  -7  -1  845.62   32.50
   5  -7  -1  821.62   30.80
  -7   2  -1  861.81   26.00
  -7   2  -1  815.12   29.30
  -5   7   1  831.12   25.50
  -5   7   1  820.72   32.80
   7  -2   1  838.92   30.10
  -2  -5   1  833.72   32.30
   7  -2   1  818.32   24.50
   7  -2   1  859.01   30.80
  -2  -5   1  793.02   32.80
  -2  -5   1  863.31   25.10
  -5   7   1  849.72   28.60
   3   4  -1 1282.77   29.60
   4  -7  -1 1180.98   39.70
   3   4  -1 1320.87   41.60
  -7   3  -1 1279.17   36.50
   4  -7  -1 1204.38   31.70
  -7   3  -1 1270.27   38.40
   4  -7  -1 1261.47   41.10
   3   4  -1 1201.48   41.50
  -7   3  -1 1287.67   39.70
  -4   7   1 1178.98   40.90
   7  -3   1 1254.07   34.90
  -4   7   1 1263.77   38.00
   7  -3   1 1285.37   38.40
  -4   7   1 1243.28   33.40
  -3  -4   1 1357.86   43.30
  -3  -4   1 1237.08   42.10
   7  -3   1 1267.07   38.10
  -3  -4   1 1274.57   28.90
   3  -7  -1 1385.56   36.70
   3  -7  -1 1388.56   43.70
   4   3  -1 1388.26   45.20
   3  -7  -1 1457.15   45.20
   4   3  -1 1427.66   45.30
  -7   4  -1 1460.25   42.00
  -3   7   1 1463.15   37.50
   7  -4   1 1399.46   39.50
  -4  -3   1 1525.95   45.80
  -4  -3   1 1423.76   47.10
   7  -4   1 1429.06   41.10
   7  -4   1 1430.96   40.40
  -3   7   1 1509.15   45.60
  -3   7   1 1409.56   42.50
   2  -7  -1  681.33   23.40
  -7   5  -1  600.14   25.90
   2  -7  -1  663.53   26.80
   5   2  -1  608.54   28.10
   5   2  -1  628.34   27.70
   2  -7  -1  627.64   27.90
   7  -5   1  662.13   23.00
  -5  -2   1  635.84   29.60
   7  -5   1  657.03   25.50
   7  -5   1  606.74   21.50
  -2   7   1  622.74   22.30
  -2   7   1  668.93   27.20
  -2   7   1  654.93   26.90
   7  -5   1  645.94   24.80
  -5  -2   1  615.14   26.50
   7  -5   1  666.13   25.80
   1  -7  -1  467.95   24.40
   6   1  -1  512.25   25.90
  -7   6  -1  465.75   23.50
   1  -7  -1  470.55   20.90
   1  -7  -1  491.45   22.00
  -1   7   1  486.95   20.30
   7  -6   1  422.56   21.60
  -1   7   1  478.75   23.80
  -6  -1   1  508.05   30.10
  -6  -1   1  510.75   23.20
   7  -6   1  482.05   17.20
   7  -6   1  463.75   21.20
  -1   7   1  485.15   22.50
   7  -6   1  470.85   22.30
   7   0  -1  331.37    9.40
  -7   7  -1  375.66   21.80
   7   0  -1  346.67   20.40
   0  -7  -1  310.57   18.30
   0  -7  -1  352.76   18.10
   0  -7  -1  353.86   21.60
   7   0  -1  347.27    9.30
   7   0  -1  372.06   22.50
   7  -7   1  343.67   11.90
   0   7   1  299.37   19.60
   7  -7   1  362.56   20.40
  -7   0   1  335.77   19.10
   7  -7   1  341.97   12.20
  -7   0   1  328.87   21.70
   7  -7   1  354.86   20.40
   0   7   1  351.56   18.40
   0   7   1  332.97   18.30
   8  -1  -1   15.40    8.00
  -1  -7  -1   31.70    7.20
   8  -1  -1   21.20    7.10
   8  -1  -1   20.70    3.70
  -1  -7  -1   27.90    9.80
  -7   8  -1   15.20    7.70
   7  -8   1   18.50    8.20
   1   7   1   17.90    7.40
   7  -8   1   16.30    7.80
   1   7   1   25.30    6.80
   1   7   1   20.40    8.00
  -8   1   1   23.70    7.50
   7  -8   1   25.00    2.70
   7  -8   1   20.10    3.00
  -7   9  -1  136.29   15.90
  -2  -7  -1  140.99   15.10
  -2  -7  -1  158.08   11.60
   9  -2  -1  145.69   15.50
   9  -2  -1  146.69    9.20
  -2  -7  -1  168.28   16.60
   7  -9   1  140.29   18.90
   7  -9   1  153.48    5.30
  -9   2   1  166.88   14.80
   2   7   1  168.38   15.30
  -9   2   1  152.08   10.10
   2   7   1  123.89   14.20
  10  -3  -1  106.29   17.70
  -3  -7  -1   93.19    9.20
  -3  -7  -1   86.19    9.00
  -7  10  -1  144.29   20.70
  -3  -7  -1  111.79   19.90
  10  -3  -1   82.59    8.30
 -10   3   1   83.79    9.30
 -10   3   1   94.69   14.60
   7 -10   1  130.29   22.00
   3   7   1   97.49   15.70
  11  -4  -1   22.30   10.70
  -4  -7  -1    9.00    9.30
  -4  -7  -1   26.10    6.00
  -4  -7  -1   20.00    5.90
  -7  11  -1   29.90   11.80
  11  -4  -1   24.70    6.70
   7 -11   1   20.80    2.90
   4   7   1   15.80   10.20
 -11   4   1   16.30    8.90
 -11   4   1   21.60    7.60
   7 -11   1   19.50   11.50
  -7  12  -1   17.50   12.00
  12  -5  -1   14.00   10.10
  -7  12  -1   19.00    3.40
  12  -5  -1   24.50    7.30
  -5  -7  -1   23.40    4.60
  -5  -7  -1   21.30   11.00
 -12   5   1   11.10    8.10
 -12   5   1   17.90    9.20
   7 -12   1   17.30   11.30
   7 -12   1   24.00    3.90
   5   7   1   18.70   10.80
  13  -6  -1   69.49   15.30
  -7  13  -1   66.39    5.60
  -7  13  -1   71.99   16.90
  -6  -7  -1   64.89   16.10
   6   7   1   81.09   18.30
 -13   6   1   77.59   14.00
   7 -13   1   62.29    5.90
   7 -13   1   66.29   17.20
  -7  14  -1  171.58   26.10
  14  -7  -1  203.78   20.30
  -7  -7  -1  153.18   23.40
   7 -14   1  174.68   26.60
 -14   7   1  174.08   18.10
   7   7   1  211.38   22.70
  15  -8  -1   71.49   15.20
  -7  15  -1   40.10   14.70
  -7  15  -1   80.59    8.40
  -8  -7  -1   65.69   16.50
  15  -8  -1  113.39   19.40
   8   7   1   97.79   20.90
   7 -15   1   69.29   19.40
 -15   8   1   78.39   15.20
  -6  14  -1   29.20    6.90
  14  -8  -1   17.30   10.40
  -6  14  -1   27.60   12.90
  14  -8  -1   47.00   13.30
  -8  -6  -1   25.50   12.70
   6 -14   1   42.20   16.10
 -14   8   1   40.70   13.10
   6 -14   1   15.40    6.70
   8   6   1   36.30   13.50
  -8  -5  -1  124.09   19.50
  13  -8  -1  125.49   17.40
  -5  13  -1  130.59   21.80
  13  -8  -1  162.58   18.20
  -5  13  -1  121.79   10.90
   5 -13   1  111.99   11.50
   5 -13   1  174.58   25.90
   8   5   1  141.59   22.70
 -13   8   1   95.99   17.20
  12  -8  -1   25.80    9.60
  -8  -4  -1   30.00   12.20
  12  -8  -1   13.60    8.20
  -4  12  -1   16.40   10.80
  12  -8  -1   11.00    8.50
  -4  12  -1   13.00    6.70
   4 -12   1   16.80    6.60
 -12   8   1    2.40    9.70
   8   4   1   21.60   12.00
   4 -12   1   16.40   10.80
  -3  11  -1  211.78   14.80
  11  -8  -1  183.48   16.50
  -3  11  -1  173.18   22.40
  -8  -3  -1  227.68   20.20
  11  -8  -1  238.48   19.20
  11  -8  -1  219.18   16.80
   8   3   1  182.98   19.90
   3 -11   1  182.78   15.20
   3 -11   1  185.68   21.50
 -11   8   1  169.18   18.20
  -2  10  -1  112.89   11.60
  -2  10  -1  106.79   16.30
  -8  -2  -1  118.39   16.50
  10  -8  -1  106.49   11.70
  10  -8  -1  109.79   11.70
  10  -8  -1  110.19   16.50
   8   2   1  107.19   17.80
   2 -10   1   89.59   14.70
 -10   8   1  135.99   19.60
   2 -10   1  129.69   20.30
   2 -10   1   98.99   13.50
   9  -8  -1  161.48   15.60
   9  -8  -1  193.18   13.60
   9  -8  -1  138.09   11.20
  -1   9  -1  133.89   12.50
  -1   9  -1  158.38   14.90
   1  -9   1  178.58   18.80
   8   1   1  130.39   15.90
   1  -9   1  166.78   16.50
   1  -9   1  146.89   13.70
  -9   8   1  140.49   16.00
   8  -8  -1  139.29   14.40
  -8   0  -1  145.59   13.90
   8  -8  -1  156.58   14.60
   0   8  -1  128.99   12.10
   8  -8  -1  140.99    9.90
  -8   0  -1  148.49    7.40
   0   8  -1  135.19   12.90
   0   8  -1  131.89   14.80
  -8   0  -1  123.59   15.20
   8  -8  -1  149.99   13.10
   8   0   1  145.59   15.40
  -8   8   1  155.48   16.10
   0  -8   1  141.39   12.10
   0  -8   1  150.58   19.80
   8   0   1  148.69    7.00
   0  -8   1  155.38   14.10
  -8   1  -1  122.29   14.00
  -8   1  -1  139.29    8.70
   1   7  -1  142.19   11.50
  -8   1  -1  143.59   13.20
   1   7  -1  130.59   13.20
   7  -8  -1  138.59    8.70
   7  -8  -1  132.29   13.30
   7  -8  -1  133.39   14.00
   1   7  -1  140.69   15.00
   8  -1   1  139.09    8.20
   8  -1   1  126.19   12.90
  -7   8   1  127.39   14.60
  -7   8   1  131.89   10.10
  -1  -7   1  148.69   14.10
  -1  -7   1  137.59   10.80
  -1  -7   1  134.79   17.90
   8  -1   1  159.68   14.90
   2   6  -1   60.89    8.30
  -8   2  -1   80.29   12.00
  -8   2  -1   64.99    8.70
   6  -8  -1   59.99    6.00
   2   6  -1   63.89   11.50
   2   6  -1   65.09   12.40
  -8   2  -1   63.89   11.80
   6  -8  -1   58.19   11.50
   6  -8  -1   64.19   11.60
  -6   8   1   53.79    7.60
  -2  -6   1   37.40   10.70
   8  -2   1   65.79   11.60
  -6   8   1   60.59   12.00
  -6   8   1   61.59   10.50
  -2  -6   1   67.39    7.20
   8  -2   1   54.69   10.40
   8  -2   1   55.69    7.20
  -2  -6   1   63.19   11.60
   3   5  -1   58.99   11.20
  -8   3  -1   56.89    8.90
   5  -8  -1   62.29    6.30
   3   5  -1   73.49   13.20
   5  -8  -1   51.39   10.70
  -8   3  -1   57.09   10.00
  -8   3  -1   68.89   11.30
   5  -8  -1   59.59   11.60
  -5   8   1   34.60    9.70
  -3  -5   1   54.79    5.40
  -5   8   1   65.69   10.70
  -3  -5   1   39.20   10.10
  -5   8   1   59.09    8.00
   8  -3   1   59.99    8.30
   8  -3   1   64.29   11.10
   8  -3   1   73.09   11.20
   4  -8  -1  136.09   13.80
   4  -8  -1  147.59    9.80
   4   4  -1  172.88   15.10
  -8   4  -1  165.48   12.80
   4  -8  -1  157.58   14.20
   4   4  -1  140.79   14.40
  -8   4  -1  145.69   12.80
   8  -4   1  158.88   12.50
  -4  -4   1  154.48    5.80
  -4  -4   1  162.28    5.80
  -4   8   1  164.38   13.50
  -4  -4   1  187.48   16.50
  -4  -4   1  164.78   14.70
   8  -4   1  172.18   13.00
  -4   8   1  152.08   10.40
   8  -4   1  153.38   11.60
  -4   8   1  167.88   15.30
   3  -8  -1  460.85   18.60
   3  -8  -1  417.36   25.90
   5   3  -1  381.76   22.70
  -8   5  -1  391.86   21.00
   3  -8  -1  406.06   23.20
   5   3  -1  453.65   24.50
  -3   8   1  452.85   22.70
  -3   8   1  456.35   18.50
  -5  -3   1  452.35   25.80
   8  -5   1  456.25   20.70
   8  -5   1  389.56   19.90
   8  -5   1  436.76   19.20
   8  -5   1  471.35   21.60
  -3   8   1  393.26   22.40
  -5  -3   1  446.66   23.50
   2  -8  -1  375.16   22.70
   6   2  -1  319.47   20.80
   2  -8  -1  328.57   17.20
   2  -8  -1  367.26   20.50
  -8   6  -1  338.87   20.30
   6   2  -1  334.57   22.20
  -2   8   1  349.37   20.60
  -2   8   1  316.27   16.20
  -6  -2   1  360.86   20.80
   8  -6   1  315.07   15.10
   8  -6   1  343.77   18.80
   8  -6   1  314.97   19.00
  -6  -2   1  356.36   23.40
   8  -6   1  339.37   16.40
   8  -6   1  324.67   18.90
  -2   8   1  349.07   20.40
   7   1  -1  748.83   33.20
   1  -8  -1  842.72   30.80
   1  -8  -1  820.62   31.20
  -8   7  -1  764.82   33.20
   7   1  -1  813.42   35.50
   1  -8  -1  788.82   34.60
   8  -7   1  802.62   32.40
   8  -7   1  794.92   32.30
  -1   8   1  756.92   31.20
  -1   8   1  794.72   33.30
  -7  -1   1  841.92   32.70
  -1   8   1  815.82   29.30
   8  -7   1  767.82   23.60
  -7  -1   1  803.22   36.90
   8  -7   1  744.03   29.70
   8   0  -1  209.28   18.80
  -8   8  -1  209.28   18.90
   0  -8  -1  270.47   16.80
   0  -8  -1  222.28   19.10
   8  -8   1  248.78   20.80
   0   8   1  252.07   16.90
   8  -8   1  265.87   24.50
   8  -8   1  221.28   17.80
  -8   0   1  214.88   16.70
   0   8   1  235.08   16.20
   8  -8   1  216.28    9.70
   8  -8   1  213.48    9.10
  -8   0   1  189.58   18.40
   0   8   1  251.17   19.20
  -1  -8  -1  384.26   23.50
   9  -1  -1  355.86   24.50
  -1  -8  -1  438.86   26.30
   9  -1  -1  357.76   12.30
  -1  -8  -1  361.26   19.30
   8  -9   1  339.87    9.80
   8  -9   1  354.36   10.60
   1   8   1  351.26   21.60
   8  -9   1  345.87   23.40
  -8  10  -1   61.19   14.70
  -2  -8  -1   41.10   11.80
  10  -2  -1   57.29    7.10
  -2  -8  -1   63.49   10.10
  10  -2  -1   54.59   15.50
   8 -10   1   56.39   13.80
   2   8   1   87.49   14.60
 -10   2   1   74.59   13.20
  11  -3  -1   79.09    8.20
  11  -3  -1   84.49   17.00
  -3  -8  -1   74.29   16.80
  -8  11  -1   76.89   16.50
  -3  -8  -1   79.29   10.40
  -3  -8  -1   92.19   11.40
 -11   3   1   89.49   15.20
   8 -11   1   78.39   17.30
   3   8   1  103.29   16.90
 -11   3   1   77.39   10.60
  12  -4  -1  137.89   11.50
  -4  -8  -1  146.99   21.40
  -4  -8  -1  162.98   11.60
  12  -4  -1  171.78   22.80
  -8  12  -1  186.58   26.10
  -4  -8  -1  154.68   11.10
 -12   4   1  143.99   13.40
   4   8   1  160.48   18.90
 -12   4   1  183.38   18.20
   8 -12   1  159.28   23.30
  13  -5  -1   68.99   15.60
  -8  13  -1   79.79   18.50
  -5  -8  -1   63.79    6.90
  -5  -8  -1   59.39   15.50
  -5  -8  -1   69.59    7.00
  13  -5  -1   79.79   11.30
   5   8   1   78.99   16.60
 -13   5   1   80.29   12.90
   8 -13   1   64.49   17.70
 -13   5   1   89.79   16.30
  -6  -8  -1    6.20    9.60
  -8  14  -1   -0.50    8.70
  14  -6  -1   -1.00    8.30
   8 -14   1    4.50   10.40
   6   8   1   -6.00    9.70
 -14   6   1    4.80    7.20
  15  -7  -1    4.40    8.70
  -8  15  -1  -14.60    8.90
  -7  -8  -1    0.50    8.40
   8 -15   1   -2.10    9.90
 -15   7   1    4.80    8.30
   7   8   1   21.30   12.60
  16  -8  -1  188.48   35.40
  16  -8  -1  176.38   23.90
   8 -16   1  118.19   23.50
   8   8   1  151.58   24.80
 -16   8   1  184.28   19.50
  -8  17  -1  -10.60    9.40
  17  -9  -1   12.30   10.60
  -9  -8  -1   35.60   13.90
  17  -9  -1   15.50   10.10
   8 -17   1   33.50   15.60
 -17   9   1   -1.00    9.90
   9   8   1    7.60   12.50
  -7  16  -1    8.80    4.20
  -7  16  -1    9.80   11.00
  -9  -7  -1   15.00   13.00
  16  -9  -1   -4.00    8.50
  16  -9  -1    3.30   11.60
 -16   9   1    8.30    9.70
   9   7   1  -13.60    9.30
   7 -16   1   13.30   10.90
  -9  -6  -1   63.49   15.90
  15  -9  -1   51.09   14.10
  15  -9  -1   58.99   13.40
  -6  15  -1   49.99    8.50
  -6  15  -1   46.40   16.80
   6 -15   1   42.90   11.40
 -15   9   1   40.40   14.20
   6 -15   1   72.49   19.80
   9   6   1   50.39   16.20
  -9  -5  -1   80.79   17.40
  -5  14  -1   88.79   18.00
  -5  14  -1   88.39   10.30
  14  -9  -1  124.49   19.60
  14  -9  -1  114.79   16.90
   5 -14   1  101.09   21.00
   9   5   1  130.99   23.00
 -14   9   1  118.89   20.20
   5 -14   1  113.09   14.40
  -4  13  -1   94.89   18.00
  13  -9  -1   89.09   17.00
  13  -9  -1   82.29   13.90
  -4  13  -1   99.59   11.10
  -9  -4  -1   62.29   14.90
  13  -9  -1   74.19   14.30
   4 -13   1  114.29   15.30
 -13   9   1  108.09   18.80
   9   4   1  104.29   19.20
   4 -13   1  139.29   23.30
  -3  12  -1   69.29   16.60
  12  -9  -1   97.09   14.50
  -3  12  -1   86.19   12.40
  -9  -3  -1   85.09   17.10
  12  -9  -1   68.49   11.80
  12  -9  -1   61.69   14.00
   9   3   1   86.69   18.20
 -12   9   1   62.29   15.70
   3 -12   1   75.09   18.10
  -2  11  -1   48.40   10.60
  -9  -2  -1   56.59   13.60
  11  -9  -1   32.00    8.50
  11  -9  -1   53.59   12.80
  11  -9  -1   53.69    9.40
 -11   9   1   20.80   11.30
   2 -11   1   69.19   16.80
   9   2   1   43.10   13.50
   2 -11   1   56.99   12.80
  10  -9  -1  928.01   30.70
  -1  10  -1  916.11   34.10
  -9  -1  -1  905.01   38.20
  -1  10  -1  863.81   36.80
  10  -9  -1  909.11   38.50
  10  -9  -1  881.81   31.70
   1 -10   1  899.41   36.70
   1 -10   1  931.71   44.10
   1 -10   1  819.72   34.60
 -10   9   1  902.61   41.20
   9   1   1  968.00   42.40
   9  -9  -1  129.19   17.70
   9  -9  -1  102.49    8.80
  -9   0  -1  136.39   15.10
   0   9  -1  130.69   13.90
   0   9  -1  111.79   15.00
   9  -9  -1  107.79   10.70
  -9   0  -1  112.79    6.20
   0  -9   1  109.49   12.20
   9   0   1  137.69   19.50
   9   0   1  106.69    5.70
  -9   9   1  100.59   17.20
   0  -9   1  120.99   19.50
   0  -9   1  125.49   16.80
   1   8  -1  254.47   16.10
   8  -9  -1  250.77   19.20
   8  -9  -1  232.68   11.50
  -9   1  -1  236.38   11.50
   1   8  -1  230.68   17.30
   9  -1   1  262.97   20.30
  -1  -8   1  237.38   14.80
  -1  -8   1  241.88   18.90
   9  -1   1  224.28   10.70
  -1  -8   1  223.58   20.90
   2   7  -1  550.84   22.00
  -9   2  -1  542.65   20.80
  -9   2  -1  577.54   26.90
   7  -9  -1  591.04   29.20
   2   7  -1  539.75   26.50
  -9   2  -1  537.45   29.10
   7  -9  -1  548.35   18.20
  -7   9   1  567.04   30.30
  -7   9   1  589.14   21.50
  -7   9   1  530.75   24.60
  -2  -7   1  545.35   30.10
   9  -2   1  553.24   19.60
  -2  -7   1  536.35   28.30
   9  -2   1  582.44   28.50
  -2  -7   1  550.14   21.10
   6  -9  -1  446.26   24.90
   3   6  -1  472.45   25.10
  -9   3  -1  419.06   19.40
  -9   3  -1  396.66   21.80
   6  -9  -1  390.36   15.40
  -9   3  -1  402.26   25.30
   3   6  -1  424.26   16.60
  -3  -6   1  420.26   15.60
  -3  -6   1  450.65   26.40
  -6   9   1  459.15   26.30
   9  -3   1  406.26   23.00
  -6   9   1  421.36   17.90
  -6   9   1  424.76   21.40
  -3  -6   1  402.26   24.80
   9  -3   1  424.76   17.90
   4   5  -1  132.89   18.00
   5  -9  -1  123.99   13.90
   5  -9  -1  153.68   15.50
  -9   4  -1  129.19   13.20
   4   5  -1  160.88   15.50
  -9   4  -1  154.48   12.80
   5  -9  -1  161.18   10.20
  -4  -5   1  155.88   15.90
  -4  -5   1  140.49    6.70
  -4  -5   1  144.59   15.70
  -5   9   1  136.39   13.00
  -5   9   1  156.88   15.90
  -5   9   1  139.29   10.50
   9  -4   1  152.18   13.60
   9  -4   1  135.89   14.50
   9  -4   1  143.99   11.30
  -4  -5   1  155.68    7.30
   4  -9  -1  521.55   26.80
   4  -9  -1  560.64   28.60
   5   4  -1  467.65   29.30
   4  -9  -1  558.24   20.90
   5   4  -1  565.14   28.80
  -9   5  -1  564.44   25.90
  -4   9   1  552.04   25.90
   9  -5   1  568.34   24.10
  -4   9   1  560.14   21.40
  -4   9   1  604.94   29.80
   9  -5   1  553.94   27.30
  -5  -4   1  557.04   28.10
  -5  -4   1  488.75   28.70
   9  -5   1  571.54   25.40
   9  -5   1  539.65   23.70
   3  -9  -1   31.10   10.40
   3  -9  -1   56.69    9.50
   6   3  -1   72.59   14.20
   3  -9  -1   65.59   12.30
  -9   6  -1   60.89   11.80
   9  -6   1   69.79   10.60
   9  -6   1   56.99   11.00
   9  -6   1   51.79   10.10
  -3   9   1   46.40    8.30
   9  -6   1   50.79    8.70
  -6  -3   1   48.00   10.90
  -3   9   1   49.99   10.30
  -3   9   1   47.20   11.30
  -9   7  -1   71.39   12.50
   2  -9  -1  105.49   16.30
   2  -9  -1   83.69   12.80
   2  -9  -1   81.49   11.70
   7   2  -1   94.59   15.60
   9  -7   1   74.79    8.50
  -2   9   1   77.19   12.80
  -7  -2   1  102.39   14.70
  -2   9   1   77.69   10.90
   9  -7   1   64.29    7.80
   9  -7   1   64.59   11.50
   9  -7   1   58.19   11.30
  -2   9   1   91.79   14.90
   1  -9  -1  127.99   17.60
   1  -9  -1  139.29   16.10
  -9   8  -1  110.39   17.70
   1  -9  -1  108.09   12.60
  -8  -1   1  106.99   17.70
   9  -8   1  116.49    8.60
  -1   9   1  122.39   16.00
   9  -8   1  110.09    8.30
  -1   9   1  104.89   18.20
  -1   9   1  128.19   13.00
   9  -8   1   99.99   15.20
   0  -9  -1   31.10   11.80
  -9   9  -1   29.70   11.30
   0  -9  -1   48.00   11.30
   9   0  -1   46.00   12.90
   9  -9   1   37.40    4.60
   9  -9   1   43.50    5.40
   0   9   1   41.50   10.70
   9  -9   1   26.40    9.70
  -9   0   1   45.40   11.10
   0   9   1   44.00   10.50
  -1  -9  -1   41.60   13.30
  10  -1  -1   31.40    4.50
  -1  -9  -1   45.40   10.10
  10  -1  -1   32.80    4.50
  10  -1  -1   29.10   11.90
  -9  10  -1   51.09   14.40
   9 -10   1   44.60   13.30
 -10   1   1   28.40   10.80
   1   9   1   30.90   10.90
  11  -2  -1  290.37   12.80
  -2  -9  -1  267.37   17.40
  -9  11  -1  301.67   25.40
  11  -2  -1  285.87   24.10
  -2  -9  -1  312.87   25.30
 -11   2   1  260.47   21.00
   9 -11   1  314.67   25.20
   2   9   1  279.97   22.60
  -9  12  -1   87.49   19.50
  12  -3  -1   78.69   17.20
  12  -3  -1   69.99    8.00
  -3  -9  -1   62.69   15.70
  -3  -9  -1   63.69   10.10
  -3  -9  -1   94.69   12.30
   3   9   1   75.99   16.40
   9 -12   1   49.70   15.60
 -12   3   1   75.99   14.70
  13  -4  -1  310.47   26.20
  -4  -9  -1  255.57   14.70
  -4  -9  -1  264.57   24.50
  13  -4  -1  251.07   14.60
  -9  13  -1  247.48   25.30
  -4  -9  -1  247.18   14.80
   9 -13   1  243.28   24.80
 -13   4   1  246.28   21.60
   4   9   1  251.37   23.20
  -9  14  -1   54.89   17.60
  -5  -9  -1   84.79    7.80
  14  -5  -1   61.29   10.00
  14  -5  -1   52.79   15.90
  -5  -9  -1   71.79    7.40
  -5  -9  -1   83.69   18.10
 -14   5   1   62.19   11.80
   9 -14   1   71.79   18.80
   5   9   1   48.90   14.90
 -14   5   1   77.39   15.70
  -9  15  -1   23.10   15.70
  15  -6  -1   21.10   10.70
  -6  -9  -1   38.80   13.90
 -15   6   1   28.90    9.20
   6   9   1   18.20   11.60
   9 -15   1   -5.20    9.60
  16  -7  -1    7.60    9.10
  -9  16  -1   -2.10    9.20
   7   9   1   42.80   19.10
   9 -16   1   -2.40    8.80
 -16   7   1   16.20    9.70
  17  -8  -1   37.60   14.00
  17  -8  -1   38.40   14.00
  -9  17  -1   29.60   15.50
  -8  -9  -1   53.29   16.30
   8   9   1   43.10   16.70
   9 -17   1   27.30   14.10
  18  -9  -1   58.89   16.80
  -9  -9  -1   43.30   17.60
  18  -9  -1   50.59   15.10
  -9  18  -1   80.09   20.00
   9   9   1   50.99   18.30
   9 -18   1   71.89   22.20
  19 -10  -1   56.39   16.60
  -9  19  -1   71.29   21.50
 -10  -9  -1   39.30   18.20
  19 -10  -1   50.49   17.40
  10   9   1   47.40   21.00
   9 -19   1   69.79   22.60
 -10  -8  -1   58.39   18.20
  -8  18  -1   78.99   21.20
  18 -10  -1   61.99   15.50
  18 -10  -1   38.30   14.30
  10   8   1   84.59   23.10
   8 -18   1   40.30   20.10
 -18  10   1   31.50   14.40
  17 -10  -1   25.60   13.40
  -7  17  -1   15.70    5.40
  17 -10  -1   17.70   11.70
  -7  17  -1   14.60   14.60
 -10  -7  -1   25.50   13.70
  10   7   1   10.80   14.40
   7 -17   1    9.30   12.30
 -17  10   1   19.80   10.30
  -6  16  -1    0.70   11.20
  -6  16  -1   28.30    6.70
 -10  -6  -1   22.80   12.20
  16 -10  -1   14.50   11.90
  16 -10  -1   16.50    9.80
  10   6   1   43.20   16.10
 -16  10   1   23.10   11.60
  15 -10  -1  -11.00    7.10
  -5  15  -1   15.50    6.50
  -5  15  -1    5.90   10.70
 -10  -5  -1   25.30   12.60
 -15  10   1   23.50   11.60
   5 -15   1   16.30   13.40
  10   5   1   17.40   12.60
  -4  14  -1  148.29   22.50
  14 -10  -1  134.59   15.50
 -10  -4  -1  188.48   21.20
  14 -10  -1  152.78   15.80
  14 -10  -1  179.38   19.60
  -4  14  -1  181.18   14.80
   4 -14   1  155.98   25.80
 -14  10   1  161.48   23.20
  10   4   1  158.08   25.30
   4 -14   1  118.79   16.90
  13 -10  -1   34.40   11.00
 -10  -3  -1   12.30   10.50
  -3  13  -1   28.30   12.00
  13 -10  -1   20.70    8.70
  -3  13  -1   13.80    7.70
   3 -13   1   12.40   10.30
 -13  10   1   21.30   12.00
  10   3   1   25.80   13.40
   3 -13   1   13.80    8.50
  -2  12  -1   45.20   13.80
  -2  12  -1   44.90   10.50
  12 -10  -1   14.20    7.80
 -10  -2  -1   34.00   12.10
  12 -10  -1   45.70    9.30
  12 -10  -1   33.80   11.60
   2 -12   1   26.70   10.20
  10   2   1   17.80   12.80
 -12  10   1   41.10   14.50
   2 -12   1   53.79   15.60
 -10  -1  -1  150.58   20.40
  -1  11  -1  122.69   16.60
  11 -10  -1   99.49   10.90
  11 -10  -1   95.89   17.00
  11 -10  -1  116.69   10.70
  -1  11  -1  157.48   16.60
 -11  10   1  144.89   21.80
   1 -11   1  100.19   16.80
   1 -11   1  158.08   23.40
  10   1   1  130.29   21.00
 -10   0  -1   21.80   10.10
  10 -10  -1   45.80    8.60
  10 -10  -1   26.40   12.20
   0  10  -1   44.10   11.20
  10 -10  -1   52.79    7.90
   0  10  -1   48.60   11.80
   0 -10   1   32.90   12.70
   0 -10   1   62.09   11.90
  10   0   1   56.49   14.60
 -10  10   1   54.99   15.00
   0 -10   1   50.39   15.00
 -10   1  -1  122.29    8.80
   1   9  -1  127.59   13.70
   9 -10  -1  127.89    8.80
   1   9  -1  147.19   15.70
   9 -10  -1  153.68   20.50
 -10   1  -1  119.49   17.00
  -9  10   1  191.58   24.80
  10  -1   1  144.69   17.00
  -1  -9   1  138.19   12.60
  -1  -9   1  115.19   19.80
  10  -1   1  128.99    8.70
 -10   2  -1   31.50   10.10
   2   8  -1   31.40    9.90
   2   8  -1   57.69    9.40
 -10   2  -1   40.10    7.50
   8 -10  -1   39.00    5.80
   8 -10  -1   34.70   13.00
  -2  -8   1   38.30   13.50
  -8  10   1   44.50    7.70
  10  -2   1   38.70   11.50
  -2  -8   1   41.30    7.60
  -8  10   1   67.89   15.30
  10  -2   1   38.20    6.60
   7 -10  -1  120.39   18.10
 -10   3  -1  122.09   16.50
   3   7  -1  130.39   15.20
   7 -10  -1  100.09    8.10
 -10   3  -1  116.69   11.10
 -10   3  -1  139.59   18.90
  -7  10   1  109.39    9.70
  -3  -7   1  136.29   19.20
  10  -3   1  136.99   15.20
  -7  10   1  144.99   19.80
  10  -3   1  116.59   10.00
  -3  -7   1  134.39    9.50
   6 -10  -1   14.60    5.30
   6 -10  -1   -4.00    6.30
 -10   4  -1   19.20    8.80
   4   6  -1   14.90    8.90
 -10   4  -1   -0.30    4.70
  10  -4   1   17.00    6.20
  -6  10   1   16.60    5.70
  10  -4   1   13.20    6.80
  -4  -6   1   24.40   10.70
  -6  10   1   12.20    7.60
  -4  -6   1   10.90    3.40
   5 -10  -1    8.80    8.60
   5 -10  -1   14.80    5.20
 -10   5  -1   11.80    6.70
  -5  -5   1   -2.00    6.90
  10  -5   1    1.70    4.50
  -5  10   1    5.60    6.80
  10  -5   1    4.60    5.10
  -5  10   1    3.20    4.30
  10  -5   1    8.80    6.30
 -10   6  -1  134.09   14.70
   4 -10  -1  105.49   10.60
   4 -10  -1  123.79   18.50
   6   4  -1  148.39   20.10
  10  -6   1  121.39   12.20
  10  -6   1  116.89   12.80
  10  -6   1   98.49   12.00
  -6  -4   1  123.49   17.20
  -4  10   1  110.69   16.70
  -4  10   1   86.19   10.00
   7   3  -1  327.97   24.20
 -10   7  -1  332.47   22.60
   3 -10  -1  327.77   24.10
   3 -10  -1  329.17   18.70
  -3  10   1  357.66   23.70
  -3  10   1  319.07   18.10
  10  -7   1  339.27   18.90
  -7  -3   1  354.76   23.30
  10  -7   1  344.37   17.60
  10  -7   1  299.67   20.30
  10  -7   1  358.46   22.20
   2 -10  -1  336.67   25.10
   2 -10  -1  287.37   26.40
   2 -10  -1  276.07   21.70
   8   2  -1  355.06   25.40
  10  -8   1  317.87   16.40
  -2  10   1  339.97   23.10
  -2  10   1  326.77   19.20
  10  -8   1  312.27   15.50
  10  -8   1  335.97   22.30
  -8  -2   1  294.67   21.80
   1 -10  -1  115.39   16.40
   1 -10  -1  127.09   16.70
   9   1  -1  125.89   19.80
   1 -10  -1  118.99   19.10
 -10   9  -1   88.69   16.70
  -9  -1   1  117.39   17.30
  10  -9   1   94.09    8.10
  -1  10   1  115.29   15.50
  10  -9   1  108.69    8.60
  -1  10   1  126.19   17.90
  10  -9   1  111.49   17.90
   0 -10  -1  149.49   15.30
  10   0  -1  161.88   19.10
   0 -10  -1  171.48   23.00
 -10  10  -1  187.88   21.50
 -10   0   1  165.68   17.80
   0  10   1  147.99   15.80
   0  10   1  182.38   17.00
  10 -10   1  162.48    7.50
  10 -10   1  164.68   21.70
  10 -10   1  167.48    8.00
  -1 -10  -1   51.29   10.80
 -10  11  -1   43.50   14.60
  11  -1  -1   34.70   13.30
  -1 -10  -1   38.90   15.20
  10 -11   1   25.70   12.60
 -11   1   1    8.30    9.30
   1  10   1   39.00   12.20
  -2 -10  -1  105.29   13.80
 -10  12  -1  112.69   21.20
  12  -2  -1   86.19    7.40
  -2 -10  -1   97.19   13.90
  12  -2  -1   72.39   17.10
  12  -2  -1   95.79    7.40
  -2 -10  -1  128.39   21.60
  10 -12   1   80.39   17.90
   2  10   1   94.99   16.70
 -12   2   1   96.59   17.40
 -10  13  -1   68.19   17.70
  -3 -10  -1   87.09   19.10
  13  -3  -1   43.60   15.50
  -3 -10  -1   62.99   10.80
  -3 -10  -1   86.69   12.10
  13  -3  -1   62.99    7.20
   3  10   1   76.99   17.00
 -13   3   1   66.79   15.00
  10 -13   1   74.69   17.90
  -4 -10  -1   28.90    6.50
  14  -4  -1   11.00   11.50
  -4 -10  -1   17.80    6.90
  -4 -10  -1   23.70   12.70
 -10  14  -1   19.10   10.50
  14  -4  -1   21.60    6.40
  10 -14   1   24.70   13.90
   4  10   1   33.60   13.10
 -14   4   1   -0.50    9.70
  -5 -10  -1    9.90    4.90
  -5 -10  -1   17.90   13.10
  15  -5  -1   33.60   13.80
  15  -5  -1   24.60    7.20
 -10  15  -1   17.50   13.20
  -5 -10  -1   21.40    5.60
  10 -15   1   20.90   13.70
   5  10   1   28.70   12.60
 -15   5   1   23.40   11.60
  16  -6  -1    9.90    9.50
 -10  16  -1    2.40   11.30
 -10  17  -1    6.70   11.20
  -7 -10  -1    9.60   10.90
  17  -7  -1   10.30   11.00
  10 -17   1   27.10   12.50
   7  10   1    2.90   10.70
  18  -8  -1   17.20   13.30
 -10  18  -1   57.59   18.10
  18  -8  -1   23.60   13.80
  -8 -10  -1    3.00   11.90
  10 -18   1   -1.30   12.80
   8  10   1    7.00   14.90
  -9 -10  -1    2.30   13.30
 -10  19  -1   33.40   17.20
  19  -9  -1    7.40   14.80
  10 -19   1   71.69   21.20
   9  10   1   41.70   19.30
  -8  19  -1   17.50   14.00
 -11  -8  -1   17.20   13.90
  19 -11  -1   24.90   13.70
  19 -11  -1  -10.30    9.10
   8 -19   1   25.40   18.30
  11   8   1    6.60   15.20
  -7  18  -1   56.79   18.60
 -11  -7  -1   10.60   14.50
  18 -11  -1   18.80   13.10
  18 -11  -1   20.20   11.80
  11   7   1   22.10   18.00
 -18  11   1  -12.00   15.00
   7 -18   1   39.10   19.30
  -6  17  -1    4.90    5.90
  17 -11  -1    1.30    8.50
 -11  -6  -1    3.40   11.50
  -6  17  -1   13.60   12.20
  17 -11  -1    7.90    9.30
  11   6   1    1.40   12.20
 -17  11   1    2.70    9.50
   6 -17   1    2.00   12.30
  16 -11  -1    1.90    8.90
  -5  16  -1    1.00   10.50
  16 -11  -1   -1.90    7.30
  -5  16  -1   14.00    6.30
 -11  -5  -1   15.20   11.50
 -16  11   1   -8.60    8.10
  11   5   1   -0.30   11.50
   5 -16   1   22.60   13.80
  15 -11  -1    0.70    9.20
  -4  15  -1    0.30    8.60
  15 -11  -1   11.90    7.90
 -11  -4  -1    0.20   10.10
  -4  15  -1   14.90    8.20
 -15  11   1   13.50   10.80
   4 -15   1   14.40   11.70
  11   4   1   14.80   12.30
 -11  -3  -1  -10.20    8.20
  14 -11  -1   19.40    7.00
  -3  14  -1    1.40    8.00
  14 -11  -1   -5.30    5.80
  14 -11  -1    5.40    8.60
  -3  14  -1   10.80    7.00
 -14  11   1   -7.20    8.20
   3 -14   1   -5.10    8.90
  11   3   1    7.30   11.20
  -2  13  -1   48.60   12.40
  13 -11  -1   28.30   11.00
  13 -11  -1   38.40    7.70
  13 -11  -1   24.40    8.00
 -11  -2  -1   28.60   12.00
  -2  13  -1   30.40   11.30
   2 -13   1   32.60   13.40
  11   2   1   24.20   12.80
 -13  11   1   56.39   15.60
  12 -11  -1   46.80    7.50
  12 -11  -1   27.20    7.60
 -11  -1  -1   25.10   11.20
  12 -11  -1   51.39   15.60
  -1  12  -1   28.80   11.50
 -12  11   1   14.90   12.30
   1 -12   1   33.00   13.80
  11   1   1   45.40   15.10
  11 -11  -1   71.49    7.60
   0  11  -1   79.39   14.70
 -11   0  -1   82.29   16.10
   0  11  -1  100.99   16.00
  11 -11  -1   90.59   17.80
  11 -11  -1   87.09    9.50
  11   0   1   75.79   17.50
 -11  11   1   68.89   16.10
   0 -11   1  110.19   20.70
  10 -11  -1  776.52   26.60
   1  10  -1  724.73   31.40
  10 -11  -1  714.93   37.60
   1  10  -1  761.02   34.70
  10 -11  -1  727.73   22.90
 -11   1  -1  781.32   36.20
  11  -1   1  730.63   38.20
  -1 -10   1  735.93   30.20
 -10  11   1  710.93   39.30
  -1 -10   1  747.13   40.90
   2   9  -1  421.56   21.30
   9 -11  -1  369.86   15.20
   2   9  -1  457.95   27.00
 -11   2  -1  419.56   18.20
   9 -11  -1  413.66   28.30
 -11   2  -1  396.76   25.60
  -2  -9   1  487.55   32.00
  -9  11   1  428.16   29.60
  -2  -9   1  431.76   20.60
  11  -2   1  427.56   27.80
  11  -2   1  392.66   16.70
   8 -11  -1   42.00    6.70
 -11   3  -1   26.80    7.60
 -11   3  -1   33.30   10.90
   8 -11  -1   21.80   11.60
   3   8  -1   51.59   12.90
  -3  -8   1   37.90    7.10
  -8  11   1   43.60    7.60
  -3  -8   1   60.59   16.10
  11  -3   1   50.99    8.00
  -8  11   1   41.60   14.00
   7 -11  -1  172.58   10.90
 -11   4  -1  167.08   14.30
 -11   4  -1  153.28   16.30
   4   7  -1  177.68   18.20
   7 -11  -1  175.08   20.00
  -4  -7   1  170.38    9.90
  11  -4   1  172.48   16.70
  -4  -7   1  215.88   21.10
  11  -4   1  163.38   12.70
  -7  11   1  176.58   12.40
  -4  -7   1  164.18    9.50
  -7  11   1  183.08   23.80
   6 -11  -1   16.80    5.50
   6 -11  -1   -0.50    8.20
   5   6  -1   17.00   10.20
 -11   5  -1   18.50    8.50
  -5  -6   1   23.40   11.00
  11  -5   1    5.50    8.90
  11  -5   1   20.00    7.20
  11  -5   1   22.50    9.80
  -5  -6   1   23.60    2.60
  -5  -6   1   17.20    2.50
  -6  11   1   15.10    6.60
  -6  11   1   46.20   13.80
 -11   6  -1  734.03   32.90
   5 -11  -1  710.83   37.30
   6   5  -1  757.82   37.40
   5 -11  -1  739.13   27.00
  -5  11   1  685.63   35.90
  11  -6   1  742.73   37.90
  -5  11   1  790.42   28.20
  11  -6   1  700.73   30.50
  -6  -5   1  771.82   37.00
  11  -6   1  751.42   31.10
 -11   7  -1  642.94   32.40
   7   4  -1  662.53   35.70
   4 -11  -1  691.73   37.00
   4 -11  -1  709.73   27.90
  -4  11   1  696.03   35.80
  11  -7   1  701.63   28.50
  11  -7   1  642.54   29.30
  -4  11   1  732.63   28.10
  -7  -4   1  762.72   36.40
  11  -7   1  642.44   32.20
 -11   8  -1  777.42   37.20
   8   3  -1  794.72   39.70
   3 -11  -1  767.92   39.70
   3 -11  -1  728.53   35.30
  -3  11   1  723.43   36.30
  11  -8   1  748.53   27.80
  11  -8   1  732.23   35.00
  -8  -3   1  804.12   37.10
  11  -8   1  765.72   29.90
  -3  11   1  792.32   30.60
   9   2  -1   78.69   17.90
 -11   9  -1   79.39   17.70
   2 -11  -1   71.29   17.20
   2 -11  -1   72.39   13.30
  -9  -2   1   80.09   15.90
  11  -9   1   58.79    8.70
  -2  11   1   81.89   13.30
  -2  11   1   65.89   14.60
  11  -9   1   75.39    9.80
  11  -9   1   53.09   13.90
   1 -11  -1   22.00   12.50
 -11  10  -1   32.80   13.40
  10   1  -1   45.90   14.70
  11 -10   1   26.20    5.50
  -1  11   1   17.70   11.90
  -1  11   1   25.70    9.60
  11 -10   1   33.60    5.60
  11 -10   1   32.90   12.30
 -10  -1   1   24.00   10.90
  11   0  -1   59.89   16.10
   0 -11  -1   46.10   15.50
 -11  11  -1   38.30   14.10
  11 -11   1   40.40    3.50
   0  11   1   63.69   13.10
  11 -11   1   42.90    3.40
 -11   0   1   48.30   12.60
  11 -11   1   63.39   15.50
  12  -1  -1  144.29   23.60
 -11  12  -1  181.28   25.90
  -1 -11  -1  130.19   22.60
  11 -12   1  146.49   23.40
   1  11   1  157.58   18.30
 -12   1   1  145.99   20.20
  -2 -11  -1  132.19   15.00
  13  -2  -1  127.09    6.70
  -2 -11  -1  135.39   23.30
  13  -2  -1  139.69    6.80
  -2 -11  -1  111.39   14.50
  13  -2  -1  156.78   24.10
 -11  13  -1  124.49   22.10
   2  11   1  167.18   22.90
  11 -13   1  184.18   26.20
 -13   2   1  147.69   20.70
  14  -3  -1   83.69   17.90
  14  -3  -1   74.89    7.60
  14  -3  -1   89.29    7.60
  -3 -11  -1   76.19   12.10
  -3 -11  -1  116.09   14.70
  -3 -11  -1   51.29   15.80
 -11  14  -1   75.89   19.10
  11 -14   1   60.49   17.40
 -14   3   1   76.79   15.00
   3  11   1   49.90   15.00
  -4 -11  -1    9.80    7.20
  15  -4  -1    4.40    4.60
  15  -4  -1    0.10   10.70
  -4 -11  -1    6.00    6.30
  -4 -11  -1   34.30   12.30
  15  -4  -1   11.70    5.60
 -11  15  -1   22.80   21.70
 -15   4   1   12.30    9.90
   4  11   1   14.50   11.90
  11 -15   1   30.70   13.80
 -11  16  -1   26.90   16.20
  16  -5  -1   14.30   10.70
  -5 -11  -1    2.30    5.20
  -5 -11  -1    6.20   12.00
  11 -16   1   -1.80   11.60
 -16   5   1    6.20   10.10
 -11  17  -1   31.20   14.50
  17  -6  -1    2.40   11.70
  -6 -11  -1   51.09   16.60
  11 -17   1   30.30   12.80
   6  11   1   24.50   14.70
 -11  18  -1   28.70   15.70
  18  -7  -1   32.60   18.60
  -7 -11  -1   46.70   18.10
  11 -18   1   15.60   16.40
   7  11   1    3.30   13.30
  -8 -11  -1   19.90   15.30
  19  -8  -1   10.90   14.30
  19  -8  -1  -10.30   11.60
 -11  19  -1   11.10   14.60
   8  11   1  -22.90   10.80
  11 -19   1   -0.20   15.60
  -7  19  -1  -10.70   14.40
  19 -12  -1    2.10   13.10
  19 -12  -1   -7.50   10.90
 -12  -7  -1   12.80   14.90
  12   7   1   12.60   16.40
 -19  12   1    2.50   12.90
   7 -19   1   36.90   18.40
  -6  18  -1   29.00   14.00
  18 -12  -1  -19.50    8.30
 -12  -6  -1    5.10   13.00
  18 -12  -1    2.20   10.40
  12   6   1  -22.70   11.00
   6 -18   1  -12.30   13.50
 -18  12   1   -4.20    9.20
  -5  17  -1  128.29   13.30
 -12  -5  -1  109.19   21.30
  -5  17  -1  124.69   23.50
  17 -12  -1   87.79   14.90
  17 -12  -1  151.28   24.80
  12   5   1  108.29   23.40
   5 -17   1   91.49   21.30
 -17  12   1   79.69   22.30
 -12  -4  -1   15.90   12.00
  -4  16  -1    4.60    9.60
  16 -12  -1   28.40    9.40
  16 -12  -1   46.90   16.20
  -4  16  -1   31.30   11.50
 -16  12   1   29.70   11.90
  12   4   1   16.60   12.70
   4 -16   1   14.90   13.40
  -3  15  -1   55.49   12.00
 -12  -3  -1   58.39   17.20
  15 -12  -1   33.00   13.00
  -3  15  -1   52.89   14.30
  15 -12  -1   36.90    9.00
  15 -12  -1   61.79    9.80
   3 -15   1   70.19   19.90
  12   3   1   52.09   19.70
 -15  12   1   38.40   12.90
 -12  -2  -1  124.89   21.00
  14 -12  -1  114.79   21.40
  -2  14  -1  119.19   20.20
  14 -12  -1  127.09   11.10
  14 -12  -1   94.19   12.40
  -2  14  -1  124.59   16.80
 -14  12   1  151.88   24.70
   2 -14   1  136.79   24.30
  12   2   1  142.99   24.60
  13 -12  -1    6.90   10.40
  -1  13  -1    3.80    8.70
  13 -12  -1   14.50    5.90
  13 -12  -1   23.90    5.80
 -12  -1  -1   14.20   10.20
  -1  13  -1   24.30   10.90
 -13  12   1   14.50   11.80
  12   1   1   16.70   12.90
   1 -13   1   24.80   13.20
  12 -12  -1   62.89    7.00
   0  12  -1   55.29   13.40
 -12   0  -1   64.59   14.60
  12 -12  -1   64.49   15.30
  12 -12  -1   65.99    9.10
   0  12  -1   75.19   15.30
 -12  12   1   84.19   19.60
   0 -12   1   88.49   19.40
  12   0   1   72.99   18.00
 -12   1  -1  205.98   20.40
   1  11  -1  191.78   17.70
  11 -12  -1  206.68   10.70
  11 -12  -1  199.08   21.40
  11 -12  -1  190.88   12.20
   1  11  -1  228.68   21.00
  -1 -11   1  196.88   16.30
  12  -1   1  199.68    7.50
  12  -1   1  206.78   22.80
  -1 -11   1  246.78   25.10
 -11  12   1  208.98   23.10
   2  10  -1   44.60   13.20
  10 -12  -1   42.70   13.50
  10 -12  -1   34.50    6.90
  10 -12  -1   24.00    5.30
 -12   2  -1   37.80    6.40
 -12   2  -1   33.10   11.30
  12  -2   1   27.20    6.00
 -10  12   1   17.90   11.40
  12  -2   1   12.20   11.90
  -2 -10   1   25.10   13.60
  -2 -10   1   27.90    8.30
   9 -12  -1   56.09    6.90
   9 -12  -1   83.59   17.60
 -12   3  -1   91.39   16.20
 -12   3  -1   79.19   11.20
   3   9  -1   87.99   15.70
  -9  12   1   50.79   15.70
  12  -3   1   74.69    9.90
  12  -3   1   73.19   15.60
  -3  -9   1   77.69   18.50
  -3  -9   1   63.09    9.00
   8 -12  -1  239.38   23.00
 -12   4  -1  221.28   16.50
 -12   4  -1  193.88   19.40
   4   8  -1  205.08   20.80
   8 -12  -1  217.48   11.90
  -8  12   1  229.68   13.60
  -4  -8   1  243.78   12.90
  -4  -8   1  231.18   23.30
  -8  12   1  230.28   23.40
  12  -4   1  246.38   15.40
  12  -4   1  232.88   20.40
  -4  -8   1  223.98   11.90
   7 -12  -1   16.90    5.90
 -12   5  -1   26.60    9.70
   7 -12  -1   23.00   12.20
 -12   5  -1    3.70    8.90
   5   7  -1   25.50   11.10
  -5  -7   1   26.00    3.80
  12  -5   1   11.10    8.60
  12  -5   1   21.20    7.50
  -5  -7   1   28.00   11.90
  -7  12   1    9.50   10.30
  -5  -7   1   21.60    3.40
  -7  12   1   23.60    6.90
   6 -12  -1 1442.96   57.19
   6   6  -1 1542.45   57.09
   6 -12  -1 1429.96   41.30
 -12   6  -1 1515.95   50.39
  -6  12   1 1437.76   42.70
  -6  12   1 1481.75   57.59
  12  -6   1 1363.46   51.29
  -6  -6   1 1531.75   56.79
  12  -6   1 1480.25   49.50
  12  -6   1 1304.87   45.70
   7   5  -1  144.79   21.70
   5 -12  -1  129.39   21.50
   5 -12  -1  143.19   13.00
  -5  12   1  147.39   13.20
  -5  12   1  163.58   22.70
  12  -7   1  138.19   18.70
  12  -7   1  159.28   16.60
  -7  -5   1  156.78   21.30
  12  -7   1  166.88   15.40
   8   4  -1   82.69   18.00
   4 -12  -1   81.99   14.90
 -12   8  -1   66.19   15.40
   4 -12  -1  110.79   20.10
  -4  12   1   75.19   12.10
  12  -8   1   79.79   12.00
  -4  12   1   97.59   18.10
  -8  -4   1  115.49   18.70
  12  -8   1  102.49   12.40
  12  -8   1   86.59   16.30
   3 -12  -1   40.30   13.40
 -12   9  -1   31.90   11.40
   3 -12  -1   39.40   10.70
   9   3  -1   14.10   11.70
  12  -9   1   37.50    8.10
  -3  12   1   17.80   10.50
  12  -9   1   27.70    8.30
  12  -9   1   43.10   12.00
  -3  12   1   20.10    8.60
  -9  -3   1   45.40   13.50
   2 -12  -1  214.48   23.90
 -12  10  -1  217.38   22.40
  10   2  -1  238.18   23.70
 -10  -2   1  223.08   21.30
  12 -10   1  218.78   12.80
  -2  12   1  222.68   21.20
  12 -10   1  229.58   21.80
  -2  12   1  210.28   17.90
  12 -10   1  207.58   12.50
  11   1  -1  123.19   21.90
 -12  11  -1  185.48   25.90
   1 -12  -1  142.19   23.70
  12 -11   1  181.88   24.30
  -1  12   1  163.38   18.40
  -1  12   1  166.08   17.20
 -11  -1   1  125.69   18.90
  12   0  -1  296.07   28.00
 -12  12  -1  293.17   27.30
   0 -12  -1  303.77   27.80
 -12   0   1  299.07   24.40
  12 -12   1  343.57   28.50
   0  12   1  303.17   23.70
 -12  13  -1   32.10   15.10
  13  -1  -1   18.10   13.20
  -1 -12  -1    6.60    9.40
 -13   1   1   24.10   10.60
  12 -13   1   22.80   12.00
   1  12   1   27.00   11.40
  14  -2  -1   53.39   15.20
  -2 -12  -1   52.79   15.20
 -12  14  -1   24.00   12.10
   2  12   1   18.50   11.00
  12 -14   1   25.30   13.40
 -14   2   1   47.30   13.90
  -3 -12  -1   46.10   16.80
 -12  15  -1   73.99   19.90
  15  -3  -1   34.40   14.00
  15  -3  -1   31.60    6.40
  -3 -12  -1   56.69   11.00
  -3 -12  -1   58.89   12.80
  15  -3  -1   41.20    5.80
   3  12   1   37.00   14.10
 -15   3   1   40.50   13.00
  12 -15   1   57.69   16.70
 -12  16  -1    5.90   12.60
  -4 -12  -1   16.50   13.70
  16  -4  -1   21.50   12.90
  -4 -12  -1   29.40    8.60
  16  -4  -1   22.60    5.60
 -16   4   1   23.30   12.30
  12 -16   1   49.80   17.20
  -5 -12  -1   10.20   11.40
 -12  17  -1   24.70   13.70
  17  -5  -1   38.20   15.60
  17  -5  -1   34.50    7.90
   5  12   1   36.80   14.40
  12 -17   1   34.10   13.20
 -17   5   1   31.70   14.20
 -12  18  -1   37.60   17.30
  18  -6  -1   32.40   15.70
  18  -6  -1   20.60    9.10
  -6 -12  -1   34.10   17.80
  12 -18   1   55.39   20.10
   6  12   1   15.60   13.10
 -12  19  -1   11.50   15.60
  19  -7  -1   -1.10   12.90
  -7 -12  -1   -7.70   13.20
  12 -19   1    9.60   15.20
   7  12   1    5.50   14.40
  -5  18  -1   19.00   14.40
  -5  18  -1   28.40   15.00
 -13  -5  -1    4.80   15.10
  18 -13  -1   21.60   14.20
   5 -18   1   34.20   17.10
 -18  13   1   32.50   14.40
  13   5   1   16.40   15.20
  -4  17  -1   13.40    8.00
  17 -13  -1   27.90   14.60
 -13  -4  -1   15.00   13.30
  17 -13  -1   12.20    8.80
  -4  17  -1   12.60   10.90
   4 -17   1   38.50   16.30
  13   4   1   12.20   14.90
 -17  13   1   23.10   14.20
  16 -13  -1   30.00    9.10
  16 -13  -1   50.19   16.70
  -3  16  -1   57.79   15.60
 -13  -3  -1   31.00   13.80
  -3  16  -1   35.80   11.70
 -16  13   1   19.60   15.20
  13   3   1    5.00   12.20
   3 -16   1   33.60   12.30
 -13  -2  -1   67.19   17.00
  -2  15  -1   48.50   14.60
  15 -13  -1   48.80    9.10
  -2  15  -1   54.79   12.90
 -15  13   1   42.70   19.30
   2 -15   1   68.69   20.50
  13   2   1   86.79   21.60
  -1  14  -1  125.39   20.30
  14 -13  -1  134.49    9.70
  14 -13  -1   85.99   19.20
  14 -13  -1  135.29   10.80
  -1  14  -1  131.59   19.10
  13   1   1  146.59   25.10
 -14  13   1  135.59   23.60
   1 -14   1  147.79   26.70
  13 -13  -1   17.30    5.10
   0  13  -1   40.70   12.20
  13 -13  -1   28.00    5.50
 -13   0  -1   27.50   11.00
   0  13  -1   27.20   11.10
  13 -13  -1   33.00   13.90
   0 -13   1   36.50   14.70
  13   0   1   28.50   12.80
 -13  13   1   14.00   12.20
  12 -13  -1   75.39   17.60
 -13   1  -1  107.59   19.00
   1  12  -1   59.89   14.30
  12 -13  -1   67.49    6.90
  12 -13  -1   65.39    6.90
 -12  13   1   65.09   17.20
  13  -1   1   83.99   18.40
  -1 -12   1   65.19   17.00
 -13   2  -1   41.80   12.40
  11 -13  -1   30.50   12.80
   2  11  -1   19.70   11.00
  -2 -11   1   20.70    7.70
  13  -2   1   32.00    5.80
 -11  13   1   19.10   13.40
  13  -2   1   31.20   13.10
  -2 -11   1   42.40   15.60
 -13   3  -1  114.59   18.50
   3  10  -1  113.99   19.00
 -13   3  -1  103.89   10.40
  10 -13  -1  117.59   21.20
  13  -3   1  110.99   10.10
 -10  13   1  129.79   23.80
  13  -3   1  119.59   21.10
  -3 -10   1  159.18   25.00
  -3 -10   1  130.79   11.40
 -13   4  -1   49.30    9.60
   9 -13  -1   27.10   13.40
 -13   4  -1   44.30   12.80
   4   9  -1   53.99   14.50
   9 -13  -1   52.89    7.20
  -4  -9   1   55.59    8.30
  -4  -9   1   50.19   14.50
  13  -4   1   23.80   11.60
  13  -4   1   48.80    9.00
  -4  -9   1   56.99    7.80
  -9  13   1   51.39    7.30
  -9  13   1   54.89   15.70
 -13   5  -1   18.20   10.00
   8 -13  -1   23.40   13.30
 -13   5  -1   10.10    7.90
   5   8  -1   22.60   12.80
   8 -13  -1    8.20    5.10
  -8  13   1   22.90    6.70
  13  -5   1   17.30    9.60
  13  -5   1   24.10    7.80
  -5  -8   1   11.50   10.60
  -8  13   1   11.20   10.60
  -5  -8   1   11.60    3.20
   7 -13  -1   -4.90    9.10
   7 -13  -1   11.50    5.50
   6   7  -1   13.00   10.70
 -13   6  -1   15.80    9.00
  -6  -7   1   14.30   12.10
  -7  13   1    3.30   10.10
  -7  13   1   17.10    6.20
   7   6  -1   23.20   12.00
   6 -13  -1    2.80   11.50
 -13   7  -1   16.50   10.70
   6 -13  -1   12.10    6.80
  -6  13   1   42.40   14.00
  -6  13   1   20.00    7.40
  -7  -6   1   11.50   10.20
  13  -7   1   14.90    9.70
  13  -7   1   27.60    9.70
   5 -13  -1  261.67   25.60
   5 -13  -1  241.38   17.60
 -13   8  -1  215.98   21.70
   8   5  -1  256.97   25.80
  -5  13   1  255.27   17.50
  -5  13   1  215.58   23.20
  -8  -5   1  271.27   24.00
  13  -8   1  228.08   21.60
  13  -8   1  278.67   21.00
  13  -8   1  258.47   18.60
 -13   9  -1  145.49   21.40
   9   4  -1   88.29   18.90
   4 -13  -1  145.59   22.80
   4 -13  -1  102.69   15.70
  13  -9   1   85.29   17.10
  -4  13   1  106.59   13.10
  -9  -4   1  112.49   18.30
  13  -9   1  110.79   12.40
  -4  13   1   80.89   17.60
  13  -9   1  145.79   14.30
   3 -13  -1   37.30   13.60
  10   3  -1   30.40   14.00
 -13  10  -1    7.50   10.70
  13 -10   1   22.60    6.70
  -3  13   1   23.70    9.10
  13 -10   1    4.90    9.50
  13 -10   1   30.50    7.70
 -10  -3   1   32.30   11.80
  -3  13   1   43.50   13.80
   2 -13  -1    7.50    9.90
 -13  11  -1   17.20   11.80
  11   2  -1   -2.20    9.00
  -2  13   1   14.20    9.00
 -11  -2   1   29.60   10.60
  13 -11   1    8.10    8.10
  13 -11   1    9.80    4.40
  13 -11   1    3.70    4.20
  -2  13   1   10.70    9.30
 -13  12  -1   31.70   15.00
  12   1  -1   22.90   12.70
   1 -13  -1   13.50   12.80
  13 -12   1   11.60   10.00
 -12  -1   1   21.80   10.50
  -1  13   1    6.70    8.30
  13 -12   1    5.80    2.40
  13 -12   1    5.90    2.40
 -13  13  -1   83.89   19.50
  13   0  -1   38.90   14.10
   0 -13  -1   75.59   18.60
   0  13   1   69.19   14.90
 -13   0   1   51.29   13.80
  13 -13   1   68.39   16.30
  14  -1  -1   -5.90    8.70
  -1 -13  -1   14.50   10.70
 -13  14  -1   33.10   14.00
  -1 -13  -1   28.50   11.20
  13 -14   1    2.70   10.80
   1  13   1   21.60   12.10
  15  -2  -1   71.59   22.10
 -13  15  -1   14.50   12.90
  -2 -13  -1   42.30   12.00
  13 -15   1   51.59   16.30
   2  13   1   46.10   14.70
 -15   2   1   11.40   11.20
  16  -3  -1   19.10   14.50
 -13  16  -1   -6.30   10.00
  -3 -13  -1   26.80   13.10
  13 -16   1   36.00   14.60
 -16   3   1   17.50   11.80
  -4 -13  -1   60.19   18.70
 -13  17  -1   52.49   18.40
  -4 -13  -1   40.60    9.90
  17  -4  -1   60.89   18.80
   4  13   1   50.89   16.80
  13 -17   1   57.49   18.20
 -17   4   1   73.29   16.80
  18  -5  -1  125.79   23.50
 -13  18  -1  131.39   26.80
  -5 -13  -1  141.19   26.40
   5  13   1  136.79   26.30
  13 -18   1   63.39   19.80
 -18   5   1  115.89   21.70
  18 -14  -1    5.00   12.50
 -14  -4  -1   -4.30   11.90
  -4  18  -1   11.30   13.80
  14   4   1   16.10   17.50
 -18  14   1    9.20   14.20
   4 -18   1   15.90   16.10
  -3  17  -1   53.59   13.10
  17 -14  -1   41.50   17.80
  -3  17  -1    9.30   11.90
 -14  -3  -1   19.60   13.30
 -17  14   1   15.20   13.00
  14   3   1   -0.10   13.20
   3 -17   1   -3.40   12.30
  16 -14  -1  -20.20    8.50
  16 -14  -1    2.70    5.00
  -2  16  -1   30.20   13.40
  -2  16  -1   29.50   10.50
 -14  -2  -1   28.80   12.90
 -16  14   1   25.30   14.80
  14   2   1   10.90   13.70
   2 -16   1   -3.50   10.20
 -14  -1  -1   37.20   13.80
  15 -14  -1   42.30   15.30
  15 -14  -1   52.09    8.50
  -1  15  -1   64.89   15.20
 -15  14   1   85.99   20.80
  14   1   1   69.09   20.00
   1 -15   1   83.89   20.80
  14 -14  -1  164.38   25.50
   0  14  -1  174.58   19.00
 -14   0  -1  138.89   22.60
 -14  14   1  190.78   28.40
   0 -14   1  118.59   28.20
   1  13  -1   20.30   11.10
  13 -14  -1   17.50   10.40
 -13  14   1   12.20   12.40
  -1 -13   1   33.10   13.10
  14  -1   1   12.10   11.10
   2  12  -1   98.89   17.80
 -14   2  -1   75.69   16.40
  12 -14  -1   88.49   19.70
  14  -2   1   76.09   17.90
  -2 -12   1   65.19   17.80
  14  -2   1   69.49    4.70
 -12  14   1   84.49   19.80
  11 -14  -1   23.10    3.40
   3  11  -1   26.20   11.90
  11 -14  -1   12.20    2.90
  11 -14  -1   19.40    9.60
 -14   3  -1   14.20   10.70
 -14   3  -1   13.70    5.30
  -3 -11   1   25.60   13.00
  14  -3   1   31.60   12.80
  -3 -11   1   18.10    7.50
 -11  14   1   22.80   13.10
  14  -3   1    7.90    5.20
 -14   4  -1   12.20    6.50
  10 -14  -1    2.30    6.50
   4  10  -1   -8.80    9.50
 -14   4  -1   11.40   10.50
  -4 -10   1   13.60    5.10
 -10  14   1   17.60   13.20
  -4 -10   1    7.50   10.50
  14  -4   1   13.90   12.20
  14  -4   1    9.80    5.80
  -4 -10   1    9.10    5.40
   5   9  -1   48.40   15.10
 -14   5  -1   64.79   14.60
   9 -14  -1   55.09    7.60
 -14   5  -1   48.50   10.90
   9 -14  -1   75.69   16.70
  -5  -9   1   48.60   15.60
  -9  14   1   45.90   14.30
  14  -5   1   64.49   16.20
  -5  -9   1   52.29    7.80
  14  -5   1   31.60    8.60
  -9  14   1   46.50    7.00
   8 -14  -1   36.60    7.60
   8 -14  -1   42.80   14.70
   6   8  -1   46.70   15.60
 -14   6  -1   35.50   11.00
  -8  14   1   45.00    7.60
  14  -6   1   33.80   11.90
  -8  14   1   42.90   15.40
  -6  -8   1   66.99   17.20
   7 -14  -1   20.60   13.40
   7 -14  -1   21.70    7.70
   7   7  -1   13.90   11.00
 -14   7  -1   35.00   12.20
  -7  14   1   21.70    7.10
  14  -7   1   17.50    9.90
  -7  14   1   28.40   12.70
  -7  -7   1   17.40   12.10
   8   6  -1  235.08   24.10
   6 -14  -1  184.88   15.90
   6 -14  -1  231.18   24.80
 -14   8  -1  234.98   21.30
  14  -8   1  231.38   22.60
  -6  14   1  219.68   16.10
  -8  -6   1  232.28   23.60
  14  -8   1  199.68   18.50
  -6  14   1  223.48   23.90
   5 -14  -1    0.20    7.70
   5 -14  -1    1.10    9.70
 -14   9  -1    3.80   10.20
   9   5  -1   16.30   12.40
  14  -9   1    9.80    7.30
  -5  14   1  -10.80    7.70
  -9  -5   1    5.30    9.00
  14  -9   1  -12.00    7.50
  -5  14   1    2.80    6.60
  14  -9   1   19.60    8.10
  10   4  -1   61.39   18.40
 -14  10  -1   34.50   13.70
   4 -14  -1   59.39   16.10
  -4  14   1   49.50   10.40
  14 -10   1   48.80   11.30
  14 -10   1   60.09   15.60
 -10  -4   1   61.09   15.10
  14 -10   1   42.80    9.30
  -4  14   1   55.29   16.90
   3 -14  -1   27.20   14.00
  11   3  -1   26.60   13.50
 -14  11  -1   17.80   12.20
  14 -11   1   13.80    5.60
  -3  14   1   22.00   11.50
 -11  -3   1   48.50   14.00
  14 -11   1   40.90   13.70
  14 -11   1   32.30    7.10
  -3  14   1   28.10    9.40
   2 -14  -1   33.30   12.40
 -14  12  -1   27.40   12.70
  12   2  -1   27.80   15.70
  -2  14   1   34.70   10.30
  14 -12   1   17.60   10.80
  14 -12   1   30.10    5.00
 -12  -2   1   16.10   10.20
  14 -12   1   22.70    5.10
   1 -14  -1  202.18   28.70
  13   1  -1  177.78   27.40
 -14  13  -1  206.28   29.40
  -1  14   1  190.38   19.90
  14 -13   1  203.88   27.10
  14   0  -1   -7.90   10.60
   0 -14  -1   11.50   11.80
 -14  14  -1    3.60   11.50
   0  14   1   32.60   12.00
  14 -14   1   -3.90    9.20
 -14   0   1   14.50    9.50
  -1 -14  -1   14.90   12.80
 -14  15  -1   19.90   14.70
  -1 -14  -1   24.50   10.60
  15  -1  -1    3.60   13.70
  14 -15   1   16.30   10.40
   1  14   1    3.30    9.00
 -15   1   1   16.80   11.30
  -2 -14  -1  125.09   25.00
 -14  16  -1  155.28   26.40
  -2 -14  -1  122.19   18.20
  16  -2  -1   88.89   22.20
 -16   2   1   81.09   18.50
  14 -16   1  156.98   27.90
  -3 -14  -1  150.28   18.80
  -3 -14  -1  119.89   23.90
 -14  17  -1  157.58   28.10
  17  -3  -1  125.69   23.30
  14 -17   1  165.78   28.10
   3  14   1  137.39   24.30
 -17   3   1  129.59   22.80
 -14  18  -1  103.99   23.90
  -4 -14  -1  143.49   27.30
  18  -4  -1   90.69   21.90
  14 -18   1  134.69   29.00
 -18   4   1  122.99   23.30
   4  14   1  109.09   24.30
 -15  -3  -1  -19.60   11.70
  -3  18  -1   20.40   10.60
  18 -15  -1   -4.70   13.00
  15   3   1  -14.70   10.80
 -18  15   1    2.20   14.30
   3 -18   1    5.30   15.70
  -2  17  -1   20.60    9.50
 -15  -2  -1   10.80   13.80
  17 -15  -1   12.20   11.70
   2 -17   1    9.80   13.80
  15   2   1   10.20   13.20
 -17  15   1   33.60   17.50
  16 -15  -1   23.50   13.30
 -15  -1  -1   15.40   14.20
  -1  16  -1   19.60    9.50
   1 -16   1   30.90   15.10
 -16  15   1   27.20   13.90
  15   1   1   13.60   13.50
 -15   0  -1   -2.00    8.70
   0  15  -1   -8.20    7.60
  15 -15  -1   10.60   12.30
  15   0   1   -0.60   12.50
   0 -15   1    8.80   13.50
 -15  15   1   17.30   13.90
   1  14  -1   25.50   11.80
 -15   1  -1   48.80   16.00
  14 -15  -1   28.70   12.70
  15  -1   1   21.50   13.70
 -14  15   1   26.50   14.90
  -1 -14   1    9.10   12.30
  13 -15  -1   30.60   15.80
 -15   2  -1   31.10   12.20
   2  13  -1   24.70   13.30
  -2 -13   1   39.50   11.50
  -2 -13   1   30.80   15.40
 -13  15   1   24.80   13.50
  15  -2   1   25.70   11.50
 -15   3  -1   43.60   14.80
   3  12  -1   57.39   15.20
  12 -15  -1   56.29   16.90
  15  -3   1   26.60    6.30
 -12  15   1   76.69   19.30
  -3 -12   1   40.90    9.20
  -3 -12   1   78.29   27.30
  -3 -12   1   39.60   10.20
  15  -3   1   28.90   13.30
 -15   4  -1    7.50    6.10
 -15   4  -1    6.70   11.30
   4  11  -1    0.60    9.20
  11 -15  -1   10.30   12.70
  -4 -11   1    9.00   10.10
  15  -4   1   -0.30    5.80
  -4 -11   1   -0.60    5.10
  -4 -11   1   12.20    5.80
  15  -4   1   18.70   12.40
 -15   5  -1    9.70    9.10
   5  10  -1   10.90   12.20
 -15   5  -1    9.30    7.90
  10 -15  -1   24.00   13.50
  -5 -10   1    6.00    4.00
  15  -5   1   11.10    7.10
  15  -5   1   10.70   11.80
  -5 -10   1   17.90   13.60
 -10  15   1    9.30   10.30
   6   9  -1   -0.60   11.10
   9 -15  -1    5.90   10.30
   9 -15  -1   -0.40    4.30
 -15   6  -1   12.50   12.00
  -9  15   1   -3.90    9.80
  -9  15   1   11.10    4.60
  15  -6   1    9.70   10.70
  -6  -9   1   -9.90    7.90
   7   8  -1   51.79   16.00
   8 -15  -1   39.70    8.40
 -15   7  -1   39.40   12.00
   8 -15  -1   42.70   16.70
  -8  15   1   42.90   16.70
  15  -7   1   49.70   13.50
  -8  15   1   49.80    8.40
  -7  -8   1   46.40   15.60
   8   7  -1   44.40   16.00
   7 -15  -1   28.60   14.70
   7 -15  -1   33.90    8.90
 -15   8  -1   37.30   12.70
  -8  -7   1    0.50   10.50
  15  -8   1   40.70   12.60
  15  -8   1   41.20   13.80
  -7  15   1   27.50   13.20
  -7  15   1   44.80    8.80
   6 -15  -1   29.50   10.60
 -15   9  -1   55.09   15.40
   6 -15  -1   19.30   12.10
   9   6  -1   34.20   14.10
  -6  15   1   41.80   13.50
  15  -9   1   26.00   11.10
  -6  15   1   44.80    9.80
  15  -9   1   42.30   14.70
  -9  -6   1   44.10   14.40
 -15  10  -1    4.70    9.20
   5 -15  -1   20.70   12.00
  10   5  -1   14.20   12.40
  15 -10   1    4.00    8.00
  15 -10   1    4.30    7.00
 -10  -5   1    1.20    8.90
  -5  15   1    4.00   11.30
  15 -10   1    6.70    9.70
  -5  15   1   17.40    7.80
   4 -15  -1    8.40   12.90
 -15  11  -1   25.50   11.00
  11   4  -1   18.80   14.30
 -11  -4   1    9.70    9.60
  15 -11   1   19.40    8.10
  -4  15   1    5.80   10.70
  15 -11   1    3.60    8.10
  15 -11   1   -3.50    5.30
  -4  15   1    9.90    8.40
  12   3  -1   71.89   20.10
   3 -15  -1   90.39   20.50
 -15  12  -1   83.69   20.50
  -3  15   1   64.69   14.30
  -3  15   1   60.99   16.50
  15 -12   1   69.19    8.50
  15 -12   1   99.89    9.00
 -12  -3   1   87.59   18.90
  13   2  -1   29.80   15.10
   2 -15  -1   26.30   16.10
  -2  15   1   20.10   10.10
  15 -13   1   45.30   14.90
 -13  -2   1   21.50   14.20
   1 -15  -1    9.90   11.90
  14   1  -1   20.60   13.40
 -15  14  -1   19.40   14.40
  -1  15   1   32.40   11.20
  15 -14   1   20.60   12.40
 -14  -1   1    3.80   10.90
   0 -15  -1   -1.70    9.80
   0 -15  -1   20.10   11.80
  15   0  -1   -3.20   12.40
 -15  15  -1    4.30   14.60
 -15   0   1    5.80    9.50
  15 -15   1   14.30   11.10
   0  15   1   21.40   11.50
 -15  16  -1   24.50   15.60
  16  -1  -1   37.70   15.60
  -1 -15  -1   68.69   19.50
  -1 -15  -1   31.00   12.60
  15 -16   1    6.60   12.10
   1  15   1   50.49   19.90
 -16   1   1   48.90   16.70
  -2 -15  -1   80.39   15.50
  -2 -15  -1   35.40   16.30
 -15  17  -1   92.29   22.10
  17  -2  -1   89.89   23.60
  15 -17   1   99.19   23.90
   2  15   1   55.49   16.70
 -17   2   1  112.09   22.80
  -3 -15  -1   61.69   21.20
  18  -3  -1   35.60   18.60
 -15  18  -1   62.39   20.70
 -18   3   1   47.30   15.10
  15 -18   1   75.19   22.90
   3  15   1   60.19   17.90
  17 -16  -1   48.20   17.70
 -16  -1  -1    2.10   12.30
  -1  17  -1   21.10   11.80
  16   1   1   31.90   17.00
 -17  16   1    8.70   14.30
   1 -17   1   18.50   16.50
  16 -16  -1   56.99   18.40
   0  16  -1   38.30   13.10
 -16   0  -1   43.40   16.20
 -16  16   1   41.90   16.60
   0 -16   1   40.90   16.70
  16   0   1   21.10   15.60
 -16   1  -1   37.00   15.10
  15 -16  -1   53.99   17.30
   1  15  -1   24.40   12.50
  -1 -15   1   41.60   18.20
 -15  16   1   25.80   16.70
  -1 -15   1   46.50   14.00
  16  -1   1   62.39   19.90
 -16   2  -1    6.40   10.90
  14 -16  -1   16.20   11.40
   2  14  -1   12.90   11.30
 -14  16   1    1.10   11.50
  -2 -14   1   15.90    9.90
  16  -2   1   18.00   13.00
  -2 -14   1   -2.00   10.40
  13 -16  -1   99.39   21.00
   3  13  -1  103.79   20.60
 -16   3  -1  101.79   19.80
  -3 -13   1   75.29   20.40
  16  -3   1   84.39   19.80
 -13  16   1   91.09   21.60
  -3 -13   1   88.89   13.20
 -16   4  -1   15.20   10.50
  12 -16  -1    6.90   17.20
   4  12  -1   14.00   11.90
  -4 -12   1   -0.70    5.70
  -4 -12   1   29.60   11.70
 -12  16   1   -2.60    9.30
  16  -4   1   25.90   13.40
 -16   5  -1   34.00    9.10
   5  11  -1   19.20   13.10
 -16   5  -1   24.30   12.00
  11 -16  -1   20.00   12.30
  16  -5   1   20.90   13.30
 -11  16   1   17.10   14.20
  -5 -11   1   23.50    7.50
  -5 -11   1   28.80   15.00
   6  10  -1   32.00   16.90
  10 -16  -1   30.40   13.50
 -16   6  -1   33.90    9.80
  -6 -10   1   33.00   13.70
  16  -6   1   34.90   12.60
 -10  16   1   52.09   17.10
 -16   7  -1   24.50   11.00
   9 -16  -1   13.60   12.80
  -7  -9   1   35.20   13.50
  -9  16   1   32.60   13.70
  16  -7   1   20.20   12.40
   8 -16  -1   14.30    6.70
   8   8  -1   10.60   14.30
   8 -16  -1   12.40   11.20
 -16   8  -1   -2.80    7.10
  -8  16   1   22.80    6.80
  -8  -8   1   30.80   13.80
  16  -8   1   20.70   11.80
  16  -8   1    8.30    9.30
   7 -16  -1    8.50    9.80
 -16   9  -1   35.40   12.40
   9   7  -1   -0.80   11.90
  -7  16   1   14.80   12.50
  -9  -7   1   18.20   14.80
  16  -9   1   14.10    9.70
  16  -9   1   31.50   14.20
  -7  16   1   23.60    7.40
   6 -16  -1    0.20    9.50
  10   6  -1    4.70   12.20
 -16  10  -1   13.00    9.80
  -6  16   1   15.60    7.00
 -10  -6   1   38.40   13.30
  16 -10   1   10.10    9.60
  -6  16   1   -4.90    8.60
  11   5  -1   84.29   20.40
   5 -16  -1   44.30   15.70
 -16  11  -1   84.09   18.60
  -5  16   1   71.59   14.00
  -5  16   1   41.30   14.80
  16 -11   1   72.09   18.50
 -11  -5   1   52.59   17.30
  16 -11   1   60.49   11.30
  12   4  -1   14.00   13.20
 -16  12  -1   16.30   13.10
  16 -12   1    5.30    6.60
 -12  -4   1    4.00    8.00
  16 -12   1   -5.20    8.20
  -4  16   1   17.30   13.00
  -4  16   1   12.30    7.90
 -16  13  -1   70.59   18.50
  13   3  -1   61.09   19.60
   3 -16  -1   67.49   19.20
  16 -13   1  106.49   21.40
  -3  16   1   75.89   15.50
 -13  -3   1   44.30   16.30
 -16  14  -1    3.50   12.70
  14   2  -1   -2.90   11.80
   2 -16  -1   -1.30   11.20
 -14  -2   1    0.00   11.10
  16 -14   1    4.00   11.50
  -2  16   1    0.20    9.60
   1 -16  -1   10.40   10.70
 -16  15  -1   28.50   15.10
  15   1  -1   20.40   15.10
   1 -16  -1   42.90   14.80
  -1  16   1   20.90   10.20
  16 -15   1   12.00   13.70
 -15  -1   1   16.90   14.10
   0 -16  -1   16.30   11.20
 -16  16  -1   26.50   17.50
  16   0  -1   17.80   17.40
   0 -16  -1   24.10   14.90
  16 -16   1   36.80   16.70
 -16   0   1   21.70   13.70
   0  16   1   -0.60   10.20
  -1 -16  -1   26.10   12.40
  -1 -16  -1   26.50   17.10
 -16  17  -1    6.20   16.00
  17  -1  -1   -2.60   14.00
  16 -17   1   38.20   17.10
 -17   1   1    7.30   13.20
   1  16   1   37.50   13.10
  16 -17  -1  -10.00   12.60
 -17   1  -1   12.10   15.10
   1  16  -1   26.90   12.90
  17  -1   1   14.50   17.30
  -1 -16   1   17.80   11.80
 -16  17   1   16.60   16.60
  -1 -16   1   17.70   15.50
   2  15  -1    6.50   13.40
 -17   2  -1   32.00   15.70
  15 -17  -1   45.90   16.50
  17  -2   1   32.80   17.40
  -2 -15   1   27.80   12.80
  -2 -15   1   34.90   17.50
 -15  17   1   32.50   18.60
  14 -17  -1  224.78   33.40
   3  14  -1  186.28   27.40
 -17   3  -1  286.37   29.90
  17  -3   1  227.78   27.50
  -3 -14   1  232.48   33.40
 -14  17   1  180.88   31.00
  13 -17  -1   40.50   18.80
 -17   4  -1   55.79   16.40
   4  13  -1   17.20   14.40
 -13  17   1   50.79   18.70
  -4 -13   1    9.30    6.80
  -4 -13   1   23.60   13.90
  17  -4   1   31.20   16.40
   5  12  -1    4.10   12.20
  12 -17  -1   -0.40    9.00
  -5 -12   1    9.10   14.70
 -12  17   1  -19.90    8.90
 -17   6  -1   44.50   16.50
   6  11  -1   17.50   14.40
  11 -17  -1    6.70   10.50
  -6 -11   1   36.30   15.10
  17  -6   1    7.10   12.00
 -11  17   1   30.80   15.30
 -17   7  -1   40.20   11.80
   7  10  -1   24.30   13.70
  10 -17  -1   37.30   16.30
 -10  17   1   35.30   15.20
  -7 -10   1   19.70   12.40
  17  -7   1   22.70   12.40
   8   9  -1    7.10   13.50
 -17   8  -1    2.60   10.00
   9 -17  -1   12.70   13.50
  -9  17   1   15.80   13.00
  17  -8   1    0.40   10.30
  -8  -9   1   -1.30   11.10
  17  -8   1    6.80   11.20
 -17   9  -1   27.80   11.50
   9   8  -1   33.40   16.20
   8 -17  -1   34.10   16.60
  -8  17   1   34.90    7.40
  17  -9   1    5.00   10.40
  -9  -8   1   31.00   13.60
  17  -9   1   31.60   14.50
  -8  17   1    4.90   11.40
   7 -17  -1   -2.10   12.90
 -17  10  -1   -0.40    8.90
  10   7  -1    3.10   12.60
  -7  17   1   10.40   10.00
  -7  17   1   12.20    7.00
 -10  -7   1  -12.30    9.10
  17 -10   1    1.90    9.50
  17 -10   1   -5.70    7.90
 -17  11  -1   18.60   11.70
   6 -17  -1   41.50   14.30
  11   6  -1    9.40   13.40
  -6  17   1   -1.60   11.60
 -11  -6   1   17.90   13.90
  -6  17   1   14.60    8.80
  17 -11   1   14.40   12.00
  17 -11   1   -1.60   13.50
   5 -17  -1   17.90   13.30
  12   5  -1  -20.40    9.80
 -17  12  -1   16.70   13.10
  -5  17   1   11.60    8.20
  17 -12   1   -4.30    6.80
  17 -12   1   -3.90    8.80
  -5  17   1   11.80   11.60
 -12  -5   1    7.60   12.50
 -17  13  -1   20.20   11.50
   4 -17  -1   22.70   15.30
  13   4  -1   -7.80   11.80
  -4  17   1   36.30   10.90
 -13  -4   1    6.70   11.20
  17 -13   1   36.00   13.70
 -17  14  -1   45.50   17.20
  14   3  -1   43.00   20.30
   3 -17  -1   42.00   15.80
  17 -14   1   18.50   13.90
 -14  -3   1   -0.40   10.70
  -3  17   1   37.10   10.40
   2 -17  -1   -5.00   11.50
 -17  15  -1   19.20   15.00
   2 -17  -1   18.80   12.90
  15   2  -1   22.50   17.00
  17 -15   1   19.70   15.10
 -15  -2   1   27.10   14.40
  -2  17   1   29.40   11.80
  16   1  -1   11.60   17.50
   1 -17  -1   24.10   12.70
   1 -17  -1   -4.40   16.10
 -17  16  -1   27.50   16.10
  -1  17   1   32.30   11.70
 -16  -1   1   16.60   15.40
  17 -16   1   52.59   19.50
   3  15  -1  190.88   28.60
 -18   3  -1  177.48   27.70
  15 -18  -1  184.98   30.30
  18  -3   1  183.48   30.50
 -15  18   1  202.28   31.00
  -3 -15   1  250.07   34.90
  14 -18  -1   46.40   19.70
 -18   4  -1   19.10   12.00
   4  14  -1    7.80   12.90
  -4 -14   1   19.50   16.60
 -14  18   1   -5.70   12.70
  18  -4   1   47.60   17.50
   5  13  -1   83.49   20.80
  13 -18  -1  104.29   22.90
  18  -5   1   75.49   20.60
 -13  18   1  135.99   29.00
  -5 -13   1   97.29   23.90
  12 -18  -1   12.80   13.30
   6  12  -1   10.40   14.00
  -6 -12   1   28.90   17.30
  18  -6   1   14.90   15.20
 -12  18   1   66.59   19.70
   7  11  -1   -7.70   11.80
  11 -18  -1   27.10   13.00
  18  -7   1   -0.10   12.60
 -11  18   1    7.60   12.20
  -7 -11   1   -8.30   13.20
  10 -18  -1   31.90   14.60
 -18   8  -1   35.80   12.40
   8  10  -1   25.00   16.00
 -10  18   1   14.80   14.20
  18  -8   1   37.90   16.90
  -8 -10   1   23.70   14.00
  18  -8   1   19.30   13.40
   9   9  -1   36.10   16.80
   9 -18  -1   70.39   20.70
 -18   9  -1   69.99   15.90
  -9  -9   1   54.89   18.80
  18  -9   1   50.69   15.30
  18  -9   1   50.69   18.70
  -9  18   1   46.60   18.10
  10   8  -1   29.10   17.90
   8 -18  -1   26.90   14.50
 -18  10  -1   35.70   14.40
  -8  18   1   -6.50   12.00
  18 -10   1   30.50   17.30
 -10  -8   1   -4.10   11.60
  11   7  -1   56.69   20.90
   7 -18  -1   57.49   17.30
  -7  18   1   40.40   10.70
  18 -11   1   36.40   12.60
 -11  -7   1   56.89   18.60
  -7  18   1   72.49   20.60
  18 -11   1   61.69   17.40
   6 -18  -1    4.70   13.00
 -18  12  -1   53.39   15.70
  12   6  -1    9.80   15.60
  18 -12   1    4.00   11.30
 -12  -6   1   28.40   16.80
  -6  18   1   21.10    9.40
  -6  18   1    6.00   13.10
 -18  13  -1    5.90   12.90
  13   5  -1   12.80   16.90
   5 -18  -1   -1.60   15.00
  18 -13   1   -1.90   12.10
  -5  18   1   19.00   10.30
 -13  -5   1    3.70   10.70
 -18  14  -1   -6.10   13.60
   4 -18  -1    1.90   13.80
  14   4  -1    6.30   16.50
  -4  18   1    7.10    8.50
  18 -14   1   -7.30   10.90
 -14  -4   1  -13.20    9.40
   3 -18  -1   40.10   19.40
 -18  15  -1   44.20   18.20
  15   3  -1   11.30   16.40
  -3  18   1   51.59   12.40
 -15  -3   1   55.99   18.50
  18 -15   1   17.00   15.80
  12 -19  -1   27.00   15.80
   7  12  -1   21.70   15.60
 -12  19   1   31.40   19.20
  19  -7   1    0.10   12.30
  -7 -12   1   13.40   16.70
   8  11  -1   11.50   16.60
  11 -19  -1   63.99   20.30
  19  -8   1    8.10   13.30
  -8 -11   1   16.40   15.60
  19  -8   1   26.90   15.50
 -11  19   1   46.10   18.30
   9  10  -1   -8.00    9.90
  10 -19  -1   39.40   13.60
 -19   9  -1   -1.20   11.50
  19  -9   1   -4.60   11.00
  -9 -10   1   28.90   15.00
 -10  19   1  -20.50   12.30
  19  -9   1   -1.60   12.30
  10   9  -1  104.19   26.20
 -19  10  -1   82.29   17.70
   9 -19  -1  120.49   23.00
 -10  -9   1  105.69   23.90
  19 -10   1  118.79   24.50
  -9  19   1  112.79   26.90
  19 -10   1   54.79   15.40
   8 -19  -1   74.29   19.30
  11   8  -1   17.90   18.90
 -19  11  -1   84.69   18.10
  -8  19   1   77.29   21.50
  19 -11   1   58.29   19.30
 -11  -8   1   79.29   21.10
  19 -11   1   34.90   13.70
 -19  12  -1   33.20   14.10
   7 -19  -1    3.00   14.70
  12   7  -1   46.90   19.40
 -12  -7   1   30.50   18.10
  19 -12   1   31.60   17.10
   0   0  -2    1.20    0.90
   0   0  -2   -0.30    1.80
   0   0  -2    3.60    1.90
   0   0   2    0.40    1.00
   0   0   2   -1.30    1.70
   0   0   2    1.50    2.00
   2  -1  -2 1251.07   29.30
  -1   2  -2 1255.17   30.20
  -1   2  -2 1290.37   27.60
  -1  -1  -2 1270.37   28.70
   2  -1  -2 1257.87   27.90
  -1   2  -2 1279.07   30.90
  -1  -1  -2 1272.27   30.40
  -1  -1  -2 1284.27   28.10
   2  -1  -2 1315.17   32.60
  -2   1   2 1232.58   27.60
   1   1   2 1267.87   28.90
  -2   1   2 1285.47   32.50
   1   1   2 1279.27   30.40
   1  -2   2 1300.67   30.30
   1   1   2 1266.87   28.30
   1  -2   2 1262.07   27.60
   1  -2   2 1290.87   31.20
   2  -2  -2 1866.81   37.00
   0   2  -2 1737.73   39.80
  -2   0  -2 1712.03   38.10
   0   2  -2 1779.42   40.10
   0   2  -2 1732.03   41.50
   2  -2  -2 1759.12   40.60
  -2   0  -2 1738.33   39.70
   2  -2  -2 1798.22   41.00
   2  -2  -2 1755.42   36.60
  -2   0  -2 1754.92   38.20
   0   2  -2 1697.83   38.50
   2   0   2 1792.52   38.20
  -2   2   2 1790.72   41.40
   0  -2   2 1756.72   42.10
   2   0   2 1837.12   38.60
   2   0   2 1788.82   39.70
   0  -2   2 1824.12   38.80
  -2   1  -2 3843.12   73.99
   1   1  -2 3945.01   78.99
   1  -2  -2 3710.33   72.99
   1  -2  -2 3707.83   77.19
   1   1  -2 3588.14   76.79
  -1   2   2 3800.12   72.59
   2  -1   2 3689.73   73.69
  -1  -1   2 3718.83   76.89
  -1  -1   2 3849.42   73.39
  -1  -2  -2 2210.88   50.49
  -2   3  -2 2268.27   51.29
  -1  -2  -2 2253.97   48.10
   3  -1  -2 2230.08   57.19
  -2   3  -2 2210.18   43.00
   3  -1  -2 2228.58   48.70
   3  -1  -2 2188.48   47.70
  -2   3  -2 2231.38   50.69
  -1  -2  -2 2166.98   48.60
  -2   3  -2 2237.28   42.80
   1   2   2 2267.37   50.69
   1   2   2 2215.78   48.10
   2  -3   2 2249.07   50.69
   1   2   2 2263.87   49.40
   2  -3   2 2263.27   51.69
   4  -2  -2 2056.49   50.69
  -2   4  -2 2066.99   49.70
  -2  -2  -2 1998.40   47.10
   4  -2  -2 2031.40   46.00
  -2  -2  -2 1996.60   49.10
  -2   4  -2 2006.70   40.50
  -2   4  -2 2012.40   49.00
  -2  -2  -2 2024.80   43.70
   4  -2  -2 2048.79   49.80
  -4   2   2 2047.50   45.90
   2  -4   2 1979.80   50.29
   2   2   2 1947.01   48.40
  -4   2   2 2041.00   46.70
   2   2   2 1968.70   47.70
   2  -4   2 2061.89   48.80
   2   2   2 1947.21   43.70
  -2   5  -2  364.36   17.80
  -3  -2  -2  392.66   16.70
   5  -3  -2  373.26   17.80
   5  -3  -2  382.36   16.40
  -3  -2  -2  372.36   17.90
  -2   5  -2  395.06   17.90
  -2   5  -2  382.56   11.90
  -3  -2  -2  377.06   12.30
   5  -3  -2  364.36   15.10
   2  -5   2  352.46   16.70
   2  -5   2  376.26   12.90
   3   2   2  379.16   17.70
   3   2   2  358.06   12.50
  -5   3   2  378.46   16.40
   2  -5   2  396.26   19.30
   3   2   2  352.46   16.60
  -5   3   2  393.66   15.50
   4  -3  -2 3589.34   78.59
  -3  -1  -2 3592.44   79.19
  -1   4  -2 3496.25   80.09
   4  -3  -2 3592.44   74.59
   4  -3  -2 3646.04   78.29
  -3  -1  -2 3653.73   72.09
  -1   4  -2 3652.83   73.59
  -1   4  -2 3359.66   76.89
  -3  -1  -2 3504.85   76.19
  -4   3   2 3669.63   79.49
   3   1   2 3616.04   77.39
   3   1   2 3647.14   72.19
   1  -4   2 3568.04   81.39
   3   1   2 3741.13   79.29
   1  -4   2 3627.84   77.09
  -4   3   2 3646.94   78.59
   1  -4   2 3472.15   74.39
  -3   0  -2  457.75   16.70
   3  -3  -2  445.66   13.90
  -3   0  -2  480.45   15.70
  -3   0  -2  424.26   13.60
   3  -3  -2  417.76   16.70
   0   3  -2  429.66   16.70
   0   3  -2  468.05   18.30
   0   3  -2  459.55   15.80
   3  -3  -2  448.96   14.30
   3  -3  -2  470.15   16.40
   0  -3   2  468.45   18.80
   3   0   2  462.65   15.70
  -3   3   2  455.45   17.40
   0  -3   2  449.26   16.20
   3   0   2  454.65   13.80
   3   0   2  441.86   16.20
   0  -3   2  421.76   14.50
   1   2  -2 4761.42   98.19
  -3   1  -2 4728.93   94.09
   1   2  -2 4637.84   98.09
   2  -3  -2 4676.03   93.29
   2  -3  -2 4626.14   94.29
  -3   1  -2 4739.03   94.69
   2  -3  -2 4688.63   97.49
  -1  -2   2 4685.03   98.29
  -2   3   2 4822.72   98.19
   3  -1   2 4788.02   94.29
   1  -3  -2  542.75   20.80
  -3   2  -2  552.84   18.10
   1  -3  -2  549.25   17.00
   2   1  -2  577.54   14.00
   2   1  -2  605.94   21.10
  -3   2  -2  545.85   15.20
   2   1  -2  552.44   21.40
   1  -3  -2  586.94   17.40
  -1   3   2  590.74   19.40
   3  -2   2  565.84   17.40
  -2  -1   2  530.35   18.50
   3  -2   2  598.74   20.00
   3  -2   2  578.44   17.60
  -1   3   2  572.14   16.80
   3  -2   2  563.14   15.00
  -2  -1   2  555.64   13.80
   0  -3  -2 5690.73  115.19
   3   0  -2 5710.63  109.89
  -3   3  -2 5857.21  115.39
   3   0  -2 5595.74  115.89
   3   0  -2 5963.20  121.29
  -3   3  -2 5837.92  117.39
   3  -3   2 5737.73  116.49
   3  -3   2 5704.83  107.59
   0   3   2 5731.63  115.19
  -3   0   2 5751.32  115.49
  -1  -3  -2 2338.57   52.69
  -1  -3  -2 2417.16   52.99
   4  -1  -2 2338.17   58.79
  -1  -3  -2 2376.96   54.79
   4  -1  -2 2395.96   59.09
  -1  -3  -2 2415.26   55.59
   4  -1  -2 2316.17   50.69
  -3   4  -2 2420.96   55.39
  -3   4  -2 2389.36   56.79
   4  -1  -2 2409.06   54.39
   3  -4   2 2343.77   56.59
   3  -4   2 2370.86   56.09
   1   3   2 2353.36   54.99
   1   3   2 2302.77   54.89
  -4   1   2 2360.06   53.49
   5  -2  -2  545.15   18.80
   5  -2  -2  538.65   22.80
  -2  -3  -2  591.54   21.40
  -2  -3  -2  509.65   17.20
  -3   5  -2  541.45   12.30
  -2  -3  -2  541.55   21.80
  -3   5  -2  573.44   21.70
  -3   5  -2  537.15   11.70
   5  -2  -2  514.45   22.50
  -3   5  -2  545.45   22.10
   5  -2  -2  550.54   19.80
   3  -5   2  575.94   23.00
   2   3   2  562.64   21.30
   2   3   2  557.24   21.70
  -5   2   2  540.75   19.30
  -5   2   2  538.85   18.60
   3  -5   2  538.25   21.40
  -3   6  -2 1316.47   28.30
  -3   6  -2 1305.37   39.80
  -3   6  -2 1293.87   40.20
   6  -3  -2 1267.07   40.10
   6  -3  -2 1352.76   36.90
  -3  -3  -2 1276.37   40.10
  -3  -3  -2 1258.57   38.00
  -3  -3  -2 1317.47   32.20
   6  -3  -2 1253.67   40.30
   6  -3  -2 1308.17   36.20
   3   3   2 1252.87   38.80
   3  -6   2 1296.67   29.80
   3  -6   2 1303.07   41.60
   3   3   2 1321.97   39.90
  -6   3   2 1362.26   37.00
  -6   3   2 1347.07   36.70
   3  -6   2 1263.67   38.60
  -4  -3  -2  128.19   11.80
  -4  -3  -2  108.89   12.20
  -3   7  -2  124.89   12.40
  -3   7  -2   99.79    6.50
  -4  -3  -2  122.19    6.90
   7  -4  -2  108.49    9.90
   7  -4  -2  101.89   11.30
   7  -4  -2  107.69   11.40
  -3   7  -2  124.99   12.60
   7  -4  -2  115.49   10.20
  -4  -3  -2  107.59    7.00
  -7   4   2   94.59    9.70
   4   3   2  105.39   11.20
   3  -7   2   99.99   14.50
   3  -7   2  115.99    7.60
   4   3   2  103.29   12.10
  -7   4   2  102.59   10.00
   3  -7   2  109.89   10.90
  -4  -2  -2 1723.83   37.60
  -4  -2  -2 1682.63   49.10
  -2   6  -2 1668.73   47.00
  -2   6  -2 1691.73   48.60
   6  -4  -2 1715.03   47.10
   6  -4  -2 1681.53   45.80
  -4  -2  -2 1670.43   45.60
   6  -4  -2 1728.63   43.80
   2  -6   2 1685.53   40.90
   2  -6   2 1661.73   45.80
   2  -6   2 1686.33   50.69
  -6   4   2 1749.43   46.50
   4   2   2 1638.84   37.70
   4   2   2 1706.23   47.30
   4   2   2 1753.72   48.50
   5  -4  -2  930.61   29.90
  -1   5  -2  944.81   25.70
  -4  -1  -2  880.61   27.90
   5  -4  -2  967.20   27.00
   5  -4  -2  958.50   29.40
  -1   5  -2  863.71   28.40
  -4  -1  -2  936.11   23.00
  -1   5  -2  888.71   31.20
  -4  -1  -2  946.21   31.20
  -5   4   2  926.31   30.00
   4   1   2  930.61   30.30
   1  -5   2  858.01   31.90
   1  -5   2  930.91   28.40
  -5   4   2  889.91   29.30
   4   1   2  895.11   22.70
   4   1   2  931.21   29.30
   0   4  -2  471.55   20.60
  -4   0  -2  446.06   18.90
   4  -4  -2  466.65   16.70
   4  -4  -2  471.25   19.40
  -4   0  -2  513.95   15.20
   4  -4  -2  490.55   16.40
   0   4  -2  500.25   17.80
  -4   0  -2  472.65   17.60
   0   4  -2  446.06   16.90
   4  -4  -2  493.65   17.90
   4   0   2  484.35   18.90
   0  -4   2  471.05   16.70
   0  -4   2  472.45   18.20
   4   0   2  482.35   18.20
  -4   4   2  462.95   18.30
   0  -4   2  492.95   21.40
  -4   4   2  520.15   20.30
   4   0   2  475.25   14.70
   1   3  -2  170.98   11.80
   3  -4  -2  181.78   11.60
  -4   1  -2  172.98   10.40
   3  -4  -2  180.18    9.40
   3  -4  -2  173.78    9.50
  -4   1  -2  162.88    9.60
   1   3  -2  183.18    8.60
   1   3  -2  189.98   11.40
  -1  -3   2  181.38   11.50
  -1  -3   2  176.78   12.20
  -3   4   2  173.58   10.00
  -3   4   2  178.78   11.60
   4  -1   2  160.88    9.70
   4  -1   2  182.18   10.10
   4  -1   2  175.28    8.70
  -1  -3   2  178.58    8.30
   2   2  -2 5318.57  113.69
  -4   2  -2 5342.97  109.89
   2  -4  -2 5421.36  113.09
  -4   2  -2 5441.66  110.09
  -4   2  -2 5361.96  108.69
   2   2  -2 5522.55  114.69
   2  -4  -2 5400.76  110.29
  -2  -2   2 5499.85  103.89
  -2  -2   2 5298.87  114.69
   4  -2   2 5405.06  107.89
   4  -2   2 5525.55  109.89
  -2   4   2 5454.95  108.79
   4  -2   2 5315.37  108.99
  -2  -2   2 5663.03  114.49
   3   1  -2  677.03   15.50
  -4   3  -2  679.63   22.70
   1  -4  -2  714.83   23.30
   1  -4  -2  686.33   21.10
   1  -4  -2  670.03   22.10
   3   1  -2  682.23   23.40
   3   1  -2  730.53   25.80
  -4   3  -2  674.93   18.20
   4  -3   2  666.73   17.40
   4  -3   2  643.54   21.60
  -1   4   2  698.23   21.30
  -1   4   2  663.43   22.80
  -3  -1   2  710.63   23.30
   4  -3   2  634.14   20.90
   4  -3   2  706.23   22.10
  -3  -1   2  682.13   15.60
  -4   4  -2   75.69    8.30
   4   0  -2   67.39    4.30
   0  -4  -2   69.79    7.80
   4   0  -2   75.69   10.60
   4   0  -2   74.09    4.70
   0  -4  -2   69.09    7.50
  -4   4  -2   84.59    7.60
   0  -4  -2   75.29    7.70
   4   0  -2   73.89    9.30
  -4   0   2   82.39    7.90
   4  -4   2   66.59    7.70
   4  -4   2   64.69    7.50
   4  -4   2   72.89    3.20
   0   4   2   76.69    9.30
   0   4   2   77.19    7.60
  -4   5  -2   65.39    7.60
   5  -1  -2   57.79    5.50
  -1  -4  -2   65.09    8.10
  -4   5  -2   75.79   10.50
  -1  -4  -2   69.59    9.70
   5  -1  -2   72.09   11.20
   5  -1  -2   80.49    9.80
  -1  -4  -2   66.39    8.30
   5  -1  -2   73.39   11.20
  -1  -4  -2   76.89   10.30
  -5   1   2   60.79    8.20
   4  -5   2   50.89    8.80
   1   4   2   65.29    9.20
   1   4   2   70.29    9.90
   4  -5   2   64.49    9.60
  -2  -4  -2  157.48   12.80
   6  -2  -2  177.18   10.40
  -2  -4  -2  186.78   13.90
   6  -2  -2  152.58   14.00
   6  -2  -2  205.38   13.00
  -2  -4  -2  190.38   10.50
   6  -2  -2  156.18   13.70
  -2  -4  -2  171.88   10.40
  -4   6  -2  165.48   12.50
  -4   6  -2  174.38   14.10
  -6   2   2  159.38   11.40
   2   4   2  153.08   13.00
   2   4   2  150.78   12.50
   4  -6   2  153.18   13.40
   4  -6   2  182.98   13.50
  -6   2   2  162.48   10.30
   7  -3  -2  734.33   24.90
  -3  -4  -2  725.53   21.70
  -3  -4  -2  764.12   27.40
   7  -3  -2  707.43   26.50
   7  -3  -2  690.03   29.50
  -3  -4  -2  726.33   28.40
  -4   7  -2  750.02   28.80
  -4   7  -2  734.93   16.70
  -4   7  -2  730.93   30.20
  -3  -4  -2  711.73   29.60
   7  -3  -2  775.62   30.80
   4  -7   2  755.92   29.10
   4  -7   2  752.62   31.10
  -7   3   2  727.43   25.30
   3   4   2  652.13   27.90
  -7   3   2  743.43   26.60
   3   4   2  738.23   29.40
   4  -7   2  739.03   17.60
   8  -4  -2 1058.89   38.80
  -4   8  -2 1077.09   39.70
  -4  -4  -2 1064.99   37.50
  -4  -4  -2 1039.10   27.30
  -4  -4  -2 1119.09   29.00
   8  -4  -2 1067.69   34.20
  -4   8  -2 1082.59   25.50
   8  -4  -2 1048.60   38.80
  -4   8  -2 1062.99   37.90
  -4  -4  -2 1074.79   40.10
   4  -8   2 1124.39   41.70
   4  -8   2 1081.99   38.00
   4  -8   2 1060.09   26.90
  -8   4   2 1050.19   34.60
   4   4   2 1067.79   43.30
   4   4   2 1059.69   38.50
  -8   4   2 1091.39   35.50
  -4   9  -2 1039.40   41.00
  -4   9  -2 1185.88   43.70
  -5  -4  -2 1212.48   30.50
   9  -5  -2 1208.88   39.10
   9  -5  -2 1215.88   43.10
  -5  -4  -2 1266.97   42.90
   9  -5  -2 1136.29   38.90
  -5  -4  -2 1195.18   29.60
   9  -5  -2 1196.28   42.80
  -4   9  -2 1241.28   31.50
   5   4   2 1084.59   42.20
  -9   5   2 1179.58   39.50
   4  -9   2 1140.29   41.60
   4  -9   2 1164.28   37.60
  -9   5   2 1201.68   39.50
   5   4   2 1236.08   44.00
   4  -9   2 1223.08   46.90
  -5  -3  -2  520.65   24.50
  -5  -3  -2  580.94   16.20
  -3   8  -2  529.75   26.20
  -3   8  -2  558.44   26.60
   8  -5  -2  579.84   26.40
   8  -5  -2  544.15   24.30
  -5  -3  -2  552.44   28.10
   8  -5  -2  533.35   25.40
  -5  -3  -2  568.74   16.70
  -3   8  -2  584.74   18.30
   3  -8   2  564.74   29.00
   3  -8   2  566.54   29.10
   5   3   2  528.35   26.30
   3  -8   2  582.74   20.20
  -8   5   2  532.35   24.40
   5   3   2  537.35   28.70
  -2   7  -2  277.17   17.40
   7  -5  -2  284.47   16.80
  -2   7  -2  302.17   13.30
   7  -5  -2  307.87   17.50
   7  -5  -2  304.77   15.70
  -5  -2  -2  263.07   16.50
  -5  -2  -2  282.47   18.70
  -5  -2  -2  313.17   10.70
  -2   7  -2  279.47   18.30
   5   2   2  305.07   18.90
   2  -7   2  293.07   14.20
   5   2   2  277.17   17.40
   2  -7   2  283.17   16.60
   5   2   2  289.57   10.60
   2  -7   2  303.27   20.30
  -7   5   2  293.07   17.30
  -1   6  -2  838.02   29.20
  -5  -1  -2  867.01   22.10
  -1   6  -2  871.11   32.60
   6  -5  -2  903.61   31.20
   6  -5  -2  839.92   27.70
  -1   6  -2  867.21   26.10
   6  -5  -2  871.51   28.90
  -5  -1  -2  881.61   29.50
  -5  -1  -2  809.92   31.70
   6  -5  -2  835.62   26.90
   5   1   2  868.01   30.40
   1  -6   2  914.31   34.50
   5   1   2  859.01   22.00
  -6   5   2  836.02   29.20
  -6   5   2  870.91   31.30
   1  -6   2  844.82   27.50
   1  -6   2  881.71   28.90
   5   1   2  834.22   30.90
   5  -5  -2 1426.56   37.10
   0   5  -2 1449.55   38.60
   0   5  -2 1429.66   38.50
   5  -5  -2 1401.16   37.80
  -5   0  -2 1482.05   43.10
   0   5  -2 1441.06   43.90
   5  -5  -2 1498.55   42.70
   5  -5  -2 1404.66   38.20
  -5   0  -2 1458.85   39.60
  -5   0  -2 1419.56   34.00
   0  -5   2 1566.44   46.10
  -5   5   2 1376.56   39.10
   5   0   2 1399.36   41.00
   5   0   2 1411.86   40.00
   0  -5   2 1419.76   37.50
  -5   5   2 1371.56   41.80
   5   0   2 1422.56   33.40
   0  -5   2 1378.36   39.60
   4  -5  -2  105.69    8.10
   1   4  -2   92.89    7.50
   1   4  -2   96.19   12.80
  -5   1  -2  110.09   10.10
   4  -5  -2  114.29   10.60
  -5   1  -2  107.69    7.70
   1   4  -2  118.79   10.20
   4  -5  -2   97.99    8.50
  -5   1  -2   96.89    8.80
  -1  -4   2  109.49    8.60
   5  -1   2  111.69    9.30
  -4   5   2   94.29    7.60
  -4   5   2  110.79    9.10
  -4   5   2  101.39   10.40
  -1  -4   2  106.29   10.10
   5  -1   2   92.59    9.10
  -1  -4   2  104.89   10.90
   2   3  -2  761.92   28.00
   3  -5  -2  777.82   22.70
   3  -5  -2  800.62   27.70
   2   3  -2  805.52   28.10
   3  -5  -2  749.62   24.90
  -5   2  -2  809.32   24.30
  -5   2  -2  759.72   25.10
   2   3  -2  754.92   20.20
  -5   2  -2  801.22   25.20
  -2  -3   2  744.63   27.90
  -3   5   2  786.22   27.70
   5  -2   2  767.02   23.20
   5  -2   2  786.82   24.30
  -3   5   2  796.72   24.20
  -2  -3   2  783.02   28.40
   5  -2   2  819.92   25.40
  -3   5   2  831.92   24.30
  -2  -3   2  791.72   19.90
   3   2  -2  877.41   19.60
   2  -5  -2  870.91   25.30
   2  -5  -2  896.31   29.50
  -5   3  -2  891.91   25.50
   3   2  -2  900.81   31.20
  -5   3  -2  882.81   27.70
   3   2  -2  919.71   30.60
   2  -5  -2  903.91   28.40
   5  -3   2  866.21   26.70
  -3  -2   2  924.41   32.00
  -3  -2   2  908.61   30.00
  -2   5   2  875.61   29.70
  -2   5   2  847.92   26.70
  -2   5   2  915.51   26.40
   5  -3   2  909.11   27.30
  -3  -2   2  886.11   19.40
   4   1  -2  588.74   13.30
  -5   4  -2  560.54   17.10
   1  -5  -2  567.94   22.30
   4   1  -2  584.74   23.20
   1  -5  -2  620.84   22.90
  -5   4  -2  635.74   23.70
   1  -5  -2  587.74   20.70
   4   1  -2  616.34   25.60
   4   1  -2  590.74   13.00
  -4  -1   2  564.94   25.20
  -1   5   2  602.04   22.20
  -4  -1   2  571.54   22.40
  -1   5   2  563.54   22.40
   5  -4   2  598.44   21.40
  -1   5   2  602.74   21.00
   5  -4   2  605.04   16.40
   5  -4   2  600.04   22.10
   5  -4   2  557.54   21.70
   5   0  -2  203.08   15.40
  -5   5  -2  194.18   14.00
   0  -5  -2  185.28   12.20
   5   0  -2  193.38    7.20
   0  -5  -2  189.78   12.80
   5   0  -2  187.18    7.40
   5   0  -2  186.08   13.00
   0  -5  -2  178.88   13.00
   5  -5   2  182.78    6.50
   5  -5   2  182.88   13.10
   5  -5   2  182.48   13.20
   0   5   2  201.38   13.30
  -5   0   2  204.98   12.90
   0   5   2  215.88   13.00
   5  -5   2  196.08    6.00
   6  -1  -2 4754.62  109.09
  -1  -5  -2 4692.93  104.89
  -1  -5  -2 4530.75  103.49
  -1  -5  -2 4794.82  100.19
   6  -1  -2 4665.73   93.89
  -5   6  -2 4835.52  102.99
  -5   6  -2 4758.62  107.09
   6  -1  -2 4487.15  102.79
   5  -6   2 4550.74  104.39
  -6   1   2 4698.33  101.99
   1   5   2 4534.35  104.29
   1   5   2 4716.03  102.99
   5  -6   2 4664.83  105.69
   7  -2  -2  126.39   11.50
  -5   7  -2  149.09   12.50
  -2  -5  -2  117.59    9.40
   7  -2  -2  138.29   14.40
  -2  -5  -2  124.89   12.70
  -2  -5  -2  145.39   13.50
   7  -2  -2  154.68   14.10
  -2  -5  -2  150.48   10.20
  -5   7  -2  157.58   14.30
   7  -2  -2  147.49    9.30
  -7   2   2  167.48   12.60
   2   5   2  169.68   13.90
  -7   2   2  147.69    9.70
   2   5   2  170.68   14.00
   5  -7   2  132.49   13.30
   5  -7   2  126.39   12.40
  -5   8  -2  188.28   14.40
  -3  -5  -2  188.28   16.00
  -3  -5  -2  173.48   10.60
  -5   8  -2  164.98   15.60
   8  -3  -2  190.38   11.90
   8  -3  -2  188.18   16.10
   8  -3  -2  169.08   13.80
  -3  -5  -2  176.98   10.50
  -3  -5  -2  179.28   14.80
   8  -3  -2  173.68   15.50
  -8   3   2  195.58   14.10
   3   5   2  170.68   15.20
  -8   3   2  171.38   11.90
   5  -8   2  166.08   15.60
   5  -8   2  194.18   15.40
   3   5   2  159.28   14.60
   9  -4  -2   37.60   10.40
  -4  -5  -2   33.90   11.80
  -5   9  -2   13.50    8.60
  -4  -5  -2   34.20    5.70
  -4  -5  -2   30.80    9.50
  -5   9  -2   30.30    3.70
   9  -4  -2   25.20    7.30
   9  -4  -2   24.30    5.40
  -4  -5  -2   34.70    5.70
  -5   9  -2   23.30    7.90
  -9   4   2   24.50    7.30
   5  -9   2   34.40    4.20
   4   5   2   21.10    8.00
   4   5   2   34.00   10.90
   5  -9   2   33.40    9.40
   5  -9   2   25.40   10.30
  -9   4   2   23.20    7.80
  10  -5  -2   80.79   14.80
  -5  -5  -2   92.19    6.90
  -5  -5  -2   84.49    7.50
  10  -5  -2  104.09   11.10
  10  -5  -2  102.09   15.80
  -5  10  -2   91.19    6.20
  -5  -5  -2  118.39   16.40
   5 -10   2  106.79   21.10
   5   5   2   93.29   15.60
 -10   5   2   83.69   12.40
 -10   5   2   88.79   14.00
   5 -10   2   79.99    6.60
  -5  11  -2  749.92   37.40
  11  -6  -2  738.43   35.90
  -6  -5  -2  757.42   19.00
  -6  -5  -2  794.52   36.30
  11  -6  -2  676.23   30.30
  -5  11  -2  719.13   21.90
  -6  -5  -2  743.83   19.30
  11  -6  -2  724.23   34.80
   5 -11   2  739.73   24.50
 -11   6   2  715.33   32.20
   6   5   2  745.73   36.70
   5 -11   2  700.43   38.40
  -4  10  -2  412.96   15.90
  10  -6  -2  443.96   24.90
  -6  -4  -2  413.16   12.00
  -4  10  -2  350.26   24.60
  -6  -4  -2  403.66   12.40
  10  -6  -2  364.36   21.10
  -6  -4  -2  404.66   28.00
   4 -10   2  373.86   27.10
   6   4   2  364.56   24.70
 -10   6   2  400.46   23.30
   4 -10   2  396.16   17.20
  -3   9  -2  528.05   19.40
  -6  -3  -2  552.44   26.80
   9  -6  -2  488.05   23.70
   9  -6  -2  598.74   27.10
  -3   9  -2  584.24   28.50
   9  -6  -2  575.84   26.60
  -6  -3  -2  572.34   15.50
   9  -6  -2  582.04   27.10
  -6  -3  -2  556.24   15.00
   6   3   2  440.06   25.70
   3  -9   2  561.54   30.80
   3  -9   2  563.54   26.50
   3  -9   2  584.54   22.10
  -9   6   2  566.74   26.90
   6   3   2  551.14   28.60
   8  -6  -2  284.27   18.00
   8  -6  -2  282.47   16.60
  -6  -2  -2  267.67   19.80
  -6  -2  -2  277.57   17.60
  -2   8  -2  250.77   18.60
   8  -6  -2  263.57   17.00
  -2   8  -2  267.17   13.50
  -2   8  -2  268.07   17.90
  -6  -2  -2  269.27    9.60
   8  -6  -2  246.58   17.60
   6   2   2  267.37   19.00
   2  -8   2  239.78   15.90
   2  -8   2  330.97   22.50
   2  -8   2  275.37   15.00
  -8   6   2  224.18   17.00
   6   2   2  247.48   17.80
   7  -6  -2   70.99   10.10
  -6  -1  -2   54.59    4.90
  -6  -1  -2   90.89   15.30
   7  -6  -2   77.09   10.90
  -1   7  -2   62.69   10.50
   7  -6  -2   72.99   11.70
  -1   7  -2   67.29    7.90
   7  -6  -2   66.19    9.40
  -6  -1  -2   67.79   10.50
  -7   6   2   83.79   11.50
   6   1   2   67.89   11.70
   1  -7   2   66.49   13.00
   6   1   2  101.29   13.70
  -7   6   2   51.39   10.60
   1  -7   2   64.69   10.00
   6   1   2   49.20    4.60
   1  -7   2   63.49    9.60
   0   6  -2   21.30    6.30
   0   6  -2   18.10    6.10
  -6   0  -2   18.70    6.90
   6  -6  -2   13.60    5.30
  -6   0  -2   20.00    6.40
   6  -6  -2   14.20    5.00
   6  -6  -2   23.60    7.40
   0   6  -2   14.70    6.10
  -6   0  -2   29.60    8.00
   6  -6  -2   18.90    5.90
   0  -6   2   15.80    5.40
   6   0   2    9.70    6.00
   6   0   2   22.50    7.80
   0  -6   2    6.60    5.60
  -6   6   2   10.20    5.40
   6   0   2   14.20    3.80
   0  -6   2   18.30    7.90
  -6   6   2   26.70    8.10
   5  -6  -2 1363.06   35.20
   1   5  -2 1337.77   43.50
  -6   1  -2 1336.47   38.80
   5  -6  -2 1218.28   37.80
  -6   1  -2 1334.67   41.30
   1   5  -2 1320.27   35.60
  -6   1  -2 1295.67   33.90
   1   5  -2 1330.87   39.30
   5  -6  -2 1359.96   42.10
   6  -1   2 1334.27   33.30
   6  -1   2 1337.77   40.00
  -1  -5   2 1310.47   40.80
  -1  -5   2 1310.47   34.50
  -1  -5   2 1338.27   43.90
   6  -1   2 1337.77   39.40
  -5   6   2 1431.16   43.40
  -5   6   2 1324.27   37.40
  -6   2  -2 5506.45  114.79
  -6   2  -2 5579.24  119.59
   4  -6  -2 5479.55  122.09
   4  -6  -2 5535.65  112.79
   2   4  -2 5497.95  120.89
   2   4  -2 5651.53  111.99
   4  -6  -2 5566.54  118.79
  -6   2  -2 5795.32  118.69
   2   4  -2 5405.16  123.19
   6  -2   2 5641.44  118.09
  -2  -4   2 5621.24  110.19
  -4   6   2 5726.93  123.59
  -4   6   2 5579.64  115.69
  -4   6   2 5484.95  115.39
   6  -2   2 5541.45  117.59
  -2  -4   2 5760.32  124.59
   6  -2   2 5472.45  113.49
  -2  -4   2 5517.25  122.79
  -6   3  -2  273.87   15.10
   3   3  -2  283.87   17.40
   3  -6  -2  297.27   13.30
  -6   3  -2  283.27   14.80
  -6   3  -2  272.57   14.40
   3  -6  -2  276.97   15.80
   3  -6  -2  282.27   16.90
   3   3  -2  276.87   17.50
   3   3  -2  254.07    9.20
  -3  -3   2  253.47   16.80
  -3   6   2  289.97   14.80
  -3  -3   2  275.57    8.90
  -3   6   2  282.57   13.90
   6  -3   2  278.57   13.70
  -3   6   2  275.97   17.00
   6  -3   2  266.77   13.90
  -3  -3   2  259.77   17.50
   6  -3   2  259.77   14.50
   2  -6  -2 1612.64   41.60
  -6   4  -2 1583.54   45.00
   2  -6  -2 1671.93   46.70
   2  -6  -2 1548.05   45.30
  -6   4  -2 1598.84   43.80
   4   2  -2 1652.43   49.20
   4   2  -2 1565.74   46.90
   6  -4   2 1592.64   39.00
  -2   6   2 1682.03   42.40
   6  -4   2 1597.14   43.60
   6  -4   2 1745.83   45.30
  -2   6   2 1601.54   44.10
  -4  -2   2 1612.84   46.40
  -2   6   2 1639.34   46.80
   6  -4   2 1624.24   43.50
  -4  -2   2 1662.63   50.39
   5   1  -2  154.48   14.60
   1  -6  -2  125.19   10.40
   5   1  -2  123.39   12.10
  -6   5  -2  114.09   11.80
   1  -6  -2  139.19   11.70
   1  -6  -2  115.99   12.00
   6  -5   2  112.49    6.70
   6  -5   2  133.29   11.10
  -5  -1   2  118.79   11.10
   6  -5   2  133.59   11.70
   6  -5   2  127.49   11.50
  -1   6   2  135.89   11.00
  -5  -1   2  127.09   13.60
  -1   6   2  137.89   12.10
   6  -5   2  132.19    7.90
  -1   6   2  114.69   11.20
   6   0  -2   99.49    5.10
   6   0  -2   93.69    4.90
  -6   6  -2  117.79   12.40
   6   0  -2  123.89   11.90
   0  -6  -2  103.29    9.80
   6   0  -2  103.69   15.00
   0  -6  -2   94.49   10.20
   0  -6  -2   94.09   10.60
   6  -6   2  106.09   11.40
   0   6   2   90.09   10.50
   6  -6   2  103.09    4.40
  -6   0   2  111.29   11.10
   0   6   2  112.29   10.80
   6  -6   2   88.19   12.10
   6  -6   2   96.39    4.60
  -1  -6  -2  214.68   15.50
   7  -1  -2  198.78   17.00
   7  -1  -2  195.88   16.90
  -6   7  -2  191.28   15.90
  -1  -6  -2  187.88   12.70
   7  -1  -2  200.68    9.30
  -1  -6  -2  199.68   15.40
   6  -7   2  208.08   18.00
   1   6   2  199.38   15.00
   1   6   2  193.88   14.90
  -7   1   2  212.88   14.60
   6  -7   2  191.48   15.60
  -6   8  -2   96.29   10.70
   8  -2  -2   68.59    6.80
  -6   8  -2   88.09   14.30
  -2  -6  -2   84.79    8.90
   8  -2  -2   75.49   12.10
   8  -2  -2  103.19   15.50
  -2  -6  -2   78.09    8.60
  -2  -6  -2   89.39   13.60
   8  -2  -2   98.39   15.40
  -2  -6  -2  104.89   14.60
  -8   2   2   93.09   10.60
   6  -8   2  106.09   15.20
   6  -8   2   89.99   13.50
   2   6   2   68.49   12.00
   2   6   2   81.39   19.80
  -3  -6  -2  100.39   15.00
  -3  -6  -2  143.49   14.90
   9  -3  -2  150.58   16.30
   9  -3  -2  142.79   10.50
  -3  -6  -2  154.58   10.90
  -3  -6  -2  125.39    9.80
   9  -3  -2  142.59   15.60
  -6   9  -2  144.59   15.70
   9  -3  -2  127.89   13.20
  -9   3   2  153.78   13.70
  -9   3   2  144.19   11.30
   6  -9   2  130.39   17.90
   3   6   2  156.48   19.20
   3   6   2  143.89   14.70
  -4  -6  -2   35.40    6.50
  -4  -6  -2   27.60    5.80
  10  -4  -2   31.10    7.50
  10  -4  -2   29.70   10.20
  10  -4  -2   25.90    9.90
  -4  -6  -2   23.50   10.00
  -6  10  -2   38.00   11.50
   4   6   2   30.70   11.80
 -10   4   2   35.50    8.60
   6 -10   2   39.20   12.40
  -5  -6  -2   33.10   11.80
  -6  11  -2   28.10    2.90
  -6  11  -2   11.00   10.00
  11  -5  -2   31.30   11.30
  -5  -6  -2   37.70    6.40
  11  -5  -2   42.70   10.20
  -5  -6  -2   35.90    5.60
 -11   5   2   21.60    8.40
   5   6   2   57.19   14.40
 -11   5   2   28.50   10.20
   6 -11   2   30.90   13.30
  -6  -6  -2  311.37   11.40
  -6  12  -2  356.66   27.40
  -6  12  -2  335.07   12.00
  12  -6  -2  352.96   21.60
  -6  -6  -2  379.76   26.10
  -6  -6  -2  340.97   11.60
  12  -6  -2  353.06   25.70
   6 -12   2  332.27   27.80
 -12   6   2  345.17   22.30
   6   6   2  334.57   25.80
  -7  -6  -2  161.88   18.60
  13  -7  -2  114.49   18.00
  -6  13  -2  111.09   20.50
   6 -13   2  117.39   23.10
   7   6   2  125.29   20.90
 -13   7   2  139.79   16.20
  -5  12  -2  210.68   11.80
  12  -7  -2  227.08   20.00
  -5  12  -2  264.37   23.90
  -7  -5  -2  248.48   21.30
   5 -12   2  195.88   12.70
   7   5   2  185.98   21.10
   5 -12   2  207.38   27.30
 -12   7   2  212.78   19.20
  11  -7  -2  166.68   17.30
  -4  11  -2  176.98   12.00
  11  -7  -2  192.38   17.90
  -7  -4  -2  216.28   19.30
  -4  11  -2  190.68   19.50
  11  -7  -2  186.08   17.50
   7   4   2  210.28   21.00
   4 -11   2  217.48   23.30
 -11   7   2  185.98   17.90
   4 -11   2  178.38   13.20
  10  -7  -2  216.68   17.10
  -3  10  -2  215.08   19.20
  -3  10  -2  222.28   13.30
  10  -7  -2  221.18   17.70
  -7  -3  -2  221.48   18.30
  10  -7  -2  238.88   18.20
  10  -7  -2  211.28   17.10
   7   3   2  245.18   20.70
   3 -10   2  177.38   20.10
 -10   7   2  225.98   18.90
   3 -10   2  189.28   13.70
   9  -7  -2  226.48   16.40
   9  -7  -2  259.17   17.70
   9  -7  -2  276.47   17.40
  -7  -2  -2  243.78    8.50
  -2   9  -2  256.17   14.50
  -2   9  -2  268.57   19.20
  -7  -2  -2  252.07   18.20
   9  -7  -2  233.88   17.90
   9  -7  -2  250.07   16.50
   7   2   2  253.07   20.00
  -9   7   2  224.78   18.60
   2  -9   2  268.07   21.90
   2  -9   2  244.68   16.90
   2  -9   2  273.07   16.20
  -1   8  -2  415.36   19.30
   8  -7  -2  401.56   22.70
   8  -7  -2  391.26   19.20
  -1   8  -2  402.76   21.50
   8  -7  -2  416.36   21.30
   8  -7  -2  425.46   20.20
  -7  -1  -2  449.66   22.80
  -7  -1  -2  432.46   25.40
  -1   8  -2  382.96   23.80
  -7  -1  -2  403.76   13.30
   1  -8   2  394.06   25.40
   7   1   2  423.26   23.20
  -8   7   2  413.36   23.50
   7   1   2  426.16   13.30
   1  -8   2  427.26   20.80
   1  -8   2  408.16   20.70
   7   1   2  402.46   23.60
  -7   0  -2  405.16   20.80
   7  -7  -2  398.76   22.20
  -7   0  -2  417.96   27.50
   7  -7  -2  432.76   19.60
  -7   0  -2  403.56   14.80
   7  -7  -2  408.16   18.00
   0   7  -2  407.96   20.00
   0   7  -2  418.76   24.00
   0   7  -2  461.85   20.60
   7  -7  -2  410.96   20.70
  -7   7   2  408.06   23.20
   0  -7   2  430.36   25.50
  -7   7   2  421.86   19.80
   7   0   2  452.85   23.40
   0  -7   2  407.76   19.00
   0  -7   2  393.26   20.90
   7   0   2  418.16   22.10
   7   0   2  425.16   16.80
   1   6  -2  205.98   19.20
   1   6  -2  227.88   15.00
   1   6  -2  234.08   13.50
  -7   1  -2  205.58   16.20
   6  -7  -2  206.18   11.50
   6  -7  -2  248.88   15.60
  -7   1  -2  226.48   15.10
  -7   1  -2  216.28   11.40
  -1  -6   2  201.58   15.50
  -1  -6   2  208.68   17.50
  -1  -6   2  219.28   12.30
   7  -1   2  226.48   15.90
  -6   7   2  208.78   16.40
  -6   7   2  202.08   13.10
   7  -1   2  210.28   10.70
   2   5  -2  739.73   29.20
   5  -7  -2  700.93   27.70
   5  -7  -2  703.73   22.60
  -7   2  -2  716.53   28.80
  -7   2  -2  726.83   27.30
   5  -7  -2  720.03   30.10
   2   5  -2  722.03   31.00
  -7   2  -2  724.23   24.40
   2   5  -2  731.23   22.90
  -2  -5   2  727.73   21.80
  -5   7   2  756.02   25.90
  -5   7   2  756.22   31.20
  -2  -5   2  750.92   30.70
   7  -2   2  741.43   28.00
  -5   7   2  708.13   25.10
   7  -2   2  705.93   23.00
  -2  -5   2  790.62   32.50
   7  -2   2  706.43   27.40
   4  -7  -2  862.11   33.10
  -7   3  -2  862.81   29.00
  -7   3  -2  863.21   30.70
  -7   3  -2  852.11   30.10
   3   4  -2  848.92   32.70
   4  -7  -2  875.11   26.00
   3   4  -2  805.72   33.00
   3   4  -2  880.81   22.60
   4  -7  -2  869.21   31.60
  -3  -4   2  859.81   34.40
  -4   7   2  899.41   29.30
   7  -3   2  865.41   29.10
   7  -3   2  871.51   27.70
  -3  -4   2  879.11   21.90
  -4   7   2  867.01   27.80
  -4   7   2  856.01   33.30
   7  -3   2  914.21   30.60
  -3  -4   2  898.31   34.50
   3  -7  -2   46.50   10.00
  -7   4  -2   38.20    8.40
   4   3  -2   31.20    2.30
   4   3  -2   50.89   10.90
  -7   4  -2   44.20    8.00
   3  -7  -2   52.79    8.10
   3  -7  -2   37.30    8.80
   4   3  -2   31.40    8.40
   7  -4   2   53.79    9.20
  -4  -3   2   27.90    8.40
   7  -4   2   37.50    7.00
  -3   7   2   49.30    9.20
  -3   7   2   38.90    9.80
  -4  -3   2   39.30    2.20
   7  -4   2   28.70    7.10
  -4  -3   2   36.20   10.30
  -3   7   2   33.90    7.10
   2  -7  -2  928.51   34.50
   5   2  -2  928.71   35.40
  -7   5  -2  949.11   34.00
   2  -7  -2  961.60   34.40
   5   2  -2  977.20   37.50
   2  -7  -2  957.90   30.50
  -2   7   2  962.40   33.30
   7  -5   2  960.60   27.00
  -2   7   2  973.00   34.80
  -5  -2   2  935.51   37.80
   7  -5   2 1064.49   34.20
   7  -5   2  963.80   32.10
  -5  -2   2  970.90   34.70
   7  -5   2 1025.50   33.60
  -2   7   2  992.50   31.00
   1  -7  -2  113.89   11.10
   6   1  -2  106.59   16.30
  -7   6  -2   93.59   13.60
   1  -7  -2  121.69   12.90
   1  -7  -2  121.99   11.50
  -6  -1   2  117.49   19.10
   7  -6   2  111.99    7.50
  -1   7   2  129.19   12.30
   7  -6   2  114.09   11.90
   7  -6   2  127.89   12.20
  -6  -1   2  101.49   11.30
   7  -6   2  112.69    6.90
  -1   7   2  109.69   10.40
  -1   7   2  121.59   11.60
   7  -6   2  110.59   12.70
   7   0  -2   29.10   10.30
   7   0  -2   27.10    2.70
  -7   7  -2   35.00    9.80
   7   0  -2   29.50    8.60
   0  -7  -2   44.30    9.70
   0  -7  -2   45.40   10.00
   0  -7  -2   27.30    7.30
   7   0  -2   29.10    2.80
   7  -7   2   22.90    2.60
  -7   0   2    9.30    6.30
   0   7   2   35.80    8.80
   7  -7   2   27.40    2.70
   7  -7   2   45.00    9.50
   0   7   2   29.10    7.70
   7  -7   2   27.10    8.70
   8  -1  -2  275.97   20.70
  -1  -7  -2  258.77   18.60
   8  -1  -2  247.78   10.30
  -1  -7  -2  254.77   17.80
   8  -1  -2  237.28   10.40
   8  -1  -2  229.58   17.50
  -7   8  -2  248.88   19.40
  -7   8  -2  253.37   16.60
  -1  -7  -2  256.47   15.70
  -8   1   2  255.87   17.30
   1   7   2  228.48   16.60
   1   7   2  262.57   18.60
   7  -8   2  264.37   19.30
   7  -8   2  234.18   17.40
  -2  -7  -2  105.89   10.20
  -7   9  -2  103.89   17.30
  -2  -7  -2   91.59   14.60
   9  -2  -2   96.29    7.90
   9  -2  -2  116.19   17.30
   9  -2  -2   93.69   16.30
  -2  -7  -2   83.89    9.60
  -2  -7  -2   76.99   13.70
   2   7   2  131.29   14.20
   2   7   2   84.69   14.50
  -9   2   2  114.29   14.50
   7  -9   2  114.09   17.00
  10  -3  -2   90.89    8.90
  -3  -7  -2  121.89   17.50
  -3  -7  -2   74.69    9.80
  -7  10  -2  104.79   17.90
  10  -3  -2   90.69   16.40
  -3  -7  -2   88.59   11.00
 -10   3   2   84.79   14.00
   7 -10   2   58.39   14.70
  -4  -7  -2    8.30    8.70
  -4  -7  -2   25.60    6.10
  -4  -7  -2   24.80    5.90
  -7  11  -2   35.20   13.30
  11  -4  -2   30.20    7.10
   7 -11   2   39.60   13.40
 -11   4   2   24.90    9.20
 -11   4   2   21.00    7.50
   4   7   2   22.50   10.50
  12  -5  -2  105.39   14.00
  -5  -7  -2  117.99    9.20
  -5  -7  -2  114.79   19.50
  12  -5  -2  128.89   19.90
  -7  12  -2   82.49   18.30
  -5  -7  -2  114.59    8.70
   7 -12   2  103.59   19.80
 -12   5   2  130.19   18.60
   5   7   2  110.99   19.10
 -12   5   2  117.99   15.90
  13  -6  -2  134.39   19.90
  -7  13  -2  134.09   22.40
  -6  -7  -2  116.09    7.00
  -6  -7  -2   97.09   18.20
   6   7   2  130.09   21.30
   7 -13   2  132.49   23.80
 -13   6   2  139.89   15.60
  -7  -7  -2    8.70   10.80
  -7  14  -2    6.50    9.40
  14  -7  -2   22.60   11.00
 -14   7   2    1.80    6.70
   7 -14   2   24.10   13.00
   7   7   2    2.10    9.10
  15  -8  -2   51.49   14.00
  -7  15  -2   14.20   12.80
  15  -8  -2   16.90   11.90
  -8  -7  -2   43.10   13.50
   8   7   2   27.40   13.50
   7 -15   2   41.70   15.20
 -15   8   2   41.80   13.30
  -6  14  -2   18.30   11.30
  -8  -6  -2   37.00   13.30
  14  -8  -2   33.90   12.80
  14  -8  -2   18.70   11.10
  -6  14  -2   25.90    5.10
   6 -14   2   12.70   11.00
 -14   8   2    4.50    9.50
   8   6   2    2.00    9.90
  -5  13  -2   64.39    7.90
  13  -8  -2   75.39   15.90
  -8  -5  -2   62.59   15.10
  -5  13  -2   23.60   13.00
  13  -8  -2   53.59   12.10
 -13   8   2   32.00   12.10
   8   5   2   58.99   15.80
   5 -13   2   62.69    9.60
   5 -13   2   44.30   16.40
  12  -8  -2  282.77   21.40
  -4  12  -2  247.38   14.80
  -8  -4  -2  287.77   23.20
  -4  12  -2  277.67   23.90
  12  -8  -2  268.97   21.10
  12  -8  -2  261.07   20.70
   4 -12   2  248.18   25.10
   4 -12   2  247.38   16.50
   8   4   2  275.57   24.50
 -12   8   2  241.48   22.00
  -3  11  -2 1739.43   58.79
  -8  -3  -2 1679.53   56.29
  -3  11  -2 1704.33   46.40
  11  -8  -2 1474.45   56.89
  11  -8  -2 1692.43   54.19
  11  -8  -2 1728.53   55.59
   3 -11   2 1690.23   50.09
 -11   8   2 1740.83   58.19
   8   3   2 1767.42   60.69
   3 -11   2 1601.84   63.09
  -2  10  -2  577.84   29.30
  -2  10  -2  557.34   23.60
  10  -8  -2  549.15   26.70
  -8  -2  -2  584.94   29.30
  10  -8  -2  536.45   25.20
   2 -10   2  586.54   34.60
   2 -10   2  530.15   27.30
   8   2   2  575.74   31.30
 -10   8   2  503.55   33.90
   2 -10   2  541.75   25.70
   9  -8  -2  242.68   18.00
  -1   9  -2  248.78   16.10
  -1   9  -2  269.37   18.60
  -8  -1  -2  236.28    9.40
   9  -8  -2  261.67   15.80
   8   1   2  231.08   22.50
   1  -9   2  242.68   17.20
   8   1   2  249.68    9.40
  -9   8   2  249.58   20.40
   1  -9   2  239.58   16.90
   8  -8  -2  188.18   29.40
   8  -8  -2  198.68   12.70
   8  -8  -2  216.18   15.00
   8  -8  -2  165.58   14.90
  -8   0  -2  198.48   10.10
   0   8  -2  206.98   15.10
  -8   0  -2  200.68   16.00
  -8   0  -2  220.88   18.90
   0   8  -2  182.18   14.40
   0  -8   2  210.18   14.30
  -8   8   2  171.38   13.60
   0  -8   2  225.88   19.90
   0  -8   2  192.48   15.20
   8   0   2  222.18   18.00
  -8   8   2  214.68   18.40
   7  -8  -2   24.50    5.70
   1   7  -2    6.90    5.40
   1   7  -2   12.00    7.40
   1   7  -2   21.40    7.70
  -8   1  -2   14.70    7.50
  -8   1  -2   20.90    7.10
  -8   1  -2   25.10    5.60
   7  -8  -2   21.70    7.90
   7  -8  -2   15.20    7.40
  -1  -7   2   23.00    8.60
   8  -1   2   14.50    7.70
   8  -1   2   28.80    5.40
  -1  -7   2   20.40    9.30
  -7   8   2   27.30    6.90
  -7   8   2   25.40    9.20
  -1  -7   2   23.90    6.50
   8  -1   2   22.90    7.80
   2   6  -2  209.58   17.40
  -8   2  -2  186.98   15.40
   2   6  -2  179.68   15.20
   2   6  -2  210.48   12.20
   6  -8  -2  178.78   15.80
  -8   2  -2  194.88   12.30
   6  -8  -2  192.58   15.60
  -8   2  -2  228.68   15.60
   6  -8  -2  185.68   10.90
   8  -2   2  181.08   14.70
   8  -2   2  229.28   16.00
  -2  -6   2  187.88   10.90
  -6   8   2  186.58   12.80
  -6   8   2  217.38   13.70
  -2  -6   2  226.98   18.80
  -6   8   2  187.18   16.90
  -2  -6   2  199.68   16.60
   8  -2   2  204.38   11.40
   3   5  -2  603.84   29.40
  -8   3  -2  601.04   23.70
   3   5  -2  604.64   27.80
   5  -8  -2  603.44   20.80
  -8   3  -2  597.84   25.50
   5  -8  -2  607.04   27.30
   5  -8  -2  636.74   29.00
  -8   3  -2  635.94   27.50
   8  -3   2  607.64   25.80
  -3  -5   2  559.44   17.70
   8  -3   2  603.04   25.40
   8  -3   2  601.04   22.20
  -5   8   2  571.44   28.50
  -5   8   2  641.04   24.80
  -5   8   2  584.54   22.80
  -3  -5   2  643.24   30.20
   4  -8  -2  138.89   13.50
   4  -8  -2  141.69   13.80
  -8   4  -2  175.18   13.20
   4  -8  -2  157.38   10.70
  -8   4  -2  137.69   12.20
   4   4  -2  195.48   16.50
   4   4  -2  161.68    6.50
   4   4  -2  183.28   16.00
  -4   8   2  142.49   14.30
  -4   8   2  148.39   11.30
  -4  -4   2  165.38    6.20
  -4   8   2  141.59   11.80
   8  -4   2  178.48   12.50
  -4  -4   2  164.08   15.40
   8  -4   2  138.99   12.40
   8  -4   2  146.09   11.30
  -4  -4   2  128.59   13.90
   3  -8  -2  124.99   13.20
   3  -8  -2  159.38   16.80
   5   3  -2  133.79   14.70
  -8   5  -2  109.79   11.90
   3  -8  -2  127.29   10.80
   5   3  -2  117.49   15.90
   8  -5   2  131.99   11.70
  -3   8   2  138.19   12.30
   8  -5   2  120.39   11.50
  -3   8   2  113.19   15.10
  -5  -3   2  154.88   14.30
  -5  -3   2  122.99   14.80
   8  -5   2  126.69   12.20
   8  -5   2  125.49    9.70
  -3   8   2  128.09   10.70
  -8   6  -2  539.25   26.20
   6   2  -2  506.25   26.40
   2  -8  -2  584.14   26.60
   2  -8  -2  543.05   26.80
   6   2  -2  555.14   28.90
   2  -8  -2  537.75   22.70
  -2   8   2  524.15   25.70
   8  -6   2  483.25   23.00
   8  -6   2  546.75   20.40
  -6  -2   2  571.34   26.70
  -6  -2   2  549.15   29.50
   8  -6   2  534.35   18.70
  -2   8   2  527.15   22.50
   8  -6   2  520.15   24.70
  -2   8   2  583.34   26.00
   7   1  -2  486.85   26.30
   7   1  -2  626.74   31.30
   1  -8  -2  572.64   28.40
   1  -8  -2  566.44   25.90
  -8   7  -2  596.94   28.80
   1  -8  -2  566.44   25.30
   8  -7   2  588.54   27.50
  -7  -1   2  515.65   29.50
   8  -7   2  559.24   17.00
   8  -7   2  567.14   26.70
  -1   8   2  563.94   26.40
   8  -7   2  584.34   18.40
  -1   8   2  507.75   23.60
  -7  -1   2  620.84   27.60
   8  -7   2  592.74   25.60
  -8   8  -2   72.99   14.40
   8   0  -2   50.29   12.90
   0  -8  -2   54.69   11.60
   0  -8  -2   52.89   12.00
   0  -8  -2   63.09   10.90
   8  -8   2   50.69    3.00
   0   8   2   42.80   10.20
   8  -8   2   51.49    3.20
   0   8   2   46.90   10.40
  -8   0   2   44.90   10.90
   8  -8   2   52.79   11.80
   9  -1  -2  835.12   22.50
  -1  -8  -2  904.51   32.90
   9  -1  -2  885.11   23.10
   9  -1  -2  961.10   41.70
  -8   9  -2  951.50   47.20
  -1  -8  -2  928.41   39.00
  -1  -8  -2  803.72   35.50
   1   8   2  929.21   36.00
   1   8   2  791.32   36.80
  10  -2  -2  147.89   21.20
  10  -2  -2  137.69    9.00
  -2  -8  -2  114.49   11.90
  -2  -8  -2  134.59   12.90
  -2  -8  -2  151.88   23.20
  -8  10  -2  101.29   17.90
   8 -10   2  140.99   20.40
 -10   2   2  144.69   15.20
  11  -3  -2  257.07   13.80
  11  -3  -2  177.08   19.80
  -3  -8  -2  233.88   15.00
  -3  -8  -2  261.77   22.20
  -3  -8  -2  242.28   15.30
  -8  11  -2  218.08   22.60
   8 -11   2  218.88   22.50
   3   8   2  242.28   21.20
 -11   3   2  259.07   20.30
  12  -4  -2  333.57   26.10
  -4  -8  -2  287.07   16.10
  -4  -8  -2  287.57   15.80
  12  -4  -2  278.17   16.20
  -8  12  -2  334.57   27.30
  -4  -8  -2  332.17   25.70
 -12   4   2  315.47   22.90
   8 -12   2  313.77   27.00
   4   8   2  333.87   25.30
  -5  -8  -2    7.20    4.20
  13  -5  -2    7.70    5.20
  -5  -8  -2   10.20    5.00
  -5  -8  -2    6.70    9.70
  13  -5  -2    9.20   10.20
  -8  13  -2   -3.40    7.10
   5   8   2   15.80   10.40
 -13   5   2   -4.90    7.80
   8 -13   2    6.60   10.70
  -6  -8  -2   41.20    6.30
  -8  14  -2   38.00   15.50
  14  -6  -2   53.89   15.00
  -6  -8  -2   39.60   14.40
   6   8   2   48.30   15.20
   8 -14   2   43.20   15.60
  -7  -8  -2   56.99   16.00
  15  -7  -2   45.80   14.10
  -8  15  -2   47.00   16.10
   8 -15   2   19.60   12.80
   7   8   2   30.80   13.80
  16  -8  -2   93.89   18.70
   8   8   2   94.49   21.80
  -9  -8  -2   38.50   14.20
  -8  17  -2   45.10   15.60
  17  -9  -2   36.10   13.40
  17  -9  -2   23.50   11.40
   8 -17   2   36.80   14.80
   9   8   2   24.40   15.60
  16  -9  -2    4.70    9.40
  -7  16  -2   -3.00    8.30
   9   7   2    5.90   11.50
 -16   9   2   19.00    9.80
  -9  -6  -2   35.60   13.60
  15  -9  -2   12.60   10.80
  -6  15  -2   28.00    5.80
  15  -9  -2   26.70   11.30
  -6  15  -2   18.20   11.80
 -15   9   2   42.90   13.80
   9   6   2   14.70   12.70
   6 -15   2   22.60   14.60
  14  -9  -2   74.69   17.40
  -9  -5  -2   59.59   15.00
  -5  14  -2   54.29   15.70
  14  -9  -2   48.00   14.30
  -5  14  -2   73.39    9.00
 -14   9   2   82.59   16.80
   9   5   2   81.99   18.70
   5 -14   2   70.09   19.10
  13  -9  -2    5.00    8.80
  13  -9  -2   11.90    8.50
  -9  -4  -2   13.20    9.10
  13  -9  -2   21.10   10.80
  -4  13  -2    1.80    7.90
  -4  13  -2   16.60    6.10
   4 -13   2   22.20   12.90
   9   4   2   15.10   11.70
   4 -13   2   11.50    6.70
 -13   9   2   17.30   10.10
  -3  12  -2    6.60    9.60
  12  -9  -2   22.30    8.40
  -3  12  -2   21.70    7.70
  12  -9  -2   31.60   10.60
  12  -9  -2    4.50    8.60
  -9  -3  -2   25.80   10.80
 -12   9   2   35.00   11.90
   9   3   2   25.10   12.10
   3 -12   2   17.40    8.10
   3 -12   2    9.80   11.30
  11  -9  -2  164.98   17.20
  -9  -2  -2  156.08   17.50
  11  -9  -2  150.28   15.00
  11  -9  -2  166.58   14.50
  -2  11  -2  135.59   13.50
   2 -11   2  158.68   24.60
 -11   9   2  183.38   23.50
   2 -11   2  144.39   15.90
   9   2   2  176.78   23.90
  10  -9  -2  104.19   16.60
  -1  10  -2  118.49   16.90
  -9  -1  -2  145.39   18.90
  -9  -1  -2  115.89    5.10
  10  -9  -2  122.09   11.80
  10  -9  -2  106.69   12.60
  -1  10  -2  113.69   13.30
   9   1   2  155.78   21.00
   1 -10   2  138.49   19.00
   1 -10   2  118.59   13.70
   1 -10   2  146.89   22.40
 -10   9   2  102.49   18.70
   9  -9  -2  153.08   16.60
  -9   0  -2  208.28   13.00
   0   9  -2  198.58   16.20
   9  -9  -2  202.18   13.10
   0   9  -2  188.18   16.20
  -9   0  -2  200.08   17.10
   0  -9   2  270.97   23.40
   0  -9   2  166.48   14.30
   0  -9   2  202.08   17.50
  -9   9   2  230.08   20.40
   9   0   2  199.68   18.50
  -9   1  -2   27.70    5.90
   1   8  -2   35.30    8.50
   8  -9  -2   30.70    7.90
   8  -9  -2   32.10    9.50
   8  -9  -2   37.60    6.70
   1   8  -2   43.40   10.20
  -9   1  -2   27.10   11.10
  -8   9   2   26.40    7.30
   9  -1   2   35.50   10.40
  -1  -8   2   23.00   12.10
  -1  -8   2   44.70    8.40
   9  -1   2   27.80    5.40
  -1  -8   2   26.30    9.70
   2   7  -2  822.72   33.90
  -9   2  -2  827.02   36.40
  -9   2  -2  850.61   28.10
  -9   2  -2  891.41   34.30
   7  -9  -2  844.52   26.20
   7  -9  -2  882.41   35.80
   2   7  -2  879.51   28.80
  -7   9   2  859.61   37.70
  -7   9   2  835.72   29.70
  -2  -7   2  817.62   27.00
  -2  -7   2  772.02   35.40
  -2  -7   2  877.61   39.20
   9  -2   2  840.82   34.80
   9  -2   2  876.01   26.90
  -9   3  -2   31.90    7.50
   6  -9  -2   28.20    6.20
   6  -9  -2   18.10    8.60
   3   6  -2   29.10   10.10
   3   6  -2   30.80    6.00
  -9   3  -2   36.80    9.90
  -9   3  -2   47.60   10.70
   9  -3   2   40.60    7.40
  -6   9   2   34.20    8.20
  -6   9   2   28.60    9.90
  -3  -6   2   26.90   10.40
  -3  -6   2   37.00    5.70
  -6   9   2   33.60    7.10
   9  -3   2   44.30    9.80
  -3  -6   2   27.00   10.20
   5  -9  -2  237.38   13.10
  -9   4  -2  270.27   18.00
   4   5  -2  242.58    9.70
  -9   4  -2  236.78   16.00
  -9   4  -2  236.88   17.20
   4   5  -2  241.58   18.80
   5  -9  -2  245.68   18.60
   5  -9  -2  243.78   21.30
  -5   9   2  257.57   16.80
   9  -4   2  235.68   14.60
  -4  -5   2  243.48   20.00
  -4  -5   2  263.27    9.40
   9  -4   2  271.17   17.00
  -4  -5   2  270.37   20.40
  -5   9   2  280.67   20.70
  -5   9   2  244.08   14.90
   4  -9  -2  158.88   14.90
   4  -9  -2  129.29   14.20
   4  -9  -2  165.08   12.00
   5   4  -2  162.48   16.30
  -9   5  -2  153.58   14.20
   9  -5   2  171.88   12.80
  -5  -4   2  157.18   16.90
  -4   9   2  153.78   13.70
  -5  -4   2  192.68   17.10
   9  -5   2  177.18   13.30
  -4   9   2  173.08   16.80
  -4   9   2  163.08   12.40
   3  -9  -2  235.98   15.10
   6   3  -2  215.08   19.10
   3  -9  -2  222.88   17.80
  -9   6  -2  209.08   16.80
   3  -9  -2  186.78   17.50
  -3   9   2  224.38   18.50
   9  -6   2  201.58   13.70
   9  -6   2  252.37   16.80
   9  -6   2  231.38   17.10
  -6  -3   2  220.28   17.80
   9  -6   2  209.18   12.80
  -3   9   2  211.68   14.40
  -3   9   2  222.68   16.60
   2  -9  -2  957.50   39.70
   2  -9  -2 1008.90   35.20
   2  -9  -2  996.30   38.00
  -9   7  -2  984.50   39.10
   7   2  -2  961.20   41.40
  -2   9   2  982.70   34.20
   9  -7   2  945.11   29.70
   9  -7   2 1009.80   28.30
  -2   9   2  991.10   38.60
  -2   9   2  934.01   37.30
   9  -7   2  988.30   38.00
   9  -7   2  895.11   36.10
  -7  -2   2 1009.40   38.80
   1  -9  -2  246.78   21.10
   8   1  -2  240.88   24.70
   1  -9  -2  239.58   17.80
  -9   8  -2  265.97   21.30
   1  -9  -2  229.78   17.60
   9  -8   2  235.18   10.90
  -1   9   2  259.87   19.40
  -1   9   2  242.18   17.20
  -8  -1   2  242.58   19.00
  -1   9   2  253.37   18.70
   9  -8   2  247.68   22.70
   9  -8   2  268.17   10.50
   0  -9  -2   61.99   12.10
   9   0  -2   69.89   15.90
  -9   9  -2   55.09   14.20
   0  -9  -2   53.89   12.10
   0  -9  -2   56.29   13.60
   9  -9   2   39.80   12.20
  -9   0   2   41.30   11.70
   0   9   2   57.09   12.30
  10  -1  -2  722.73   37.60
  10  -1  -2  677.93   18.20
  10  -1  -2  685.33   18.40
  -1  -9  -2  676.13   35.50
  -9  10  -2  776.82   38.60
 -10   1   2  679.13   32.60
   9 -10   2  774.92   37.90
  11  -2  -2  422.86   15.90
  11  -2  -2  451.25   16.90
  -9  11  -2  428.56   30.20
  -2  -9  -2  438.46   22.70
  -2  -9  -2  491.25   24.00
  -2  -9  -2  412.16   28.70
  11  -2  -2  411.56   29.30
   2   9   2  481.45   28.50
   9 -11   2  436.46   30.30
 -11   2   2  473.25   27.60
  -3  -9  -2   82.29   16.90
  -3  -9  -2  104.59   13.40
  12  -3  -2   83.29    8.30
  12  -3  -2  102.89   19.60
  -3  -9  -2   99.69   12.80
  -9  12  -2   90.89   19.50
   3   9   2   94.99   17.80
   9 -12   2  127.39   22.00
 -12   3   2  105.19   16.70
  -9  13  -2   15.40   11.40
  13  -4  -2   19.40    5.50
  -4  -9  -2   29.30    6.60
  13  -4  -2   15.90   10.40
  -4  -9  -2    5.20   10.50
  -4  -9  -2   12.20    5.50
   9 -13   2   22.50   12.10
   4   9   2   15.40   10.60
 -13   4   2    4.40    7.90
  -5  -9  -2   17.70    9.60
  14  -5  -2   41.20    8.50
  -5  -9  -2   32.80    6.80
  -5  -9  -2   32.60    7.00
  -9  14  -2   60.99   17.40
  14  -5  -2   33.20   13.30
 -14   5   2   31.50   12.20
   5   9   2   33.70   14.40
   9 -14   2   37.10   14.80
  -6  -9  -2  -12.10    7.90
  -9  15  -2    6.60   13.10
  15  -6  -2    1.90    9.80
   6   9   2  -14.30    7.90
   9 -15   2   20.00   13.40
  -9  16  -2    6.10    9.90
  -7  -9  -2   -5.50    8.00
  16  -7  -2   -8.90    8.80
   7   9   2   -1.80   10.90
   9 -16   2  -14.70   12.00
  17  -8  -2   13.00   11.20
  -8  -9  -2   17.90   10.60
  -9  17  -2    3.20   11.50
  17  -8  -2    5.70    9.50
   8   9   2   -5.60   11.10
   9 -17   2   23.10   13.10
  18  -9  -2   20.20   12.20
  -9  18  -2   44.10   15.60
  18  -9  -2   -1.30    9.70
  -9  -9  -2   18.20   12.20
   9 -18   2    6.10   12.40
   9   9   2   -4.00   14.90
 -10  -9  -2   15.80   15.70
  19 -10  -2    3.00   11.60
  19 -10  -2   12.70   13.30
  -9  19  -2   23.20   16.70
  10   9   2  -10.30   13.00
   9 -19   2   -1.50   15.20
 -10  -8  -2   25.30   12.50
  -8  18  -2    1.10   12.70
  18 -10  -2   39.10   15.00
  18 -10  -2   48.70   14.00
  10   8   2   24.20   17.00
   8 -18   2   31.10   16.40
  17 -10  -2   -7.10    8.00
 -10  -7  -2   16.00   13.00
  17 -10  -2    1.40    9.00
  -7  17  -2   -7.10    8.80
  10   7   2    1.60   13.90
   7 -17   2   17.30   11.90
 -17  10   2   12.60   11.90
  -6  16  -2   12.00   11.30
  16 -10  -2   -5.10    7.20
 -10  -6  -2   14.70   11.90
  -6  16  -2    7.70    4.50
 -16  10   2    4.70    9.70
  10   6   2   21.80   13.20
   6 -16   2   13.30   11.60
 -10  -5  -2   93.19   18.30
  -5  15  -2  107.99   10.80
  15 -10  -2  141.79   19.90
  -5  15  -2  110.99   21.10
  15 -10  -2  136.59   21.90
 -15  10   2   99.19   18.60
  10   5   2  109.69   22.30
   5 -15   2   81.09   20.70
 -10  -4  -2   -7.80    8.20
  -4  14  -2    5.10    8.80
  14 -10  -2   -4.00    7.50
  -4  14  -2   -1.10    5.20
  14 -10  -2   -4.10    6.60
  10   4   2   -1.20    9.20
   4 -14   2   12.50    9.60
 -14  10   2    3.00    8.10
  13 -10  -2   42.60   11.20
 -10  -3  -2   51.19   14.30
  -3  13  -2   35.10   13.10
  13 -10  -2   40.50   12.40
  -3  13  -2   36.90    9.60
  13 -10  -2   57.99   11.00
   3 -13   2   47.60   11.10
 -13  10   2   43.10   13.80
  10   3   2   32.70   13.60
   3 -13   2   41.40   14.90
  12 -10  -2  305.37   18.80
  12 -10  -2  246.88   18.80
  -2  12  -2  296.57   19.30
 -10  -2  -2  284.67   23.10
  -2  12  -2  261.87   22.60
  12 -10  -2  277.77   22.80
  10   2   2  322.27   27.00
   2 -12   2  267.77   27.60
   2 -12   2  270.87   20.60
 -12  10   2  272.97   24.30
  11 -10  -2   51.19    8.90
  -1  11  -2   28.90   10.10
 -10  -1  -2   36.50   11.80
  11 -10  -2   63.19   14.40
  11 -10  -2   38.60    9.80
  -1  11  -2   36.70   10.60
  10   1   2   34.00   13.00
 -11  10   2   35.70   13.10
   1 -11   2   42.00   11.50
   1 -11   2   37.20   14.40
   0  10  -2   89.39   14.70
   0  10  -2  118.69   16.20
  10 -10  -2   68.39   15.00
 -10   0  -2   91.69    9.20
 -10   0  -2   89.99   15.40
  10 -10  -2   89.39    9.40
  10   0   2   96.09    6.50
  10   0   2  107.39   18.30
   0 -10   2   90.09   18.70
   0 -10   2   86.29   14.90
   0 -10   2  112.29   12.60
 -10  10   2   76.09   16.90
   1   9  -2  431.46   25.00
 -10   1  -2  467.45   26.60
   9 -10  -2  479.55   19.20
 -10   1  -2  424.76   17.60
   9 -10  -2  463.95   28.50
   1   9  -2  418.56   22.60
  -9  10   2  493.15   30.60
  -1  -9   2  420.36   30.10
  10  -1   2  438.26   16.80
  -1  -9   2  459.85   31.30
  -1  -9   2  463.75   21.80
  10  -1   2  492.85   28.60
  -9  10   2  460.85   21.90
   2   8  -2  168.98   16.40
 -10   2  -2  149.39   11.60
   8 -10  -2  162.98   10.70
   8 -10  -2  145.69   16.50
   2   8  -2  166.68   12.80
 -10   2  -2  150.88   15.80
  10  -2   2  151.88   11.00
  -8  10   2  156.88   21.30
  -2  -8   2  169.58   19.40
  -2  -8   2  166.28   12.00
  -8  10   2  157.78   13.10
  10  -2   2  176.18   17.30
   7 -10  -2  154.38   17.00
 -10   3  -2  191.88   16.50
   3   7  -2  148.59   10.80
 -10   3  -2  166.28   13.20
   7 -10  -2  158.18   10.60
 -10   3  -2  135.79   15.40
   3   7  -2  147.79   16.70
  10  -3   2  161.48   11.80
  -3  -7   2  151.68   10.20
  -3  -7   2  166.58   21.90
  10  -3   2  163.48   16.30
  -7  10   2  150.58   12.50
  -7  10   2  159.38   18.30
 -10   4  -2    2.40    6.00
   4   6  -2    2.30    7.30
   6 -10  -2   -0.50    3.80
 -10   4  -2    5.90    7.20
   6 -10  -2    1.30    6.70
 -10   4  -2    1.10    5.70
  10  -4   2    3.90    6.50
  -6  10   2   -1.80    5.40
  -4  -6   2    3.90    7.00
  -6  10   2   -5.90    6.90
  -6  10   2   -0.20    4.40
  -4  -6   2    0.30    2.40
  10  -4   2    9.20    5.00
 -10   5  -2   44.40   10.50
   5 -10  -2   34.10    7.70
   5 -10  -2   49.20   12.10
  -5  -5   2   59.29   13.20
  -5  10   2   57.19   16.10
  10  -5   2   45.50    9.60
  -5  10   2   42.70    9.40
  -5  10   2   45.80    9.20
   6   4  -2  103.19   17.20
   4 -10  -2   93.59   15.70
 -10   6  -2  114.19   16.30
   4 -10  -2   93.69   12.30
  -4  10   2   83.59   10.20
  -4  10   2   91.49   13.80
  -4  10   2   98.79   17.10
  10  -6   2  112.49   16.00
  10  -6   2  110.49   14.00
  10  -6   2  102.99   13.70
  -6  -4   2  126.19   18.20
  10  -6   2   97.99   10.80
   3 -10  -2 1587.54   56.59
   3 -10  -2 1677.43   49.30
 -10   7  -2 1650.93   54.99
   7   3  -2 1641.04   58.59
  -3  10   2 1599.54   59.39
  10  -7   2 1673.83   53.69
  10  -7   2 1635.74   47.10
  -3  10   2 1678.33   55.99
  10  -7   2 1623.94   44.10
  -7  -3   2 1762.32   56.69
  -3  10   2 1616.74   48.30
   2 -10  -2   74.39   12.80
 -10   8  -2   90.69   19.50
   8   2  -2   84.39   17.00
   2 -10  -2   79.99   15.80
  -2  10   2   68.49   12.20
  -8  -2   2   85.29   15.10
  10  -8   2   74.39    8.30
  10  -8   2   65.89    7.40
  10  -8   2  119.79   17.80
  -2  10   2   81.09   14.70
   1 -10  -2  240.28   19.30
 -10   9  -2  239.58   22.10
   1 -10  -2  241.38   22.20
   9   1  -2  285.87   24.30
   1 -10  -2  248.08   26.10
  10  -9   2  251.07   10.70
  -9  -1   2  274.57   21.20
  -1  10   2  279.17   19.90
  10  -9   2  256.27   10.40
  -1  10   2  274.07   20.90
  10  -9   2  253.87   22.00
   0 -10  -2  200.78   21.70
   0 -10  -2  238.28   18.70
 -10  10  -2  267.97   24.00
  10   0  -2  246.18   23.80
  10 -10   2  222.48   21.60
 -10   0   2  241.18   20.50
 -10  11  -2  634.24   36.80
  11  -1  -2  574.44   35.30
  -1 -10  -2  574.54   28.60
  -1 -10  -2  615.34   29.50
  -1 -10  -2  595.04   34.90
   1  10   2  608.94   31.70
 -11   1   2  665.53   33.40
  10 -11   2  640.14   36.60
  -2 -10  -2  158.48   15.00
  12  -2  -2  152.68   10.20
 -10  12  -2  158.98   23.90
  12  -2  -2  165.48   24.60
  -2 -10  -2  189.58   25.40
  -2 -10  -2  144.39   15.20
 -12   2   2  179.98   19.10
  10 -12   2  168.68   24.00
   2  10   2  170.68   19.30
 -10  13  -2   87.99   19.80
  -3 -10  -2   52.69   15.10
  13  -3  -2   31.20   14.20
  13  -3  -2   50.99    7.30
  13  -3  -2   41.40    7.20
  -3 -10  -2   55.59   10.40
 -13   3   2   58.79   13.70
  10 -13   2   65.69   15.80
   3  10   2   46.00   14.10
  -4 -10  -2   26.20   12.40
  -4 -10  -2   29.00    8.40
  14  -4  -2   34.00    7.80
  14  -4  -2   26.70    6.10
  14  -4  -2    0.30    9.70
  -4 -10  -2   15.30    6.70
 -10  14  -2    9.50   10.00
 -14   4   2   45.60   13.60
   4  10   2   21.10   12.20
  10 -14   2    7.00   10.70
  15  -5  -2    3.80    8.40
 -10  15  -2    6.00   11.40
  15  -5  -2   31.40    7.10
  -5 -10  -2    4.70    5.60
  -5 -10  -2   -1.90    8.60
  -5 -10  -2    0.90    4.40
  10 -15   2    1.70   12.10
 -15   5   2    2.40   10.20
  16  -6  -2   16.80   11.70
 -10  16  -2    2.40   10.60
  -6 -10  -2    6.70    3.00
  10 -16   2    5.50   11.30
   6  10   2    6.80   10.80
  -7 -10  -2   99.89   20.40
 -10  17  -2  121.19   24.80
  17  -7  -2   89.19   20.00
   7  10   2  110.39   23.70
  10 -17   2  181.18   30.00
  -8 -10  -2   20.10   15.10
 -10  18  -2   54.49   19.40
  18  -8  -2   30.30   14.80
  18  -8  -2   39.70   14.60
   8  10   2   41.20   18.30
  10 -18   2    2.80   13.40
  19  -9  -2   41.90   17.60
  -9 -10  -2   52.99   18.70
 -10  19  -2   58.19   20.70
  19  -9  -2   39.10   13.00
  19  -9  -2   53.39   17.00
  10 -19   2   69.69   23.40
   9  10   2   29.00   17.70
  -8  19  -2  123.29   24.60
  19 -11  -2   79.69   20.50
  19 -11  -2   85.19   18.80
 -11  -8  -2  106.99   23.70
   8 -19   2  129.49   28.40
  11   8   2  113.99   26.40
  18 -11  -2   10.40   11.20
  -7  18  -2   38.30   17.40
  18 -11  -2   27.90   12.50
 -11  -7  -2   18.60   13.50
   7 -18   2   34.00   16.00
  11   7   2   28.30   17.00
  17 -11  -2   22.50   10.40
 -11  -6  -2    9.70   12.70
  -6  17  -2   13.60    4.80
  -6  17  -2    3.70   11.00
  17 -11  -2    3.70   10.00
  11   6   2   14.90   14.70
   6 -17   2   66.89   20.30
 -17  11   2    1.40    9.10
  -5  16  -2  104.29   11.10
  16 -11  -2   72.19   16.70
  16 -11  -2   53.49   14.30
 -11  -5  -2   61.29   17.90
  -5  16  -2   54.79   17.50
  11   5   2   55.29   18.00
 -16  11   2   79.49   19.30
   5 -16   2   70.59   19.30
  15 -11  -2   -0.40    7.90
  15 -11  -2   -0.90    7.40
 -11  -4  -2    7.50    9.50
  -4  15  -2    3.00    5.50
  -4  15  -2    1.70    9.00
   4 -15   2   -2.90   10.80
 -15  11   2    2.10   10.10
  -3  14  -2   14.80   10.80
 -11  -3  -2   55.89   16.20
  14 -11  -2   29.40    9.90
  14 -11  -2   39.00    9.40
  14 -11  -2   30.00   12.20
  -3  14  -2   26.60    9.00
   3 -14   2   40.70   15.20
  11   3   2   60.59   17.70
 -14  11   2   45.30   15.30
  13 -11  -2   45.40   11.30
  13 -11  -2   46.50   13.50
  -2  13  -2   60.19   14.00
  13 -11  -2   32.70   10.00
  -2  13  -2   52.29   11.30
 -11  -2  -2   40.30   12.40
   2 -13   2   70.09   18.70
  11   2   2   27.90   14.20
 -13  11   2   46.90   12.80
  -1  12  -2  188.28   19.10
  12 -11  -2  154.18   21.60
  -1  12  -2  165.48   16.80
  12 -11  -2  176.78   15.30
 -11  -1  -2  170.18   19.50
  12 -11  -2  158.58   12.50
  11   1   2  157.68   22.30
 -12  11   2  168.48   24.50
   1 -12   2  123.59   22.90
  11 -11  -2   56.59   10.70
 -11   0  -2   40.50   12.00
  11 -11  -2   37.30   13.10
  11 -11  -2   67.29    8.10
   0  11  -2   48.00   11.70
  11   0   2   35.30    3.20
  11   0   2   24.00   12.20
   0 -11   2   47.80   15.50
 -11  11   2   51.69   14.60
   1  10  -2   76.29   13.10
   1  10  -2   71.59   14.70
  10 -11  -2   65.09   15.00
  10 -11  -2   66.59    8.10
 -11   1  -2   79.19   15.60
 -11   1  -2   70.89    7.50
 -10  11   2   43.00   14.40
  -1 -10   2   80.59   12.20
  11  -1   2   73.09   16.80
  11  -1   2   65.59    7.10
  -1 -10   2   73.59   17.70
   2   9  -2  627.14   26.80
   9 -11  -2  624.04   22.40
 -11   2  -2  673.03   24.80
   9 -11  -2  667.73   35.10
 -11   2  -2  626.34   32.00
   2   9  -2  635.04   32.50
  11  -2   2  731.73   35.40
  11  -2   2  635.34   22.80
  -2  -9   2  694.13   39.00
  -2  -9   2  668.53   25.90
  -9  11   2  647.64   26.30
  -9  11   2  627.44   35.90
 -11   3  -2  179.08   17.40
   8 -11  -2  188.28   12.00
   3   8  -2  205.78   19.70
   3   8  -2  188.18   12.90
   8 -11  -2  192.38   19.40
 -11   3  -2  165.38   13.50
  11  -3   2  200.58   13.20
  -8  11   2  179.88   20.30
  -3  -8   2  191.48   12.20
  -8  11   2  160.08   13.50
  -3  -8   2  188.68   21.20
 -11   4  -2   68.29   11.90
   7 -11  -2   52.19    8.30
   7 -11  -2   45.60   15.50
 -11   4  -2   83.39   14.80
   4   7  -2   56.09   13.90
  -4  -7   2   58.49    6.40
  -7  11   2   56.49   10.20
  11  -4   2   63.29   12.90
  11  -4   2   72.29   10.70
  -4  -7   2   55.19   14.40
  -7  11   2   84.79   16.80
   6 -11  -2   47.90    9.20
   6 -11  -2   46.30   20.00
 -11   5  -2   42.00   10.60
   5   6  -2   39.40   12.70
  11  -5   2   57.19   12.10
  11  -5   2   63.29   10.80
  -6  11   2   44.20   13.90
  -5  -6   2   38.40   12.30
  -6  11   2   40.40    9.30
   6   5  -2  -10.10    8.30
   5 -11  -2   14.70   11.50
   5 -11  -2    3.90    5.50
 -11   6  -2   10.60    9.30
  11  -6   2   17.10    6.80
  11  -6   2   15.60    7.60
  -5  11   2   11.50    8.20
  -5  11   2    0.20    5.60
  -6  -5   2   13.10    9.50
  11  -6   2   -0.70    5.80
   4 -11  -2  640.24   27.60
 -11   7  -2  662.33   32.60
   7   4  -2  605.64   34.80
  -4  11   2  672.93   28.20
  11  -7   2  624.14   27.90
  -7  -4   2  659.83   34.30
  11  -7   2  607.34   31.40
  11  -7   2  615.64   25.70
  -4  11   2  620.14   33.70
   8   3  -2  446.06   30.50
   3 -11  -2  407.46   22.80
   3 -11  -2  415.56   28.90
 -11   8  -2  363.36   26.10
  -3  11   2  422.26   22.90
  11  -8   2  384.46   18.20
  -3  11   2  361.36   25.80
  -8  -3   2  378.36   25.80
  11  -8   2  399.66   20.30
  11  -8   2  425.46   26.70
   2 -11  -2  634.34   35.80
 -11   9  -2  622.64   35.00
   2 -11  -2  600.44   30.50
   9   2  -2  627.44   36.50
  11  -9   2  588.64   32.60
  -2  11   2  709.13   35.00
  11  -9   2  631.74   21.10
  -9  -2   2  636.84   33.40
  -2  11   2  688.13   30.70
  11  -9   2  631.34   22.40
  10   1  -2   58.59   15.90
   1 -11  -2   49.99   14.90
 -11  10  -2   74.19   17.60
  11 -10   2   40.10    4.40
  11 -10   2   61.39   15.10
 -10  -1   2   48.40   13.00
  11 -10   2   47.50    4.40
   0 -11  -2  228.78   23.00
  11   0  -2  193.28   23.00
 -11  11  -2  191.88   25.50
  11 -11   2  180.08   24.10
 -11   0   2  143.69   20.50
   0  11   2  161.98   17.70
  -1 -11  -2  147.79   16.30
 -11  12  -2  127.69   22.30
  12  -1  -2  158.88   24.10
  -1 -11  -2  137.69   22.20
  11 -12   2  125.19   22.40
 -12   1   2  117.09   19.10
   1  11   2   99.69   17.00
 -11  13  -2   89.19   18.90
  13  -2  -2   46.20    3.90
  -2 -11  -2   75.69   16.40
  13  -2  -2   61.99   16.80
  -2 -11  -2   42.10   12.30
  -2 -11  -2   77.19   13.30
   2  11   2   64.79   14.80
 -13   2   2   49.50   13.40
  11 -13   2   84.59   18.20
  14  -3  -2    2.50    8.40
  -3 -11  -2    4.80    7.90
 -11  14  -2    4.10   10.80
  14  -3  -2    6.60    4.00
  14  -3  -2    8.20    3.70
  -3 -11  -2   -0.80    7.70
  -3 -11  -2   19.20    8.10
 -14   3   2   -4.30    7.90
  11 -14   2   29.60   14.00
   3  11   2   31.50   12.50
  15  -4  -2   18.30   12.60
  15  -4  -2   19.80    5.90
  -4 -11  -2   31.10   12.30
  -4 -11  -2   37.50    8.80
  15  -4  -2   42.70    6.80
  11 -15   2   21.90   12.60
   4  11   2   40.90   15.50
 -15   4   2   28.90   10.80
 -11  16  -2   66.09   17.90
  16  -5  -2   44.30   15.10
  -5 -11  -2   53.79   19.90
  16  -5  -2   67.19   11.00
  -5 -11  -2   55.19    8.60
 -16   5   2   90.79   18.10
  11 -16   2   70.99   17.90
   5  11   2   84.29   20.40
  -6 -11  -2   -1.80   10.10
  17  -6  -2   10.10    7.60
 -11  17  -2    4.50   13.90
  17  -6  -2   13.60   12.50
   6  11   2    1.00   10.10
  11 -17   2    4.20   10.60
 -11  18  -2    5.40   13.10
  -7 -11  -2    2.20   12.80
  18  -7  -2    0.10    8.20
  18  -7  -2    2.20   13.20
  11 -18   2    3.70   14.20
   7  11   2   -1.90   12.40
  19  -8  -2   10.70   13.80
  19  -8  -2   11.40   10.00
 -11  19  -2   28.40   16.70
  -8 -11  -2   14.70   15.10
  19  -8  -2   14.10   14.90
  11 -19   2    1.40   16.60
   8  11   2   -4.10   11.50
  19 -12  -2   37.90   13.40
 -12  -7  -2   53.09   18.00
  19 -12  -2   52.49   18.80
  -7  19  -2   85.89   21.60
  12   7   2   18.10   16.40
   7 -19   2   43.40   20.50
  18 -12  -2   14.80   10.90
  -6  18  -2   17.30   12.60
 -12  -6  -2   15.60   12.10
  18 -12  -2  -14.90    8.10
  12   6   2   25.50   16.70
 -18  12   2   -6.30    9.80
   6 -18   2   -1.90   15.50
  -5  17  -2   -7.30   10.70
  17 -12  -2    4.00   10.20
 -12  -5  -2    9.40   11.80
  17 -12  -2    4.20    9.10
  -5  17  -2   17.20    6.70
 -17  12   2   -4.90   11.30
   5 -17   2   24.70   14.30
  12   5   2   -6.80   11.90
  16 -12  -2    1.60   10.00
 -12  -4  -2   32.20   13.20
  -4  16  -2   42.40    9.80
  -4  16  -2   18.90   10.00
 -16  12   2   30.60   14.20
  12   4   2   28.60   15.30
   4 -16   2   38.80   17.00
  15 -12  -2    9.40    8.50
 -12  -3  -2   19.10   11.60
  15 -12  -2   23.50   12.90
  -3  15  -2   39.80   10.90
  -3  15  -2    5.10    8.50
 -15  12   2   28.60   12.20
  12   3   2   29.80   15.10
  -2  14  -2   45.50   12.10
 -12  -2  -2   49.70   14.50
  14 -12  -2   23.80    9.00
  -2  14  -2   39.00   13.70
  14 -12  -2   55.89    9.00
  14 -12  -2   47.50   12.40
   2 -14   2   17.90   13.50
  12   2   2   33.70   14.90
 -14  12   2   55.69   16.70
  13 -12  -2    5.40    6.10
  -1  13  -2    9.60   10.00
  13 -12  -2   10.00    9.90
  -1  13  -2    3.50    8.00
 -12  -1  -2   -0.60    8.30
 -13  12   2    8.60   10.00
  12   1   2   -5.10    9.40
   1 -13   2  -10.40    9.00
   0  12  -2  181.78   19.10
  12 -12  -2  160.78   11.80
  12 -12  -2  166.68   13.90
 -12   0  -2  170.18   18.90
   0  12  -2  197.28   19.30
  12 -12  -2  201.18   21.60
  12   0   2  210.18   22.80
   0 -12   2  188.08   28.20
 -12  12   2  203.68   28.10
 -12   1  -2  211.58   20.40
  11 -12  -2  184.08   20.50
   1  11  -2  192.48   17.80
  11 -12  -2  181.28   14.20
   1  11  -2  191.98   18.60
 -12   1  -2  181.28   14.30
  11 -12  -2  177.58   11.60
 -11  12   2  214.78   28.40
  -1 -11   2  216.28   29.10
  -1 -11   2  179.28   15.70
  12  -1   2  204.28   21.90
   2  10  -2   49.30   10.40
 -12   2  -2   54.79    8.50
  10 -12  -2   49.80    7.70
  10 -12  -2   66.39   16.40
   2  10  -2   73.59   15.10
 -12   2  -2   69.29   15.00
 -10  12   2   79.89   17.50
  -2 -10   2   61.49   17.50
  -2 -10   2   57.79   10.10
  12  -2   2   51.09   14.70
  12  -2   2   52.99    8.10
 -12   3  -2  282.47   22.60
   3   9  -2  255.77   22.20
   9 -12  -2  294.47   24.70
   9 -12  -2  271.07   14.20
   3   9  -2  255.07   15.90
 -12   3  -2  294.37   17.30
  -3  -9   2  311.47   15.80
  12  -3   2  276.27   22.70
  -3  -9   2  304.97   26.60
  -9  12   2  268.97   16.60
  -9  12   2  307.67   26.70
  12  -3   2  253.07   15.50
 -12   4  -2    6.50    8.60
   4   8  -2   -9.00    8.00
 -12   4  -2    0.10    5.70
   8 -12  -2    2.00    4.90
   8 -12  -2    6.90    8.70
  12  -4   2   -2.30    8.40
  12  -4   2    7.50    6.00
  -4  -8   2    1.10    9.10
  -8  12   2   11.20    9.60
  -8  12   2    5.00    5.20
  -4  -8   2    4.80    4.00
 -12   5  -2  315.57   20.70
   7 -12  -2  293.27   16.40
   5   7  -2  287.37   24.50
   7 -12  -2  270.67   24.30
  -7  12   2  268.37   24.70
  -5  -7   2  291.27    9.60
  -7  12   2  309.47   18.20
  12  -5   2  280.97   18.20
  12  -5   2  308.67   21.90
  -5  -7   2  296.17   25.60
  -5  -7   2  296.77    9.70
   6 -12  -2   82.99   11.80
   6 -12  -2   63.19   15.20
 -12   6  -2  123.09   17.10
   6   6  -2   56.69   14.90
  -6  -6   2   86.19   17.20
  12  -6   2   86.69   14.10
  12  -6   2   86.59   15.80
  -6  12   2   87.19   18.20
  -6  12   2   66.79   11.40
 -12   7  -2  590.94   32.40
   5 -12  -2  607.24   26.90
   7   5  -2  609.64   36.00
   5 -12  -2  602.74   35.20
  -5  12   2  595.24   26.90
  -5  12   2  580.74   34.60
  -7  -5   2  656.93   35.40
  12  -7   2  607.94   27.30
  12  -7   2  645.84   33.30
   4 -12  -2  368.66   28.20
   8   4  -2  363.26   28.50
 -12   8  -2  326.37   25.10
   4 -12  -2  354.56   21.80
  12  -8   2  381.36   19.60
  12  -8   2  351.96   25.30
  12  -8   2  372.16   21.30
  -4  12   2  370.96   27.30
  -4  12   2  388.06   22.20
  -8  -4   2  348.77   26.40
 -12   9  -2    2.50    9.60
   3 -12  -2   -3.50    6.90
   3 -12  -2    6.80   11.10
   9   3  -2   -4.80    9.00
  12  -9   2    1.70    4.40
  12  -9   2    4.10    4.70
  -3  12   2   16.70   10.40
  -3  12   2   -2.90    6.80
  -9  -3   2    2.60    8.20
  12  -9   2    2.80    9.10
  10   2  -2   44.50   15.40
 -12  10  -2   22.10   12.90
   2 -12  -2   43.70   13.80
  12 -10   2   46.50    6.70
  -2  12   2   37.10   18.10
  -2  12   2   41.30   12.50
  12 -10   2   37.10    6.40
 -10  -2   2   43.10   12.60
  12 -10   2   23.40   12.40
 -12  11  -2   41.30   15.00
  11   1  -2   39.10   15.00
   1 -12  -2   34.00   13.90
  -1  12   2   41.30   12.30
  12 -11   2   45.40   14.80
 -11  -1   2   34.90   12.50
  12   0  -2  180.98   26.90
   0 -12  -2  243.08   25.10
 -12  12  -2  230.58   24.90
 -12   0   2  203.68   21.10
  12 -12   2  225.18   24.10
   0  12   2  266.97   22.30
  13  -1  -2   90.49   19.90
  -1 -12  -2   77.79   17.40
  -1 -12  -2   44.10   12.80
 -12  13  -2   71.99   18.50
 -13   1   2   68.99   15.80
  12 -13   2   63.19   18.30
   1  12   2   72.09   16.30
  -2 -12  -2   -0.70    6.80
 -12  14  -2    1.10   11.70
  -2 -12  -2    0.00    9.10
  14  -2  -2    4.30    8.90
 -14   2   2    0.80    8.00
   2  12   2    3.20    9.60
  12 -14   2   12.50   10.70
 -12  15  -2   38.50   15.10
  -3 -12  -2   32.20   14.30
  15  -3  -2   29.80   13.00
  -3 -12  -2   11.40    7.30
   3  12   2   43.90   14.30
 -15   3   2   29.60   12.20
  16  -4  -2   23.60    5.30
  -4 -12  -2   21.10    7.90
  -4 -12  -2    8.80   10.80
  16  -4  -2   32.30   16.30
 -12  16  -2   58.59   19.30
   4  12   2   13.80   10.70
  12 -16   2    7.30   13.00
 -16   4   2   32.90   13.00
  -5 -12  -2   -4.00   10.60
  17  -5  -2    2.00    4.80
  -5 -12  -2  -15.60    5.10
  17  -5  -2   -6.70   11.60
 -12  17  -2    6.50   11.80
  12 -17   2    2.50   10.00
 -17   5   2    4.00   10.10
   5  12   2   -7.20   11.10
 -12  18  -2  182.18   31.30
  -6 -12  -2  110.79   22.60
  18  -6  -2  128.19   25.30
  18  -6  -2  118.49   20.40
   6  12   2  101.29   22.10
  12 -18   2  126.69   27.60
  -7 -12  -2   56.99   19.30
 -12  19  -2   16.10   15.00
  19  -7  -2   24.60   17.10
   7  12   2   25.20   16.00
  12 -19   2   58.09   20.90
  18 -13  -2    3.90   11.80
  -5  18  -2   -0.40   10.50
 -13  -5  -2    9.50   12.10
  18 -13  -2  -22.70    7.70
 -18  13   2  -12.20   10.40
   5 -18   2    6.00   14.50
  13   5   2   13.90   16.20
  17 -13  -2    6.60    9.80
 -13  -4  -2    3.70    9.40
  -4  17  -2   25.80    9.30
  -4  17  -2   10.40   11.40
  13   4   2   -9.40   11.50
   4 -17   2   21.30   16.00
 -17  13   2   11.70   12.30
  -3  16  -2  135.59   15.70
  16 -13  -2  101.09   21.20
  16 -13  -2  118.59   14.50
 -13  -3  -2  105.99   21.40
  -3  16  -2   88.49   18.40
  13   3   2  106.39   23.90
   3 -16   2  122.39   26.30
 -16  13   2  126.59   24.80
  -2  15  -2   39.80   13.90
  15 -13  -2   49.99   18.30
 -13  -2  -2   36.10   13.70
  15 -13  -2   36.20    9.40
  -2  15  -2   31.30   10.10
  13   2   2   30.70   15.30
   2 -15   2   40.70   15.20
  -1  14  -2  382.26   28.50
  14 -13  -2  398.86   31.70
  14 -13  -2  396.66   21.20
  -1  14  -2  388.56   25.80
  13   1   2  434.56   34.20
   1 -14   2  519.55   38.40
 -14  13   2  389.76   32.00
   0  13  -2    9.20    8.70
  13 -13  -2    8.20   10.60
 -13   0  -2    3.50    9.40
  13 -13  -2    8.70    5.70
  13 -13  -2   15.50    5.10
   0  13  -2    3.60    9.00
 -13  13   2   16.80   13.00
  13   0   2   10.60   13.00
   0 -13   2   -7.10    8.60
  12 -13  -2   47.40    9.10
 -13   1  -2   36.80   13.30
  12 -13  -2   44.30    7.20
  12 -13  -2   57.99   15.10
   1  12  -2   48.80   13.60
  -1 -12   2   46.50   14.70
  13  -1   2   18.30   11.70
 -12  13   2   47.20   13.60
 -13   2  -2  118.29    9.60
 -13   2  -2  151.08   20.90
  11 -13  -2  170.48   24.80
   2  11  -2  141.79   14.60
  11 -13  -2  121.39   10.00
  11 -13  -2  142.79   12.10
   2  11  -2  174.78   20.10
 -11  13   2  150.78   25.00
  13  -2   2  112.69    9.60
  -2 -11   2  143.49   24.40
  -2 -11   2  145.79   13.50
  13  -2   2  152.08   22.10
  10 -13  -2   74.49    8.50
 -13   3  -2  100.89   18.00
   3  10  -2  134.69   21.20
 -13   3  -2  106.79   11.40
  10 -13  -2   69.29   16.70
  13  -3   2   86.69   17.70
 -10  13   2  114.59   22.00
  13  -3   2   86.19   10.10
  -3 -10   2   76.19   18.20
  -3 -10   2   94.29   10.10
   4   9  -2   21.00   12.00
 -13   4  -2   53.89   12.50
   9 -13  -2   32.60    7.10
   9 -13  -2   45.00   14.40
 -13   4  -2   33.00    8.70
  -9  13   2   58.49   15.50
  13  -4   2   37.00   12.30
  -4  -9   2   25.10   13.40
  -4  -9   2   44.90    7.10
  -4  -9   2   27.10    6.20
  -9  13   2   43.60    8.60
   8 -13  -2  141.59   21.90
   8 -13  -2   95.49   11.60
 -13   5  -2   82.09   13.80
   5   8  -2  130.29   21.20
  13  -5   2  109.09   18.00
  -5  -8   2  129.99   21.70
  13  -5   2  104.69   12.00
  -5  -8   2  101.19    8.20
  -8  13   2   90.79   10.90
  -5  -8   2   98.49    6.30
  -8  13   2  127.19   21.00
 -13   6  -2   17.30    8.80
   7 -13  -2   12.60    6.90
   6   7  -2   28.50   13.00
   7 -13  -2   33.40   13.20
  -7  13   2   23.00    8.00
  -7  13   2   32.00   12.90
  13  -6   2   22.80   10.10
  -6  -7   2    9.10   10.20
   6 -13  -2   62.29   11.40
 -13   7  -2   65.09   14.90
   7   6  -2   59.49   16.90
   6 -13  -2   69.99   16.90
  13  -7   2   71.39   14.20
  13  -7   2   67.29   14.60
  -6  13   2   67.29   12.10
  -6  13   2   69.49   16.90
  13  -7   2   58.79   11.90
  -7  -6   2   74.29   16.70
   5 -13  -2    3.50    7.10
 -13   8  -2   26.50   11.70
   5 -13  -2    1.00   10.00
   8   5  -2   -2.80    9.40
  13  -8   2   -3.80    5.80
  -8  -5   2   11.30    9.20
  13  -8   2   15.20    7.80
  -5  13   2    9.30    7.60
  -5  13   2    5.80   10.30
  13  -8   2    4.90    8.60
   9   4  -2  127.79   22.90
   4 -13  -2   97.69   17.70
   4 -13  -2  126.59   22.10
 -13   9  -2  146.09   21.10
  -4  13   2  128.89   14.40
  -4  13   2   98.09   18.70
  13  -9   2  160.48   14.10
  13  -9   2  110.39   18.80
  13  -9   2  125.19   12.00
  -9  -4   2  116.79   19.20
   3 -13  -2   65.99   16.20
  10   3  -2   56.49   15.70
 -13  10  -2   77.89   17.20
  -3  13   2   82.49   16.90
  13 -10   2   65.29   15.50
 -10  -3   2   73.39   15.60
  -3  13   2   77.09   16.30
  13 -10   2   50.29    8.20
  13 -10   2   67.59    9.70
  11   2  -2  100.69   21.00
   2 -13  -2   88.99   19.30
 -13  11  -2   85.09   18.50
  13 -11   2   80.49   17.90
 -11  -2   2   81.79   16.00
  -2  13   2   91.69   16.40
   1 -13  -2   13.60   10.40
  12   1  -2    9.90   11.00
 -13  12  -2    6.10   11.10
 -12  -1   2   24.80   10.70
  13 -12   2   -7.70    7.50
  -1  13   2    5.20    8.70
 -13  13  -2   10.80   12.30
   0 -13  -2   -0.50    8.40
  13   0  -2   19.80   11.50
   0 -13  -2   38.00   15.30
 -13   0   2    8.10    9.90
   0  13   2   19.40   11.50
  13 -13   2    1.20    8.50
  14  -1  -2   26.80   14.20
  -1 -13  -2  -12.10    7.60
  -1 -13  -2    2.00    9.80
  13 -14   2   11.70    9.70
   1  13   2   -2.90    8.20
  -2 -13  -2   29.00    9.80
 -13  15  -2   43.50   17.10
  -2 -13  -2    5.00   10.10
 -15   2   2   24.50   11.80
  13 -15   2   12.20   11.50
   2  13   2    0.50    9.80
  16  -3  -2   15.00   12.20
  -3 -13  -2   25.80   11.70
 -13  16  -2   22.90   15.90
  -3 -13  -2  -10.00    7.20
 -16   3   2    9.10   11.40
  13 -16   2   30.80   14.40
   3  13   2   -1.60   10.80
  -4 -13  -2   63.29   17.00
  17  -4  -2   45.30   18.10
  -4 -13  -2   22.70    9.30
 -13  17  -2   48.60   18.20
  13 -17   2   64.69   18.00
 -17   4   2   55.39   16.80
   4  13   2   44.80   17.50
 -13  18  -2  199.68   34.10
  -5 -13  -2  299.47   32.20
  18  -5  -2  217.28   32.90
   5  13   2  225.78   32.00
  13 -18   2  192.28   33.70
 -14  -4  -2   -4.50   12.00
  -4  18  -2   -6.40   11.20
  -4  18  -2   22.00    9.90
  18 -14  -2   24.80   14.20
 -18  14   2    8.20   15.60
  14   4   2  -18.30   11.90
   4 -18   2   24.20   16.50
  17 -14  -2    6.50   11.50
  -3  17  -2   38.30   14.60
 -14  -3  -2   31.30   14.70
  -3  17  -2   17.10    9.50
   3 -17   2   16.40   13.60
  14   3   2   19.00   15.30
 -17  14   2   11.80   13.40
  16 -14  -2   -7.10    5.90
  -2  16  -2    7.50    8.70
  16 -14  -2   -2.40   10.10
 -14  -2  -2   10.20   11.60
  -2  16  -2   21.40   11.30
   2 -16   2   48.40   15.60
 -16  14   2    9.60   11.50
  14   2   2   -2.30   11.70
  15 -14  -2   -5.70    5.20
  15 -14  -2    4.40   10.00
  -1  15  -2   18.10   11.50
 -14  -1  -2   -9.50    9.40
  -1  15  -2    7.40    9.50
 -15  14   2   -5.30    9.00
   1 -15   2    8.70   13.00
  14   1   2   14.20   13.20
  14 -14  -2   17.90    6.10
  14 -14  -2   41.20   14.70
   0  14  -2   23.40   10.80
 -14   0  -2   29.00   11.90
   0  14  -2   22.20   11.60
   0 -14   2   40.90   17.30
 -14  14   2   35.60   12.90
   1  13  -2   24.00    9.90
   1  13  -2   -2.00    7.70
  13 -14  -2   10.30    5.00
  13 -14  -2    5.80    5.00
  13 -14  -2   35.40   13.80
 -13  14   2   23.60   13.80
  -1 -13   2   29.80   15.00
  14  -1   2   13.60   11.70
  12 -14  -2   82.79   17.70
   2  12  -2  105.19   18.50
  12 -14  -2   86.69    8.50
  12 -14  -2   68.39    8.20
 -14   2  -2   87.39   16.80
  14  -2   2  106.99   20.70
  14  -2   2   79.29    7.50
 -12  14   2   61.39   17.60
  -2 -12   2   69.09   18.80
  11 -14  -2  119.19   22.10
 -14   3  -2   77.89   10.20
 -14   3  -2  105.99   18.60
  11 -14  -2   81.59    8.90
   3  11  -2   90.29   17.30
  14  -3   2  119.79   21.10
 -11  14   2  109.69   21.50
  -3 -11   2  119.69   22.10
  -3 -11   2   83.79   15.80
  14  -3   2   75.49   10.30
 -14   4  -2   58.89   13.50
  10 -14  -2   62.89   17.90
  10 -14  -2   56.99    8.30
   4  10  -2   41.80   14.90
 -14   4  -2   50.69   10.20
  -4 -10   2   67.29   18.40
  14  -4   2   54.39   10.80
 -10  14   2   41.30   16.20
  -4 -10   2   49.30    7.80
  -4 -10   2   28.20    7.00
  14  -4   2   49.60   14.70
   9 -14  -2   78.79   19.50
 -14   5  -2   94.69   14.00
   5   9  -2   35.00   14.00
   9 -14  -2   44.50    8.60
  -9  14   2   61.59   17.30
  14  -5   2   57.29   11.60
  -5  -9   2   79.39   18.30
  14  -5   2   69.29   15.70
  -5  -9   2   58.59    8.30
  -9  14   2   59.89    9.80
 -14   6  -2    0.70    9.70
   8 -14  -2   -6.40    5.60
   6   8  -2   11.70   10.90
   8 -14  -2    4.70    9.90
  -8  14   2   15.00    7.20
  14  -6   2   -2.80    7.90
  -6  -8   2   -3.30    7.90
  -8  14   2    7.60   10.70
   7   7  -2  109.39   20.60
 -14   7  -2   73.29   15.80
   7 -14  -2   73.09   18.60
   7 -14  -2   69.09   12.00
  -7  14   2   65.99   11.60
  -7  14   2   91.09   19.20
  14  -7   2  104.69   18.20
  -7  -7   2  103.59   19.80
  14  -7   2   81.29   15.00
   6 -14  -2    3.10    7.40
   6 -14  -2   -1.70    9.20
 -14   8  -2   10.80    8.60
   8   6  -2   -0.10    9.20
  14  -8   2   -2.10    6.70
  -6  14   2  -15.50    7.70
  -8  -6   2   -8.80    6.90
  -6  14   2    9.00    7.10
  14  -8   2    1.30    7.70
   9   5  -2   57.89   18.20
   5 -14  -2   24.60   11.10
 -14   9  -2   45.30   15.20
   5 -14  -2   55.99   18.40
  14  -9   2   40.70   12.90
  -5  14   2   37.50   14.60
  14  -9   2   48.40   11.20
  -5  14   2   45.00    9.80
  14  -9   2   36.40    9.30
  -9  -5   2   43.60   13.20
 -14  10  -2   29.10   11.10
  10   4  -2   21.40   12.90
   4 -14  -2   29.10   13.20
  14 -10   2   14.00    6.80
  14 -10   2   18.50    7.10
 -10  -4   2   31.70   12.00
  -4  14   2   30.70   11.80
  -4  14   2   21.80   12.40
  14 -10   2   10.20   10.10
   3 -14  -2   24.30   11.50
 -14  11  -2   21.60   12.50
  11   3  -2    9.70   13.20
 -11  -3   2   17.70   10.30
  -3  14   2   36.80   11.10
  14 -11   2   33.10    6.00
  14 -11   2   17.80   11.70
  14 -11   2   14.20    5.30
   2 -14  -2  113.09   21.10
 -14  12  -2  107.09   21.30
  12   2  -2  166.38   26.80
  -2  14   2  116.79   18.40
 -12  -2   2  111.49   19.70
  14 -12   2   95.69   20.70
 -14  13  -2    1.40    9.60
  13   1  -2   -0.50   10.80
   1 -14  -2    9.40   10.70
  -1  14   2   18.60   10.50
  14 -13   2   15.20   11.60
   0 -14  -2  127.19   19.90
 -14  14  -2  111.09   22.30
   0 -14  -2  163.28   26.40
  14   0  -2  117.89   22.70
 -14   0   2  135.59   22.40
  14 -14   2  144.29   24.70
   0  14   2  131.09   20.50
  15  -1  -2   -8.20   10.70
  -1 -14  -2   23.10   11.30
 -14  15  -2   -0.10   11.20
  -1 -14  -2    0.10    8.70
   1  14   2   25.50   12.30
  14 -15   2   14.80   11.40
 -15   1   2    8.40   10.70
 -14  16  -2   27.40   15.80
  -2 -14  -2   15.80   11.60
  -2 -14  -2   37.50   11.70
  16  -2  -2    5.60   14.00
   2  14   2   29.60   13.90
  14 -16   2   16.10   12.90
 -16   2   2   16.50   11.80
  -3 -14  -2   26.30   14.70
  17  -3  -2   51.79   20.70
 -14  17  -2   21.20   17.00
  -3 -14  -2   25.40   10.60
  14 -17   2   52.79   19.40
   3  14   2   48.10   15.90
 -17   3   2   34.70   15.20
  -4 -14  -2   61.19   19.60
  18  -4  -2   36.30   19.20
 -14  18  -2   57.79   19.80
   4  14   2   81.09   19.70
 -18   4   2   82.89   19.20
  14 -18   2   54.29   20.80
  -3  18  -2   19.40   13.90
 -18  15   2   29.40   17.60
 -15  -2  -2   14.30   13.70
  17 -15  -2    1.90   10.40
  -2  17  -2    3.90    8.50
  15   2   2  -17.20   10.50
   2 -17   2   13.00   15.70
 -17  15   2   14.20   15.30
 -15  -1  -2    3.50   11.80
  16 -15  -2   -2.90   10.20
  -1  16  -2    6.40    8.80
  15   1   2  -13.00   10.00
   1 -16   2   41.70   17.30
 -16  15   2    8.60   10.80
  15 -15  -2   33.40   13.90
   0  15  -2    2.90   10.20
 -15   0  -2   10.00   11.80
   0 -15   2    3.50   12.60
 -15  15   2   49.60   18.10
  15   0   2   18.10   14.00
 -15   1  -2    7.40   10.60
   1  14  -2  -16.40    7.40
  14 -15  -2   26.40   13.30
  15  -1   2   -1.50   11.00
 -14  15   2    2.30   11.20
  -1 -14   2   12.80   12.00
   2  13  -2   27.00   13.10
  13 -15  -2   14.20   11.60
 -15   2  -2   22.10   11.10
  15  -2   2   21.20   15.50
  -2 -13   2    8.50   11.70
 -13  15   2   19.50   14.20
  12 -15  -2    2.10    9.80
   3  12  -2    6.10   11.30
 -15   3  -2   17.70   10.50
  -3 -12   2    9.40    7.50
  -3 -12   2   11.90    8.50
  15  -3   2   -3.90    5.20
  15  -3   2   24.30   13.20
 -12  15   2   13.10   13.20
  -3 -12   2   16.60   11.30
 -15   4  -2   46.10    9.30
   4  11  -2   51.49   15.50
  11 -15  -2   40.90   14.90
  11 -15  -2   35.00    6.80
  -4 -11   2   32.90    7.50
  15  -4   2   38.90   14.60
  -4 -11   2   49.70   16.80
  10 -15  -2   49.70   14.50
   5  10  -2   13.80   13.20
 -15   5  -2   31.90    9.90
  10 -15  -2   14.50    5.80
 -10  15   2   19.10   12.10
  -5 -10   2   31.70   14.70
 -10  15   2   21.70    6.30
  15  -5   2   30.10   12.90
   6   9  -2   45.00   15.40
   9 -15  -2   50.49   14.70
 -15   6  -2   52.89   12.20
  -9  15   2   58.09   18.30
  -9  15   2   54.09    9.20
  -6  -9   2   39.20   15.90
  15  -6   2   63.69   14.90
   8 -15  -2   59.29   16.50
 -15   7  -2   41.70   11.90
   7   8  -2   37.40   15.00
   8 -15  -2   39.50    9.40
  -8  15   2   58.19   17.40
  -7  -8   2   49.30   14.40
  15  -7   2   40.30   13.00
  -8  15   2   64.39   10.60
   7 -15  -2   22.50   13.40
   7 -15  -2   13.90   10.00
   8   7  -2   31.10   14.40
 -15   8  -2   26.20   10.90
  -7  15   2   29.30    8.50
  -7  15   2    0.60    9.10
  -8  -7   2   11.20   11.00
  15  -8   2   14.30   10.30
  15  -8   2   14.10    8.20
   6 -15  -2   -8.70    7.60
   6 -15  -2    7.60    9.80
   9   6  -2   39.10   14.70
 -15   9  -2   -0.80    9.10
  15  -9   2   17.90    8.40
  -9  -6   2   -1.60    7.70
  -6  15   2   16.00   11.70
  -6  15   2   11.20    6.70
  15  -9   2   -4.70    7.70
 -15  10  -2    8.90   11.10
  10   5  -2   25.40   13.50
   5 -15  -2   27.00   13.40
  15 -10   2   29.50    9.30
 -10  -5   2   23.20   12.20
  15 -10   2   33.10   12.90
  -5  15   2   29.20   14.30
  15 -10   2   15.20    7.90
 -15  11  -2   53.19   15.20
   4 -15  -2   52.99   15.90
  15 -11   2   45.50   14.00
  15 -11   2   31.60    7.70
  15 -11   2   54.99    9.40
  -4  15   2   66.09   13.80
 -15  12  -2  117.39   23.00
   3 -15  -2   93.69   20.00
  12   3  -2  104.69   23.10
  15 -12   2   91.09   20.70
  -3  15   2  132.99   19.10
 -12  -3   2   97.09   20.90
  15 -12   2  152.48   12.20
   2 -15  -2  122.69   24.20
  13   2  -2   94.99   22.90
 -13  -2   2  110.09   20.90
  15 -13   2  124.39   23.60
  -2  15   2  124.69   19.00
   1 -15  -2   15.30   19.50
 -15  14  -2   35.80   15.00
  14   1  -2   -9.00   11.50
   1 -15  -2   33.10   13.10
 -14  -1   2   12.70   12.30
  15 -14   2   13.40   10.70
  -1  15   2    5.90    8.50
  15   0  -2   20.90   15.90
 -15  15  -2   30.40   16.70
   0 -15  -2   68.79   16.00
   0 -15  -2   59.09   17.30
 -15   0   2   65.49   18.50
  15 -15   2   23.80   15.20
   0  15   2   40.80   13.70
 -15  16  -2   24.70   17.30
  -1 -15  -2   22.90   10.80
  16  -1  -2   10.20   12.70
  -1 -15  -2   14.80   13.90
  15 -16   2   16.70   12.80
   1  15   2   23.60   12.40
 -16   1   2   15.30   13.50
  -2 -15  -2   58.89   15.20
  17  -2  -2   58.49   21.00
  -2 -15  -2   92.79   21.40
 -15  17  -2   69.59   22.70
   2  15   2   60.99   17.90
  15 -17   2   83.49   23.20
 -17   2   2   66.99   17.10
 -15  18  -2  142.29   27.20
 -16  -1  -2   17.70   15.50
  17 -16  -2   14.90   13.00
  -1  17  -2    9.00   10.30
  16   1   2    5.10   15.60
   1 -17   2   13.30   15.70
 -17  16   2   -4.60   12.00
  16 -16  -2   -6.40    8.80
 -16   0  -2   19.00   14.90
   0  16  -2   19.60   11.50
  16   0   2   -2.10   13.80
 -16  16   2   16.90   15.70
   0 -16   2   40.80   18.50
   1  15  -2   13.00   12.60
 -16   1  -2   -0.70   11.50
  15 -16  -2   25.10   13.90
 -15  16   2   23.80   14.10
  -1 -15   2   10.90   14.70
  16  -1   2    9.20   13.50
 -16   2  -2   65.69   16.00
  14 -16  -2   67.19   18.10
   2  14  -2   62.69   16.90
  -2 -14   2   62.99   12.90
 -14  16   2   87.79   20.40
  -2 -14   2   97.19   23.90
  16  -2   2   45.00   17.40
 -16   3  -2   22.40   12.40
   3  13  -2   17.60   12.70
  13 -16  -2   46.40   15.30
 -13  16   2   21.50   14.60
  -3 -13   2   29.60    9.30
  -3 -13   2   47.50   16.90
  16  -3   2   32.70   16.00
  12 -16  -2   84.39   22.40
   4  12  -2   86.99   18.80
 -16   4  -2   82.09   17.70
  -4 -12   2   93.59   22.10
  16  -4   2   98.49   20.20
  -4 -12   2   59.89    9.50
 -12  16   2   59.69   18.60
   5  11  -2   85.69   20.00
  11 -16  -2   80.19   21.00
 -16   5  -2   75.49   13.30
 -11  16   2   90.79   22.80
  -5 -11   2  113.79   21.30
  16  -5   2  117.09   21.00
   6  10  -2   65.09   20.00
 -16   6  -2   29.70   10.00
  10 -16  -2   49.80   16.80
  10 -16  -2   48.90    8.40
 -10  16   2   40.50   15.90
  -6 -10   2   40.10   16.90
  16  -6   2   44.80   15.40
   9 -16  -2   -0.80    7.20
 -16   7  -2   16.50    8.70
   9 -16  -2   22.10   13.60
  -9  16   2    7.90    5.50
  16  -7   2    5.40    9.90
  -7  -9   2    9.70   12.10
  -9  16   2   22.50   14.40
   8   8  -2   71.99   22.80
   8 -16  -2  136.99   24.10
 -16   8  -2  132.79   19.50
  -8  16   2   90.79   22.50
  -8  16   2  108.79   12.60
  16  -8   2  113.69   18.70
  -8  -8   2   96.09   21.40
  16  -8   2   93.59   19.80
   7 -16  -2   17.00   11.80
 -16   9  -2    4.40    8.60
   9   7  -2    3.50   12.00
  -9  -7   2    6.80   10.60
  16  -9   2    0.10    8.70
  16  -9   2    3.20   10.50
  -7  16   2   16.50    7.90
 -16  10  -2    2.90    9.80
   6 -16  -2    6.10   12.90
  10   6  -2   -4.30   10.70
  16 -10   2    6.20   10.60
  -6  16   2    9.50   11.50
 -10  -6   2   24.10   12.40
  16 -10   2   15.50    7.80
  -6  16   2   32.40   13.20
  11   5  -2   41.00   16.50
 -16  11  -2   40.50   14.10
   5 -16  -2   62.39   18.10
  16 -11   2   47.70   15.80
 -11  -5   2   80.19   19.20
  16 -11   2   50.59   10.70
  -5  16   2   55.89   12.50
  12   4  -2   39.90   17.00
   4 -16  -2   69.09   21.40
 -16  12  -2   62.29   18.40
  16 -12   2   45.00    7.80
  -4  16   2   50.49   13.30
 -12  -4   2   57.19   17.10
  16 -12   2   59.79   16.30
  13   3  -2   64.59   20.70
 -16  13  -2  105.79   22.00
   3 -16  -2   96.69   21.10
 -13  -3   2   45.00   16.50
  -3  16   2  124.09   19.10
  16 -13   2   86.49   20.20
  14   2  -2   10.70   12.60
   2 -16  -2   15.70   12.40
 -16  14  -2   45.00   17.30
   2 -16  -2   14.40   11.50
 -14  -2   2   22.70   13.80
  -2  16   2   32.20    9.70
  16 -14   2   28.00   13.10
   1 -16  -2    0.80   10.60
 -16  15  -2    8.40   11.80
  15   1  -2  -11.90   11.20
   1 -16  -2   -0.30   11.40
  16 -15   2    9.00   12.50
  -1  16   2   13.10   11.80
 -15  -1   2   18.00   12.60
  16   0  -2  -26.50   11.00
 -16  16  -2    2.20   14.40
   0 -16  -2   16.80   13.40
   0 -16  -2  -16.80    9.40
   0  16   2   16.50   10.20
 -16   0   2   -1.50   11.80
  16 -16   2    7.20   12.10
 -16  17  -2   20.60   17.00
  -1 -16  -2   42.40   20.40
  -1 -16  -2   12.00   12.50
  17  -1  -2   18.50   18.70
  16 -17   2   26.70   16.70
 -17   1   2   25.20   13.20
   1  16   2   19.50   11.60
  16 -17  -2    3.00   14.80
 -17   1  -2   26.90   15.30
   1  16  -2   26.40   12.80
 -16  17   2    6.70   16.90
  -1 -16   2   22.80   16.30
  17  -1   2  -17.40   13.80
  -1 -16   2   11.70   10.50
   2  15  -2   44.90   16.70
 -17   2  -2   38.30   16.90
  15 -17  -2   39.80   14.70
  -2 -15   2   17.40   12.20
  17  -2   2    7.20   15.70
 -15  17   2   21.00   16.70
  -2 -15   2   37.00   18.30
  14 -17  -2  118.99   24.30
 -17   3  -2   58.99   18.30
   3  14  -2   75.49   17.90
  -3 -14   2  126.89   25.40
  17  -3   2   46.00   18.80
 -14  17   2   67.59   20.20
 -17   4  -2  107.29   21.20
   4  13  -2  172.48   26.80
  13 -17  -2  128.69   24.90
  -4 -13   2  174.48   29.60
  -4 -13   2   86.79   11.30
  17  -4   2  180.98   27.10
 -13  17   2  169.48   29.70
  12 -17  -2   -0.20   11.30
   5  12  -2   32.90   14.20
  17  -5   2   18.60   15.10
  -5 -12   2   37.00   16.70
 -12  17   2    2.90   11.50
   6  11  -2  120.49   22.60
 -17   6  -2  118.79   16.60
  11 -17  -2  148.89   27.00
  -6 -11   2  157.78   27.10
  17  -6   2  104.59   20.00
 -11  17   2  115.49   24.40
 -17   7  -2   38.90   11.40
  10 -17  -2   31.90   14.10
   7  10  -2   25.10   14.50
 -10  17   2   16.90   13.60
  17  -7   2   16.00   12.70
  -7 -10   2   28.10   15.60
 -17   8  -2   24.90   12.00
   9 -17  -2   56.29   17.00
   8   9  -2   29.10   16.70
  -9  17   2   22.30    6.90
  -9  17   2   15.70   11.40
  17  -8   2   39.90   16.20
  17  -8   2   28.90   13.00
  -8  -9   2   30.20   16.10
 -17   9  -2    4.00   10.20
   9   8  -2   10.20   13.90
   8 -17  -2   30.70   14.90
  -8  17   2   29.30   13.90
  17  -9   2    5.20   10.20
  -9  -8   2   -0.50    8.00
  -8  17   2   24.50    7.90
  17  -9   2   10.50    9.80
 -17  10  -2   30.20   12.90
   7 -17  -2   55.69   16.50
  10   7  -2   33.80   17.40
  17 -10   2   25.00   10.30
  -7  17   2   35.50   13.20
  17 -10   2   56.69   18.10
 -10  -7   2   40.30   17.50
  -7  17   2   28.70    9.50
  11   6  -2   22.30   14.10
   6 -17  -2   20.60   14.00
 -17  11  -2    5.70    9.50
  17 -11   2    3.90    7.70
 -11  -6   2    6.80   10.60
  -6  17   2    8.70    8.80
  17 -11   2    9.40   10.50
   5 -17  -2   30.30   14.80
 -17  12  -2   34.20   15.30
  12   5  -2   26.30   15.40
  -5  17   2   21.80   10.90
  17 -12   2    4.40    6.50
 -12  -5   2   35.10   14.80
  17 -12   2    9.00   11.30
   4 -17  -2   19.10   14.00
 -17  13  -2   -3.10   10.90
  13   4  -2   12.50   16.10
  -4  17   2   33.30   10.30
  17 -13   2   36.60   13.40
 -13  -4   2    6.90   12.00
  14   3  -2  -12.30   14.20
 -17  14  -2    1.70   14.10
   3 -17  -2   22.60   14.00
  17 -14   2    4.70   12.20
  -3  17   2    9.90    9.20
 -14  -3   2   -8.60   12.40
   2 -17  -2   17.40   14.20
   2 -17  -2   12.50   12.00
 -17  15  -2   14.10   14.90
  15   2  -2  -24.00   12.00
  -2  17   2   20.00   11.10
 -15  -2   2   15.80   13.90
  17 -15   2   20.50   13.60
 -17  16  -2   11.90   14.70
  16   1  -2    1.70   15.80
   1 -17  -2   -2.50   12.70
  -1  17   2   16.10   10.90
 -16  -1   2   36.70   15.90
  17 -16   2   42.30   18.40
 -15  18   2   24.50   16.30
   4  14  -2  244.48   27.30
  14 -18  -2  280.37   38.20
  18  -4   2  160.68   26.20
  -4 -14   2  282.37   38.80
 -14  18   2  257.47   36.20
   5  13  -2   21.30   16.00
  13 -18  -2    3.30   12.40
 -13  18   2   -2.40   14.10
  18  -5   2  -17.10   12.40
  -5 -13   2   30.00   16.10
  12 -18  -2   11.80   12.50
   6  12  -2   32.20   17.40
  18  -6   2   13.30   14.50
 -12  18   2   15.10   13.00
  -6 -12   2   23.50   14.90
   7  11  -2  -28.10   10.20
 -18   7  -2   -8.20    9.20
  11 -18  -2    6.60   11.80
 -11  18   2    5.00   15.70
  18  -7   2  -17.80   10.30
  18  -7   2   -7.70   12.20
  -7 -11   2   14.20   14.50
 -18   8  -2   14.10    9.90
   8  10  -2   17.20   15.60
  10 -18  -2   13.50   13.10
  18  -8   2    7.70   12.20
  -8 -10   2   40.30   17.10
 -10  18   2   12.90   13.70
  18  -8   2  -21.00    9.10
   9   9  -2   15.70   15.60
   9 -18  -2   14.30   13.90
 -18   9  -2   55.39   13.90
  18  -9   2   17.70   15.30
  -9  -9   2   21.10   14.70
  18  -9   2   29.80   12.40
  -9  18   2   37.50   17.30
   8 -18  -2    8.10   12.30
 -18  10  -2    8.50   12.60
  10   8  -2   15.30   14.90
  18 -10   2   15.30   14.40
  18 -10   2    4.90   10.20
  -8  18   2   17.60    9.30
 -10  -8   2   11.00   14.10
  -8  18   2   -7.40   10.80
  11   7  -2    0.20   12.70
 -18  11  -2   11.80   12.00
   7 -18  -2   -4.40   10.70
  18 -11   2   -6.40    8.50
  18 -11   2    9.30   12.40
 -11  -7   2    1.00   10.60
   6 -18  -2   23.60   15.20
 -18  12  -2   22.40   13.20
  12   6  -2   28.10   17.50
  18 -12   2    7.70    8.80
  -6  18   2   30.80   11.30
  18 -12   2   22.90   14.40
 -12  -6   2   47.00   17.40
  13   5  -2  -15.80   13.40
   5 -18  -2   -7.70   11.80
 -18  13  -2   15.20   12.80
  -5  18   2   31.00   10.70
 -13  -5   2    9.10   10.80
  18 -13   2   -3.30   11.40
 -18  14  -2    3.00   14.00
  14   4  -2  -13.60   13.20
   4 -18  -2   21.70   17.90
  18 -14   2   16.00   14.70
 -14  -4   2   28.10   15.70
  -4  18   2   32.60   11.10
 -18  15  -2   29.10   16.40
   3 -18  -2   21.60   14.70
   7  12  -2   12.20   17.30
  12 -19  -2   31.80   16.90
 -12  19   2   35.00   19.50
  19  -7   2   -8.80   11.50
  19  -7   2   17.30   15.30
  -7 -12   2   17.20   17.10
  11 -19  -2   27.20   16.90
 -19   8  -2   -3.40    9.70
   8  11  -2  -12.70   11.90
  19  -8   2    5.00   14.40
  -8 -11   2   34.20   18.80
  19  -8   2   -0.60   15.30
 -11  19   2   13.20   14.30
  10 -19  -2   73.09   22.00
 -19   9  -2   54.69   15.60
   9  10  -2   75.59   22.20
  -9 -10   2   50.59   20.30
  19  -9   2   80.99   22.00
 -10  19   2   85.89   22.90
  19  -9   2   37.00   15.80
  10   9  -2   -3.80   14.40
   9 -19  -2   38.50   17.20
  19 -10   2   32.00   17.20
  19 -10   2  -13.40   10.10
 -10  -9   2   -6.30   12.60
  11   8  -2   11.60   16.80
 -19  11  -2   17.70   12.00
   8 -19  -2   27.80   16.50
  19 -11   2   -5.40   10.40
 -11  -8   2   25.10   16.60
  19 -11   2    3.40   13.10
 -19  12  -2   56.09   17.00
  12   7  -2   48.50   22.00
   7 -19  -2   29.10   15.90
  19 -12   2   64.69   18.80
 -12  -7   2   52.29   19.40
   0   1  -3 6054.29  119.59
   3  -2  -3   53.79    7.10
   3  -2  -3   62.79    8.70
  -2  -1  -3   34.70    6.10
  -1   3  -3   43.50    6.60
   3  -2  -3   36.80    4.20
  -2  -1  -3   45.50    6.20
  -1   3  -3   40.50    4.90
  -1   3  -3   33.90    6.40
   3  -2  -3   37.90    6.40
   1  -3   3   36.70    6.10
   2   1   3   41.00    5.30
  -3   2   3   40.20    4.20
   1  -3   3   27.90    6.20
   2   1   3   29.40    6.00
   2   1   3   41.70    4.90
  -3   2   3   43.70    7.50
   1  -2  -3 4762.82   92.39
   1   1  -3 4848.02  100.99
   1   1  -3 4931.11   98.69
  -2   1  -3 4909.01   95.89
  -1  -1   3 4855.01   98.39
  -1  -1   3 4960.00  105.39
   2  -1   3 4885.31   96.09
   2   0  -3  299.87   10.80
   0  -2  -3  319.67   12.90
  -2   2  -3  335.07   13.60
  -2   2  -3  323.67    9.90
  -2   2  -3  315.07   11.80
   2   0  -3  313.67   12.00
   2   0  -3  312.27   14.90
   0  -2  -3  317.77   12.90
   0  -2  -3  306.67    9.70
  -2   0   3  329.77   11.90
   0   2   3  303.07    9.90
  -2   0   3  312.47   11.10
   0   2   3  303.87   13.10
   2  -2   3  297.07   12.60
   2  -2   3  329.47   12.80
   2  -2   3  315.57   10.30
  -2   0   3  330.67   15.20
  -2  -2  -3 2894.61   63.99
   4  -2  -3 2889.11   65.19
  -2   4  -3 2900.71   67.89
   4  -2  -3 3028.50   63.99
  -2   4  -3 2944.31   60.09
  -2  -2  -3 3077.19   68.19
  -2   4  -3 2953.40   67.69
  -2   4  -3 2987.70   60.39
  -2  -2  -3 2946.61   63.19
   4  -2  -3 3016.80   70.79
   2   2   3 3045.90   67.89
   2  -4   3 2958.20   66.89
  -4   2   3 2996.80   71.29
   2  -4   3 2946.11   69.49
  -4   2   3 3008.00   63.49
   2   2   3 2951.00   65.19
   5  -3  -3 2683.53   66.59
  -2   5  -3 2666.13   57.49
  -3  -2  -3 2697.33   65.49
   5  -3  -3 2766.02   63.49
   5  -3  -3 2701.23   60.49
  -3  -2  -3 2649.53   61.59
  -2   5  -3 2622.74   56.19
  -2   5  -3 2747.93   66.59
  -2   5  -3 2676.03   64.69
  -3  -2  -3 2699.33   58.29
   3   2   3 2771.82   65.49
   3   2   3 2649.43   62.89
  -5   3   3 2683.03   60.19
  -5   3   3 2769.62   67.89
   2  -5   3 2716.33   67.99
   2  -5   3 2670.63   63.49
   4  -3  -3   97.99    6.80
  -3  -1  -3   99.99    7.40
   4  -3  -3   85.79    8.60
  -1   4  -3  101.39    7.50
  -3  -1  -3   89.19    8.60
  -1   4  -3   75.29    8.60
   4  -3  -3   80.29    8.20
  -1   4  -3  110.29    7.50
  -3  -1  -3  102.29    7.10
  -1   4  -3   89.39    8.20
   3   1   3  117.89    8.40
   1  -4   3   88.29    9.60
   3   1   3   83.99    8.70
   3   1   3   98.49    6.80
  -4   3   3  103.89    9.90
  -4   3   3  100.79    6.90
   1  -4   3   84.29    7.90
   3  -3  -3 7815.12  152.78
  -3   0  -3 7640.24  151.28
   0   3  -3 7399.66  153.68
   1   2  -3 2751.42   56.59
   1   2  -3 2679.23   61.79
   2  -3  -3 2643.14   61.19
   2  -3  -3 2604.44   54.89
  -3   1  -3 2614.94   57.19
   1   2  -3 2733.73   62.19
   2  -3  -3 2593.14   58.99
   1   2  -3 2734.23   61.79
  -3   1  -3 2684.93   57.69
  -3   1  -3 2713.93   58.49
   3  -1   3 2713.33   57.39
  -2   3   3 2709.13   53.99
  -1  -2   3 2675.43   56.09
  -1  -2   3 2578.54   61.09
   3  -1   3 2752.92   60.49
  -2   3   3 2712.53   60.99
   3  -1   3 2579.24   60.59
   1  -3  -3  287.77   13.60
   2   1  -3  287.47   10.20
   2   1  -3  255.47   14.40
   1  -3  -3  308.07   14.00
   2   1  -3  281.37   13.40
  -3   2  -3  290.17   13.00
  -3   2  -3  298.07   10.40
   1  -3  -3  283.17   12.40
   1  -3  -3  293.27   10.70
   3  -2   3  289.07   12.60
  -1   3   3  321.87   13.70
  -2  -1   3  279.17   10.10
   3  -2   3  278.97   11.90
  -2  -1   3  306.77   13.50
   3  -2   3  303.47   12.10
   3  -2   3  278.37   10.20
  -1   3   3  269.57   10.00
  -3   3  -3  570.04   18.60
   0  -3  -3  519.75   16.80
   3   0  -3  557.64   22.30
   0  -3  -3  580.74   19.40
  -3   3  -3  546.35   19.80
   3   0  -3  542.35   15.60
   3   0  -3  521.65   18.50
   0  -3  -3  505.75   18.40
  -3   3  -3  529.75   13.50
  -3   0   3  544.55   18.20
  -3   0   3  540.55   15.90
   0   3   3  518.05   18.90
   3  -3   3  537.35   13.80
   3  -3   3  539.15   19.10
   3  -3   3  551.74   19.30
   0   3   3  556.34   17.30
  -1  -3  -3  125.19    8.50
  -1  -3  -3  136.09    8.90
  -3   4  -3  126.69    9.40
   4  -1  -3  128.29    8.90
  -1  -3  -3  128.19    9.90
   4  -1  -3  128.69   11.40
  -3   4  -3  132.19    4.20
  -3   4  -3  143.09   10.60
   4  -1  -3  141.79    8.30
   3  -4   3  115.89    9.90
  -4   1   3  129.79    8.60
   3  -4   3  134.59    4.80
   3  -4   3  140.89   10.10
   1   3   3  145.29   10.40
   1   3   3  135.49    9.10
   5  -2  -3  511.75   23.50
   5  -2  -3  504.05   19.20
  -2  -3  -3  534.15   21.90
  -3   5  -3  540.35   12.60
  -3   5  -3  528.45   12.20
  -2  -3  -3  533.25   19.80
   5  -2  -3  539.95   19.20
  -3   5  -3  553.34   22.00
  -3   5  -3  546.45   22.70
  -2  -3  -3  564.54   18.50
   2   3   3  524.55   20.40
   3  -5   3  546.15   23.40
   3  -5   3  555.04   21.80
   2   3   3  544.65   21.90
  -5   2   3  540.85   19.20
  -3   6  -3  732.43   28.30
  -3   6  -3  743.23   19.30
   6  -3  -3  783.32   30.40
   6  -3  -3  761.52   25.50
  -3   6  -3  725.83   28.50
   6  -3  -3  785.92   26.20
  -3   6  -3  750.02   18.10
  -3  -3  -3  730.33   26.00
  -3  -3  -3  736.23   28.90
  -3  -3  -3  783.72   22.60
   3   3   3  778.62   28.90
   3   3   3  775.02   27.80
   3  -6   3  818.92   31.60
  -6   3   3  757.12   25.20
   3  -6   3  735.13   27.40
   7  -4  -3   53.99    8.90
  -3   7  -3   55.99   10.40
  -3   7  -3   40.40    9.80
  -3   7  -3   47.10    4.90
   7  -4  -3   31.40    8.30
  -4  -3  -3   50.79    6.50
   7  -4  -3   47.80    8.40
  -4  -3  -3   36.90    9.30
  -4  -3  -3   37.20    8.20
  -7   4   3   46.60    8.20
   3  -7   3   57.59   10.30
   4   3   3   51.99   10.60
  -7   4   3   41.00    8.70
   4   3   3   74.19   11.50
   3  -7   3   50.39   11.00
  -4  -2  -3   43.50    7.90
  -2   6  -3   46.20    9.50
  -2   6  -3   45.40    9.40
  -4  -2  -3   62.29   10.20
   6  -4  -3   55.19    8.00
   6  -4  -3   43.90    8.40
  -4  -2  -3   47.20    6.20
   6  -4  -3   60.19   10.30
   4   2   3   47.50    9.80
   2  -6   3   49.10   10.70
  -6   4   3   40.60    9.30
   2  -6   3   65.69    9.90
  -6   4   3   43.20    8.70
  -6   4   3   55.69    8.30
   4   2   3   51.19    9.00
   4   2   3   43.70    9.20
   5  -4  -3  425.26   19.50
  -1   5  -3  459.15   21.50
  -1   5  -3  458.45   16.80
  -4  -1  -3  435.46   17.80
  -4  -1  -3  471.55   20.80
  -4  -1  -3  440.36   15.40
   5  -4  -3  439.46   19.60
   5  -4  -3  424.06   16.20
  -1   5  -3  417.16   18.60
   1  -5   3  442.36   22.10
   4   1   3  416.46   18.20
  -5   4   3  453.05   20.40
   4   1   3  460.65   20.30
  -5   4   3  429.06   20.40
   1  -5   3  459.35   18.60
   0   4  -3  370.36   16.00
  -4   0  -3  377.86   14.10
   0   4  -3  347.47   15.00
  -4   0  -3  369.66   16.90
   4  -4  -3  341.27   13.50
   4  -4  -3  355.06   16.00
  -4   0  -3  358.66   14.90
   4  -4  -3  344.77   13.00
   4  -4  -3  362.76   17.50
   0   4  -3  376.96   18.50
   0  -4   3  343.97   14.40
   4   0   3  349.96   15.00
   4   0   3  352.16   15.20
  -4   4   3  368.76   17.30
   0  -4   3  370.76   18.90
   4   0   3  346.67   16.10
  -4   4   3  343.77   17.30
  -4   1  -3 2264.97   51.89
   1   3  -3 2216.78   55.29
  -4   1  -3 2282.97   51.49
   3  -4  -3 2253.57   55.79
   3  -4  -3 2256.37   52.69
   1   3  -3 2224.08   52.59
  -4   1  -3 2218.68   52.69
   3  -4  -3 2349.06   53.49
   1   3  -3 2316.17   57.29
   4  -1   3 2317.17   51.29
  -1  -3   3 2233.88   56.89
  -3   4   3 2281.67   56.49
  -3   4   3 2210.08   54.19
   4  -1   3 2247.48   51.79
  -1  -3   3 2174.18   49.20
   4  -1   3 2211.88   52.09
  -3   4   3 2338.37   49.00
   2  -4  -3 3915.31   87.09
   2  -4  -3 4014.40   83.79
  -4   2  -3 3892.61   81.89
   2  -4  -3 3833.62   82.29
   2   2  -3 3941.11   87.69
   2   2  -3 3896.61   88.99
   2   2  -3 3937.71   79.39
  -4   2  -3 3828.32   84.09
  -2  -2   3 3933.71   79.09
  -2   4   3 3992.40   80.79
  -2  -2   3 4102.79   88.29
  -2   4   3 3933.01   85.09
   4  -2   3 3955.60   83.69
   4  -2   3 4113.39   83.89
   4  -2   3 4237.28   85.09
   1  -4  -3 1466.55   38.00
   1  -4  -3 1576.04   41.10
   3   1  -3 1483.25   40.50
   3   1  -3 1504.85   43.70
  -4   3  -3 1471.95   33.70
  -4   3  -3 1477.85   39.80
   3   1  -3 1477.25   32.80
   3   1  -3 1501.65   43.50
  -3  -1   3 1460.05   32.90
   4  -3   3 1471.25   38.80
  -3  -1   3 1494.85   39.80
   4  -3   3 1477.05   33.20
  -1   4   3 1557.94   39.30
   4  -3   3 1550.54   39.20
  -1   4   3 1507.35   36.90
   4   0  -3 2621.24   66.29
   0  -4  -3 2504.05   58.39
  -4   4  -3 2589.04   50.29
   0  -4  -3 2564.54   59.79
  -4   4  -3 2452.35   61.09
   0  -4  -3 2625.94   60.29
   4   0  -3 2458.35   59.89
   4   0  -3 2535.85   65.29
   4   0  -3 2474.95   52.89
  -4   4  -3 2536.35   58.89
   0  -4  -3 2559.64   59.79
   0   4   3 2507.25   58.39
   4  -4   3 2659.73   61.69
   0   4   3 2598.94   60.09
   4  -4   3 2549.54   49.99
  -4   0   3 2468.95   58.89
   4  -4   3 2540.35   60.49
   5  -1  -3 1511.85   37.30
  -1  -4  -3 1587.14   43.50
  -4   5  -3 1609.94   45.00
   5  -1  -3 1511.85   41.70
  -1  -4  -3 1659.63   41.60
  -4   5  -3 1493.35   41.80
  -1  -4  -3 1552.64   41.60
  -1  -4  -3 1538.35   40.40
   5  -1  -3 1581.94   47.50
   5  -1  -3 1534.35   47.60
   4  -5   3 1574.94   43.60
   1   4   3 1629.54   43.60
  -5   1   3 1515.65   40.70
   1   4   3 1530.15   41.90
   4  -5   3 1594.64   45.10
   6  -2  -3  880.31   34.10
  -2  -4  -3  870.11   27.10
  -4   6  -3  881.91   32.20
  -2  -4  -3  863.41   31.20
  -2  -4  -3  896.11   26.90
  -2  -4  -3  927.61   30.20
   6  -2  -3  864.91   34.30
  -4   6  -3  862.81   30.40
   6  -2  -3  872.81   29.20
   6  -2  -3  915.01   26.90
   2   4   3  855.71   30.80
   2   4   3  864.61   30.20
   4  -6   3  818.72   30.20
  -6   2   3  915.41   28.70
   4  -6   3  933.31   33.70
  -3  -4  -3  552.24   25.50
   7  -3  -3  533.45   26.10
  -4   7  -3  512.85   23.90
   7  -3  -3  538.95   26.60
  -3  -4  -3  516.45   18.70
  -4   7  -3  536.65   25.60
   7  -3  -3  532.15   21.10
  -3  -4  -3  543.25   19.60
  -3  -4  -3  572.94   23.80
   7  -3  -3  511.75   22.00
   4  -7   3  565.44   24.80
   4  -7   3  568.54   27.20
  -7   3   3  570.84   22.50
   3   4   3  501.15   23.70
   3   4   3  485.25   23.90
  -4  -4  -3  221.98   11.70
  -4  -4  -3  201.28   10.90
  -4  -4  -3  245.98   16.30
  -4   8  -3  208.58   16.90
  -4   8  -3  230.18    8.00
  -4   8  -3  202.78   15.90
   8  -4  -3  257.57   15.50
  -4   8  -3  230.98    9.00
   8  -4  -3  242.68   18.00
  -4  -4  -3  243.98   18.00
   8  -4  -3  276.07   19.40
   4   4   3  219.48   16.40
  -8   4   3  239.58   15.40
   4  -8   3  218.78   16.20
   4  -8   3  223.08   18.30
  -8   4   3  224.68   14.80
   4   4   3  238.08   17.60
  -5  -4  -3   38.10    9.60
  -5  -4  -3   23.70    5.00
  -4   9  -3   14.60    3.60
   9  -5  -3   17.80    7.30
  -4   9  -3   15.60    8.60
  -5  -4  -3   14.70    4.50
   9  -5  -3   10.90    6.00
   9  -5  -3   13.20    7.20
   4  -9   3    8.60    7.00
  -9   5   3   22.50    7.50
   4  -9   3   29.30   10.80
   5   4   3    7.40    7.80
  -9   5   3   24.80    7.40
   5   4   3   25.70    8.40
  -3   8  -3   38.30    5.60
   8  -5  -3   44.40    9.80
  -5  -3  -3   33.40    5.60
  -5  -3  -3   34.60   10.20
  -3   8  -3   26.80    9.20
  -3   8  -3   37.00    8.90
   8  -5  -3   24.50    7.50
  -5  -3  -3   19.00    7.10
   8  -5  -3   31.50    7.60
   3  -8   3   46.70   10.30
  -8   5   3   27.00    8.20
   5   3   3   27.00    8.50
   3  -8   3   34.90    9.80
  -2   7  -3   55.49    7.20
  -5  -2  -3   69.89   10.20
  -2   7  -3   66.39   11.00
   7  -5  -3   88.89   10.90
   7  -5  -3   88.29   12.40
  -5  -2  -3   77.29   14.70
   7  -5  -3   72.49    9.70
  -5  -2  -3   51.19    5.80
   2  -7   3   86.79   11.80
   5   2   3   87.59   13.00
   5   2   3   77.89   11.60
  -7   5   3   57.49   10.40
   2  -7   3   69.69   13.10
   5   2   3   70.39    9.40
  -7   5   3   79.59   11.90
  -5  -1  -3 1819.92   42.00
   6  -5  -3 1738.23   45.60
  -1   6  -3 1793.02   48.80
   6  -5  -3 1741.73   48.70
   6  -5  -3 1823.82   45.40
  -1   6  -3 1690.33   51.89
   6  -5  -3 1832.02   50.89
  -5  -1  -3 1904.41   48.60
  -5  -1  -3 1737.63   51.09
  -1   6  -3 1791.22   44.70
  -6   5   3 1836.12   51.29
   5   1   3 1771.32   43.30
   1  -6   3 1791.32   47.40
   5   1   3 1774.52   50.49
  -6   5   3 1781.82   50.59
   5   1   3 1910.51   50.19
   1  -6   3 1823.42   55.09
   1  -6   3 1742.83   46.60
  -5   0  -3  140.09   10.60
   5  -5  -3  145.69   10.00
  -5   0  -3  118.19   11.80
   5  -5  -3  158.08   11.50
  -5   0  -3  133.19    8.80
   5  -5  -3  132.49    9.10
   0   5  -3  152.28   11.10
   0   5  -3  121.19   12.20
   5  -5  -3  116.89   11.80
   0   5  -3  150.68   10.80
   0  -5   3  138.49   10.20
  -5   5   3  136.69   12.40
   0  -5   3  133.29   13.30
   5   0   3  159.08   11.40
   5   0   3  151.98    9.00
   0  -5   3  113.79   10.80
   5   0   3  129.89   11.70
  -5   5   3  157.38   12.20
  -5   1  -3 2525.05   61.79
   4  -5  -3 2568.34   59.09
   1   4  -3 2550.64   65.79
  -5   1  -3 2626.14   58.49
   1   4  -3 2551.84   57.69
   4  -5  -3 2559.94   64.49
   4  -5  -3 2569.94   59.79
   1   4  -3 2652.03   63.39
  -5   1  -3 2474.65   59.89
   5  -1   3 2645.54   60.89
  -1  -4   3 2510.75   65.99
   5  -1   3 2620.34   57.79
   5  -1   3 2530.75   60.79
  -4   5   3 2673.13   65.79
  -4   5   3 2626.04   62.39
  -1  -4   3 2545.75   56.89
  -5   2  -3  681.63   23.00
   2   3  -3  668.03   26.20
   3  -5  -3  642.64   25.40
   2   3  -3  714.43   26.80
  -5   2  -3  680.03   23.20
  -5   2  -3  704.63   23.20
   3  -5  -3  641.64   21.90
   3  -5  -3  674.13   22.50
   2   3  -3  652.73   19.20
   5  -2   3  687.73   22.30
  -3   5   3  640.74   23.30
  -3   5   3  673.33   20.80
  -2  -3   3  704.13   19.20
   5  -2   3  688.73   22.30
  -2  -3   3  680.33   26.70
   5  -2   3  681.63   23.00
  -3   5   3  729.83   27.10
   3   2  -3 1951.40   42.00
   3   2  -3 2076.69   55.69
   2  -5  -3 2054.49   52.69
   2  -5  -3 2027.80   49.20
  -5   3  -3 1933.31   49.99
   2  -5  -3 1958.30   47.90
   3   2  -3 1862.41   51.99
  -5   3  -3 1972.00   46.30
   5  -3   3 1903.31   48.50
  -2   5   3 2011.60   52.99
  -3  -2   3 1990.50   41.90
  -2   5   3 2071.59   49.90
  -3  -2   3 2044.70   52.89
   5  -3   3 2026.50   45.50
   5  -3   3 1953.90   48.70
  -2   5   3 2014.80   47.50
   4   1  -3  784.72   28.30
   1  -5  -3  780.22   26.30
  -5   4  -3  794.62   21.20
  -5   4  -3  774.62   27.70
   1  -5  -3  769.62   25.80
   1  -5  -3  787.82   27.60
   4   1  -3  818.72   31.50
   4   1  -3  785.02   19.20
   5  -4   3  800.32   27.10
   5  -4   3  797.62   20.10
   5  -4   3  788.52   27.00
  -1   5   3  820.22   26.70
  -4  -1   3  807.62   19.60
  -1   5   3  787.12   25.70
  -4  -1   3  769.62   27.20
   5   0  -3  873.51   34.00
   0  -5  -3  918.51   29.80
   0  -5  -3  880.81   29.50
   5   0  -3  978.10   35.90
  -5   5  -3  903.51   31.90
   5   0  -3  902.61   23.10
  -5   5  -3  944.71   29.70
   5   0  -3  905.11   30.90
   5   0  -3  899.91   22.60
   0  -5  -3  886.21   29.80
   0  -5  -3  878.21   29.50
   0   5   3  902.51   29.90
   5  -5   3  864.11   30.20
   5  -5   3  945.61   31.70
  -5   0   3  910.41   29.90
   5  -5   3  891.31   19.00
   0   5   3  930.21   30.00
   6  -1  -3  207.58   11.80
  -5   6  -3  186.08   13.40
  -1  -5  -3  180.18   13.90
   6  -1  -3  208.38   10.40
  -1  -5  -3  162.08   12.70
  -1  -5  -3  185.88   12.50
   6  -1  -3  200.98   16.90
   6  -1  -3  207.18   16.80
   6  -1  -3  198.08   14.00
  -1  -5  -3  193.58   12.80
  -5   6  -3  205.48   15.60
   1   5   3  157.28   13.10
  -6   1   3  215.68   13.50
   5  -6   3  221.98   15.80
   1   5   3  193.78   14.20
   5  -6   3  169.98   13.50
   7  -2  -3  935.91   27.70
  -2  -5  -3  960.10   33.20
   7  -2  -3  911.31   32.00
  -2  -5  -3  911.91   34.30
   7  -2  -3  930.31   36.90
  -2  -5  -3  914.01   28.80
  -2  -5  -3  960.90   29.80
  -5   7  -3  886.91   34.90
   7  -2  -3  914.01   37.00
  -7   2   3  906.81   31.00
   2   5   3  990.10   34.50
   5  -7   3  916.21   35.60
   2   5   3  857.11   32.50
   8  -3  -3   78.99    8.40
  -3  -5  -3   85.99    8.60
  -5   8  -3   83.19   13.80
  -3  -5  -3   98.69   11.20
  -5   8  -3   91.99   13.00
   8  -3  -3   96.49   15.10
   8  -3  -3   79.49   12.00
  -3  -5  -3   84.79    8.20
  -3  -5  -3  111.39   15.50
  -8   3   3   94.29   10.90
   5  -8   3  103.09   15.30
   3   5   3   93.19   13.60
   5  -8   3   94.29   13.60
   3   5   3   81.99   13.00
   9  -4  -3  225.58   19.60
   9  -4  -3  233.58   16.80
  -4  -5  -3  217.88   12.00
   9  -4  -3  221.28   14.60
  -4  -5  -3  235.88   13.00
  -5   9  -3  248.68   19.80
  -4  -5  -3  241.78   17.80
   9  -4  -3  208.78   18.00
  -9   4   3  210.58   14.80
  -9   4   3  257.87   16.60
   5  -9   3  222.98   19.60
   4   5   3  226.68   17.50
   4   5   3  228.48   18.40
  -5  -5  -3   95.49    8.40
  10  -5  -3  126.39   15.20
  10  -5  -3  115.99   17.20
  -5  10  -3  143.89   20.10
  -5  10  -3  102.39    5.60
  -5  -5  -3   96.99    8.10
  10  -5  -3  102.69   11.50
  -5  -5  -3   97.39   15.00
  -5  10  -3   93.89    5.00
   5   5   3  107.79   16.30
 -10   5   3   87.79   13.30
 -10   5   3  109.59   12.60
   5 -10   3  127.39   20.50
  -6  -5  -3  496.85   28.10
  -6  -5  -3  530.55   17.50
  -5  11  -3  506.15   17.10
  11  -6  -3  535.05   26.40
  11  -6  -3  509.05   30.20
  -5  11  -3  529.95   16.20
  -5  11  -3  517.15   31.40
   5 -11   3  561.24   34.70
 -11   6   3  509.45   27.20
   6   5   3  521.25   30.70
  -6  -4  -3   43.10   11.20
  10  -6  -3   49.70   11.20
  -4  10  -3   43.90   12.90
  10  -6  -3   61.79   11.70
  -6  -4  -3   58.89    6.20
  10  -6  -3   53.69   12.20
  -4  10  -3   52.79    6.00
   4 -10   3   46.80   14.10
 -10   6   3   66.09   12.70
   6   4   3   66.49   14.30
  -6  -3  -3  313.67   19.80
   9  -6  -3  331.97   21.70
   9  -6  -3  281.07   17.60
  -6  -3  -3  338.77   12.90
  -3   9  -3  335.37   21.90
   9  -6  -3  333.57   20.10
  -3   9  -3  326.67   14.30
   9  -6  -3  326.97   20.80
  -9   6   3  303.87   20.30
   3  -9   3  346.27   20.70
   6   3   3  302.37   20.70
   3  -9   3  325.57   24.10
   6   3   3  363.76   23.00
  -6  -2  -3   74.99    6.50
   8  -6  -3   99.69   13.80
   8  -6  -3   94.39   13.40
  -6  -2  -3   89.79   14.40
  -6  -2  -3   71.89   11.50
  -2   8  -3   82.29   13.60
   8  -6  -3   83.89   11.70
  -2   8  -3   57.59   11.60
  -2   8  -3   91.29    8.50
   2  -8   3   93.49   12.60
   2  -8   3   60.49   12.80
   6   2   3   97.99   14.10
   2  -8   3   84.49    9.30
   6   2   3   88.99   13.60
  -8   6   3   97.99   13.60
  -6  -1  -3  320.27   13.10
  -1   7  -3  321.47   18.20
  -6  -1  -3  314.37   17.70
   7  -6  -3  347.97   16.60
   7  -6  -3  337.87   19.60
  -1   7  -3  338.27   16.20
  -1   7  -3  325.57   20.70
   7  -6  -3  329.37   17.90
   7  -6  -3  296.57   16.20
   1  -7   3  319.77   17.20
   1  -7   3  351.06   17.80
   6   1   3  350.36   19.40
   1  -7   3  309.97   21.50
  -7   6   3  341.27   20.10
   6   1   3  346.57   20.20
   6   1   3  316.77   12.90
  -7   6   3  352.46   19.70
   6  -6  -3  253.97   13.50
   0   6  -3  261.47   15.00
  -6   0  -3  244.88   12.00
   6  -6  -3  280.47   17.70
   0   6  -3  239.38   17.40
  -6   0  -3  254.27   15.30
   6  -6  -3  266.87   14.80
  -6   0  -3  260.67   17.40
   0   6  -3  256.57   14.90
   6  -6  -3  278.87   15.20
   6   0   3  260.97   11.90
   0  -6   3  249.78   15.80
   6   0   3  269.67   17.00
   0  -6   3  260.27   18.90
  -6   6   3  269.47   17.50
   0  -6   3  254.97   13.90
   6   0   3  284.07   16.40
  -6   6   3  277.47   16.60
  -6   1  -3  142.09   11.40
  -6   1  -3  147.59    9.80
   1   5  -3  142.09   10.20
   1   5  -3  134.69   11.80
   5  -6  -3  126.69   12.70
   5  -6  -3  140.39   11.10
  -6   1  -3  165.88   13.20
   5  -6  -3  142.49   10.50
   1   5  -3  153.88   13.80
  -1  -5   3  134.89    9.50
   6  -1   3  143.69   12.50
   6  -1   3  142.69    9.50
  -5   6   3  162.38   14.00
  -1  -5   3  143.89   14.20
  -1  -5   3  160.28   13.50
   6  -1   3  169.48   12.40
  -5   6   3  133.09   11.90
  -6   2  -3   30.80    7.40
   2   4  -3   50.99    6.50
   2   4  -3   51.49   10.80
   2   4  -3   53.99   10.10
   4  -6  -3   56.59    8.20
  -6   2  -3   46.90    8.80
  -6   2  -3   39.90    7.30
   4  -6  -3   47.50    8.40
   4  -6  -3   44.40    9.40
  -4   6   3   53.79    9.20
  -2  -4   3   42.20    9.90
   6  -2   3   39.70    7.70
  -2  -4   3   45.20    9.80
   6  -2   3   52.59    7.80
  -4   6   3   58.19    7.70
   6  -2   3   43.80    8.00
  -4   6   3   43.50    9.80
   3  -6  -3  439.56   21.40
   3  -6  -3  395.16   16.90
  -6   3  -3  437.66   18.10
   3   3  -3  400.06   21.50
  -6   3  -3  398.66   18.50
   3   3  -3  353.26   20.20
   3  -6  -3  407.06   18.70
   3   3  -3  391.86   13.00
   6  -3   3  415.76   16.80
  -3   6   3  440.96   21.60
  -3  -3   3  410.86   12.90
  -3   6   3  395.66   16.90
   6  -3   3  440.66   18.70
  -3  -3   3  370.56   20.40
   6  -3   3  414.86   17.90
  -3   6   3  411.86   18.40
  -6   4  -3  108.99   10.90
   4   2  -3   98.69    5.10
   2  -6  -3  115.09    9.70
   4   2  -3  106.39   11.50
   2  -6  -3   97.29   10.70
   2  -6  -3  108.29   10.60
  -6   4  -3  111.09    9.70
   4   2  -3  108.59   12.40
   6  -4   3  102.59    9.90
   6  -4   3  100.79    9.70
   6  -4   3  104.39   10.10
   6  -4   3  106.39    7.70
  -2   6   3   95.99   10.10
  -4  -2   3   96.99    5.00
  -2   6   3  114.89   11.60
  -2   6   3   98.99    9.50
  -4  -2   3   92.29   10.60
   1  -6  -3 3598.64   84.59
   5   1  -3 3559.74   85.99
  -6   5  -3 3481.55   73.79
  -6   5  -3 3734.23   86.69
   1  -6  -3 3637.04   84.29
   5   1  -3 3591.44   70.19
   5   1  -3 3642.84   90.69
   5   1  -3 3528.95   70.69
   1  -6  -3 3554.14   81.99
   6  -5   3 3538.05   83.69
  -1   6   3 3644.04   82.59
   6  -5   3 3663.73   84.89
  -1   6   3 3521.05   82.59
  -5  -1   3 3695.83   84.79
   6  -5   3 3711.83   83.29
   6  -5   3 3596.74   72.19
   6   0  -3   71.59    5.30
   0  -6  -3   87.19   11.40
  -6   6  -3   68.79   11.90
   6   0  -3   70.69    4.90
   0  -6  -3   80.39   11.50
   0  -6  -3   73.19   11.10
   6   0  -3   73.09   12.60
   6   0  -3   64.89   10.60
   6   0  -3   59.89   12.10
   0   6   3   91.19   12.20
   6  -6   3   75.29   11.60
   6  -6   3   66.09   11.40
   0   6   3   68.49   10.60
  -6   0   3   79.49   11.10
  -1  -6  -3   79.09    9.20
  -1  -6  -3   76.59   12.10
  -6   7  -3  100.09   12.60
  -1  -6  -3   80.99    9.30
  -1  -6  -3   76.79   11.40
   7  -1  -3   71.69   13.60
  -6   7  -3   84.69   13.50
   7  -1  -3   81.89    6.50
   7  -1  -3   89.19   17.60
  -7   1   3   93.59   12.40
   6  -7   3  104.59   14.10
   1   6   3   90.79   10.90
   1   6   3   99.09   13.00
   6  -7   3   89.59   13.60
  -6   8  -3  111.39   11.60
   8  -2  -3   97.79   16.00
  -2  -6  -3  102.59    9.80
  -2  -6  -3  110.19   10.30
   8  -2  -3  114.69    8.70
  -6   8  -3  110.19   15.70
   8  -2  -3  107.09   16.80
  -2  -6  -3  130.29   13.40
  -2  -6  -3  116.09   13.30
   8  -2  -3  109.19    8.70
   8  -2  -3  114.59   14.60
   2   6   3   98.89   11.40
   2   6   3  110.09   12.90
   6  -8   3  111.29   12.70
  -8   2   3  118.79   11.70
   6  -8   3  115.29   16.10
   9  -3  -3   33.20    7.40
   9  -3  -3   20.70    9.40
   9  -3  -3   19.10    7.60
  -3  -6  -3   25.30    6.30
   9  -3  -3   51.29   11.40
  -6   9  -3   40.40   11.50
  -3  -6  -3   38.30    7.30
  -3  -6  -3   43.50   10.40
   3   6   3   31.20    9.40
   6  -9   3   40.30   11.40
  -9   3   3   34.10    8.90
   3   6   3   23.10    8.90
  10  -4  -3  126.79   11.60
  -4  -6  -3  138.29   11.00
  -4  -6  -3  122.39   10.10
  10  -4  -3  150.88   17.70
  -4  -6  -3  140.29   15.70
  -6  10  -3  113.09   18.30
   4   6   3  157.28   17.10
   6 -10   3  116.39   19.00
  -5  -6  -3  325.57   15.50
  11  -5  -3  306.57   23.90
  -5  -6  -3  321.87   23.10
  -5  -6  -3  320.97   14.60
  -6  11  -3  315.47   25.20
   6 -11   3  302.87   26.20
 -11   5   3  335.97   21.70
   5   6   3  360.96   25.10
  12  -6  -3  152.08   14.80
  -6  12  -3  170.28   23.50
  -6  -6  -3  152.08    9.50
  -6  -6  -3  141.49    9.40
  12  -6  -3  163.28   22.10
  -6  -6  -3  160.88   18.30
   6 -12   3  124.19   22.60
   6   6   3  145.49   21.10
 -12   6   3  152.18   16.20
  -7  -6  -3  180.58    7.20
  -6  13  -3  197.58   26.90
  -7  -6  -3  162.68    7.10
  13  -7  -3  180.18   20.10
  -7  -6  -3  191.18   20.30
   7   6   3  179.78   20.90
   6 -13   3  163.58   25.60
 -13   7   3  214.18   19.70
  -7  -5  -3  248.68   21.50
  -5  12  -3  189.98   21.90
  12  -7  -3  215.58   20.30
  -5  12  -3  222.18   10.90
  -7  -5  -3  238.78    8.90
  -7  -5  -3  231.38    9.20
   5 -12   3  218.28   24.50
   7   5   3  182.08   20.90
  -7  -4  -3 1235.58   28.70
  11  -7  -3 1164.18   45.70
  -4  11  -3 1266.47   49.80
  11  -7  -3 1166.58   46.30
  -7  -4  -3 1142.79   29.70
  -7  -4  -3 1242.28   46.40
  -4  11  -3 1205.48   33.10
   4 -11   3 1185.68   52.49
   7   4   3 1267.07   49.90
 -11   7   3 1258.37   46.50
  10  -7  -3  216.68   18.70
  -7  -3  -3  219.28   18.10
  10  -7  -3  233.68   17.50
  -3  10  -3  222.48   19.80
  -3  10  -3  237.98   13.40
  -7  -3  -3  233.58   10.10
 -10   7   3  196.98   17.80
   3 -10   3  228.08   22.40
   7   3   3  187.68   19.10
   3 -10   3  220.68   14.50
  -2   9  -3   42.00   11.10
   9  -7  -3   23.40    8.50
   9  -7  -3   42.40   10.30
  -2   9  -3   32.80    7.20
  -7  -2  -3   38.30    6.00
  -7  -2  -3   36.20    9.80
   9  -7  -3   33.80    8.70
   9  -7  -3   42.90    9.40
   7   2   3   37.70   10.70
   2  -9   3   16.60   11.80
  -9   7   3   35.60   10.60
   2  -9   3   56.99   10.80
   2  -9   3   51.49    9.10
  -1   8  -3   37.80   11.00
   8  -7  -3   40.20    8.60
  -7  -1  -3   43.80    6.30
   8  -7  -3   58.29   11.60
   8  -7  -3   60.99   10.30
   8  -7  -3   67.99   11.10
  -1   8  -3   38.90    8.10
  -7  -1  -3   47.10   11.20
  -1   8  -3   66.79   11.50
  -7  -1  -3   58.99   10.80
   7   1   3   38.00    9.80
   1  -8   3   46.00    8.30
   7   1   3   45.50    5.30
   7   1   3   55.89   11.60
  -8   7   3   34.60   10.20
  -8   7   3   60.09   11.50
   1  -8   3   54.09   10.00
   1  -8   3   56.09   13.00
   0   7  -3  179.88   13.30
  -7   0  -3  190.08   10.80
   7  -7  -3  187.98   13.00
   0   7  -3  194.68   14.10
   7  -7  -3  166.88   13.20
   7  -7  -3  164.08   15.10
   7  -7  -3  201.78   13.20
   0   7  -3  191.78   16.90
  -7   0  -3  200.58   16.80
  -7   0  -3  213.08   14.80
   0  -7   3  173.58   14.10
   7   0   3  171.38   14.90
   0  -7   3  183.58   17.50
   0  -7   3  216.58   13.50
  -7   7   3  193.78   14.60
  -7   7   3  165.68   15.60
   7   0   3  193.38   15.00
   7   0   3  209.58   10.70
  -7   1  -3  376.46   16.40
   1   6  -3  408.86   18.20
   1   6  -3  340.47   22.00
   6  -7  -3  415.56   22.70
  -7   1  -3  398.16   22.00
   6  -7  -3  373.26   17.30
  -7   1  -3  400.56   20.10
   1   6  -3  401.16   20.50
   6  -7  -3  409.16   19.80
  -6   7   3  389.16   19.70
   7  -1   3  363.56   29.80
   7  -1   3  403.36   16.20
   7  -1   3  427.36   21.20
  -1  -6   3  369.36   23.40
  -1  -6   3  387.16   21.60
  -6   7   3  427.76   23.60
  -1  -6   3  387.16   16.80
  -7   2  -3  736.13   28.90
   5  -7  -3  708.03   24.20
  -7   2  -3  717.13   25.10
   5  -7  -3  722.53   27.40
   2   5  -3  699.83   29.00
  -7   2  -3  734.33   27.60
   2   5  -3  729.33   23.30
   7  -2   3  692.63   23.70
  -2  -5   3  745.23   31.20
   7  -2   3  711.23   27.20
  -5   7   3  716.63   26.90
  -2  -5   3  712.03   22.10
  -5   7   3  717.33   24.80
  -5   7   3  736.53   31.00
   7  -2   3  737.53   27.40
  -2  -5   3  737.33   32.20
  -7   3  -3 3182.08   74.89
   3   4  -3 3194.88   67.09
   4  -7  -3 3286.37   72.19
   4  -7  -3 3236.38   81.29
   3   4  -3 3144.19   80.79
   4  -7  -3 3089.79   76.19
   3   4  -3 3146.29   81.79
  -7   3  -3 3198.48   76.49
  -7   3  -3 3198.48   75.99
   7  -3   3 3115.09   72.79
  -4   7   3 3298.77   81.69
  -3  -4   3 3138.99   82.39
  -3  -4   3 3232.88   81.99
  -3  -4   3 3173.38   65.89
   7  -3   3 3113.29   73.09
  -4   7   3 3179.88   74.89
  -4   7   3 3249.27   73.29
   7  -3   3 3183.08   75.69
   3  -7  -3  826.12   27.20
   3  -7  -3  794.92   31.70
   3  -7  -3  822.02   30.30
  -7   4  -3  849.12   27.70
   4   3  -3  808.22   32.80
   4   3  -3  836.02   33.90
   4   3  -3  804.22   19.80
  -7   4  -3  862.91   30.50
   7  -4   3  804.32   28.40
  -3   7   3  836.22   32.70
  -4  -3   3  868.21   32.90
  -4  -3   3  739.73   33.20
  -4  -3   3  830.42   19.30
  -3   7   3  831.82   28.70
   7  -4   3  850.81   25.90
  -3   7   3  812.82   28.20
   7  -4   3  786.72   28.80
   2  -7  -3  279.67   15.90
   2  -7  -3  286.27   17.80
   5   2  -3  305.67   19.10
   5   2  -3  300.77   20.60
   2  -7  -3  280.57   17.70
  -7   5  -3  317.37   18.80
   7  -5   3  297.47   12.60
  -2   7   3  327.67   17.20
   7  -5   3  297.27   17.40
  -2   7   3  292.87   16.50
  -2   7   3  303.37   18.80
   7  -5   3  286.97   16.90
  -5  -2   3  290.07   18.30
   1  -7  -3   38.20    8.90
   6   1  -3   34.50    2.40
   6   1  -3   53.39   10.80
   1  -7  -3   33.70    8.50
   1  -7  -3   32.10    8.40
  -7   6  -3   30.90    8.90
   6   1  -3   31.60    2.40
   6   1  -3   32.00   10.20
   7  -6   3   36.30    5.20
   7  -6   3   36.10    8.20
   7  -6   3   38.10    4.20
   7  -6   3   46.80   10.10
  -6  -1   3   42.00    9.30
  -1   7   3   28.60    7.90
  -1   7   3   42.80    8.80
   0  -7  -3  214.18   14.70
   7   0  -3  200.08    7.80
   0  -7  -3  196.18   15.90
  -7   7  -3  213.58   17.20
   7   0  -3  211.18   16.30
   7   0  -3  225.58    8.50
   0  -7  -3  194.78   15.00
   7   0  -3  232.78   19.10
   7  -7   3  208.28   15.80
   0   7   3  215.68   15.50
   0   7   3  206.28   15.40
   7  -7   3  203.48   16.50
  -7   0   3  195.98   15.00
  -7   8  -3  567.64   30.30
   8  -1  -3  586.54   31.10
  -1  -7  -3  594.14   27.90
  -7   8  -3  569.54   29.20
  -1  -7  -3  574.84   24.60
  -1  -7  -3  569.04   27.50
  -1  -7  -3  582.54   24.80
   8  -1  -3  573.54   19.70
   8  -1  -3  498.85   26.20
   8  -1  -3  489.45   28.90
   7  -8   3  546.25   30.40
   1   7   3  587.54   26.80
   7  -8   3  574.54   29.00
  -8   1   3  568.84   25.90
   9  -2  -3   76.19   15.20
   9  -2  -3   52.59    7.40
  -2  -7  -3   61.99    9.90
   9  -2  -3   58.09    7.90
  -2  -7  -3   39.20   10.30
  -2  -7  -3   49.20    9.20
   2   7   3   53.99   12.00
   7  -9   3   71.09   17.30
   2   7   3   58.09   12.20
  -9   2   3   45.20   10.50
  10  -3  -3   21.60    5.90
  -7  10  -3   21.90   10.60
  -3  -7  -3   32.30    7.20
  -3  -7  -3   26.00   10.30
  10  -3  -3   28.30   11.30
  -3  -7  -3   36.50    8.00
 -10   3   3   23.10    9.10
   3   7   3   24.60   10.90
   7 -10   3   15.90   10.70
  -4  -7  -3  144.29   19.60
  -7  11  -3  116.09   20.60
  11  -4  -3  125.89   11.30
  -4  -7  -3  134.49   11.20
  -4  -7  -3  129.19   11.10
  11  -4  -3  124.39   19.00
 -11   4   3  124.09   17.00
   4   7   3  120.19   18.50
   7 -11   3  112.29   20.80
  -5  -7  -3    8.80    4.80
  -7  12  -3    6.30   10.10
  12  -5  -3   19.20    7.70
  -5  -7  -3    8.10    9.80
  -5  -7  -3   16.20    5.70
  12  -5  -3   21.10   10.80
   5   7   3   20.40   12.30
   7 -12   3   18.60   13.00
 -12   5   3   21.00    9.70
  -7  13  -3   22.80   12.30
  -6  -7  -3   19.50    5.10
  13  -6  -3   12.40    9.90
  -6  -7  -3   17.00    5.00
  -6  -7  -3    2.20    9.40
   6   7   3   26.00   11.10
   7 -13   3    3.20    9.70
  -7  14  -3   81.79   19.10
  -7  -7  -3   47.20   13.90
  14  -7  -3   81.99   17.90
   7   7   3   64.59   17.10
   7 -14   3   46.30   17.40
  -8  -7  -3   27.80   13.10
  -7  15  -3   24.30   15.70
  15  -8  -3   24.70   12.60
  15  -8  -3   44.10   13.80
   8   7   3   26.80   13.80
   7 -15   3   63.89   16.10
  -6  14  -3   11.40    3.40
  14  -8  -3   -9.90    7.00
  -6  14  -3   34.30   13.40
  -8  -6  -3    2.20    9.90
  14  -8  -3   15.90   10.40
  -6  14  -3   12.30    2.90
   8   6   3    2.40   10.10
 -14   8   3    7.30    9.00
   6 -14   3   13.00   12.90
  13  -8  -3   35.20   11.50
  -5  13  -3   22.30    5.40
  13  -8  -3   18.40   11.20
  -5  13  -3   39.70   13.60
  -8  -5  -3   26.00   11.10
 -13   8   3   19.60   11.20
   8   5   3   28.40   12.20
   5 -13   3   31.30   14.50
  -8  -4  -3  157.38   20.70
  12  -8  -3  177.88   18.40
  -4  12  -3  164.48   11.80
  12  -8  -3  181.18   17.40
  -4  12  -3  148.19   21.40
 -12   8   3  161.78   22.00
   8   4   3  185.78   20.80
   4 -12   3  164.18   25.80
  -3  11  -3  289.97   16.30
  -8  -3  -3  287.47    9.40
  11  -8  -3  311.47   21.70
  -8  -3  -3  296.67   22.20
  -3  11  -3  311.77   24.60
  11  -8  -3  293.37   20.70
  11  -8  -3  263.87   21.00
  -8  -3  -3  303.37    9.70
   3 -11   3  266.07   17.70
   3 -11   3  291.27   26.60
 -11   8   3  330.27   23.70
   8   3   3  333.87   25.60
  -2  10  -3 1094.79   35.20
  -8  -2  -3 1109.19   32.60
  -2  10  -3 1122.09   43.20
  10  -8  -3 1170.08   42.80
  10  -8  -3 1106.29   39.90
  10  -8  -3 1070.19   41.10
  -8  -2  -3 1133.59   42.30
   2 -10   3 1099.99   49.20
   8   2   3 1130.19   45.80
   2 -10   3 1117.79   38.90
   9  -8  -3  402.26   21.40
   9  -8  -3  435.86   23.20
   9  -8  -3  426.46   21.70
  -8  -1  -3  424.06   15.50
  -1   9  -3  447.26   21.20
  -1   9  -3  427.36   23.90
   1  -9   3  375.86   22.00
  -9   8   3  434.16   26.40
   1  -9   3  458.65   29.50
   8   1   3  429.16   15.30
   1  -9   3  407.96   21.80
  -8   0  -3  516.75   19.00
   8  -8  -3  527.05   22.80
   8  -8  -3  551.24   26.00
   0   8  -3  536.25   24.80
  -8   0  -3  550.34   26.00
   8  -8  -3  578.94   24.40
   0   8  -3  529.85   24.10
  -8   0  -3  494.75   28.60
  -8   8   3  542.65   25.50
   8   0   3  542.95   18.60
   0  -8   3  555.74   23.70
   0  -8   3  593.94   32.10
   8   0   3  530.95   27.60
   0  -8   3  568.34   27.00
  -8   8   3  538.05   29.00
  -8   1  -3    6.00    6.50
  -8   1  -3   16.20    7.80
   7  -8  -3    5.10    6.10
   1   7  -3    3.40    6.10
   1   7  -3   13.90    5.90
   7  -8  -3   19.70    6.40
   7  -8  -3    8.30    6.30
  -8   1  -3    7.40    4.70
   1   7  -3   17.90    7.00
   7  -8  -3   16.00    5.10
  -7   8   3   19.10    7.40
  -1  -7   3   15.40    6.70
   8  -1   3    7.20    5.80
  -1  -7   3    4.70    7.40
  -7   8   3   11.60    8.10
   8  -1   3    5.80    6.10
   8  -1   3   12.60    4.50
  -1  -7   3   20.00    5.80
  -8   2  -3  355.66   19.80
   6  -8  -3  358.56   22.30
   2   6  -3  360.06   21.00
   6  -8  -3  357.36   16.50
   2   6  -3  301.87   21.60
   6  -8  -3  363.66   20.20
   2   6  -3  370.46   16.70
  -8   2  -3  377.26   21.60
  -8   2  -3  351.16   17.10
  -6   8   3  351.76   19.00
   8  -2   3  375.46   20.20
  -6   8   3  374.56   23.20
   8  -2   3  364.06   16.30
   8  -2   3  329.77   19.50
  -2  -6   3  356.46   15.30
  -2  -6   3  328.97   21.70
  -2  -6   3  397.16   24.70
   3   5  -3  126.79    8.60
   5  -8  -3  129.89   10.10
   3   5  -3  146.99   14.50
  -8   3  -3  134.19   12.80
  -8   3  -3  133.49   12.60
   5  -8  -3  132.19   13.10
   5  -8  -3  119.69   13.30
   3   5  -3  136.49   14.90
  -8   3  -3  136.49   11.80
   8  -3   3  148.59   12.80
  -3  -5   3  125.49   16.90
   8  -3   3  157.18   11.20
  -5   8   3  139.99   11.00
  -3  -5   3  169.48   22.80
  -5   8   3  147.59   18.70
  -5   8   3  155.98   12.50
   8  -3   3  137.39   12.10
  -8   4  -3  506.25   23.60
  -8   4  -3  548.15   23.70
   4   4  -3  530.45   27.50
   4  -8  -3  580.94   26.30
   4  -8  -3  529.65   21.20
   4   4  -3  514.15   15.40
   4   4  -3  621.14   29.20
   4  -8  -3  552.04   27.00
  -4  -4   3  543.65   14.90
   8  -4   3  565.34   22.80
  -4   8   3  525.95   22.50
  -4   8   3  496.65   22.30
  -4  -4   3  510.95   28.00
   8  -4   3  561.44   24.40
   8  -4   3  554.94   21.80
  -4  -4   3  553.64   27.80
  -4   8   3  530.85   27.10
   5   3  -3  543.15   28.00
   3  -8  -3  585.44   27.80
   3  -8  -3  562.24   26.70
   5   3  -3  573.34   29.60
   3  -8  -3  576.44   23.40
  -8   5  -3  627.94   27.30
  -8   5  -3  606.14   23.20
   8  -5   3  594.44   25.50
  -5  -3   3  638.04   29.20
   8  -5   3  592.34   26.10
  -3   8   3  613.64   28.70
   8  -5   3  579.54   24.80
  -5  -3   3  541.95   29.70
  -3   8   3  643.54   25.80
  -3   8   3  583.64   24.30
   8  -5   3  573.14   20.90
   2  -8  -3   13.00    6.40
   2  -8  -3   37.60    9.20
   6   2  -3   20.60    8.70
   2  -8  -3   30.90    9.60
  -8   6  -3   36.00   10.10
   6   2  -3   22.00    9.20
   8  -6   3   17.00    7.60
  -6  -2   3   26.70    8.80
  -2   8   3   27.90    9.00
  -2   8   3   14.30    7.00
   8  -6   3   26.90    7.90
   8  -6   3   25.60    7.90
   8  -6   3   15.10    4.20
  -2   8   3   28.20    7.70
   7   1  -3  385.86   23.70
   1  -8  -3  383.76   22.90
   7   1  -3  401.56   25.80
   1  -8  -3  416.66   24.30
  -8   7  -3  389.16   23.50
   8  -7   3  398.06   12.20
  -1   8   3  387.06   21.00
   8  -7   3  405.66   13.70
  -7  -1   3  407.36   22.70
   8  -7   3  333.37   20.40
  -1   8   3  356.76   20.90
   8  -7   3  414.06   23.30
  -8   8  -3  154.48   16.20
   0  -8  -3  170.48   14.20
   0  -8  -3  121.39   14.00
   0  -8  -3  132.69   15.20
   8   0  -3  153.08    6.00
   8   0  -3  151.78    6.00
   8   0  -3  163.68   17.80
  -8   0   3  159.58   14.70
   0   8   3  159.48   14.90
   0   8   3  129.09   13.60
   8  -8   3  134.99   15.10
  -8   9  -3  990.90   42.70
  -1  -8  -3 1000.80   36.50
  -1  -8  -3 1047.10   36.90
  -1  -8  -3 1144.59   43.10
   9  -1  -3 1008.20   27.20
  -9   1   3 1072.59   44.70
   1   8   3  972.90   40.00
   8  -9   3 1005.40   42.40
   1   8   3 1079.09   39.90
  10  -2  -3  157.38   10.20
  -2  -8  -3  160.98   17.60
  10  -2  -3  190.58   20.50
  10  -2  -3  177.68   10.50
  -8  10  -3  171.88   19.10
  -2  -8  -3  199.58   15.00
  -2  -8  -3  176.88   14.30
   8 -10   3  171.98   19.20
 -10   2   3  187.48   17.20
   2   8   3  170.08   17.60
  -8  11  -3  190.18   21.20
  11  -3  -3  168.48   20.20
  -3  -8  -3  204.68   14.80
  -3  -8  -3  164.78   18.10
  11  -3  -3  185.28   12.40
  11  -3  -3  191.08   12.90
  -3  -8  -3  200.98   14.80
   3   8   3  172.38   18.70
   8 -11   3  202.78   22.10
 -11   3   3  148.69   16.10
  -8  12  -3   33.50   14.60
  -4  -8  -3   51.59   13.50
  12  -4  -3   57.19   15.40
  -4  -8  -3   58.39   10.00
  12  -4  -3   69.39   10.40
  -4  -8  -3   56.79    9.70
 -12   4   3   63.39   13.80
   8 -12   3   22.20   13.80
   4   8   3   73.39   16.60
  13  -5  -3  138.09   12.70
  -5  -8  -3   96.49   18.70
  -5  -8  -3  109.29   10.50
  13  -5  -3  113.19   20.40
  -8  13  -3  102.49   21.00
  -5  -8  -3  116.19   10.40
 -13   5   3  119.69   18.70
   8 -13   3  133.29   23.00
   5   8   3  134.09   20.80
  14  -6  -3   31.40   13.70
  -6  -8  -3   25.50    5.40
  -8  14  -3   41.00   15.80
  -6  -8  -3   20.60   12.30
  -6  -8  -3   16.50    5.00
 -14   6   3   30.40   12.00
   6   8   3    6.50   10.70
   8 -14   3   13.20   13.80
  -7  -8  -3   43.70   15.00
  -8  15  -3   57.69   16.40
  15  -7  -3   31.50   13.20
   7   8   3   30.00   13.60
   8 -15   3   46.40   14.60
  16  -8  -3   -0.70    8.90
  -8  -8  -3   -2.90    9.50
  -8  16  -3   27.30   12.40
   8 -16   3    3.40   10.70
   8   8   3    2.20   11.60
  -9  -8  -3   15.40   10.80
  17  -9  -3   -5.70    9.50
  17  -9  -3   23.90    9.50
   8 -17   3    3.70   12.30
   9   8   3   17.20   13.40
  16  -9  -3   91.79   19.40
   9   7   3  106.19   22.70
   7 -16   3  131.19   25.50
  15  -9  -3   87.89   17.90
  -9  -6  -3   77.79   16.90
  -6  15  -3   76.69   17.50
  15  -9  -3   84.49   17.70
 -15   9   3  108.39   19.30
   9   6   3   99.09   20.90
   6 -15   3   76.69   20.10
  14  -9  -3  109.29   18.70
  14  -9  -3  117.69   18.80
  -9  -5  -3   74.19   15.60
  -5  14  -3   93.89   10.60
  -5  14  -3   84.59   19.20
  -5  14  -3   72.29    8.20
   5 -14   3   82.29   20.40
 -14   9   3   75.59   16.30
   9   5   3   78.79   18.20
  13  -9  -3   90.29   16.50
  13  -9  -3   60.29   14.60
  -9  -4  -3   70.49   15.20
  -4  13  -3   63.09    9.60
  -4  13  -3   56.29   16.00
   9   4   3   97.09   20.00
 -13   9   3   74.79   16.60
   4 -13   3   53.19   17.30
  -9  -3  -3   59.39   14.20
  12  -9  -3   76.59   13.60
  -3  12  -3   55.69   10.20
  12  -9  -3   56.69   14.20
  -3  12  -3   78.29   16.80
  12  -9  -3   75.39   14.30
   3 -12   3  100.89   21.70
 -12   9   3   38.70   13.50
   9   3   3   77.89   17.50
  -9  -2  -3  182.98    7.00
  -9  -2  -3  197.48    7.20
  -2  11  -3  193.48   19.00
  -2  11  -3  187.98   15.00
  11  -9  -3  163.38   16.70
  11  -9  -3  206.68   17.00
  11  -9  -3  180.88   17.60
  -9  -2  -3  183.38   18.90
   2 -11   3  206.68   17.00
 -11   9   3  200.48   20.90
   2 -11   3  200.48   27.20
   9   2   3  186.38   20.40
  -9  -1  -3  439.16   25.80
  10  -9  -3  441.56   26.40
  -1  10  -3  451.25   25.80
  10  -9  -3  485.65   23.30
  -1  10  -3  451.95   22.90
   9   1   3  479.75   28.90
 -10   9   3  436.76   28.50
   1 -10   3  431.26   31.30
   1 -10   3  377.96   22.20
   9  -9  -3  106.69   16.00
   0   9  -3  108.59   15.00
   0   9  -3  105.79   14.30
  -9   0  -3  102.29   15.00
  -9   0  -3  107.19    8.90
   9  -9  -3  103.19   10.90
  -9   9   3  101.99   12.30
   0  -9   3  113.79   16.30
   9   0   3   86.69    7.50
   0  -9   3  117.09   19.90
   9   0   3  101.79   16.20
  -9   9   3  113.39   18.90
   8  -9  -3  119.19   11.90
   8  -9  -3  129.69   16.80
  -9   1  -3  113.39   10.00
   1   8  -3  105.99   11.80
  -9   1  -3  131.89   14.70
   8  -9  -3  121.19   10.40
   1   8  -3  136.69   13.90
  -1  -8   3  172.78   19.10
   9  -1   3  111.09    9.20
  -8   9   3  115.29   12.70
  -1  -8   3  114.29   10.70
   9  -1   3  113.79   16.60
  -8   9   3  121.99   18.90
  -1  -8   3  132.29   14.90
   2   7  -3   12.30    5.50
  -9   2  -3    0.70    6.80
   7  -9  -3   19.40    5.60
  -9   2  -3   13.20    7.30
  -9   2  -3    4.70    4.50
   7  -9  -3   28.40    9.10
   2   7  -3   11.30    8.00
  -7   9   3    9.60    5.70
   9  -2   3   10.40    5.30
  -2  -7   3   21.90    5.90
  -2  -7   3   28.20    9.80
   9  -2   3   16.80    8.10
  -9   3  -3   21.70    7.70
  -9   3  -3   25.00    7.40
   3   6  -3   22.40    5.10
   6  -9  -3   23.50    6.00
   6  -9  -3   30.30    8.40
   3   6  -3   43.20   10.30
  -9   3  -3   28.00    8.80
  -6   9   3   31.00    9.70
  -6   9   3   23.80    7.10
  -6   9   3   19.40   10.10
  -3  -6   3   15.60    8.60
  -3  -6   3   20.70    9.10
   9  -3   3   20.00    7.60
   9  -3   3   19.50    5.70
  -3  -6   3   17.10    4.20
  -9   4  -3   19.50    6.90
   4   5  -3   22.70    4.40
   4   5  -3   29.60   10.40
  -9   4  -3   34.40    9.60
   5  -9  -3   15.20    5.50
   5  -9  -3   22.60    9.00
   9  -4   3   24.30    6.40
  -5   9   3   28.00    7.70
  -4  -5   3   33.30   10.40
  -4  -5   3   22.90    4.40
   9  -4   3   25.50    7.30
  -5   9   3   15.10    8.00
  -4  -5   3   41.10   11.90
  -5   9   3   20.90    6.80
   4  -9  -3  239.88   20.90
  -9   5  -3  232.78   15.50
   4  -9  -3  218.58   14.30
  -9   5  -3  228.08   17.30
   5   4  -3  218.48   19.50
   4  -9  -3  270.37   19.40
  -5  -4   3  237.98   19.00
   9  -5   3  250.37   14.70
  -4   9   3  212.88   15.20
  -4   9   3  273.07   20.50
  -4   9   3  239.58   16.30
   3  -9  -3  549.45   28.20
   3  -9  -3  511.85   23.40
   6   3  -3  556.44   30.50
  -9   6  -3  584.94   28.50
   3  -9  -3  520.25   27.30
  -3   9   3  577.14   29.20
  -6  -3   3  599.44   29.30
   9  -6   3  563.64   20.60
   9  -6   3  560.44   27.10
   9  -6   3  517.25   25.00
  -3   9   3  552.54   24.70
  -9   7  -3  219.48   18.90
   2  -9  -3  215.18   17.10
   2  -9  -3  202.38   17.80
  -7  -2   3  214.68   20.30
   9  -7   3  219.08   12.10
  -2   9   3  196.58   16.50
  -2   9   3  205.78   17.70
   9  -7   3  204.18   10.50
   9  -7   3  189.88   17.90
  -2   9   3  205.48   15.60
   1  -9  -3  313.07   22.30
   8   1  -3  289.47   23.80
   1  -9  -3  317.87   21.00
   1  -9  -3  352.26   21.90
   9  -8   3  317.37   11.30
  -8  -1   3  340.07   22.00
  -1   9   3  342.97   21.10
   9  -8   3  333.87   10.60
  -1   9   3  328.77   22.00
   9  -8   3  338.07   23.10
   9   0  -3  469.15   30.90
  -9   9  -3  552.44   31.20
   0  -9  -3  487.75   28.50
   0  -9  -3  495.65   25.80
  -9   0   3  472.85   26.60
   0   9   3  511.45   26.60
   9  -9   3  520.95   29.70
  -1  -9  -3  127.49   15.90
  10  -1  -3  127.09    7.00
  -9  10  -3  107.79   18.40
  10  -1  -3  137.89   21.30
  -1  -9  -3  139.59   14.60
  10  -1  -3  119.89    6.80
   9 -10   3  136.29   21.00
   1   9   3  133.49   17.90
 -10   1   3  142.99   16.40
  11  -2  -3   71.49    7.30
  -2  -9  -3   58.79   14.40
  11  -2  -3   63.99    7.60
  -2  -9  -3   73.29   13.40
  -2  -9  -3   67.79   12.00
  -9  11  -3   74.99   17.00
  11  -2  -3   50.79   14.80
 -11   2   3   90.69   15.70
   2   9   3   71.79   15.40
   9 -11   3   69.29   16.60
  12  -3  -3   25.10   12.40
  12  -3  -3   28.70    6.10
  -3  -9  -3   20.80   10.80
  -9  12  -3   16.50   11.30
  12  -3  -3   24.60    5.90
  -3  -9  -3   16.50    7.50
  -3  -9  -3   19.70    7.60
   3   9   3    6.00   10.00
   9 -12   3    3.50   10.50
 -12   3   3   21.20   10.60
  -9  13  -3   18.20   12.80
  -4  -9  -3   42.80    8.60
  13  -4  -3   33.20   14.10
  -4  -9  -3   29.60    7.20
  -4  -9  -3   16.20   11.50
  13  -4  -3   41.50    7.40
  13  -4  -3   26.90    7.30
   9 -13   3   49.10   15.80
 -13   4   3   40.40   12.30
   4   9   3   34.10   13.30
  -5  -9  -3    9.00    5.50
  14  -5  -3   32.30    7.90
  -9  14  -3   22.40   12.30
  -5  -9  -3   20.10    5.70
  14  -5  -3   22.90   12.30
  -5  -9  -3    7.80    9.20
  14  -5  -3   23.40    8.30
   5   9   3   14.00   12.10
 -14   5   3    2.90    8.30
   9 -14   3    8.80   10.80
  15  -6  -3   60.89   17.60
  -9  15  -3   50.89   16.90
  -6  -9  -3   47.80   13.80
  -6  -9  -3   43.40    6.90
  -6  -9  -3   76.19    8.20
   9 -15   3   89.99   21.20
 -15   6   3   57.99   14.90
   6   9   3   85.29   19.10
  16  -7  -3   43.20   13.70
  -9  16  -3    7.40   13.00
  -7  -9  -3   23.40   12.70
   7   9   3    1.30   11.70
   9 -16   3   42.00   16.00
  -8  -9  -3   80.39   18.30
  -9  17  -3  110.69   22.20
  17  -8  -3  111.69   20.10
   8   9   3  101.09   23.00
   9 -17   3   75.59   22.00
  -9  18  -3   62.99   18.80
  18  -9  -3   28.90   14.00
  18  -9  -3   34.10   13.10
  18  -9  -3   33.70   14.20
  -9  -9  -3   52.59   18.30
   9 -18   3   72.99   22.90
   9   9   3   62.39   19.60
  19 -10  -3   50.29   14.60
  19 -10  -3   14.80   12.50
  19 -10  -3   33.50   14.00
  -9  19  -3   32.10   17.90
 -10  -9  -3   25.30   15.30
  10   9   3   23.90   16.50
   9 -19   3   28.30   18.00
  18 -10  -3   81.39   20.30
 -10  -8  -3  118.99   23.80
  18 -10  -3   56.79   16.50
  -8  18  -3   89.69   23.00
   8 -18   3   96.49   25.00
  10   8   3   90.49   20.90
  17 -10  -3   99.49   18.60
  17 -10  -3   79.79   17.30
  -7  17  -3   56.39   18.40
 -10  -7  -3   79.99   18.70
   7 -17   3   87.79   22.10
  10   7   3   99.29   22.30
  16 -10  -3   56.49   15.20
 -10  -6  -3   68.19   16.00
  -6  16  -3   91.39   20.20
   6 -16   3   76.29   20.10
  10   6   3   56.59   19.20
  -5  15  -3   -1.70    9.70
 -10  -5  -3   -0.70    9.30
  -5  15  -3   12.30    6.70
  15 -10  -3   -3.20    8.60
  -5  15  -3    9.10    4.80
  15 -10  -3    1.00    8.50
 -15  10   3   -8.90    8.50
   5 -15   3   10.30   10.80
  10   5   3    5.00   11.70
  -4  14  -3   15.80   10.20
  -4  14  -3   19.60    6.60
  14 -10  -3   14.20    8.70
  14 -10  -3   19.80   11.20
 -10  -4  -3   43.50   13.50
   4 -14   3   16.30   10.50
 -14  10   3   28.60   10.60
  10   4   3   36.20   15.00
  -3  13  -3   25.20    8.20
  13 -10  -3   17.70   11.90
  -3  13  -3   37.20   13.60
 -10  -3  -3   11.20   10.40
  13 -10  -3   24.60   10.50
   3 -13   3   19.10   12.80
 -13  10   3   10.70    9.60
  10   3   3   31.30   13.20
  12 -10  -3  114.89   16.10
  -2  12  -3   95.89   13.80
  12 -10  -3   90.49   14.00
  12 -10  -3   82.79   16.60
 -10  -2  -3   82.99   16.00
  -2  12  -3   74.99   15.70
  10   2   3  105.89   19.60
   2 -12   3   62.29   17.80
   2 -12   3   85.59   14.80
 -12  10   3   90.59   17.80
  11 -10  -3  297.17   20.40
  11 -10  -3  272.87   22.40
  -1  11  -3  247.78   23.80
  11 -10  -3  272.07   19.90
  -1  11  -3  271.47   18.80
 -10  -1  -3  272.07   21.90
 -10  -1  -3  267.77   10.00
 -11  10   3  272.27   24.40
   1 -11   3  251.57   25.40
  10   1   3  282.07   24.30
   1 -11   3  298.77   21.90
  10   1   3  255.77   10.00
   0  10  -3   94.49   14.50
  10 -10  -3  123.29   18.20
   0  10  -3  114.29   15.70
 -10   0  -3   83.79   14.80
  10 -10  -3  119.09   11.40
 -10   0  -3  100.79    8.30
   0 -10   3  101.19   20.10
   0 -10   3  112.69   12.60
   0 -10   3  112.19   17.10
 -10  10   3  132.19   20.40
  10   0   3  108.29   18.10
  10   0   3   82.69    7.60
   9 -10  -3  176.58   20.40
 -10   1  -3  190.58   12.50
   1   9  -3  202.88   16.40
   9 -10  -3  207.28   13.50
 -10   1  -3  209.78   18.50
   1   9  -3  150.18   16.20
  -1  -9   3  169.98   20.20
  -9  10   3  177.38   15.40
  -1  -9   3  191.18   21.80
  10  -1   3  173.38   11.40
  -9  10   3  221.38   21.50
  10  -1   3  168.78   18.20
  -1  -9   3  201.38   14.30
   2   8  -3  745.53   33.80
   8 -10  -3  710.23   26.00
 -10   2  -3  738.03   33.00
   8 -10  -3  724.13   34.10
   2   8  -3  692.23   27.30
 -10   2  -3  773.72   27.70
  -8  10   3  744.73   30.60
  -8  10   3  706.63   36.90
  -2  -8   3  837.42   40.60
  10  -2   3  740.93   33.70
  10  -2   3  754.52   26.00
  -2  -8   3  707.03   25.90
   7 -10  -3  392.36   25.00
 -10   3  -3  376.36   24.60
 -10   3  -3  367.66   19.90
   3   7  -3  390.16   17.50
   3   7  -3  395.76   24.90
   7 -10  -3  350.76   17.40
 -10   3  -3  351.26   22.60
  -3  -7   3  391.36   16.40
  -7  10   3  443.76   28.40
  -7  10   3  378.86   20.80
  -3  -7   3  380.46   27.00
  10  -3   3  383.76   18.70
  10  -3   3  420.46   23.80
  -7  10   3  368.76   20.80
   6 -10  -3   19.60    6.50
   4   6  -3   21.10   11.40
 -10   4  -3   20.30   11.10
   4   6  -3   28.50    5.30
   6 -10  -3   32.50    9.90
 -10   4  -3   22.30    8.10
 -10   4  -3   11.10    7.80
  -6  10   3   23.80    8.40
  10  -4   3   30.00    7.90
  -6  10   3   23.50    7.50
  -4  -6   3   16.60   10.50
  -4  -6   3   14.70    5.60
  -6  10   3   35.90   11.50
  10  -4   3   35.50    9.30
   5   5  -3  377.26   25.80
 -10   5  -3  337.67   20.90
   5 -10  -3  343.77   18.20
   5 -10  -3  382.96   24.10
 -10   5  -3  291.27   20.20
  -5  10   3  361.06   20.70
  -5  -5   3  354.86   24.90
  10  -5   3  336.57   18.90
  -5  10   3  347.97   19.90
  10  -5   3  408.56   20.50
  -5  10   3  417.46   26.60
   4 -10  -3  165.08   20.20
 -10   6  -3  110.09   16.00
   4 -10  -3  118.29   12.50
   6   4  -3  149.39   17.60
  10  -6   3  134.89   11.40
  -6  -4   3  144.39   19.30
  -4  10   3  135.79   13.60
  10  -6   3  117.09   12.90
  10  -6   3  148.19   15.20
  -4  10   3  139.79   22.70
  -4  10   3  138.69   13.90
   3 -10  -3 1014.10   42.20
   3 -10  -3  981.00   35.90
 -10   7  -3  975.30   40.50
   7   3  -3  979.10   44.20
  10  -7   3  986.80   29.90
  10  -7   3 1045.80   40.80
  -3  10   3  914.51   37.50
  -3  10   3  984.90   46.40
  -7  -3   3  971.30   40.60
  10  -7   3  936.51   32.10
  -3  10   3  980.20   36.20
   2 -10  -3  523.25   30.00
   2 -10  -3  484.45   26.20
   8   2  -3  554.84   33.20
 -10   8  -3  535.25   31.20
  -8  -2   3  542.35   29.60
  10  -8   3  497.25   28.70
  -2  10   3  502.55   26.00
  10  -8   3  535.55   17.90
  10  -8   3  526.25   19.50
   9   1  -3  166.88   20.30
 -10   9  -3  177.28   23.10
   1 -10  -3  165.58   18.80
  10  -9   3  166.08   18.60
  10  -9   3  180.28    6.60
  -9  -1   3  186.38   18.00
  10  -9   3  193.88    6.50
  -1  10   3  201.78   17.70
   0 -10  -3 1177.68   43.60
  10   0  -3 1115.89   50.39
 -10  10  -3 1180.88   50.39
   0 -10  -3 1141.69   47.80
   0  10   3 1114.69   43.30
  10 -10   3 1122.29   48.30
 -10   0   3 1180.88   45.70
  -1 -10  -3  652.63   31.20
  -1 -10  -3  579.54   29.30
  11  -1  -3  721.03   40.00
 -10  11  -3  624.24   37.50
  -1 -10  -3  654.13   36.00
 -11   1   3  627.14   32.90
   1  10   3  638.64   33.30
  10 -11   3  661.13   37.60
  -2 -10  -3   49.80   10.50
  12  -2  -3   49.30    6.40
  -2 -10  -3   55.69   14.60
  12  -2  -3   61.99    8.90
  12  -2  -3   35.70   14.00
  -2 -10  -3   61.29   12.50
 -10  12  -3   39.40   14.30
 -12   2   3   37.70   12.40
   2  10   3   46.80   14.30
  10 -12   3   58.29   15.80
  -3 -10  -3   40.40   14.20
  13  -3  -3   52.79   16.00
  -3 -10  -3   27.10    9.60
 -10  13  -3   22.40   12.70
  13  -3  -3   33.70    6.10
  13  -3  -3   30.80    6.20
  -3 -10  -3   36.70    9.30
 -13   3   3   35.40   12.20
   3  10   3   55.89   15.50
  10 -13   3   32.30   14.70
  14  -4  -3   26.50    6.90
  14  -4  -3   25.60   13.00
  -4 -10  -3    8.70    9.00
  14  -4  -3   38.20    7.50
  -4 -10  -3   37.00    9.00
 -10  14  -3   29.20   13.70
  10 -14   3   13.20   10.70
 -14   4   3   33.60   12.10
   4  10   3   17.80   11.40
 -10  15  -3   92.29   22.40
  15  -5  -3   72.49   11.70
  -5 -10  -3  113.89   22.60
  -5 -10  -3   66.49    9.80
  15  -5  -3   63.79   10.10
  15  -5  -3   70.99   18.10
   5  10   3   61.79   16.50
 -15   5   3   85.99   17.60
  10 -15   3   77.69   20.60
  -6 -10  -3   19.40    5.80
  -6 -10  -3   21.70   15.20
  -6 -10  -3   13.80    5.20
  16  -6  -3   11.80    8.00
  16  -6  -3   15.00   10.30
 -10  16  -3   17.80   13.50
  10 -16   3   38.60   17.20
   6  10   3   29.30   14.10
 -10  17  -3   44.10   17.30
  17  -7  -3   35.30   14.40
  -7 -10  -3   31.70   13.30
  17  -7  -3   19.50    9.70
   7  10   3   33.10   15.70
  10 -17   3   43.40   16.60
  18  -8  -3   53.59   17.20
  18  -8  -3   77.19   15.90
 -10  18  -3   57.69   20.60
  18  -8  -3   34.30   18.60
  -8 -10  -3   62.39   17.40
  10 -18   3   93.89   24.20
   8  10   3   78.29   22.90
 -10  19  -3  105.19   23.50
  19  -9  -3   58.39   14.10
  19  -9  -3   95.49   21.70
  19  -9  -3   51.09   16.40
  -9 -10  -3   59.09   19.50
  10 -19   3   77.79   22.20
   9  10   3   78.89   23.80
  19 -11  -3    7.60   11.10
  19 -11  -3   34.70   14.30
 -11  -8  -3   23.40   17.40
  -8  19  -3   28.90   15.40
  11   8   3   -1.30   13.50
   8 -19   3   11.40   14.40
  18 -11  -3   91.39   19.00
  -7  18  -3   82.69   20.40
 -11  -7  -3   40.90   16.80
  18 -11  -3   54.29   14.80
  11   7   3   97.59   21.60
   7 -18   3   59.39   20.30
 -11  -6  -3   67.99   18.70
  17 -11  -3   87.59   18.40
  17 -11  -3   66.89   17.00
  -6  17  -3   74.89   18.40
  11   6   3   84.89   22.20
   6 -17   3  117.39   27.00
 -11  -5  -3   -0.40   10.70
  16 -11  -3    0.40    8.50
  16 -11  -3    2.20   10.30
  -5  16  -3   17.60   12.30
  -5  16  -3   13.10    5.60
  11   5   3   18.40   14.30
   5 -16   3    9.50   11.10
 -16  11   3   -8.40    8.10
  15 -11  -3   68.29   16.90
 -11  -4  -3   64.79   15.40
  15 -11  -3   47.50   13.10
  -4  15  -3   64.89   16.20
  -4  15  -3   57.79   10.20
 -15  11   3   65.29   17.00
   4 -15   3   44.70   18.60
 -11  -3  -3   20.40   10.80
  -3  14  -3   23.90   10.80
  -3  14  -3   -3.40    5.60
  14 -11  -3    0.10    8.60
  14 -11  -3    1.50    7.60
   3 -14   3   -6.10   11.20
  11   3   3    6.10   11.40
 -14  11   3   17.00   11.10
  13 -11  -3  106.09   12.80
  13 -11  -3   44.30   13.00
  -2  13  -3   68.69   16.30
 -11  -2  -3   71.69   15.60
  -2  13  -3   79.89   13.10
  13 -11  -3   73.19   14.10
 -13  11   3   53.59   15.90
   2 -13   3   80.19   19.70
  11   2   3   60.09   16.60
  -1  12  -3  216.78   20.40
  12 -11  -3  264.77   20.10
  12 -11  -3  215.58   15.60
 -11  -1  -3  240.08   22.40
  12 -11  -3  247.18   22.30
  -1  12  -3  239.88   18.90
   1 -12   3  229.38   26.40
  11   1   3  237.08   24.30
 -12  11   3  244.88   23.70
   0  11  -3  346.47   23.40
  11 -11  -3  370.86   18.90
 -11   0  -3  386.86   15.10
  11 -11  -3  358.86   26.20
 -11   0  -3  386.66   26.30
 -11  11   3  355.76   28.00
  11   0   3  372.36   27.50
   0 -11   3  385.76   31.70
   1  10  -3  150.08   17.00
  10 -11  -3  145.59   11.80
 -11   1  -3  130.39   18.60
  10 -11  -3  163.08   21.80
 -11   1  -3  157.48   11.30
   1  10  -3  139.19   14.70
  11  -1   3  145.29   10.50
 -10  11   3  150.18   23.00
  11  -1   3  187.68   20.10
 -10  11   3  149.59   14.50
  -1 -10   3  132.09   22.80
  -1 -10   3  141.69   13.30
 -11   2  -3   84.79   15.60
   2   9  -3   78.39   15.10
   9 -11  -3  101.09   10.00
   9 -11  -3   77.19   16.00
   2   9  -3   89.89   12.70
 -11   2  -3   69.89   10.10
  -2  -9   3  114.79   20.70
  -9  11   3   81.39   12.90
  11  -2   3   79.99   10.40
  11  -2   3   83.89   15.90
  -2  -9   3   98.69   10.20
  -9  11   3   96.79   19.60
   3   8  -3  320.57   23.90
 -11   3  -3  307.87   22.50
   3   8  -3  291.97   16.10
   8 -11  -3  278.67   15.60
 -11   3  -3  268.87   17.70
   8 -11  -3  303.07   28.10
  -8  11   3  331.27   26.20
  -3  -8   3  270.97   25.10
  11  -3   3  289.47   16.70
  -3  -8   3  315.47   15.40
  -8  11   3  313.87   19.60
   4   7  -3   16.50   10.60
 -11   4  -3   28.80    9.20
   4   7  -3   27.40    5.50
 -11   4  -3   32.70    9.50
 -11   4  -3   19.10    9.90
   7 -11  -3   30.30    7.60
   7 -11  -3   32.40   11.00
  -4  -7   3   29.90    5.60
  11  -4   3   32.80   10.10
  -7  11   3   25.80   11.50
  -4  -7   3   15.90   10.10
  -7  11   3   27.00    8.70
   6 -11  -3  281.17   22.70
   6 -11  -3  304.87   17.00
 -11   5  -3  307.57   20.90
   5   6  -3  296.57   23.70
  -5  -6   3  321.97   25.20
  -6  11   3  308.87   25.40
  11  -5   3  300.47   19.60
  11  -5   3  291.47   18.40
  -6  11   3  284.47   18.80
  -5  -6   3  292.57    8.90
   6   5  -3  446.26   29.70
   5 -11  -3  428.66   21.80
   5 -11  -3  358.36   25.50
 -11   6  -3  424.26   25.10
  -5  11   3  404.36   22.80
  -5  11   3  412.16   27.90
  -6  -5   3  445.96   28.70
  11  -6   3  462.45   26.70
  11  -6   3  418.76   21.50
   7   4  -3  591.54   34.20
   4 -11  -3  539.65   31.00
   4 -11  -3  491.95   24.70
  -4  11   3  484.65   30.50
  11  -7   3  516.75   22.30
  11  -7   3  524.25   24.90
  11  -7   3  533.95   29.20
  -7  -4   3  490.65   29.80
  -4  11   3  554.94   26.70
   3 -11  -3  904.01   37.10
   8   3  -3 1084.29   48.20
 -11   8  -3  986.20   43.60
  11  -8   3 1020.70   30.50
  -3  11   3 1083.99   45.40
  11  -8   3  987.20   33.20
  11  -8   3 1038.10   43.30
  -3  11   3 1014.70   38.60
  -8  -3   3 1013.00   43.20
 -11   9  -3   82.39   17.40
   9   2  -3   81.39   18.70
   2 -11  -3   81.59   17.10
  11  -9   3  111.59   18.10
  -2  11   3   88.09   14.50
  11  -9   3   89.59    7.40
  -9  -2   3  107.69   18.60
 -11  10  -3  193.78   22.20
   1 -11  -3  204.58   22.40
  10   1  -3  232.98   24.40
  11 -10   3  228.88   22.10
  -1  11   3  187.08   18.00
 -10  -1   3  214.38   20.60
 -11  11  -3   80.49   18.30
  11   0  -3   65.59   17.50
   0 -11  -3   85.79   16.00
   0 -11  -3   61.39   16.60
  11 -11   3   77.39   16.60
 -11   0   3   65.79   14.90
   0  11   3   78.39   15.30
  12  -1  -3  150.38   24.60
  -1 -11  -3  115.59   20.30
 -11  12  -3  100.69   20.00
  -1 -11  -3  140.59   21.60
   1  11   3  132.29   20.10
 -12   1   3  136.19   20.30
  11 -12   3  157.98   24.60
  -2 -11  -3    7.40    7.70
  13  -2  -3    8.30    2.30
  13  -2  -3    9.40   12.40
 -11  13  -3   16.00   12.10
  -2 -11  -3   10.60   10.80
  13  -2  -3    5.70    2.10
 -13   2   3   -2.00    7.60
   2  11   3  -10.70    7.10
  11 -13   3    9.20   11.10
  -3 -11  -3    3.80    8.90
 -11  14  -3   22.10   13.80
  -3 -11  -3   33.00   12.90
  14  -3  -3   32.60    5.60
  14  -3  -3   34.70   14.30
  -3 -11  -3   12.90    8.00
  14  -3  -3   16.10    4.50
   3  11   3   34.20   13.70
  11 -14   3   25.10   12.60
 -14   3   3   27.00   11.10
  15  -4  -3   19.00    5.30
  -4 -11  -3   25.00    7.80
  -4 -11  -3   10.90   11.00
  15  -4  -3    8.20   10.90
  15  -4  -3   17.60    5.50
 -11  15  -3   -1.20   10.10
  -4 -11  -3   23.80    9.80
  11 -15   3   27.10   14.20
 -15   4   3   23.10   10.60
   4  11   3   18.30   10.90
  16  -5  -3   84.59   11.90
  -5 -11  -3   76.19   11.00
  16  -5  -3   75.79   18.90
 -11  16  -3   54.89   16.80
  11 -16   3   97.59   22.10
 -16   5   3   78.79   17.40
   5  11   3   83.49   19.90
  17  -6  -3   55.79   11.60
 -11  17  -3   53.39   18.30
  -6 -11  -3   40.90   15.30
  11 -17   3   48.50   18.50
   6  11   3   59.39   16.30
 -11  18  -3   15.50   15.80
  18  -7  -3   12.20   13.80
  18  -7  -3   -1.10    8.40
  -7 -11  -3   17.20   12.30
  11 -18   3   25.40   16.30
   7  11   3    4.60   11.80
  19  -8  -3   52.69   17.40
 -11  19  -3   79.99   23.70
  -8 -11  -3  110.69   24.80
  19  -8  -3   93.49   21.20
  19  -8  -3   59.39   13.40
  11 -19   3   85.09   22.60
   8  11   3   86.49   21.40
  18 -12  -3   16.80   13.40
 -12  -6  -3  -11.90   10.90
  -6  18  -3   30.80   12.80
  12   6   3   13.20   15.90
   6 -18   3   33.30   17.50
  17 -12  -3   31.60   14.90
  -5  17  -3   42.10   13.90
  17 -12  -3    7.60   11.00
 -12  -5  -3   19.10   13.50
  12   5   3   -5.60   12.10
   5 -17   3   -1.30   12.80
 -12  -4  -3  104.99   20.90
  -4  16  -3  112.69   19.80
  16 -12  -3  172.68   18.40
  -4  16  -3  150.68   14.30
  16 -12  -3  158.28   23.50
   4 -16   3  123.99   23.70
 -16  12   3  172.58   26.30
  12   4   3  127.89   25.40
  15 -12  -3  104.89   19.60
  -3  15  -3   83.49   20.60
 -12  -3  -3   77.89   21.80
  -3  15  -3   99.69   19.70
   3 -15   3   66.79   19.90
 -15  12   3   93.39   19.80
  12   3   3   75.59   20.00
  -2  14  -3   31.80   14.70
 -12  -2  -3    9.40    9.90
  14 -12  -3   28.00   13.20
  14 -12  -3   18.40   11.00
  -2  14  -3   16.20    8.30
  14 -12  -3   18.00    8.80
   2 -14   3   -2.50    9.30
  12   2   3   12.90   12.20
 -14  12   3   19.20   10.70
  -1  13  -3   98.99   17.20
 -12  -1  -3  100.09   18.30
  13 -12  -3   94.89   18.10
  13 -12  -3  101.39   11.20
  -1  13  -3   89.89   14.90
  13 -12  -3   99.19   14.90
   1 -13   3  125.09   23.30
 -13  12   3  143.59   23.40
  12   1   3   95.29   20.30
  12 -12  -3   68.09   12.60
  12 -12  -3   46.00   14.50
 -12   0  -3   46.40   12.70
   0  12  -3   66.69   14.30
  12 -12  -3   50.29   12.80
   0  12  -3   63.49   14.00
   0 -12   3   53.79   15.50
 -12  12   3   32.80   14.00
  12   0   3   41.90   15.40
 -12   1  -3   49.70    7.20
  11 -12  -3   12.00   10.10
 -12   1  -3   52.89   13.30
   1  11  -3   45.20   11.30
  11 -12  -3   41.40    8.10
   1  11  -3   54.39   13.90
 -11  12   3   44.50   15.00
  -1 -11   3   41.30   14.90
  -1 -11   3   49.00   10.10
  12  -1   3   47.00    6.70
  12  -1   3   59.99   16.50
  10 -12  -3   18.90    6.00
  10 -12  -3   12.20    9.60
 -12   2  -3    4.90    8.20
   2  10  -3   18.40    9.90
 -12   2  -3   11.60    6.00
   2  10  -3   25.80    8.40
 -10  12   3   12.80    7.70
  -2 -10   3   27.20   14.40
  12  -2   3   15.60   11.10
  12  -2   3   16.40    6.10
 -10  12   3   11.70   10.40
 -12   3  -3   69.59   13.90
   3   9  -3   53.79   14.30
   9 -12  -3   54.99    9.00
   9 -12  -3   69.39   14.80
 -12   3  -3   63.69   11.20
   3   9  -3   53.89    9.80
  -9  12   3   66.09   16.00
  12  -3   3   40.30    8.80
  12  -3   3   42.80   12.80
  -3  -9   3   61.59   16.70
  -3  -9   3   61.49    8.70
  -9  12   3   64.09   11.10
   4   8  -3   66.29    7.80
   8 -12  -3   55.39   14.90
   4   8  -3   68.09   15.40
 -12   4  -3   72.99   14.70
   8 -12  -3   58.29   10.00
 -12   4  -3   63.69   11.90
  -4  -8   3   56.09    7.40
  12  -4   3   71.89   14.30
  -8  12   3   71.79   17.30
  12  -4   3   79.29   12.00
  -4  -8   3   35.20   13.50
  -8  12   3   74.79   12.40
   7 -12  -3   11.00    6.00
   5   7  -3    3.20   10.10
 -12   5  -3    9.60    8.60
   7 -12  -3   -3.40    7.70
  12  -5   3    7.00    8.10
  -7  12   3   15.40    8.40
  -5  -7   3    6.90    2.90
  -5  -7   3   17.40   11.10
  -5  -7   3   15.10    3.00
  -7  12   3   18.00   11.50
  12  -5   3    3.90    6.10
   6 -12  -3   30.30   12.80
   6 -12  -3   17.60    8.00
   6   6  -3   28.60   12.80
 -12   6  -3   29.50   11.20
  12  -6   3   20.30    8.20
  -6  -6   3   15.30   11.70
  -6  12   3   19.60    8.40
  -6  12   3   28.00   11.90
   5 -12  -3  368.96   27.90
   5 -12  -3  331.77   20.80
   7   5  -3  348.67   27.60
 -12   7  -3  348.87   24.60
  12  -7   3  386.96   23.10
  12  -7   3  394.86   20.80
  -7  -5   3  395.36   28.10
  -5  12   3  323.77   26.60
  12  -7   3  329.97   24.80
  -5  12   3  363.76   22.60
   8   4  -3  361.36   29.50
 -12   8  -3  395.86   28.10
   4 -12  -3  392.16   28.60
   4 -12  -3  365.66   23.30
  12  -8   3  418.66   19.70
  12  -8   3  426.16   22.50
  -4  12   3  419.76   24.20
  -8  -4   3  409.96   28.50
  12  -8   3  443.36   28.40
  -4  12   3  381.16   28.70
   9   3  -3   19.40   11.50
 -12   9  -3   16.90   11.00
   3 -12  -3   36.20   13.10
  12  -9   3    9.60    9.60
  -9  -3   3   27.90   10.80
  12  -9   3   22.20    6.20
  -3  12   3   17.40    9.20
  12  -9   3   19.10    5.40
  10   2  -3   59.59   15.60
   2 -12  -3   55.69   15.30
 -12  10  -3   45.50   15.10
 -10  -2   3   38.10   14.00
  12 -10   3   53.79    6.00
  12 -10   3   45.40   13.80
  12 -10   3   49.99    7.70
  -2  12   3   58.89   13.80
   1 -12  -3  117.19   21.80
  11   1  -3   90.99   19.40
 -12  11  -3   72.09   18.50
  -1  12   3   90.39   16.70
  12 -11   3   66.19   16.70
 -11  -1   3   91.89   17.10
 -12  12  -3   16.00   11.40
   0 -12  -3   37.20   12.60
  12   0  -3   16.20   12.80
   0 -12  -3   26.60   13.60
 -12   0   3   15.60    9.10
  12 -12   3   13.30   10.80
   0  12   3   19.10   10.90
 -12  13  -3   -0.20   10.10
  -1 -12  -3  -11.10    8.20
  -1 -12  -3    3.80    8.60
  13  -1  -3   -5.90   10.20
  12 -13   3    9.20    9.90
 -13   1   3   17.30   11.20
   1  12   3    1.90    8.50
  -2 -12  -3    8.20    8.70
  14  -2  -3   27.20   13.80
 -12  14  -3   15.00   11.90
  -2 -12  -3   16.10    8.80
   2  12   3   11.40    8.50
 -14   2   3    9.70   10.20
  12 -14   3   40.20   15.90
  -3 -12  -3   -3.80    8.80
 -12  15  -3   -0.90   10.10
  15  -3  -3    5.00   12.40
  -3 -12  -3   13.20    9.30
  12 -15   3   -3.60    8.20
   3  12   3   -0.90   10.10
 -15   3   3    0.60    9.50
  16  -4  -3   43.80   18.70
  16  -4  -3   52.49    6.10
 -12  16  -3   64.89   20.30
  -4 -12  -3  120.99   22.80
  -4 -12  -3   69.69   12.50
   4  12   3   75.69   19.80
 -16   4   3   70.69   16.90
  12 -16   3   68.29   18.30
  -5 -12  -3   -6.90    7.20
  17  -5  -3   25.50   13.40
  17  -5  -3    7.10    5.50
  -5 -12  -3   14.90   12.20
 -12  17  -3   24.70   13.80
 -17   5   3   17.10   13.10
   5  12   3   25.50   14.90
  12 -17   3   21.40   14.20
  18  -6  -3   54.29   18.10
 -12  18  -3   37.30   16.40
  -6 -12  -3   36.80   16.40
  12 -18   3   32.10   18.30
   6  12   3   35.10   17.00
 -13  -5  -3   14.60   13.40
  18 -13  -3  -13.80    8.90
  18 -13  -3    3.50   11.10
  -5  18  -3   22.20   12.50
   5 -18   3   28.10   17.50
  13   5   3  -10.60   14.20
  17 -13  -3   24.50   13.20
 -13  -4  -3   44.80   16.40
  -4  17  -3   20.00   13.80
  17 -13  -3   15.60   10.10
 -17  13   3   10.20   12.30
  13   4   3    6.50   14.90
   4 -17   3   20.00   16.40
  -3  16  -3  136.89   15.50
  -3  16  -3  107.59   21.20
 -13  -3  -3  190.88   27.70
  16 -13  -3  161.48   24.30
  13   3   3  155.88   26.60
 -16  13   3  149.79   24.90
   3 -16   3  168.58   30.60
  15 -13  -3    8.10    8.30
 -13  -2  -3   37.60   14.50
  -2  15  -3   27.10   10.10
  15 -13  -3   11.70   10.30
  -2  15  -3   25.70   13.00
   2 -15   3   43.20   16.90
  13   2   3   10.50   13.30
  -1  14  -3   64.29   13.40
  14 -13  -3   52.79   11.40
  -1  14  -3   60.89   14.70
  14 -13  -3   74.09   11.00
  14 -13  -3   45.80   13.80
  13   1   3   67.49   17.70
 -14  13   3   85.49   20.20
   0  13  -3   29.30   11.40
  13 -13  -3   45.00   13.10
 -13   0  -3   27.20   11.00
  13 -13  -3   12.00    7.10
   0  13  -3   21.50   11.70
 -13  13   3   32.30   14.60
  13   0   3   33.80   13.90
   0 -13   3   35.80   15.20
 -13   1  -3  108.49   11.30
   1  12  -3  133.69   18.90
  12 -13  -3   90.49   18.60
  12 -13  -3   88.29   10.20
  12 -13  -3  109.19   13.10
 -13   1  -3  101.89   19.00
  13  -1   3   89.59   17.70
 -12  13   3  108.09   20.40
  -1 -12   3  115.89   24.10
   2  11  -3    1.00    5.90
 -13   2  -3   11.50    9.70
  11 -13  -3   10.40    5.80
 -13   2  -3    4.60    5.10
  11 -13  -3   13.60   11.20
   2  11  -3    7.90   10.60
  13  -2   3   14.10   11.80
 -11  13   3    9.90    9.60
  13  -2   3    6.80    5.60
  -2 -11   3   29.20    8.30
  -2 -11   3    7.30   10.90
   3  10  -3    6.90    6.20
  10 -13  -3    5.00    5.50
 -13   3  -3    1.90    6.40
   3  10  -3   11.20    9.50
  10 -13  -3   24.60   13.00
 -13   3  -3   31.60   12.50
  -3 -10   3   26.90    7.40
 -10  13   3   22.60    8.30
 -10  13   3    4.30    9.80
  -3 -10   3   18.10   12.20
  13  -3   3   18.90   10.90
   9 -13  -3   23.90    7.30
 -13   4  -3   36.50   11.60
 -13   4  -3   43.00   10.00
   4   9  -3   46.90   14.80
   9 -13  -3   43.20   14.10
  13  -4   3   38.90    9.20
  -9  13   3   43.00   10.50
  -9  13   3   49.30   15.00
  -4  -9   3   48.30   14.70
  13  -4   3   50.29   13.30
  -4  -9   3   44.40    7.10
   5   8  -3   32.90   14.40
   8 -13  -3   26.90    8.10
   8 -13  -3   32.40   11.80
 -13   5  -3   39.00   11.50
  -8  13   3   28.90    9.30
  13  -5   3   15.00   10.40
  -8  13   3   42.90   15.20
  -5  -8   3   27.60    4.50
  -5  -8   3   37.70   12.00
   7 -13  -3  209.78   21.70
   6   7  -3  208.98   23.10
 -13   6  -3  238.08   24.10
  13  -6   3  244.48   19.70
  -6  -7   3  199.58   21.80
  -7  13   3  213.78   17.40
  -7  13   3  198.68   22.60
   6 -13  -3   46.80   14.50
   7   6  -3    9.60   10.10
   6 -13  -3    3.50    6.70
 -13   7  -3   18.00    9.00
  -7  -6   3   12.10   11.00
  13  -7   3    0.60    7.20
  -6  13   3   40.50   14.00
  13  -7   3   18.10   10.30
  -6  13   3   21.70    9.00
  13  -7   3    7.50    7.60
   8   5  -3   61.89   17.10
 -13   8  -3   91.49   18.40
   5 -13  -3   59.19   12.80
   5 -13  -3   94.69   18.80
  -5  13   3   92.29   19.30
  -8  -5   3   76.89   16.40
  13  -8   3   76.79   16.20
  -5  13   3   84.59   13.90
  13  -8   3   67.69   11.80
   9   4  -3   26.70   13.30
   4 -13  -3    6.50    8.90
 -13   9  -3   28.50   13.00
  13  -9   3    5.10    5.70
  13  -9   3   -3.80    7.70
  -4  13   3   24.20   10.40
  13  -9   3   16.70    7.00
  -4  13   3   26.00   10.10
  -9  -4   3   18.10   11.60
 -13  10  -3   37.60   14.90
   3 -13  -3   89.79   18.50
  10   3  -3   60.89   16.50
 -10  -3   3   58.69   15.40
  -3  13   3   71.29   14.40
  13 -10   3   77.29   17.90
  13 -10   3   68.19    8.20
  13 -10   3   61.49    8.10
  11   2  -3   85.69   18.70
   2 -13  -3   89.09   18.40
 -13  11  -3   80.19   18.30
  13 -11   3   58.69   15.20
 -11  -2   3   57.09   15.80
  -2  13   3   62.69   14.60
  12   1  -3   21.30   14.20
 -13  12  -3   29.30   15.10
   1 -13  -3   24.90   11.20
   1 -13  -3   28.30   11.90
  13 -12   3   14.80   12.10
  -1  13   3   28.30   10.90
 -12  -1   3   56.49   13.50
   0 -13  -3   75.69   17.80
 -13  13  -3   39.00   14.90
   0 -13  -3   64.59   14.40
  13   0  -3   51.29   16.00
 -13   0   3   51.69   15.30
   0  13   3   42.20   13.60
  13 -13   3   42.70   16.10
  -1 -13  -3   64.09   14.30
  14  -1  -3   42.20   15.60
  -1 -13  -3   76.69   17.10
   1  13   3   85.69   17.70
 -13  15  -3   84.89   19.90
  15  -2  -3  101.59   21.70
  -2 -13  -3  118.89   22.30
  -2 -13  -3  105.99   17.30
 -15   2   3  109.49   19.90
   2  13   3  126.59   22.20
  13 -15   3  102.69   23.00
  -3 -13  -3   11.30    9.10
 -13  16  -3   23.60   16.30
  16  -3  -3    8.20   12.20
  -3 -13  -3    9.60   13.50
 -16   3   3    6.80    9.90
   3  13   3   -0.90   10.30
  13 -16   3   14.40   13.00
  -4 -13  -3   91.79   19.20
 -13  17  -3  109.19   24.60
  17  -4  -3  130.89   24.40
  13 -17   3  113.99   24.60
 -17   4   3  135.69   24.00
   4  13   3  133.99   23.90
  -5 -13  -3   54.69   19.00
  18  -5  -3   70.69   21.10
 -13  18  -3   82.39   20.70
 -18   5   3   82.19   20.00
   5  13   3   49.90   17.90
  13 -18   3   77.29   24.50
  -4  18  -3   25.40   15.80
 -14  -4  -3   39.10   17.40
  18 -14  -3   30.20   16.20
  14   4   3    3.00   14.70
   4 -18   3   29.30   16.70
  -3  17  -3    8.70   10.90
  17 -14  -3   -4.30    9.80
  -3  17  -3   15.50    8.70
 -14  -3  -3   -9.40   11.70
 -17  14   3    2.00   11.10
  14   3   3   15.90   14.40
   3 -17   3    5.20   13.40
 -14  -2  -3   32.30   12.20
  16 -14  -3   58.79   17.10
  16 -14  -3   40.30   11.00
  -2  16  -3   67.29   15.50
  -2  16  -3   46.60   11.40
   2 -16   3   60.19   18.30
 -16  14   3   45.50   14.50
  14   2   3   64.59   19.50
 -14  -1  -3   20.10   12.90
  -1  15  -3   84.49   17.30
  15 -14  -3   35.50   14.00
  15 -14  -3   38.50   10.40
  -1  15  -3   44.00   13.60
 -15  14   3   20.10   13.70
  14   1   3   46.20   17.70
   1 -15   3   24.70   13.40
 -14   0  -3   75.59   17.50
   0  14  -3  101.99   18.70
  14 -14  -3  114.49   22.10
  14 -14  -3   75.19   12.00
   0  14  -3   89.59   17.00
 -14  14   3   80.99   19.90
   0 -14   3   75.99   21.10
  14   0   3   64.39   21.20
   1  13  -3   59.39   12.80
  13 -14  -3   43.20    8.20
   1  13  -3   64.09   14.60
  13 -14  -3   89.39   18.90
  13 -14  -3   77.69   12.10
 -14   1  -3   70.69   20.60
  14  -1   3   61.89   17.50
 -14   2  -3   37.80   12.60
   2  12  -3   25.40   12.00
 -14   2  -3   21.60    5.70
   2  12  -3   36.70   10.60
  12 -14  -3   21.20    7.30
  12 -14  -3    7.40    5.90
  12 -14  -3    0.50   11.00
  14  -2   3   19.10    5.70
  14  -2   3   30.40   12.50
  -2 -12   3   30.70   15.00
 -12  14   3   48.60   15.60
   3  11  -3   48.60   14.40
  11 -14  -3   47.60    9.10
 -14   3  -3   67.99   10.20
 -14   3  -3   71.69   16.70
  11 -14  -3   76.49   17.80
 -11  14   3   59.99   17.30
  14  -3   3   74.29   17.20
  -3 -11   3   73.79   19.50
  14  -3   3   34.90    8.60
   4  10  -3  199.98   22.00
  10 -14  -3  170.08   25.00
 -14   4  -3  183.88   15.60
  10 -14  -3  126.59   12.20
 -14   4  -3  167.48   19.50
  -4 -10   3  183.48   11.90
  -4 -10   3  197.08   28.20
 -10  14   3  150.18   14.10
 -10  14   3  193.48   28.90
  14  -4   3  149.59   14.20
  14  -4   3  191.38   20.40
   9 -14  -3  155.98   13.60
   5   9  -3  170.48   20.70
   9 -14  -3  164.18   25.30
 -14   5  -3  143.69   15.30
  -9  14   3  206.88   28.30
  14  -5   3  190.98   20.10
  -5  -9   3  144.49    9.90
  -5  -9   3  187.88   27.60
  -9  14   3  163.78   14.80
   8 -14  -3  270.77   26.00
 -14   6  -3  293.37   22.10
   6   8  -3  295.47   27.20
  14  -6   3  300.17   23.10
  -6  -8   3  313.57   27.90
  -8  14   3  287.57   19.70
  -8  14   3  270.97   27.50
   7 -14  -3   29.90   10.50
   7   7  -3   90.29   19.60
   7 -14  -3   43.70   15.90
 -14   7  -3   40.80   13.10
  -7  14   3   87.39   18.80
  -7  14   3   58.89   12.40
  -7  -7   3   41.90   13.20
  14  -7   3   55.19   14.70
 -14   8  -3   26.90   12.70
   6 -14  -3   11.00    8.10
   8   6  -3   42.50   14.10
   6 -14  -3   33.90   14.00
  -6  14   3   12.20   10.40
  -8  -6   3   17.70   10.10
  14  -8   3   32.70   10.20
  14  -8   3   34.20   12.50
  14  -8   3   13.00    8.80
  -6  14   3   39.40    9.40
   9   5  -3   62.69   17.70
   5 -14  -3   48.60   15.30
 -14   9  -3   31.40   11.90
  14  -9   3   45.90    9.60
  -5  14   3   60.69   14.70
  -5  14   3   46.70   15.10
  14  -9   3   62.49   15.70
  -9  -5   3   64.79   16.40
   4 -14  -3   69.39   17.10
 -14  10  -3   52.69   15.30
  10   4  -3   59.79   17.40
  14 -10   3   69.59   17.50
  -4  14   3   86.99   16.00
  14 -10   3   52.69    8.40
  14 -10   3   63.79    9.80
 -10  -4   3   77.19   17.20
  11   3  -3    1.70    8.20
 -14  11  -3   -1.50   10.10
   3 -14  -3   13.80   11.50
  14 -11   3    3.20    3.50
  14 -11   3    1.80    8.60
 -11  -3   3    8.90    8.90
  -3  14   3    8.20    9.00
 -14  12  -3  101.59   21.10
  12   2  -3  119.89   23.50
   2 -14  -3  110.09   21.00
  14 -12   3  114.09   21.60
  -2  14   3  139.89   20.40
 -12  -2   3   80.09   17.60
   1 -14  -3   91.59   20.10
 -14  13  -3   69.99   19.30
   1 -14  -3  145.59   22.00
  -1  14   3  126.19   20.40
 -13  -1   3   96.59   24.30
  14   0  -3   51.49   16.50
 -14  14  -3   26.00   16.10
   0 -14  -3   27.80   13.10
   0 -14  -3   -2.00    8.30
 -14   0   3   23.20   13.10
  14 -14   3   40.30   15.80
   0  14   3   34.40   12.80
 -14  15  -3   12.00   12.80
  15  -1  -3   33.20   16.20
  -1 -14  -3   38.40   12.60
  14 -15   3   33.80   14.70
   1  14   3   40.30   15.10
 -15   1   3   25.20   13.60
  -2 -14  -3   86.69   15.70
 -14  16  -3  105.39   23.10
  -2 -14  -3   99.69   21.40
  16  -2  -3  105.79   24.30
 -16   2   3  101.09   19.50
   2  14   3   70.09   19.20
  14 -16   3   53.59   18.50
  17  -3  -3  319.67   32.50
  -3 -14  -3  282.47   21.90
  -3 -14  -3  256.67   28.60
 -14  17  -3  292.17   32.30
  14 -17   3  293.37   33.80
 -17   3   3  285.77   29.00
   3  14   3  297.57   30.10
  18  -4  -3   64.89   20.20
  -4 -14  -3   70.39   20.50
 -14  18  -3   45.70   14.40
  14 -18   3   56.79   20.50
 -18   4   3   77.79   20.40
   4  14   3   60.29   18.90
  -2  17  -3    3.50    8.10
  -2  17  -3    9.60   11.10
 -15  -2  -3   24.10   14.80
  17 -15  -3   -2.60   10.00
  15   2   3   -8.10   12.20
   2 -17   3   19.30   14.70
 -17  15   3    0.80   13.30
  -1  16  -3   44.90   11.90
  16 -15  -3   19.30   13.50
 -15  -1  -3   44.20   16.20
  16 -15  -3   13.90   10.00
  -1  16  -3   18.90   12.90
  15   1   3   22.60   14.80
   1 -16   3   13.90   16.00
 -16  15   3   35.10   14.70
   0  15  -3   25.10   12.30
  15 -15  -3   23.00   14.20
   0  15  -3   35.90   11.30
 -15   0  -3   28.60   13.60
  15 -15  -3   24.30    7.50
 -15  15   3    2.40   13.00
   0 -15   3   34.80   15.50
  15   0   3   26.10   14.00
   1  14  -3   20.80   10.20
   1  14  -3    4.20   11.30
  14 -15  -3   34.80    8.00
 -15   1  -3   36.20   13.70
 -14  15   3   20.60   15.70
  -1 -14   3   41.70   18.30
  15  -1   3   49.80   16.40
  13 -15  -3   84.69    9.80
  13 -15  -3   65.79   16.30
 -15   2  -3   90.59   19.70
   2  13  -3   71.29   17.40
  15  -2   3   81.09   18.70
  -2 -13   3   90.29   22.80
 -13  15   3  100.19   21.00
  12 -15  -3   13.90    5.60
   3  12  -3    0.20   10.00
 -15   3  -3   11.10    5.90
 -15   3  -3   14.60   11.10
  12 -15  -3    9.60    9.50
  -3 -12   3   -0.10   11.30
  15  -3   3    5.20    8.80
 -12  15   3   43.30   15.20
  -3 -12   3   28.00   14.70
  15  -3   3   12.30    7.10
  11 -15  -3   12.60    7.50
  11 -15  -3   32.20   14.00
   4  11  -3   29.10   14.10
 -15   4  -3   32.60    8.90
  -4 -11   3   32.20    7.50
  15  -4   3   -1.80    7.60
  15  -4   3   15.80   12.10
  -4 -11   3   25.50    7.00
 -11  15   3   18.40   15.60
  10 -15  -3   34.40    8.70
  10 -15  -3   69.29   16.40
   5  10  -3   49.90   15.10
 -15   5  -3   52.69   12.20
  -5 -10   3   45.70   16.80
 -10  15   3   65.39   10.20
  15  -5   3   64.19   16.70
 -10  15   3   44.20   16.90
   9 -15  -3    7.90    8.90
 -15   6  -3   47.50   12.60
   9 -15  -3   29.20   12.70
   6   9  -3   23.70   13.60
  -6  -9   3   35.00   14.40
  -9  15   3   62.59   11.30
  -9  15   3   35.60   16.00
  15  -6   3   30.40   12.30
   8 -15  -3   44.20   10.60
   8 -15  -3  106.09   20.40
   7   8  -3  110.99   21.20
 -15   7  -3   80.29   15.20
  -8  15   3   80.69   19.40
  -8  15   3   96.59   14.60
  -7  -8   3   86.19   19.00
  15  -7   3   64.19   13.80
  15  -7   3   99.29   19.50
   7 -15  -3    7.60    8.70
 -15   8  -3   35.20   13.30
   7 -15  -3   39.20   12.50
   8   7  -3   41.90   15.40
  -8  -7   3   53.79   16.50
  -7  15   3   19.10   12.60
  15  -8   3   56.69   12.60
  -7  15   3   45.80   10.90
  15  -8   3   29.30   12.40
   6 -15  -3   43.10   14.10
 -15   9  -3   47.60   14.20
   9   6  -3   64.69   18.60
  -6  15   3   46.40   15.10
  15  -9   3   18.50   12.10
  -9  -6   3   56.39   16.50
  -6  15   3   57.49   14.60
  15  -9   3   26.60    9.60
 -15  10  -3   22.50   12.20
  10   5  -3   -0.40   11.60
   5 -15  -3   12.20   10.90
 -10  -5   3   28.30   12.30
  15 -10   3   15.80    6.60
  15 -10   3   18.70   11.40
  -5  15   3   27.00    9.30
   4 -15  -3    7.90   10.40
 -15  11  -3   10.00   11.60
  11   4  -3    2.60   13.90
  -4  15   3   24.80   10.40
  15 -11   3   20.30    6.00
 -11  -4   3   18.40   13.60
  15 -11   3   28.90    6.90
 -15  12  -3   29.00   15.20
   3 -15  -3   57.49   16.80
  12   3  -3   57.19   18.70
  15 -12   3   23.90   12.20
 -12  -3   3   28.70   13.40
  -3  15   3   62.19   13.40
 -15  13  -3  100.09   23.60
  13   2  -3  105.69   24.20
   2 -15  -3  124.59   23.00
   2 -15  -3  116.59   20.40
 -13  -2   3  137.19   22.90
  -2  15   3  118.19   18.50
  15 -13   3  102.99   21.80
   1 -15  -3   15.30   11.70
  14   1  -3   10.00   14.60
 -15  14  -3    7.00   10.90
  -1  15   3   24.20   11.10
  15 -14   3   24.50   13.90
 -14  -1   3   10.50   10.70
   0 -15  -3   10.60    9.60
 -15  15  -3    5.20   13.10
  15   0  -3   22.70   15.10
   0 -15  -3    6.00   11.80
 -15   0   3    3.00    8.20
   0  15   3    1.90   10.10
  15 -15   3   25.80   11.80
 -15  16  -3   20.00   16.40
  -1 -15  -3   36.30   16.30
  16  -1  -3   15.70   14.60
  -1 -15  -3   27.10   11.70
 -16   1   3   43.60   16.60
   1  15   3   18.40   10.70
  15 -16   3   23.20   15.30
  17  -2  -3   70.29   20.80
  -2 -15  -3   45.50   18.40
 -15  17  -3   61.79   21.30
  -2 -15  -3   30.00   12.20
   2  15   3   45.10   16.70
 -17   2   3   39.90   15.00
  15 -17   3   47.80   19.00
  -1  17  -3   18.70   11.40
  17 -16  -3   38.30   16.00
 -16  -1  -3   41.10   13.70
 -17  16   3   22.00   14.70
   1 -17   3    0.00   16.80
  16   1   3   20.50   16.10
   0  16  -3   17.10   11.00
 -16   0  -3   -1.60   10.70
  16 -16  -3   18.90   11.60
 -16  16   3    5.20   12.50
  16   0   3   -3.90   13.20
   0 -16   3   24.20   14.90
  15 -16  -3  119.19   23.90
 -16   1  -3  133.19   23.40
   1  15  -3   85.09   18.70
 -15  16   3  113.29   24.60
  16  -1   3   75.29   20.80
  -1 -15   3  138.99   29.60
 -16   2  -3  250.87   26.60
   2  14  -3  260.07   25.40
  14 -16  -3  252.37   27.80
  16  -2   3  227.28   27.40
 -14  16   3  252.97   29.30
  -2 -14   3  254.17   29.50
   3  13  -3  115.99   20.70
  13 -16  -3   59.19    8.30
  13 -16  -3  100.59   25.10
 -16   3  -3   75.59   16.30
  -3 -13   3   80.59   13.00
 -13  16   3   89.89   20.80
  16  -3   3   83.69   23.90
  -3 -13   3  115.09   24.20
  12 -16  -3   15.70   11.90
 -16   4  -3   12.40    7.30
  12 -16  -3   19.80    5.70
   4  12  -3    8.30   12.70
 -16   4  -3   34.40   13.20
 -12  16   3   17.50   13.80
  16  -4   3   18.30   12.50
  -4 -12   3   10.10    6.20
  -4 -12   3    7.80   11.80
   5  11  -3   23.80   15.20
  11 -16  -3   21.60   12.60
 -16   5  -3   21.50    9.90
  -5 -11   3   43.00   17.30
  16  -5   3    9.10   11.50
 -11  16   3   25.90   13.40
  10 -16  -3   27.70    9.60
 -16   6  -3    3.80    7.70
 -10  16   3   19.40    7.00
  16  -6   3   12.30   10.80
 -10  16   3   53.99   17.20
  -6 -10   3   12.20   12.00
 -16   7  -3    9.10    9.90
   9 -16  -3   16.50   13.00
  16  -7   3   20.80   12.40
  -9  16   3   10.90   11.50
  -9  16   3   10.20    7.10
  16  -7   3   11.30   10.40
  -7  -9   3   -2.10    9.50
   8   8  -3   23.40   13.70
 -16   8  -3   20.10   11.40
   8 -16  -3   -3.20   10.60
  -8  16   3    8.30   14.70
  16  -8   3   16.50   10.10
  16  -8   3   11.50   10.90
  -8  16   3   13.00    8.00
  -8  -8   3    3.80   11.10
 -16   9  -3   76.99   16.90
   9   7  -3   67.19   19.30
   7 -16  -3   39.80   15.30
  -7  16   3   88.49   22.70
  16  -9   3   41.60   15.50
  -7  16   3   59.69   13.30
  16  -9   3   25.10   10.30
  -9  -7   3   39.50   13.40
 -16  10  -3   39.90   14.40
  10   6  -3   21.30   13.90
   6 -16  -3   19.10   12.30
 -10  -6   3   38.60   15.60
  -6  16   3   52.99   12.50
  16 -10   3   19.80   10.90
  16 -10   3   18.20    8.50
  11   5  -3   23.80   13.80
   5 -16  -3   17.50   12.00
 -16  11  -3    4.90   10.10
  16 -11   3    9.50    6.60
  16 -11   3    7.80   10.50
 -11  -5   3   18.20   13.80
  -5  16   3   39.60   11.40
   4 -16  -3   66.89   18.20
  12   4  -3  110.59   25.40
  -4  16   3  111.99   18.80
  16 -12   3   91.49   21.30
 -12  -4   3   67.89   17.50
   3 -16  -3   35.00   14.40
 -16  13  -3   28.50   14.50
  13   3  -3    7.40   13.50
   3 -16  -3   16.80   21.90
  16 -13   3   18.70   15.10
  -3  16   3   28.50    9.50
 -13  -3   3   11.80   11.90
 -16  14  -3   20.60   13.00
  14   2  -3  -14.10   10.90
   2 -16  -3   13.50   11.60
   2 -16  -3    7.70   12.40
  16 -14   3   -0.50   10.10
  -2  16   3   31.00   11.90
 -14  -2   3   22.20   12.30
   1 -16  -3   30.80   16.00
  15   1  -3   12.40   14.50
   1 -16  -3   -1.40   11.80
 -16  15  -3   -0.80   14.00
 -15  -1   3   15.10   12.40
  16 -15   3   23.40   14.50
  -1  16   3   25.60   14.40
   0 -16  -3    0.80   11.30
 -16  16  -3   16.80   14.30
   0 -16  -3    4.20   10.40
  16   0  -3  -12.80   13.10
   0  16   3   35.00   13.40
 -16   0   3   26.10   14.20
  16 -16   3   -2.60   10.20
 -16  17  -3   43.90   20.40
  -1 -16  -3    4.30   14.00
  17  -1  -3   14.80   17.00
  -1 -16  -3   -9.90   11.20
  16 -17   3   -3.00   14.60
   1  16   3   32.90   15.10
 -17   1   3   28.80   12.70
   1  16  -3    6.00   12.80
  16 -17  -3    3.60   14.80
 -17   1  -3   34.10   16.40
 -16  17   3   24.50   18.00
  17  -1   3  -11.30   13.00
  -1 -16   3   10.50   17.40
   2  15  -3   64.29   17.30
 -17   2  -3   79.79   21.00
  15 -17  -3  121.99   24.30
  17  -2   3   42.60   18.40
  -2 -15   3  141.89   29.30
  -2 -15   3   34.50   12.50
 -15  17   3  115.39   26.50
 -17   3  -3  195.48   28.00
   3  14  -3  205.08   28.40
  14 -17  -3  205.88   29.90
 -14  17   3  232.08   34.60
  -3 -14   3  185.48   29.60
  17  -3   3  155.28   26.10
  13 -17  -3   30.70   13.80
   4  13  -3   39.60   15.90
  17  -4   3   49.30   17.30
 -13  17   3   39.20   19.10
  -4 -13   3    9.30    7.40
  -4 -13   3   55.79   18.00
   5  12  -3   16.70   15.20
 -17   5  -3   45.80   10.40
  12 -17  -3   30.40   14.50
 -12  17   3   47.00   18.00
  -5 -12   3   54.99   17.90
  17  -5   3   58.39   17.60
 -17   6  -3   45.30   11.20
  11 -17  -3   26.90   14.90
   6  11  -3   45.30   17.30
  -6 -11   3   47.40   19.70
  17  -6   3   43.50   15.30
 -11  17   3   45.10   18.10
   7  10  -3    5.90   13.60
 -17   7  -3   34.10   11.60
  -7 -10   3   22.80   13.20
 -10  17   3    9.30   14.70
 -10  17   3   20.50    7.60
  17  -7   3    9.60   12.20
  17  -7   3   -5.30    9.60
 -17   8  -3   15.40   11.00
   8   9  -3   27.20   14.20
  17  -8   3   31.20   13.30
  -8  -9   3   21.20   13.80
  -9  17   3   33.90    9.30
  -9  17   3   29.10   16.10
  17  -8   3   48.10   13.70
   9   8  -3   17.30   15.20
 -17   9  -3   -6.30    9.30
  17  -9   3    8.60    9.70
  17  -9   3   15.40   12.20
  -9  -8   3   22.70   13.00
  -8  17   3   10.40    8.20
 -17  10  -3   37.30   12.10
  10   7  -3   32.40   15.60
  17 -10   3   15.30   12.20
  -7  17   3   38.20   11.80
  17 -10   3   18.60    9.30
 -10  -7   3   27.50   14.20
  11   6  -3   41.60   18.10
 -17  11  -3   60.39   18.70
   6 -17  -3   45.80   16.50
  17 -11   3   37.10    9.40
  17 -11   3   68.09   17.60
  -6  17   3   61.19   12.40
 -11  -6   3   39.60   16.90
 -17  12  -3   75.09   19.80
  12   5  -3  112.89   25.70
   5 -17  -3  102.09   21.60
 -12  -5   3   94.69   23.00
  17 -12   3   61.79   17.30
  17 -12   3   63.79    8.00
  -5  17   3   87.89   15.50
  13   4  -3    7.80   14.80
   4 -17  -3   24.20   12.40
 -17  13  -3    1.20   11.40
  17 -13   3   25.60   15.50
  -4  17   3   28.70   10.60
 -13  -4   3    6.80   11.50
   3 -17  -3   14.10   13.40
   3 -17  -3    3.10   12.50
 -17  14  -3    6.60   13.60
  14   3  -3    2.30   13.30
 -14  -3   3   36.60   14.70
  17 -14   3    3.80   14.20
  -3  17   3   16.20   10.60
   2 -17  -3    2.20   12.00
 -17  15  -3   17.90   13.70
   2 -17  -3   16.10   13.20
  15   2  -3   -2.10   15.80
 -15  -2   3   10.60   10.40
  17 -15   3   23.90   15.60
  16   1  -3   -5.40   13.10
   1 -17  -3   13.20   15.00
 -17  16  -3   14.60   14.00
   1 -17  -3    0.50   12.20
  17 -16   3    4.20   14.90
  -1  17   3   -0.90    9.70
 -16  -1   3   16.40   11.80
  14 -18  -3   25.20   17.40
   4  14  -3    6.80   13.10
 -14  18   3   14.00   15.90
  18  -4   3  -23.90   10.70
  -4 -14   3    9.40   14.50
   5  13  -3   83.09   21.10
  13 -18  -3   76.09   22.00
  18  -5   3   66.79   19.70
 -13  18   3   61.69   22.20
  -5 -13   3   79.59   21.70
   6  12  -3   70.99   20.50
 -18   6  -3   20.50   10.90
  12 -18  -3   42.10   17.00
  -6 -12   3   28.70   16.80
 -12  18   3   42.30   18.10
  18  -6   3   55.29   18.50
 -18   7  -3    0.10    9.90
   7  11  -3    1.20   11.70
  11 -18  -3   10.70   14.30
  -7 -11   3  -20.00   13.30
 -11  18   3  -21.70   13.70
  18  -7   3   13.70   14.30
  18  -7   3   -4.00   10.40
   8  10  -3   17.10   15.30
  10 -18  -3   20.40   13.40
 -18   8  -3   25.10   10.80
  -8 -10   3   33.70   16.10
 -10  18   3   29.00   14.80
  18  -8   3   10.60   11.10
  18  -8   3   31.80   15.90
   9   9  -3   40.30   18.80
 -18   9  -3   30.10   13.10
   9 -18  -3   40.70   15.10
  18  -9   3    9.00   10.70
  -9  -9   3   18.30   13.50
  18  -9   3   80.19   19.50
  -9  18   3   22.50   10.00
  10   8  -3   52.89   21.80
   8 -18  -3   37.40   16.40
 -18  10  -3   41.50   15.60
  18 -10   3   26.80   15.00
 -10  -8   3    7.40   14.30
  18 -10   3   15.30   10.20
 -18  11  -3   23.20   14.60
  11   7  -3   -5.20   13.60
   7 -18  -3  -12.80   10.80
  18 -11   3   -0.10    8.50
  18 -11   3    1.00   11.80
 -11  -7   3    4.70   13.00
  -7  18   3   20.70   10.10
   6 -18  -3   13.70   13.50
  12   6  -3   -5.80   14.20
 -18  12  -3    8.00   10.60
  18 -12   3   -6.50   11.40
  -6  18   3    5.80    9.10
 -12  -6   3  -11.80   11.80
 -18  13  -3   16.80   12.60
   5 -18  -3   44.00   17.20
  13   5  -3  -16.60   12.80
  18 -13   3   10.70   10.90
 -13  -5   3    2.10   14.50
  -5  18   3   53.59   11.80
   4 -18  -3   -2.30   12.10
  14   4  -3   10.10   17.90
   4 -18  -3   17.10   14.20
 -18  14  -3    0.30   13.00
  -4  18   3   20.50   10.70
  18 -14   3    1.60   13.40
 -14  -4   3   11.80   13.50
 -19   8  -3   35.40   12.40
  11 -19  -3   81.29   21.70
   8  11  -3   41.70   20.90
  -8 -11   3   62.19   21.90
  19  -8   3   71.99   20.00
  10 -19  -3  101.69   24.10
 -19   9  -3   58.99   16.30
   9  10  -3   61.79   21.20
  19  -9   3   84.79   22.20
  -9 -10   3   66.49   21.10
  19  -9   3   38.40   13.70
  10   9  -3   76.39   25.40
 -19  10  -3   99.99   20.50
   9 -19  -3   82.49   22.50
  19 -10   3   80.79   16.70
  19 -10   3   83.79   22.80
 -10  -9   3   69.19   20.80
 -19  11  -3   35.80   14.30
   8 -19  -3   54.99   20.30
  11   8  -3   38.90   19.90
 -11  -8   3   39.90   19.30
  19 -11   3   22.20   15.30
   0   0  -4    4.60    1.90
   0   0  -4    4.40    4.20
   0   0   4   -0.30    3.60
   0   0   4    1.20    1.90
   0   0   4    1.20    3.20
   3  -2  -4  332.87   16.20
  -1   3  -4  304.77   14.40
  -1   3  -4  315.97   14.30
  -1   3  -4  289.77   12.70
  -2  -1  -4  294.67   12.40
   3  -2  -4  298.77   10.60
   3  -2  -4  277.77   13.40
  -2  -1  -4  308.77   14.20
  -2  -1  -4  298.47   13.00
   2   1   4  301.47   11.50
   1  -3   4  321.37   14.10
   2   1   4  316.57   14.40
  -3   2   4  313.17   10.50
   2   1   4  289.07   13.00
   1  -3   4  285.07   14.70
   1  -3   4  290.37   12.80
  -3   2   4  324.47   16.90
   0   2  -4 2088.89   52.79
  -2   0  -4 2027.30   47.60
   2  -2  -4 2037.60   41.10
  -2   0  -4 2032.20   43.90
   2  -2  -4 2034.10   50.19
   0   2  -4 2056.49   49.00
   0   2  -4 2082.89   47.70
  -2   0  -4 2135.29   47.90
   2  -2  -4 2125.79   49.40
   0  -2   4 1991.20   49.10
  -2   2   4 2061.29   51.39
   2   0   4 2062.09   47.50
   2   0   4 2063.29   44.00
   0  -2   4 2092.89   47.40
   2   0   4 2081.19   48.20
   0  -2   4 2057.09   49.20
  -2   2   4 1965.50   48.60
   1   1  -4  833.32   26.60
   1   1  -4  800.42   22.90
  -2   1  -4  797.02   22.30
   1  -2  -4  829.72   25.10
  -2   1  -4  848.12   24.70
   1  -2  -4  809.22   16.60
   1  -2  -4  812.62   25.00
   1   1  -4  810.72   23.70
   2  -1   4  840.22   25.40
  -1  -1   4  800.62   26.60
  -1   2   4  825.22   26.00
  -1   2   4  848.12   25.40
   2  -1   4  815.02   21.20
   2  -1   4  887.61   24.10
   2  -1   4  804.32   24.10
   2   0  -4 8369.76  169.58
  -2   0   4 8512.75  165.88
   0   2   4 8236.08  157.38
  -1  -2  -4  736.13   23.70
  -1  -2  -4  724.43   22.70
  -1  -2  -4  696.23   18.70
   3  -1  -4  739.53   20.90
   3  -1  -4  737.13   26.50
  -2   3  -4  698.63   22.60
  -2   3  -4  714.73   19.30
   3  -1  -4  698.03   21.60
  -2   3  -4  710.33   23.80
   2  -3   4  708.93   23.90
   2  -3   4  713.13   23.20
   1   2   4  727.93   24.10
   1   2   4  720.83   19.70
   1   2   4  738.03   22.80
   2  -3   4  699.23   20.20
  -3   1   4  725.93   26.90
  -3   1   4  746.93   22.20
  -3   1   4  717.33   22.00
  -2  -2  -4 3681.73   77.99
  -2   4  -4 3642.54   74.69
  -2   4  -4 3689.73   81.69
  -2   4  -4 3552.74   81.29
   4  -2  -4 3621.54   79.09
   4  -2  -4 3787.62   85.99
   4  -2  -4 3670.53   79.79
  -2  -2  -4 3508.25   75.69
   4  -2  -4 3593.04   76.29
  -2  -2  -4 3583.74   81.09
   2  -4   4 3676.13   80.59
   2   2   4 3746.93   81.79
  -4   2   4 3686.73   86.19
   2   2   4 3531.35   77.89
  -4   2   4 3652.23   75.69
   2  -4   4 3719.73   83.69
   2   2   4 3634.14   77.29
   5  -3  -4   98.69    8.20
  -2   5  -4  107.29   10.80
  -2   5  -4   90.69   11.60
  -2   5  -4   92.89    7.30
  -3  -2  -4   91.39    8.20
  -3  -2  -4  104.99    8.70
   5  -3  -4   99.49    9.50
  -2   5  -4  100.69    7.30
  -3  -2  -4  100.79   10.50
   5  -3  -4   95.89   11.30
   5  -3  -4  124.39   10.40
  -5   3   4  101.49    8.00
  -5   3   4  121.19   12.80
   2  -5   4   79.49    9.30
   3   2   4  100.39    8.40
   3   2   4   88.99   10.30
   2  -5   4   97.49   11.30
   3   2   4  104.59    9.30
   4  -3  -4 2066.09   47.40
   4  -3  -4 2087.09   51.49
  -1   4  -4 1948.01   51.79
  -3  -1  -4 2028.80   50.99
  -3  -1  -4 2024.80   47.40
  -3  -1  -4 2011.20   46.60
   4  -3  -4 2022.40   52.89
  -1   4  -4 2103.99   48.50
   4  -3  -4 1971.00   50.49
  -1   4  -4 1901.81   49.50
  -1   4  -4 2073.59   48.60
   3   1   4 1978.50   47.10
   1  -4   4 2023.30   53.69
  -4   3   4 2013.00   54.19
   3   1   4 1993.50   47.40
  -4   3   4 1981.60   44.70
   3   1   4 2054.89   51.09
   1  -4   4 1988.70   49.10
   0   3  -4 4450.65   94.69
   3  -3  -4 4438.06   95.79
   3  -3  -4 4506.95   87.09
  -3   0  -4 4621.64   94.09
   0   3  -4 4306.67   92.19
   3  -3  -4 4358.26   95.19
  -3   0  -4 4317.37   89.89
   3  -3  -4 4305.67   95.49
  -3   0  -4 4421.26   92.09
   3  -3  -4 4410.96   86.69
   0   3  -4 4483.75   96.39
   3   0   4 4424.96   90.29
   3   0   4 4418.16   91.79
   3   0   4 4320.27   92.99
   0  -3   4 4251.77   91.49
   0  -3   4 4451.05   96.99
  -3   3   4 4665.43   98.79
  -3   1  -4 1177.88   30.50
   1   2  -4 1121.79   33.00
   2  -3  -4 1183.08   32.90
   2  -3  -4 1124.09   26.20
   2  -3  -4 1166.18   33.70
   1   2  -4 1255.77   35.50
  -3   1  -4 1168.98   31.90
   1   2  -4 1157.38   30.10
   3  -1   4 1198.18   30.80
  -2   3   4 1175.58   34.30
  -1  -2   4 1156.98   32.40
  -1  -2   4 1205.98   33.90
   3  -1   4 1179.88   29.50
   3  -1   4 1188.28   31.70
   2   1  -4  224.88   14.20
  -3   2  -4  250.17   12.90
   1  -3  -4  229.48   12.10
   1  -3  -4  246.88   13.00
   2   1  -4  227.98   11.70
   1  -3  -4  224.28    8.50
   2   1  -4  213.98   12.00
  -3   2  -4  225.08    9.80
  -2  -1   4  240.18   14.50
   3  -2   4  229.08   11.10
  -2  -1   4  221.98   12.00
   3  -2   4  227.88   10.10
  -1   3   4  215.78    7.90
  -1   3   4  255.57   13.40
  -2  -1   4  266.17   10.70
   3  -2   4  218.58   11.90
   0  -3  -4  713.83   19.80
   0  -3  -4  740.23   24.10
   0  -3  -4  730.83   24.30
  -3   3  -4  740.73   25.00
  -3   3  -4  771.12   23.10
   3   0  -4  769.22   28.30
   3   0  -4  741.83   23.50
  -3   3  -4  736.23   18.80
   3   0  -4  696.23   20.70
   3  -3   4  756.72   19.90
  -3   0   4  714.43   21.20
  -3   0   4  716.73   27.50
   0   3   4  786.72   25.40
  -3   0   4  739.53   22.70
   3  -3   4  721.23   24.00
   0   3   4  732.73   20.40
   0   3   4  734.53   24.10
   3  -3   4  756.52   24.30
   4  -1  -4 3037.10   66.79
  -3   4  -4 3041.00   69.89
   4  -1  -4 3095.69   75.99
   4  -1  -4 3095.89   68.59
  -1  -3  -4 3022.30   65.99
  -3   4  -4 3112.49   61.39
  -1  -3  -4 3077.99   69.19
  -3   4  -4 3047.00   72.09
  -1  -3  -4 3162.58   71.49
   1   3   4 2989.10   69.09
   1   3   4 3354.86   72.69
  -4   1   4 3105.79   76.39
   3  -4   4 3063.19   72.39
   3  -4   4 3054.79   62.99
   1   3   4 3104.09   70.79
  -4   1   4 3170.48   67.59
   3  -4   4 3046.70   70.69
  -3   5  -4 1719.63   45.90
   5  -2  -4 1626.34   42.00
  -2  -3  -4 1669.53   45.90
  -3   5  -4 1642.94   35.10
   5  -2  -4 1711.53   42.60
  -2  -3  -4 1621.54   41.40
   5  -2  -4 1697.63   49.99
  -3   5  -4 1607.34   46.00
  -3   5  -4 1656.93   35.80
  -2  -3  -4 1607.84   41.70
   5  -2  -4 1640.44   42.60
   2   3   4 1608.34   42.00
   2   3   4 1579.14   42.50
   2   3   4 1656.63   45.70
  -5   2   4 1668.43   49.99
   3  -5   4 1643.74   47.80
  -5   2   4 1665.53   41.30
   3  -5   4 1678.03   45.50
  -3  -3  -4 2778.92   68.89
  -3  -3  -4 2629.34   60.79
  -3   6  -4 2720.43   56.09
  -3   6  -4 2763.92   68.79
  -3   6  -4 2653.83   55.09
   6  -3  -4 2680.43   70.89
   6  -3  -4 2681.73   64.29
   6  -3  -4 2781.92   65.09
  -3  -3  -4 2679.73   63.39
  -3   6  -4 2577.84   67.69
   6  -3  -4 2644.24   62.79
   3   3   4 2705.13   61.69
  -6   3   4 2669.93   71.49
   3   3   4 2610.14   64.99
   3  -6   4 2670.03   66.69
   3   3   4 2647.14   67.39
  -6   3   4 2630.54   61.89
   3  -6   4 2673.33   70.79
  -3   7  -4   63.09   11.50
   7  -4  -4   64.59   11.90
  -3   7  -4   63.09    5.40
  -4  -3  -4   64.09    7.20
  -4  -3  -4   61.99    9.80
   7  -4  -4   53.19    9.50
  -3   7  -4   69.59   11.60
  -4  -3  -4   49.40   10.70
   7  -4  -4   71.89    8.30
  -3   7  -4   57.99    5.90
   3  -7   4   61.99   12.90
  -7   4   4   74.99    9.80
   3  -7   4   92.59   12.20
   4   3   4   65.79    8.20
   4   3   4   72.99   10.80
   4   3   4   78.19   12.00
  -4  -2  -4  799.32   24.30
  -2   6  -4  801.52   24.50
   6  -4  -4  786.92   25.30
  -2   6  -4  764.22   23.00
  -2   6  -4  794.62   29.40
   6  -4  -4  743.43   30.20
  -2   6  -4  791.62   30.80
   6  -4  -4  786.42   28.70
  -4  -2  -4  786.32   26.60
  -4  -2  -4  777.02   30.30
   4   2   4  814.42   30.20
   4   2   4  754.72   27.50
   2  -6   4  801.52   32.60
  -6   4   4  782.62   25.20
   2  -6   4  766.42   28.00
   4   2   4  779.32   24.30
  -6   4   4  799.02   31.90
  -4  -1  -4  551.94   19.00
   5  -4  -4  507.65   22.10
  -4  -1  -4  540.45   22.90
   5  -4  -4  545.25   18.30
  -1   5  -4  567.84   24.30
  -4  -1  -4  535.15   19.70
  -1   5  -4  492.15   21.00
   5  -4  -4  509.05   22.60
  -1   5  -4  519.25   19.40
  -1   5  -4  542.15   20.30
  -5   4   4  519.05   24.00
   1  -5   4  518.15   20.70
   4   1   4  533.35   18.50
   4   1   4  517.05   22.20
   1  -5   4  511.05   24.50
   4   1   4  523.05   20.40
   4  -4  -4  616.64   18.10
   4  -4  -4  602.04   23.80
   4  -4  -4  594.34   23.10
   4  -4  -4  611.74   18.60
   0   4  -4  582.14   21.10
  -4   0  -4  561.84   20.10
   0   4  -4  618.04   23.10
  -4   0  -4  589.04   20.40
   0   4  -4  627.64   22.90
  -4   0  -4  600.84   22.60
   0   4  -4  586.34   24.30
   4   0   4  608.74   22.50
   0  -4   4  590.54   25.10
   0  -4   4  582.94   20.60
   4   0   4  578.54   20.50
   4   0   4  601.44   20.10
  -4   4   4  595.24   24.50
   1   3  -4  579.34   23.10
  -4   1  -4  591.34   20.60
   1   3  -4  504.05   22.20
  -4   1  -4  548.25   19.30
   1   3  -4  569.14   19.10
  -4   1  -4  608.94   20.80
   3  -4  -4  602.94   23.40
   1   3  -4  612.04   23.80
   3  -4  -4  545.35   21.10
   3  -4  -4  579.54   17.60
  -3   4   4  632.74   23.70
   4  -1   4  558.74   20.00
   4  -1   4  557.94   19.30
  -1  -3   4  586.84   23.70
  -1  -3   4  594.14   19.10
   4  -1   4  587.74   20.20
   2  -4  -4  297.37   11.80
  -4   2  -4  308.17   14.90
   2   2  -4  326.87   12.60
   2   2  -4  298.47   17.30
   2   2  -4  323.87   17.60
   2  -4  -4  306.77   16.10
   2  -4  -4  325.67   15.10
   2   2  -4  296.37   16.00
   2  -4  -4  317.07   16.20
  -4   2  -4  314.47   13.20
  -2  -2   4  300.97   12.10
   4  -2   4  320.07   13.10
  -2   4   4  319.77   11.10
   4  -2   4  284.77   13.20
  -2  -2   4  305.37   15.80
  -2   4   4  330.77   16.20
   4  -2   4  273.87   13.80
   3   1  -4   62.49    6.50
  -4   3  -4   56.39    5.50
   1  -4  -4   82.89   11.00
   1  -4  -4   72.69    9.90
   3   1  -4   73.39   11.20
   1  -4  -4   58.09    6.00
   3   1  -4   78.49   10.00
   1  -4  -4   67.19    7.80
  -4   3  -4   67.89    9.30
   4  -3   4   62.59    5.70
  -3  -1   4   68.09    9.10
  -1   4   4   58.69    5.70
  -3  -1   4   65.99    5.60
   4  -3   4   77.99    8.20
  -1   4   4   68.49    9.40
   4  -3   4   64.89    7.50
  -4   4  -4   31.20    3.70
   4   0  -4   28.70    7.80
  -4   4  -4   24.70    6.90
   0  -4  -4   35.40    7.60
   0  -4  -4   36.30    5.90
   0  -4  -4   33.70    7.50
   4   0  -4   26.30    4.70
   0  -4  -4   32.70    6.80
   4   0  -4   38.40    7.40
  -4   4  -4   25.50    6.10
   4  -4   4   23.50    6.40
   0   4   4   29.50    7.50
  -4   0   4   27.70    6.30
  -4   0   4   25.40    4.80
   4  -4   4   29.10    3.80
   4  -4   4   32.30    7.40
  -1  -4  -4  593.64   21.40
   5  -1  -4  582.04   22.50
   5  -1  -4  613.54   27.60
   5  -1  -4  591.04   19.60
  -1  -4  -4  648.04   23.00
  -4   5  -4  608.84   25.40
  -4   5  -4  619.14   23.30
  -1  -4  -4  633.74   24.60
  -4   5  -4  622.24   13.60
   5  -1  -4  611.94   20.40
   4  -5   4  597.04   14.40
  -5   1   4  607.44   21.90
   1   4   4  575.14   21.80
   4  -5   4  619.44   25.40
   1   4   4  633.04   24.60
   4  -5   4  570.04   23.60
   6  -2  -4 1367.76   38.90
  -2  -4  -4 1310.67   37.90
   6  -2  -4 1323.77   44.90
   6  -2  -4 1343.37   36.70
  -2  -4  -4 1293.07   36.60
  -4   6  -4 1317.37   40.30
   6  -2  -4 1332.27   36.20
  -4   6  -4 1311.87   42.20
  -2  -4  -4 1267.17   40.70
   4  -6   4 1339.97   43.40
  -6   2   4 1343.77   37.40
   2   4   4 1341.67   41.10
   2   4   4 1278.47   38.70
   4  -6   4 1363.56   41.20
   7  -3  -4  189.28   12.40
  -4   7  -4  167.78   14.10
   7  -3  -4  166.68   12.30
  -3  -4  -4  212.38   16.40
   7  -3  -4  177.98   15.70
   7  -3  -4  193.18   12.80
  -4   7  -4  164.68   14.70
  -3  -4  -4  191.18   13.50
  -3  -4  -4  171.78   11.10
   4  -7   4  154.88   15.30
   3   4   4  179.98   14.90
   3   4   4  197.88   14.30
  -7   3   4  178.08   12.40
  -4  -4  -4  798.62   25.80
   8  -4  -4  821.72   30.30
   8  -4  -4  843.52   36.30
  -4  -4  -4  777.42   30.20
  -4   8  -4  829.92   19.10
  -4   8  -4  782.42   33.70
  -4  -4  -4  736.43   33.30
  -4   8  -4  843.52   33.90
   8  -4  -4  877.01   34.70
  -4   8  -4  831.42   20.40
   4  -8   4  836.72   36.80
   4   4   4  874.01   34.40
   4  -8   4  794.52   32.30
  -8   4   4  886.51   30.40
   4   4   4  846.02   32.90
   9  -5  -4  751.02   34.50
  -5  -4  -4  752.02   31.00
  -4   9  -4  772.42   20.00
   9  -5  -4  738.93   29.80
  -4   9  -4  743.53   21.70
   9  -5  -4  828.62   36.90
  -5  -4  -4  760.92   24.50
   9  -5  -4  800.62   31.20
  -4   9  -4  813.62   35.50
  -5  -4  -4  783.52   25.60
   5   4   4  739.73   34.00
   4  -9   4  756.72   37.10
  -9   5   4  744.73   29.50
   5   4   4  700.33   32.00
   8  -5  -4  196.48   15.80
   8  -5  -4  167.08   12.80
  -3   8  -4  176.98    9.30
  -3   8  -4  156.28   14.90
  -5  -3  -4  149.49   14.50
  -3   8  -4  171.18   15.60
   8  -5  -4  157.28   13.40
  -3   8  -4  150.18   15.00
  -5  -3  -4  162.78   10.40
  -5  -3  -4  173.28   14.00
   3  -8   4  171.08   14.00
   5   3   4  170.88   15.50
   5   3   4  168.78   10.50
   3  -8   4  163.28   17.00
   7  -5  -4  174.88   14.80
  -2   7  -4  172.88   10.30
  -2   7  -4  184.88   15.20
  -5  -2  -4  190.48   13.20
  -2   7  -4  164.28   11.00
  -5  -2  -4  152.58   14.30
   7  -5  -4  163.48   13.20
  -2   7  -4  169.18   14.00
  -5  -2  -4  166.58   10.40
   7  -5  -4  160.08   11.40
   5   2   4  172.08   14.80
  -7   5   4  191.48   16.30
   5   2   4  174.28   10.40
   2  -7   4  175.78   16.30
   5   2   4  173.78   13.40
   2  -7   4  162.48   13.00
  -1   6  -4   41.10    9.60
   6  -5  -4   39.30    9.00
  -5  -1  -4   51.09    8.60
  -5  -1  -4   44.30    7.10
   6  -5  -4   55.49   10.10
   6  -5  -4   37.40    6.70
  -1   6  -4   48.10    8.30
  -1   6  -4   49.20    7.70
  -1   6  -4   49.90    9.10
  -5  -1  -4   61.49   10.80
   6  -5  -4   49.50    7.40
   5   1   4   49.10    9.70
  -6   5   4   51.99   10.50
   5   1   4   52.89    7.10
   1  -6   4   50.49    8.70
   5   1   4   48.70    8.80
   1  -6   4   52.49   11.00
  -5   0  -4  528.55   19.50
   5  -5  -4  522.05   23.80
  -5   0  -4  566.44   23.60
   0   5  -4  526.55   21.90
   5  -5  -4  537.55   18.50
   5  -5  -4  587.14   23.20
   0   5  -4  549.54   21.50
   5  -5  -4  549.05   19.50
   0   5  -4  548.45   22.70
  -5   0  -4  551.04   21.00
   0   5  -4  517.35   24.60
   5   0   4  557.14   19.50
   5   0   4  532.95   21.30
   0  -5   4  533.15   25.70
   5   0   4  539.05   22.80
  -5   5   4  520.75   23.90
   0  -5   4  536.15   20.60
  -5   1  -4  994.10   29.70
  -5   1  -4  970.20   29.80
   1   4  -4 1004.10   34.80
  -5   1  -4 1003.70   31.60
   4  -5  -4  992.00   34.10
   4  -5  -4  986.70   31.00
   1   4  -4 1007.10   33.80
   1   4  -4  986.20   33.30
   4  -5  -4  942.91   27.80
   1   4  -4  974.50   28.80
  -1  -4   4 1039.70   36.00
   5  -1   4 1024.90   30.50
  -1  -4   4  963.00   27.80
   5  -1   4  928.11   30.30
  -4   5   4 1017.70   33.60
   5  -1   4  990.40   29.20
   3  -5  -4 1899.91   48.70
   2   3  -4 1989.10   53.89
   3  -5  -4 1921.31   52.69
   2   3  -4 1964.80   54.29
   3  -5  -4 1904.41   46.30
   2   3  -4 2019.70   54.59
  -5   2  -4 1950.60   48.10
   2   3  -4 1974.40   45.20
  -5   2  -4 1972.50   49.50
  -3   5   4 1904.91   51.09
   5  -2   4 1892.21   47.90
   5  -2   4 1910.61   47.10
  -2  -3   4 2049.59   54.29
   5  -2   4 1920.21   48.00
  -3   5   4 1958.00   44.40
  -2  -3   4 1891.91   47.00
   3   2  -4 2192.68   60.59
   2  -5  -4 2125.09   53.49
   2  -5  -4 2192.88   52.09
  -5   3  -4 2159.28   50.69
   2  -5  -4 2272.27   58.19
   3   2  -4 2159.08   57.59
   3   2  -4 2230.08   51.09
  -5   3  -4 2225.98   55.99
   3   2  -4 2189.68   60.79
   5  -3   4 2218.58   53.59
  -3  -2   4 2242.08   57.39
  -2   5   4 2269.57   56.19
  -3  -2   4 2195.38   48.10
   5  -3   4 2231.68   54.59
   5  -3   4 2184.58   49.90
   5  -3   4 2267.67   54.59
  -2   5   4 2227.08   53.09
  -5   4  -4 1474.95   34.70
   1  -5  -4 1461.55   39.30
   4   1  -4 1392.66   42.60
   4   1  -4 1498.75   47.70
  -5   4  -4 1523.85   43.70
   1  -5  -4 1473.35   41.20
   1  -5  -4 1557.04   44.00
   4   1  -4 1516.65   34.70
   4   1  -4 1503.15   47.90
   1  -5  -4 1581.44   44.00
  -4  -1   4 1464.15   34.70
  -4  -1   4 1503.35   42.50
  -1   5   4 1509.15   39.00
   5  -4   4 1430.66   41.50
   5  -4   4 1487.25   42.10
   5  -4   4 1520.05   34.40
  -1   5   4 1553.54   43.00
   5   0  -4  170.68   15.50
   0  -5  -4  181.58   13.10
  -5   5  -4  169.18   11.90
   0  -5  -4  162.68   11.50
   5   0  -4  168.38   12.90
   0  -5  -4  149.39   12.30
  -5   5  -4  165.48    6.60
   0  -5  -4  145.69   12.20
  -5   5  -4  172.48   13.70
   5   0  -4  171.98   15.70
  -5   0   4  148.29   11.60
   0   5   4  148.09   11.00
   0   5   4  160.18   13.00
   5  -5   4  158.28    6.40
   5  -5   4  151.08   12.80
   5  -5   4  167.58   13.00
   6  -1  -4  505.25   18.20
  -1  -5  -4  503.55   21.60
  -5   6  -4  517.45   22.30
  -1  -5  -4  534.55   21.80
   6  -1  -4  494.45   26.60
  -1  -5  -4  512.65   23.20
  -5   6  -4  480.15   24.20
   6  -1  -4  516.55   26.90
   6  -1  -4  506.65   22.50
   6  -1  -4  486.65   17.50
  -1  -5  -4  529.05   21.80
  -6   1   4  513.85   21.40
   1   5   4  485.65   22.60
   1   5   4  497.05   21.60
   5  -6   4  473.45   22.50
   5  -6   4  497.65   24.20
   7  -2  -4  326.77   15.30
  -5   7  -4  359.96   19.30
  -2  -5  -4  322.37   16.50
   7  -2  -4  342.47   18.40
   7  -2  -4  341.37   15.60
  -2  -5  -4  302.47   17.30
  -2  -5  -4  345.97   20.30
  -2  -5  -4  331.37   16.90
  -5   7  -4  331.47   20.60
   7  -2  -4  329.87   22.40
   2   5   4  327.47   18.40
   5  -7   4  344.17   21.30
   2   5   4  308.87   19.00
  -7   2   4  357.96   18.00
   5  -7   4  317.07   19.20
   8  -3  -4   -2.40    4.80
  -3  -5  -4    7.10    4.90
   8  -3  -4   -1.50    6.30
  -5   8  -4   10.70    8.20
   8  -3  -4    2.70    4.50
  -3  -5  -4    6.90    6.60
   8  -3  -4    9.00    4.60
  -5   8  -4   14.20    6.80
   8  -3  -4    1.00    5.00
  -3  -5  -4    8.60    4.70
  -3  -5  -4    3.00    5.10
   5  -8   4    3.00    5.80
   3   5   4    8.00    6.30
   3   5   4   -7.00    5.60
   5  -8   4    1.60    6.80
  -8   3   4    4.80    5.20
  -5   9  -4  332.97   23.30
   9  -4  -4  261.17   21.30
   9  -4  -4  313.37   22.80
  -4  -5  -4  293.77   19.50
  -4  -5  -4  288.47   14.90
   9  -4  -4  279.17   18.30
  -4  -5  -4  310.67   16.00
   9  -4  -4  301.17   17.40
   5  -9   4  322.67   23.70
  -9   4   4  299.87   18.30
   4   5   4  313.37   21.10
   4   5   4  304.87   20.40
  -5  -5  -4  300.87   20.70
  10  -5  -4  354.06   25.30
  -5  -5  -4  328.27   16.20
  -5  10  -4  347.47   25.00
  -5  -5  -4  347.37   15.90
 -10   5   4  342.87   20.50
   5   5   4  360.96   24.40
   5 -10   4  338.27   25.80
  -5  11  -4  502.25   13.90
  -5  11  -4  509.65   14.90
  11  -6  -4  462.35   25.40
  -5  11  -4  513.65   31.10
  -6  -5  -4  533.55   29.00
  -6  -5  -4  518.15   19.90
  11  -6  -4  525.65   31.60
  -6  -5  -4  520.25   19.30
   6   5   4  519.25   30.90
   5 -11   4  510.45   33.40
  -6  -4  -4  368.96   16.20
  10  -6  -4  389.06   25.40
  -6  -4  -4  408.36   16.50
  10  -6  -4  421.76   23.40
  -6  -4  -4  370.16   22.60
  -4  10  -4  374.96   30.00
  10  -6  -4  353.76   25.10
  -4  10  -4  399.66   14.40
   6   4   4  399.26   26.10
   4 -10   4  435.26   29.40
  -6  -3  -4  202.98   11.40
  -3   9  -4  194.88   11.10
  -3   9  -4  216.38   18.70
  -6  -3  -4  180.68   15.70
  -3   9  -4  190.08   12.20
   9  -6  -4  236.18   18.70
   9  -6  -4  192.28   15.90
   9  -6  -4  200.98   15.30
   6   3   4  224.68   21.80
   3  -9   4  194.08   15.80
  -9   6   4  238.18   18.50
   6   3   4  177.08   16.10
   8  -6  -4  252.87   15.20
   8  -6  -4  245.78   17.50
  -6  -2  -4  180.28   17.00
  -2   8  -4  235.98   17.70
   8  -6  -4  237.28   17.20
  -2   8  -4  216.48   17.50
  -2   8  -4  215.18   12.60
  -6  -2  -4  251.87   12.50
  -6  -2  -4  233.48   15.70
   8  -6  -4  224.28   14.00
   2  -8   4  261.37   19.80
   6   2   4  231.88   11.90
  -8   6   4  217.68   17.30
   2  -8   4  264.47   21.20
  -8   6   4  232.18   18.50
   6   2   4  228.58   17.80
   6   2   4  252.77   17.30
   7  -6  -4 1580.34   43.30
   7  -6  -4 1487.05   41.50
  -6  -1  -4 1560.94   49.50
  -1   7  -4 1484.65   49.90
  -6  -1  -4 1560.44   39.50
  -6  -1  -4 1575.54   45.00
   7  -6  -4 1546.65   46.70
  -1   7  -4 1445.86   41.40
  -1   7  -4 1527.35   46.00
   1  -7   4 1491.05   43.90
   6   1   4 1540.15   39.20
  -7   6   4 1516.55   48.60
   1  -7   4 1571.14   52.99
  -7   6   4 1514.65   48.80
   6   1   4 1550.84   47.00
   6   1   4 1483.75   47.20
   6  -6  -4  302.17   15.40
   6  -6  -4  278.97   16.50
   0   6  -4  261.37   15.60
   0   6  -4  293.57   16.30
  -6   0  -4  312.17   14.40
  -6   0  -4  272.37   15.60
   6  -6  -4  312.67   19.10
   6  -6  -4  291.27   14.00
  -6   0  -4  302.47   18.60
   0  -6   4  273.97   14.90
  -6   6   4  271.77   18.30
   0  -6   4  283.87   20.30
   6   0   4  282.47   17.50
   6   0   4  286.07   13.60
   6   0   4  284.87   16.70
  -6   6   4  297.57   18.60
  -6   1  -4  747.93   28.30
  -6   1  -4  749.53   24.90
   5  -6  -4  711.63   29.50
  -6   1  -4  690.33   25.60
   5  -6  -4  685.93   24.40
   5  -6  -4  701.63   25.70
   1   5  -4  716.73   28.00
   1   5  -4  646.84   29.60
   1   5  -4  729.23   24.70
  -1  -5   4  723.03   31.40
   6  -1   4  749.42   26.70
  -5   6   4  729.53   30.30
  -1  -5   4  716.23   23.60
   6  -1   4  730.83   27.10
  -5   6   4  671.73   27.80
   6  -1   4  687.23   23.60
   4  -6  -4 1705.53   45.20
  -6   2  -4 1659.23   45.10
  -6   2  -4 1692.63   46.30
   2   4  -4 1729.33   51.59
   2   4  -4 1717.03   41.90
   4  -6  -4 1668.63   44.40
   4  -6  -4 1779.52   51.29
  -6   2  -4 1692.53   46.10
   2   4  -4 1700.23   50.59
   6  -2   4 1734.23   46.00
  -4   6   4 1702.83   48.20
   6  -2   4 1734.83   44.50
  -2  -4   4 1747.63   52.09
  -2  -4   4 1688.23   41.10
  -4   6   4 1719.83   41.80
   6  -2   4 1676.93   44.90
   3   3  -4  511.85   25.00
   3  -6  -4  455.05   19.40
   3   3  -4  447.46   23.00
   3  -6  -4  480.45   23.20
   3  -6  -4  470.25   19.60
  -6   3  -4  483.75   21.10
  -6   3  -4  469.35   19.00
  -3  -3   4  470.55   23.10
   6  -3   4  472.55   19.90
   6  -3   4  462.75   18.10
  -3   6   4  493.15   21.50
  -3   6   4  457.35   17.60
  -3  -3   4  478.75   15.50
   6  -3   4  459.55   19.80
   2  -6  -4  402.66   18.80
   4   2  -4  439.36   24.20
  -6   4  -4  440.96   21.20
   2  -6  -4  443.16   21.80
   4   2  -4  415.56   21.70
   4   2  -4  452.55   24.50
   4   2  -4  426.06   13.80
   2  -6  -4  404.56   18.70
  -6   4  -4  436.76   17.90
   6  -4   4  439.66   15.80
  -2   6   4  413.56   19.80
  -4  -2   4  438.66   13.90
   6  -4   4  464.15   19.90
   6  -4   4  446.46   20.20
  -2   6   4  423.66   17.80
   6  -4   4  419.96   19.50
  -4  -2   4  436.56   21.50
  -6   5  -4   30.50    9.00
   1  -6  -4   53.99   10.00
   1  -6  -4   33.20    8.40
   1  -6  -4   31.20    7.40
   5   1  -4   24.50    8.40
   5   1  -4   36.00    8.70
  -6   5  -4   35.80    5.30
   5   1  -4   33.30    4.50
   1  -6  -4   31.20    8.10
   5   1  -4   36.20   10.50
  -1   6   4   41.80    8.10
   6  -5   4   30.00    8.30
  -1   6   4   34.10    8.50
   6  -5   4   23.10    7.50
  -5  -1   4   38.40    8.40
   6  -5   4   30.00    4.30
   6   0  -4  266.77   16.90
   0  -6  -4  238.78   15.30
  -6   6  -4  236.48   17.20
   0  -6  -4  247.28   16.00
   0  -6  -4  266.67   16.10
   6   0  -4  284.17   20.80
   0  -6  -4  262.27   16.80
   6   0  -4  271.77   11.30
   0   6   4  250.77   15.50
   6  -6   4  246.38   17.20
  -6   0   4  261.47   16.00
   6  -6   4  247.48    6.80
   0   6   4  256.77   16.50
   7  -1  -4    0.30    6.10
  -1  -6  -4   12.20    5.90
  -1  -6  -4   -0.70    3.60
  -6   7  -4    2.20    5.90
  -1  -6  -4    1.00    5.40
   7  -1  -4    7.20    3.40
  -1  -6  -4   12.20    5.90
   7  -1  -4    5.30    6.80
   7  -1  -4    5.30    3.20
  -6   7  -4    5.00    5.60
  -7   1   4    4.20    5.30
   6  -7   4    8.70    5.60
   6  -7   4   -8.60    4.60
   1   6   4    7.50    6.20
   1   6   4    0.60    5.10
  -6   8  -4   65.09   13.10
   8  -2  -4   57.39   11.40
   8  -2  -4   75.49   14.40
  -2  -6  -4   55.89    9.40
  -2  -6  -4   58.39    9.80
  -2  -6  -4   63.49   11.20
  -2  -6  -4   51.19   12.00
   8  -2  -4   52.39    7.70
   8  -2  -4   64.69   14.10
  -6   8  -4   48.50    9.90
   8  -2  -4   64.99    8.60
  -8   2   4   48.60    9.50
   2   6   4   44.10   10.20
   2   6   4   68.39   12.40
   6  -8   4   81.09   15.00
   6  -8   4   50.69   10.80
   9  -3  -4  189.08   12.90
   9  -3  -4  173.38   12.30
  -3  -6  -4  164.98   12.60
   9  -3  -4  147.39   14.30
   9  -3  -4  178.08   20.20
  -6   9  -4  209.88   22.00
   9  -3  -4  177.08   18.40
  -3  -6  -4  186.68   12.90
  -3  -6  -4  202.58   16.70
   3   6   4  177.58   16.80
   3   6   4  186.08   16.40
  -9   3   4  158.38   14.00
  10  -4  -4   11.80    5.80
  -4  -6  -4    4.10    7.80
  10  -4  -4   16.80    9.90
  -6  10  -4    6.50    9.00
  -4  -6  -4   19.00    6.00
  -4  -6  -4   11.50    5.60
   4   6   4   15.20    9.50
   6 -10   4   14.90   10.20
  -5  -6  -4  145.59   11.50
  -5  -6  -4  169.48   17.10
  11  -5  -4  186.48   15.00
  -6  11  -4  163.78   23.40
  -5  -6  -4  159.18   12.20
  11  -5  -4  178.48   19.60
 -11   5   4  161.08   15.90
   5   6   4  158.38   18.60
   6 -11   4  171.98   24.40
  12  -6  -4    0.10    8.90
  -6  -6  -4    6.50    4.90
  -6  -6  -4    7.40    7.30
  -6  -6  -4    2.10    4.20
  -6  12  -4   14.10   11.30
   6   6   4    8.20    9.80
   6 -12   4   -7.40    9.70
  -7  -6  -4   62.29   14.60
  -7  -6  -4   68.89    7.00
  13  -7  -4   62.79   15.40
  -7  -6  -4   75.29    6.90
  -6  13  -4   58.49   17.40
   6 -13   4   52.49   16.40
   7   6   4   78.49   17.50
  12  -7  -4  203.08   20.60
  -5  12  -4  222.18   22.50
  -7  -5  -4  206.58   10.70
  -5  12  -4  199.58   10.50
  -7  -5  -4  215.08   19.80
  -7  -5  -4  193.58   11.20
   7   5   4  224.08   22.50
   5 -12   4  198.08   27.50
  -7  -4  -4  321.47   14.30
  11  -7  -4  346.07   25.50
  -4  11  -4  352.36   26.60
  -4  11  -4  342.57   14.50
  -7  -4  -4  366.36   23.70
  -7  -4  -4  325.57   14.10
  -4  11  -4  315.77   15.90
   4 -11   4  336.27   27.80
 -11   7   4  356.46   24.10
   7   4   4  320.87   24.90
  -3  10  -4  586.74   31.10
  10  -7  -4  586.14   27.30
  -3  10  -4  551.84   23.10
  -3  10  -4  604.14   21.60
  10  -7  -4  582.44   30.00
  -7  -3  -4  584.04   19.90
  -7  -3  -4  526.35   27.70
   7   3   4  629.94   32.60
 -10   7   4  563.04   30.20
   3 -10   4  590.04   35.10
  -7  -2  -4  424.96   22.80
   9  -7  -4  423.16   21.90
  -2   9  -4  434.06   18.90
   9  -7  -4  414.16   21.20
   9  -7  -4  404.76   26.30
  -7  -2  -4  454.35   17.10
   9  -7  -4  416.66   24.20
  -2   9  -4  446.56   25.20
  -9   7   4  413.46   25.30
   2  -9   4  451.35   29.60
   2  -9   4  401.06   22.00
   7   2   4  395.16   16.20
  -7  -1  -4   23.50    8.00
  -1   8  -4   23.30    6.60
  -7  -1  -4   26.00    6.10
   8  -7  -4   29.80    7.90
   8  -7  -4   31.40    7.80
  -7  -1  -4   24.20    9.30
  -1   8  -4   23.80    8.40
   8  -7  -4   33.30    9.50
   1  -8   4   34.90   11.70
   7   1   4   26.60    5.60
   1  -8   4   29.70    8.00
  -8   7   4   14.10    7.60
  -8   7   4   37.80   10.50
   7   1   4   28.30    8.50
   7   1   4   31.80    9.80
   0   7  -4  120.79   11.80
   7  -7  -4  130.29   11.30
  -7   0  -4  100.49    9.20
   0   7  -4  107.39   15.30
   7  -7  -4  105.79    9.40
  -7   0  -4  119.19   13.40
  -7   0  -4  106.79   11.50
   0   7  -4  131.49   12.10
   7  -7  -4  112.99   11.20
   7  -7  -4  128.39   16.40
   0  -7   4  108.09   10.20
   7   0   4  123.79   12.70
  -7   7   4  109.09   14.60
   0  -7   4  135.59   18.80
  -7   7   4  115.19   15.90
   7   0   4  139.99   13.70
   7   0   4  137.99    9.70
   6  -7  -4   86.99   11.50
  -7   1  -4   74.49    9.60
   1   6  -4   78.99   12.20
  -7   1  -4   67.59   10.30
   1   6  -4   53.99   11.60
   6  -7  -4   80.79   11.30
   1   6  -4   60.49    9.00
   6  -7  -4   79.39   12.80
   6  -7  -4   61.39    8.50
  -7   1  -4   64.09   11.30
  -6   7   4   53.59   11.80
   7  -1   4   69.19    8.80
   7  -1   4   72.09   11.20
  -1  -6   4   62.39   12.40
  -6   7   4   57.79   10.70
  -1  -6   4   71.89    7.90
   7  -1   4   63.89   11.00
   2   5  -4   48.00   10.80
   2   5  -4   33.00    6.10
  -7   2  -4   43.20    9.20
  -7   2  -4   37.70    8.50
   5  -7  -4   53.89    8.70
   5  -7  -4   43.00    8.00
  -7   2  -4   37.20    7.60
   2   5  -4   34.50    9.70
   5  -7  -4   52.09   11.10
  -2  -5   4   37.60   10.70
  -2  -5   4   43.40    6.60
   7  -2   4   54.49    8.50
   7  -2   4   47.30    8.90
  -5   7   4   40.90   10.40
   7  -2   4   48.50   10.20
  -5   7   4   55.59   10.60
   4  -7  -4  836.12   38.40
  -7   3  -4  828.02   29.90
   3   4  -4  836.22   34.40
   4  -7  -4  926.91   29.50
   3   4  -4  831.22   24.30
  -7   3  -4  799.52   29.40
   4  -7  -4  903.41   30.40
  -4   7   4  843.92   31.20
  -3  -4   4  842.52   34.30
   7  -3   4  884.41   28.70
   7  -3   4  867.21   29.10
  -4   7   4  882.81   34.80
   7  -3   4  903.21   31.10
  -4   7   4  849.32   27.00
   4   3  -4  319.47   29.80
  -7   4  -4  305.87   15.50
   3  -7  -4  320.07   16.40
   3  -7  -4  269.27   20.90
   3  -7  -4  298.27   16.80
  -7   4  -4  294.87   17.60
   4   3  -4  284.07   11.10
   4   3  -4  295.27   20.50
  -3   7   4  305.27   15.40
   7  -4   4  309.17   14.50
  -4  -3   4  325.07   20.10
  -4  -3   4  300.17   10.90
   7  -4   4  304.37   17.30
   7  -4   4  286.57   16.20
  -3   7   4  296.37   17.40
   2  -7  -4  396.86   20.00
   2  -7  -4  403.96   19.40
  -7   5  -4  394.36   21.50
   5   2  -4  386.16   12.10
   5   2  -4  421.06   25.00
   5   2  -4  384.86   24.30
   2  -7  -4  394.06   21.70
  -7   5  -4  403.26   18.00
   7  -5   4  406.06   19.80
  -2   7   4  385.66   18.60
   7  -5   4  386.96   20.50
   7  -5   4  398.06   14.70
  -5  -2   4  363.26   12.00
  -2   7   4  408.46   20.70
  -5  -2   4  384.66   21.20
   7  -5   4  411.56   20.20
   1  -7  -4  726.23   29.70
   1  -7  -4  675.93   27.70
   6   1  -4  694.83   30.40
   6   1  -4  737.33   34.60
   1  -7  -4  697.13   28.40
   6   1  -4  726.73   18.50
  -7   6  -4  667.23   30.20
   6   1  -4  697.73   18.90
   6   1  -4  691.43   33.50
   1  -7  -4  760.72   30.30
   7  -6   4  710.53   18.70
  -1   7   4  739.43   28.10
  -6  -1   4  743.43   29.60
   7  -6   4  769.62   31.00
  -1   7   4  701.53   28.50
   7  -6   4  724.63   29.30
   7  -6   4  745.53   28.80
   0  -7  -4  285.47   17.80
  -7   7  -4  285.57   20.00
   0  -7  -4  283.87   18.00
   0  -7  -4  291.57   18.50
   7   0  -4  270.57   21.50
   7   0  -4  297.37   19.30
   7   0  -4  294.57   21.80
   7   0  -4  297.17   11.70
   7   0  -4  288.17   11.00
   0  -7  -4  279.47   18.30
   7  -7   4  301.17   20.20
  -7   0   4  336.47   19.10
   0   7   4  281.27   17.40
   0   7   4  296.57   18.70
   7  -7   4  280.67   18.70
   8  -1  -4  144.49   14.20
   8  -1  -4  128.99    8.60
   8  -1  -4  122.79    8.20
  -1  -7  -4  139.49   12.90
   8  -1  -4  146.09   17.30
  -1  -7  -4  139.09   12.70
  -7   8  -4  151.28   16.20
  -1  -7  -4  129.69   14.20
  -1  -7  -4  123.49   13.80
  -8   1   4  133.49   13.10
   1   7   4  138.59   14.20
   1   7   4  129.79   13.50
   7  -8   4  173.38   16.60
  -2  -7  -4  370.66   20.50
   9  -2  -4  420.96   27.90
   9  -2  -4  412.56   17.10
  -2  -7  -4  382.16   22.80
   9  -2  -4  414.26   17.60
  -2  -7  -4  406.06   20.80
  -7   9  -4  393.06   26.50
   2   7   4  400.06   24.00
   7  -9   4  451.05   27.90
  -9   2   4  395.76   22.20
   2   7   4  370.36   23.00
  -7  10  -4   74.99   15.60
  -3  -7  -4   73.89   11.00
  10  -3  -4   76.09   16.30
  -3  -7  -4   70.99   11.00
  10  -3  -4   82.39    9.40
  10  -3  -4   81.89    9.20
  -3  -7  -4   78.49   14.60
   7 -10   4   66.99   16.30
   3   7   4   85.69   15.30
 -10   3   4   64.79   12.40
  11  -4  -4  268.97   16.50
  -4  -7  -4  254.97   15.40
  11  -4  -4  265.57   17.10
  -4  -7  -4  251.37   20.60
  -7  11  -4  289.17   24.60
  11  -4  -4  231.78   22.60
  -4  -7  -4  272.07   16.60
   4   7   4  284.27   23.10
 -11   4   4  251.47   20.00
   7 -11   4  261.87   24.60
  -7  12  -4   54.69   15.90
  12  -5  -4   44.50    9.80
  12  -5  -4   69.29   16.70
  -5  -7  -4   58.89    9.60
  -5  -7  -4   72.79   10.40
  -5  -7  -4   75.79   15.40
   7 -12   4   81.19   18.80
   5   7   4   76.89   17.40
 -12   5   4   53.49   12.90
  13  -6  -4   -0.60    7.80
  -6  -7  -4   18.40    5.60
  -7  13  -4    9.30   10.20
  -6  -7  -4   11.40    5.40
  -6  -7  -4   19.40   10.20
   7 -13   4   -1.80    9.30
 -13   6   4    5.30    9.00
   6   7   4    5.00   10.50
  -7  14  -4   51.39   16.40
  14  -7  -4   52.79   14.80
  -7  -7  -4   48.60    8.90
  -7  -7  -4   50.99    6.30
  -7  -7  -4   50.89   13.10
   7   7   4   50.29   15.90
   7 -14   4   78.39   20.50
  -7  15  -4    2.10   10.60
  -8  -7  -4   11.50   10.60
  15  -8  -4   21.80   12.10
   7 -15   4    0.30    9.90
   8   7   4    7.90   11.90
  -6  14  -4   -1.00    8.20
  14  -8  -4   18.90   10.60
  -8  -6  -4   21.30   10.50
  14  -8  -4   15.60    8.40
   8   6   4   23.10   13.10
   6 -14   4    7.70   13.40
  13  -8  -4   19.70    9.40
  -5  13  -4   18.60    4.50
  13  -8  -4   19.60    9.90
  -8  -5  -4   18.60   11.10
  -8  -5  -4   13.80    3.40
  -8  -5  -4   24.90    4.90
  -5  13  -4   -1.40   10.10
   5 -13   4   44.50   15.30
   8   5   4   16.80   11.50
  12  -8  -4  113.19   16.80
  -4  12  -4   92.89    9.00
  -8  -4  -4   99.29    7.70
  -4  12  -4   97.19   10.20
  -8  -4  -4   86.89   15.90
  -4  12  -4   93.89   17.50
  12  -8  -4  109.19   17.90
 -12   8   4  117.99   19.10
   8   4   4  115.89   19.40
   4 -12   4   92.49   20.20
  -3  11  -4  250.17   21.90
  -8  -3  -4  275.27   16.70
  11  -8  -4  237.38   19.00
  -3  11  -4  243.38   14.80
  11  -8  -4  249.68   21.40
  -8  -3  -4  269.87   21.40
  11  -8  -4  270.97   20.50
  -8  -3  -4  277.37   12.10
   8   3   4  272.57   23.40
 -11   8   4  251.47   21.80
   3 -11   4  216.88   23.60
  10  -8  -4  552.44   27.70
  -2  10  -4  543.95   29.30
  -2  10  -4  579.74   23.80
  -8  -2  -4  544.75   28.10
  -8  -2  -4  562.14   19.40
  10  -8  -4  548.45   27.30
   8   2   4  564.44   19.70
   2 -10   4  559.64   35.10
 -10   8   4  555.64   30.80
   8   2   4  514.15   30.30
  -8  -1  -4   40.40    7.00
   9  -8  -4   36.10    8.80
  -1   9  -4   48.70   11.00
  -1   9  -4   44.60    9.70
   9  -8  -4   34.50    9.20
   9  -8  -4   35.50    9.30
  -9   8   4   30.60   10.40
   1  -9   4   60.59   10.90
   8   1   4   44.20    7.00
   1  -9   4   61.09   14.20
   8   1   4   42.10   11.60
   0   8  -4  130.89   13.00
  -8   0  -4  152.78   14.20
   8  -8  -4  112.59   12.70
   0   8  -4  129.49   13.00
  -8   0  -4  120.19   10.10
   8  -8  -4  124.19   11.90
   8  -8  -4  142.49   12.00
  -8   8   4  149.39   14.70
   0  -8   4  143.79   12.20
   8   0   4  127.79   14.70
  -8   8   4  138.09   16.00
   8   0   4  143.89   10.20
   1   7  -4  129.69   13.40
   7  -8  -4  100.59   10.10
  -8   1  -4   99.89   11.60
   7  -8  -4  108.09   14.30
  -8   1  -4   85.29    9.40
   7  -8  -4   92.99    9.40
   1   7  -4   96.89   10.50
  -8   1  -4  121.99   13.90
  -7   8   4  127.79   17.80
  -1  -7   4   98.49   16.80
  -1  -7   4  101.29    9.70
   8  -1   4  109.09   14.90
   8  -1   4   81.99   12.50
  -7   8   4  101.79   14.00
   8  -1   4  115.19    9.60
   2   6  -4  391.86   24.90
  -8   2  -4  435.96   20.40
  -8   2  -4  470.55   24.30
   2   6  -4  454.45   24.50
   6  -8  -4  472.95   20.50
  -8   2  -4  472.15   22.90
   6  -8  -4  421.86   24.80
   6  -8  -4  448.86   22.20
   2   6  -4  455.45   19.40
  -2  -6   4  483.05   18.60
  -6   8   4  431.46   25.90
   8  -2   4  468.05   19.70
   8  -2   4  487.25   23.40
   8  -2   4  456.15   22.50
  -6   8   4  459.45   23.30
  -2  -6   4  477.15   27.80
  -8   3  -4  962.70   34.60
  -8   3  -4  954.70   34.70
  -8   3  -4  934.01   33.00
   3   5  -4  988.20   38.70
   3   5  -4 1018.60   28.50
   5  -8  -4  907.91   37.70
   3   5  -4  967.20   39.70
   5  -8  -4  987.80   31.80
   5  -8  -4  954.00   34.30
   8  -3   4 1018.20   33.50
   8  -3   4  902.61   33.80
  -5   8   4  941.91   34.40
  -3  -5   4 1024.20   40.60
  -3  -5   4  998.50   27.20
  -5   8   4  982.80   39.20
   8  -3   4  974.10   31.70
  -5   8   4  980.50   31.00
   4  -8  -4  372.66   22.50
   4  -8  -4  397.06   18.80
   4   4  -4  364.46   23.60
   4  -8  -4  372.66   20.40
   4   4  -4  330.27   22.40
  -8   4  -4  360.66   20.00
   4   4  -4  364.66   14.40
  -8   4  -4  398.86   19.60
   8  -4   4  383.26   18.90
   8  -4   4  380.66   17.90
  -4  -4   4  384.76   13.00
  -4   8   4  352.16   19.60
  -4  -4   4  369.86   23.00
   8  -4   4  382.46   20.00
  -4   8   4  359.66   22.80
  -4   8   4  364.46   17.80
   5   3  -4   31.40    9.70
   5   3  -4   22.70    3.40
   3  -8  -4   16.60    7.50
   5   3  -4   20.60    9.00
  -8   5  -4   23.40    6.30
  -8   5  -4   11.30    7.40
   3  -8  -4   19.70    6.80
   3  -8  -4   25.30    7.50
  -3   8   4   17.30    7.20
  -5  -3   4   23.50    3.30
   8  -5   4   20.30    7.70
  -3   8   4   23.70    7.00
   8  -5   4   25.00    5.80
   8  -5   4   30.00    8.10
  -5  -3   4   12.00    7.20
   2  -8  -4 1187.98   41.60
   2  -8  -4 1192.58   40.50
   6   2  -4 1083.59   23.90
   6   2  -4 1106.79   24.20
   6   2  -4 1193.48   46.50
   2  -8  -4 1115.19   37.50
   6   2  -4 1082.39   41.80
  -8   6  -4 1134.39   41.30
  -8   6  -4 1173.58   42.20
   8  -6   4 1056.19   37.60
   8  -6   4 1168.68   29.80
  -2   8   4 1138.99   37.90
   8  -6   4 1179.88   41.00
  -6  -2   4 1149.08   41.00
  -2   8   4 1138.29   38.80
   8  -6   4 1155.38   39.60
   1  -8  -4 1637.14   50.99
   7   1  -4 1654.73   57.69
   1  -8  -4 1547.05   48.70
   7   1  -4 1482.85   56.99
  -8   7  -4 1695.23   54.29
   7   1  -4 1579.34   33.70
   1  -8  -4 1622.24   50.89
   7   1  -4 1652.83   33.50
   8  -7   4 1420.66   49.00
   8  -7   4 1604.54   36.50
  -1   8   4 1669.33   49.99
  -1   8   4 1595.84   49.30
  -7  -1   4 1706.23   51.69
   8  -7   4 1605.74   34.70
   8  -7   4 1641.94   52.49
   8   0  -4    1.50    2.20
   0  -8  -4    1.50    6.20
   8   0  -4   -2.00    9.30
   0  -8  -4    5.00    6.80
   8   0  -4    1.10    2.30
  -8   8  -4   15.30    8.80
   0  -8  -4   13.90    7.50
   0  -8  -4    9.60    7.30
  -8   0   4   12.50    6.60
   0   8   4   10.70    7.90
   0   8   4    2.30    6.60
  -1  -8  -4   34.90    9.40
   9  -1  -4   21.70   10.30
   9  -1  -4   38.30    5.70
  -1  -8  -4   28.00   10.30
  -8   9  -4   25.80   10.70
   9  -1  -4   32.30    5.60
   1   8   4   18.30    9.20
   8  -9   4   24.70   11.30
   1   8   4   42.60   11.50
  -9   1   4   34.70    9.70
  -2  -8  -4  225.98   19.80
  -2  -8  -4  196.38   16.10
  -2  -8  -4  201.68   15.90
  -8  10  -4  185.08   20.20
  10  -2  -4  197.98   11.60
  10  -2  -4  192.98   21.10
  10  -2  -4  198.68   11.90
   8 -10   4  179.58   20.80
 -10   2   4  189.58   17.00
   2   8   4  217.18   19.30
  -3  -8  -4  112.79   12.20
  -8  11  -4  136.69   20.90
  11  -3  -4  115.29   10.60
  -3  -8  -4  125.29   12.70
  11  -3  -4   91.49    9.90
  11  -3  -4  127.09   21.80
  -3  -8  -4   98.59   17.30
 -11   3   4  114.19   16.90
   8 -11   4   69.99   17.50
   3   8   4  121.29   18.40
  12  -4  -4   22.10    8.00
  -4  -8  -4    6.70    8.90
  -4  -8  -4   11.00    6.90
  12  -4  -4   16.90   12.50
  -4  -8  -4   12.70    6.10
  -8  12  -4   16.40   11.10
  12  -4  -4   20.80    6.70
 -12   4   4   11.10    8.90
   8 -12   4    4.20    9.70
   4   8   4   21.30   12.50
  -5  -8  -4  110.79   19.00
  -5  -8  -4  119.59   11.60
  13  -5  -4   97.09   13.60
  -8  13  -4   99.49   21.30
  13  -5  -4  127.09   13.60
  -5  -8  -4  102.79   10.90
  13  -5  -4  103.39   20.10
 -13   5   4  110.69   17.70
   5   8   4  102.39   18.60
   8 -13   4   72.89   19.10
  14  -6  -4   26.10   10.10
  -6  -8  -4   45.00    8.40
  -6  -8  -4   23.20    6.70
  14  -6  -4   -2.60   10.80
  -6  -8  -4   48.20   13.80
  -8  14  -4   43.50   13.80
   6   8   4   48.50   15.70
   8 -14   4   43.50   17.20
 -14   6   4   28.80   11.00
  -7  -8  -4    3.40    3.80
  15  -7  -4   -0.10    7.70
  -8  15  -4   -5.10    9.80
  -7  -8  -4   14.60   11.40
  15  -7  -4   13.60   10.00
   7   8   4  -11.10    7.00
   8 -15   4   10.10   10.30
  16  -8  -4   84.39   16.90
  -8  16  -4   77.59   20.70
  16  -8  -4  107.99   19.60
  -8  -8  -4  100.19   20.10
   8 -16   4   73.19   20.80
   8   8   4   74.89   19.50
  17  -9  -4   47.20   15.40
  -8  17  -4   51.29   16.80
  -9  -8  -4   65.29   16.80
  17  -9  -4   28.90   13.60
  17  -9  -4   25.40   11.30
   9   8   4   32.80   15.60
   8 -17   4   37.40   17.00
  16  -9  -4   -7.90    7.80
  16  -9  -4   14.20   12.10
  -7  16  -4   -2.30   16.30
   7 -16   4   -1.10   11.40
   9   7   4    1.00   11.50
  -9  -6  -4   67.29   15.40
  15  -9  -4   54.99   15.60
  15  -9  -4   57.99   15.10
  -6  15  -4   78.49   17.60
   9   6   4   57.49   17.40
   6 -15   4   68.99   19.60
  -5  14  -4   48.90    6.70
  -5  14  -4   43.90   14.10
  -5  14  -4   47.90    8.00
  -9  -5  -4   25.00   11.00
  14  -9  -4   36.70   12.40
  14  -9  -4   48.30   13.20
   9   5   4   46.70   15.30
   5 -14   4   46.20   17.10
  -4  13  -4   22.40   11.90
  13  -9  -4   50.39   13.50
  -4  13  -4   43.20    8.80
  -4  13  -4   30.80    6.90
  13  -9  -4   40.50   12.60
  -9  -4  -4   59.19   13.90
 -13   9   4   50.19   13.30
   9   4   4   40.30   14.70
   4 -13   4   35.20   15.00
  12  -9  -4   44.90   13.00
  12  -9  -4   47.80   12.30
  -3  12  -4   53.99   14.40
  -3  12  -4   46.40    9.00
  -9  -3  -4   55.19    5.10
  -9  -3  -4   52.69    5.10
  -9  -3  -4   41.70   12.00
   3 -12   4   52.69   16.30
 -12   9   4   77.29   16.70
   9   3   4   40.60   14.70
  11  -9  -4  315.17   21.40
  -9  -2  -4  315.67   22.60
  -2  11  -4  298.87   18.30
  11  -9  -4  304.27   21.90
  -2  11  -4  286.37   23.50
  -9  -2  -4  315.37   13.10
   2 -11   4  350.26   29.30
   9   2   4  324.77   25.70
 -11   9   4  324.17   25.30
  10  -9  -4  481.65   24.60
  -9  -1  -4  490.05   18.60
  -9  -1  -4  490.55   26.90
  -1  10  -4  468.75   26.50
  -1  10  -4  496.05   24.10
   9   1   4  457.15   17.90
   1 -10   4  487.85   29.00
 -10   9   4  533.25   31.30
   9   1   4  486.15   29.60
   1 -10   4  491.25   32.90
   9  -9  -4  121.09   11.90
   9  -9  -4  116.39   15.90
   0   9  -4  114.39   13.20
  -9   0  -4  119.79   16.50
  -9   0  -4  132.49   10.50
   0   9  -4  131.69   17.00
   9   0   4  121.39   17.80
   0  -9   4  107.49   12.00
  -9   9   4  124.19   15.00
  -9   9   4  123.59   19.70
   0  -9   4  114.39   19.50
   9   0   4  107.99    9.00
  -9   1  -4  583.74   23.40
   8  -9  -4  585.74   24.70
   8  -9  -4  606.74   28.70
   8  -9  -4  605.04   25.40
   1   8  -4  601.74   28.20
   1   8  -4  569.24   25.60
  -9   1  -4  587.44   28.30
  -8   9   4  599.54   28.90
   9  -1   4  633.54   23.10
  -1  -8   4  643.44   35.40
   9  -1   4  580.44   29.20
  -8   9   4  638.74   33.50
  -1  -8   4  559.54   23.60
   7  -9  -4   82.69   13.00
   7  -9  -4   92.39    9.60
  -9   2  -4   78.49   14.90
  -9   2  -4   99.99   15.60
   2   7  -4   88.49   14.00
  -9   2  -4   94.79   12.20
   2   7  -4   84.89   10.90
  -2  -7   4  112.29   18.50
   9  -2   4   90.39   13.70
  -7   9   4   76.89   14.40
   9  -2   4   98.59    9.90
  -2  -7   4   79.49    9.90
  -7   9   4   91.99   13.40
   6  -9  -4  373.36   22.00
  -9   3  -4  387.46   22.20
   3   6  -4  381.46   24.20
  -9   3  -4  392.46   26.00
   6  -9  -4  390.46   18.80
   3   6  -4  403.86   17.20
  -9   3  -4  411.36   21.10
  -3  -6   4  373.56   15.70
  -6   9   4  378.36   21.60
   9  -3   4  409.96   21.60
  -3  -6   4  397.56   30.00
  -6   9   4  418.06   19.90
   9  -3   4  397.96   19.10
  -9   4  -4  699.73   29.00
   4   5  -4  659.43   32.40
   5  -9  -4  662.33   29.60
   4   5  -4  624.04   20.00
  -9   4  -4  645.74   28.30
   5  -9  -4  626.24   25.00
   9  -4   4  651.13   26.40
   9  -4   4  649.83   26.20
  -5   9   4  637.54   28.20
  -4  -5   4  674.73   33.10
  -5   9   4  611.14   25.20
  -4  -5   4  628.34   21.60
  -5   9   4  682.13   33.20
   4  -9  -4  604.04   25.40
  -9   5  -4  638.64   29.30
   5   4  -4  608.14   16.60
   4  -9  -4  654.33   29.70
  -9   5  -4  637.54   26.40
   5   4  -4  669.73   33.60
   9  -5   4  662.93   24.50
  -5  -4   4  621.14   31.20
  -4   9   4  641.64   26.40
  -4   9   4  646.14   32.10
  -4   9   4  654.73   28.30
  -5  -4   4  631.64   16.10
   9  -5   4  653.93   29.10
   9  -5   4  632.24   27.00
  -9   6  -4  125.69   17.70
  -9   6  -4   98.79   10.10
   3  -9  -4  121.29   14.10
   6   3  -4  113.99   18.60
   9  -6   4  134.89   19.50
  -3   9   4  120.09   15.10
  -6  -3   4  124.39   17.30
   9  -6   4  125.99   13.10
   9  -6   4  137.79   10.10
  -3   9   4  127.19   12.90
   2  -9  -4   12.60    8.60
   2  -9  -4   13.80    7.90
   7   2  -4   18.90   10.00
  -9   7  -4   29.30   10.60
   2  -9  -4   27.40    9.40
   9  -7   4    6.80    7.90
  -2   9   4   17.90    8.40
   9  -7   4   23.00    5.50
  -2   9   4   22.10    9.10
   9  -7   4   18.00    4.40
   1  -9  -4  115.69   17.40
   8   1  -4  121.69   19.30
   1  -9  -4   90.99   14.90
  -9   8  -4  106.69   17.80
   1  -9  -4  107.99   15.60
   1  -9  -4   91.99   14.20
  -1   9   4  117.99   14.40
  -8  -1   4  120.99   16.10
  -1   9   4   86.29   13.50
   9  -8   4  101.89    5.10
   9  -8   4   97.69    4.60
   9  -8   4  114.79   17.70
   0  -9  -4  791.82   34.60
   9   0  -4  836.72   19.30
   0  -9  -4  823.22   35.30
   9   0  -4  856.61   19.30
   9   0  -4  899.51   43.50
  -9   9  -4  876.21   40.40
   0  -9  -4  826.32   37.20
   0   9   4  835.52   41.10
   9  -9   4  868.21   39.90
   0   9   4  763.02   35.30
  -9   0   4  878.11   36.90
  -1  -9  -4   62.89   13.40
  -1  -9  -4   88.19   14.10
  -1  -9  -4   59.69   11.70
  -9  10  -4   52.29   14.60
  10  -1  -4   55.59   16.20
   9 -10   4   57.49   15.80
   1   9   4   61.19   13.40
 -10   1   4   57.29   13.20
  -2  -9  -4  554.54   26.70
  -2  -9  -4  512.75   26.30
  11  -2  -4  522.75   34.60
  -2  -9  -4  552.54   31.40
  -9  11  -4  485.45   32.90
  11  -2  -4  512.85   18.90
  11  -2  -4  523.45   18.90
   2   9   4  557.84   31.30
 -11   2   4  567.24   30.10
   9 -11   4  498.55   33.10
  -3  -9  -4   63.89   15.40
  -9  12  -4   39.80   14.50
  -3  -9  -4   39.30   10.00
  12  -3  -4   49.10   15.30
  12  -3  -4   48.40    7.80
  12  -3  -4   57.29    9.10
  -3  -9  -4   47.10    9.80
   3   9   4   29.80   12.40
   9 -12   4   45.40   15.90
 -12   3   4   32.00   11.80
  13  -4  -4  166.38   13.60
  -4  -9  -4  188.78   20.90
  13  -4  -4  200.78   14.20
  13  -4  -4  189.58   23.00
  -4  -9  -4  171.08   14.50
  -9  13  -4  240.38   25.20
   9 -13   4  157.68   26.30
   4   9   4  183.78   24.50
 -13   4   4  184.18   19.10
  14  -5  -4  103.69   14.40
  14  -5  -4  107.59   20.20
  14  -5  -4  113.79   12.40
  -5  -9  -4  115.49   20.10
  -9  14  -4  107.59   22.10
  -5  -9  -4   85.19   12.20
  -5  -9  -4  107.19   11.60
   5   9   4  113.69   20.10
   9 -14   4   93.49   22.50
 -14   5   4   95.19   16.30
  -6  -9  -4   25.60   12.20
  -9  15  -4   16.70   11.90
  -6  -9  -4    2.70    5.70
  15  -6  -4    7.00   10.60
  -6  -9  -4   -0.10    4.70
  15  -6  -4    6.50    7.70
   6   9   4   -1.10    9.20
 -15   6   4    3.20    8.10
   9 -15   4    5.30   12.20
  -7  -9  -4   16.40    4.00
  16  -7  -4   11.50    9.60
  -9  16  -4   19.00   13.50
  -7  -9  -4   28.50   11.20
  16  -7  -4   24.50   13.50
   7   9   4   23.10   13.20
   9 -16   4   13.30   11.90
  -8  -9  -4   54.49   16.60
  17  -8  -4   76.89   18.60
  -9  17  -4   39.50   17.30
  17  -8  -4   28.50   11.70
   8   9   4   64.19   18.30
   9 -17   4   55.99   19.70
  -9  -9  -4   19.70   11.00
  -9  18  -4    5.90   15.00
  18  -9  -4   12.60   11.20
  18  -9  -4   24.90   12.00
   9   9   4   12.30   16.00
   9 -18   4   20.40   17.70
  19 -10  -4    8.30   12.60
  -9  19  -4   23.00   17.40
 -10  -9  -4   24.70   15.10
  19 -10  -4  -13.80   12.50
  19 -10  -4   -8.10    9.40
   9 -19   4   21.20   18.80
  10   9   4    2.00   12.70
  18 -10  -4   74.49   17.60
 -10  -8  -4   48.80   16.00
  18 -10  -4   24.80   13.00
  -8  18  -4   61.19   21.00
  18 -10  -4   67.69   16.90
   8 -18   4   16.70   17.10
  10   8   4   41.20   18.30
  17 -10  -4  117.29   19.70
  17 -10  -4   76.99   17.80
 -10  -7  -4  132.69   23.70
  -7  17  -4   80.89   20.00
  10   7   4  138.49   26.00
   7 -17   4   94.99   23.70
 -10  -6  -4   91.79   19.20
  16 -10  -4   37.80   22.10
  16 -10  -4   36.50   14.60
   6 -16   4   66.19   20.00
  10   6   4   38.10   17.10
  -5  15  -4   16.50    4.40
  15 -10  -4    6.10    9.70
 -10  -5  -4   15.50   10.60
  -5  15  -4   12.00   12.80
  15 -10  -4   16.70   11.20
  -5  15  -4    8.60    6.20
   5 -15   4   -4.30   14.10
  -4  14  -4   69.89   10.10
  -4  14  -4   43.00   14.40
 -10  -4  -4   39.30   13.40
  -4  14  -4   58.49   10.40
  14 -10  -4   60.19   15.10
  14 -10  -4   64.19   15.40
  10   4   4   51.29   16.90
   4 -14   4   76.69   19.50
 -10  -3  -4   81.39   15.80
  -3  13  -4  104.69   11.80
  13 -10  -4  136.09   20.20
  -3  13  -4  119.99   20.00
   3 -13   4  127.99   23.80
  10   3   4   76.09   18.60
 -13  10   4  114.29   19.50
  -2  12  -4   -4.40    6.60
 -10  -2  -4    5.20    2.50
 -10  -2  -4   12.70    9.10
  12 -10  -4   13.50    9.20
  -2  12  -4    2.50    6.70
  12 -10  -4    1.30    7.60
 -10  -2  -4    6.00    2.80
   2 -12   4   12.40   11.00
  10   2   4   -1.20    9.70
 -12  10   4    3.40    9.60
  11 -10  -4   47.30   10.70
  11 -10  -4   42.90   12.50
  -1  11  -4   45.60   11.50
 -10  -1  -4   41.50    6.30
 -10  -1  -4   71.59   14.70
  -1  11  -4   54.59   16.00
   1 -11   4   39.20   14.50
  10   1   4   36.40    6.10
  10   1   4   37.00   14.10
 -11  10   4   49.70   15.10
   0  10  -4  698.93   32.00
   0  10  -4  705.13   31.00
 -10   0  -4  628.44   23.20
  10 -10  -4  673.33   33.00
 -10   0  -4  641.44   32.30
  10 -10  -4  689.13   31.70
  10   0   4  646.04   34.40
 -10  10   4  655.63   31.90
 -10  10   4  674.83   36.90
   0 -10   4  581.44   27.60
   0 -10   4  718.13   40.50
  10   0   4  631.74   22.40
   9 -10  -4   99.69   10.60
   9 -10  -4   60.49   13.60
   1   9  -4   91.39   15.00
   1   9  -4   93.79   14.30
 -10   1  -4   76.49   10.60
 -10   1  -4  109.59   16.80
  -9  10   4   81.09   13.50
  10  -1   4   82.69   10.30
  -1  -9   4   79.39   13.50
  -9  10   4   71.49   17.10
  -1  -9   4   62.69   16.50
  10  -1   4   93.69   16.40
   2   8  -4  119.49   14.60
   8 -10  -4   53.29   11.00
   2   8  -4   78.99   11.50
   8 -10  -4   75.49   13.90
   8 -10  -4   72.69   10.80
 -10   2  -4   77.29   11.40
 -10   2  -4   79.69   14.20
  10  -2   4   83.19   11.00
  -2  -8   4   73.69    9.80
  -8  10   4   78.59   13.50
  10  -2   4   68.39   13.50
  -8  10   4   51.89   15.00
  -2  -8   4   73.19   17.70
 -10   3  -4  277.97   21.60
   3   7  -4  289.57   15.60
   7 -10  -4  315.17   21.70
 -10   3  -4  302.07   18.70
   7 -10  -4  296.67   16.90
 -10   3  -4  287.57   20.60
   3   7  -4  324.77   23.10
  -7  10   4  289.67   19.80
  10  -3   4  305.47   20.60
  -3  -7   4  288.17   14.40
  -3  -7   4  265.47   23.50
  -7  10   4  299.17   24.00
  10  -3   4  277.77   16.60
   4   6  -4   68.19    6.90
   6 -10  -4   61.19   12.90
 -10   4  -4   59.99   12.00
   6 -10  -4   80.69   11.40
 -10   4  -4   56.39   13.40
  -4  -6   4   57.29    6.80
  -4  -6   4   68.19   14.90
  -6  10   4   48.60    9.60
  -6  10   4   96.09   16.80
  -6  10   4   73.89   13.10
  10  -4   4   89.69   12.50
  10  -4   4   76.09   12.40
   5 -10  -4   54.39   12.50
   5   5  -4   83.99   16.70
 -10   5  -4   80.49   14.00
   5 -10  -4   59.69   10.40
 -10   5  -4   74.79   11.80
   5   5  -4   66.79    5.10
  -5  10   4   80.69   15.90
  -5  -5   4   63.79   14.40
  10  -5   4   62.89   11.00
  10  -5   4   75.09   11.30
  -5  10   4   59.69   12.20
  -5  -5   4   65.09    4.60
  -5  10   4   62.39   11.30
 -10   6  -4  294.37   21.10
   6   4  -4  297.57   24.10
   4 -10  -4  230.98   16.90
   4 -10  -4  306.07   22.00
  -4  10   4  263.17   19.00
  -6  -4   4  252.57   20.80
  10  -6   4  286.37   20.60
  -4  10   4  273.07   18.50
  10  -6   4  277.07   15.60
   3 -10  -4  164.88   15.20
   3 -10  -4  187.38   18.10
   7   3  -4  190.68   21.00
  -3  10   4  178.08   16.00
  10  -7   4  190.98   17.90
  -3  10   4  168.28   16.30
  10  -7   4  176.78   11.30
  -7  -3   4  172.68   17.80
 -10   8  -4 1085.79   45.30
   8   2  -4 1043.80   48.10
   2 -10  -4 1069.29   43.60
  -8  -2   4 1065.99   43.20
  -2  10   4  995.40   40.10
  -2  10   4 1102.79   41.00
  10  -8   4 1123.59   44.50
   9   1  -4  401.16   29.80
   1 -10  -4  423.76   27.70
 -10   9  -4  384.56   28.00
  10  -9   4  399.16   27.40
  -9  -1   4  379.96   25.20
 -10  10  -4   45.70   13.50
   0 -10  -4   15.10    9.50
  10   0  -4   58.79   16.90
   0 -10  -4   32.10   12.20
   0  10   4   33.10   12.10
 -10   0   4   36.90   11.40
  10 -10   4   22.20   12.80
  11  -1  -4  145.59    6.50
  -1 -10  -4  155.38   16.30
 -10  11  -4  181.28   21.10
  11  -1  -4  184.68   26.90
  11  -1  -4  138.49    6.40
  -1 -10  -4  155.88   21.40
 -11   1   4  167.58   18.60
   1  10   4  158.78   18.30
  10 -11   4  145.09   22.30
  12  -2  -4  176.88   27.00
  -2 -10  -4  203.68   20.60
  -2 -10  -4  162.98   16.60
  12  -2  -4  160.58    9.30
 -10  12  -4  142.59   23.20
  12  -2  -4  184.88    9.70
   2  10   4  168.98   19.80
 -12   2   4  178.18   18.90
  10 -12   4  154.98   24.40
  13  -3  -4   23.10   12.90
  -3 -10  -4   17.70   11.90
  -3 -10  -4   24.60    8.60
  13  -3  -4   20.90    5.60
  13  -3  -4   36.20    6.50
 -10  13  -4   27.30   13.20
  -3 -10  -4   15.20    9.20
   3  10   4   20.00   10.50
  10 -13   4   21.00   13.30
 -13   3   4   18.90   11.20
  14  -4  -4   61.49    9.10
  -4 -10  -4   52.59   10.70
  14  -4  -4   65.89   16.90
 -10  14  -4   59.19   17.20
  -4 -10  -4   54.59   10.80
  14  -4  -4   54.29    9.20
  -4 -10  -4   41.80   13.60
   4  10   4   60.99   16.70
  10 -14   4   47.10   17.00
 -14   4   4   58.69   14.30
  15  -5  -4   19.50    6.80
  15  -5  -4   21.70   11.80
  -5 -10  -4    9.20    8.20
  -5 -10  -4    0.20    5.90
  -5 -10  -4   26.00   12.90
  15  -5  -4    4.40    5.80
   5  10   4    8.70   12.00
 -15   5   4    8.10    8.30
  10 -15   4   33.30   15.80
  -6 -10  -4    5.10    5.40
 -10  16  -4   34.80   16.30
  -6 -10  -4    7.20    8.70
  16  -6  -4   13.60    8.90
  16  -6  -4   29.70   13.10
 -16   6   4   16.20   10.90
   6  10   4   -2.50   10.50
  10 -16   4   41.70   12.50
  17  -7  -4   44.20   11.80
  17  -7  -4   46.30   16.20
  -7 -10  -4   45.50   15.70
 -10  17  -4   43.30   16.20
  10 -17   4   21.70   12.40
   7  10   4   19.80   14.00
  -8 -10  -4   13.50   14.10
  18  -8  -4   -0.20    8.90
 -10  18  -4   33.20   17.10
  18  -8  -4   -5.10   12.00
  10 -18   4    6.40   14.90
   8  10   4   11.90   13.40
  19  -9  -4    9.80   10.20
  -9 -10  -4  -23.00   10.50
 -10  19  -4   13.90   17.50
  19  -9  -4   20.70   14.60
  19  -9  -4   -9.30   11.90
   9  10   4   16.70   16.30
  10 -19   4   10.60   18.00
  18 -11  -4   92.89   19.30
  18 -11  -4   91.29   19.20
  -7  18  -4  103.39   23.60
 -11  -7  -4  119.09   23.80
   7 -18   4  114.59   26.20
  11   7   4  126.49   27.50
  17 -11  -4   56.89   15.80
 -11  -6  -4   52.29   15.60
  17 -11  -4   54.69   15.70
  -6  17  -4   61.89   17.30
  11   6   4   57.19   17.80
   6 -17   4   59.29   18.50
 -11  -5  -4   16.30   11.70
  -5  16  -4   -2.70   10.40
  16 -11  -4   -6.10    8.60
  -5  16  -4    8.50    4.20
  11   5   4   47.00   17.30
   5 -16   4    0.30   12.40
  15 -11  -4   11.40    9.80
  -4  15  -4    8.60    9.90
  -4  15  -4   20.90   11.10
  -4  15  -4   10.60    6.00
  15 -11  -4    4.40    8.90
 -11  -4  -4   11.90   11.60
   4 -15   4    3.00   14.20
  11   4   4   -0.60   11.00
 -11  -3  -4    0.70    8.80
  -3  14  -4    3.10    6.40
  14 -11  -4   15.40    8.30
  -3  14  -4    6.20    9.00
  14 -11  -4    8.10    8.00
  -3  14  -4    5.70    8.80
   3 -14   4   -8.00   11.30
 -14  11   4   10.20    9.10
  11   3   4    4.00   11.10
  13 -11  -4   85.39   15.90
  -2  13  -4   94.69   18.00
 -11  -2  -4   68.69   16.10
  -2  13  -4   61.59   12.50
  13 -11  -4   86.49   17.30
   2 -13   4   76.59   20.00
  11   2   4   93.09   19.70
 -13  11   4   66.99   16.30
  12 -11  -4  109.69   16.70
  12 -11  -4  118.59   12.60
  -1  12  -4  141.99   20.50
  -1  12  -4  126.49   14.90
 -11  -1  -4  122.49   18.90
  12 -11  -4  119.09   19.70
 -12  11   4  100.09   18.50
   1 -12   4   99.69   21.90
  11   1   4  113.79   19.90
 -11   0  -4  160.58   20.90
  11 -11  -4  175.58   19.10
 -11   0  -4  166.28   11.00
   0  11  -4  150.18   17.20
   0  11  -4  169.08   19.80
  11 -11  -4  173.28   14.00
   0 -11   4  146.09   23.50
  11   0   4  179.18   21.00
 -11  11   4  176.08   25.10
  11   0   4  151.88   10.50
  10 -11  -4  180.08   18.70
 -11   1  -4  172.68   18.00
   1  10  -4  190.78   18.80
   1  10  -4  174.18   16.20
 -11   1  -4  190.58   13.20
  -1 -10   4  208.38   15.40
  11  -1   4  174.98   20.10
  11  -1   4  159.28   11.90
  -1 -10   4  233.58   29.70
 -10  11   4  177.78   16.60
 -10  11   4  240.28   23.50
 -11   2  -4  291.47   17.60
   9 -11  -4  262.77   22.20
 -11   2  -4  282.07   22.00
   9 -11  -4  295.67   17.30
   2   9  -4  337.57   23.80
   2   9  -4  298.77   18.70
  11  -2   4  331.57   23.70
  -9  11   4  281.07   25.40
  -2  -9   4  281.77   16.60
  11  -2   4  307.37   16.90
  -9  11   4  287.37   20.50
  -2  -9   4  297.57   27.00
 -11   3  -4  269.57   18.50
   3   8  -4  321.67   23.60
   8 -11  -4  248.88   16.00
   8 -11  -4  283.47   22.30
   3   8  -4  261.07   15.70
 -11   3  -4  304.27   22.50
  -3  -8   4  284.37   15.10
  11  -3   4  292.67   17.70
  -3  -8   4  300.27   26.30
  -8  11   4  274.57   24.40
  -8  11   4  269.57   20.00
   4   7  -4  496.35   29.50
   7 -11  -4  416.46   20.80
 -11   4  -4  432.86   26.80
   7 -11  -4  434.76   26.90
   4   7  -4  444.86   17.70
 -11   4  -4  470.25   24.70
  -4  -7   4  448.76   16.90
  11  -4   4  410.96   21.50
  -7  11   4  442.36   24.70
  -7  11   4  412.66   29.20
  -4  -7   4  452.95   30.60
  11  -4   4  440.76   24.50
 -11   5  -4   10.50    8.10
   6 -11  -4    5.60    7.90
 -11   5  -4   16.90    8.10
   5   6  -4   15.60    3.50
   5   6  -4   -2.60    7.90
  -6  11   4    2.50    9.80
  11  -5   4   15.00    7.40
  -5  -6   4   18.80    4.90
  -6  11   4   21.90    9.00
  -5  -6   4    9.20   10.00
  11  -5   4   18.50    8.30
 -11   6  -4  103.09   16.50
   5 -11  -4   97.69   13.60
   6   5  -4  103.09   19.40
   5 -11  -4   77.89   15.30
  -5  11   4   80.29   13.50
  11  -6   4   65.29   14.10
  -6  -5   4   98.29   17.40
  -5  11   4   92.79   17.60
  11  -6   4   82.39   12.10
   7   4  -4 1279.47   53.29
   4 -11  -4 1190.78   42.50
   4 -11  -4 1273.37   49.50
 -11   7  -4 1335.37   49.99
  11  -7   4 1284.87   48.80
  -4  11   4 1247.78   45.00
  -7  -4   4 1365.16   51.59
  11  -7   4 1299.67   38.10
   3 -11  -4  361.96   26.10
 -11   8  -4  349.87   26.60
   8   3  -4  326.87   28.00
  11  -8   4  382.66   16.30
  -8  -3   4  331.87   24.60
  11  -8   4  356.16   17.70
  -3  11   4  383.16   23.50
  11  -8   4  380.06   26.10
 -11   9  -4  348.77   27.10
   2 -11  -4  353.06   26.90
   9   2  -4  377.86   29.60
  -2  11   4  383.06   24.80
  -9  -2   4  452.45   27.90
  11  -9   4  384.56   14.20
  11  -9   4  379.76   12.80
  11  -9   4  399.86   28.20
   1 -11  -4  126.39   19.50
 -11  10  -4   66.79   16.70
  10   1  -4  104.79   20.10
   1 -11  -4   99.19   18.00
  11 -10   4  102.29   19.00
 -10  -1   4   82.69   15.90
  -1  11   4   94.49   16.90
   0 -11  -4   17.50   10.30
 -11  11  -4    8.40   11.30
   0 -11  -4   10.20    9.50
  11   0  -4    1.90   10.30
   0  11   4   19.70   10.60
  11 -11   4    5.80    9.50
 -11   0   4   10.60    9.10
 -11  12  -4    1.70    9.70
  -1 -11  -4   17.20   10.90
  -1 -11  -4   -5.10    7.00
  12  -1  -4    9.00   11.60
 -12   1   4   -0.10    7.50
  11 -12   4    5.60   11.80
   1  11   4    4.30    8.90
  -2 -11  -4  259.07   23.90
 -11  13  -4  284.87   28.90
  13  -2  -4  231.08    8.50
  13  -2  -4  210.28   24.10
  -2 -11  -4  244.58   20.20
  13  -2  -4  243.58    8.70
  11 -13   4  227.28   25.30
 -13   2   4  250.97   23.10
   2  11   4  208.88   22.10
  14  -3  -4   68.99    7.00
  14  -3  -4   58.69    6.20
  -3 -11  -4   83.49   17.30
  14  -3  -4   54.09   17.40
  -3 -11  -4   70.59   18.80
 -11  14  -4   38.20   16.40
   3  11   4   57.19   16.60
  11 -14   4   41.70   16.80
 -14   3   4   56.59   14.90
  -4 -11  -4   11.60   10.80
  -4 -11  -4   31.90   12.60
  15  -4  -4   40.20    6.40
  15  -4  -4   34.30   15.70
  15  -4  -4   13.80    5.20
 -11  15  -4   18.50   13.90
  -4 -11  -4   22.30    8.00
   4  11   4   -0.70    8.30
 -15   4   4   13.40   12.20
  11 -15   4   23.60   15.00
  16  -5  -4   72.39   11.10
  16  -5  -4   77.69   19.90
  -5 -11  -4   46.00   10.30
  -5 -11  -4   44.90   17.80
 -11  16  -4   67.39   20.10
 -16   5   4   81.19   17.10
   5  11   4   49.50   15.30
  11 -16   4   65.09   19.90
  17  -6  -4    5.70   12.20
  17  -6  -4   19.20    8.40
  -6 -11  -4   19.20   12.30
 -11  17  -4   20.20   16.50
   6  11   4    8.40   12.30
  11 -17   4   29.90   14.80
  18  -7  -4   36.10   10.90
  -7 -11  -4   47.40   16.10
  18  -7  -4   27.70   14.90
 -11  18  -4   21.80   13.90
   7  11   4   50.59   17.00
  11 -18   4   64.99   21.90
  18 -12  -4   31.30   13.30
  -6  18  -4   15.80   13.80
 -12  -6  -4   33.50   15.20
  18 -12  -4   18.10   13.40
   6 -18   4   -3.90   15.20
  12   6   4   16.10   15.00
 -12  -5  -4   13.30    9.90
  17 -12  -4   30.70   13.60
  -5  17  -4   43.30   15.80
  17 -12  -4    7.70   11.90
  12   5   4   35.60   17.00
   5 -17   4   28.20   15.90
  -4  16  -4  137.39   23.30
  16 -12  -4   68.29   17.10
  -4  16  -4  110.19   12.10
  16 -12  -4   91.09   17.90
 -12  -4  -4  111.19   20.60
   4 -16   4  124.09   25.80
  12   4   4   77.69   21.20
  15 -12  -4   38.50   12.70
  15 -12  -4   47.40   15.20
  -3  15  -4   58.89   15.40
 -12  -3  -4   52.79   14.20
  -3  15  -4   52.99   10.90
   3 -15   4   38.60   16.20
  12   3   4   63.09   18.50
 -12  -2  -4   33.80   11.60
  14 -12  -4   11.70    9.90
  -2  14  -4    9.30    8.80
  -2  14  -4    2.60   10.40
  12   2   4    4.60   12.20
 -14  12   4   24.10   11.70
   2 -14   4   14.20   13.20
  -1  13  -4    7.70    8.70
  -1  13  -4   17.00   10.10
 -12  -1  -4   15.10   10.50
  13 -12  -4   29.10   11.20
  13 -12  -4   25.30    9.70
 -13  12   4   55.89   16.50
   1 -13   4   33.10   14.80
  12   1   4   19.30   13.20
 -12   0  -4  239.98   11.70
  12 -12  -4  217.48   22.90
 -12   0  -4  251.07   22.50
   0  12  -4  266.17   21.80
  12 -12  -4  258.17   17.10
   0  12  -4  279.97   21.90
   0 -12   4  257.67   28.00
  12   0   4  227.38   11.60
  12   0   4  238.88   23.70
 -12  12   4  271.97   25.70
  11 -12  -4   11.60   10.20
   1  11  -4   15.50    9.80
   1  11  -4    9.30    8.20
 -12   1  -4   14.00    5.30
 -12   1  -4   26.90    9.60
  11 -12  -4   24.90    7.10
 -11  12   4   22.90   13.20
  -1 -11   4   28.30   14.30
  12  -1   4   18.40    6.10
  12  -1   4   11.00   11.10
 -12   2  -4   22.00    6.70
 -12   2  -4   -5.10    8.10
   2  10  -4   35.70   11.50
  10 -12  -4   16.80   10.20
   2  10  -4   21.00    8.00
  10 -12  -4   30.70   10.00
 -10  12   4   15.20    7.30
  -2 -10   4   32.80    8.90
 -10  12   4   27.70   12.10
  -2 -10   4   33.50   14.50
  12  -2   4   17.50   10.70
  12  -2   4    9.40    5.90
   3   9  -4  123.99   19.30
 -12   3  -4  123.49   12.90
   9 -12  -4  108.29   18.00
 -12   3  -4  106.39   17.80
   3   9  -4  121.89   12.00
  -3  -9   4  105.19   19.80
  -3  -9   4  105.69   10.00
  -9  12   4  108.59   15.20
  12  -3   4   94.39   16.10
  -9  12   4  107.79   20.50
   4   8  -4  189.48   11.90
   4   8  -4  167.08   20.30
 -12   4  -4  157.48   15.80
   8 -12  -4  179.68   19.70
 -12   4  -4  218.18   20.00
  -8  12   4  173.88   24.60
  12  -4   4  187.58   18.00
  -4  -8   4  163.58   11.00
  -8  12   4  174.28   16.30
  12  -4   4  162.88   14.50
  -4  -8   4  187.98   25.80
 -12   5  -4  191.68   17.80
   7 -12  -4  211.88   20.30
   7 -12  -4  200.88   15.60
   5   7  -4  229.58   23.10
  -5  -7   4  205.48    9.20
  -5  -7   4  199.98   21.80
  12  -5   4  199.88   17.50
  -7  12   4  206.38   18.40
  -7  12   4  238.78   24.20
 -12   6  -4  390.16   29.70
   6   6  -4  384.86   29.00
   6 -12  -4  355.86   21.50
   6 -12  -4  394.06   27.60
  -6  12   4  415.86   24.60
[truncated: 955,591 more chars]
