# Supplementary material for: Rupturing aromaticity by periphery overcrowding
Source: Nat Chem. 2023 Mar 6;15(4):516–25. doi: 10.1038/s41557-023-01149-6 (PMC10070187; doi:10.1038/s41557-023-01149-6)
Supplement: Source Data Fig. 1f — Bond lengths, bond angles and energies of IRC calculations. [file 41557_2023_1149_MOESM28_ESM.xlsx]

## Sheet: (CH)7+
IRC	d(C1–C4) / Å	φ(H5–C5–C4–H4) / °	E / Hartree	E / kJ·mol–1	ΔE / kJ·mol–1
-3.92209	1.55505	-52.8075	-270.546	-710318	231.588
-3.73924	1.55515	-54.2499	-270.546	-710318	231.711
-3.55262	1.55547	-55.7287	-270.546	-710318	232.029
-3.36575	1.55601	-57.2472	-270.546	-710317	232.54
-3.1788	1.55679	-58.8056	-270.545	-710317	233.242
-2.99184	1.55785	-60.3947	-270.545	-710316	234.137
-2.80486	1.55919	-62.0027	-270.545	-710315	235.228
-2.61787	1.56088	-63.6292	-270.544	-710313	236.521
-2.43088	1.563	-65.2677	-270.543	-710312	238.029
-2.24388	1.56573	-66.9213	-270.543	-710310	239.761
-2.05689	1.56946	-68.6095	-270.542	-710308	241.736
-1.86989	1.57491	-70.3764	-270.541	-710306	243.979
-1.6829	1.5833	-72.3021	-270.54	-710303	246.537
-1.49591	1.59597	-74.4331	-270.539	-710300	249.497
-1.30892	1.61357	-76.7755	-270.538	-710297	252.977
-1.12192	1.6356	-79.2783	-270.536	-710293	257.073
-0.93493	1.66101	-81.884	-270.534	-710288	261.799
-0.74793	1.68873	-84.5589	-270.532	-710283	267.065
-0.56095	1.71799	-87.2955	-270.53	-710277	272.705
-0.37397	1.74829	-90.0731	-270.528	-710271	278.52
-0.18701	1.7793	-92.8715	-270.526	-710266	284.319
0	1.81082	-95.6866	-270.524	-710260	289.924
0.18702	1.84266	-98.5169	-270.522	-710255	295.193
0.37399	1.87471	-101.357	-270.52	-710250	300.015
0.56098	1.90684	-104.207	-270.518	-710246	304.291
0.74797	1.93894	-107.056	-270.517	-710242	307.932
0.93496	1.97083	-109.905	-270.516	-710239	310.888
1.12196	2.0024	-112.741	-270.515	-710237	313.15
1.30896	2.03361	-115.535	-270.514	-710235	314.741
1.49596	2.0646	-118.252	-270.514	-710234	315.685
1.68295	2.0949	-120.875	-270.514	-710234	315.997
1.86995	2.12522	-123.491	-270.514	-710234	315.701
2.05694	2.15435	-125.963	-270.514	-710235	314.855
2.24392	2.18237	-128.338	-270.515	-710236	313.547
2.43088	2.20942	-130.619	-270.515	-710238	311.85
2.6178	2.23576	-132.813	-270.516	-710240	309.808
2.80463	2.2615	-134.902	-270.517	-710242	307.451
2.99134	2.28651	-136.856	-270.518	-710245	304.825
3.17793	2.31055	-138.662	-270.519	-710248	302.003
3.36451	2.33356	-140.313	-270.52	-710251	299.058
3.55123	2.35565	-141.796	-270.521	-710254	296.056
3.73807	2.37694	-143.115	-270.522	-710257	293.056
3.92498	2.39756	-144.293	-270.524	-710260	290.113
4.11192	2.41747	-145.347	-270.525	-710263	287.287
4.29887	2.43658	-146.247	-270.526	-710265	284.64
4.48584	2.45489	-146.967	-270.527	-710268	282.23
4.67283	2.47247	-147.514	-270.527	-710270	280.108
4.85983	2.48933	-147.892	-270.528	-710272	278.32
5.04684	2.50531	-148.129	-270.529	-710273	276.903
5.23385	2.52011	-148.258	-270.529	-710274	275.883
5.42086	2.5331	-148.278	-270.529	-710275	275.268
5.60753	2.54227	-148.22	-270.529	-710275	275.049
-2.8878	2.54211	-148.307	-270.529	-710275	275.035
-2.77718	2.53947	-148.708	-270.529	-710275	275.133
-2.66621	2.53679	-149.102	-270.529	-710275	275.356
-2.55519	2.53481	-149.488	-270.529	-710274	275.713
-2.44415	2.53394	-149.872	-270.529	-710274	276.214
-2.33314	2.53447	-150.21	-270.529	-710273	276.871
-2.22213	2.53645	-150.342	-270.528	-710272	277.702
-2.1111	2.53985	-150.316	-270.528	-710271	278.722
-2.00008	2.5446	-150.106	-270.527	-710270	279.95
-1.88904	2.55045	-149.655	-270.527	-710268	281.417
-1.77799	2.55703	-148.87	-270.526	-710267	283.147
-1.66691	2.56419	-147.848	-270.526	-710265	285.153
-1.55583	2.57162	-146.489	-270.525	-710262	287.448
-1.44472	2.57916	-144.857	-270.524	-710260	290.037
-1.3336	2.58676	-143.007	-270.523	-710257	292.893
-1.22248	2.59429	-140.93	-270.521	-710254	296.004
-1.11135	2.60162	-138.621	-270.52	-710251	299.362
-1.00022	2.60878	-136.133	-270.519	-710247	302.91
-0.88909	2.61573	-133.477	-270.517	-710243	306.597
-0.77795	2.62247	-130.672	-270.516	-710240	310.359
-0.66682	2.62904	-127.745	-270.514	-710236	314.11
-0.55568	2.63539	-124.689	-270.513	-710232	317.76
-0.44454	2.64153	-121.524	-270.512	-710229	321.18
-0.3334	2.64748	-118.277	-270.511	-710226	324.204
-0.22227	2.65325	-114.952	-270.51	-710223	326.657
-0.11115	2.65888	-111.56	-270.509	-710222	328.319
0	2.66429	-108.073	-270.509	-710221	328.932
0.11114	2.6697	-104.597	-270.509	-710222	328.238
0.22226	2.67499	-101.054	-270.51	-710224	326.031
0.33338	2.68035	-97.5009	-270.511	-710228	322.262
0.44451	2.68578	-93.9469	-270.513	-710233	317.041
0.55564	2.69129	-90.4056	-270.516	-710239	310.597
0.66678	2.69692	-86.8993	-270.519	-710247	303.209
0.77792	2.70272	-83.4409	-270.522	-710255	295.13
0.88906	2.70867	-80.04	-270.525	-710263	286.561
1.0002	2.71479	-76.7014	-270.528	-710272	277.655
1.11135	2.72106	-73.4254	-270.532	-710281	268.524
1.2225	2.72748	-70.2157	-270.535	-710291	259.263
1.33364	2.73406	-67.0807	-270.539	-710300	249.949
1.44479	2.74081	-64.0208	-270.542	-710309	240.642
1.55594	2.7477	-61.0356	-270.546	-710318	231.384
1.66709	2.75475	-58.1257	-270.549	-710328	222.211
1.77824	2.76194	-55.2957	-270.553	-710337	213.16
1.88939	2.76929	-52.5493	-270.556	-710346	204.26
2.00054	2.7768	-49.8916	-270.56	-710354	195.539
2.11169	2.78448	-47.3259	-270.563	-710363	187.015
2.22285	2.7923	-44.8508	-270.566	-710371	178.703
2.334	2.80027	-42.4702	-270.569	-710379	170.616
2.44515	2.80839	-40.1844	-270.572	-710387	162.765
2.5563	2.81664	-37.9942	-270.575	-710395	155.156
2.66745	2.82502	-35.904	-270.578	-710402	147.8
2.7786	2.83354	-33.9146	-270.581	-710409	140.699
2.88975	2.84218	-32.0249	-270.583	-710416	133.857
3.00091	2.85094	-30.2356	-270.586	-710423	127.27
3.11206	2.85979	-28.5442	-270.588	-710429	120.94
3.22321	2.86873	-26.9458	-270.59	-710435	114.862
3.33436	2.87773	-25.4395	-270.593	-710441	109.032
3.44551	2.8868	-24.0262	-270.595	-710446	103.445
3.55666	2.89592	-22.703	-270.597	-710452	98.0968
3.66781	2.90507	-21.4675	-270.599	-710457	92.9827
3.77896	2.91422	-20.3151	-270.601	-710462	88.0975
3.89011	2.92336	-19.2401	-270.602	-710466	83.4339
4.00126	2.93246	-18.2374	-270.604	-710471	78.9837
4.11241	2.94151	-17.3041	-270.606	-710475	74.7379
4.22356	2.95049	-16.4363	-270.607	-710479	70.6875
4.33471	2.95937	-15.6295	-270.609	-710483	66.8232
4.44585	2.96813	-14.8792	-270.61	-710487	63.1359
4.557	2.97674	-14.1803	-270.611	-710490	59.6167
4.66815	2.98519	-13.529	-270.613	-710494	56.2573
4.7793	2.99345	-12.9203	-270.614	-710497	53.0495
4.89044	3.0015	-12.3508	-270.615	-710500	49.985
5.00159	3.00934	-11.818	-270.616	-710503	47.0561
5.11274	3.01693	-11.3192	-270.617	-710506	44.2554
5.22389	3.02428	-10.8515	-270.618	-710508	41.5756
5.33504	3.03137	-10.4106	-270.619	-710511	39.0099
5.44619	3.0382	-9.99239	-270.62	-710513	36.5517
5.55735	3.04477	-9.59234	-270.621	-710516	34.1956
5.6685	3.05106	-9.20655	-270.622	-710518	31.9369
5.77965	3.05708	-8.83143	-270.623	-710520	29.7715
5.89081	3.06283	-8.46475	-270.624	-710522	27.6959
6.00197	3.06831	-8.10661	-270.624	-710524	25.707
6.11312	3.07351	-7.75837	-270.625	-710526	23.8019
6.22428	3.07846	-7.421	-270.626	-710528	21.9777
6.33544	3.08314	-7.09321	-270.626	-710530	20.2321
6.44659	3.08756	-6.77403	-270.627	-710531	18.563
6.55775	3.09174	-6.46214	-270.628	-710533	16.9687
6.66891	3.09567	-6.15676	-270.628	-710534	15.448
6.78007	3.09936	-5.85555	-270.629	-710536	13.9999
6.89123	3.10283	-5.55687	-270.629	-710537	12.6239
7.00239	3.10609	-5.25969	-270.63	-710539	11.32
7.11355	3.10912	-4.96316	-270.63	-710540	10.0885
7.22471	3.11195	-4.66789	-270.631	-710541	8.92935
7.33587	3.11458	-4.3744	-270.631	-710542	7.84263
7.44703	3.117	-4.08283	-270.632	-710543	6.82832
7.55819	3.11923	-3.79328	-270.632	-710544	5.88639
7.66935	3.12125	-3.50545	-270.632	-710545	5.01671
7.78051	3.12308	-3.2193	-270.633	-710546	4.21883
7.89167	3.12471	-2.93544	-270.633	-710546	3.49196
8.00283	3.12616	-2.65484	-270.633	-710547	2.83527
8.11399	3.12744	-2.3779	-270.633	-710548	2.24799
8.22515	3.12856	-2.10357	-270.633	-710548	1.72912
8.33632	3.12954	-1.82921	-270.634	-710549	1.27728
8.44748	3.13039	-1.55491	-270.634	-710549	0.89115
8.55864	3.13111	-1.27902	-270.634	-710549	0.569902
8.6698	3.13169	-0.999653	-270.634	-710550	0.313608
8.78096	3.13214	-0.715097	-270.634	-710550	0.123194
8.89211	3.13247	-0.424228	-270.634	-710550	0

## Sheet: Naph
IRC	d(C1–C4) / Å	φ(H5–C5–C4–H4) / °	E / Hartree	E / kJ·mol–1	ΔE / kJ·mol–1
-9.55403	1.57711	-54.0265	-653.913	-1.71685e+06	225.304
-9.38026	1.57713	-54.0862	-653.913	-1.71685e+06	225.372
-9.20648	1.57715	-54.1463	-653.913	-1.71685e+06	225.46
-9.0327	1.57718	-54.2059	-653.913	-1.71685e+06	225.566
-8.85892	1.57722	-54.2655	-653.913	-1.71685e+06	225.692
-8.68514	1.57726	-54.3259	-653.913	-1.71685e+06	225.837
-8.51136	1.57732	-54.389	-653.913	-1.71685e+06	226.002
-8.33757	1.57738	-54.457	-653.913	-1.71685e+06	226.188
-8.16379	1.57744	-54.5312	-653.913	-1.71685e+06	226.393
-7.99	1.57752	-54.6133	-653.913	-1.71685e+06	226.619
-7.81621	1.5776	-54.7034	-653.913	-1.71685e+06	226.865
-7.64242	1.57769	-54.8017	-653.913	-1.71685e+06	227.131
-7.46863	1.57778	-54.9091	-653.912	-1.71685e+06	227.417
-7.29484	1.57788	-55.0258	-653.912	-1.71685e+06	227.724
-7.12106	1.57799	-55.154	-653.912	-1.71685e+06	228.052
-6.94727	1.5781	-55.2957	-653.912	-1.71685e+06	228.402
-6.77349	1.57823	-55.4562	-653.912	-1.71685e+06	228.776
-6.59972	1.57837	-55.6378	-653.912	-1.71685e+06	229.174
-6.42595	1.57854	-55.8434	-653.912	-1.71684e+06	229.598
-6.25218	1.57873	-56.0756	-653.911	-1.71684e+06	230.05
-6.07843	1.57895	-56.3363	-653.911	-1.71684e+06	230.53
-5.90468	1.5792	-56.627	-653.911	-1.71684e+06	231.042
-5.73094	1.57948	-56.9488	-653.911	-1.71684e+06	231.587
-5.55721	1.57978	-57.3033	-653.911	-1.71684e+06	232.171
-5.38348	1.5801	-57.6927	-653.91	-1.71684e+06	232.8
-5.20976	1.58045	-58.1179	-653.91	-1.71684e+06	233.481
-5.03603	1.58083	-58.5794	-653.91	-1.71684e+06	234.221
-4.8623	1.58126	-59.0766	-653.91	-1.71684e+06	235.029
-4.68858	1.58175	-59.612	-653.909	-1.71684e+06	235.911
-4.51486	1.5823	-60.1919	-653.909	-1.71684e+06	236.878
-4.34116	1.58293	-60.8288	-653.908	-1.71684e+06	237.94
-4.1675	1.58368	-61.5432	-653.908	-1.71684e+06	239.111
-3.9939	1.58468	-62.3654	-653.907	-1.71683e+06	240.413
-3.82038	1.58628	-63.3307	-653.907	-1.71683e+06	241.881
-3.64698	1.5894	-64.4834	-653.906	-1.71683e+06	243.57
-3.47378	1.59574	-65.8755	-653.905	-1.71683e+06	245.575
-3.30072	1.60718	-67.5319	-653.905	-1.71683e+06	248.06
-3.12748	1.6241	-69.4231	-653.903	-1.71682e+06	251.24
-2.95398	1.6453	-71.4939	-653.902	-1.71682e+06	255.273
-2.78034	1.66939	-73.7138	-653.9	-1.71681e+06	260.19
-2.60662	1.69537	-76.0614	-653.898	-1.71681e+06	265.928
-2.43287	1.7225	-78.5178	-653.895	-1.7168e+06	272.353
-2.2591	1.75033	-81.0782	-653.893	-1.7168e+06	279.286
-2.08533	1.77859	-83.7353	-653.89	-1.71679e+06	286.523
-1.91155	1.80714	-86.4876	-653.887	-1.71678e+06	293.857
-1.73777	1.83589	-89.3304	-653.884	-1.71677e+06	301.091
-1.56399	1.86472	-92.2528	-653.882	-1.71677e+06	308.051
-1.3902	1.89355	-95.2313	-653.879	-1.71676e+06	314.584
-1.21642	1.9223	-98.2541	-653.877	-1.71675e+06	320.558
-1.04264	1.95091	-101.31	-653.875	-1.71675e+06	325.854
-0.86886	1.97939	-104.398	-653.873	-1.71674e+06	330.38
-0.69509	2.00773	-107.507	-653.872	-1.71674e+06	334.072
-0.52131	2.03588	-110.631	-653.871	-1.71674e+06	336.912
-0.34754	2.0638	-113.729	-653.87	-1.71674e+06	338.912
-0.17379	2.09152	-116.772	-653.869	-1.71673e+06	340.088
0	2.11832	-119.66	-653.869	-1.71673e+06	340.469
0.17378	2.14512	-122.542	-653.869	-1.71673e+06	340.107
0.34753	2.17082	-125.248	-653.87	-1.71674e+06	339.062
0.52129	2.19591	-127.835	-653.871	-1.71674e+06	337.412
0.69506	2.22051	-130.323	-653.871	-1.71674e+06	335.243
0.86884	2.24469	-132.718	-653.872	-1.71674e+06	332.634
1.04261	2.26833	-134.981	-653.873	-1.71674e+06	329.661
1.21638	2.29129	-137.083	-653.875	-1.71675e+06	326.402
1.39015	2.31353	-139.015	-653.876	-1.71675e+06	322.939
1.56393	2.33508	-140.786	-653.877	-1.71676e+06	319.366
1.7377	2.35592	-142.403	-653.879	-1.71676e+06	315.76
1.91147	2.37613	-143.863	-653.88	-1.71676e+06	312.174
2.08525	2.39567	-145.17	-653.881	-1.71677e+06	308.649
2.25902	2.41449	-146.319	-653.883	-1.71677e+06	305.231
2.43279	2.43256	-147.317	-653.884	-1.71677e+06	301.973
2.60656	2.44987	-148.169	-653.885	-1.71678e+06	298.923
2.78033	2.46656	-148.88	-653.886	-1.71678e+06	296.125
2.95409	2.4827	-149.476	-653.887	-1.71678e+06	293.617
3.12785	2.4982	-149.991	-653.888	-1.71678e+06	291.424
3.30159	2.51289	-150.425	-653.889	-1.71678e+06	289.564
3.47531	2.52662	-150.742	-653.889	-1.71679e+06	288.046
3.64899	2.53919	-150.926	-653.89	-1.71679e+06	286.873
3.82258	2.55035	-150.996	-653.89	-1.71679e+06	286.04
3.99582	2.55966	-150.976	-653.89	-1.71679e+06	285.534
4.56036	2.56596	-150.948	-653.89	-1.71679e+06	285.834
4.67441	2.56597	-151.126	-653.89	-1.71679e+06	285.713
4.16495	2.56599	-150.95	-653.89	-1.71679e+06	285.319
4.44631	2.56601	-150.858	-653.89	-1.71679e+06	285.969
4.78848	2.56603	-150.759	-653.89	-1.71679e+06	285.606
4.90254	2.56613	-150.65	-653.89	-1.71679e+06	285.512
4.33227	2.56615	-150.527	-653.89	-1.71679e+06	286.12
5.01661	2.56627	-150.39	-653.89	-1.71679e+06	285.431
4.21825	2.5664	-150.239	-653.89	-1.71679e+06	286.287
5.13068	2.56644	-150.066	-653.89	-1.71679e+06	285.363
5.24475	2.56663	-149.868	-653.89	-1.71679e+06	285.307
4.10424	2.56677	-149.633	-653.89	-1.71679e+06	286.473
5.35881	2.56684	-149.357	-653.89	-1.71679e+06	285.264
4.32789	2.56723	-149.027	-653.89	-1.71679e+06	285.258
3.99025	2.56731	-148.634	-653.89	-1.71679e+06	286.68
3.87627	2.56803	-148.172	-653.89	-1.71679e+06	286.911
3.76229	2.56899	-147.638	-653.89	-1.71679e+06	287.172
3.64832	2.57023	-147.033	-653.89	-1.71679e+06	287.467
3.53433	2.57178	-146.361	-653.889	-1.71679e+06	287.801
3.42034	2.57369	-145.624	-653.889	-1.71679e+06	288.18
3.30634	2.57599	-144.824	-653.889	-1.71679e+06	288.609
3.19232	2.57871	-143.962	-653.889	-1.71679e+06	289.091
3.0783	2.58191	-143.04	-653.889	-1.71678e+06	289.63
2.96427	2.58566	-142.058	-653.888	-1.71678e+06	290.23
2.85025	2.59002	-141.011	-653.888	-1.71678e+06	290.894
2.73622	2.59509	-139.889	-653.888	-1.71678e+06	291.626
2.62221	2.60096	-138.67	-653.888	-1.71678e+06	292.429
2.50821	2.60765	-137.319	-653.887	-1.71678e+06	293.311
2.39422	2.61518	-135.812	-653.887	-1.71678e+06	294.279
2.28024	2.62352	-134.161	-653.887	-1.71678e+06	295.343
2.16627	2.63263	-132.396	-653.886	-1.71678e+06	296.517
2.05232	2.64231	-130.429	-653.886	-1.71678e+06	297.825
1.93836	2.65232	-128.25	-653.885	-1.71678e+06	299.293
1.8244	2.66243	-125.839	-653.884	-1.71677e+06	300.945
1.71042	2.67235	-123.176	-653.884	-1.71677e+06	302.808
1.59643	2.68199	-120.297	-653.883	-1.71677e+06	304.892
1.48243	2.69123	-117.227	-653.882	-1.71677e+06	307.214
1.36842	2.69995	-113.975	-653.881	-1.71676e+06	309.778
1.25441	2.7082	-110.585	-653.88	-1.71676e+06	312.575
1.14038	2.71598	-107.076	-653.879	-1.71676e+06	315.591
1.02635	2.72333	-103.472	-653.878	-1.71676e+06	318.8
0.91232	2.7303	-99.802	-653.876	-1.71675e+06	322.155
0.79828	2.73696	-96.0923	-653.875	-1.71675e+06	325.594
0.68424	2.74336	-92.3631	-653.874	-1.71675e+06	329.042
0.5702	2.74952	-88.6244	-653.872	-1.71674e+06	332.41
0.45615	2.75549	-84.8903	-653.871	-1.71674e+06	335.58
0.34211	2.76134	-81.1798	-653.87	-1.71674e+06	338.399
0.22807	2.76707	-77.5025	-653.869	-1.71673e+06	340.687
0.11405	2.77265	-73.855	-653.869	-1.71673e+06	342.234
0	2.7784	-70.3527	-653.868	-1.71673e+06	342.803
-0.11405	2.78415	-66.8469	-653.869	-1.71673e+06	342.179
-0.22807	2.79007	-63.5111	-653.869	-1.71673e+06	340.195
-0.3421	2.79594	-60.2556	-653.871	-1.71674e+06	336.809
-0.45614	2.80185	-57.106	-653.873	-1.71674e+06	332.114
-0.57018	2.80779	-54.0708	-653.875	-1.71675e+06	326.304
-0.68422	2.81376	-51.1543	-653.877	-1.71675e+06	319.608
-0.79826	2.81974	-48.3554	-653.88	-1.71676e+06	312.235
-0.9123	2.82573	-45.6761	-653.883	-1.71677e+06	304.363
-1.02635	2.83173	-43.1193	-653.886	-1.71678e+06	296.133
-1.14039	2.83775	-40.6876	-653.889	-1.71679e+06	287.654
-1.25444	2.84377	-38.3818	-653.893	-1.7168e+06	279.007
-1.36849	2.84981	-36.2019	-653.896	-1.7168e+06	270.26
-1.48254	2.85584	-34.1471	-653.899	-1.71681e+06	261.462
-1.5966	2.86188	-32.2148	-653.903	-1.71682e+06	252.656
-1.71065	2.86793	-30.4014	-653.906	-1.71683e+06	243.876
-1.82471	2.87398	-28.7069	-653.909	-1.71684e+06	235.154
-1.93876	2.88004	-27.128	-653.913	-1.71685e+06	226.512
-2.05282	2.88611	-25.6606	-653.916	-1.71686e+06	217.973
-2.16688	2.8922	-24.2973	-653.919	-1.71686e+06	209.554
-2.28094	2.8983	-23.0331	-653.922	-1.71687e+06	201.272
-2.395	2.90442	-21.8646	-653.925	-1.71688e+06	193.144
-2.50906	2.91057	-20.7886	-653.928	-1.71689e+06	185.184
-2.62312	2.91674	-19.7977	-653.931	-1.7169e+06	177.402
-2.73718	2.92293	-18.8842	-653.934	-1.7169e+06	169.807
-2.85124	2.92915	-18.0436	-653.937	-1.71691e+06	162.408
-2.96531	2.9354	-17.2712	-653.94	-1.71692e+06	155.215
-3.07937	2.94168	-16.5609	-653.943	-1.71693e+06	148.236
-3.19343	2.948	-15.9058	-653.945	-1.71693e+06	141.479
-3.30749	2.95434	-15.3015	-653.948	-1.71694e+06	134.951
-3.42155	2.96072	-14.7408	-653.95	-1.71695e+06	128.658
-3.53561	2.96711	-14.2176	-653.952	-1.71695e+06	122.602
-3.64967	2.97353	-13.7274	-653.955	-1.71696e+06	116.784
-3.76373	2.97997	-13.2671	-653.957	-1.71696e+06	111.202
-3.87779	2.98641	-12.8337	-653.959	-1.71697e+06	105.856
-3.99185	2.99285	-12.4235	-653.961	-1.71697e+06	100.744
-4.10591	2.99926	-12.0329	-653.963	-1.71698e+06	95.863
-4.21997	3.00564	-11.6588	-653.964	-1.71698e+06	91.2097
-4.33403	3.01198	-11.2978	-653.966	-1.71699e+06	86.7781
-4.44808	3.01824	-10.9477	-653.968	-1.71699e+06	82.5627
-4.56214	3.02443	-10.6078	-653.969	-1.717e+06	78.5572
-4.6762	3.03052	-10.2766	-653.971	-1.717e+06	74.7553
-4.79025	3.03649	-9.9531	-653.972	-1.717e+06	71.15
-4.90431	3.04234	-9.63517	-653.973	-1.71701e+06	67.734
-5.01837	3.04804	-9.32029	-653.974	-1.71701e+06	64.4993
-5.13242	3.05357	-9.00852	-653.976	-1.71701e+06	61.4378
-5.24648	3.05894	-8.70001	-653.977	-1.71702e+06	58.5415
-5.36053	3.06412	-8.39528	-653.978	-1.71702e+06	55.8028
-5.47459	3.06912	-8.09548	-653.979	-1.71702e+06	53.2137
-5.58864	3.07392	-7.80107	-653.98	-1.71702e+06	50.7668
-5.7027	3.07851	-7.51357	-653.981	-1.71703e+06	48.4551
-5.81675	3.08289	-7.23576	-653.981	-1.71703e+06	46.272
-5.93081	3.08705	-6.96946	-653.982	-1.71703e+06	44.2112
-6.04486	3.09099	-6.71534	-653.983	-1.71703e+06	42.267
-6.15892	3.09471	-6.47391	-653.984	-1.71703e+06	40.434
-6.27297	3.09821	-6.24586	-653.984	-1.71704e+06	38.7072
-6.38702	3.1015	-6.03187	-653.985	-1.71704e+06	37.081
-6.50107	3.10456	-5.83067	-653.985	-1.71704e+06	35.5501
-6.61512	3.10741	-5.64049	-653.986	-1.71704e+06	34.1089
-6.72917	3.11005	-5.45912	-653.987	-1.71704e+06	32.7519
-6.84322	3.1125	-5.28552	-653.987	-1.71704e+06	31.4735
-6.95727	3.11475	-5.11863	-653.987	-1.71704e+06	30.2681
-7.07131	3.11682	-4.9586	-653.988	-1.71705e+06	29.1302
-7.18536	3.11873	-4.80549	-653.988	-1.71705e+06	28.0543
-7.29941	3.12047	-4.65942	-653.989	-1.71705e+06	27.0352
-7.41345	3.12208	-4.52107	-653.989	-1.71705e+06	26.0681
-7.5275	3.12355	-4.3904	-653.989	-1.71705e+06	25.1482
-7.64154	3.12491	-4.26889	-653.99	-1.71705e+06	24.2709
-7.75559	3.12616	-4.15681	-653.99	-1.71705e+06	23.4318
-7.86964	3.12732	-4.05591	-653.99	-1.71705e+06	22.6266
-7.98369	3.12839	-3.96761	-653.991	-1.71705e+06	21.8511
-8.09774	3.12938	-3.89445	-653.991	-1.71705e+06	21.1011
-8.21179	3.13031	-3.83835	-653.991	-1.71705e+06	20.3727
-8.32584	3.13116	-3.79596	-653.992	-1.71705e+06	19.6627
-8.4399	3.13196	-3.75191	-653.992	-1.71706e+06	18.9697
-8.55396	3.1327	-3.68904	-653.992	-1.71706e+06	18.294
-8.66802	3.13339	-3.60798	-653.992	-1.71706e+06	17.6359
-8.78208	3.13403	-3.51669	-653.993	-1.71706e+06	16.9953
-8.89614	3.13461	-3.4236	-653.993	-1.71706e+06	16.3713
-9.0102	3.13515	-3.33125	-653.993	-1.71706e+06	15.7634
-9.12426	3.13565	-3.242	-653.993	-1.71706e+06	15.1708
-9.23833	3.13611	-3.15681	-653.993	-1.71706e+06	14.5929
-9.35239	3.13655	-3.07702	-653.994	-1.71706e+06	14.0294
-9.46646	3.13696	-3.00297	-653.994	-1.71706e+06	13.4798
-9.58053	3.13735	-2.93569	-653.994	-1.71706e+06	12.9437
-9.69459	3.13774	-2.87566	-653.994	-1.71706e+06	12.4205
-9.80866	3.13811	-2.82214	-653.994	-1.71706e+06	11.9098
-9.92273	3.13849	-2.77431	-653.995	-1.71706e+06	11.4109
-10.0368	3.13885	-2.73018	-653.995	-1.71706e+06	10.9235
-10.1509	3.13921	-2.68714	-653.995	-1.71706e+06	10.4476
-10.2649	3.13956	-2.64325	-653.995	-1.71706e+06	9.98298
-10.379	3.1399	-2.59595	-653.995	-1.71706e+06	9.52983
-10.4931	3.14023	-2.54332	-653.996	-1.71707e+06	9.08823
-10.6071	3.14055	-2.48408	-653.996	-1.71707e+06	8.65823
-10.7212	3.14085	-2.41963	-653.996	-1.71707e+06	8.23979
-10.8353	3.14113	-2.35096	-653.996	-1.71707e+06	7.83275
-10.9493	3.14139	-2.27969	-653.996	-1.71707e+06	7.43697
-11.0634	3.14164	-2.20737	-653.996	-1.71707e+06	7.05231
-11.1775	3.14186	-2.13619	-653.996	-1.71707e+06	6.67851
-11.2915	3.14206	-2.06631	-653.997	-1.71707e+06	6.31531
-11.4056	3.14225	-1.99888	-653.997	-1.71707e+06	5.96252
-11.5197	3.14243	-1.93403	-653.997	-1.71707e+06	5.61994
-11.6337	3.1426	-1.87158	-653.997	-1.71707e+06	5.2874
-11.7478	3.14276	-1.81113	-653.997	-1.71707e+06	4.96477
-11.8619	3.14291	-1.75194	-653.997	-1.71707e+06	4.65201
-11.9759	3.14306	-1.69366	-653.997	-1.71707e+06	4.34912
-12.09	3.14319	-1.63567	-653.997	-1.71707e+06	4.05616
-12.2041	3.14331	-1.57712	-653.998	-1.71707e+06	3.77321
-12.3182	3.14343	-1.5173	-653.998	-1.71707e+06	3.50037
-12.4322	3.14353	-1.45628	-653.998	-1.71707e+06	3.23777
-12.5463	3.14364	-1.39465	-653.998	-1.71707e+06	2.98546
-12.6604	3.14373	-1.33288	-653.998	-1.71707e+06	2.74344
-12.7744	3.14382	-1.27045	-653.998	-1.71707e+06	2.51163
-12.8885	3.14391	-1.20886	-653.998	-1.71707e+06	2.28998
-13.0026	3.14399	-1.1483	-653.998	-1.71707e+06	2.07845
-13.1166	3.14406	-1.08945	-653.998	-1.71707e+06	1.87705
-13.2307	3.14414	-1.03199	-653.998	-1.71707e+06	1.6858
-13.3448	3.14421	-0.975747	-653.998	-1.71707e+06	1.50474
-13.4588	3.14429	-0.920625	-653.999	-1.71707e+06	1.33389
-13.5729	3.14437	-0.86732	-653.999	-1.71707e+06	1.17319
-13.687	3.14445	-0.815857	-653.999	-1.71707e+06	1.0225
-13.8011	3.14452	-0.765369	-653.999	-1.71707e+06	0.881674
-13.9151	3.14459	-0.715169	-653.999	-1.71707e+06	0.750607
-14.0292	3.14465	-0.664367	-653.999	-1.71707e+06	0.629185
-14.1433	3.14469	-0.612055	-653.999	-1.71707e+06	0.517231
-14.2573	3.14472	-0.558144	-653.999	-1.71707e+06	0.41459
-14.3714	3.14474	-0.502686	-653.999	-1.71707e+06	0.321214
-14.4855	3.14475	-0.446193	-653.999	-1.71707e+06	0.23718
-14.5995	3.14475	-0.389799	-653.999	-1.71707e+06	0.162694
-14.7136	3.14475	-0.334028	-653.999	-1.71707e+06	0.0980729
-14.8277	3.14476	-0.278392	-653.999	-1.71707e+06	0.0437119
-14.9418	3.14478	-0.222471	-653.999	-1.71707e+06	0

## Sheet: Phen
IRC	d(C1–C4) / Å	φ(H5–C5–C4–H4) / °	E / Hartree	E / kJ·mol–1	ΔE / kJ·mol–1
-8.43039	1.56224	-60.9956	-731.333	-1.92011e+06	146.663
-8.2547	1.56227	-60.9671	-731.333	-1.92011e+06	146.73
-8.07901	1.5623	-60.9354	-731.333	-1.92011e+06	146.811
-7.90331	1.56235	-60.9004	-731.332	-1.92011e+06	146.906
-7.72762	1.5624	-60.8606	-731.332	-1.92011e+06	147.015
-7.55192	1.56246	-60.8162	-731.332	-1.92011e+06	147.14
-7.37622	1.56254	-60.7668	-731.332	-1.92011e+06	147.28
-7.20052	1.56262	-60.7113	-731.332	-1.92011e+06	147.439
-7.02483	1.56273	-60.6498	-731.332	-1.92011e+06	147.617
-6.84914	1.56285	-60.5821	-731.332	-1.92011e+06	147.816
-6.67347	1.56299	-60.5074	-731.332	-1.92011e+06	148.039
-6.4978	1.56316	-60.4242	-731.332	-1.92011e+06	148.288
-6.32215	1.56337	-60.3283	-731.332	-1.92011e+06	148.566
-6.14655	1.56363	-60.2178	-731.332	-1.92011e+06	148.875
-5.97102	1.56397	-60.088	-731.332	-1.92011e+06	149.222
-5.79555	1.56442	-59.9322	-731.331	-1.92011e+06	149.615
-5.6201	1.56499	-59.7535	-731.331	-1.92011e+06	150.069
-5.44461	1.56565	-59.5764	-731.331	-1.92011e+06	150.602
-5.26908	1.56638	-59.4383	-731.331	-1.92011e+06	151.231
-5.09355	1.56719	-59.3067	-731.331	-1.92011e+06	151.971
-4.91805	1.56812	-59.1795	-731.33	-1.92011e+06	152.846
-4.74256	1.56916	-59.0852	-731.33	-1.92011e+06	153.887
-4.56708	1.57039	-59.0594	-731.329	-1.92011e+06	155.135
-4.39157	1.57193	-59.1317	-731.329	-1.9201e+06	156.635
-4.21601	1.57404	-59.3244	-731.328	-1.9201e+06	158.435
-4.04045	1.57719	-59.6516	-731.327	-1.9201e+06	160.58
-3.86491	1.58215	-60.1316	-731.326	-1.9201e+06	163.121
-3.68943	1.58992	-60.7926	-731.325	-1.92009e+06	166.126
-3.51399	1.60141	-61.6649	-731.324	-1.92009e+06	169.69
-3.33852	1.61684	-62.7669	-731.322	-1.92009e+06	173.926
-3.16298	1.63578	-64.0938	-731.32	-1.92008e+06	178.913
-2.98736	1.65749	-65.6301	-731.318	-1.92008e+06	184.66
-2.81169	1.68128	-67.3553	-731.316	-1.92007e+06	191.097
-2.63599	1.70661	-69.2448	-731.313	-1.92006e+06	198.097
-2.46028	1.73305	-71.2806	-731.31	-1.92005e+06	205.495
-2.28455	1.76029	-73.4491	-731.307	-1.92005e+06	213.114
-2.10882	1.78808	-75.7338	-731.304	-1.92004e+06	220.764
-1.93308	1.81627	-78.1189	-731.301	-1.92003e+06	228.256
-1.75734	1.84472	-80.5891	-731.299	-1.92002e+06	235.421
-1.5816	1.87333	-83.1404	-731.296	-1.92002e+06	242.121
-1.40586	1.90203	-85.7662	-731.294	-1.92001e+06	248.246
-1.23013	1.93075	-88.4331	-731.292	-1.92001e+06	253.708
-1.05439	1.95939	-91.1314	-731.29	-1.92e+06	258.446
-0.87866	1.98787	-93.8679	-731.288	-1.92e+06	262.42
-0.70292	2.0161	-96.6486	-731.287	-1.91999e+06	265.625
-0.52719	2.04409	-99.4659	-731.286	-1.91999e+06	268.078
-0.35147	2.07188	-102.301	-731.286	-1.91999e+06	269.796
-0.17576	2.09939	-105.112	-731.285	-1.91999e+06	270.794
0	2.12586	-107.94	-731.285	-1.91999e+06	271.112
0.17575	2.15233	-110.749	-731.285	-1.91999e+06	270.822
0.35145	2.17752	-113.548	-731.286	-1.91999e+06	270.004
0.52717	2.202	-116.287	-731.286	-1.91999e+06	268.748
0.7029	2.22584	-118.996	-731.287	-1.91999e+06	267.125
0.87863	2.24913	-121.685	-731.287	-1.92e+06	265.187
1.05436	2.27186	-124.335	-731.288	-1.92e+06	262.983
1.23008	2.29377	-126.919	-731.289	-1.92e+06	260.585
1.4058	2.31469	-129.416	-731.29	-1.92e+06	258.068
1.58152	2.33461	-131.798	-731.291	-1.92e+06	255.505
1.75723	2.35357	-134.05	-731.292	-1.92001e+06	252.956
1.93295	2.37169	-136.163	-731.293	-1.92001e+06	250.464
2.10866	2.38905	-138.139	-731.294	-1.92001e+06	248.063
2.28435	2.40551	-139.977	-731.295	-1.92001e+06	245.786
2.46004	2.42086	-141.673	-731.296	-1.92002e+06	243.665
2.6357	2.43498	-143.214	-731.296	-1.92002e+06	241.72
2.81136	2.44784	-144.587	-731.297	-1.92002e+06	239.956
2.98701	2.45951	-145.787	-731.298	-1.92002e+06	238.368
3.16265	2.47006	-146.822	-731.298	-1.92002e+06	236.946
3.3383	2.47952	-147.69	-731.299	-1.92002e+06	235.673
3.51395	2.48795	-148.408	-731.299	-1.92003e+06	234.539
3.68962	2.49536	-149.006	-731.299	-1.92003e+06	233.535
3.86531	2.50185	-149.51	-731.3	-1.92003e+06	232.655
4.04101	2.50753	-149.943	-731.3	-1.92003e+06	231.892
4.21673	2.51258	-150.299	-731.3	-1.92003e+06	231.245
4.39245	2.51715	-150.567	-731.301	-1.92003e+06	230.714
4.56814	2.52137	-150.771	-731.301	-1.92003e+06	230.3
4.74374	2.5253	-150.944	-731.301	-1.92003e+06	230.002
4.91877	2.52884	-151.11	-731.301	-1.92003e+06	229.815
9.64437	2.52988	-151.276	-731.299	-1.92003e+06	234.998
9.51041	2.52988	-151.531	-731.299	-1.92003e+06	235.263
9.77833	2.52991	-151.555	-731.299	-1.92003e+06	234.741
9.37645	2.52993	-151.582	-731.299	-1.92002e+06	235.535
9.91229	2.52995	-151.612	-731.299	-1.92003e+06	234.492
10.0463	2.53001	-151.646	-731.299	-1.92003e+06	234.252
9.24249	2.53003	-151.686	-731.299	-1.92002e+06	235.814
10.1802	2.53006	-151.73	-731.299	-1.92003e+06	234.021
11.3859	2.53006	-151.773	-731.3	-1.92003e+06	232.334
11.2519	2.53007	-151.815	-731.3	-1.92003e+06	232.493
11.5198	2.53007	-151.854	-731.3	-1.92003e+06	232.179
11.118	2.53008	-151.893	-731.3	-1.92003e+06	232.658
11.6538	2.53009	-151.932	-731.3	-1.92003e+06	232.028
12.5915	2.53009	-151.971	-731.3	-1.92003e+06	231.076
10.984	2.5301	-152.01	-731.3	-1.92003e+06	232.829
10.3142	2.5301	-152.045	-731.299	-1.92003e+06	233.799
12.7255	2.5301	-152.074	-731.3	-1.92003e+06	230.953
12.4576	2.5301	-152.098	-731.3	-1.92003e+06	231.201
11.7878	2.53011	-152.122	-731.3	-1.92003e+06	231.881
10.85	2.53012	-152.15	-731.3	-1.92003e+06	233.006
10.4481	2.53012	-152.182	-731.299	-1.92003e+06	233.587
12.3236	2.53013	-152.218	-731.3	-1.92003e+06	231.33
11.9217	2.53013	-152.256	-731.3	-1.92003e+06	231.738
10.7161	2.53013	-152.295	-731.3	-1.92003e+06	233.191
10.5821	2.53013	-152.335	-731.3	-1.92003e+06	233.385
12.0557	2.53014	-152.377	-731.3	-1.92003e+06	231.598
12.1897	2.53014	-152.423	-731.3	-1.92003e+06	231.462
12.8595	2.53015	-152.473	-731.301	-1.92003e+06	230.834
9.10853	2.53018	-152.529	-731.298	-1.92002e+06	236.1
12.9934	2.53024	-152.591	-731.301	-1.92003e+06	230.719
13.1274	2.53036	-152.658	-731.301	-1.92003e+06	230.607
8.97456	2.53038	-152.731	-731.298	-1.92002e+06	236.394
13.2613	2.53051	-152.807	-731.301	-1.92003e+06	230.498
8.8406	2.53061	-152.886	-731.298	-1.92002e+06	236.694
13.3953	2.53068	-152.967	-731.301	-1.92003e+06	230.394
8.70664	2.53085	-153.048	-731.298	-1.92002e+06	237.001
13.5293	2.53085	-153.131	-731.301	-1.92003e+06	230.294
13.6632	2.53103	-153.215	-731.301	-1.92003e+06	230.199
8.57268	2.53109	-153.3	-731.298	-1.92002e+06	237.316
13.7972	2.5312	-153.386	-731.301	-1.92003e+06	230.109
8.43871	2.53131	-153.474	-731.298	-1.92002e+06	237.639
13.9312	2.53135	-153.563	-731.301	-1.92003e+06	230.025
5.09052	2.53144	-153.65	-731.301	-1.92003e+06	229.719
8.30475	2.5315	-153.734	-731.298	-1.92002e+06	237.969
14.0651	2.5315	-153.815	-731.301	-1.92003e+06	229.948
14.1991	2.53164	-153.894	-731.301	-1.92003e+06	229.876
8.17079	2.53166	-153.973	-731.298	-1.92002e+06	238.31
14.333	2.53179	-154.057	-731.301	-1.92003e+06	229.811
8.03683	2.5318	-154.146	-731.298	-1.92002e+06	238.66
7.90286	2.53191	-154.242	-731.297	-1.92002e+06	239.02
14.467	2.53195	-154.345	-731.301	-1.92003e+06	229.751
7.7689	2.53201	-154.455	-731.297	-1.92002e+06	239.392
7.63494	2.53211	-154.572	-731.297	-1.92002e+06	239.775
14.601	2.53215	-154.697	-731.301	-1.92003e+06	229.697
7.50098	2.53219	-154.831	-731.297	-1.92002e+06	240.17
7.36702	2.53227	-154.974	-731.297	-1.92002e+06	240.577
7.23306	2.53235	-155.125	-731.297	-1.92002e+06	240.997
7.0991	2.53245	-155.283	-731.296	-1.92002e+06	241.43
6.96514	2.53256	-155.449	-731.296	-1.92002e+06	241.876
6.83118	2.53271	-155.618	-731.296	-1.92002e+06	242.335
6.69722	2.53288	-155.789	-731.296	-1.92002e+06	242.806
6.56326	2.53308	-155.96	-731.296	-1.92002e+06	243.29
6.42931	2.53328	-156.135	-731.296	-1.92002e+06	243.786
6.29535	2.53347	-156.314	-731.295	-1.92002e+06	244.294
6.16139	2.53366	-156.504	-731.295	-1.92002e+06	244.816
6.02744	2.53384	-156.709	-731.295	-1.92001e+06	245.352
5.89348	2.53402	-156.933	-731.295	-1.92001e+06	245.902
5.75953	2.5342	-157.187	-731.295	-1.92001e+06	246.469
5.62558	2.53439	-157.476	-731.294	-1.92001e+06	247.052
5.49163	2.53463	-157.806	-731.294	-1.92001e+06	247.654
5.35768	2.53494	-158.175	-731.294	-1.92001e+06	248.276
5.22374	2.53537	-158.585	-731.294	-1.92001e+06	248.921
5.0898	2.53599	-159.034	-731.293	-1.92001e+06	249.59
4.95586	2.53684	-159.517	-731.293	-1.92001e+06	250.288
4.82192	2.53801	-160.02	-731.293	-1.92001e+06	251.018
4.68799	2.5395	-160.519	-731.293	-1.92001e+06	251.781
4.55405	2.54125	-161.035	-731.292	-1.92001e+06	252.58
4.42011	2.54325	-161.615	-731.292	-1.92001e+06	253.415
4.28617	2.54552	-162.271	-731.292	-1.92001e+06	254.289
4.15223	2.54809	-162.989	-731.291	-1.92001e+06	255.208
4.01829	2.551	-163.763	-731.291	-1.92e+06	256.173
3.88435	2.5543	-164.597	-731.29	-1.92e+06	257.186
3.75041	2.55802	-165.495	-731.29	-1.92e+06	258.247
3.61646	2.56219	-166.419	-731.29	-1.92e+06	259.356
3.48252	2.56677	-167.301	-731.289	-1.92e+06	260.51
3.34856	2.57168	-168.175	-731.289	-1.92e+06	261.703
3.21461	2.57695	-169.106	-731.288	-1.92e+06	262.93
3.08066	2.58259	-170.065	-731.288	-1.92e+06	264.189
2.94671	2.5886	-171.028	-731.287	-1.91999e+06	265.476
2.81276	2.59498	-171.975	-731.287	-1.91999e+06	266.786
2.6788	2.60169	-172.904	-731.286	-1.91999e+06	268.109
2.54484	2.60864	-173.804	-731.286	-1.91999e+06	269.434
2.41089	2.61587	-174.74	-731.285	-1.91999e+06	270.751
2.27693	2.62334	-175.664	-731.285	-1.91999e+06	272.055
2.14298	2.63093	-176.497	-731.284	-1.91999e+06	273.338
2.00902	2.63864	-177.326	-731.284	-1.91999e+06	274.589
1.87506	2.64642	-178.082	-731.283	-1.91998e+06	275.804
1.74111	2.65432	-178.817	-731.283	-1.91998e+06	276.974
1.60715	2.66241	-179.515	-731.283	-1.91998e+06	278.09
1.47319	2.67072	-179.797	-731.282	-1.91998e+06	279.146
1.33924	2.67917	-179.176	-731.282	-1.91998e+06	280.135
1.20528	2.68765	-178.626	-731.281	-1.91998e+06	281.047
1.07133	2.69614	-178.111	-731.281	-1.91998e+06	281.871
0.93737	2.70462	-177.643	-731.281	-1.91998e+06	282.603
0.80342	2.7131	-177.231	-731.281	-1.91998e+06	283.241
0.66947	2.7216	-176.875	-731.28	-1.91998e+06	283.784
0.53551	2.73018	-176.557	-731.28	-1.91998e+06	284.231
0.40157	2.7388	-176.29	-731.28	-1.91998e+06	284.58
0.26762	2.74745	-176.084	-731.28	-1.91998e+06	284.831
0.13369	2.756	-175.925	-731.28	-1.91998e+06	284.983
0	2.7647	-175.885	-731.28	-1.91998e+06	285.031
-0.13392	2.77342	-175.846	-731.28	-1.91998e+06	284.975
-0.26786	2.7823	-175.934	-731.28	-1.91998e+06	284.814
-0.4018	2.79121	-176.076	-731.28	-1.91998e+06	284.55
-0.53575	2.80018	-176.275	-731.28	-1.91998e+06	284.19
-0.6697	2.80916	-176.506	-731.28	-1.91998e+06	283.746
-0.80365	2.81812	-176.785	-731.281	-1.91998e+06	283.229
-0.93761	2.82698	-177.105	-731.281	-1.91998e+06	282.64
-1.07156	2.83576	-177.456	-731.281	-1.91998e+06	281.983
-1.20552	2.84452	-177.855	-731.281	-1.91998e+06	281.265
-1.33947	2.85328	-178.298	-731.282	-1.91998e+06	280.494
-1.47343	2.86204	-178.773	-731.282	-1.91998e+06	279.678
-1.60738	2.87076	-179.265	-731.282	-1.91998e+06	278.823
-1.74134	2.87944	-179.809	-731.283	-1.91998e+06	277.94
-1.87529	2.8881	-179.603	-731.283	-1.91998e+06	277.042
-2.00924	2.8967	-178.988	-731.283	-1.91998e+06	276.138
-2.14319	2.90518	-178.397	-731.284	-1.91999e+06	275.237
-2.27714	2.91349	-177.828	-731.284	-1.91999e+06	274.344
-2.41109	2.92164	-177.189	-731.284	-1.91999e+06	273.469
-2.54504	2.92956	-176.567	-731.285	-1.91999e+06	272.615
-2.67899	2.93726	-175.938	-731.285	-1.91999e+06	271.782
-2.81293	2.94472	-175.26	-731.285	-1.91999e+06	270.974
-2.94689	2.9519	-174.548	-731.286	-1.91999e+06	270.188
-3.08083	2.9588	-173.863	-731.286	-1.91999e+06	269.428
-3.21477	2.96539	-173.197	-731.286	-1.91999e+06	268.7
-3.34871	2.97159	-172.533	-731.286	-1.91999e+06	268.005
-3.48265	2.97736	-171.89	-731.287	-1.91999e+06	267.345
-3.61659	2.9827	-171.286	-731.287	-1.91999e+06	266.719
-3.75053	2.98764	-170.721	-731.287	-1.91999e+06	266.124
-3.88447	2.9922	-170.179	-731.287	-1.91999e+06	265.559
-4.0184	2.99638	-169.65	-731.287	-1.92e+06	265.023
-4.15233	3.00017	-169.137	-731.288	-1.92e+06	264.515
-4.28626	3.00356	-168.655	-731.288	-1.92e+06	264.033
-4.42019	3.00654	-168.208	-731.288	-1.92e+06	263.575
-4.55412	3.00913	-167.794	-731.288	-1.92e+06	263.139
-4.68806	3.01138	-167.413	-731.288	-1.92e+06	262.723
-4.822	3.01331	-167.067	-731.289	-1.92e+06	262.326
-4.95594	3.01496	-166.75	-731.289	-1.92e+06	261.946
-5.08988	3.0164	-166.456	-731.289	-1.92e+06	261.58
-5.22383	3.01766	-166.18	-731.289	-1.92e+06	261.229
-5.35779	3.01879	-165.919	-731.289	-1.92e+06	260.889
-5.49174	3.01983	-165.671	-731.289	-1.92e+06	260.561
-5.6257	3.02082	-165.438	-731.289	-1.92e+06	260.244
-5.75966	3.02174	-165.219	-731.289	-1.92e+06	259.936
-5.89361	3.02261	-165.013	-731.29	-1.92e+06	259.639
-6.02757	3.02343	-164.825	-731.29	-1.92e+06	259.351
-6.16153	3.02419	-164.656	-731.29	-1.92e+06	259.073
-6.29549	3.0249	-164.509	-731.29	-1.92e+06	258.806
-6.42944	3.02554	-164.384	-731.29	-1.92e+06	258.549
-6.5634	3.02614	-164.276	-731.29	-1.92e+06	258.302
-6.69735	3.02668	-164.181	-731.29	-1.92e+06	258.065
-6.83131	3.0272	-164.094	-731.29	-1.92e+06	257.837
-6.96527	3.02769	-164.011	-731.29	-1.92e+06	257.619
-7.09923	3.02815	-163.928	-731.29	-1.92e+06	257.409
-7.23319	3.0286	-163.846	-731.29	-1.92e+06	257.207
-7.36715	3.02903	-163.765	-731.291	-1.92e+06	257.014
-7.50111	3.02947	-163.685	-731.291	-1.92e+06	256.828
-7.63507	3.02992	-163.604	-731.291	-1.92e+06	256.649
-7.76902	3.03039	-163.524	-731.291	-1.92e+06	256.479
-7.90298	3.03087	-163.443	-731.291	-1.92e+06	256.315
-8.03694	3.03135	-163.363	-731.291	-1.92e+06	256.159
-8.1709	3.03183	-163.281	-731.291	-1.92e+06	256.011
-8.30485	3.03231	-163.198	-731.291	-1.92e+06	255.87
-8.43881	3.03277	-163.115	-731.291	-1.92e+06	255.737
-8.57277	3.03322	-163.03	-731.291	-1.92e+06	255.611
-8.70674	3.03366	-162.945	-731.291	-1.92e+06	255.495
-8.8407	3.03409	-162.86	-731.291	-1.92e+06	255.387
-8.97467	3.03451	-162.774	-731.291	-1.92001e+06	255.288
-9.10863	3.03493	-162.688	-731.291	-1.92001e+06	255.197
-9.24259	3.03533	-162.601	-731.291	-1.92001e+06	255.116
-9.37656	3.03572	-162.514	-731.291	-1.92001e+06	255.044
-9.51052	3.03611	-162.427	-731.291	-1.92001e+06	254.981
-9.64448	3.0365	-162.342	-731.291	-1.92001e+06	254.926
6.54173	3.04262	-160.7	-731.291	-1.92001e+06	254.931
6.42889	3.04276	-160.592	-731.291	-1.92001e+06	254.973
6.31606	3.04294	-160.481	-731.291	-1.92001e+06	255.022
6.20323	3.04318	-160.364	-731.291	-1.92001e+06	255.078
6.09039	3.0435	-160.238	-731.291	-1.92001e+06	255.141
5.97756	3.0439	-160.102	-731.291	-1.92001e+06	255.211
5.86473	3.04438	-159.955	-731.291	-1.92001e+06	255.286
5.7519	3.04496	-159.794	-731.291	-1.92e+06	255.368
5.63907	3.04565	-159.617	-731.291	-1.92e+06	255.455
5.52624	3.04649	-159.425	-731.291	-1.92e+06	255.547
5.4134	3.04747	-159.214	-731.291	-1.92e+06	255.643
5.30057	3.04849	-158.999	-731.291	-1.92e+06	255.739
5.18774	3.04941	-158.808	-731.291	-1.92e+06	255.836
5.07492	3.0502	-158.644	-731.291	-1.92e+06	255.934
4.96209	3.05082	-158.499	-731.291	-1.92e+06	256.034
4.84928	3.05125	-158.362	-731.291	-1.92e+06	256.138
4.73647	3.05143	-158.241	-731.291	-1.92e+06	256.249
4.62368	3.05135	-158.134	-731.291	-1.92e+06	256.367
4.51091	3.05102	-158.037	-731.291	-1.92e+06	256.496
4.39814	3.05044	-157.948	-731.291	-1.92e+06	256.638
4.28538	3.04957	-157.867	-731.291	-1.92e+06	256.795
4.17263	3.04833	-157.8	-731.291	-1.92e+06	256.97
4.05987	3.04663	-157.754	-731.29	-1.92e+06	257.164
3.94712	3.04436	-157.743	-731.29	-1.92e+06	257.38
3.83436	3.04144	-157.773	-731.29	-1.92e+06	257.621
3.7216	3.03783	-157.846	-731.29	-1.92e+06	257.89
3.60883	3.0335	-157.96	-731.29	-1.92e+06	258.192
3.49606	3.02845	-158.111	-731.29	-1.92e+06	258.53
3.38328	3.02272	-158.296	-731.29	-1.92e+06	258.909
3.2705	3.01632	-158.51	-731.29	-1.92e+06	259.334
3.15771	3.0093	-158.748	-731.289	-1.92e+06	259.809
3.04493	3.00171	-159.002	-731.289	-1.92e+06	260.339
2.93215	2.99363	-159.259	-731.289	-1.92e+06	260.93
2.81939	2.98518	-159.495	-731.289	-1.92e+06	261.59
2.70663	2.97651	-159.712	-731.289	-1.92e+06	262.326
2.59391	2.96777	-159.918	-731.288	-1.92e+06	263.151
2.4812	2.95922	-160.045	-731.288	-1.92e+06	264.082
2.3685	2.95106	-160.102	-731.287	-1.92e+06	265.14
2.2558	2.94344	-160.042	-731.287	-1.91999e+06	266.347
2.14308	2.93648	-159.833	-731.286	-1.91999e+06	267.733
2.03036	2.93021	-159.421	-731.286	-1.91999e+06	269.327
1.9176	2.92464	-158.732	-731.285	-1.91999e+06	271.158
1.80485	2.91965	-157.778	-731.284	-1.91999e+06	273.235
1.69208	2.91517	-156.533	-731.283	-1.91998e+06	275.579
1.5793	2.91115	-154.969	-731.282	-1.91998e+06	278.199
1.46651	2.90746	-153.125	-731.281	-1.91998e+06	281.087
1.35372	2.90406	-151.008	-731.28	-1.91998e+06	284.228
1.24092	2.90088	-148.644	-731.279	-1.91997e+06	287.606
1.12812	2.89787	-146.06	-731.278	-1.91997e+06	291.195
1.01532	2.89502	-143.269	-731.276	-1.91997e+06	294.964
0.90251	2.89231	-140.302	-731.275	-1.91996e+06	298.868
0.78969	2.88972	-137.185	-731.273	-1.91996e+06	302.845
0.67688	2.88726	-133.932	-731.272	-1.91995e+06	306.82
0.56406	2.88492	-130.57	-731.27	-1.91995e+06	310.688
0.45125	2.88271	-127.117	-731.269	-1.91995e+06	314.319
0.33843	2.88065	-123.583	-731.267	-1.91994e+06	317.551
0.22562	2.87875	-119.991	-731.266	-1.91994e+06	320.181
0.11282	2.87701	-116.364	-731.266	-1.91994e+06	321.968
0	2.87564	-112.663	-731.266	-1.91994e+06	322.63
-0.11282	2.87427	-108.976	-731.266	-1.91994e+06	321.86
-0.2256	2.87332	-105.234	-731.267	-1.91994e+06	319.369
-0.3384	2.87262	-101.475	-731.268	-1.91995e+06	315.058
-0.45121	2.87215	-97.7252	-731.271	-1.91995e+06	309.099
-0.56401	2.87186	-93.997	-731.273	-1.91996e+06	301.833
-0.67683	2.87175	-90.3039	-731.277	-1.91997e+06	293.612
-0.78964	2.8718	-86.6541	-731.28	-1.91998e+06	284.714
-0.90246	2.87202	-83.0509	-731.284	-1.91998e+06	275.345
-1.01528	2.87242	-79.4964	-731.287	-1.91999e+06	265.655
-1.1281	2.873	-76.0008	-731.291	-1.92e+06	255.772
-1.24092	2.87377	-72.5743	-731.295	-1.92001e+06	245.799
-1.35375	2.87474	-69.2209	-731.299	-1.92002e+06	235.813
-1.46657	2.87592	-65.9467	-731.302	-1.92003e+06	225.871
-1.5794	2.87732	-62.7525	-731.306	-1.92004e+06	216.016
-1.69223	2.87895	-59.6437	-731.31	-1.92005e+06	206.285
-1.80505	2.88081	-56.6204	-731.313	-1.92006e+06	196.707
-1.91788	2.88291	-53.6848	-731.317	-1.92007e+06	187.308
-2.03071	2.88526	-50.8425	-731.321	-1.92008e+06	178.116
-2.14354	2.88785	-48.0951	-731.324	-1.92009e+06	169.149
-2.25637	2.8907	-45.4432	-731.327	-1.9201e+06	160.424
-2.3692	2.8938	-42.8889	-731.331	-1.92011e+06	151.954
-2.48203	2.89716	-40.4319	-731.334	-1.92012e+06	143.748
-2.59486	2.90076	-38.0694	-731.337	-1.92012e+06	135.812
-2.70769	2.9046	-35.8016	-731.34	-1.92013e+06	128.152
-2.82052	2.90869	-33.6321	-731.342	-1.92014e+06	120.778
-2.93335	2.91303	-31.5654	-731.345	-1.92015e+06	113.699
-3.04618	2.91759	-29.6058	-731.348	-1.92015e+06	106.92
-3.15901	2.92238	-27.7498	-731.35	-1.92016e+06	100.442
-3.27184	2.92736	-25.9924	-731.353	-1.92017e+06	94.2591
-3.38467	2.93254	-24.326	-731.355	-1.92017e+06	88.3685
-3.4975	2.93788	-22.7476	-731.357	-1.92018e+06	82.7683
-3.61033	2.94338	-21.2596	-731.359	-1.92018e+06	77.4602
-3.72316	2.94903	-19.8684	-731.361	-1.92019e+06	72.4458
-3.83599	2.95481	-18.5781	-731.363	-1.92019e+06	67.7233
-3.94881	2.9607	-17.3882	-731.364	-1.9202e+06	63.2865
-4.06164	2.96668	-16.2946	-731.366	-1.9202e+06	59.1263
-4.17446	2.97272	-15.2907	-731.367	-1.92021e+06	55.2321
-4.28728	2.97878	-14.3678	-731.369	-1.92021e+06	51.593
-4.4001	2.98485	-13.5162	-731.37	-1.92021e+06	48.1976
-4.51292	2.9909	-12.7278	-731.371	-1.92022e+06	45.0339
-4.62574	2.99691	-11.9963	-731.372	-1.92022e+06	42.0895
-4.73856	3.00284	-11.318	-731.373	-1.92022e+06	39.3523
-4.85138	3.00868	-10.6912	-731.374	-1.92022e+06	36.8108
-4.96419	3.0144	-10.114	-731.375	-1.92023e+06	34.4539
-5.077	3.01997	-9.58491	-731.376	-1.92023e+06	32.2702
-5.18982	3.02537	-9.10179	-731.377	-1.92023e+06	30.2476
-5.30263	3.03058	-8.66045	-731.378	-1.92023e+06	28.374
-5.41544	3.03555	-8.25589	-731.378	-1.92023e+06	26.6379
-5.52825	3.04028	-7.88274	-731.379	-1.92024e+06	25.0286
-5.64106	3.04474	-7.5373	-731.379	-1.92024e+06	23.5362
-5.75387	3.04892	-7.21641	-731.38	-1.92024e+06	22.1514
-5.86669	3.05281	-6.91757	-731.38	-1.92024e+06	20.8656
-5.9795	3.0564	-6.63967	-731.381	-1.92024e+06	19.6707
-6.09231	3.05967	-6.38192	-731.381	-1.92024e+06	18.5592
-6.20512	3.06264	-6.14194	-731.382	-1.92024e+06	17.524
-6.31793	3.06531	-5.91597	-731.382	-1.92024e+06	16.5582
-6.43074	3.06768	-5.70221	-731.382	-1.92024e+06	15.6558
-6.54355	3.06975	-5.49968	-731.383	-1.92025e+06	14.8112
-6.65636	3.07156	-5.30867	-731.383	-1.92025e+06	14.0188
-6.76918	3.07312	-5.13086	-731.383	-1.92025e+06	13.2738
-6.88199	3.07446	-4.96629	-731.384	-1.92025e+06	12.5717
-6.99481	3.07559	-4.81202	-731.384	-1.92025e+06	11.9086
-7.10763	3.07653	-4.66339	-731.384	-1.92025e+06	11.2814
-7.22045	3.07733	-4.51669	-731.384	-1.92025e+06	10.6875
-7.33327	3.07799	-4.3703	-731.385	-1.92025e+06	10.1247
-7.44609	3.07854	-4.22531	-731.385	-1.92025e+06	9.59091
-7.55891	3.07899	-4.08295	-731.385	-1.92025e+06	9.08432
-7.67174	3.07938	-3.94361	-731.385	-1.92025e+06	8.60303
-7.78456	3.0797	-3.80782	-731.385	-1.92025e+06	8.14529
-7.89738	3.07998	-3.67627	-731.385	-1.92025e+06	7.70941
-8.01021	3.08021	-3.54953	-731.386	-1.92025e+06	7.29381
-8.12304	3.08041	-3.42753	-731.386	-1.92025e+06	6.89709
-8.23586	3.08058	-3.31181	-731.386	-1.92025e+06	6.51793
-8.34869	3.08072	-3.20327	-731.386	-1.92025e+06	6.15515
-8.46152	3.08084	-3.10265	-731.386	-1.92025e+06	5.8077
-8.57435	3.08093	-3.01082	-731.386	-1.92025e+06	5.47463
-8.68718	3.08101	-2.92758	-731.386	-1.92026e+06	5.15506
-8.80001	3.08105	-2.8516	-731.387	-1.92026e+06	4.84827
-8.91284	3.08107	-2.78111	-731.387	-1.92026e+06	4.55373
-9.02568	3.08107	-2.71373	-731.387	-1.92026e+06	4.27113
-9.13851	3.08104	-2.64832	-731.387	-1.92026e+06	4.0002
-9.25134	3.08099	-2.5851	-731.387	-1.92026e+06	3.74073
-9.36417	3.08092	-2.52306	-731.387	-1.92026e+06	3.49255
-9.477	3.08084	-2.46315	-731.387	-1.92026e+06	3.25551
-9.58984	3.08075	-2.40629	-731.387	-1.92026e+06	3.02941
-9.70267	3.08065	-2.35344	-731.387	-1.92026e+06	2.81395
-9.8155	3.08054	-2.30478	-731.387	-1.92026e+06	2.60875
-9.92833	3.08044	-2.26183	-731.388	-1.92026e+06	2.41339
-10.0412	3.08032	-2.22586	-731.388	-1.92026e+06	2.22735
-10.154	3.08021	-2.19698	-731.388	-1.92026e+06	2.05012
-10.2668	3.08008	-2.17333	-731.388	-1.92026e+06	1.88123
-10.3797	3.07995	-2.15178	-731.388	-1.92026e+06	1.72032
-10.4925	3.07982	-2.12859	-731.388	-1.92026e+06	1.56713
-10.6053	3.07968	-2.10166	-731.388	-1.92026e+06	1.42149
-10.7182	3.07954	-2.07111	-731.388	-1.92026e+06	1.28322
-10.831	3.07941	-2.03717	-731.388	-1.92026e+06	1.15221
-10.9438	3.07929	-2.0008	-731.388	-1.92026e+06	1.02832
-11.0567	3.07917	-1.96377	-731.388	-1.92026e+06	0.911421
-11.1695	3.07907	-1.92762	-731.388	-1.92026e+06	0.801339
-11.2823	3.07896	-1.89261	-731.388	-1.92026e+06	0.697895
-11.3952	3.07886	-1.85845	-731.388	-1.92026e+06	0.600893
-11.508	3.07876	-1.82541	-731.388	-1.92026e+06	0.510119
-11.6209	3.07866	-1.79315	-731.388	-1.92026e+06	0.425389
-11.7337	3.07854	-1.76114	-731.388	-1.92026e+06	0.346582
-11.8465	3.07841	-1.72917	-731.388	-1.92026e+06	0.273645
-11.9594	3.07827	-1.69676	-731.388	-1.92026e+06	0.206611
-12.0722	3.07811	-1.66402	-731.388	-1.92026e+06	0.145589
-12.1851	3.07793	-1.63094	-731.388	-1.92026e+06	0.0907163
-12.2979	3.07774	-1.59747	-731.388	-1.92026e+06	0.0421445
-12.4107	3.07755	-1.56429	-731.388	-1.92026e+06	0
