# Supplementary material for: Rupturing aromaticity by periphery overcrowding
Source: Nat Chem. 2023 Mar 6;15(4):516–25. doi: 10.1038/s41557-023-01149-6 (PMC10070187; doi:10.1038/s41557-023-01149-6)
Supplement: Source Data Fig. 1g — Torsion angles and energies of relaxed potential energy scans. [file 41557_2023_1149_MOESM29_ESM.xlsx]

## Sheet: Sheet1
	Fluoranthene	Naph	2
θ(a–b–c–d)	Erel / kJ·mol–1
-25	38.33	27.99	5.48
-24	34.92	25.5	4.54
-23	31.72	23.16	3.73
-22	28.72	20.94	3.02
-21	25.91	18.85	2.41
-20	23.29	16.91	1.88
-19	20.84	15.1	1.41
-18	18.55	13.41	1.03
-17	16.42	11.84	0.73
-16	14.45	10.39	0.5
-15	12.62	9.05	0.32
-14	10.92	7.81	0.19
-13	9.36	6.69	1.01
-12	7.93	5.65	1.25
-11	6.63	4.71	1.12
-10	5.45	3.87	0.96
-9	4.39	3.11	0.83
-8	3.45	2.45	0.74
-7	2.62	1.87	0.65
-6	1.92	1.38	0.53
-5	1.32	0.96	0.41
-4	0.84	0.62	0.31
-3	0.47	0.35	0.21
-2	0.21	0.15	0.12
-1	0.05	0.04	0.05
0	0	0	0
1	0.05	0.04	0.05
2	0.21	0.15	0.12
3	0.47	0.35	0.21
4	0.84	0.62	0.31
5	1.32	0.96	0.41
6	1.92	1.38	0.53
7	2.62	1.87	0.65
8	3.45	2.45	0.74
9	4.39	3.11	0.83
10	5.45	3.87	0.96
11	6.63	4.71	1.12
12	7.93	5.65	1.25
13	9.36	6.69	1.01
14	10.92	7.81	0.19
15	12.62	9.05	0.32
16	14.45	10.39	0.5
17	16.42	11.84	0.73
18	18.55	13.41	1.03
19	20.84	15.1	1.41
20	23.29	16.91	1.88
21	25.91	18.85	2.41
22	28.72	20.94	3.02
23	31.72	23.16	3.73
24	34.92	25.5	4.54
25	38.33	27.99	5.48
