# Supplementary material for: Rupturing aromaticity by periphery overcrowding
Source: Nat Chem. 2023 Mar 6;15(4):516–25. doi: 10.1038/s41557-023-01149-6 (PMC10070187; doi:10.1038/s41557-023-01149-6)
Supplement: Source Data Fig. 4e — NMR lineshape analysis data for Fig. 4e. [file 41557_2023_1149_MOESM30_ESM.xlsx]

## Sheet: Sheet1
Lineshape Analysis Data from WinDNMR
SimNum:	1	2	3	4	5	6
Filename:
Temp K:		271.42	276.7	281.94	287.8	292.01
Temp C:		-1.74	3.54	8.78	14.64	18.85
Va	4417	4417	4417	4417	4417	4417
Vb	4392	4392	4392	4392	4392	4392
kab+kba	0.001	19	26	43	64	86
Ja1	8.47	8.47	8.47	8.47	8.47	8.47
Jb1	8.43	8.43	8.43	8.43	8.43	8.43
Ja2	0	0	0	0	0	0
Jb2	0	0	0	0	0	0
Ja3	0	0	0	0	0	0
Jb3	0	0	0	0	0	0
Ja4	0	0	0	0	0	0
Jb4	0	0	0	0	0	0
%a	50	50	50	50	50	50
Wa	2.3	1.8	1.6	1.2	1.3	1.1
Wb	2.3	1.8	1.6	1.2	1.3	1.1
Right-Hz	3718.6	3718.6	3718.6	3718.6	3718.6	3718.6
WdthHz	1231.4	1231.4	1231.4	1231.4	1231.4	1231.4
kB	h	R
1.38065e-23	6.62607e-34	8.31446
T / C	T / K	rate (s-1)	Delta G dagger / J mol-1	Delta G dagger / kJ mol-1
-1.74	271.41	9.5	61182.4	61.1824
3.54	276.69	13	61695.4	61.6954
8.78	281.93	21.5	61728.5	61.7285
14.64	287.79	35	61894.7	61.8947
18.85	292	46	62171.9	62.1719
Entropy from plot		-41.5 J mol-1 K-1
Enthalpy from plot		50.0 kJ mol-1
